# Supplementary material for: Shedding Light on the African Enigma: In Vitro Testing of Homo sapiens-Helicobacter pylori Coevolution
Source: Microorganisms. 2021 Jan 25;9(2):240. doi: 10.3390/microorganisms9020240 (PMC7912213; doi:10.3390/microorganisms9020240)
Supplement: Supplementary file 1 [file microorganisms-09-00240-s001.zip]

Archive with 19 entries (18 files):
- microorganisms-1056872-sl-prood done/
- microorganisms-1056872-sl-prood done/microorganisms-1056872.SupplementaryFigures.docx
- microorganisms-1056872-sl-prood done/SupplementaryTable_S1.xlsx
- microorganisms-1056872-sl-prood done/SupplementaryTable_S10.xlsx
- microorganisms-1056872-sl-prood done/SupplementaryTable_S11.xlsx
- microorganisms-1056872-sl-prood done/SupplementaryTable_S12.xlsx
- microorganisms-1056872-sl-prood done/SupplementaryTable_S13.xlsx
- microorganisms-1056872-sl-prood done/SupplementaryTable_S14.xlsx
- microorganisms-1056872-sl-prood done/SupplementaryTable_S15.xlsx
- microorganisms-1056872-sl-prood done/SupplementaryTable_S16.xlsx
- microorganisms-1056872-sl-prood done/SupplementaryTable_S17.xlsx
- microorganisms-1056872-sl-prood done/SupplementaryTable_S2.xlsx
- microorganisms-1056872-sl-prood done/SupplementaryTable_S3.xlsx
- microorganisms-1056872-sl-prood done/SupplementaryTable_S4.xlsx
- microorganisms-1056872-sl-prood done/SupplementaryTable_S5.xlsx
- microorganisms-1056872-sl-prood done/SupplementaryTable_S6.xlsx
- microorganisms-1056872-sl-prood done/SupplementaryTable_S7.xlsx
- microorganisms-1056872-sl-prood done/SupplementaryTable_S8.xlsx
- microorganisms-1056872-sl-prood done/SupplementaryTable_S9.xlsx
