# Supplementary material for: Shedding Light on the African Enigma: In Vitro Testing of Homo sapiens-Helicobacter pylori Coevolution
Source: Microorganisms. 2021 Jan 25;9(2):240. doi: 10.3390/microorganisms9020240 (PMC7912213; doi:10.3390/microorganisms9020240)
Supplement: Supplementary file 1 [file microorganisms-09-00240-s001.zip › microorganisms-1056872-sl-prood done/SupplementaryTable_S1.xlsx]

## Sheet: Sheet1
Supplementary Table S1. Admixture proportions (%; K ancestral groups = 3) for each gastric cell line from the CCLE in relation with the 1000 Genomes reference superpopulations.
CellLine	EUR	EAS	AFR
GT3TKB	1e-05	0.99998	1e-05
ECC12	1e-05	0.99998	1e-05
ECC10	1e-05	0.99998	1e-05
MKN1	1e-05	0.99998	1e-05
MKN45	1e-05	0.99998	1e-05
NCI-SNU-16	1e-05	0.99998	1e-05
NCI-SNU-5	1e-05	0.99998	1e-05
NUGC-3	1e-05	0.99998	1e-05
RERF-GC-1B	1e-05	0.99998	1e-05
IM-95	1e-05	0.99998	1e-05
FU97	1e-05	0.99998	1e-05
HGC-27	1e-05	0.99998	1e-05
MKN7	1e-05	0.99998	1e-05
SCH	1e-05	0.99998	1e-05
KATOIII	1e-05	0.99998	1e-05
OCUM-1	1e-05	0.99998	1e-05
HSC-39	1e-05	0.99998	1e-05
NUGC-4	1e-05	0.99998	1e-05
GSS	1e-05	0.99998	1e-05
KE-39	1e-05	0.99998	1e-05
LMSU	1e-05	0.99998	1e-05
NCC-StC-K140	1e-05	0.99998	1e-05
NUGC-2	1e-05	0.99998	1e-05
SNU-520	1e-05	0.99998	1e-05
SNU-601	1e-05	0.99998	1e-05
SNU-620	1e-05	0.99998	1e-05
SNU-668	1e-05	0.99998	1e-05
MKN28	1.8e-05	0.999972	1e-05
TGBC11TKB	1e-05	0.999489	0.000501
NCI-SNU-1	1e-05	0.998566	0.001424
SNU-216	0.004458	0.995532	1e-05
HuG1-N	0.005876	0.994114	1e-05
GCIY	0.007074	0.992916	1e-05
SNU-719	0.007105	0.992885	1e-05
GSU	0.00894	0.99105	1e-05
AGS	0.758707	0.157261	0.084032
RF-48	0.756068	0.149426	0.094506
SK-GT-2	0.66678	0.030107	0.303113
23132-87	0.999064	1e-05	0.000926
NCI-N87	0.258737	1e-05	0.741253
Hs746T	0.99998	1e-05	1e-05
