# Supplementary material for: Shedding Light on the African Enigma: In Vitro Testing of Homo sapiens-Helicobacter pylori Coevolution
Source: Microorganisms. 2021 Jan 25;9(2):240. doi: 10.3390/microorganisms9020240 (PMC7912213; doi:10.3390/microorganisms9020240)
Supplement: Supplementary file 1 [file microorganisms-09-00240-s001.zip › microorganisms-1056872-sl-prood done/SupplementaryTable_S10.xlsx]

## Sheet: SupplementaryTableS10
Supplementary Table S10- GSEA GO-BP results for the HsEASxHpEUR versus uninfected settings.
Term	enrichment score (es)	normalized enrichment score (nes)	pval	fdr	geneset_size	matched_size	genes
GO_RECOMBINATIONAL_REPAIR	-0.548554	-2.18076	0	0	80	68	RAD54B,RAD51B,SFR1,SWI5,FBXO18,EXD2,NSMCE2,YY1,SHFM1,HUS1B,ERCC4,POLN,ZFYVE26,WDR48,KDM4D,RECQL,SLX4,ATM,DMC1,ZSWIM7,RAD51C,RAD52,RAD50,SMC5,REC8,KIAA0146,RPA1,HUS1,LIG3,SMC6,MORF4L1,UBE2N,HELQ,RECQL5,RAD51D,XRCC1,MCM9,PSMD14,FAN1,NSMCE1,PALB2,RPA2,XRCC3,RNF138,POLQ,PARP1,MMS22L,RBBP8,INO80,BRCA2,FEN1,RAD51AP1,NBN,BRCA1,H2AFX,SFPQ,BLM,CDC7,RAD54L,GEN1,MRE11A,TONSL,XRCC2,RAD51,GINS4,MCM8,GINS2,CDC…
GO_DNA_DEPENDENT_DNA_REPLICATION	-0.69206	-2.7757	0	0	99	92	POLD4,FBXO18,CDC34,CDK9,POLG,ATRX,POLG2,ZNF259,POLN,HMGA1,TOP2B,STRA13,RFC1,UPF1,CDK2AP1,ZNF830,RPAIN,PARP3,ORC2,RPA1,SLC25A33,SMARCAL1,PARP2,PURA,SLBP,DNA2,LIG3,DNAJA3,HELB,LRWD1,RRM2B,C20orf72,MCMBP,LIG4,CCDC111,RNASEH1,TOP2A,ZRANB3,BAZ1A,REV3L,CCNE1,POLD2,POLQ,FANCM,APITD1,PARP1,RFC2,POLD3,ORC1,MMS22L,THOC1,RFC5,PNKP,CDC6,PRIM1,RFC4,BRCA2,WRN,FEN1,TFAM,GINS3,RNASEH2A,POLA2,GINS1,ORC5,C10orf2,P…
GO_DNA_RECOMBINATION	-0.546686	-2.45464	0	0	215	177	RAD54B,RBPJ,THAP9,RAD51B,SWAP70,HMGB1,UBE2B,SFR1,SWI5,POLD4,NCOA6,FBXO18,CCNB1IP1,NHEJ1,EXD2,IGHMBP2,NSMCE2,YY1,RNF168,TCF3,SHFM1,C11orf80,NDNL2,ATRX,HUS1B,INO80B,ERCC4,POLM,POLN,ZFYVE26,WDR48,KLHDC3,KDM4D,RECQL,SLX4,NONO,ATM,TOP2B,ERCC1,DMC1,KAT5,MSH4,ZSWIM7,STRA13,KIN,RAD51C,TFPT,RAD52,RFC1,RAD50,TEP1,RNF212,INO80D,BARD1,RAD21,SMC5,SETX,ACTR8,MLH3,REC8,RPAIN,APEX2,XRCC4,KIAA0146,XRCC6,RPA1,TSN,…
GO_HEXOSE_CATABOLIC_PROCESS	0.683	2.23434	0	0	49	41	ALDOC,ENO2,PFKFB3,PFKFB4,PGAM2,GPI,PGK1,PGM5,HK2,PFKP,GAPDH,ENO1,PGAM1,FUT6,PFKFB2,PFKFB1,TPI1,HK1,PGM1,BAD,GLB1,PFKL,ALDOA,PGM2,GALK1,GLYCTK,HK3,ALDH1A1,FUT9,ENO3,FUT1,FUT2,LRP5,FUT8,GALT,FUT10,PFKM,KHK,DAK,FUT4,GALE
GO_NUCLEIC_ACID_PHOSPHODIESTER_BOND_HYDROLYSIS	-0.487792	-2.27865	0	0	254	220	CCRN4L,RNASE1,HORMAD1,DNASE2,HMGB1,ERCC5,DNASE1,APLF,PELO,DNASE1L1,ISG20,ZC3H12A,SND1,H1F0,RNASEK,POLD4,N4BP2,ENPP1,NOB1,FBXO18,DIS3,CUL4B,RPS21,EIF2C4,UBA52,RPS27A,ERN1,DDB2,EDC3,ERN2,EXD2,POLG,DCP1A,HARBI1,POLK,CNOT7,CNOT6L,RNASET2,DCP2,CNOT2,MRPL44,C11orf80,CSTF1,RAD9B,KPNB1,XRN1,NCBP2,ERCC4,POLN,DFFB,PCF11,TSEN34,PAN3,ENDOV,EXD3,CNOT1,PGAP1,EIF2C3,ZC3H12C,KPNA1,GTF2H5,ERCC1,TDP2,CUL4A,REXO1,W…
GO_TRNA_METHYLATION	-0.714711	-2.15606	0	0	25	20	FTSJ1,METTL2B,TRMT112,TRMT11,TRMT61B,METTL2A,TRMT1L,TARBP1,HSD17B10,NSUN2,TRMT1,C9orf156,TRDMT1,TRMT61A,METTL1,TRMT6,TRMT5,LCMT2,WDR4,ALKBH8
GO_MONOSACCHARIDE_CATABOLIC_PROCESS	0.64052	2.14097	0	0	59	50	ALDOC,ENO2,PFKFB3,PFKFB4,PGAM2,GPI,PGK1,DHDH,PGM5,HK2,PFKP,GAPDH,ENO1,PGAM1,FUT6,PFKFB2,PFKFB1,TPI1,HK1,AKR1A1,PGM1,BAD,GLB1,PFKL,ALDOA,PGM2,GALK1,CRYL1,GLYCTK,RPE,HK3,ALDH1A1,FUT9,ENO3,NUDT5,FUT1,RBKS,FUT2,LRP5,DCXR,FUT8,GALT,FUT10,PFKM,SORD,KHK,DAK,FUT4,GALE,XYLB
GO_STEROL_BIOSYNTHETIC_PROCESS	0.743522	2.36546	0	0	43	35	LSS,INSIG1,MSMO1,HMGCS1,INSIG2,IDI1,SQLE,MVD,DHCR7,EBP,MVK,HSD17B7,HMGCR,FDFT1,NSDHL,CYP51A1,GGPS1,C14orf1,FDPS,ACLY,CYB5R2,SC5DL,DHCR24,PRKAG2,CNBP,CYB5R1,PRKAA2,TM7SF2,PMVK,G6PD,ACAA2,PRKAA1,LBR,ARV1,CH25H
GO_TRNA_METABOLIC_PROCESS	-0.514343	-2.28277	0	0	176	167	CARS,SARS,DARS,AARS,C2orf49,TRPT1,C22orf28,SEPSECS,PUS3,TARSL2,CDKAL1,DALRD3,RARS,FBL,TYW1B,QARS,MTO1,NARS,FTSJ1,TARS,C14orf166,POLG2,HARS2,TSEN34,LARS,TRIT1,METTL2B,DTD1,WARS,GRSF1,TRMT112,EPRS,PUSL1,PPA1,EXOSC7,GTF3C5,VARS2,GTF3C1,AIMP1,YARS,GARS,IARS2,LRRC47,TP53RK,TRMT11,RPP14,TSEN54,GTF3C2,TRMU,CLP1,CARS2,THG1L,ZBTB8OS,GTF3C3,RPP38,RPUSD4,TRUB1,KARS,GTPBP3,RPP21,CTU1,TRMT61B,OSGEPL1,PPA2,GTF…
GO_SISTER_CHROMATID_SEGREGATION	-0.469692	-2.10398	0	0	176	167	HORMAD1,AKAP8L,SEC13,NDEL1,AURKC,B9D2,CENPT,RPS27,PIBF1,CLIP1,CEP57,ESCO1,PPP1CC,CHMP4B,NDE1,CHMP5,NUP98,PHF13,RAB11A,CHMP2B,CEP57L1,LATS1,PDCD6IP,VPS4B,CHMP7,KPNB1,PAPD7,RB1,TAOK1,PDS5A,CHMP3,SKA2,POGZ,PPP2R1A,HDAC8,CHMP2A,NEK2,TOP2B,CHMP1B,MAPRE1,STAG2,CHMP1A,RAD51C,NUP37,CHMP4A,KIAA1383,BECN1,PAFAH1B1,DSN1,CHMP4C,FBXW7,TEX14,CENPC1,RAD21,CDC23,AKAP8,REC8,PINX1,KLHL22,NUP43,NIPBL,WAPAL,VPS4A,NC…
GO_SISTER_CHROMATID_COHESION	-0.511148	-2.09887	0	0	111	105	HORMAD1,SEC13,NDEL1,B9D2,CENPT,RPS27,CLIP1,ESCO1,PPP1CC,NDE1,NUP98,PAPD7,RB1,TAOK1,PDS5A,SKA2,POGZ,PPP2R1A,HDAC8,MAPRE1,STAG2,RAD51C,NUP37,PAFAH1B1,DSN1,FBXW7,CENPC1,RAD21,REC8,NUP43,NIPBL,WAPAL,PHB2,INCENP,CLASP1,KIF22,NSL1,CKAP5,CDCA5,BUB3,CENPA,ITGB3BP,CDCA8,RANBP2,KIF2C,ZW10,PDS5B,CENPL,RCC2,XPO1,MAD1L1,CASC5,BUB1,MCMBP,NUDC,CENPN,SMC3,CENPH,MAD2L1,SGOL1,SGOL2,MAU2,RANGAP1,AURKB,NAA50,NUP85,C…
GO_ADP_METABOLIC_PROCESS	0.758276	2.33752	0	0	47	37	ALDOC,ENO2,PFKFB3,PFKFB4,PGAM2,GPI,LDHA,PGK1,HK2,AK4,PFKP,GAPDH,ENO1,PGAM1,PFKFB2,HKDC1,PFKFB1,TPI1,HK1,PGM1,BAD,PFKL,ALDOA,BPGM,GALK1,AK2,HK3,AKD1,ENO3,NUDT9,OGDH,AK3,AK1,DHTKD1,AMPD3,ADPGK,PFKM
GO_RIBONUCLEOSIDE_DIPHOSPHATE_METABOLIC_PROCESS	0.672139	2.25137	0	0	64	54	ALDOC,ENO2,PFKFB3,PFKFB4,PGAM2,GPI,LDHA,PGK1,HK2,AK4,DLG2,PFKP,GAPDH,ENO1,PGAM1,GUK1,PFKFB2,HKDC1,PFKFB1,ENTPD2,TPI1,HK1,ENTPD4,PGM1,BAD,MPP3,PFKL,ALDOA,BPGM,MAGI3,NUDT18,NUDT16,TJP2,MPP1,DLG1,GALK1,AK2,HK3,AKD1,ENO3,NUDT5,NUDT9,CARD11,DLG4,CASK,OGDH,AK3,AK1,DHTKD1,MPP2,AMPD3,ADPGK,PFKM,DLG3
GO_NAD_METABOLIC_PROCESS	0.690023	2.28772	0	0	55	45	ALDOC,ENO2,PFKFB3,PFKFB4,PGAM2,GPI,LDHA,PGK1,HK2,NAMPT,PFKP,GAPDH,ENO1,PGAM1,PFKFB2,PFKFB1,NADK,TPI1,HK1,ASPDH,PFKL,ALDOA,AFMID,IDH3B,NMNAT1,MDH1,HK3,IDH3G,LDHB,KYNU,MDH2,NADSYN1,NMNAT3,QPRT,ENO3,NUDT12,OGDH,DLST,VCP,PNP,PFKM,NADKD1,NAPRT1,GPD1L,NMNAT2
GO_NADH_METABOLIC_PROCESS	0.780539	2.22246	0	0	35	29	ALDOC,ENO2,PFKFB3,PFKFB4,PGAM2,GPI,PGK1,HK2,PFKP,GAPDH,ENO1,PGAM1,PFKFB2,PFKFB1,TPI1,HK1,PFKL,ALDOA,IDH3B,MDH1,HK3,IDH3G,MDH2,ENO3,OGDH,DLST,VCP,PFKM,GPD1L
GO_DNA_GEOMETRIC_CHANGE	-0.570692	-2.36353	0	0	81	80	RAD54B,HMGB1,CHD2,CETN2,FBXO18,CUL4B,UBA52,RPS27A,DDB2,IGHMBP2,RAD23B,ATRX,ASCC3,RECQL,GTF2H5,HMGA1,TOP2B,CUL4A,RAD50,RBX1,GTF2H1,CHD3,ANXA1,CHD1,SETX,GTF2H4,CHD4,POT1,XRCC6,ERCC3,DDB1,PURA,CHD8,XPC,DNA2,HELB,DDX3X,RECQL5,HMGB2,SUPV3L1,MTERF,TOP2A,UBB,G3BP1,ZRANB3,XPA,ERCC2,RUVBL2,DDX1,GTF2H3,PARP1,HMGB3,XRCC5,INO80,DDX12P,GTF2H2,DHX9,WRN,GINS1,NBN,CHD1L,C10orf2,DDX11,RUVBL1,BLM,MRE11A,PIF1,RTEL1…
GO_DNA_DEPENDENT_DNA_REPLICATION_MAINTENANCE_OF_FIDELITY	-0.733987	-2.20912	0	0	24	22	FBXO18,CDK9,ATRX,STRA13,ZNF830,SMARCAL1,CCDC111,ZRANB3,FANCM,APITD1,MMS22L,THOC1,BRCA2,WRN,PCNA,BLM,RTEL1,POLD1,TONSL,TIPIN,RAD51,SETMAR
GO_STEROID_BIOSYNTHETIC_PROCESS	0.634023	2.29326	0	0	114	78	LSS,INSIG1,MSMO1,HMGCS1,INSIG2,ADM,HSD17B8,IDI1,WNT4,SQLE,CACNA1H,CYP11A1,MVD,SCARB1,DHCR7,EBP,MVK,HSD17B7,HMGCR,AKR1B1,FDFT1,HSD17B14,ACBD3,NSDHL,CYP51A1,GGPS1,C14orf1,FDPS,ACLY,HSD17B3,CYB5R2,SC5DL,SDR42E1,DHCR24,ACOT8,PRKAG2,HSD17B12,CYP2R1,CYP8B1,SLC27A5,SRD5A1,CNBP,AKR1C3,TSPO,CYB5R1,MED1,CYP27A1,PRKAA2,STARD5,HSD3B7,SCP2,HSD11B2,STARD3,TM7SF2,AMACR,TRERF1,PMVK,HSD17B11,HSD17B4,CYP27B1,G6PD,…
GO_MITOTIC_RECOMBINATION	-0.668945	-2.2957	0	0	41	39	RAD54B,RAD51B,POLD4,NSMCE2,TOP2B,ERCC1,DMC1,RAD51C,RFC1,RAD50,TEP1,SMC5,RPA1,DNA2,SMC6,RAD51D,TOP2A,RPA2,XRCC3,POLD2,RFC2,POLD3,RFC5,PRIM1,RFC4,BRCA2,WRN,FEN1,POLA2,PCNA,LIG1,POLA1,GEN1,POLD1,XRCC2,RAD51,POLE,RFC3,POLE2
GO_DNA_REPLICATION	-0.60772	-2.64412	0	0	208	193	EGF,POLL,WRNIP1,POLD4,ING4,NCOA6,FBXO18,NAP1L1,CDC34,CDK9,TYMP,NUP98,IGHMBP2,POLG,POLK,NFIX,KCTD13,RAD9B,ATRX,SIN3A,POLH,POLI,POLG2,ZNF259,POLN,SLX4,ATM,HMGA1,TOP2B,DTD1,KAT5,RAD17,DBF4,STRA13,KIN,FAM111A,RFC1,RAD50,TOP1MT,RBBP6,E4F1,TNFAIP1,UPF1,BARD1,CDK2AP1,RBMS1,CINP,ZNF830,SPHAR,RPAIN,TBRG1,PARP3,NFIB,SSBP1,NFIC,PDGFB,ORC2,RPA1,SIRT1,SLC25A33,CDC25C,INO80E,RMI2,ORC3,SMARCAL1,PARP2,PURA,HUS1,…
GO_PYRUVATE_METABOLIC_PROCESS	0.697965	2.32408	0	0	65	46	ALDOC,ENO2,PFKFB3,PFKFB4,PGAM2,GPI,LDHA,PGK1,HK2,SLC16A3,PFKP,GAPDH,ENO1,PGAM1,PFKFB2,HKDC1,PFKFB1,TPI1,HK1,LDHAL6B,PGM1,PFKL,ALDOA,BPGM,HAGH,BSG,PDHX,GALK1,GLO1,HK3,SLC16A8,LDHB,SLC16A1,ENO3,SRR,PDHA1,OGDH,DLAT,NR4A3,DLD,DHTKD1,PDHB,ME3,ADPGK,PFKM,PCK1
GO_DNA_BIOSYNTHETIC_PROCESS	-0.513806	-2.14689	0	0	121	107	C1orf86,POLL,CDKN2D,RAD51B,TERF2IP,WRNIP1,HMBOX1,POLD4,UBA52,RPS27A,ZBTB1,NOP10,POLG,POLK,CHRAC1,PAPD7,POLH,MAD2L2,POLM,POLI,POLG2,POLN,CTGF,PTGES3,PAPD5,ATM,TERF2,KAT5,WRAP53,TNKS1BP1,RAD51C,RFC1,RAD50,TEP1,BARD1,USP10,PINX1,UBE2L6,PPIA,POT1,RPA1,SIRT1,UFD1L,RMI2,NPLOC4,DNA2,LIG3,USP43,TOP3A,POLE3,ACD,LIN9,RAD51D,LIG4,GAR1,VCP,CCDC111,TK2,RMI1,UBB,RCHY1,REV3L,ISG15,PALB2,POLE4,TK1,PHB,RPA2,UBA7,…
GO_ATP_GENERATION_FROM_ADP	0.790758	2.40959	0	0	39	30	ALDOC,ENO2,PFKFB3,PFKFB4,PGAM2,GPI,LDHA,PGK1,HK2,PFKP,GAPDH,ENO1,PGAM1,PFKFB2,HKDC1,PFKFB1,TPI1,HK1,PGM1,PFKL,ALDOA,BPGM,GALK1,HK3,AKD1,ENO3,OGDH,DHTKD1,ADPGK,PFKM
GO_DNA_REPLICATION_INITIATION	-0.822065	-2.46267	0	0	29	26	CDC34,ORC2,PURA,LRWD1,CCNE1,ORC1,CDC6,PRIM1,POLA2,ORC5,CDC7,POLA1,MCM2,RPA4,MCM4,POLE,MCM6,GINS4,MCM10,MCM7,MCM5,MCM3,CCNE2,GINS2,CDC45,POLE2
GO_DNA_STRAND_ELONGATION	-0.743641	-2.29805	0	0	30	29	POLD4,RAD50,PARP3,PARP2,DNA2,DCLRE1B,LIG3,LIG4,RNASEH1,POLD2,PARP1,POLD3,TERT,PRIM1,RFC4,FEN1,GINS3,RNASEH2A,POLA2,GINS1,NBN,PCNA,LIG1,POLA1,MRE11A,POLD1,GINS4,RFC3,GINS2
GO_DNA_STRAND_ELONGATION_INVOLVED_IN_DNA_REPLICATION	-0.739595	-2.11181	0	0	25	24	POLD4,PARP3,PARP2,DNA2,LIG3,LIG4,RNASEH1,POLD2,PARP1,POLD3,PRIM1,RFC4,FEN1,GINS3,RNASEH2A,POLA2,GINS1,PCNA,LIG1,POLA1,POLD1,GINS4,RFC3,GINS2
GO_DNA_SYNTHESIS_INVOLVED_IN_DNA_REPAIR	-0.542673	-2.09366	0	0	74	68	C1orf86,CDKN2D,RAD51B,WRNIP1,POLD4,UBA52,RPS27A,ZBTB1,POLK,POLH,MAD2L2,POLI,POLN,ATM,KAT5,RAD51C,RFC1,RAD50,BARD1,USP10,UBE2L6,RPA1,SIRT1,UFD1L,RMI2,NPLOC4,DNA2,USP43,TOP3A,RAD51D,VCP,CCDC111,RMI1,UBB,RCHY1,REV3L,ISG15,PALB2,RPA2,UBA7,XRCC3,POLD2,RFC2,POLD3,KIAA0101,RBBP8,RFC5,TRIM25,RFC4,REV1,BRCA2,WRN,RAD51AP1,NBN,BRCA1,PCNA,BLM,POLA1,MRE11A,POLD1,XRCC2,RAD51,POLE,RFC3,BRIP1,DTL,POLE2,EXO1
GO_STRAND_DISPLACEMENT	-0.694544	-2.17653	0	0	26	26	RAD51B,ATM,KAT5,RAD51C,RAD50,BARD1,RMI2,DNA2,TOP3A,RAD51D,RMI1,PALB2,XRCC3,RBBP8,BRCA2,WRN,RAD51AP1,NBN,BRCA1,BLM,MRE11A,RTEL1,XRCC2,RAD51,BRIP1,EXO1
GO_TRNA_MODIFICATION	-0.606536	-2.1015	0	0	60	55	AARS,PUS3,CDKAL1,FTSJ1,TRIT1,METTL2B,TRMT112,TRMT11,TRMU,THG1L,RPUSD4,TRUB1,GTPBP3,CTU1,TRMT61B,OSGEPL1,METTL2A,TRMT1L,ADAT3,TARBP1,TYW5,SSB,URM1,RPUSD1,HSD17B10,DUS4L,DUS2L,YRDC,ELP3,RPUSD2,NSUN2,CDK5RAP1,CTU2,TRMT1,UBA5,MTFMT,MOCS3,RPUSD3,AARS2,C9orf156,TRDMT1,PUS1,TRMT61A,METTL1,DUS3L,ADAT2,OSGEP,TRMT6,TRMT5,DUS1L,QTRTD1,LCMT2,QTRT1,WDR4,ALKBH8
GO_RNA_MODIFICATION	-0.49681	-2.08378	0	0	120	110	RRNAD1,ALKBH5,RNMT,C7orf60,KIAA1429,WTAP,AARS,PUS3,NOP10,NUDT16,FTO,CDKAL1,FBL,FTSJ1,ADARB1,BCDIN3D,TFB1M,TRIT1,METTL2B,METTL14,TRMT112,PUSL1,WBSCR22,ADAR,TFB2M,THUMPD1,TRMT11,ALKBH3,TRMU,DNAJB11,RNMTL1,THG1L,METTL15,RBM47,NSUN4,PARN,RPUSD4,TRUB1,GTPBP3,CTU1,TRMT61B,OSGEPL1,METTL16,METTL3,TRMT2A,METTL2A,TRMT1L,ADAT3,TARBP1,TYW5,SSB,URM1,NSUN3,FTSJD2,RPUSD1,HSD17B10,DUS4L,DUS2L,YRDC,GAR1,FTSJD1,TR…
GO_TRNA_PROCESSING	-0.548074	-2.30276	0	0	114	107	SARS,AARS,C2orf49,TRPT1,C22orf28,PUS3,CDKAL1,FBL,TYW1B,MTO1,FTSJ1,C14orf166,TSEN34,TRIT1,METTL2B,GRSF1,TRMT112,PUSL1,TP53RK,TRMT11,RPP14,TSEN54,TRMU,CLP1,THG1L,ZBTB8OS,RPP38,RPUSD4,TRUB1,KARS,GTPBP3,RPP21,CTU1,TRMT61B,OSGEPL1,METTL2A,TRMT1L,ADAT3,CPSF4,TARBP1,TYW5,SSB,URM1,POP4,TPRKB,TYW3,RPUSD1,HSD17B10,DUS4L,PTCD1,LAGE3,DUS2L,POP5,YRDC,TSEN15,LSM6,TRMT2B,ELP3,FARS2,RPUSD2,PUS10,RPP30,FAM98B,PUS…
GO_TELOMERE_MAINTENANCE_VIA_RECOMBINATION	-0.76013	-2.41117	0	0	32	30	POLD4,NSMCE2,RAD51C,RFC1,RAD50,TEP1,SMC5,RPA1,DNA2,SMC6,RPA2,XRCC3,POLD2,RFC2,POLD3,RFC5,PRIM1,RFC4,BRCA2,WRN,FEN1,POLA2,PCNA,LIG1,POLA1,POLD1,RAD51,POLE,RFC3,POLE2
GO_REGULATION_OF_DNA_DEPENDENT_DNA_REPLICATION	-0.644871	-2.26388	0	0	41	38	DACH1,WRNIP1,FBXO18,ATRX,TERF2,STAG2,SENP2,BMP6,FBXW7,ZNF830,CHEK2,STOML2,BMP4,WIZ,LIG3,CDK2,CHTF8,SMC3,ZRANB3,CDT1,RFC2,RFC5,SMC1A,DBF4B,E2F8,INO80,RFC4,BRCA2,NBN,E2F7,BLM,CDC7,MRE11A,TIPIN,CHTF18,RFC3,TERF1,DSCC1
GO_GLUCOSE_CATABOLIC_PROCESS	0.815532	2.26275	0	0	29	23	ALDOC,ENO2,PFKFB3,PFKFB4,PGAM2,GPI,PGK1,HK2,PFKP,GAPDH,ENO1,PGAM1,PFKFB2,PFKFB1,TPI1,HK1,BAD,PFKL,ALDOA,HK3,ENO3,LRP5,PFKM
GO_NUCLEOTIDE_PHOSPHORYLATION	0.694485	2.35607	0	0	61	46	ALDOC,ENO2,PFKFB3,PFKFB4,PGAM2,GPI,AK7,LDHA,PGK1,HK2,AK4,PFKP,GAPDH,ENO1,PGAM1,GUK1,PFKFB2,HKDC1,PFKFB1,TPI1,HK1,NME7,AK8,PGM1,PFKL,ALDOA,BPGM,CMPK1,GALK1,AK2,HK3,NME6,RAD50,NME3,AKD1,ENO3,OGDH,AK1,DHTKD1,ADPGK,NME1,PFKM,NME4,PNKP,DTYMK,CMPK2
GO_TELOMERE_ORGANIZATION	-0.542915	-2.22489	0	0	104	97	HIST1H4I,HIST4H4,HIST1H3H,OBFC1,HIST3H3,TERF2IP,POLD4,HIST1H3D,ZSCAN4,NOP10,NSMCE2,SMG1,DOT1L,ERCC4,PTGES3,H3F3B,SLX4,TINF2,ATM,TERF2,ERCC1,WRAP53,TNKS1BP1,SMG6,RAD51C,RFC1,RAD50,TEP1,UPF1,TFIP11,H3F3A,HIST1H4K,SMC5,HIST1H4J,HIST1H3C,PINX1,PARP3,POT1,XRCC6,RPA1,SP100,HSPA1A,DNA2,DCLRE1B,SMC6,ACD,HIST1H4E,HIST1H4B,APEX1,HIST1H3I,FBXO4,RAD51D,GAR1,HIST1H3J,HIST1H4H,HIST1H4C,HIST1H3G,RPA2,XRCC3,POLD…
GO_CELL_CYCLE_G1_S_PHASE_TRANSITION	-0.504268	-2.07783	0	0.000317735	111	102	SPDYA,GPR132,CDKN1A,CDKN2D,BACH1,CDK7,CAMK2D,BRD4,HINFP,PIM2,USP37,CDC34,EIF4EBP1,CCNH,ACVR1,CDKN1B,LATS2,PPP3CA,KLF11,LATS1,INHBA,PHF8,ID2,CDK3,E2F4,RB1,ZNF259,ITGB1,PPP6C,EIF4E,CUL4A,RPS6,DBF4,CAMK2G,RHOU,CCNA1,GSPT1,MNAT1,RCC1,PLK3,ORC2,RPA1,CDK6,ACVR1B,CDCA5,ORC3,CRLF3,NPAT,CDK2,CDK1,RPS6KB1,CDKN2C,CUL5,GFI1,CUL1,PLK2,PPAT,CUL2,FBXO5,IQGAP3,CDK4,CUL3,CDT1,RPA2,E2F6,CCNE1,ORC1,RBBP8,CDC6,CDKN3…
GO_TELOMERE_MAINTENANCE_VIA_TELOMERE_LENGTHENING	-0.61728	-2.05659	0	0.000611029	26	26	OBFC1,TERF2IP,ZSCAN4,NOP10,TINF2,ATM,TERF2,WRAP53,TNKS1BP1,RFC1,RAD50,UPF1,PINX1,POT1,DNA2,ACD,GAR1,TERT,NHP2,DKC1,PCNA,MRE11A,RTEL1,RAD51,CTC1,TERF1
GO_CHEMOKINE_MEDIATED_SIGNALING_PATHWAY	0.759492	2.10816	0	0.000864803	72	24	CXCL2,CCL20,IL8,CXCL13,CXCL1,CCR1,CXCL3,CCL22,CIB1,CXCL5,CX3CL1,CCL5,GPR75,CXCL10,CCBP2,CCL26,CCL21,CXCR4,CXCR7,PTK2B,CCL24,CCRL2,THPO,CCL2
GO_CHROMOSOME_SEGREGATION	-0.431077	-2.04878	0	0.000882598	272	240	NEK6,GEM,RIOK3,HORMAD1,AKAP8L,ARL8B,SEC13,SUN1,UBE2B,NDEL1,AURKC,B9D2,CENPT,RPS27,ARL8A,PIBF1,UVRAG,CLIP1,CEP57,SPICE1,CCNB1IP1,MMS19,ESCO1,PPP1CC,CHMP4B,NDE1,CHMP5,NUP98,PHF13,RPS3,FAM96B,RAB11A,CHMP2B,CEP57L1,LATS1,PDCD6IP,VPS4B,CHMP7,BAG6,ACTR2,KPNB1,PAPD7,PPP1R7,RB1,ERCC4,TAOK1,PDS5A,CHMP3,SKA2,POGZ,PPP2R1A,HDAC8,ATM,CHMP2A,SLC25A5,NEK2,TOP2B,DMC1,NAA60,CHMP1B,MAPRE1,STAG2,MSH4,CHMP1A,STRA13,…
GO_NUCLEOSIDE_DIPHOSPHATE_METABOLIC_PROCESS	0.594777	2.04801	0	0.00149899	84	68	ALDOC,ENO2,PFKFB3,PFKFB4,PGAM2,GPI,AK7,LDHA,PGK1,HK2,AK4,DLG2,PFKP,GAPDH,ENO1,PGAM1,GUK1,PFKFB2,HKDC1,PFKFB1,ENTPD2,TPI1,HK1,NME7,AK8,ENTPD4,PGM1,BAD,MPP3,PFKL,ALDOA,BPGM,MAGI3,NUDT18,NUDT16,TJP2,MPP1,CMPK1,DLG1,ENTPD8,GALK1,AK2,HK3,NME6,NME3,AKD1,ENO3,NUDT5,NUDT9,CARD11,DLG4,CASK,OGDH,NUDT7,AK3,AK1,DHTKD1,RRM2B,MPP2,AMPD3,ADPGK,NME1,PFKM,NME4,DTYMK,RRM2,DLG3,CMPK2
GO_ALCOHOL_BIOSYNTHETIC_PROCESS	0.562541	2.05809	0	0.00160606	111	90	LSS,INSIG1,MSMO1,HMGCS1,INSIG2,IDI1,SQLE,CACNA1H,MVD,DHCR7,EBP,MVK,HSD17B7,LPIN1,HMGCR,AKR1B1,FDFT1,SLC27A1,IPMK,NSDHL,CYP51A1,PHOSPHO1,GGPS1,C14orf1,FDPS,ACLY,HSD17B3,IMPAD1,CYB5R2,LPIN2,SAMD8,SC5DL,CEPT1,DHCR24,ACER2,SLC44A3,PRKAG2,SLC44A2,LPIN3,CYP2R1,SPTLC1,NUS1,CDS1,ACER3,IMPA1,PLCG2,SPTLC2,CNBP,PLA2G4A,AKR1C3,CYB5R1,GOT1,CHKB,CHKA,PRKAA2,FGF2,SGMS2,ISYNA1,SCP2,SLC44A1,TM7SF2,SPHK2,LPCAT2,PA…
GO_RNA_PHOSPHODIESTER_BOND_HYDROLYSIS	-0.501855	-2.01729	0	0.00283692	120	103	CCRN4L,RNASE1,ISG20,ZC3H12A,RNASEK,NOB1,DIS3,RPS21,EIF2C4,ERN1,EDC3,ERN2,CNOT7,CNOT6L,RNASET2,DCP2,CNOT2,MRPL44,CSTF1,NCBP2,PCF11,TSEN34,PAN3,ENDOV,CNOT1,EIF2C3,WDR33,EIF2C2,SMG6,PDE12,TUT1,EXOSC7,AZGP1,ABT1,RPP14,TSEN54,CLP1,CSTF3,XRN2,NOP14,EXOSC5,PARN,RPP38,CNOT6,ISG20L2,RPP21,ERI1,CNOT8,ERI3,POP4,HRSP12,EXOSC10,BOP1,EIF2C1,EXOSC4,PPP1R8,POP5,RPSA,APEX1,TSEN15,EXOSC3,RRP36,RNASEH1,RPP30,DIS3L2…
GO_NUCLEAR_CHROMOSOME_SEGREGATION	-0.445383	-1.97914	0	0.00438255	228	197	GEM,HORMAD1,AKAP8L,SEC13,SUN1,UBE2B,NDEL1,AURKC,B9D2,CENPT,RPS27,PIBF1,CLIP1,CEP57,SPICE1,CCNB1IP1,ESCO1,PPP1CC,CHMP4B,NDE1,CHMP5,NUP98,PHF13,RAB11A,CHMP2B,CEP57L1,LATS1,PDCD6IP,VPS4B,CHMP7,BAG6,ACTR2,KPNB1,PAPD7,RB1,ERCC4,TAOK1,PDS5A,CHMP3,SKA2,POGZ,PPP2R1A,HDAC8,ATM,CHMP2A,NEK2,TOP2B,DMC1,CHMP1B,MAPRE1,STAG2,MSH4,CHMP1A,STRA13,RAD51C,NUP37,ACTR3,CHMP4A,KIAA1383,RNF212,BECN1,PAFAH1B1,DSN1,CHMP4C…
GO_DEOXYRIBONUCLEOTIDE_METABOLIC_PROCESS	-0.585401	-1.97837	0	0.00450125	36	33	GUK1,MPG,NUDT18,NUDT16,NEIL1,TBPL1,DERA,AK2,NEIL2,DGUOK,MBD4,TDG,AKD1,ADK,ADA,NTHL1,RRM2B,SMUG1,DUT,NUDT15,SHMT1,NT5M,NUDT1,NT5C,RRM1,OGG1,MUTYH,DTYMK,RRM2,SAMHD1,CMPK2,TYMS,UNG
GO_RESPONSE_TO_OXYGEN_LEVELS	0.490469	1.98569	0	0.00591707	311	234	NDRG1,CA9,PDK3,EGLN3,STC1,DDIT4,TH,PDK1,KDM3A,BNIP3,ERO1L,FAM162A,LDHA,ADM,LTA,HMOX1,BNIP3L,TGFB1,PDGFRB,PGF,STC2,VEGFA,PDGFA,LOXL2,ICAM1,EGLN1,SOCS3,GATA6,PYGM,PAM,CPEB2,MTHFR,ALKBH5,ECE1,BMP2,MB,ETS1,FIGF,NOL3,EPAS1,CDKN1A,SIRT2,SIRT4,PINK1,SLC9A1,NPEPPS,BACH1,ADAM17,CPEB4,PTN,P4HB,RBPJ,PPP1R15A,ANGPTL4,ADAM8,CX3CL1,CAMK2D,CLDN3,NF1,AQP1,WTIP,BBC3,CYB5R4,LIMD1,PPARA,DPP4,PTEN,PPARD,BIRC2,LONP1,…
GO_INFLAMMATORY_RESPONSE	0.464918	1.98982	0	0.00595188	454	271	SERPINA3,TNFRSF9,CXCL2,CCL20,IL8,ITGB2,VNN1,CXCL13,CXCL1,TNFAIP3,TNF,IKBKG,HMOX1,CCR1,ITGB6,C3,TGFB1,HDAC9,PLA2G4C,TNFAIP6,CXCL3,HLA-DRB1,EMR2,RELB,CD14,TNIP1,ADORA2A,TLR6,CSF1R,IL1RAP,IL23A,NGFR,ICAM1,BMPR1B,ELF3,CCL22,HDAC5,AOC3,NFKB2,IL1A,BMP2,IL24,ODAM,KRT16,PTX3,SAA1,APOL3,UCN,CXCL5,TNFRSF11B,PIK3CD,F3,TNFRSF10D,TACR1,IL17C,SEMA7A,TNIP2,ITIH4,KDM6B,RBPJ,LXN,C3AR1,ANO6,ADAM8,CX3CL1,HYAL1,TNFR…
GO_POSITIVE_REGULATION_OF_VASCULATURE_DEVELOPMENT	0.537635	1.97994	0	0.00618334	133	90	ITGA5,IL8,ITGB2,ADM,HMOX1,C3,PGF,HDAC9,VEGFA,NOS3,SERPINB7,GATA6,BTG1,IL1A,RRAS,ETS1,CIB1,VEGFB,RUNX1,F3,C3AR1,ANGPTL4,CX3CL1,HYAL1,ALOX12,HMGB1,AQP1,JAK1,ZC3H12A,SEMA5A,C19orf10,SRPX2,CCL5,ZNF304,SASH1,ERAP1,GATA2,RAP1A,PRKD2,RAPGEF2,PDCD6,RHOB,HIPK1,LRG1,SERPINE1,ANXA3,CTH,ISL1,RAPGEF3,CYP1B1,CTSH,TBXA2R,CHI3L1,CCBE1,CYSLTR2,TWIST1,PRKD1,GATA4,FGF2,VASH2,PTK2B,HDAC7,HIF1AN,PDGFB,SIRT1,CCL24,SPH…
GO_CARBOHYDRATE_CATABOLIC_PROCESS	0.556044	1.98619	0	0.0062458	113	90	ALDOC,ENO2,PFKFB3,PFKFB4,PGAM2,GPI,LDHA,PGK1,NEU1,DHDH,PGM5,HK2,PHKG1,PYGM,PFKP,GAPDH,ENO1,PGAM1,FUT6,PFKFB2,HKDC1,MGAM,STBD1,PFKFB1,TPI1,HK1,AKR1A1,HEXB,PGM1,BAD,PHKG2,MANBA,GLB1,PFKL,ALDOA,BPGM,DERA,GM2A,NEU2,GAA,PGM2,CALM2,GALK1,CRYL1,MAN2B1,GLYCTK,RPE,MAN2B2,HK3,ALDH1A1,FUT9,CALM3,CALM1,ENO3,CTBS,NUDT5,ABHD10,PHKA2,OGDH,FUT1,PYGB,RBKS,GYG2,DHTKD1,AGL,GK5,FUT2,LRP5,GPD2,DCXR,FUT8,PHKB,GALT,FUT…
GO_CELLULAR_RESPONSE_TO_OXYGEN_LEVELS	0.513211	1.99235	0	0.00632387	143	115	NDRG1,CA9,PDK3,EGLN3,STC1,PDK1,BNIP3,ERO1L,FAM162A,HMOX1,BNIP3L,STC2,VEGFA,ICAM1,EGLN1,GATA6,CPEB2,EPAS1,SIRT2,SIRT4,PINK1,SLC9A1,NPEPPS,BACH1,CPEB4,PTN,P4HB,RBPJ,PPP1R15A,ADAM8,AQP1,BBC3,PTEN,PPARD,PRKCE,TRPC1,UBA52,BAD,CAV1,NOTCH1,VASN,UBE2D2,RPS27A,EIF4EBP1,DAXX,GNB1,EP300,ARNT,FOXO1,UBE2D3,TBL2,TSC1,UBE2D1,LMNA,PPARGC1A,UBQLN1,TCEB2,CITED2,CREBBP,ATG7,SLC2A4,TCEB1,EGLN2,RBX1,NDNF,TRPC6,TWIST1…
GO_MITOCHONDRIAL_RNA_METABOLIC_PROCESS	-0.628948	-1.95642	0	0.00666219	29	27	FASTKD5,POLRMT,TRIT1,TFB2M,TRMU,SLC25A33,TRMT61B,TARS2,MTERFD2,HSD17B10,SUPV3L1,MTERF,YARS2,EARS2,KIAA0391,MRPL12,AARS2,DARS2,TFAM,ELAC2,PUS1,PPARGC1B,C10orf2,TRNT1,TRMT5,PNPT1,MTERFD3
GO_ORGANIC_HYDROXY_COMPOUND_BIOSYNTHETIC_PROCESS	0.486215	1.96146	0	0.00910102	175	124	LSS,INSIG1,MSMO1,TH,HMGCS1,INSIG2,SLC6A3,IDI1,SQLE,CACNA1H,MVD,DHCR7,EBP,MVK,HSD17B7,LPIN1,HMGCR,AKR1B1,FDFT1,SLC27A1,IPMK,NSDHL,CYP51A1,PHOSPHO1,GGPS1,C14orf1,FDPS,ACLY,HSD17B3,IMPAD1,CYB5R2,ALOX12,LPIN2,SAMD8,SC5DL,DDT,CEPT1,DHCR24,TRPC1,PDXK,ACER2,ACOT8,MC1R,TMLHE,SLC44A3,GCH1,PRKAG2,SLC44A2,LPIN3,NR4A2,CYP2R1,SPTLC1,NUS1,CDS1,CYP8B1,TGFB2,ACER3,SLC27A5,PLTP,IMPA1,PLCG2,SPTLC2,CNBP,PLA2G4A,AKR…
GO_DNA_REPAIR	-0.403153	-1.94134	0	0.00918453	480	442	C1orf86,HIST1H4I,POLL,HIST4H4,CIB1,ASCC1,CDKN2D,USP28,BTG2,RAD54B,BACH1,APBB1,HIST3H2A,CDK7,RAD51B,HIST3H3,HMGB1,ERCC5,MORF4L2,CSNK1E,APLF,UBE2B,CETN2,KIAA0430,SFR1,WRNIP1,SWI5,UBE2V1,POLD4,TCEA1,GGN,HINFP,NCOA6,UVRAG,CRY2,FBXO18,JMY,COPS2,CUL4B,POLR2H,PMS2P3,MMS19,MPG,UBA52,NHEJ1,PMS2CL,UBE2V2,RPS27A,MC1R,EEPD1,CDK9,CCNH,PIAS4,ZBTB1,ATXN3,XAB2,SIRT6,DDB2,CCNO,POLR2C,USP3,ISY1,SUMO2,RPS3,PMS2P5,E…
GO_DNA_CONFORMATION_CHANGE	-0.416915	-1.92506	0	0.0102797	273	237	HIST1H2BJ,HIST1H4I,HIST1H1T,SPTY2D1,HIST1H2BE,CHD5,HHEX,HIST4H4,HIST1H2BK,HIST1H2BO,HIST1H3H,RAD54B,H1FX,AKAP8L,SOX9,HIST3H3,HMGB1,HIST2H3D,CHD2,CETN2,CENPT,H1F0,FBXO18,TSPYL2,CUL4B,NAP1L1,HIST1H3D,HIST2H2BE,HIST3H2BB,UBA52,UBN1,RPS27A,RSF1,CABIN1,BRD2,DAXX,DDB2,ERN2,PHF13,IGHMBP2,HIST1H2BC,SMYD3,HIST1H2BD,RAD23B,ATRX,PAF1,ASCC3,ASH1L,PAPD7,HIST1H1C,HIST1H2BF,NPM1,BAHCC1,DFFB,ANP32B,H3F3B,HIST1H2…
GO_SENSORY_PERCEPTION_OF_CHEMICAL_STIMULUS	-0.505899	-1.9253	0	0.0105912	524	77	CNGA4,SLC6A3,NXNL2,OR11H12,OR11H2,OR2AE1,OMP,OR10S1,SCNN1D,TAS2R5,TAS2R3,OR52W1,CST1,PDE4A,TAS1R3,OR4F17,OR52B6,WNT10B,ITPR3,GNB1,TAS2R4,TAS2R60,SCNN1A,OR13H1,OR13J1,GNAS,OR5C1,TAS2R41,BBS4,OR2T27,AZGP1,SCNN1B,OR52H1,OR1F1,B3GNT2,REEP2,UBR3,TAS2R30,OR2A4,OR1F2P,OR2A7,TAS2R19,ADCY3,OR5D14,OR2M2,OR4F21,OR5B21,LEF1,OR2J3,OR2A1,RTP4,GNAL,MKKS,TAS2R50,TAS2R43,TAS2R20,TAS2R14,TAS2R31,OR1K1,OR8G2,OR10H2…
GO_ESTABLISHMENT_OF_PROTEIN_LOCALIZATION_TO_ENDOPLASMIC_RETICULUM	0.528091	1.9395	0	0.0107314	104	101	RPS29,SEC61G,SRP54,RPL35A,RPL17,RPL12,SRPR,RPS18,RPL39,RPL26,RPS9,RPL24,RPS28,RPL13A,RPL28,RPL18,RPLP2,RPL29,RPS27,RPS11,RPLP0,RPL27A,RPS25,RPL36,RPL37A,RPS3A,RPS12,RPL10,RPS13,RPS21,RPL11,RPL34,RPL18A,RPL3,UBA52,RPL5,RPL36A,RPL30,RPL8,RPL3L,RPS5,RPL21,RPS27A,RPLP1,RPS19,RPS8,RPS10,RPS20,RPL38,CHMP4B,RPL23,RPS16,RPL27,RPS15A,RPS4X,RPL32,RPL19,RPL7A,FAU,RPL35,SSR3,RPS15,RPS3,RPL10A,RPS23,RAB10,RPL…
GO_NEGATIVE_REGULATION_OF_TELOMERE_MAINTENANCE	-0.587017	-1.88855	0	0.0150042	26	26	TERF2IP,TNKS,TNKS2,ERCC4,HNRNPA1,TINF2,ATM,TERF2,ERCC1,SMG6,HNRNPC,RAD50,PINX1,PML,SRC,ACD,HNRNPU,PARP1,XRCC5,MCRS1,GNL3L,NBN,PIF1,RTEL1,NAT10,TERF1
GO_MITOTIC_SISTER_CHROMATID_SEGREGATION	-0.47057	-1.89095	0	0.0152059	91	87	AKAP8L,AURKC,PIBF1,CEP57,CHMP4B,CHMP5,PHF13,RAB11A,CHMP2B,CEP57L1,PDCD6IP,VPS4B,CHMP7,KPNB1,PAPD7,RB1,PDS5A,CHMP3,POGZ,PPP2R1A,CHMP2A,NEK2,CHMP1B,CHMP1A,CHMP4A,KIAA1383,BECN1,CHMP4C,TEX14,CDC23,AKAP8,PINX1,KLHL22,NIPBL,VPS4A,NCAPD2,KIF22,KIFC1,CDCA5,BUB3,NUSAP1,CDCA8,KIF2C,ZW10,RACGAP1,PDS5B,CDC14A,CEP55,ZNF207,PSRC1,PRC1,SMC2,SMC3,MAD2L1,MAU2,CHMP6,AURKB,NAA50,DIS3L2,CUL3,KATNB1,CENPE,NCAPG,KIF1…
GO_MYELOID_LEUKOCYTE_MIGRATION	0.549369	1.91724	0	0.0156417	99	50	CCL20,IL8,ITGB2,DAPK2,CXCL3,VEGFA,EMR2,PLA2G1B,CCL22,MITF,SAA1,PIK3CD,CX3CL1,GBF1,IL6R,RAC1,RPS19,CCL5,ITGA9,CCL26,PIP5K1C,TGFB2,IL6,S100A9,CCL21,CXADR,ARHGEF5,TNFRSF11A,PDE4B,TREM1,PIK3CG,EDNRB,ANXA1,LGALS3,EDN1,STAT5B,PDGFB,JAGN1,CCL24,IRAK4,IL17RA,NUP85,ITGA1,IL17RC,CCL2,EDN2,IL1B,PDE4D,SYK,CKLF
GO_DOUBLE_STRAND_BREAK_REPAIR	-0.434141	-1.86842	0	0.0193217	165	151	HIST1H4I,POLL,HIST4H4,CIB1,RAD54B,APBB1,RAD51B,HIST3H3,APLF,KIAA0430,SFR1,SWI5,GGN,UVRAG,FBXO18,NHEJ1,UBE2V2,PIAS4,EXD2,KDM2A,NSMCE2,YY1,RNF168,UIMC1,SHFM1,HUS1B,PAPD7,MAD2L2,EYA3,ERCC4,POLM,POLN,ZFYVE26,WDR48,KDM4D,SUMO1,RECQL,SLX4,ATM,ERCC1,DMC1,TDP2,BABAM1,KAT5,ZSWIM7,RAD51C,RAD52,RAD50,SMARCA5,BAZ1B,EYA1,FAM175A,BARD1,XRCC6BP1,RAD21,HIST1H4K,BRE,SMC5,SETX,HIST1H4J,REC8,PARP9,CHEK2,PARP3,XRCC4…
GO_DEFENSE_RESPONSE_TO_BACTERIUM	0.534486	1.90968	0	0.0202364	237	86	HLA-A,ACP5,CCL20,CXCL13,TNF,ADM,LTA,HIST1H2BJ,PLAC8,PLA2G1B,DEFB103A,TLR6,TMF1,IL23A,MICA,OPTN,HIST1H2BE,LYST,HLA-E,HIST1H2BK,BCL3,MR1,ADAM17,SPON2,RBPJ,B2M,CEBPB,RAB1A,RPL39,S100A14,IL6R,PGLYRP3,RIPK2,HIST2H2BE,RAB14,APP,PLA2G6,SLPI,FAU,TNFRSF1A,HIST1H2BC,TBK1,NLRP1,IL6,S100A9,HIST1H2BF,LEAP2,TUSC2,HIST1H2BG,ROMO1,CFP,SERPINE1,ANXA3,TLR1,PRKCD,P2RX7,TREM1,TLR2,TLR4,LYZ,ANKRD17,IL27RA,TLR5,IL22RA…
GO_STEROL_METABOLIC_PROCESS	0.534574	1.90261	0	0.0208193	123	90	LSS,INSIG1,MSMO1,HMGCS1,INSIG2,IDI1,SQLE,CYP11A1,MVD,SCARB1,DHCR7,EBP,MVK,HSD17B7,HMGCR,FDFT1,PCSK9,NSDHL,LDLR,CYP51A1,CUBN,GGPS1,C14orf1,FDPS,LEPR,ACLY,NPC1,NPC2,CYB5R2,APOL1,SC5DL,LIPA,PPARD,DHCR24,SREBF2,HDLBP,APP,SCARF1,PRKAG2,CAT,SORL1,CYP8B1,CLN8,ABCG1,MBTPS1,APOE,OSBPL1A,LDLRAP1,CNBP,MBTPS2,OSBPL5,CEL,CYB5R1,APOBR,SOAT1,ERLIN1,CYP1B1,CYP27A1,PRKAA2,VLDLR,SOAT2,STARD3,RXRA,TM7SF2,LIPE,SCAP,…
GO_NEGATIVE_REGULATION_OF_DNA_DEPENDENT_DNA_REPLICATION	-0.658351	-1.86011	0.0204082	0.0209036	16	15	FBXO18,TERF2,STAG2,FBXW7,ZNF830,CHEK2,LIG3,SMC3,ZRANB3,SMC1A,BRCA2,BLM,MRE11A,TIPIN,TERF1
GO_POSITIVE_REGULATION_OF_LEUKOCYTE_MIGRATION	0.530962	1.90988	0	0.0210796	109	69	CXCL2,CCL20,IL8,CXCL13,CXCL1,TNF,CCR1,DAPK2,CXCL3,VEGFA,PLVAP,IL23A,ICAM1,FIGF,CXCL5,VEGFB,TACR1,ADAM17,C3AR1,ANO6,ADAM8,CX3CL1,SWAP70,HMGB1,CREB3,RAC2,S100A14,IL6R,RAC1,ADAM10,CAMK1D,TMEM102,LGALS9,CCL5,CXCL10,PTGER4,IL6,CCL21,ITGA2,MIA3,CSF1,SERPINE1,F2RL1,EDNRA,PTK2B,LGALS3,CALR,PAWR,TNFRSF14,CCL24,CD74,FADD,GAS6,RARRES2,GPSM3,TIRAP,ZP3,KITLG,CCL2,EDN2,ITGA2B,IL1B,PYCARD,C1QBP,THBS1,THBS4,IL12…
GO_REGULATION_OF_VASCULATURE_DEVELOPMENT	0.472244	1.90711	0	0.0211877	233	162	ITGA5,IL8,ITGB2,CXCL13,TNFAIP3,ADM,HMOX1,C3,PGF,HDAC9,VEGFA,PDGFA,WNT4,NOS3,EFNA1,SERPINB7,EGLN1,SPARC,PDE3B,GATA6,BTG1,HDAC5,IL1A,RRAS,ETS1,HEY1,HHEX,CIB1,VEGFB,RUNX1,F3,PTN,C3AR1,PPP1R15A,ANGPTL4,CX3CL1,HYAL1,ALOX12,PLXND1,HMGB1,NF1,AQP1,JAK1,BAI2,ZC3H12A,KLF4,SEMA5A,C19orf10,RHOA,DLL4,MAPK7,NOTCH1,SRPX2,CCL5,ZNF304,ITGB1BP1,TIE1,CXCL10,GPR124,SASH1,ERAP1,PTGER4,FOXO4,ROCK1,GATA2,IL6,PDCD10,RAP…
GO_MATURATION_OF_SSU_RRNA	-0.51326	-1.84576	0	0.0238301	42	41	NOB1,RPS21,RPS19,RPS8,RPS16,MPHOSPH10,UTP14C,UTP18,TSR2,NGDN,ABT1,NOP14,RPS24,UTP6,SRFBP1,FCF1,UTP23,TBL3,DIEXF,NOC4L,MRPS9,RPSA,UTP3,DCAF13,LSM6,RRP36,KRR1,UTP14A,WDR3,WDR46,EMG1,RCL1,PWP2,MRPS11,RPS14,BYSL,NOL11,HEATR1,CIRH1A,RRS1,UTP20
GO_CLEAVAGE_INVOLVED_IN_RRNA_PROCESSING	-0.610437	-1.8442	0	0.0238301	19	19	NOB1,RPS21,EXOSC7,ABT1,NOP14,ERI1,ERI3,BOP1,RPSA,EXOSC3,RRP36,EXOSC8,RCL1,ERI2,EXOSC9,NOL9,EXOSC2,RRS1,UTP20
GO_MATURATION_OF_5_8S_RRNA_FROM_TRICISTRONIC_RRNA_TRANSCRIPT_SSU_RRNA_5_8S_RRNA_LSU_RRNA_	-0.653111	-1.83955	0	0.0246051	19	19	RPS21,PES1,EXOSC7,ABT1,NOP14,ERI1,ERI3,BOP1,RPSA,EXOSC3,EXOSC8,FTSJ3,WDR12,ERI2,EXOSC9,NOL9,EXOSC2,RRS1,UTP20
GO_GRANULOCYTE_MIGRATION	0.594864	1.88748	0	0.025697	75	38	CCL20,IL8,ITGB2,DAPK2,CXCL3,VEGFA,EMR2,PLA2G1B,CCL22,SAA1,PIK3CD,CX3CL1,GBF1,CCL5,ITGA9,CCL26,PIP5K1C,TGFB2,S100A9,CXADR,PDE4B,TREM1,PIK3CG,ANXA1,LGALS3,EDN1,JAGN1,CCL24,IRAK4,IL17RA,ITGA1,IL17RC,CCL2,EDN2,IL1B,PDE4D,SYK,CKLF
GO_OXIDOREDUCTION_COENZYME_METABOLIC_PROCESS	0.507602	1.8776	0	0.0259739	107	87	ALDOC,ENO2,PFKFB3,PFKFB4,PGAM2,GPI,LDHA,PGK1,HK2,HMGCR,NAMPT,PFKP,GAPDH,ENO1,PGAM1,PFKFB2,HKDC1,PFKFB1,NADK,TPI1,HK1,TKT,CYB5R4,IDH1,PGM1,ASPDH,PFKL,ALDOA,BPGM,AFMID,PGLS,PRDX5,DERA,H6PD,ME1,IDH3B,PGM2,COQ5,PDHX,GALK1,NMNAT1,RPE,PGD,PDSS2,COQ9,MDH1,HK3,IDH3G,NDUFA9,NNT,LDHB,KYNU,MDH2,NADSYN1,NMNAT3,QPRT,ENO3,PDHA1,NUDT12,TALDO1,KCNAB2,OGDH,DLD,DLST,COQ4,SHPK,G6PD,DHTKD1,COQ6,PDHB,DCXR,VCP,PNP,ADP…
GO_MATURATION_OF_5_8S_RRNA	-0.637357	-1.82669	0	0.0259965	28	27	RPS21,PES1,EXOSC7,ABT1,NOP14,C1D,EIF6,ERI1,ERI3,EXOSC10,BOP1,EXOSC4,RPSA,EXOSC3,SKIV2L2,RPF1,EXOSC8,FTSJ3,WDR12,MAK16,MPHOSPH6,ERI2,EXOSC9,NOL9,EXOSC2,RRS1,UTP20
GO_REGULATION_OF_TRANSCRIPTION_INVOLVED_IN_G1_S_TRANSITION_OF_MITOTIC_CELL_CYCLE	-0.590746	-1.82802	0	0.0262316	27	26	BACH1,BRD4,HINFP,KLF11,ID2,E2F4,RB1,ZNF259,CCNA1,NPAT,CDK1,GFI1,FBXO5,CDT1,E2F6,CCNE1,ORC1,CDC6,E2F7,PCNA,POLA1,RRM2,TYMS,E2F1,DHFR,CDC45
GO_RNA_PHOSPHODIESTER_BOND_HYDROLYSIS_ENDONUCLEOLYTIC	-0.53909	-1.82874	0	0.0266671	62	50	RNASE1,ZC3H12A,RNASEK,NOB1,RPS21,ERN1,EDC3,RNASET2,MRPL44,TSEN34,ENDOV,EIF2C2,SMG6,ABT1,RPP14,TSEN54,NOP14,RPP38,RPP21,POP4,HRSP12,BOP1,POP5,RPSA,APEX1,TSEN15,RNASEH1,RPP30,RNASEH2B,RNASEL,PLD6,KIAA0391,POP7,RNASEH2C,TSEN2,DROSHA,RCL1,DGCR8,FEN1,ELAC2,RNASEH2A,RPP40,DICER1,NOL9,DBR1,ELAC1,RRS1,POP1,UTP20,EXO1
GO_CENTROMERE_COMPLEX_ASSEMBLY	-0.534026	-1.82223	0	0.026831	48	45	HIST1H4I,HIST4H4,CENPT,RSF1,NPM1,POGZ,STRA13,SMARCA5,CENPC1,HIST1H4K,HIST1H4J,CENPA,ITGB3BP,CENPL,HIST1H4E,RBBP7,HIST1H4B,CASC5,CENPW,CENPN,MIS18BP1,CENPH,HJURP,OIP5,RBBP4,HIST1H4H,HIST1H4C,CENPV,CENPQ,CENPE,APITD1,HIST1H4D,HIST1H4L,CENPI,CENPK,CENPP,CENPF,CENPO,MIS18A,RUVBL1,MLF1IP,HELLS,HIST1H4A,CENPM,MIS12
GO_NEGATIVE_REGULATION_OF_INNATE_IMMUNE_RESPONSE	0.623024	1.86836	0	0.0279248	38	28	HLA-A,TNFAIP3,NLRX1,HLA-B,SUSD4,MICA,DUSP10,HLA-E,TAP1,RPS19,LGALS9,SERPINB9,TRAFD1,PTPN2,MUL1,ARRB2,SERPING1,ADAR,IRAK3,NR1H2,PPARG,DNAJA3,NR1H3,NMI,IFI16,TYRO3,DHX58,NLRC5
GO_REGULATION_OF_MULTICELLULAR_ORGANISMAL_METABOLIC_PROCESS	0.625839	1.85968	0	0.0281061	38	30	ARRDC3,ERRFI1,TGFB1,PDGFRB,WNT4,SERPINB7,UCN,IL6R,F2R,PPARD,MFAP4,CBX8,PRDX5,EP300,AGER,IL6,ITGA2,RAP1A,CTGF,ITGB1,CST3,RAPGEF3,SERPINF2,CIITA,PPARG,BMP4,HDAC2,FAP,TGFB3,CCL2
GO_ISOPRENOID_BIOSYNTHETIC_PROCESS	0.67135	1.8703	0	0.0284809	25	21	HMGCS1,ALDH1A2,IDI1,MVD,MVK,HMGCR,FDFT1,GGPS1,FDPS,ALDH8A1,NUS1,BCMO1,PDSS2,RBP1,DPAGT1,PMVK,RDH10,ALDH1A3,COQ2,PDSS1,ISPD
GO_PYRIMIDINE_CONTAINING_COMPOUND_METABOLIC_PROCESS	-0.469459	-1.81357	0	0.029356	79	58	UPP1,CDA,NME7,ENTPD4,TYMP,NEIL1,TBPL1,NT5E,THTPA,CMPK1,UCK1,TPK1,ALDH6A1,NEIL2,MBD4,DPYD,NME6,UCKL1,MAPK1,SLC19A2,TDG,NME3,DCTD,DCK,DHFRL1,AK3,MTOR,TET2,NTHL1,APOBEC3C,SMUG1,ERH,TK2,NME1,CTPS2,NT5C3,TK1,NME4,APOBEC3F,DUT,SHMT1,NT5M,ACPP,UCK2,NT5C,RRM1,OGG1,UPRT,PRPS1,APOBEC3G,DTYMK,DHODH,CPS1,CMPK2,UMPS,TYMS,CAD,UNG
GO_MISMATCH_REPAIR	-0.565857	-1.80949	0	0.0302524	31	30	POLD4,PMS2P3,PMS2CL,PMS2P5,ABL1,SETD2,MSH4,PMS2P1,TP73,TDG,MLH3,RPA1,XPC,MSH3,MSH6,PMS1,MLH1,PMS2,RPA2,MSH5,POLD2,POLD3,MSH2,MUTYH,TREX1,RNASEH2A,PCNA,LIG1,POLD1,EXO1
GO_PTERIDINE_CONTAINING_COMPOUND_BIOSYNTHETIC_PROCESS	-0.640547	-1.79162	0	0.0316208	18	17	GCH1,MTHFD2,ATPIF1,DHFRL1,QDPR,PCBD1,MTHFD1L,SPR,GART,FPGS,ATIC,PCBD2,PTS,MTHFS,MTHFD2L,MTHFD1,DHFR
GO_NUCLEOTIDE_EXCISION_REPAIR_DNA_GAP_FILLING	-0.594432	-1.78927	0	0.0316236	24	21	POLD4,UBA52,RPS27A,POLK,RFC1,RPA1,LIG3,LIG4,XRCC1,UBB,RPA2,POLD2,RFC2,POLD3,RFC5,RFC4,PCNA,LIG1,POLD1,POLE,RFC3
GO_RNA_3_END_PROCESSING	-0.433357	-1.79219	0	0.032085	98	90	EIF4A3,LSM11,SRSF9,RPS21,ZC3H11A,PABPC1,APP,AHCYL1,SRSF4,FBL,SLU7,ZCCHC6,CHTOP,SARNP,CSTF1,PAF1,NCBP2,ZC3H3,SRRM1,PCF11,THOC3,CASC3,POLDIP3,SSU72,NUDT21,SRSF11,CPSF6,WDR33,THOC2,GRSF1,TUT1,EXOSC7,PAPOLA,CDC40,CDC73,RNPS1,DHX38,CLP1,CSTF3,SYMPK,EXOSC5,THOC6,UPF3B,ZCCHC11,THOC7,SLBP,ERI1,ERI3,U2AF2,MAGOH,U2AF1,PAPOLG,PTCD1,LEO1,EXOSC4,PABPN1,RBM8A,RPSA,SUPV3L1,DDX39B,FIP1L1,EXOSC3,CPSF7,SRSF5,DDX39…
GO_PYRIMIDINE_DEOXYRIBONUCLEOTIDE_METABOLIC_PROCESS	-0.712353	-1.798	0	0.0324355	18	16	NEIL1,TBPL1,NEIL2,MBD4,TDG,NTHL1,SMUG1,DUT,SHMT1,NT5M,NT5C,OGG1,DTYMK,CMPK2,TYMS,UNG
GO_CHROMOSOME_SEPARATION	-0.640885	-1.79536	0	0.0325841	20	16	ERCC4,PPP2R1A,TOP2B,STRA13,TEX14,NCAPD2,RECQL5,SMARCAD1,MLH1,TOP2A,TTK,DIS3L2,FANCM,ESPL1,APITD1,NCAPD3
GO_DNA_DAMAGE_RESPONSE_DETECTION_OF_DNA_DAMAGE	-0.582363	-1.79219	0	0.0327267	36	33	UBE2B,POLD4,CUL4B,UBA52,RPS27A,RPS3,CUL4A,RFC1,RBX1,RPA1,SOX4,DDB1,MRPS9,MRPS35,RAD18,UBB,RPA2,USP1,POLD2,DNAJA1,PARP1,RFC2,POLD3,RFC5,PNKP,MRPS26,RFC4,MRPS11,PCNA,HMGA2,POLD1,RFC3,DTL
GO_PEPTIDYL_LYSINE_TRIMETHYLATION	-0.558539	-1.78388	0	0.0333916	25	25	ARID4A,MLL,SETD3,ARID4B,HIST1H1C,SETD2,MLL4,HIST1H1D,METTL21D,ZNF335,HIST1H1E,OGT,CTR9,SUV420H1,TET2,SUV420H2,SETD4,TET3,WDR61,RTF1,SUV39H1,SUV39H2,BEND3,FAM86A,METTL20
GO_INTERSTRAND_CROSS_LINK_REPAIR	-0.524368	-1.77847	0	0.0343267	44	39	C1orf86,UBA52,RPS27A,RNF168,ERCC4,POLN,FANCB,SLX4,ERCC1,STRA13,FANCE,RPA1,DCLRE1B,FANCC,RNF8,RAD51D,MUS81,FAN1,FANCF,UBB,C17orf70,XPA,UBE2T,EME1,RPA2,USP1,FANCM,DEM1,APITD1,DCLRE1C,FANCD2,ATR,FANCG,FANCL,FANCI,C19orf40,ATRIP,DCLRE1A,FANCA
GO_SOMATIC_CELL_DNA_RECOMBINATION	-0.563058	-1.78025	0	0.0343732	33	26	SWAP70,HMGB1,RNF168,TCF3,ATM,ERCC1,LIG3,RNF8,MSH3,MSH6,HMGB2,HSPD1,LIG4,EXOSC3,MLH1,LEF1,VPRBP,BCL11B,MSH2,PRKDC,DCLRE1C,NBN,TCF7,LIG1,UNG,EXO1
GO_NCRNA_PROCESSING	-0.359723	-1.76632	0	0.0373478	386	368	RRP7A,RPS29,RIOK3,RRNAD1,C7orf60,YBEY,RPL35A,EIF4A3,RPL17,RPL12,CSNK1E,RNF113A,ISG20,RPS18,RPL39,RPL26,RPS9,SARS,RPL24,RPS28,RPL13A,RPL28,RPL18,RPLP2,RPL29,RPS27,RPS11,RPLP0,RPL27A,RPS25,NOB1,RPL36,RPL37A,AARS,C2orf49,RPS3A,TRPT1,RPS12,DIS3,RPL10,RPS13,RPS21,RPL11,RPL34,RPL18A,EIF2C4,RPL3,UBA52,C22orf28,RPL5,RPL36A,RPL30,RPL8,RPL3L,RPS5,RPL21,RPS27A,RPLP1,RPS19,RPS8,RPS10,RPS20,RPL38,RPL23,RPS16,…
GO_PYRIMIDINE_NUCLEOBASE_METABOLIC_PROCESS	-0.624188	-1.76423	0.025	0.0377995	19	18	CDA,TYMP,CMPK1,UCK1,ALDH6A1,DPYD,UCKL1,MAPK1,MTOR,TET2,UCK2,RRM1,UPRT,DHODH,CPS1,UMPS,TYMS,CAD
GO_HORMONE_BIOSYNTHETIC_PROCESS	0.641418	1.84327	0	0.0384968	49	29	ADM,HSD17B8,WNT4,CACNA1H,CYP11A1,SCARB1,HSD17B7,AKR1B1,HSD17B14,DIO2,HSD17B3,DUOX2,HSD17B12,SRD5A1,TG,AKR1C3,MED1,DUOX1,STARD5,SCP2,STARD3,HFE,HSD17B11,FDX1,HSD17B1,SRD5A3,FDXR,FDX1L,HSD17B6
GO_BASE_EXCISION_REPAIR	-0.516364	-1.76079	0	0.0385052	39	37	HMGB1,MPG,SIRT6,CCNO,POLG,NEIL1,HMGA1,NEIL2,MBD4,TDG,HUWE1,APEX2,USP47,TP53,RPA1,PARP2,DNA2,LIG3,NTHL1,SMUG1,APEX1,NEIL3,ERCC6,XRCC1,XPA,RPA2,POLQ,OGG1,WRN,MUTYH,LIG1,HMGA2,POLD1,RECQL4,POLE,UNG,PRMT6
GO_PROTEIN_LOCALIZATION_TO_CHROMOSOME	-0.529857	-1.7579	0	0.0394521	45	40	TERF2IP,TNKS,ATRX,TNKS2,RB1,TINF2,TERF2,WRAP53,FAM178A,PIH1D1,RAD21,PINX1,WAPAL,PARP3,CCDC101,POT1,H2AFY,CENPA,ZW10,CDK1,RCC2,ACD,LRWD1,CASC5,EZH2,AURKB,RUVBL2,MTBP,BUB1B,HIST1H1B,GSG2,TERT,BRCA2,ANKRD32,ATR,H2AFY2,PLK1,ESCO2,CHAMP1,MIS12
GO_RESPONSE_TO_X_RAY	-0.545509	-1.75552	0.0222222	0.0394606	30	27	DNM2,CDKN1A,IKBIP,ERCC1,ANXA1,TP73,NIPBL,XRCC4,TP53,XRCC6,PMAIP1,TP53BP1,ERCC6,LIG4,ERCC8,CASP3,HIF1A,XRCC5,MSH2,BRCA2,XRRA1,BRCC3,BLM,CCND1,XRCC2,RAD51,THBD
GO_NUCLEOTIDE_EXCISION_REPAIR_DNA_INCISION	-0.519372	-1.75626	0	0.0395867	39	37	ERCC5,POLD4,CUL4B,UBA52,RPS27A,DDB2,POLK,ERCC4,GTF2H5,ERCC1,CUL4A,RFC1,RBX1,GTF2H1,GTF2H4,RPA1,ERCC3,DDB1,NTHL1,FAN1,UBB,XPA,ERCC2,RPA2,POLD2,GTF2H3,PARP1,RFC2,POLD3,RFC5,RFC4,OGG1,GTF2H2,CHD1L,PCNA,POLD1,RFC3
GO_PROTEIN_HYDROXYLATION	0.6874	1.8385	0	0.0396792	18	17	EGLN3,P4HA1,P4HA2,JMJD6,EGLN1,P4HB,PDIA2,LEPRE1,ASPH,PLOD1,CRTAP,P4HA3,EGLN2,LEPREL1,HIF1AN,OGFOD1,LEPREL2
GO_COLLAGEN_FIBRIL_ORGANIZATION	0.622738	1.82706	0	0.0403575	38	26	TNXB,P4HA1,LOXL2,DDR2,TNXA,TGFBR1,NF1,MMP11,ANXA2,COL5A3,ATP7A,PLOD3,COL1A1,TGFB2,FOXC1,SERPINF2,CYP1B1,COL5A1,COL1A2,ADAMTS3,ADAMTS14,LOX,COL11A2,COL12A1,COL5A2,SERPINH1
GO_CELLULAR_RESPONSE_TO_INTERFERON_GAMMA	0.516915	1.82805	0	0.040532	122	74	HLA-A,HLA-DRA,CCL20,HLA-DRB1,HLA-B,ICAM1,CCL22,GAPDH,MID1,HLA-E,IFNGR2,DAPK3,HLA-DPB1,SLC26A6,IRF2,B2M,CX3CL1,CAMK2D,IRF1,IRF6,HLA-F,JAK1,GBP5,HLA-C,RPL13A,GBP2,IRF7,MT2A,MRC1,IFNGR1,TRIM38,DAPK1,ASS1,LGALS9,CCL5,CCL26,TRIM5,CCL21,CD58,IRF3,PRKCD,EPRS,CAMK2G,TRIM68,OAS1,NCAM1,CIITA,CD44,TRIM31,HLA-DQA1,HLA-DPA1,OAS3,EDN1,TRIM8,SP100,CCL24,PML,IRF9,TRIM62,TLR3,JAK2,TRIM22,STAT1,SYNCRIP,IFI30,TRIM3…
GO_HUMORAL_IMMUNE_RESPONSE	0.478155	1.8336	0	0.040794	187	76	HLA-A,EBI3,GPI,TNF,ADM,LTA,HIST1H2BJ,C3,HLA-DRB1,PLA2G1B,SUSD4,HIST1H2BE,HLA-E,HIST1H2BK,BCL3,C2,CFB,SPON2,RBPJ,B2M,RPL39,C1R,COLEC10,CD83,C1RL,C1S,TFE3,HIST2H2BE,APP,NOTCH1,CD55,PLA2G6,SLPI,FAU,HIST1H2BC,C4B,TFEB,IL6,TRAF3IP2,C8G,HIST1H2BF,C4A,HIST1H2BG,CFP,SERPING1,GATA3,CFI,TREM1,MASP1,ST6GAL1,FOXJ1,IL7,BST2,IL36RN,CFD,CFH,PSMB10,MNX1,YTHDF2,CD46,BLNK,IFNE,ZP3,IFNA1,TNFRSF21,CCL2,IFNA13,GPR183…
GO_STEROID_METABOLIC_PROCESS	0.474858	1.83142	0	0.0412223	237	153	LSS,INSIG1,MSMO1,HMGCS1,INSIG2,ADM,HSD17B8,IDI1,WNT4,SQLE,CACNA1H,CYP11A1,MVD,SCARB1,DHCR7,SLCO1B3,EBP,MVK,HSD17B7,SULT1B1,HMGCR,AKR1B1,FDFT1,PCSK9,HSD17B14,ACBD3,NSDHL,LDLR,CYP51A1,CUBN,GGPS1,C14orf1,FDPS,LEPR,AKR1C1,ACLY,NPC1,HSD17B3,NPC2,CYB5R2,APOL1,SC5DL,LIPA,PPARD,SDR42E1,ATP8B1,DHCR24,SREBF2,MECP2,HDLBP,APP,ACOT8,SCARF1,PRKAG2,HSD17B12,CAT,LGMN,GBA2,CYP2R1,SORL1,CYP8B1,CLN8,TIPARP,PPARGC1A…
GO_CILIUM_MOVEMENT	0.643564	1.82864	0	0.0413236	36	23	DNAH5,CCDC151,LRRC6,CCDC40,ROPN1L,ARMC4,CCDC114,NPHP3,TTLL1,DPCD,RFX3,DNAH7,KIF27,HYDIN,DYX1C1,CABYR,OFD1,HEATR2,DNAH11,SPA17,DNAH1,CCDC103,STK36
GO_ASPARTATE_FAMILY_AMINO_ACID_BIOSYNTHETIC_PROCESS	-0.604532	-1.7452	0	0.0431921	23	20	EIF2B2,PLOD1,ENOPH1,ASNS,GOT1,APIP,EIF2B4,EIF2B1,MTR,MRI1,GOT2,THNSL1,MTRR,MTAP,THNSL2,AASDHPPT,ASNSD1,ADI1,MTHFD2L,MTHFD1
GO_PTERIDINE_CONTAINING_COMPOUND_METABOLIC_PROCESS	-0.532345	-1.74611	0	0.0434994	36	30	MTHFR,ALDH1L2,GCH1,MTHFD2,SARDH,ATPIF1,SLC25A32,FTCD,DHFRL1,QDPR,GGH,PCBD1,MTHFD1L,MTR,SPR,SLC46A1,GART,MTRR,SLC19A1,SHMT1,FPGS,ATIC,SHMT2,PCBD2,PTS,MTHFS,MTHFD2L,TYMS,MTHFD1,DHFR
GO_ASPARTATE_FAMILY_AMINO_ACID_METABOLIC_PROCESS	-0.501127	-1.7399	0	0.0439941	55	49	MTHFR,DDO,ASS1,AHCYL1,EIF2B2,PLOD1,AHCYL2,SMS,ENOPH1,ASNS,NMNAT1,AHCY,GOT1,AGPHD1,AASS,ASPA,NMNAT3,APIP,PHGDH,EIF2B4,OGDH,EIF2B1,DLD,DLST,AGXT2L2,MTR,GCAT,AADAT,MRI1,GOT2,THNSL1,NIT2,MTRR,MTAP,ASRGL1,ALDH7A1,THNSL2,AASDHPPT,GCDH,CRYM,GNMT,ASNSD1,ADI1,MSRA,ADSS,MTHFD2L,MTHFD1,NMNAT2,SLC25A21
GO_DNA_INTEGRITY_CHECKPOINT	-0.403327	-1.73741	0	0.0448921	146	136	FOXN3,MUC1,NEK6,PPP2R5C,CDKN1A,USP28,BTG2,SYF2,BRSK1,ARID3A,HINFP,RBL2,PEA15,TIPRL,UBA52,MAPKAPK2,RPS27A,WAC,NEK11,GIGYF2,ATF2,CDKN1B,EP300,CNOT7,CNOT6L,CRADD,FOXO4,UIMC1,CNOT2,RAD9B,HUS1B,E2F4,NPM1,TAOK1,FZR1,CNOT1,RBM38,ATM,TOP2B,BABAM1,CNOT4,RAD17,TNKS1BP1,PTPN11,FBXO31,CLOCK,FBXO6,MDM4,FAM175A,MAPK14,TP73,GADD45A,BRE,TFDP2,ZNF830,TRIAP1,CHEK2,CNOT3,C2orf29,PRMT1,PLK3,TAOK3,TP53,CDK5RAP3,CEP63…
GO_REGULATION_OF_TRANSCRIPTION_FROM_RNA_POLYMERASE_II_PROMOTER_IN_RESPONSE_TO_HYPOXIA	0.612662	1.81148	0.0181818	0.0465385	32	29	CA9,EGLN3,VEGFA,EGLN1,EPAS1,SIRT2,BACH1,RBPJ,UBA52,NOTCH1,UBE2D2,RPS27A,EP300,ARNT,UBE2D3,UBE2D1,TCEB2,CITED2,CREBBP,TCEB1,EGLN2,RBX1,HIF1AN,STOX1,VHL,CUL2,UBB,HIF1A,EGR1
GO_AUTOPHAGOSOME_ORGANIZATION	0.545756	1.81581	0	0.0466561	44	39	ATG9B,TP53INP2,WDR45L,WIPI1,ATG14,WDR45,MAP1LC3B2,GABARAPL2,MAP1LC3A,RAB1A,ATG4A,ATG9A,C12orf44,RB1CC1,ATG12,GABARAPL1,STX12,ATG4D,TP53INP1,ATG16L1,ATG4C,ATG5,WIPI2,MFN2,PIK3C3,TRAPPC8,PSEN1,RAB23,BECN1,PACS2,ATG4B,STX17,ATG2A,ATG3,ATG2B,ATP13A2,ATG16L2,KIAA1324,MAP1LC3C
GO_DNA_DOUBLE_STRAND_BREAK_PROCESSING	-0.645091	-1.73075	0	0.0467258	20	18	UBE2V2,EXD2,SLX4,ATM,KAT5,RAD52,RAD50,BARD1,DNA2,UBE2N,SMARCAD1,RNF138,RBBP8,NBN,BRCA1,BLM,MRE11A,SETMAR
GO_BONE_MORPHOGENESIS	0.538603	1.81425	0	0.0468892	79	56	STC1,ACP5,INSIG1,INSIG2,TGFB1,COL13A1,BMPR1B,PHOSPHO1,COL27A1,DHRS3,MEF2D,IMPAD1,SOX9,PAPPA2,RARA,CHSY1,TFAP2A,THBS3,COL1A1,GLG1,NAB2,GNAS,SKI,RUNX2,BMPR2,MMP13,FGFR2,RAB23,SHOX2,RARB,TWIST1,BMP6,MMP16,FGFR3,OSR2,MMP14,PEX7,IFT80,BMP4,INPPL1,CARM1,LRP5,RARG,TGFBR2,NAB1,MEGF8,MSX2,GLI3,HAS2,TGFB3,MSX1,DLX5,SP5,AXIN2,CYP26B1,SERPINH1
GO_DEOXYRIBOSE_PHOSPHATE_CATABOLIC_PROCESS	-0.575019	-1.73215	0	0.0469489	21	21	MPG,NUDT18,NUDT16,NEIL1,DERA,PGM2,NEIL2,MBD4,TDG,ADA,NTHL1,SMUG1,DUT,NUDT15,NT5M,NUDT1,NT5C,OGG1,MUTYH,SAMHD1,UNG
GO_HEXOSE_METABOLIC_PROCESS	0.477065	1.80825	0	0.0472694	157	126	PDK3,ALDOC,ENO2,PFKFB3,PFKFB4,PGAM2,GPI,TNF,PDK1,PGK1,PGM5,FPGT,HK2,AKR1B1,IRS2,PFKP,GAPDH,CHST15,ENO1,PGAM1,FUT6,PFKFB2,HKDC1,POFUT2,PFKFB1,SERP1,MPI,SLC35A2,TPI1,HK1,SLC25A1,GNPDA1,PGM2L1,PPARD,AKR1A1,PGM1,WDTC1,BAD,ATF4,GLB1,FUCA1,CRTC2,PFKL,ALDOA,GALM,BPGM,B4GALT1,H6PD,GALK2,APOD,USF1,KCNJ11,CRY1,PPARGC1A,GAA,CREM,PGM2,OMA1,PMM1,GALK1,MAN2B1,GLYCTK,ATF3,MAN2B2,MDH1,HK3,SLC25A12,GOT1,MAN2A1,OA…
GO_DEFENSE_RESPONSE_TO_GRAM_POSITIVE_BACTERIUM	0.553197	1.81163	0	0.0473789	72	37	HLA-A,ACP5,TNF,ADM,LTA,HIST1H2BJ,PLA2G1B,HIST1H2BE,HLA-E,HIST1H2BK,ADAM17,B2M,RPL39,IL6R,PGLYRP3,RIPK2,HIST2H2BE,APP,FAU,HIST1H2BC,TBK1,IL6,HIST1H2BF,HIST1H2BG,P2RX7,TLR2,IL27RA,TNFRSF14,HMGB2,TIRAP,SEH1L,DROSHA,NOD1,HIST1H2BI,MYD88,IL12A,CARD9
GO_INTRA_GOLGI_VESICLE_MEDIATED_TRANSPORT	0.546837	1.79508	0	0.0491581	47	42	OPTN,COG3,RAB33B,COPB1,RAB6B,GOLGA5,COG6,GABARAPL2,GOLGA4,COPB2,COPA,GOSR2,RGPD6,RAB6A,RGPD1,GCC1,SYS1,COPE,GOLGA3,COPZ1,DNAJC28,NAPA,COPG2,SORL1,GOLGA1,COG5,PACS1,GCC2,TRIP11,VTI1A,GOSR1,COG1,TRAPPC10,CUX1,RGPD2,COG4,RGPD8,COG8,NAPG,NSF,VTI1B,COG2
GO_GLUCOSE_METABOLIC_PROCESS	0.51065	1.79323	0	0.0492938	119	91	PDK3,ALDOC,ENO2,PFKFB3,PFKFB4,PGAM2,GPI,TNF,PDK1,PGK1,PGM5,HK2,IRS2,PFKP,GAPDH,ENO1,PGAM1,PFKFB2,PFKFB1,SERP1,TPI1,HK1,SLC25A1,GNPDA1,PGM2L1,PPARD,AKR1A1,PGM1,WDTC1,BAD,ATF4,CRTC2,PFKL,ALDOA,GALM,BPGM,H6PD,APOD,USF1,KCNJ11,CRY1,PPARGC1A,GAA,CREM,PGM2,OMA1,ATF3,MDH1,HK3,SLC25A12,GOT1,OAS1,AIMP1,ONECUT1,PDK4,MDH2,MAPK14,AKT2,GNPDA2,PCK2,ENO3,PDHA1,PIK3CA,PDK2,SLC25A11,CPT1A,DLAT,INPPL1,AKT1,NISCH,F…
GO_LEUKOCYTE_CHEMOTAXIS	0.531071	1.79565	0	0.0499164	117	58	CCL20,IL8,ITGB2,CXCL13,CCR1,CXCL3,VEGFA,EMR2,PLA2G1B,CCL22,LYST,SAA1,PIK3CD,ANO6,ADAM8,CX3CL1,HMGB1,GBF1,IL6R,RAC1,RPS19,CXCL16,CCL5,CXCL10,ITGA9,SBDS,CCL26,PIP5K1C,TGFB2,IL6,S100A9,CCL21,CXADR,ARHGEF5,TNFRSF11A,PDE4B,CXCR4,TREM1,PIK3CG,EDNRB,ANXA1,LGALS3,EDN1,PDGFB,CCL24,GAS6,IL17RA,NUP85,ITGA1,IL17RC,CCL2,EDN2,IL1B,PDE4D,SYK,TRPM4,CORO1A,CKLF
GO_RESPONSE_TO_BACTERIUM	0.430431	1.80435	0	0.0499664	528	293	HLA-A,CSF2,TNFRSF9,CXCL2,ACP5,CCL20,IL8,CXCL13,CXCL1,TH,TNFAIP3,TNF,ADM,LTA,HIST1H2BJ,TGFB1,IL10RA,NFKBIA,CXCL3,HLA-DRB1,IL18BP,NOS3,PLAC8,CD14,HLA-B,SCARB1,PLA2G1B,DEFB103A,TLR6,TMF1,IL23A,NGFR,ICAM1,SOCS3,SPARC,MICA,HDAC5,OPTN,NFKB2,DUSP10,NR1D1,CCRN4L,IL24,HIST1H2BE,LYST,HLA-E,CXCL5,HIST1H2BK,TNFRSF11B,SIRT2,BCL3,MR1,F3,TNFRSF10D,TNIP2,NFKBIL1,ENTPD2,ADAM17,SPON2,RBPJ,B2M,TNFRSF10B,FN1,CEBPB,J…
GO_REGULATION_OF_LEUKOCYTE_MIGRATION	0.498799	1.80317	0	0.0501022	149	90	CXCL2,CCL20,IL8,CXCL13,CXCL1,TNF,HMOX1,CCR1,DAPK2,CXCL3,VEGFA,PLVAP,IL23A,PADI2,ICAM1,FIGF,CXCL5,NOV,VEGFB,TACR1,ADAM17,C3AR1,ANO6,ADAM8,CX3CL1,SWAP70,HMGB1,CREB3,ABR,RAC2,S100A14,IL6R,RAC1,ADAM10,CAMK1D,LYN,TMEM102,WASL,LGALS9,CCL5,CXCL10,PTGER4,MPP1,APOD,RABGEF1,IL6,CCL21,ITGA2,MIA3,CSF1,SERPINE1,F2RL1,RIPK3,MMP28,EDNRA,PTK2B,PLCB1,ANXA1,LGALS3,CALR,PAWR,STK10,TNFRSF14,CCL24,CD74,BCR,ADA,FADD,G…
GO_CELL_CHEMOTAXIS	0.472837	1.7828	0	0.0501895	162	89	CXCL2,CCL20,IL8,ITGB2,CXCL13,CXCL1,CCR1,PDGFRB,CXCL3,VEGFA,EMR2,PLA2G1B,CCL22,HOXB9,LYST,SAA1,CXCL5,NOV,PIK3CD,ANO6,ADAM8,CX3CL1,HMGB1,GBF1,IL6R,RAC1,SEMA5A,RPS19,CXCL16,CCL5,CXCL10,RHOG,ITGA9,RAB13,CORO1B,SBDS,CCL26,ARHGEF16,PIP5K1C,TGFB2,ARRB2,IL6,S100A9,CCL21,CXADR,ARHGEF5,TNFRSF11A,PRKCD,NRP1,PDE4B,CXCR4,TREM1,PIK3CG,NR4A1,ELMO2,EGR3,EDNRB,ANXA1,PIP5K1A,LGALS3,BCAR1,EDN1,PDGFB,CCL24,PLEKHG5,P…
GO_AXONEME_ASSEMBLY	0.621454	1.78386	0.0169492	0.0502844	44	25	DNAH5,CCDC151,ZMYND10,LRRC6,CCDC40,ARMC4,TTLL3,CCDC114,TTLL1,UBE2B,DNAH7,C11orf63,HYDIN,TTLL5,DYX1C1,BBS2,RP1,HEATR2,LRGUK,SPAG1,DNAH1,RSPH1,CCDC103,DNAAF2,CC2D2A
GO_CELL_CYCLE_PHASE_TRANSITION	-0.375004	-1.72315	0	0.0505383	255	241	SPDYA,GPR132,DNM2,OPTN,TUBB4A,CDKN1A,CTDP1,CDKN2B,CDKN2D,PPP2R2A,BACH1,AKAP8L,CDK7,CAMK2D,CSNK1E,CETN2,PPP1CB,TPD52L1,FBXL15,BRD4,HINFP,CCNY,TUBA4A,PIM2,CEP57,USP37,CDC34,UBA52,PPP2R2D,RPS27A,FBXW11,EIF4EBP1,CCNH,NEK11,CCP110,WNT10B,ACVR1,CHMP4B,CEP135,NDE1,CDKN1B,BTRC,PPP1R12B,LATS2,PPP3CA,SIRT7,DYNC1H1,KLF11,YWHAE,LATS1,ACTR1A,TUBA1A,CHMP7,ODF2,INHBA,PHF8,ID2,CDK3,E2F4,RB1,DYNC1I2,DYNLL1,ZNF259…
GO_MONOSACCHARIDE_BIOSYNTHETIC_PROCESS	0.544717	1.79736	0	0.0508252	54	42	ALDOC,ENO2,PGAM2,GPI,PGK1,AKR1B1,GAPDH,CHST15,ENO1,PGAM1,PFKFB1,TPI1,TKT,SLC25A1,AKR1A1,PGM1,ATF4,CRTC2,ALDOA,BPGM,CRY1,PPARGC1A,PGD,ATF3,MDH1,SLC25A12,GOT1,MDH2,PCK2,ENO3,TALDO1,SLC25A11,G6PD,GPD2,PER2,GSTO1,GOT2,SORD,G6PC3,SLC25A10,SLC25A13,PCK1
GO_ANTIMICROBIAL_HUMORAL_RESPONSE	0.686095	1.79594	0	0.0509351	52	21	HLA-A,ADM,HIST1H2BJ,PLA2G1B,HIST1H2BE,HLA-E,HIST1H2BK,BCL3,SPON2,B2M,RPL39,HIST2H2BE,APP,PLA2G6,SLPI,FAU,HIST1H2BC,HIST1H2BF,HIST1H2BG,IL36RN,HIST1H2BI
GO_NUCLEOPHAGY	0.627703	1.78388	0	0.0512156	19	18	ATG9B,WDR45L,WIPI1,WDR45,ATG4A,ATG9A,ATG12,ATG4D,ATG4C,ATG5,WIPI2,TRAPPC8,ATG7,BECN1,ATG4B,ATG2A,ATG3,ATG2B
GO_CELLULAR_RESPONSE_TO_BIOTIC_STIMULUS	0.465821	1.77859	0	0.0512813	163	121	CSF2,CCL20,IL8,TNFAIP3,TNF,TGFB1,NFKBIA,NOS3,CD14,SCARB1,TLR6,ICAM1,HDAC5,NR1D1,IL24,EIF2AK3,SIRT2,TNIP2,NFKBIL1,ENTPD2,TXNIP,DDIT3,SPON2,B2M,FN1,CEBPB,PPP1R15B,IRAK2,CDK19,HSPA5,IL18,ADAM9,CCDC47,ZC3H12A,GSK3B,PPARD,WFS1,NFKBIB,CLEC7A,RELA,FBXO18,LYN,PRKCE,LY96,MRC1,RIPK2,ASS1,MAPK3,CXCL16,CCL5,RARA,PTPN22,CXCL10,PPARGC1A,PAF1,IL6,MAPK9,ABL1,DAB2IP,SLX4,SERPINE1,LITAF,IRF3,TLR1,TSPO,MAPK1,PDE4B,…
GO_ACUTE_INFLAMMATORY_RESPONSE	0.551452	1.77772	0	0.051754	73	40	SERPINA3,VNN1,ICAM1,IL1A,SAA1,F3,TACR1,ITIH4,ANO6,FN1,CEBPB,STAT3,IL6R,TFRC,NUPR1,ASS1,ACVR1,PRCP,B4GALT1,IL1RN,IL6,PLSCR1,EIF2AK1,HNRNPK,GATA3,SERPINF2,SERPINA1,IL31RA,ALOX5,SIGIRR,HFE,STAT5B,CD163,NPFF,PTGES,CTNNBIP1,HIF1A,IL1B,BDKRB2,OGG1
GO_REGULATION_OF_TELOMERASE_RNA_LOCALIZATION_TO_CAJAL_BODY	-0.627567	-1.71763	0	0.0518589	15	15	NOP10,CCT8,TCP1,CCT4,CCT7,CCT3,CCT6A,SHQ1,RUVBL2,NAF1,NHP2,CCT2,CCT5,DKC1,RUVBL1
GO_SINGLE_ORGANISM_MEMBRANE_BUDDING	0.49849	1.79796	0	0.0519066	72	67	SEC24A,SEC24D,TBC1D20,SEC22B,SEC13,ATP8A2,LMAN1,GOLGA2,RAB1A,BET1,TFG,TRAPPC3,STX5,GBF1,SNX3,SEC31A,SEC23A,TMED2,SAR1B,CNIH2,SEC23IP,GOSR2,COL7A1,SEC24B,TRAPPC6A,CD59,SEC24C,USO1,TMED9,SEC16A,NAPA,CNIH3,PRKCI,TMED10,GORASP1,ATP8A1,TRAPPC5,GOLPH3,RAB1B,MYO18A,VAPB,RILP,PREB,CTSZ,TRAPPC1,PPP6C,CSNK1D,CNIH,TRAPPC10,TRAPPC2L,TRAPPC9,SCFD1,VAPA,SERPINA1,MCFD2,PPP6R3,TRAPPC4,TGFA,KLHL12,PPP6R1,NSF,TRAP…
GO_REGULATION_OF_SPROUTING_ANGIOGENESIS	0.664165	1.78441	0	0.0519698	28	21	ITGA5,HDAC9,VEGFA,HDAC5,CIB1,HMGB1,JAK1,KLF4,RHOA,DLL4,NOTCH1,SRPX2,ITGB1BP1,PDCD10,SYNJ2BP,MAP2K5,FGF2,HDAC7,STARD13,MMRN2,PTGS2
GO_MYELOID_LEUKOCYTE_MEDIATED_IMMUNITY	0.548544	1.7745	0	0.0537763	43	31	PLA2G1B,CXCL5,PI4K2A,PIK3CD,ADAM17,SPON2,ACE,IL6R,SNAP23,VAMP2,S100A13,LYN,MLL5,STXBP2,SERPINB9,RASGRP1,GATA2,STXBP3,IL6,TUSC2,ANXA3,MILR1,VAMP8,VAMP7,LAT,TREM1,PIK3CG,JAGN1,NR4A3,IRAK4,CAMK4
GO_LYMPHOCYTE_COSTIMULATION	0.562731	1.76558	0	0.0538275	78	41	HLA-DRA,HLA-DRB1,PDCD1LG2,EFNB3,LGALS1,HLA-DPB1,MAP3K8,ICOSLG,FYN,DPP4,RAC1,CDC42,EFNB1,GRB2,LYN,RICTOR,CAV1,PAK1,PDPK1,CCL21,PIK3R1,CD274,YES1,MAP3K14,PTPN11,HLA-DQA1,HLA-DPA1,PTPN6,PAK2,PIK3CA,CARD11,CSK,TNFRSF14,CD86,MLST8,MTOR,EFNB2,AKT1,SRC,LCK,MAPKAP1
GO_METHYLATION	-0.377098	-1.71222	0	0.0540373	284	233	KDM3A,KDM1B,PRDM10,RRNAD1,RNMT,C7orf60,PRDM16,AS3MT,CHD5,FAM86B2,MAT1A,METTL12,BTG2,PRDM1,MLL3,PCMTD1,TPMT,RAB3B,BAZ2A,PRMT2,KIAA1429,WTAP,RAB6A,WHSC1L1,PRDM2,PCMT1,METTL22,ARID4A,MLL5,MECP2,ASMTL,FOS,LCMT1,TDRKH,MLL,METTL23,GATAD2B,THUMPD3,FBL,SMYD3,FBXO11,SETD3,FAM86B1,DOT1L,FTSJ1,FAM103A1,GNAS,ATRX,ARID4B,BCDIN3D,ASH1L,HIST1H1C,RRP8,CAMKMT,METTL21A,TFB1M,COQ5,SETD8,NSUN6,METTL21B,METTL2B,RBBP5…
GO_POSITIVE_REGULATION_OF_CHEMOTAXIS	0.496323	1.77487	0	0.0541162	120	76	CXCL2,IL8,CXCL13,CXCL1,CCR1,TGFB1,PDGFRB,DAPK2,CXCL3,VEGFA,IL23A,FIGF,CXCL5,VEGFB,F3,ADAM17,C3AR1,ANO6,CX3CL1,SWAP70,HMGB1,FN1,CREB3,RAC2,S100A14,IL6R,RAC1,ADAM10,CAMK1D,SEMA5A,TMEM102,MET,STX4,STX3,LGALS9,CCL5,CXCL10,SMAD3,S1PR1,IL6,CCL21,ITGA2,PRKD2,CSF1,BMPR2,SERPINE1,F2RL1,NRP1,PRKD1,FGFR1,FGF2,EDNRA,PTK2B,AKT2,CALR,PDGFB,CD74,GAS6,RARRES2,GPSM3,TIAM1,DSCAM,MEGF8,TIRAP,PPM1F,SLIT2,CCL2,EDN2,I…
GO_POSITIVE_REGULATION_OF_INTERFERON_GAMMA_PRODUCTION	0.576171	1.76654	0	0.0541367	65	38	HLA-A,EBI3,TNF,LTA,CD14,TNFSF9,IL23A,BCL3,HLA-DPB1,IL18,TXK,RIPK2,LGALS9,PTPN22,IFNAR1,RASGRP1,IL29,ABL1,ZFPM1,CD276,IL18R1,ISL1,RLTPR,PDE4B,TLR4,HLA-DPA1,IL27RA,FZD5,CEBPG,FADD,TLR3,HSPD1,ZP3,HRAS,IL1B,PYCARD,PDE4D,IL12A
GO_POSITIVE_REGULATION_OF_PROTEIN_DEACETYLATION	0.678343	1.76941	0	0.0542492	18	18	TGFB1,VEGFA,JDP2,FNTA,AKAP8L,BCL6,DYRK1A,PRKD2,C6orf89,RIPK3,PRKD1,CTBP1,AKAP8,NIPBL,BRMS1,TP53,PML,SREBF1
GO_REGULATION_OF_NEUTROPHIL_CHEMOTAXIS	0.634564	1.76269	0	0.0543664	27	19	CXCL2,IL8,CXCL1,DAPK2,CXCL3,IL23A,C3AR1,RAC2,RAC1,CAMK1D,MPP1,CCL21,EDNRA,CD74,TIRAP,SLIT2,IL1B,C1QBP,THBS4
GO_REGULATION_OF_STEROID_BIOSYNTHETIC_PROCESS	0.603633	1.77265	0.0153846	0.0543692	49	36	INSIG1,TNF,INSIG2,WNT4,DHCR7,SNAI1,NR1D1,BMP2,SEC14L2,POR,FGFR4,SNAI2,PPARGC1A,ABCG1,APOE,AKR1C3,TSPO,ERLIN1,BMP6,ATP1A1,SIRT1,REST,FGF19,SCAP,SF1,CYP27B1,SREBF1,ERLIN2,GFI1,NFKB1,SOD1,PRKAA1,DDX20,IL1B,VDR,PROX1
GO_REGULATION_OF_HORMONE_METABOLIC_PROCESS	0.633214	1.77148	0	0.0543989	26	20	STC2,WNT4,BMP2,DUOXA2,DUOXA1,POR,PAX8,ARNT,KDM1A,PPARGC1A,STUB1,AKR1C3,GATA3,BMP6,TCF7L2,ATP1A1,REST,TRERF1,HIF1A,GAL
GO_DNA_TEMPLATED_TRANSCRIPTION_TERMINATION	-0.412659	-1.7097	0	0.0548314	101	99	EIF4A3,CDK7,LSM11,SRSF9,TTF1,TAF1D,MED18,POLR2H,ZC3H11A,CCNH,SRSF4,POLR1D,SLU7,CHTOP,SARNP,CSTF1,ZNRD1,NCBP2,SRRM1,PCF11,THOC3,PTRF,CASC3,POLDIP3,GTF2H5,NUDT21,SRSF11,SMN1,THOC2,POLR2F,PAPOLA,CDC40,GTF2H1,MNAT1,RNPS1,TBP,DHX38,SNRPG,SETX,GTF2H4,CLP1,TAF1B,CSTF3,XRN2,TAF1A,PRMT5,THOC6,ERCC3,UPF3B,POLR1C,LSM10,THOC7,SLBP,POLR2E,SNRPE,U2AF2,SNRPB,MAGOH,U2AF1,MAZ,POLR1E,PABPN1,RBM8A,SNRPD3,DDX39B,MTE…
GO_RESPONSE_TO_INTERFERON_GAMMA	0.488805	1.76701	0	0.0549826	144	90	HLA-A,HLA-DRA,CCL20,HLA-DRB1,HLA-B,ICAM1,CCL22,GAPDH,UBD,MID1,HLA-E,IFNGR2,DAPK3,HLA-DPB1,SLC26A6,IRF2,B2M,CX3CL1,CAMK2D,IRF1,IRF6,HLA-F,JAK1,ADAMTS13,GBP5,HLA-C,RPL13A,GBP2,IRF7,MT2A,MRC1,IFNGR1,TRIM38,DAPK1,ASS1,LGALS9,GCH1,CXCL16,CCL5,CALCOCO2,SEC61A1,CCL26,TRIM5,CCL21,IFITM3,IFITM1,CD58,NUB1,IRF3,PRKCD,EPRS,CAMK2G,TRIM68,OAS1,NCAM1,CIITA,CD44,TRIM31,KYNU,HLA-DQA1,HLA-DPA1,OAS3,BST2,EDN1,TRIM8…
GO_MONOSACCHARIDE_METABOLIC_PROCESS	0.45749	1.75893	0	0.0567082	202	146	PDK3,ALDOC,ENO2,PFKFB3,SLC2A3,PFKFB4,PGAM2,GPI,TNF,PDK1,PGK1,DHDH,PGM5,FPGT,HK2,AKR1B1,IRS2,PFKP,GAPDH,CHST15,ENO1,PGAM1,FUT6,PFKFB2,HKDC1,SLC2A1,POFUT2,PFKFB1,SERP1,MPI,SLC35A2,TPI1,HK1,TKT,SLC25A1,GNPDA1,GCLC,PGM2L1,PPARD,AKR1A1,PGM1,WDTC1,BAD,GSTO2,ATF4,GLB1,FUCA1,CRTC2,PFKL,ALDOA,GALM,BPGM,CYB5A,B4GALT1,H6PD,GALK2,APOD,USF1,KCNJ11,CRY1,PPARGC1A,GAA,CREM,PGM2,OMA1,PMM1,GALK1,CRYL1,MAN2B1,GLYCT…
GO_REGULATION_OF_DOUBLE_STRAND_BREAK_REPAIR	-0.503523	-1.70512	0	0.0568006	38	35	TERF2IP,RNF169,FBXO18,PPP4R2,SIRT6,NUDT16,KDM1A,PPP4C,DEK,KDM4D,OTUB1,UBR5,FAM178A,FIGN,TWIST1,TFIP11,TRIP12,MGMT,KIAA0146,PML,HELB,FIGNL1,WHSC1,CHEK1,RPA2,POLQ,FOXM1,OGG1,ANKRD32,RIF1,RAD51AP1,RTEL1,HMGA2,RAD51,SETMAR
GO_RESPONSE_TO_MOLECULE_OF_BACTERIAL_ORIGIN	0.423513	1.75436	0	0.0571623	321	220	CSF2,TNFRSF9,CXCL2,ACP5,CCL20,IL8,CXCL13,CXCL1,TH,TNFAIP3,TNF,ADM,LTA,TGFB1,IL10RA,NFKBIA,CXCL3,IL18BP,NOS3,CD14,SCARB1,TLR6,NGFR,ICAM1,SOCS3,SPARC,HDAC5,NFKB2,DUSP10,NR1D1,CCRN4L,IL24,CXCL5,TNFRSF11B,SIRT2,F3,TNFRSF10D,TNIP2,NFKBIL1,ENTPD2,ADAM17,SPON2,B2M,TNFRSF10B,FN1,CEBPB,JUNB,TNFRSF10C,IRAK2,CDK19,ABR,IL18,ADAM9,ZC3H12A,S100A14,F2R,PPARD,NFKBIB,BCL10,RELA,LYN,PRKCE,LY96,PROS1,MRC1,FER,PTGER…
GO_PROTEIN_LOCALIZATION_TO_ENDOPLASMIC_RETICULUM	0.462128	1.75149	0	0.0577523	123	120	RPS29,SEC61G,SRP54,RPL35A,RPL17,RPL12,PPP1R15A,KDELR2,PDIA2,HSPA5,SRPR,KDELR3,GBF1,RPS18,RPL39,RPL26,RPS9,RPL24,RPS28,RPL13A,RPL28,RPL18,RPLP2,RPL29,RPS27,RPS11,RPLP0,RPL27A,RPS25,RPL36,RPL37A,RPS3A,RPS12,RPL10,RPS13,RPS21,RPL11,RPL34,RPL18A,RPL3,UBA52,RPL5,RPL36A,RPL30,RPL8,RPL3L,RPS5,RPL21,RPS27A,RPLP1,RPS19,RPS8,RPS10,RPS20,RPL38,CHMP4B,RPL23,RPS16,RPL27,RPS15A,RPS4X,RPL32,PDIA3,RPL19,RPL7A,FA…
GO_LIPOPOLYSACCHARIDE_MEDIATED_SIGNALING_PATHWAY	0.626462	1.75461	0	0.0578183	31	25	TNF,TGFB1,NFKBIA,NOS3,CD14,SCARB1,IRAK2,IL18,LYN,PRKCE,LY96,RIPK2,MAPK3,CCL5,PTPN22,IRF3,MAPK1,TLR2,TLR4,MAPK14,MTDH,AKT1,IRAK1,CCL2,IL1B
GO_NEGATIVE_REGULATION_OF_MUSCLE_CELL_APOPTOTIC_PROCESS	0.616684	1.75491	0	0.0581674	30	23	HMOX1,HMGCR,NOL3,SIRT4,ALOX12,ZC3H12A,GSK3B,ILK,CAV1,SIRT5,PDPK1,LRP6,NACA,ARRB2,RAPGEF3,NRG1,NKX2-5,HEY2,PTK2B,BAG3,EDN1,BMP7,JAK2
GO_TRANSLATIONAL_INITIATION	0.430135	1.75155	0	0.0585544	146	140	RPS29,EIF1B,RPL35A,EIF1,RPL17,EIF4A2,RPL12,EIF4B,EIF1AD,RPS18,RPL39,RPL26,RPS9,RPL24,RPS28,EIF4E2,RPL13A,EIF2A,RPL28,RPL18,RPLP2,RPL29,RPS27,RPS11,RPLP0,RPL27A,RPS25,RPL36,RPL37A,RPS3A,PCBP2,RPS12,RPL10,RPS13,EIF4E3,RPS21,RPL11,RPL34,RPL18A,RPL3,PABPC1,UBA52,RPL5,RPL36A,RPL30,RPL8,RPL3L,EIF3D,RPS5,RPL21,RPS27A,RPLP1,RPS19,EIF4EBP1,RPS8,RPS10,RPS20,EIF2S3,RPL38,EIF3H,RPL23,RPS16,RPL27,RPS15A,RPS4X…
GO_MEMBRANE_BUDDING	0.479553	1.74833	0	0.0594026	114	105	SEC24A,VPS37D,SEC24D,TBC1D20,PIK3C2A,SEC22B,MITD1,SEC13,ATP8A2,LMAN1,GOLGA2,ARF1,RAB1A,BET1,TFG,TRAPPC3,STX5,GBF1,SNX3,SEC31A,SEC23A,TMED2,SAR1B,CNIH2,SEC23IP,GOSR2,ANXA2,COL7A1,SEC24B,PICALM,TRAPPC6A,CD59,SEC24C,VPS37A,USO1,TMED9,SEC16A,WASL,CHMP4B,CHMP5,EPS15,NAPA,S100A10,CNIH3,FNBP1L,LRSAM1,PRKCI,TMED10,VPS37B,CHMP2B,GORASP1,ATP8A1,PDCD6IP,TRAPPC5,VPS4B,CHMP7,GOLPH3,RAB1B,MYO18A,VPS37C,VAPB,RI…
GO_TELOMERE_MAINTENANCE_VIA_TELOMERASE	-0.58549	-1.69496	0.0222222	0.0616148	17	17	TERF2IP,NOP10,ATM,TERF2,WRAP53,TNKS1BP1,RFC1,RAD50,PINX1,POT1,ACD,GAR1,TERT,NHP2,DKC1,MRE11A,TERF1
GO_TRANSLESION_SYNTHESIS	-0.492727	-1.68713	0	0.0619382	41	38	C1orf86,POLD4,UBA52,RPS27A,ZBTB1,POLK,POLH,MAD2L2,POLI,POLN,RFC1,USP10,UBE2L6,RPA1,UFD1L,NPLOC4,USP43,VCP,CCDC111,UBB,RCHY1,REV3L,ISG15,RPA2,UBA7,POLD2,RFC2,POLD3,KIAA0101,RFC5,TRIM25,RFC4,REV1,PCNA,POLD1,RFC3,DTL,POLE2
GO_RNA_LOCALIZATION	-0.382127	-1.69311	0	0.0619583	185	166	NUP210,ALKBH5,MEX3D,HHEX,EIF4A3,SEC13,IGF2BP2,NUPL1,TOMM20,SRSF9,RPS28,TNKS,ZC3H11A,POM121,FMR1,MVP,G3BP2,SRSF4,NUP98,ATXN2,SIDT2,FBL,SLU7,CHTOP,TSC1,KIF5C,SMG1,SARNP,SHFM1,PRPF18,NCBP2,C14orf166,ZC3H3,SRRM1,THOC3,RBMX2,CASC3,POLDIP3,HNRNPA1,IWS1,ATM,EIF4E,SRSF11,UPF2,WRAP53,BUD13,XPO5,SMG6,THOC2,ENY2,NUP37,DDX19B,XPOT,SENP2,KHSRP,CDC40,SIDT1,QKI,UPF1,IGF2BP3,XPO7,MRPL18,PIH1D1,RNPS1,TPR,DHX38,FY…
GO_PYRIMIDINE_NUCLEOTIDE_METABOLIC_PROCESS	-0.509164	-1.68469	0	0.0626534	48	38	UPP1,NME7,ENTPD4,TYMP,NEIL1,TBPL1,CMPK1,UCK1,NEIL2,MBD4,NME6,UCKL1,TDG,NME3,DCTD,DCK,AK3,NTHL1,SMUG1,ERH,NME1,CTPS2,NME4,DUT,SHMT1,NT5M,UCK2,NT5C,OGG1,UPRT,PRPS1,DTYMK,DHODH,CMPK2,UMPS,TYMS,CAD,UNG
GO_ERROR_PRONE_TRANSLESION_SYNTHESIS	-0.627431	-1.68763	0	0.0627323	19	17	UBA52,RPS27A,POLK,MAD2L2,POLI,RFC1,RPA1,UBB,REV3L,RPA2,RFC2,RFC5,RFC4,REV1,PCNA,RFC3,POLE2
GO_REGULATION_OF_TRANSCRIPTION_FROM_RNA_POLYMERASE_I_PROMOTER	-0.57837	-1.681	0	0.0628689	23	22	EIF2AK3,ATF4,PHF8,FLNA,MED1,PIH1D1,DEDD,SMARCA4,H2AFY,MTOR,SMARCB1,ERBB2,NCL,RASL11A,POLR2K,POLR2L,TFAM,H2AFY2,NOL11,DHX33,HEATR1,UBTF
GO_REGULATION_OF_TELOMERE_MAINTENANCE	-0.461379	-1.68778	0	0.0633407	67	64	OBFC1,TERF2IP,HMBOX1,TNKS,MAPK3,MAP2K7,PKIB,ATRX,TNKS2,ERCC4,MAP3K4,TEN1,SLX4,HNRNPA1,TINF2,HDAC8,ATM,TERF2,NEK2,ERCC1,WRAP53,SMG6,HNRNPC,CTNNB1,NEK7,RAD50,MAPK1,CCT8,PINX1,MAPKAPK5,POT1,TCP1,USP7,PML,CCT4,CCT7,SRC,ACD,SMG5,PRKCQ,MAPK15,CCT3,GNL3,CCT6A,AURKB,DHX36,HNRNPU,PARP1,XRCC5,MCRS1,PNKP,GNL3L,CCT2,ATR,NBN,CCT5,DKC1,MYC,MRE11A,PIF1,RTEL1,NAT10,CTC1,TERF1
GO_MITOTIC_NUCLEAR_DIVISION	-0.359261	-1.68152	0	0.0633509	361	340	BIRC3,ANAPC11,CCNG2,NEK6,GEM,CLTCL1,SIRT2,C19orf21,CTDP1,BOD1,AKAP8L,GOLGA2,RAB1A,MAPRE3,CETN2,NDEL1,MARK4,AURKC,NEDD9,TUBB3,PTEN,CENPT,SNX9,BIRC2,CDK11A,TNKS,ARL8A,PIBF1,CLIP1,CEP57,RHOA,VCPIP1,USP37,DYNLT3,SPICE1,PPP2R2D,WASL,ANAPC16,CHMP4B,CCNK,NDE1,CHMP5,PHF13,CDC26,RPS3,NSMCE2,FSD1,RAB11A,LATS2,SIRT7,ANLN,CHMP2B,ANKLE2,CEP57L1,KIF3B,LATS1,GORASP1,PDCD6IP,VPS4B,CHMP7,CLTC,SSSCA1,LMLN,XIAP,SEP…
GO_DNA_REPLICATION_INDEPENDENT_NUCLEOSOME_ORGANIZATION	-0.492635	-1.68857	0	0.0638606	53	50	HIST1H4I,HIST4H4,CENPT,UBN1,RSF1,CABIN1,ATRX,NPM1,H3F3B,STRA13,SMARCA5,H3F3A,CENPC1,HIST1H4K,HIST1H4J,CENPA,ITGB3BP,CENPL,HIST1H4E,RBBP7,HIST1H4B,CASC5,CENPW,HAT1,CENPN,MIS18BP1,CENPH,HJURP,OIP5,RBBP4,HIST1H4H,HIST1H4C,CENPQ,HIRA,APITD1,HIST1H4D,NASP,HIST1H4L,ASF1A,CENPI,ASF1B,CENPK,CENPP,CENPO,MIS18A,IPO4,RUVBL1,MLF1IP,HIST1H4A,CENPM
GO_MITOCHONDRIAL_TRANSLATION	-0.392122	-1.67659	0	0.0641212	107	104	MRPS6,MRPL34,MRPL17,MRPL2,CHCHD1,NOA1,MRPL23,MTIF3,MRPL10,MRPS24,MRPL44,MRPS15,MTRF1,MRPS18A,MRPS36,MRPL45,C12orf65,HARS2,MRPL14,MRPL22,MRPS10,MRPL33,MRRF,MRPL55,MRPS18B,MRPL48,MRPS5,MRPS33,MRPS27,MRPL35,MRPL18,MRPL49,MTRF1L,MRPL54,MRPS2,MRPL53,MRPL36,AURKAIP1,MRPS30,MRPL30,MRPL43,MRPL37,DAP3,MRPL28,MRPL21,MRPL27,MRPS22,GADD45GIP1,GFM2,PTCD3,TARS2,MRPL38,MRPL9,MRPL19,MRPS18C,QRSL1,MRPS9,MRPS31,RA…
GO_NCRNA_3_END_PROCESSING	-0.624517	-1.66798	0	0.0659209	21	18	RPS21,FBL,EXOSC7,EXOSC5,ERI1,ERI3,PTCD1,EXOSC4,RPSA,EXOSC3,EXOSC8,ELAC2,DKC1,ERI2,EXOSC9,TRNT1,ELAC1,EXOSC2
GO_PYRIMIDINE_NUCLEOSIDE_TRIPHOSPHATE_METABOLIC_PROCESS	-0.628236	-1.6687	0	0.0662256	24	16	NME7,TBPL1,UCK1,NME6,UCKL1,NME3,AK3,NME1,CTPS2,NME4,DUT,UCK2,DTYMK,CMPK2,TYMS,CAD
GO_SOMATIC_DIVERSIFICATION_OF_IMMUNE_RECEPTORS	-0.490009	-1.67063	0.0238095	0.0664785	42	34	POLL,SWAP70,HMGB1,PMS2P5,RNF168,TCF3,POLM,ATM,ERCC1,PMS2P1,ADAR,CTNNBL1,LIG3,RNF8,MSH3,MSH6,HMGB2,HSPD1,LIG4,EXOSC3,MLH1,PMS2,LEF1,VPRBP,POLQ,BCL11B,MSH2,PRKDC,DCLRE1C,NBN,TCF7,LIG1,UNG,EXO1
GO_POSITIVE_REGULATION_OF_LEUKOCYTE_CHEMOTAXIS	0.555733	1.73731	0	0.0665899	81	50	CXCL2,IL8,CXCL13,CXCL1,CCR1,DAPK2,CXCL3,VEGFA,IL23A,FIGF,CXCL5,VEGFB,ADAM17,C3AR1,ANO6,CX3CL1,SWAP70,HMGB1,CREB3,RAC2,S100A14,IL6R,RAC1,ADAM10,CAMK1D,TMEM102,LGALS9,CCL5,CXCL10,IL6,CCL21,CSF1,SERPINE1,F2RL1,EDNRA,PTK2B,CALR,CD74,GAS6,RARRES2,GPSM3,TIRAP,CCL2,EDN2,IL1B,C1QBP,THBS1,THBS4,IL12A,VEGFC
GO_CHROMOSOME_CONDENSATION	-0.52652	-1.66913	0.0294118	0.0667244	31	25	AKAP8L,ERN2,PHF13,PAPD7,DFFB,ACIN1,CHMP1A,AKAP8,NCAPD2,CDCA5,NUSAP1,CDK1,AIFM1,SMC2,TOP2A,NCAPG,SMC4,GPER,NCAPH,NCAPG2,NCAPD3,NCAPH2,CCNB1,HMGA2,PRM3
GO_VESICLE_TARGETING	0.497295	1.73844	0	0.0667246	77	70	SEC24A,SEC24D,WIPI1,TBC1D20,SEC22B,SEC13,LMAN1,GOLGA2,RAB1A,BET1,TFG,TRAPPC3,STX5,GBF1,SEC31A,SEC23A,SEPT5,TMED2,SAR1B,CNIH2,SEC23IP,GOSR2,COL7A1,SNAP23,SEC24B,TRAPPC6A,CD59,SEC24C,YKT6,USO1,TMED9,SEC16A,AP1M2,NAPA,CNIH3,TMED10,SNAP29,GORASP1,TRAPPC5,AP1AR,RAB1B,PREB,CTSZ,TRAPPC1,PPP6C,CSNK1D,CNIH,TRAPPC10,PSEN1,TRAPPC2L,TRAPPC9,SCFD1,SERPINA1,MCFD2,MAP4K2,PPP6R3,TRAPPC4,TGFA,KLHL12,CLASP1,PPP6R1…
GO_OSTEOCLAST_DIFFERENTIATION	0.582593	1.73998	0.0227273	0.0671549	30	26	ACP5,TNF,CSF1R,EFNA2,SH3PXD2A,JUNB,ANXA2,OSTM1,GAB2,TFRC,CSF1,CD109,GLO1,TNFRSF11A,CTNNB1,PAFAH1B1,TRAF6,MAPK14,FOXP1,SBNO2,SNX10,FAM20C,SRC,FARP2,LRRK1,EPHA2
GO_REGULATION_OF_VASCULAR_PERMEABILITY	0.663698	1.73917	0	0.0671588	30	20	ADM,TGFB1,VEGFA,PDE3A,UCN,VEGFB,TACR1,PDE2A,PTP4A3,ABR,PTPRJ,ARHGAP35,YES1,ANGPT1,BCR,SRC,AMOT,CTNNBIP1,SLIT2,BDKRB2
GO_NCRNA_METABOLIC_PROCESS	-0.335915	-1.66259	0	0.0672539	533	494	RRP7A,RPS29,ZNF143,CARS,RIOK3,RRNAD1,DEDD2,C7orf60,ELL2,SNAPC1,YBEY,RPL35A,EIF4A3,RPL17,TAF13,RPL12,CDK7,SNAPC3,SNAPC2,CSNK1E,RNF113A,ELL,ISG20,RPS18,RPL39,RPL26,RPS9,SARS,RPL24,RPS28,DARS,RPL13A,RPL28,RPL18,RPLP2,RNASEK,RPL29,RPS27,RPS11,RPLP0,RPL27A,RPS25,NOB1,RPL36,RPL37A,AARS,C2orf49,RPS3A,TRPT1,RPS12,DIS3,RPL10,ELL3,POLR2H,RPS13,RPS21,POU2F1,RPL11,RPL34,RPL18A,EIF2C4,RPL3,UBA52,C22orf28,RPL5…
GO_RRNA_MODIFICATION	-0.524057	-1.65889	0	0.067476	27	25	RRNAD1,C7orf60,NOP10,FBL,TFB1M,TRMT112,WBSCR22,TFB2M,THUMPD1,METTL15,NSUN4,METTL16,NSUN3,GAR1,FTSJ2,FTSJ3,EMG1,NOP58,DIMT1,NHP2,DKC1,NOP56,NAT10,MRM1,FDXACB1
GO_SNRNA_PROCESSING	-0.575264	-1.66511	0	0.0675187	22	19	INTS3,TUT1,CPSF3L,EXOSC7,INTS2,INTS4,INTS8,INTS6,EXOSC5,INTS10,INTS1,EXOSC4,INTS12,EXOSC3,EXOSC8,INTS7,INTS9,EXOSC9,EXOSC2
GO_MACROMOLECULE_METHYLATION	-0.381827	-1.66357	0	0.0676526	205	169	KDM3A,KDM1B,RRNAD1,RNMT,C7orf60,PRDM16,CHD5,BTG2,MLL3,PCMTD1,RAB3B,BAZ2A,PRMT2,KIAA1429,WTAP,RAB6A,WHSC1L1,PRDM2,PCMT1,ARID4A,MLL5,MECP2,FOS,LCMT1,TDRKH,MLL,GATAD2B,FBL,SMYD3,FBXO11,SETD3,DOT1L,FTSJ1,GNAS,ATRX,ARID4B,BCDIN3D,ASH1L,HIST1H1C,CAMKMT,METTL21A,TFB1M,SETD8,METTL2B,RBBP5,RAB3D,METTL14,SETD2,MLL4,TRMT112,HIST1H1D,METTL21D,WBSCR22,GATAD2A,TFB2M,ZFP57,PRDM5,ZNF335,EZH1,GSPT1,HIST1H1E,SATB1…
GO_MATURATION_OF_SSU_RRNA_FROM_TRICISTRONIC_RRNA_TRANSCRIPT_SSU_RRNA_5_8S_RRNA_LSU_RRNA_	-0.515222	-1.65981	0.0232558	0.0677777	33	33	RPS21,RPS19,RPS8,RPS16,UTP18,TSR2,NGDN,ABT1,NOP14,RPS24,UTP6,FCF1,UTP23,TBL3,DIEXF,NOC4L,MRPS9,RPSA,UTP3,DCAF13,RRP36,KRR1,WDR3,WDR46,EMG1,RCL1,PWP2,MRPS11,RPS14,BYSL,HEATR1,RRS1,UTP20
GO_POSITIVE_REGULATION_OF_STAT_CASCADE	0.53054	1.73314	0	0.0678816	73	46	CSF2,OSM,VEGFA,CSF1R,IL23A,SOCS3,AKR1B1,IL24,STAT3,IL15,IL18,HCLS1,FYN,PTK6,IL6R,HPX,F2R,PIBF1,LYN,NOTCH1,CCL5,TNFRSF1A,STAP2,PTGER4,CRLF1,ADIPOR1,IL6,IL29,LIF,ISL1,CYP1B1,CD40,GHR,IL31RA,PTK2B,FGFR3,HES1,ARL2BP,CRLF3,HDAC2,JAK2,IL6ST,CNTF,PRLR,IL12A,CLCF1
GO_MICROTUBULE_ORGANIZING_CENTER_ORGANIZATION	-0.437689	-1.66083	0	0.0679115	84	81	GOLGA2,CETN2,NDEL1,BRSK1,UVRAG,CCP110,CEP135,NDE1,C11orf63,KIF3B,GCC2,NPM1,UXT,FBXW5,CETN3,NEK2,ARL2,SDCCAG8,CNTROB,CTNNB1,BBS4,CEP72,TUBGCP2,HAUS3,KIAA0753,CNTLN,PAFAH1B1,SLC16A1,CHD3,BCAS3,GADD45A,HAUS4,PPP1R12A,OFD1,CEP250,HAUS6,USP33,CEP63,HAUS1,CLASP1,CKAP5,TUBGCP4,CEP192,CEP152,C2CD3,CDK2,CEP68,CDK1,PCM1,CROCC,SASS6,TUBGCP5,HAUS8,WDR81,CENPJ,ROCK2,HAUS2,SGOL1,TMEM48,ARHGEF10,CLASP2,WDR43,TU…
GO_NEGATIVE_REGULATION_OF_IMMUNE_EFFECTOR_PROCESS	0.489804	1.72939	0	0.0691202	102	71	HLA-A,TNF,HMOX1,NLRX1,TGFB1,HLA-B,SUSD4,MICA,HTRA1,DUSP10,HLA-E,MICB,HLX,ABR,BCL6,SEC14L1,PGLYRP3,IL20RB,CD59,TMBIM6,ITCH,PCBP2,TAP1,FER,SOCS5,EIF2AK2,NDFIP1,TRIM38,CD55,RPS19,LGALS9,C10orf54,SERPINB9,RABGEF1,CEACAM1,MUL1,TGFB2,ARRB2,IL29,TARBP2,SERPING1,ANGPT1,PPP3CB,DUSP22,IRAK3,MASP1,FOXJ1,ANXA1,IL4R,PTPN6,BST2,LGALS3,HFE,TSPAN6,RC3H1,CUEDC2,PPM1B,BCR,TRAF3IP1,CD46,SPINK5,TGFB3,IFIT1,IL7R,PRKD…
GO_MITOCHONDRIAL_RESPIRATORY_CHAIN_COMPLEX_I_BIOGENESIS	-0.441045	-1.65478	0	0.0693778	56	51	ECSIT,NDUFS7,NDUFB3,NDUFC1,NDUFB8,NDUFB5,NDUFA5,NDUFA6,NDUFB4,NDUFA1,NDUFB9,NDUFA3,NDUFA10,NDUFA9,NDUFS4,NDUFS3,NDUFA8,TMEM126B,NDUFAB1,NDUFA12,TIMMDC1,NDUFB11,NDUFA2,TAZ,NDUFV2,NDUFB1,NDUFA13,NDUFS8,FOXRED1,NDUFA11,NDUFV1,AIFM1,NDUFB6,NDUFAF2,NDUFS6,NDUFS2,NDUFS1,NDUFB2,NDUFB7,NDUFAF3,NDUFA7,OXA1L,NDUFAF1,NUBPL,NDUFC2,NDUFS5,NDUFB10,NDUFV3,BCS1L,ACAD9,NDUFAF4
GO_REGULATION_OF_LEUKOCYTE_CHEMOTAXIS	0.541224	1.72968	0	0.0699842	96	57	CXCL2,IL8,CXCL13,CXCL1,CCR1,DAPK2,CXCL3,VEGFA,IL23A,PADI2,FIGF,CXCL5,NOV,VEGFB,ADAM17,C3AR1,ANO6,CX3CL1,SWAP70,HMGB1,CREB3,RAC2,S100A14,IL6R,RAC1,ADAM10,CAMK1D,LYN,TMEM102,LGALS9,CCL5,CXCL10,MPP1,IL6,CCL21,CSF1,SERPINE1,F2RL1,MMP28,EDNRA,PTK2B,CALR,CD74,GAS6,RARRES2,GPSM3,TIRAP,SLIT2,CCL2,EDN2,IL1B,C1QBP,THBS1,THBS4,C5,IL12A,VEGFC
GO_REGULATION_OF_INTERFERON_GAMMA_PRODUCTION	0.490846	1.72269	0	0.0701683	97	57	HLA-A,EBI3,TNF,LTA,HLA-DRB1,CD14,TNFSF9,IL23A,PDCD1LG2,INHA,BCL3,HLA-DPB1,HMGB1,IL18,ZC3H12A,PGLYRP3,IL20RB,TXK,RIPK2,LGALS9,RARA,PTPN22,IFNAR1,RASGRP1,INHBA,IL29,CD274,ABL1,ZFPM1,CD276,IL18R1,ISL1,RLTPR,GATA3,PDE4B,TLR4,RIPK3,HLA-DPA1,IL27RA,IL36RN,FZD5,CEBPG,FADD,GAS6,TLR3,HSPD1,PRNP,ZP3,AXL,ISG15,HRAS,IL1B,PYCARD,PDE4D,C1QBP,IL12A,FOXP3
GO_ER_NUCLEUS_SIGNALING_PATHWAY	0.597944	1.7268	0	0.0701967	34	32	INSIG1,IL8,INSIG2,HERPUD1,EIF2AK3,DDIT3,PPP1R15B,HSPA5,CCDC47,GSK3B,EIF2A,WFS1,ATF4,ATF6,ASNS,LMNA,MBTPS1,HSP90B1,MBTPS2,ATF3,ERLIN1,CALR,ATF6B,TP53,ATG10,SCAP,NFE2L2,XBP1,ERLIN2,ATP2A2,EIF2S1,CCL2
GO_POSITIVE_REGULATION_OF_CELL_JUNCTION_ASSEMBLY	0.598106	1.72572	0	0.07057	24	17	VEGFA,WNT4,SDC4,EPB41L5,RAC1,PTPRJ,CAV1,ITGB1BP1,ACE2,S100A10,SMAD3,TSC1,ROCK1,LIMS1,FMN1,FLOT1,PPM1F
GO_REGULATION_OF_T_CELL_MEDIATED_CYTOTOXICITY	0.629971	1.72306	0	0.0705921	23	16	HLA-A,HLA-B,IL23A,HLA-E,B2M,STX7,CEACAM1,AGER,PPP3CB,P2RX7,RIPK3,FADD,PVRL2,PVR,IL7R,IL12A
GO_CELLULAR_RESPONSE_TO_OSMOTIC_STRESS	0.654918	1.72331	0.0175439	0.0707613	21	18	MYLK,ERRFI1,RELB,RCSD1,SLC6A12,SLC12A6,AQP1,CAB39,SERPINB6,STK39,OXSR1,ARHGEF2,TSPO,SLC2A4,CSDA,DDX3X,CAPN3,PKD2
GO_POSITIVE_REGULATION_OF_TYROSINE_PHOSPHORYLATION_OF_STAT3_PROTEIN	0.584964	1.72368	0.0350877	0.0710683	37	27	OSM,VEGFA,CSF1R,IL23A,SOCS3,IL24,STAT3,IL15,IL18,PTK6,IL6R,STAP2,PTGER4,CRLF1,IL6,LIF,ISL1,GHR,IL31RA,FGFR3,HES1,ARL2BP,HDAC2,JAK2,IL6ST,CNTF,CLCF1
GO_I_KAPPAB_KINASE_NF_KAPPAB_SIGNALING	0.506988	1.72046	0	0.0714151	70	59	TANK,TNF,BIRC3,IKBKG,RELB,CD14,NFKB2,RBCK1,BCL3,TNIP2,NFKBIL1,AVPR2,IRAK2,TRADD,REL,BIRC2,BCL10,TIFA,SNIP1,LY96,RIPK2,UBA52,RPS27A,TNFRSF1A,TIAF1,TAB2,TBK1,ROCK1,NKIRAS2,DAB2IP,SHARPIN,ERC1,MAP3K14,NKIRAS1,TLR2,TLR4,RIPK3,TRAF6,TRAF2,TAB1,AZI2,PRDX4,CHUK,ZNF675,ZNF268,RNF31,PTPLAD1,TAB3,IKBKE,IKBKB,MAP3K7,TLR3,ROCK2,NFKB1,UBB,TRIP6,RIPK1,IRAK1BP1,CARD9
GO_REGULATION_OF_PHOSPHOLIPID_METABOLIC_PROCESS	0.562478	1.71515	0	0.072411	61	40	TGFB1,PDGFRB,PDGFA,SCARB1,PIK3IP1,SLC27A1,LDLR,ATG14,PIK3R5,ARF1,RAC1,CDC42,IDH1,KLF4,LPCAT1,LYN,CD81,PTK2,KIAA0226,TNFAIP8L3,CCL21,PIK3R1,DAB2IP,ACSL3,AMBRA1,PIK3R2,PRKCD,FGF2,PTK2B,FGFR3,PIK3R4,STOML2,PDGFB,XBP1,SRC,PIK3R3,IRS1,ZP3,VAV2,APOC1
GO_REGULATION_OF_CHEMOTAXIS	0.448784	1.7156	0	0.0728315	180	114	CXCL2,IL8,CXCL13,CXCL1,CCR1,TGFB1,PDGFRB,DAPK2,CXCL3,VEGFA,SEMA4B,IL23A,PADI2,SEMA6B,FIGF,CXCL5,NOV,VEGFB,F3,SEMA7A,ADAM17,C3AR1,ANO6,CX3CL1,SWAP70,PLXND1,HMGB1,FN1,CREB3,RAC2,SEMA6C,S100A14,IL6R,RAC1,ADAM10,CAMK1D,SEMA5A,LYN,SEMA3C,TMEM102,NOTCH1,MET,STX4,STX3,LGALS9,CCL5,CXCL10,SEMA4G,GPR124,SEMA4D,MPP1,PTPN2,SMAD3,CORO1B,PLXNA3,S1PR1,IL6,CCL21,ITGA2,PRKD2,CSF1,BMPR2,SERPINE1,F2RL1,NRP1,CXCR4,S…
GO_NEGATIVE_REGULATION_OF_PEPTIDASE_ACTIVITY	0.428222	1.71772	0	0.0728864	245	144	SERPINA3,PI3,WFDC2,GPI,BIRC3,SERPIND1,C3,VEGFA,SERPINB7,NGFR,CSTB,SERPINA5,HERPUD1,PLAUR,KAL1,WFDC3,NOL3,CST5,FNIP1,SSPO,RECK,SPOCK1,ITIH4,CDKN2D,POR,SIAH2,LXN,IGBP1,ITIH5,TFPI,AQP1,SPINT1,SERPINB1,CST1,CSNK2A1,COL7A1,BIRC2,PICALM,CST7,KLF4,TIMP1,VTN,DHCR24,PROS1,APP,SPINT2,VIL1,UBXN1,DNAJB6,TIMP2,SLPI,APLP2,PI15,SERPINB9,PRDX5,RENBP,ARL6IP1,EP300,CST6,SORL1,SERPINB6,YWHAE,C4B,MICAL1,XIAP,RPS6KA1…
GO_CELL_CYCLE_CHECKPOINT	-0.377665	-1.64643	0	0.0732463	194	180	FOXN3,TGFB1,MUC1,CCNG2,NEK6,PPP2R5C,CDKN1A,HORMAD1,CDKN2B,USP28,BTG2,SYF2,BRSK1,ARID3A,CSNK2A1,HINFP,RBL2,PEA15,TIPRL,UBA52,MAPKAPK2,RPS27A,WAC,NEK11,GIGYF2,USP17L2,ATF2,CSNK2A2,CDKN1B,EP300,CNOT7,CNOT6L,CRADD,FOXO4,UIMC1,CNOT2,DLG1,RAD9B,HUS1B,MAD2L2,E2F4,NPM1,RB1,INTS3,CHFR,TAOK1,APC,FZR1,CNOT1,RBM38,ATM,PSMG2,TOP2B,BABAM1,CNOT4,RAD17,TNKS1BP1,RPS6,PTPN11,FBXO31,CLOCK,FBXO6,WNT9A,MDM4,FAM175A,M…
GO_VESICLE_COATING	0.512919	1.71577	0	0.0735083	75	66	SEC24A,SEC24D,TBC1D20,PIK3C2A,SEC22B,SEC13,LMAN1,GOLGA2,RAB1A,BET1,TFG,TRAPPC3,STX5,GBF1,SEC31A,SEC23A,TMED2,SAR1B,CNIH2,SEC23IP,GOSR2,COL7A1,SEC24B,PICALM,TRAPPC6A,CD59,SEC24C,USO1,TMED9,SEC16A,EPS15,NAPA,CNIH3,TMED10,GORASP1,TRAPPC5,RAB1B,PREB,CTSZ,TRAPPC1,PPP6C,CSNK1D,FCHO1,CNIH,AP2B1,TRAPPC10,HIP1,TRAPPC2L,TRAPPC9,SCFD1,SERPINA1,AP2S1,MCFD2,PPP6R3,TRAPPC4,TGFA,KLHL12,PPP6R1,FCHO2,NSF,TRAPPC6B…
GO_REGULATION_OF_STRIATED_MUSCLE_CELL_APOPTOTIC_PROCESS	0.643155	1.71645	0	0.0737005	22	18	BNIP3,HMGCR,NOL3,SIRT4,CAMK2D,ILK,LTK,SIRT5,PDPK1,NACA,RAPGEF3,NRG1,NKX2-5,HEY2,BAG3,C12orf5,BMP7,JAK2
GO_POSITIVE_REGULATION_OF_LOCOMOTION	0.403715	1.71145	0	0.0741523	420	310	CXCL2,ITGA5,ACP5,CCL20,MYLK,IL8,CXCL13,EPB41L4B,CXCL1,TNF,CCR1,TGFB1,PDGFRB,DAPK2,HDAC9,CXCL3,VEGFA,PDGFA,PLVAP,SCARB1,DDR2,CSF1R,SEMA4B,SNAI1,IL23A,ICAM1,SPARC,IRS2,BMP2,EPB41L5,SEMA6B,ETS1,TRIM11,FIGF,SDCBP,CIB1,CXCL5,PIK3CD,VEGFB,F3,LGALS1,TACR1,SEMA7A,INSR,DAPK3,TGFBR1,ADAM17,P4HB,FAM110C,C3AR1,ANO6,ADAM8,SOX9,CX3CL1,SWAP70,HYAL1,ALOX12,GRB7,HMGB1,CAMK2D,FN1,MAP2K2,CREB3,PODXL,HSPA5,FAM115C,A…
GO_PHOTORECEPTOR_CELL_DIFFERENTIATION	0.541692	1.70861	0	0.0757386	50	31	TH,VEGFA,FSCN2,SOX8,IFT20,PTN,PRDM1,SOX9,STAT3,RDH13,ARL3,AGTPBP1,PRKCI,IFT140,CCDC66,CEP290,BBS4,RORB,RP1,NRL,AHI1,NPHP4,NAGLU,TOPORS,PPP2R3A,THY1,DSCAM,ROM1,NR2E3,NKD1,MYO7A
GO_HETEROTYPIC_CELL_CELL_ADHESION	0.630296	1.70612	0	0.0760314	27	17	ITGA5,ITGB2,PERP,PKP2,JUP,DSP,GLDN,DSG2,ITGAX,ITGB1,CD58,DSC2,ITGAV,ITGB7,ITGB3,PARVA,ITGA7
GO_T_CELL_PROLIFERATION	0.541943	1.70628	0.0163934	0.0767062	36	26	EBI3,WNT4,IL23A,BTN3A1,IL15,FYN,RIPK2,FKBP1B,MALT1,ABL1,ELF4,PPP3CB,RPS6,RC3H2,P2RX7,PIK3CG,NCSTN,SATB1,RC3H1,CADM1,PSMB10,CD86,BAX,CCND3,CD151,DOCK8
GO_NEGATIVE_REGULATION_OF_STEROID_METABOLIC_PROCESS	0.669486	1.70346	0.0178571	0.0767469	24	18	INSIG1,INSIG2,WNT4,SNAI1,BMP2,SNAI2,APOE,ERLIN1,ATP1A1,REST,FGF19,SCAP,CYP27B1,ERLIN2,GFI1,NFKB1,SOD1,PROX1
GO_REGULATION_OF_TYROSINE_PHOSPHORYLATION_OF_STAT3_PROTEIN	0.541509	1.70248	0	0.0767666	44	32	OSM,VEGFA,CSF1R,IL23A,SOCS3,IL24,STAT3,IL15,IL18,PTK6,IL6R,PPP2CA,STAP2,PTGER4,CRLF1,PTPN2,IL6,PPP2R1A,INPP5F,LIF,ISL1,GHR,IL31RA,FGFR3,HES1,ARL2BP,NF2,HDAC2,JAK2,IL6ST,CNTF,CLCF1
GO_MEIOTIC_CELL_CYCLE	-0.398758	-1.63924	0	0.0779444	186	131	SPDYA,SIRT2,HORMAD1,HSPA2,RAD54B,ZNF318,SUN1,RAD51B,GOLGA2,UBE2B,AURKC,KIAA0430,BCL2L11,PIM2,ING2,CCNB1IP1,RBM7,SPIRE1,TDRKH,PPP2CA,C11orf20,PRKAR1A,SPIRE2,BAG6,C11orf80,HSF1,MYH9,ACTR2,NR2C2,HUS1B,ERCC4,UTP14C,CKS2,KLHDC3,PPP2R1A,ATM,OSGIN2,NEK2,TOP2B,DMC1,STAG2,MSH4,STRA13,RAD51C,RAD50,ACTR3,TUBGCP2,CCNA1,FBXO43,RNF212,SPIN1,TEX14,LEPREL4,RAD21,MLH3,REC8,UBR2,NCAPD2,PSMD13,CDC25B,TUBGCP4,KIAA01…
GO_DEOXYRIBONUCLEOSIDE_TRIPHOSPHATE_METABOLIC_PROCESS	-0.584196	-1.63686	0.04	0.0791062	19	17	GUK1,NUDT16,TBPL1,AK2,DGUOK,AKD1,ADK,ADA,RRM2B,DUT,NUDT15,NUDT1,DTYMK,ITPA,SAMHD1,CMPK2,TYMS
GO_POSITIVE_REGULATION_OF_KIDNEY_DEVELOPMENT	0.58039	1.69541	0	0.0808332	41	27	TGFB1,PDGFRB,VEGFA,PDGFA,WNT4,SERPINB7,WNT2B,SOX8,C3AR1,SOX9,FOXD1,SIX4,PAX8,HOXB7,MAGED1,LGR4,LIF,GATA3,BASP1,EDNRA,PDGFB,BMP4,EGR1,SIX1,NOG,MYC,LHX1
GO_REGULATION_OF_MUSCLE_CELL_APOPTOTIC_PROCESS	0.56582	1.6909	0.0204082	0.0841514	43	32	BNIP3,HMOX1,HMGCR,NOL3,SIRT4,ALOX12,CAMK2D,ZC3H12A,GSK3B,ILK,PDCD4,APOPT1,CAV1,LTK,SIRT5,PDPK1,LRP6,NACA,ARRB2,RAPGEF3,NRG1,NKX2-5,HEY2,PTK2B,BAG3,EDN1,C12orf5,SIRT1,BMP7,JAK2,ARRB1,IL12A
GO_POSITIVE_REGULATION_OF_NEUTROPHIL_MIGRATION	0.63535	1.68863	0	0.0853103	27	20	CXCL2,IL8,CXCL1,DAPK2,CXCL3,IL23A,C3AR1,ADAM8,RAC2,RAC1,CAMK1D,PTGER4,CCL21,EDNRA,PAWR,CD74,TIRAP,IL1B,C1QBP,THBS4
GO_PYRIMIDINE_NUCLEOTIDE_BIOSYNTHETIC_PROCESS	-0.552237	-1.62793	0	0.0854318	31	23	UPP1,NME7,TBPL1,CMPK1,UCK1,NME6,UCKL1,NME3,ERH,NME1,CTPS2,NME4,DUT,SHMT1,UCK2,UPRT,PRPS1,DTYMK,DHODH,CMPK2,UMPS,TYMS,CAD
GO_ALPHA_AMINO_ACID_BIOSYNTHETIC_PROCESS	-0.422936	-1.62494	0	0.0860131	77	64	NOXRED1,PADI2,PADI1,GATM,GGT1,OAT,ASS1,GCH1,EIF2B2,PLOD1,MTHFD2,ALDH18A1,DHPS,GLS,ENOPH1,ASNS,ASL,PYCR1,AHCY,CTH,ATPIF1,GOT1,NAGS,CARNS1,APIP,PHGDH,SRR,EIF2B4,PSAT1,EIF2B1,GLUD1,DHFRL1,PYCR2,MTHFD1L,MTR,SEPHS2,GLUL,MRI1,GOT2,GAMT,THNSL1,PSPH,GART,MTRR,MTAP,ALDH4A1,THNSL2,SHMT1,FPGS,SLC1A3,AASDHPPT,ATIC,SHMT2,ASNSD1,GLS2,CPS1,ADI1,MTHFS,MTHFD2L,MTHFD1,CAD,PYCRL,DHFR,PADI3
GO_BLASTOCYST_GROWTH	-0.578905	-1.61918	0.0263158	0.0894424	17	16	RAD51B,NDEL1,SBDS,ZNF259,TAF8,ZNF830,CTR9,SALL4,PALB2,PRPF19,RTF1,NCAPG2,BRCA2,GINS1,NBN,GINS4
GO_MICROTUBULE_BUNDLE_FORMATION	0.518802	1.68325	0	0.0914676	69	46	TPPP3,DNAH5,CCDC151,ZMYND10,LRRC6,CCDC40,CAPN6,ARMC4,TTLL3,CCDC114,MAP1B,TTLL1,UBE2B,DNAH7,MARK4,FAM190B,NAV1,CLIP1,C11orf63,HYDIN,TTLL5,MAP1S,DYX1C1,MAP2,BBS2,RP1,SPAST,TPPP,CLASP1,HEATR2,NCKAP5L,LRGUK,SPAG1,GAS2L1,ZNF207,PSRC1,PRC1,KIF20A,DNAH1,RSPH1,CDK5RAP2,CCDC103,DNAAF2,PLK1,CC2D2A,FES
GO_POSITIVE_REGULATION_OF_MULTICELLULAR_ORGANISMAL_METABOLIC_PROCESS	0.637699	1.67954	0	0.0916207	23	16	TGFB1,PDGFRB,WNT4,SERPINB7,UCN,F2R,CBX8,PRDX5,EP300,ITGA2,CTGF,SERPINF2,BMP4,HDAC2,TGFB3,CCL2
GO_NEGATIVE_REGULATION_OF_TUMOR_NECROSIS_FACTOR_SUPERFAMILY_CYTOKINE_PRODUCTION	0.572482	1.68061	0.0185185	0.0916365	44	24	ACP5,ERRFI1,TNFAIP3,GPNMB,BCL3,NFKBIL1,ZC3H12A,MC1R,LGALS9,RARA,PTPN22,PTGER4,HSF1,ARRB2,CD274,TSPO,IRAK3,TLR4,TWIST1,GSTP1,TRIM27,GAS6,AXL,FOXP3
GO_RNA_PHOSPHODIESTER_BOND_HYDROLYSIS_EXONUCLEOLYTIC	-0.474143	-1.61353	0.0232558	0.0917382	35	34	CCRN4L,ISG20,ZC3H12A,DIS3,CNOT7,CNOT6L,DCP2,CNOT2,PAN3,CNOT1,PDE12,EXOSC7,XRN2,EXOSC5,PARN,CNOT6,ISG20L2,ERI1,CNOT8,ERI3,EXOSC10,EXOSC4,EXOSC3,DIS3L2,EXOSC8,REXO2,DCPS,ERI2,EXOSC9,DIS3L,PNPT1,EXOSC2,TOE1,PAN2
GO_RETROGRADE_TRANSPORT_VESICLE_RECYCLING_WITHIN_GOLGI	0.610756	1.68095	0	0.0922951	24	21	OPTN,COG3,RAB33B,GOLGA5,GOLGA4,RGPD6,RAB6A,RGPD1,GCC1,SYS1,DNAJC28,SORL1,GOLGA1,PACS1,GCC2,TRIP11,COG1,CUX1,RGPD2,COG4,RGPD8
GO_SOMATIC_RECOMBINATION_OF_IMMUNOGLOBULIN_GENE_SEGMENTS	-0.578409	-1.61377	0.0789474	0.0923319	21	16	SWAP70,RNF168,TCF3,ERCC1,RNF8,MSH3,MSH6,HSPD1,LIG4,EXOSC3,MLH1,MSH2,PRKDC,NBN,UNG,EXO1
GO_MYELOID_LEUKOCYTE_DIFFERENTIATION	0.467503	1.67313	0	0.092405	96	77	PRTN3,CSF2,ACP5,TNF,TGFB1,VEGFA,RELB,CSF1R,TNFSF9,EFNA2,HHEX,UBD,PIK3CD,RBPJ,SH3PXD2A,NKAP,JUNB,PDE2A,ANXA2,OSTM1,CDC42,GAB2,TFRC,MT1G,LGALS9,PIR,KDM1A,GATA2,MYH9,SP3,EIF2AK1,CSF1,ZFPM1,CD109,GLO1,DHRS2,L3MBTL3,F2RL1,TNFRSF11A,MMP9,PSEN1,CTNNB1,GATA3,MED1,LTBR,IL31RA,PAFAH1B1,TRAF6,MAPK14,FOXP1,JUN,SBNO2,SNX10,JAGN1,PPARG,SIRT1,BMP4,FAM20C,CD86,SRC,FARP2,GATA1,TGFBR2,LRRK1,IFI16,GAB3,CAMK4,LEF1,T…
GO_LONG_TERM_MEMORY	0.648585	1.68173	0	0.0924258	28	16	CALB1,SLC17A7,TACR1,PJA2,CPEB3,PRKCZ,RASGRF1,MECP2,SRF,BTBD9,CTNS,MTOR,RPS6KB1,EIF2AK4,RGS14,CAMK4
GO_NEGATIVE_REGULATION_OF_DNA_REPLICATION	-0.464372	-1.61102	0	0.0924671	55	51	TGFB1,OBFC1,TTF1,FBXO18,TSPYL2,TEN1,PDS5A,HNRNPA1,TINF2,TERF2,RAD17,STAG2,CERS1,HNRNPC,FBXW7,ZNF830,PINX1,CHEK2,WAPAL,POT1,TP53,PPARG,MEN1,HUS1,S100A11,NF2,LIG3,GTPBP4,PML,SRC,ACD,MAPK15,SMC3,ZRANB3,TGFB3,HNRNPU,MCRS1,CDAN1,SMC1A,GMNN,CDC6,GNL3L,BRCA2,ATR,BLM,MRE11A,PIF1,NAT10,TIPIN,CTC1,TERF1
GO_CYTOKINE_MEDIATED_SIGNALING_PATHWAY	0.39307	1.67774	0	0.0931665	452	298	HLA-A,TNFRSF9,IL21R,IL2RG,CXCL2,HLA-DRA,CCL20,EBI3,IL8,CXCL13,CXCL1,TNF,BIRC3,OSM,LTA,CCR1,IL10RA,CXCL3,HLA-DRB1,PLVAP,HLA-B,CSF1R,IL1RAP,NGFR,ICAM1,SOCS3,CCL22,SLC27A1,IL1A,FOXO3,CIB1,MID1,HLA-E,CXCL5,TNFRSF11B,F3,TNFRSF10D,IFNGR2,HLA-DPB1,TNIP2,IFNAR2,LEPR,RTN4R,IL20RA,ADAM17,IRF2,B2M,CX3CL1,IP6K2,TNFRSF10B,CAMK2D,IRF1,IRF6,STAT3,HLA-F,TNFRSF10C,IL28RA,IRAK2,DUOX2,JAK1,ADIPOR2,TRADD,HLA-C,ISG20…
GO_INTERFERON_GAMMA_MEDIATED_SIGNALING_PATHWAY	0.516079	1.67317	0	0.0932227	70	52	HLA-A,HLA-DRA,HLA-DRB1,HLA-B,ICAM1,MID1,HLA-E,IFNGR2,HLA-DPB1,IRF2,B2M,CAMK2D,IRF1,IRF6,HLA-F,JAK1,HLA-C,GBP2,IRF7,MT2A,IFNGR1,TRIM38,TRIM5,IRF3,PRKCD,CAMK2G,TRIM68,OAS1,NCAM1,CIITA,CD44,TRIM31,HLA-DQA1,HLA-DPA1,OAS3,TRIM8,SP100,PML,IRF9,TRIM62,JAK2,TRIM22,STAT1,IFI30,TRIM34,TRIM26,GBP1,TRIM21,IRF5,TRIM25,OAS2,OASL
GO_POSITIVE_REGULATION_OF_RESPONSE_TO_EXTERNAL_STIMULUS	0.417571	1.67574	0	0.0935167	296	187	CXCL2,IL8,CXCL13,CXCL1,TNF,BNIP3,OSM,LTA,BNIP3L,CCR1,C3,TGFB1,PDGFRB,DAPK2,CXCL3,VEGFA,TNIP1,DEFB103A,IL23A,ETS1,FIGF,SQSTM1,CXCL5,VEGFB,F3,PINK1,ADAM17,C3AR1,ANO6,ADAM8,CX3CL1,SWAP70,HMGB1,FN1,PDE2A,IL15,CREB3,CDK19,IL18,SCOC,NDEL1,RAC2,GBP5,TRIM13,S100A14,IL6R,ULK1,RAC1,SUPT5H,TRIM15,ADAM10,CAMK1D,RALB,SEMA5A,LY96,TMEM102,GPRC5B,RIPK2,CD47,FKBP1B,MET,STX4,RPS19,WAC,STX3,MAPK3,SCARF1,LGALS9,USP1…
GO_REGULATION_OF_DNA_TEMPLATED_TRANSCRIPTION_IN_RESPONSE_TO_STRESS	0.504442	1.67445	0	0.0938896	67	60	CA9,EGLN3,HMOX1,MUC1,VEGFA,EGLN1,EPAS1,SIRT2,BACH1,DDIT3,RBPJ,PPP1R15A,CEBPB,HSPA5,TMBIM6,UBA52,MAPK7,NOTCH1,UBE2D2,RPS27A,C8orf4,ATF4,NCK1,EP300,ATF6,ARNT,UBE2D3,UBE2D1,RPS6KA1,SIN3A,TCEB2,CITED2,MBTPS2,CREBBP,ATF3,CREB3L1,TCEB1,EGLN2,CHD6,RBX1,RPS6KA3,GCN1L1,HIF1AN,JUN,ATF6B,TP53,NFE2L2,STOX1,KLF2,XBP1,VHL,RGS14,CUL2,NEDD4,CHEK1,UBB,HIF1A,EGR1,IMPACT,BCLAF1
GO_REGULATION_OF_SULFUR_METABOLIC_PROCESS	0.651674	1.67329	0	0.0939547	20	17	PDK3,PDK1,PDP2,SP1,PDHX,CTNNB1,PDK4,TCF7L2,PDPR,PDHA1,PDK2,DLAT,NFE2L2,DLD,PDHB,COMT,ACPL2
GO_ANDROGEN_METABOLIC_PROCESS	0.623692	1.67598	0.0185185	0.0941683	30	17	ADM,HSD17B8,WNT4,SCARB1,HSD17B3,TIPARP,PPARGC1A,SRD5A1,PLEKHA1,AKR1C3,SGPL1,MED1,HSD17B11,HSD17B4,HSD17B1,SRD5A3,HSD17B6
GO_ORGANELLE_FISSION	-0.343166	-1.60634	0	0.0947153	496	431	SPDYA,BIRC3,ANAPC11,CCNG2,NEK6,GEM,CLTCL1,SIRT2,C19orf21,MTFP1,CTDP1,HORMAD1,PARK2,HSPA2,BOD1,RAD54B,AKAP8L,SUN1,RAD51B,GOLGA2,RAB1A,UBE2B,MAPRE3,CETN2,NDEL1,MARK4,AURKC,NEDD9,KIAA0430,TUBB3,PTEN,CENPT,SNX9,BIRC2,CDK11A,BCL2L11,PEX11A,TNKS,ARL8A,PIBF1,PIM2,CLIP1,CEP57,RHOA,ING2,VCPIP1,USP37,DYNLT3,SPICE1,CCNB1IP1,PPP2R2D,WASL,ACOT8,SPIRE1,ANAPC16,CHMP4B,CCNK,TDRKH,NDE1,CHMP5,MTFR1,PHF13,PEX11G,C1…
GO_PSEUDOURIDINE_SYNTHESIS	-0.60069	-1.60369	0	0.0953955	17	17	PUS3,NOP10,PUSL1,RPUSD4,TRUB1,RPUSD1,GAR1,RPUSD2,PUS10,PUS7,TRUB2,RPUSD3,NAF1,NHP2,PUS7L,PUS1,DKC1
GO_RNA_METHYLATION	-0.479699	-1.6066	0	0.0953969	57	50	RRNAD1,RNMT,C7orf60,KIAA1429,WTAP,FBL,FTSJ1,BCDIN3D,TFB1M,METTL2B,METTL14,TRMT112,WBSCR22,TFB2M,TRMT11,RNMTL1,METTL15,NSUN4,TRMT61B,METTL16,METTL3,TRMT2A,METTL2A,TRMT1L,TARBP1,NSUN3,FTSJD2,HSD17B10,FTSJD1,TRMT2B,FTSJ2,MEPCE,NSUN2,TRMT1,FTSJ3,EMG1,DIMT1,C9orf156,TRDMT1,TRMT61A,TGS1,METTL1,HENMT1,TRMT6,TRMT5,MRM1,LCMT2,WDR4,FDXACB1,ALKBH8
GO_SENSORY_PERCEPTION_OF_TASTE	-0.466827	-1.60187	0.03125	0.0955432	67	26	SCNN1D,TAS2R5,TAS2R3,CST1,TAS1R3,WNT10B,ITPR3,GNB1,TAS2R4,TAS2R60,SCNN1A,TAS2R41,AZGP1,SCNN1B,REEP2,TAS2R30,TAS2R19,LEF1,RTP4,TAS2R50,TAS2R43,TAS2R20,TAS2R14,TAS2R31,PLCB2,TAS2R13
GO_MULTICELLULAR_ORGANISMAL_MACROMOLECULE_METABOLIC_PROCESS	0.504299	1.66869	0	0.0960984	79	53	PRTN3,MMP7,TNXB,CTSK,COL13A1,CTSS,TRAM2,COL6A1,COL6A2,MRC2,ACE,MMP11,LEPRE1,COL7A1,COL5A3,CTSB,ACE2,CTSD,COL1A1,ENPEP,MMP13,CTSL1,PEPD,AKR1C3,MMP9,MMP15,COL4A6,COL5A1,COL8A1,COL1A2,P2RX7,ADAMTS3,ADAMTS14,LEPREL1,MMP16,COL11A2,MMP1,MMP14,COL18A1,ACACA,KLK6,COL12A1,AGXT2L2,TENC1,COL4A5,ADAM15,FURIN,HIF1A,MMP10,MMP19,COL5A2,SERPINH1,ID1
GO_RESPONSE_TO_GAMMA_RADIATION	-0.467392	-1.59626	0	0.0968233	50	44	SOCS3,TRIM13,CAV1,ELK1,CXCL10,POLG,BAK1,KDM1A,CYBA,ATM,GTF2H5,CRYAB,GATA3,TP73,YAP1,C12orf5,CHEK2,DCUN1D3,TP53,XRCC6,MEN1,BAX,PML,TLK2,ERCC6,LIG4,GPX1,BCL2L1,EGR1,TMEM109,PRKAA1,CCL2,IL1B,XRCC5,PRKDC,FANCD2,BRCA2,WRN,ATR,H2AFX,MYC,BCL2,XRCC2,RAD51
GO_ERROR_FREE_TRANSLESION_SYNTHESIS	-0.561236	-1.5965	0.0227273	0.0973425	19	16	UBA52,RPS27A,POLH,RFC1,RPA1,UFD1L,NPLOC4,VCP,UBB,RCHY1,RPA2,RFC2,RFC5,RFC4,PCNA,RFC3
GO_NUCLEOBASE_BIOSYNTHETIC_PROCESS	-0.543607	-1.59671	0.0444444	0.0980169	18	17	PRTFDC1,CMPK1,PAICS,HPRT1,APRT,MTOR,ADA,ADAL,PPAT,GMPS,GART,SHMT1,PRPS1,DHODH,CPS1,UMPS,CAD
GO_CARDIAC_ATRIUM_DEVELOPMENT	-0.531608	-1.59745	0.0238095	0.0984096	31	23	NPHP3,DLL4,NOTCH1,ACVR1,HEG1,ZFPM1,ISL1,SOS1,TBX20,WNT2,SHOX2,NKX2-5,GATA4,HEY2,SOX4,MDM2,WHSC1,NOTCH2,CYR61,PROX1,ANK2,C20orf160,GJA5
GO_REGULATION_OF_NF_KAPPAB_IMPORT_INTO_NUCLEUS	0.512606	1.6646	0.015625	0.0993405	48	39	TNF,NFKBIA,IL23A,NOL3,CYLD,NOV,RBCK1,BCL3,IL18,ZC3H12A,PSMD10,NFKBIB,RHOA,C8orf4,FBXW11,G3BP2,PPM1A,LGALS9,CCDC22,LITAF,IL18R1,C1QTNF3,FAF1,TLR2,TLR4,EDA,PYDC2,ZNF268,BMP7,PPM1B,PRDX1,SPHK1,NLRP3,TLR3,PRKCQ,TRIP6,PTGS2,IL1B,EDAR
GO_RETROGRADE_TRANSPORT_ENDOSOME_TO_GOLGI	0.480086	1.66277	0	0.0995623	74	64	WASH3P,CLTCL1,FAM109B,TBC1D10A,BET1L,RNF126,RAB6B,RAB9A,SURF4,LMAN1,TBC1D17,STX5,GBF1,ARL1,RAB7A,SPAG9,GOSR2,RAB6A,UBE2O,YKT6,SNX8,TMED9,EVI5,VPS53,TBC1D5,SNX6,ZFYVE20,DENND5A,CLTC,PIKFYVE,KIAA1432,GCC2,STX6,STX16,VAMP3,SNX2,TBC1D10B,VTI1A,ERC1,GOSR1,AP1S1,TRAPPC10,VPS26A,SNX1,TBC1D14,RGP1,VPS29,VPS35,WASH1,VPS26B,SGSM2,VTI1B,TRIM27,FAM21C,RHOBTB3,FAM21A,VPS54,EHD3,SNX5,DCTN1,ANKFY1,CCDC132,FAM10…
GO_ORGANIC_HYDROXY_COMPOUND_METABOLIC_PROCESS	0.382685	1.65746	0	0.0997313	482	343	LSS,SLC5A3,ACSS2,INSIG1,MSMO1,TH,HMGCS1,INSIG2,ALDH2,LDHA,ALDH1A2,SLC6A3,PLA2G4C,SLCO4A1,IDI1,SQLE,AOC2,CACNA1H,CYP11A1,MVD,SCARB1,PLA2G1B,PLA2G16,PLA2G4D,DHCR7,SLCO1B3,EBP,MVK,HSD17B7,SULT1B1,LPIN1,HMGCR,AKR1B1,FDFT1,SLC27A1,PCSK9,PLCH2,IPMK,NSDHL,PLCD1,LDLR,CYP51A1,PFKFB2,PHOSPHO1,EPAS1,CUBN,GGPS1,C14orf1,SMPD3,FDPS,SLC22A4,PARK2,LEPR,DIO2,AKR1C1,SGPP2,ACLY,DHRS3,NPC1,POR,HSD17B3,IMPAD1,SMPD1,D…
GO_REGULATION_OF_MAP_KINASE_ACTIVITY	0.393476	1.66157	0	0.0998593	319	247	TNF,TNXB,IKBKG,TGFB1,PDGFRB,VEGFA,PDGFA,DUSP5,PLA2G1B,TLR6,EFNA1,EGF,RAPGEF1,C21orf7,GADD45G,FPR1,HMGCR,AVPI1,DUSP9,DUSP1,GADD45B,TNIK,DUSP10,MAP3K15,BMP2,SHC2,MAPK8IP3,SAA1,CRKL,INSR,MAP2K1,PIK3R5,TGFBR1,TRIB3,SMPD1,ADAM8,MAP3K8,MAPK8IP1,MAP2K2,NF1,IRAK2,ADAM9,TPD52L1,EGFR,IGF1R,SPAG9,GSK3B,ILK,F2R,MADD,PTPRJ,INPP5K,DUSP8,MAP3K2,LYN,EPHA4,DUSP16,PEA15,DVL2,RIPK2,PDCD4,MAP3K9,MAP3K10,UBA52,MAPK7,…
GO_DENDRITIC_CELL_DIFFERENTIATION	0.597263	1.66075	0.0357143	0.100058	33	23	PRTN3,CSF2,TGFB1,RELB,TNFSF9,UBD,RBPJ,LYN,LGALS9,DHRS2,F2RL1,PSEN1,LTBR,TRAF6,AZI2,CD86,GAS6,GATA1,TGFBR2,AXL,CAMK4,BATF3,BATF2
GO_REGULATION_OF_TYROSINE_PHOSPHORYLATION_OF_STAT_PROTEIN	0.50452	1.65776	0.0172414	0.100177	68	45	CSF2,OSM,VEGFA,CSF1R,IL23A,SOCS3,IL24,STAT3,IL15,IL18,HCLS1,FYN,PTK6,IL6R,HPX,PIBF1,LYN,CAV1,CCL5,PPP2CA,TNFRSF1A,STAP2,PTGER4,CRLF1,PTPN2,IL6,IL29,PPP2R1A,INPP5F,LIF,ISL1,CD40,GHR,IL31RA,FGFR3,HES1,ARL2BP,NF2,HDAC2,JAK2,IL6ST,HNF4A,CNTF,IL12A,CLCF1
GO_ACUTE_PHASE_RESPONSE	0.60558	1.66313	0.047619	0.100221	43	22	SERPINA3,IL1A,SAA1,ITIH4,FN1,CEBPB,STAT3,IL6R,TFRC,ASS1,IL1RN,IL6,PLSCR1,HNRNPK,SERPINF2,SERPINA1,SIGIRR,HFE,STAT5B,CD163,HIF1A,IL1B
GO_CELLULAR_RESPONSE_TO_TOPOLOGICALLY_INCORRECT_PROTEIN	0.435963	1.65539	0	0.10029	122	111	IL8,ERO1L,STC2,PPP2R5B,ANKZF1,HERPUD1,SEC61G,FKBP14,YOD1,WIPI1,EIF2AK3,SERP1,GFPT1,DNAJB9,RNF126,PARK2,DDIT3,PPP1R15A,CREB3,HSPA5,SRPR,KDELR3,SEC31A,ARFGAP1,YIF1A,GOSR2,EDEM1,WFS1,AARS,C19orf10,TSPYL2,TPP1,EIF2AK2,ZBTB17,ATF4,DERL1,DNAJC3,ATXN3,CTDSP2,PDIA5,ERN1,ASNA1,ACADVL,ATP6V0D1,RNF5,SSR1,PARP16,EP300,ATF6,CUL7,AMFR,SEC61A2,BAK1,UBE2W,TBL2,RNF121,SYVN1,SEC61A1,EDEM3,ASNS,LMNA,SEC62,PDIA6,MBT…
GO_POSITIVE_REGULATION_OF_CELL_ADHESION	0.405421	1.65437	0	0.100651	376	240	HLA-A,ITGA5,HLA-DRA,EBI3,VNN1,CXCL13,EPB41L4B,TNF,TGFB1,HLA-DRB1,VEGFA,WNT4,TNFSF9,IL23A,EDIL3,DNM2,SDC4,PDCD1LG2,CCDC88B,EPB41L5,ETS1,SAA1,CHRD,FSTL3,EFNB3,CIB1,HLA-E,LGALS1,HLA-DPB1,PTN,ABI3BP,ADAM8,MAP3K8,CX3CL1,HYAL1,ALOX12,NKAP,HMGB1,FN1,PRKCZ,ICOSLG,IL15,PODXL,HLX,FLCN,DISC1,IL18,ADAM9,FYN,MYADM,DPP4,GSK3B,CD63,ILK,RSU1,RAC1,CDC42,CD83,CD59,PTPRJ,PLEKHA2,BCL10,EFNB1,GRB2,LYN,CYTH3,RICTOR,PR…
GO_LYMPHOCYTE_CHEMOTAXIS	0.60541	1.65349	0.0333333	0.100743	38	17	CCL20,CXCL13,CCL22,SAA1,PIK3CD,ADAM8,CX3CL1,CXCL16,CCL5,CXCL10,CCL26,CCL21,PIK3CG,CCL24,GAS6,CCL2,CKLF
GO_REGULATION_OF_LEUKOCYTE_MEDIATED_CYTOTOXICITY	0.529626	1.6579	0	0.100813	53	31	HLA-A,HLA-B,IL23A,ICAM1,MICA,HLA-E,B2M,LAMP1,TAP1,LGALS9,SERPINB9,RASGRP1,AP1G1,STX7,CEACAM1,AGER,ARRB2,LAG3,F2RL1,PPP3CB,CD226,P2RX7,RIPK3,STAT5B,CADM1,FADD,PVRL2,PVR,CCL2,IL7R,IL12A
GO_PLATELET_DEGRANULATION	0.49579	1.65545	0	0.101092	107	69	A1BG,SERPINA3,VCL,TGFB1,QSOX1,VEGFA,PDGFA,EGF,SPARC,STXBP1,FIGF,HABP4,VEGFB,ITIH4,ISLR,LAMP2,PSAP,FN1,CD9,CD63,TUBA4A,LYN,TIMP1,PROS1,APP,ALDOA,APLP2,PCDH7,TGFB2,FAM3C,CALM2,FLNA,ABCC4,SERPINE1,TLN1,SERPING1,WDR1,LGALS3BP,CYB5R1,CDC37L1,ACTN4,SERPINF2,SERPINA1,ITGB3,CALM3,ACTN1,CALM1,TMSB4X,CFD,PDGFB,CTSW,ALB,TMX3,GAS6,RARRES2,EPB49,SOD1,PHACTR2,TGFB3,ECM1,PECAM1,BRPF3,ITGA2B,CLU,SYK,SEPP1,THBS1,…
GO_REGULATION_OF_HUMORAL_IMMUNE_RESPONSE	0.525009	1.65868	0.0163934	0.101554	52	36	CXCL13,TNF,LTA,C3,DEFB103A,SUSD4,C2,SPNS2,CFB,C3AR1,HPX,CD59,PPP2R3C,VTN,PROS1,CD55,KLK7,C4B,C8G,C4A,CFP,SERPING1,CFI,MASP1,FOXJ1,PTPN6,PHB2,CFH,KLK5,CD46,SPINK5,ZP3,PHB,C1QBP,C5,C4BPB
GO_RESPONSE_TO_IONIZING_RADIATION	-0.364799	-1.58823	0	0.103051	145	127	ICAM1,SOCS3,DNM2,CDKN1A,USP28,RAD54B,KRT14,RAD51B,LZIC,BRSK1,TRIM13,SWI5,STK11,GRB2,MECP2,NHEJ1,CAV1,CLK2,ELK1,CXCL10,POLG,EEF1D,BAK1,CYP2R1,RNF168,KDM1A,UIMC1,SNAI2,RAD9B,ALAD,CYBA,EYA3,INTS3,IKBIP,ITGB1,RHOB,KDM4D,ATM,GTF2H5,ERCC1,DMC1,BABAM1,CRYAB,KAT5,RAD51C,GATA3,CLOCK,EYA1,FAM175A,MAPK14,ANXA1,TP73,GADD45A,BRE,YAP1,C12orf5,NIPBL,CHEK2,DCUN1D3,MGMT,XRCC4,KIAA0146,RFWD2,TP53,XRCC6,SIRT1,NET1,…
GO_REGULATION_OF_NEUTROPHIL_MIGRATION	0.603053	1.64937	0	0.103171	32	22	CXCL2,IL8,CXCL1,DAPK2,CXCL3,IL23A,C3AR1,ADAM8,RAC2,RAC1,CAMK1D,PTGER4,MPP1,CCL21,EDNRA,PAWR,CD74,TIRAP,SLIT2,IL1B,C1QBP,THBS4
GO_CELLULAR_AMINO_ACID_BIOSYNTHETIC_PROCESS	-0.396299	-1.58681	0	0.103826	93	73	NOXRED1,PADI2,PADI1,GATM,GAD1,CCBL1,GGT1,ABAT,GPT2,OAT,ASS1,BCAT2,GCH1,EIF2B2,PLOD1,MTHFD2,ALDH18A1,DHPS,GLS,ENOPH1,ASNS,ASL,PYCR1,AHCY,CTH,DPYD,ATPIF1,GOT1,NAGS,CARNS1,ASPA,APIP,PHGDH,SRR,EIF2B4,PSAT1,EIF2B1,GLUD1,DHFRL1,PYCR2,MTHFD1L,MTR,SEPHS2,GLUL,MRI1,GOT2,GAMT,THNSL1,PSPH,GART,MTRR,MTAP,ALDH4A1,THNSL2,SHMT1,GPT,FPGS,SLC1A3,AASDHPPT,ATIC,SHMT2,ASNSD1,GLS2,CPS1,ADI1,MTHFS,BCAT1,MTHFD2L,MTHFD1…
GO_REGULATION_OF_CYTOKINE_PRODUCTION_INVOLVED_IN_IMMUNE_RESPONSE	0.514817	1.6494	0	0.103884	57	37	HLA-A,TNF,HMOX1,TGFB1,SEMA7A,SPON2,B2M,PRKCZ,BCL6,BCL10,GPRC5B,C10orf54,MALT1,ATG5,TGFB2,F2RL1,ANGPT1,TRIM6,GATA3,IRAK3,TLR4,TRAF6,TRAF2,BST2,HFE,FZD5,CUEDC2,TNFRSF14,NR4A3,CD74,NLRP3,MAP3K7,TLR3,TGFB3,RSAD2,TRPM4,FOXP3
GO_REGULATION_OF_LIPID_BIOSYNTHETIC_PROCESS	0.462321	1.64812	0	0.104014	128	94	INSIG1,TNF,INSIG2,C3,PDGFA,WNT4,SCARB1,DHCR7,SNAI1,SLC27A1,NR1D1,BMP2,SEC14L2,LDLR,SMPD3,SIRT4,MLXIPL,POR,PRKAB2,TRIB3,FGFR4,SAMD8,STK11,IDH1,PIBF1,LPCAT1,WDTC1,GNB2L1,PLA2G6,PRKAG2,ACADVL,CTDNEP1,TNFRSF1A,NT5E,SNAI2,FITM2,PPARGC1A,ABCG1,MAPK9,APOE,SLC45A3,ACSL3,CREB1,PLA2G4A,AKR1C3,PRKCD,TSPO,ERLIN1,PRKAA2,BMP6,MID1IP1,PDK4,FBXW7,NR1H2,ANXA1,ORMDL1,ABHD6,SIK1,PDGFB,ATP1A1,SIRT1,REST,SMPD2,FGF19,…
GO_REGULATION_OF_TELOMERE_MAINTENANCE_VIA_TELOMERE_LENGTHENING	-0.466574	-1.58517	0	0.104518	50	50	OBFC1,HMBOX1,TNKS,MAPK3,MAP2K7,PKIB,TNKS2,MAP3K4,TEN1,HNRNPA1,TINF2,ATM,TERF2,NEK2,WRAP53,SMG6,HNRNPC,CTNNB1,NEK7,MAPK1,CCT8,PINX1,MAPKAPK5,POT1,TCP1,PML,CCT4,CCT7,SRC,ACD,SMG5,PRKCQ,MAPK15,CCT3,CCT6A,AURKB,HNRNPU,PARP1,MCRS1,PNKP,GNL3L,CCT2,ATR,CCT5,DKC1,PIF1,RTEL1,NAT10,CTC1,TERF1
GO_PHOSPHATIDYLETHANOLAMINE_METABOLIC_PROCESS	0.675154	1.64566	0	0.104732	18	15	LPIN1,SLC27A1,PHOSPHO1,LPIN2,ETNK2,PCYT2,CEPT1,ETNK1,EPT1,LPIN3,PLA2G15,CHKB,CHKA,PNPLA8,ALOX15
GO_DETECTION_OF_STIMULUS	-0.375284	-1.584	0	0.10506	675	166	HLA-A,PKD1L2,NKX6-1,HLA-DRB1,HLA-B,SCARB1,TLR6,OR11H12,CACNB4,OR11H2,OR2AE1,PDZD7,KCNK4,TACR1,LXN,KCNMB4,STRC,OR10S1,TMC1,TAS2R5,ATP8A2,UBE2B,CYB5R4,TAS2R3,FYN,GUCA1B,OR52W1,UNC119,CST1,PGLYRP3,JUP,POLD4,TAS1R3,ASPH,CUL4B,LY96,DENND5B,OR4F17,UBA52,RPS27A,OR52B6,GNB1,RDH11,TCAP,RPS3,TAS2R4,TAS2R60,C4B,OR13H1,CDS1,DENND5A,GNAQ,OR13J1,ARRB2,ABCG1,ITGA2,CALM2,OPN3,SLC11A2,ABCA4,CUL4A,PITPNM1,TLR1,OR5…
GO_REGULATION_OF_MEIOTIC_CELL_CYCLE	0.56675	1.64578	0	0.10544	40	27	OSM,WNT4,PDE3A,DUSP1,SIRT2,INSR,HORMAD1,PRKACB,UBE2B,RPS6KA2,OVOL1,PRKAR1A,FZR1,PPP2R1A,LIF,FBXO43,PLCB1,CALR,PRKACA,NPR2,MSX2,FBXO5,RAD1,MSX1,ASPM,CDC20,MSH2
GO_NON_RECOMBINATIONAL_REPAIR	-0.412313	-1.57831	0.0277778	0.109769	70	65	HIST1H4I,POLL,HIST4H4,HIST3H3,UVRAG,NHEJ1,UBE2V2,PIAS4,KDM2A,NSMCE2,RNF168,UIMC1,POLM,SUMO1,SLX4,ATM,BABAM1,KAT5,RAD52,RAD50,FAM175A,BARD1,XRCC6BP1,HIST1H4K,BRE,SMC5,HIST1H4J,XRCC4,XRCC6,DCLRE1B,LIG3,MDC1,C9orf142,UBE2N,HIST1H4E,RNF8,HIST1H4B,WHSC1,TP53BP1,LIG4,MLH1,PSMD14,HERC2,HIST1H4H,HIST1H4C,RNF138,PAXIP1,POLQ,PRPF19,HIST1H4D,XRCC5,HIST1H4L,PRKDC,RBBP8,DCLRE1C,RIF1,BRCC3,NBN,BRCA1,H2AFX,POLA…
GO_NUCLEOTIDE_EXCISION_REPAIR	-0.36646	-1.57286	0	0.110744	113	108	POLL,CDK7,ERCC5,CETN2,POLD4,TCEA1,COPS2,CUL4B,POLR2H,MMS19,UBA52,UBE2V2,RPS27A,CCNH,ATXN3,XAB2,DDB2,POLR2C,ISY1,SUMO2,NEIL1,POLK,EP300,RNF111,POLR2J,RAD23B,HUS1B,ERCC4,SUMO1,SLX4,RAD23A,GTF2H5,ERCC1,CUL4A,NEIL2,POLR2F,RFC1,RBX1,GTF2H1,USP45,COPS4,PPIE,COPS5,MNAT1,ZNF830,HMGN1,SLC30A9,GTF2H4,COPS8,TP53,POLR2I,RPA1,SIRT1,ERCC3,COPS7B,DDB1,HUS1,XPC,POLR2E,USP7,LIG3,UBE2N,NTHL1,POLR2G,AQR,NEIL3,RAD51…
GO_REGULATION_OF_DNA_REPLICATION	-0.366424	-1.57042	0	0.110884	161	143	CSF2,TGFB1,PDGFA,PLA2G1B,UCN,DACH1,INSR,OBFC1,EGFR,IGF1R,TTF1,WRNIP1,RAC1,CDC42,HMBOX1,TNKS,KLF4,FBXO18,TSPYL2,ESCO1,MAPK3,MAP2K7,PPP2CA,PDGFC,KCTD13,PKIB,ATRX,IL6,TNKS2,MAP3K4,TEN1,PDS5A,HNRNPA1,PPP2R1A,TINF2,ATM,TERF2,NEK2,RAD17,WRAP53,STAG2,CERS1,SMG6,HNRNPC,CTNNB1,SENP2,NEK7,RBBP6,MAPK1,TNFAIP1,BMP6,ANKRD17,FBXW7,ATF1,CALR,ZNF830,CCT8,PINX1,CHEK2,MAPKAPK5,WAPAL,ZBTB38,JUN,STOML2,POT1,TCP1,EHM…
GO_PROTEIN_SUMOYLATION	-0.370885	-1.57165	0	0.111142	115	113	NUP210,MITF,NUPL1,CETN2,ZNF451,SUMO4,POM121,CBX8,PIAS4,PHC3,NUP98,SUMO2,NSMCE2,PIAS1,PIAS3,RNF168,UBA2,MUL1,NDNL2,SP3,IFIH1,CBX4,SUMO1,TOP2B,STAG2,HNRNPC,HNRNPK,NUP37,RAD52,PHC1,SENP2,BCL11A,PCGF2,EYA1,RNF212,HDAC7,TPR,RAD21,TDG,SCMH1,SMC5,NUP43,NUP50,BMI1,XRCC4,TP53,INCENP,RNF2,RPA1,MTA1,SP100,EID3,RAE1,NUP214,XPC,TOPORS,RING1,TOP1,CDCA8,MDM2,RANBP2,PML,PIAS2,MDC1,SMC6,SAE1,NUP54,NUP205,SENP5,PO…
GO_CHROMATIN_ASSEMBLY_OR_DISASSEMBLY	-0.350811	-1.57303	0	0.111474	177	148	HIST1H2BJ,HIST1H4I,HIST1H1T,SPTY2D1,HIST1H2BE,HIST4H4,HIST1H2BK,HIST1H2BO,HIST1H3H,HIST3H2A,H1FX,SOX9,HIST3H3,HMGB1,HIST2H3D,CENPT,H1F0,TSPYL2,NAP1L1,HIST1H3D,HIST2H2BE,HIST3H2BB,UBN1,RSF1,CABIN1,BRD2,DAXX,HIST1H2BC,SMYD3,HIST1H2BD,ATRX,PAF1,HIST1H1C,HIST1H2BF,NPM1,BAHCC1,ANP32B,H3F3B,HIST1H2BG,KAT6A,HDAC8,HMGA1,NAA60,TSPYL6,HIST1H1D,STRA13,SMARCA5,BAZ1B,NAP1L2,HIST1H1E,CHD3,H3F3A,CENPC1,SART3,HI…
GO_CELLULAR_RESPONSE_TO_GAMMA_RADIATION	-0.576167	-1.57074	0.04	0.111533	19	17	ELK1,KDM1A,CYBA,ATM,GTF2H5,CRYAB,YAP1,XRCC6,TLK2,BCL2L1,EGR1,TMEM109,XRCC5,WRN,ATR,H2AFX,RAD51
GO_MITOTIC_CELL_CYCLE_CHECKPOINT	-0.353409	-1.56809	0	0.111592	139	130	FOXN3,TGFB1,MUC1,PPP2R5C,CDKN1A,CDKN2B,BTG2,SYF2,ARID3A,CSNK2A1,RBL2,UBA52,RPS27A,NEK11,GIGYF2,USP17L2,ATF2,CSNK2A2,CDKN1B,EP300,CNOT7,CNOT6L,CRADD,FOXO4,CNOT2,DLG1,RAD9B,HUS1B,MAD2L2,E2F4,NPM1,RB1,INTS3,CHFR,APC,CNOT1,RBM38,ATM,PSMG2,TOP2B,CNOT4,RAD17,TNKS1BP1,RPS6,FBXO31,WNT9A,MDM4,TEX14,TP73,GADD45A,TPR,MAD2L1BP,TFDP2,ZNF830,TRIAP1,KLHL22,PRCC,CHEK2,CNOT3,C2orf29,PRMT1,PLK3,TAOK3,TP53,CDK5RAP3…
GO_RIBONUCLEOPROTEIN_COMPLEX_LOCALIZATION	-0.391182	-1.57506	0	0.11175	118	109	NUP210,ALKBH5,HHEX,EIF4A3,NUPL1,SRSF9,RPS28,ZC3H11A,POM121,SRSF4,NUP98,RPS15,SLU7,CHTOP,TSC1,SMG1,SARNP,SHFM1,NMD3,NCBP2,ZC3H3,SRRM1,THOC3,RBMX2,CASC3,POLDIP3,EIF4E,SRSF11,UPF2,BUD13,SMG6,THOC2,ENY2,NUP37,DDX19B,XPOT,CDC40,UPF1,RNPS1,TPR,DHX38,FYTTD1,SMG7,NUP43,NUP50,THOC6,EIF5A,EIF6,RAE1,NUP214,UPF3B,THOC7,SLBP,RANBP2,GLE1,U2AF2,MAGOH,NUP54,NUP205,U2AF1,XPO1,SMG5,PABPN1,RBM8A,NUP62CL,DDX19A,RPSA…
GO_HISTONE_H3_K4_METHYLATION	-0.488679	-1.57377	0	0.111813	32	30	MLL3,ARID4A,MLL5,MLL,SETD3,ASH1L,HIST1H1C,RBBP5,MLL4,HIST1H1D,ZNF335,HIST1H1E,SETD1A,KDM6A,OGT,DPY30,MLL2,CTR9,TET2,ASH2L,WDR82,TET3,WDR61,PAXIP1,RTF1,WDR5,SETD1B,CXXC1,BEND3,SETMAR
GO_DNA_REPLICATION_DEPENDENT_NUCLEOSOME_ORGANIZATION	-0.474934	-1.56647	0	0.111843	32	29	HIST1H4I,HIST4H4,HIST1H3H,HIST1H3D,HIST1H4K,HIST1H4J,HIST1H3C,HIST1H4E,HIST1H4B,HIST1H3I,HAT1,RBBP4,HIST1H3J,HIST1H4H,HIST1H4C,HIST1H3G,HIST1H3E,HIST1H4D,NASP,HIST1H3B,HIST1H4L,HIST1H3F,ASF1A,CHAF1B,ASF1B,CHAF1A,HIST1H3A,IPO4,HIST1H4A
GO_RIBOSOMAL_LARGE_SUBUNIT_BIOGENESIS	-0.429729	-1.5639	0.027027	0.111895	49	46	RPL35A,RPL12,RPL26,RPL24,RSL24D1,RPL10,RPL11,RPL3,RPL5,RPL3L,RPL38,ZNF622,RPL35,RPL7,DHX30,PES1,PPAN,RPL6,RPF2,EIF6,WDR55,BOP1,RPL26L1,RPL7L1,WDR74,FASTKD2,RPF1,MRPL11,NOC2L,NLE1,SDAD1,FTSJ3,MRPL20,BRIX1,ORAOV1,RPL23A,DDX28,MDN1,WDR12,EBNA1BP2,MAK16,RPL14,NOL9,NOP16,MRTO4,RRS1
GO_RESPONSE_TO_UV	-0.370504	-1.56492	0	0.111901	126	116	CDKN1A,BCL3,CDKN2D,USP28,PTN,HIST3H2A,PPP1R15A,HYAL1,ERCC5,AQP1,UBE2B,BRSK1,EGFR,STK11,MFAP4,RELA,CUL4B,MC1R,HYAL3,ATF4,ZBTB1,MAP2K7,DDB2,SDF4,CAT,CASP9,TP53INP1,EP300,YY1,BAK1,KDM1A,USF1,MAPK9,POLH,ERCC4,PIK3R1,MAP3K4,ERCC1,CIRBP,CERS1,CREBBP,TROVE2,PPID,MAP4K3,FBXW7,TP73,N4BP1,TRIAP1,RPAIN,DCUN1D3,USP47,TP53,SIRT1,MEN1,ERCC3,UBE2A,DDB1,PMAIP1,HUS1,XPC,UBE4B,BAX,MDM2,PML,AKT1,TMEM161A,ACTR5,MSH6…
GO_MYELOID_LEUKOCYTE_ACTIVATION	0.482889	1.63569	0	0.112671	98	59	NDRG1,CSF2,IL8,TGFB1,RELB,JMJD6,TNFSF9,UBD,PI4K2A,PIK3CD,RBPJ,CX3CL1,HMGB1,ADAM9,SNAP23,VAMP2,S100A13,ADAM10,LYN,PRKCE,MLL5,MT1G,STXBP2,CCL5,RASGRP1,CRTC3,GATA2,STXBP3,CSF1,DHRS2,ANXA3,F2RL1,MILR1,VAMP8,TLR1,PRKCD,VAMP7,PSEN1,LTBR,LAT,TLR4,PIK3CG,TRAF6,FOXP1,JUN,SBNO2,CD86,NR4A3,TLR3,TGFBR2,HYAL2,CAMK4,EDN2,PYCARD,CLU,SYK,SLC7A2,BATF3,BATF2
GO_LYMPHOCYTE_MIGRATION	0.608827	1.63715	0.0338983	0.112674	49	21	CCL20,CXCL13,CCL22,SAA1,PIK3CD,SPNS2,ADAM8,CX3CL1,CXCL16,CCL5,CXCL10,CCL26,S1PR1,CCL21,GATA3,ITGB7,PIK3CG,CCL24,GAS6,CCL2,CKLF
GO_REGULATION_OF_CELL_JUNCTION_ASSEMBLY	0.483323	1.63612	0	0.11292	68	56	EPHA3,TNF,VEGFA,WNT4,SNAI1,RAPGEF1,SDC4,EPB41L5,DAPK3,SLC9A1,ACE,PKP2,RAC1,PTEN,PTPRJ,CAV1,CORO1C,ITGB1BP1,ACE2,S100A10,PTK2,SMAD3,SLK,TSC1,APOD,ROCK1,MACF1,SNAI2,RAP1A,RAPGEF2,PRKCH,WDPCP,LIMS1,GJA1,PHLDB2,EFNA5,BCAS3,FMN1,PRKACA,RHOD,FZD5,FLOT1,LDB1,MMP14,RAP1B,CLASP1,DLC1,SRC,IKBKB,RCC2,EPB49,ROCK2,CLASP2,PPM1F,MYO1C,THBS1
GO_PROTEIN_DEALKYLATION	0.588368	1.63716	0.0178571	0.113515	29	26	KDM3A,KDM1B,JMJD6,KDM4B,KDM6B,JHDM1D,KDM5B,UBE2B,KDM2B,KDM2A,KDM4C,KDM5C,KDM1A,HSF4,PHF8,KDM4D,KDM3B,KDM5D,KDM5A,KDM6A,JMJD1C,PHF2,KDM4A,ALKBH4,ARID5B,C14orf169
GO_REGULATION_OF_ERK1_AND_ERK2_CASCADE	0.411302	1.63223	0	0.11403	238	153	CCL20,ERRFI1,TNF,CCR1,C3,PDGFRB,VEGFA,PDGFA,TNIP1,CSF1R,RAPGEF1,ICAM1,P2RY1,CCL22,ESR2,HMGCR,DUSP1,ECE1,BMP2,RRAS,CIB1,VEGFB,SEMA7A,NPTN,FGFR4,CX3CL1,HMGB1,CAMK2D,FN1,PRKCZ,FLCN,NDRG4,EGFR,F2R,PTEN,KLF4,LYN,VRK3,RIPK2,ATP6AP1,DUSP3,CAV1,PRKCDBP,MAPK3,LGALS9,CCL5,PTPN22,ITGB1BP1,BRAF,EPOR,PDGFC,RASGRP1,PTPN2,TNFAIP8L3,ARHGAP8,CCL26,DLG1,ARRB2,IL6,SPRY4,CCL21,ARHGEF5,RAP1A,PRKD2,ABCA7,RAPGEF2,ABL1,…
GO_MEIOTIC_CELL_CYCLE_PROCESS	-0.383133	-1.55777	0	0.114096	152	107	SPDYA,HORMAD1,HSPA2,RAD54B,SUN1,RAD51B,GOLGA2,UBE2B,KIAA0430,BCL2L11,PIM2,ING2,CCNB1IP1,SPIRE1,TDRKH,C11orf20,PRKAR1A,SPIRE2,BAG6,C11orf80,HSF1,MYH9,ACTR2,HUS1B,ERCC4,CKS2,KLHDC3,PPP2R1A,ATM,TOP2B,DMC1,MSH4,STRA13,RAD51C,RAD50,ACTR3,TUBGCP2,CCNA1,RNF212,TEX14,LEPREL4,RAD21,MLH3,REC8,UBR2,NCAPD2,PSMD13,CDC25B,TUBGCP4,KIAA0196,HUS1,TAF1L,PTTG1,ZW10,TOP3A,MASTL,CDK2,SYCP2,MKI67,MSH3,MSH6,TUBGCP5,RAD…
GO_MRNA_3_END_PROCESSING	-0.385756	-1.56032	0	0.114286	72	69	EIF4A3,LSM11,SRSF9,ZC3H11A,PABPC1,APP,AHCYL1,SRSF4,SLU7,CHTOP,SARNP,CSTF1,PAF1,NCBP2,ZC3H3,SRRM1,PCF11,THOC3,CASC3,POLDIP3,SSU72,NUDT21,SRSF11,CPSF6,WDR33,THOC2,GRSF1,TUT1,PAPOLA,CDC40,CDC73,RNPS1,DHX38,CLP1,CSTF3,SYMPK,THOC6,UPF3B,THOC7,SLBP,U2AF2,MAGOH,U2AF1,PAPOLG,LEO1,PABPN1,RBM8A,DDX39B,FIP1L1,CPSF7,SRSF5,DDX39A,PABPC1L,POLR2D,ZNF473,CPSF1,CPSF2,THOC5,MTPAP,THOC1,CSTF2T,SRSF3,NCBP1,SRSF6,CST…
GO_NEGATIVE_REGULATION_OF_TELOMERE_MAINTENANCE_VIA_TELOMERE_LENGTHENING	-0.603795	-1.55836	0.0392157	0.114482	17	17	TNKS,TNKS2,HNRNPA1,TINF2,TERF2,HNRNPC,PINX1,PML,SRC,ACD,HNRNPU,PARP1,MCRS1,GNL3L,PIF1,NAT10,TERF1
GO_CARBOHYDRATE_TRANSMEMBRANE_TRANSPORT	0.626469	1.6326	0	0.114608	25	17	SLC2A3,SLC2A12,SLC2A14,SLC35E1,SLC2A1,SLC35A2,SLC50A1,SLC2A6,SLC5A2,SLC2A13,SLC2A5,SLC2A4,SLC2A10,SLC5A1,SLC35B1,SLC2A11,SLC2A8
GO_POSITIVE_REGULATION_OF_MAPK_CASCADE	0.374594	1.63324	0	0.114624	470	332	IGFBP3,CCL20,TNF,IKBKG,OSM,CCR1,C3,TGFB1,PDGFRB,VEGFA,PDGFA,DUSP5,PLA2G1B,SORBS3,TLR6,EFNA1,EGF,CSF1R,RAPGEF1,C21orf7,NGFR,ICAM1,P2RY1,GADD45G,FPR1,CCL22,ESR2,HMGCR,AVPI1,DUSP9,GADD45B,TNIK,IL1A,MAP3K15,BMP2,SHC2,MAPK8IP3,SAA1,SDCBP,CIB1,MID1,TNFRSF11B,CRKL,VEGFB,SEMA7A,INSR,MAP2K1,PIK3R5,TGFBR1,NPTN,FGFR4,PSAP,ADAM8,MAP3K8,CX3CL1,HMGB1,CAMK2D,PRKCZ,MAP2K2,IRAK2,ADAM9,NDRG4,TPD52L1,EGFR,SPAG9,ZC3…
GO_CHROMOSOME_ORGANIZATION_INVOLVED_IN_MEIOTIC_CELL_CYCLE	-0.464078	-1.56049	0.0243902	0.114993	51	31	HORMAD1,SUN1,UBE2B,CCNB1IP1,BAG6,PPP2R1A,ATM,DMC1,MSH4,RAD51C,RAD50,RNF212,LEPREL4,MLH3,REC8,NCAPD2,SYCP2,SMC2,MLH1,SGOL2,TMEM48,SYCE1,MSH5,SMC4,SYCE2,FANCD2,NCAPD3,TRIP13,MRE11A,RAD51,TERF1
GO_PROXIMAL_DISTAL_PATTERN_FORMATION	-0.549995	-1.55839	0.0204082	0.115362	32	20	ALDH1A2,HOXC10,CHSY1,SP8,PBX2,CTNNB1,IRX3,IRX2,HOXC11,GLI3,DLX2,GLI2,LRP4,HOXA10,GLI1,PBX1,CYP26B1,HOXA9,OSR1,DLX1
GO_EXTRACELLULAR_STRUCTURE_ORGANIZATION	0.40489	1.62545	0	0.115539	304	201	ITGA5,ITGB2,MMP7,TNF,TNXB,P4HA1,ERO1L,ITGB6,TGFB1,PDGFA,LOXL2,CTSK,DDR2,COL13A1,ICAM1,CTSS,SPARC,NPHS1,ELF3,OLFML2A,HTRA1,NFKB2,LAMB3,LCP1,LAMA4,GSN,TNXA,TNFRSF11B,COL27A1,BCL3,RECK,COL6A1,MPZL3,TGFBR1,SH3PXD2B,FBLN5,GFOD2,ABI3BP,DDR1,ADAM8,SOX9,COL6A2,FN1,NF1,SPINT1,VCAN,MMP11,MYO1E,ICAM5,F11R,ANXA2,ILK,COL7A1,MFAP4,TLL2,CDH1,ADAM10,COL5A3,FBN1,TIMP1,VTN,CD47,CRISPLD2,MFAP2,APP,DNAJB6,LAMC2,TIMP…
GO_REGULATION_OF_DEFENSE_RESPONSE_TO_VIRUS_BY_VIRUS	0.576115	1.62976	0	0.11567	29	22	HLA-A,B2M,ARF1,FYN,RAC1,ATP6V1H,AP2A1,EIF2AK2,AP2A2,AP1M2,AP1G1,PACS1,AP1M1,AP1S1,AP2B1,AP1S2,AP1S3,AP2S1,PAK2,AP2M1,AP1B1,LCK
GO_POSITIVE_REGULATION_OF_REPRODUCTIVE_PROCESS	0.52047	1.63004	0	0.115933	52	33	WNT4,CACNA1H,P2RY1,PDE3A,CIB1,SIRT2,INSR,INHBB,SOX9,UBE2B,PTGER4,OVOL1,INHBA,OXTR,PDE5A,CITED2,CTNNB1,ZFPM2,SEMA3A,PLCB1,EDNRB,SMURF2,P2RY2,ACVR1B,XBP1,POMZP3,PLB1,MSX2,ZP3,MSX1,C1QBP,AURKA,PLAU
GO_CARBOHYDRATE_PHOSPHORYLATION	0.57448	1.6256	0	0.116172	22	21	PFKFB3,PFKFB4,HK2,PFKFB2,HKDC1,PFKFB1,HK1,GNE,GALK2,GNPTG,NAGK,GALK1,HK3,IPPK,SGK196,RBKS,GNPTAB,PFKM,KHK,DAK,XYLB
GO_REGULATION_OF_MYOBLAST_DIFFERENTIATION	0.549247	1.62567	0	0.116968	48	29	IGFBP3,TNF,TGFB1,BTG1,SOX8,DDIT3,SOX9,IL18,ILK,PPARD,FLT3LG,NOTCH1,CXCL10,NEU2,NR2C2,CDON,BOC,PLCB1,MAPK14,ZFHX3,HIF1AN,BMP4,MSTN,MAP3K5,FLOT2,ID3,TBX3,CAPN3,MBNL3
GO_MYELOID_DENDRITIC_CELL_ACTIVATION	0.583918	1.62583	0.0163934	0.117542	26	17	CSF2,TGFB1,RELB,TNFSF9,UBD,RBPJ,HMGB1,DHRS2,PSEN1,LTBR,TRAF6,CD86,TGFBR2,CAMK4,PYCARD,BATF3,BATF2
GO_PHOTORECEPTOR_CELL_DEVELOPMENT	0.582171	1.62738	0	0.117613	39	22	TH,VEGFA,FSCN2,IFT20,PRDM1,RDH13,ARL3,PRKCI,IFT140,CCDC66,CEP290,BBS4,RORB,RP1,NRL,AHI1,NPHP4,NAGLU,TOPORS,THY1,NR2E3,MYO7A
GO_REGULATION_OF_CELL_MIGRATION_INVOLVED_IN_SPROUTING_ANGIOGENESIS	0.625353	1.6259	0.0185185	0.11828	19	16	HDAC9,VEGFA,HDAC5,CIB1,KLF4,RHOA,DLL4,NOTCH1,SRPX2,ITGB1BP1,PDCD10,MAP2K5,HDAC7,STARD13,MMRN2,PTGS2
GO_LIVER_REGENERATION	-0.566095	-1.55124	0.0606061	0.118914	19	15	CEBPB,POU2F1,RAP1A,RAPGEF3,HFE,PRMT5,SRSF5,ADRB2,PTPN3,NCL,FAS,SULF2,GLI1,CCND1,UCP2
GO_MEIOTIC_CHROMOSOME_SEGREGATION	-0.476113	-1.54989	0	0.11921	65	40	HORMAD1,SUN1,UBE2B,CCNB1IP1,BAG6,ACTR2,ERCC4,PPP2R1A,ATM,TOP2B,DMC1,MSH4,STRA13,RAD51C,ACTR3,RNF212,LEPREL4,MLH3,REC8,PTTG1,SYCP2,SMC2,MLH1,SGOL1,SGOL2,TOP2A,TMEM48,SYCE1,MSH5,SMC4,SYCE2,FANCM,ESPL1,APITD1,FANCD2,BRCA2,PLK1,TRIP13,MRE11A,TERF1
GO_REGULATION_OF_SMOOTH_MUSCLE_CONTRACTION	-0.470845	-1.55139	0.0454545	0.119509	60	40	TACR1,DAPK3,TNNI3,F2R,ABAT,CAV1,SRF,ADRA2B,PTGER4,ITGA2,OXTR,RGS2,PLCE1,TBXA2R,KCNB2,ATP1A2,PRKG1,ADRA1B,GUCY1A3,DOCK5,EDN1,PAWR,ADORA2B,SPHK1,ADA,SOD1,ADRB2,ADRA2C,CNN1,PTGS2,GPER,EDN2,CTTN,NPNT,CHRM3,NMU,ADORA1,PTGS1,DOCK4,CALCRL
GO_MOVEMENT_IN_ENVIRONMENT_OF_OTHER_ORGANISM_INVOLVED_IN_SYMBIOTIC_INTERACTION	0.466244	1.62025	0.0151515	0.120422	87	67	ITGA5,ITGB6,HLA-DRB1,SCARB1,ICAM1,PVRL4,LDLR,EFNB3,SELPLG,NPC1,LAMP1,CLDN1,F11R,DPP4,HSPA1B,UVRAG,ITCH,TFRC,MRC1,CAV1,CD55,SCARB2,CTSB,XPR1,EPS15,CD81,ACE2,DAG1,CXADR,VPS18,ITGA2,SLC20A2,ITGB1,DYNLT1,SLC1A5,CAV2,VAMP8,ITGAV,ITGB5,LAMP3,ITGB7,NCAM1,CXCR4,ITGB3,PPIA,ZNF639,ANPEP,HSPA1A,TNFRSF14,WWP1,CD86,WWP2,SIVA1,EFNB2,PVRL2,GAS6,KPNA3,ADRBK1,RPSA,NUP153,PVR,IDE,CD46,HYAL2,AXL,TYRO3,PVRL1
GO_CELLULAR_MODIFIED_AMINO_ACID_BIOSYNTHETIC_PROCESS	-0.447	-1.54663	0.0285714	0.120669	53	45	PADI2,PADI1,SLC27A1,MAT1A,GATM,GGT7,GCLC,GGT1,GCH1,PLOD1,MTHFD2,ALDH18A1,DHPS,CNDP2,HAGH,PLSCR1,AHCY,ATPIF1,GCLM,PTDSS2,PTDSS1,MAT2B,DHFRL1,GSS,MTHFD1L,SEPHS2,CHAC1,GAMT,GART,ALDH7A1,GGCT,FPGS,ATIC,CPS1,MGST2,CHDH,MTHFS,OPLAH,CHAC2,MTHFD2L,MTHFD1,DHFR,MAT2A,PADI3,GGT6
GO_POSITIVE_REGULATION_OF_RESPONSE_TO_DNA_DAMAGE_STIMULUS	-0.426418	-1.54348	0.0277778	0.122456	64	60	PLA2R1,APBB1,HMGB1,EGFR,FBXO18,UBE2V2,CBX8,PIAS4,RPS3,NUDT16,NPAS2,RNF168,UIMC1,SPRED2,EYA3,KDM4D,ATM,BABAM1,SKIL,PRKCD,FAM178A,EYA1,FAM175A,BRE,C12orf5,ANKRD1,MGMT,KIAA0146,SIRT1,CEBPG,PMAIP1,TMEM161A,UBE2N,PRKCG,RNF8,ZNF385A,NACC2,KIAA1967,APEX1,ERCC8,NSMCE1,TRIM28,MSX1,SPRED1,RAD9A,DDX5,NSMCE4A,FOXM1,EEF1E1,BCLAF1,ANKRD32,ATR,RIF1,BRCC3,BRCA1,H2AFX,PCNA,MYC,HMGA2,SETMAR
GO_REGULATION_OF_EXTENT_OF_CELL_GROWTH	0.427807	1.61656	0	0.123592	101	77	NKX6-1,VEGFA,IFRD1,TRPV2,SEMA4B,DNM2,L1CAM,DPYSL2,SEMA6B,SEMA7A,MAP1B,RTN4R,GOLGA4,PLXND1,FN1,RND2,DISC1,NDEL1,IST1,SEMA6C,GSK3B,ILK,SEMA5A,SEMA3C,CDK5,RTN4,SRF,SEMA4G,EP300,SEMA4D,RAB11A,TWF2,PLXNA3,MACF1,KIAA1598,RAB21,APOE,NTN1,ABL1,BMPR2,NRP1,BCL11A,EFNA5,NRG1,SEMA3E,SEMA6D,SEMA3A,MAPT,FGF13,EPHA7,PAFAH1B1,SEMA4F,SPG20,LIMK1,RNF6,SEMA3D,SEMA3B,RUFY3,SEMA3F,SEMA4C,WDR36,TTL,CRABP2,ULK2,ADNP,DS…
GO_FOLIC_ACID_CONTAINING_COMPOUND_METABOLIC_PROCESS	-0.53804	-1.53754	0.05	0.125619	29	24	MTHFR,ALDH1L2,GCH1,MTHFD2,SARDH,ATPIF1,SLC25A32,FTCD,DHFRL1,GGH,MTHFD1L,SLC46A1,GART,MTRR,SLC19A1,SHMT1,FPGS,ATIC,SHMT2,MTHFS,MTHFD2L,TYMS,MTHFD1,DHFR
GO_REGULATION_OF_P38MAPK_CASCADE	0.56561	1.61252	0.0757576	0.126092	26	21	VEGFA,GADD45G,PER1,GADD45B,BMP2,ZC3H12A,LGALS9,PTPN22,SASH1,MAP3K3,RASGRP1,DLG1,PHLPP1,MAP3K4,DAB2IP,XDH,EZR,GADD45A,PRMT1,ULK4,HSPH1
GO_NEGATIVE_REGULATION_OF_DNA_METABOLIC_PROCESS	-0.369938	-1.5379	0	0.126123	111	98	ZNF91,TGFB1,DUSP1,DACH1,OBFC1,BCL6,TERF2IP,TTF1,RNF169,TNKS,INPP5K,APOBEC3D,FBXO18,TSPYL2,NDFIP1,RPS3,TNKS2,ERCC4,TEN1,PDS5A,BMPR2,OTUB1,HNRNPA1,TINF2,ATM,TERF2,ERCC1,RAD17,STAG2,CERS1,GJA1,SMG6,HNRNPC,GATA3,UBR5,RAD50,TWIST1,FBXW7,TFIP11,ZNF830,PINX1,CHEK2,WAPAL,TRIP12,ANKRD1,POT1,TP53,PPARG,MEN1,HUS1,S100A11,ZNF93,DNAJC2,NF2,LIG3,GTPBP4,PML,SRC,HELB,ACD,MSH3,MSH6,MAPK15,SMC3,MLH1,DFFA,ZRANB3,TG…
GO_SPLICEOSOMAL_SNRNP_ASSEMBLY	-0.475348	-1.53858	0.0789474	0.126173	38	36	PRPF3,GEMIN8,SART1,SNRPD2,CLNS1A,SMN1,GEMIN7,SART3,SNRPG,LSM4,SNUPN,SNRPC,USP4,PRPF8,CD2BP2,RBM22,PRMT5,STRAP,PRPF6,SNRPE,SNRPB,SNRPD3,SNRPF,PRPF31,SNRPD1,GEMIN2,PRPF19,DDX20,SRSF10,GEMIN5,SMN2,TGS1,PRMT7,GEMIN6,GEMIN4,WDR77
GO_HORMONE_METABOLIC_PROCESS	0.449936	1.60878	0	0.126388	164	96	CORIN,ADM,HSD17B8,ALDH1A2,SLCO4A1,WNT4,CACNA1H,CYP11A1,SCARB1,CPE,HSD17B7,SULT1B1,AKR1B1,ECE1,HSD17B14,DDO,SCG5,DIO2,AKR1C1,DHRS3,ALDH8A1,HSD17B3,ACE,DUOX2,RDH13,BACE2,RDH5,BCO2,SCPEP1,HSD17B12,ACE2,RDH11,RETSAT,ATP6AP2,BCMO1,TIPARP,PPARGC1A,ENPEP,CTSZ,SRD5A1,TG,DHRS2,PLEKHA1,DGAT1,AKR1C3,PTPN11,SAFB,SGPL1,CYP1B1,MED1,DUOX1,PCSK5,RBP1,SDR16C5,CRABP1,ALDH1A1,LRAT,STARD5,ERO1LB,SCP2,STARD3,HFE,STAT…
GO_ALCOHOL_METABOLIC_PROCESS	0.385082	1.61295	0	0.126404	348	266	LSS,SLC5A3,ACSS2,INSIG1,MSMO1,HMGCS1,INSIG2,ALDH2,ALDH1A2,PLA2G4C,IDI1,SQLE,CACNA1H,CYP11A1,MVD,SCARB1,PLA2G1B,PLA2G16,PLA2G4D,DHCR7,EBP,MVK,HSD17B7,LPIN1,HMGCR,AKR1B1,FDFT1,SLC27A1,PCSK9,PLCH2,IPMK,NSDHL,PLCD1,LDLR,CYP51A1,PHOSPHO1,CUBN,GGPS1,C14orf1,SMPD3,FDPS,LEPR,SGPP2,ACLY,DHRS3,NPC1,HSD17B3,IMPAD1,SMPD1,DMGDH,NPC2,CYB5R2,IP6K2,TPI1,APOL1,LPIN2,SAMD8,RDH13,SC5DL,LIPA,RDH5,PTEN,PPARD,LPCAT4,I…
GO_NEGATIVE_REGULATION_OF_NF_KAPPAB_IMPORT_INTO_NUCLEUS	0.645011	1.61365	0.0185185	0.126422	18	17	NFKBIA,CYLD,NOV,ZC3H12A,PSMD10,NFKBIB,FBXW11,G3BP2,PPM1A,CCDC22,LITAF,C1QTNF3,FAF1,PYDC2,BMP7,PPM1B,NLRP3
GO_REGULATION_OF_RESPONSE_TO_WOUNDING	0.379167	1.6078	0	0.126869	413	263	ACP5,MYLK,TNFAIP3,TNF,BIRC3,OSM,LTA,NLRX1,C3,TNFAIP6,PDGFA,WNT4,NOS3,TNIP1,SUSD4,IL23A,SOCS3,MVK,HMGCR,PER1,OTUD7A,PLAUR,DUSP10,FAM132A,KLK8,ETS1,SAA1,GSN,DUOXA2,DUOXA1,NOV,TBC1D23,VEGFB,F3,SEMA7A,C2,MAP2K1,CFB,TC2N,C3AR1,ANO6,ADAM8,CX3CL1,ALOX12,HMGB1,PDE2A,MAP2K2,IL15,CDK19,ABR,IL18,STK24,NDEL1,GBP5,BCL6,FAM46A,STX2,PPARA,ZC3H12A,ANXA2,BRD4,UBASH3B,F2R,PTEN,PPARD,BIRC2,IL20RB,VAMP2,SOX15,CD59,K…
GO_NUCLEAR_TRANSCRIBED_MRNA_CATABOLIC_PROCESS_NONSENSE_MEDIATED_DECAY	0.429652	1.60911	0.0144928	0.126982	118	115	RPS29,RPL35A,EIF4A3,PPP2R2A,RPL17,RPL12,RPS18,RPL39,RPL26,CTIF,RPS9,RPL24,RPS28,RPL13A,RPL28,RPL18,RPLP2,RPL29,RPS27,RPS11,RPLP0,RPL27A,RPS25,RPL36,RPL37A,RPS3A,RPS12,RPL10,RPS13,RPS21,RPL11,RPL34,RPL18A,RPL3,PABPC1,UBA52,RPL5,RPL36A,RPL30,RPL8,RPL3L,RPS5,RPL21,RPS27A,RPLP1,RPS19,RPS8,RPS10,RPS20,RPL38,RPL23,RPS16,RPL27,RPS15A,RPS4X,RPL32,PPP2CA,RPL19,RPL7A,FAU,RPL35,RPS15,RPS3,DCP1A,RPL10A,RPS23…
GO_REGULATION_OF_STEROID_METABOLIC_PROCESS	0.490119	1.61118	0.0144928	0.127025	74	50	INSIG1,TNF,INSIG2,WNT4,DHCR7,SNAI1,NR1D1,BMP2,SEC14L2,POR,FGFR4,RORC,ACADVL,SNAI2,PPARGC1A,ABCG1,APOE,LDLRAP1,STUB1,AKR1C3,TSPO,ERLIN1,BMP6,LMF1,SCP2,PANK2,STAT5B,ATP1A1,SIRT1,REST,FGF19,SCAP,SF1,EPHX2,LAMTOR1,CYP27B1,SREBF1,ERLIN2,GFI1,NFKB1,SOD1,GAL,PRKAA1,DDX20,IL1B,VDR,ARV1,APOC1,PROX1,DGAT2
GO_CARBOHYDRATE_BIOSYNTHETIC_PROCESS	0.435753	1.60681	0	0.127202	121	90	ALDOC,ENO2,PGAM2,GPI,PGK1,PGM5,GBE1,PHKG1,AKR1B1,NR1D1,ST6GALNAC6,GAPDH,CHST15,ENO1,PGAM1,SLC2A1,PFKFB1,IMPAD1,TPI1,TKT,SLC25A1,EXT2,AKR1A1,PGM1,UGP2,UBA52,PHKG2,RPS27A,ATF4,EXT1,GLT8D1,CRTC2,ALDOA,BPGM,GYS1,B4GALT1,CRY1,PPARGC1A,CSGALNACT2,PGM2,IMPA1,PGD,CHST11,ATF3,MDH1,SLC25A12,GOT1,CHST10,GLT8D2,PPP1R3C,B3GALNT1,ST6GALNAC5,ISYNA1,MDH2,B3GNT2,AKT2,NANS,PCK2,ENO3,TALDO1,B3GNT1,HAS3,SLC25A11,B3G…
GO_REGULATION_OF_PHAGOCYTOSIS	0.513754	1.60975	0.0166667	0.127366	68	45	PRTN3,TNF,C3,TGFB1,SCARB1,DNM2,PTX3,C2,ANO6,HMGB1,ABR,SNX3,PTEN,CAMK1D,PROS1,CD47,GNB2L1,MFGE8,C4B,RAB27A,GATA2,AGER,C4A,CYBA,ITGA2,RAP1A,ABCA7,F2RL1,PLD2,ITGAV,MERTK,LMAN2,CALR,SYT7,PPARG,CSK,BCR,PRKCG,GAS6,ALOX15,CCL2,IL1B,PYCARD,SYK,C4BPB
GO_DNA_PACKAGING	-0.351624	-1.53264	0	0.129516	194	159	HIST1H2BJ,HIST1H4I,HIST1H1T,SPTY2D1,HIST1H2BE,CHD5,HIST4H4,HIST1H2BK,HIST1H2BO,HIST1H3H,H1FX,AKAP8L,SOX9,HIST3H3,HMGB1,HIST2H3D,CENPT,H1F0,TSPYL2,NAP1L1,HIST1H3D,HIST2H2BE,HIST3H2BB,UBN1,RSF1,CABIN1,BRD2,DAXX,ERN2,PHF13,HIST1H2BC,SMYD3,HIST1H2BD,ATRX,PAF1,ASH1L,PAPD7,HIST1H1C,HIST1H2BF,NPM1,BAHCC1,DFFB,ANP32B,H3F3B,HIST1H2BG,KAT6A,ACIN1,HMGA1,NAA60,CHMP1A,TSPYL6,HIST1H1D,STRA13,SMARCA5,NAP1L2,HIS…
GO_POSITIVE_REGULATION_OF_ERK1_AND_ERK2_CASCADE	0.449701	1.60374	0	0.12985	172	101	CCL20,TNF,CCR1,C3,PDGFRB,VEGFA,PDGFA,CSF1R,ICAM1,P2RY1,CCL22,ESR2,HMGCR,BMP2,CIB1,VEGFB,SEMA7A,NPTN,FGFR4,CX3CL1,HMGB1,CAMK2D,PRKCZ,NDRG4,EGFR,F2R,PTEN,RIPK2,ATP6AP1,PRKCDBP,MAPK3,LGALS9,CCL5,PTPN22,BRAF,EPOR,PDGFC,RASGRP1,TNFAIP8L3,ARHGAP8,CCL26,ARRB2,IL6,CCL21,RAP1A,PRKD2,ABCA7,RAPGEF2,ABL1,CTGF,FAM59A,F2RL1,TNFRSF11A,ANGPT1,FGFR2,PTPN11,NRP1,SERPINF2,CHI3L1,CXCR7,CD44,CYSLTR2,TLR4,FGF20,FGF2,E…
GO_MITOCHONDRIAL_RESPIRATORY_CHAIN_COMPLEX_ASSEMBLY	-0.393069	-1.53033	0	0.130786	76	65	SDHAF1,COX19,ECSIT,NDUFS7,NDUFB3,NDUFC1,NDUFB8,NDUFB5,C11orf83,NDUFA5,NDUFA6,NDUFB4,NDUFA1,UQCC,NDUFB9,UQCRB,NDUFA3,NDUFA10,NDUFA9,NDUFS4,NDUFS3,NDUFA8,IMMP2L,TMEM126B,NDUFAB1,NDUFA12,TIMMDC1,NDUFB11,NDUFA2,TAZ,UQCR10,SLC25A33,NDUFV2,NDUFB1,NDUFA13,NDUFS8,FOXRED1,NDUFA11,NDUFV1,TTC19,AIFM1,CHCHD5,NDUFB6,NDUFAF2,NDUFS6,NDUFS2,NDUFS1,NDUFB2,NDUFB7,NDUFAF3,NDUFA7,OXA1L,NDUFAF1,NUBPL,NDUFC2,NDUFS5,IM…
GO_TERMINATION_OF_RNA_POLYMERASE_II_TRANSCRIPTION	-0.400345	-1.52618	0	0.133815	62	60	EIF4A3,LSM11,SRSF9,MED18,ZC3H11A,SRSF4,SLU7,CHTOP,SARNP,CSTF1,NCBP2,SRRM1,PCF11,THOC3,CASC3,POLDIP3,NUDT21,SRSF11,THOC2,PAPOLA,CDC40,RNPS1,DHX38,SNRPG,SETX,CLP1,CSTF3,THOC6,UPF3B,LSM10,THOC7,SLBP,SNRPE,U2AF2,SNRPB,MAGOH,U2AF1,MAZ,PABPN1,RBM8A,SNRPD3,DDX39B,FIP1L1,SNRPF,CPSF7,SRSF5,DDX39A,ZNF473,CPSF1,CPSF2,THOC5,TTF2,THOC1,SRSF3,NCBP1,SRSF6,CSTF2,SRSF1,SRSF7,SRSF2
GO_T_HELPER_1_TYPE_IMMUNE_RESPONSE	0.685634	1.59768	0	0.136027	21	15	EBI3,HLA-DRB1,IL18BP,RELB,TLR6,BCL3,HMGB1,IL18,IL18R1,TLR4,TRAF6,LEF1,SEMA4A,HRAS,STAT6
GO_POSTREPLICATION_REPAIR	-0.439609	-1.52095	0.0526316	0.138292	54	50	C1orf86,UBE2B,UBE2V1,POLD4,UBA52,UBE2V2,RPS27A,ZBTB1,UBE2F,POLK,POLH,MAD2L2,POLI,POLN,WDR33,RFC1,USP10,HLTF,UBE2L6,RPA1,UBE2A,UFD1L,NPLOC4,USP43,UBE2N,RAD18,VCP,CCDC111,UBB,RCHY1,NSMCE1,REV3L,ISG15,RPA2,UBA7,POLD2,RFC2,POLD3,KIAA0101,MSH2,RFC5,TRIM25,RFC4,REV1,BRCA1,PCNA,POLD1,RFC3,DTL,POLE2
GO_RIBOSOME_BIOGENESIS	-0.32861	-1.51748	0	0.14079	308	294	RRP7A,RPS29,RIOK3,RRNAD1,C7orf60,YBEY,RPL35A,EIF4A3,RPL17,RPL12,CSNK1E,ISG20,RPS18,RPL39,RPL26,RPS9,RPL24,RPS28,RPL13A,EIF2A,RPL28,RSL24D1,RPL18,RPLP2,RPL29,RPS27,RPS11,RPLP0,RPL27A,RPS25,NOB1,RPL36,RPL37A,RPS3A,RPS12,DIS3,RPL10,RPS13,RPS21,RPL11,RPL34,RPL18A,RPL3,UBA52,RPL5,RPL36A,RPL30,RPL8,RPL3L,RPS5,RPL21,RPS27A,RPLP1,RPS19,RPS8,RPS10,RPS20,RPL38,RPL23,NOA1,RPS16,RPL27,SART1,RPS15A,RPS4X,RPL3…
GO_ALDITOL_METABOLIC_PROCESS	-0.58114	-1.51312	0.0714286	0.144722	20	15	AKR1B1,TPI1,GALK1,GOT1,GK5,GPD2,SORD,COQ2,COQ3,DAK,DGAT2,PGP,GK,MOGAT3,PCK1
GO_POSITIVE_REGULATION_OF_SMOOTH_MUSCLE_CONTRACTION	-0.514661	-1.50837	0.0909091	0.147299	30	20	TACR1,F2R,ABAT,SRF,ITGA2,OXTR,TBXA2R,ADRA1B,EDN1,PAWR,SPHK1,ADA,PTGS2,GPER,EDN2,CTTN,NPNT,CHRM3,NMU,PTGS1
GO_PROSTANOID_METABOLIC_PROCESS	-0.489928	-1.50993	0	0.147466	27	20	PTGDS,PTGR2,TNFRSF1A,PTGR1,PTGES3,ACOX1,AKR1C3,EDN1,PNPLA8,SPHK1,CD74,CBR1,PTGES,PTGES2,PTGS2,EDN2,PLA2G4F,HPGD,AKR1C2,PTGS1
GO_CELL_DIVISION	-0.318401	-1.50914	0	0.147597	460	424	SEPT3,ANAPC11,TACC1,CCNG2,NEK6,CIB1,SIRT2,C19orf21,CTDP1,DAPK3,BOD1,ARL8B,CDK7,MITD1,RALA,GOLGA2,DIXDC1,MAPRE3,CETN2,PPP1CB,IST1,ARL3,MARK4,SEPT5,AURKC,NEDD9,PELO,DIAPH2,TPRA1,CENPT,SNX9,PARD6B,TNKS,CUZD1,ARL8A,CCNY,RALB,RHOA,PRKCE,ING2,USP37,DYNLT3,SPICE1,CDK20,PPP2R2D,WASL,NOTCH1,EVI5,PARD3,CDK5,TIAL1,SPIRE1,ANAPC16,PPP1CC,CHMP4B,CCNK,NDE1,CCNO,CHMP5,SEPT10,MAP4,CCNT1,PHF13,CDC26,GNAI3,RPS3,NSM…
GO_TISSUE_HOMEOSTASIS	0.409767	1.58763	0	0.147609	171	110	SERPINA3,ACP5,CD7,VEGFA,CTSK,NXNL2,PRR4,AKR1B1,TP53INP2,DFNB31,BBS12,EPAS1,CUBN,NPHP3,DRAM2,SOX9,B2M,RAC2,RAB7A,SPATA7,LIPA,F2R,RAC1,STK11,BBS10,IL20RB,LPCAT1,FLT3LG,TPP1,ACTG1,KRAS,CHMP4B,GIGYF2,MLL,P2RX4,SRF,PRDX5,RAC3,GATA2,CLN8,GNAS,CXADR,NAPSA,ADD1,CTGF,CSF1,POC1B,ITGB1,ABCA4,RAB3D,PLA2G4A,POTEE,PTPN11,CIB2,BBS2,CTNNB1,ABCA12,BBS4,FOXC1,CTSH,P2RX7,CDHR1,MUC13,RP1,TLR4,AZGP1,LYZ,LDB2,IL7,ANKR…
GO_SOMITOGENESIS	-0.447693	-1.5069	0	0.147853	62	39	EPB41L5,RBPJ,TMED2,SEMA3C,SMAD4,TCAP,ABI1,EP300,MIB1,AXIN1,SMAD3,LRP6,NRARP,RGS20,ATM,COBL,PSEN1,FOXC1,DKK1,ZEB2,KDM6A,BMPR1A,TBX6,PPP2R3A,POFUT1,RGS19,PALB2,NLE1,PLXNA2,MED12,LEF1,PRKDC,ROR2,AXIN2,KAT2A,XRCC2,MEOX1,LHX1,LFNG
GO_N_TERMINAL_PROTEIN_AMINO_ACID_MODIFICATION	-0.51387	-1.50582	0.02	0.147926	26	21	PPM1A,EP300,NAT9,NAA60,NAA20,CREBBP,METAP1,METAP2,KAT2B,NAA30,NMT1,PPM1B,NAA10,NAA16,NAA25,NMT2,MAP6D1,NAA50,NAA15,METAP1D,PDF
GO_MEIOSIS_I	-0.390815	-1.50305	0.0285714	0.150506	88	57	HORMAD1,HSPA2,RAD54B,SUN1,RAD51B,UBE2B,BCL2L11,ING2,CCNB1IP1,BAG6,C11orf80,ERCC4,CKS2,KLHDC3,ATM,TOP2B,DMC1,MSH4,STRA13,RAD51C,RAD50,CCNA1,RNF212,LEPREL4,RAD21,MLH3,REC8,UBR2,PSMD13,CDC25B,PTTG1,SYCP2,MSH3,MSH6,RAD51D,MLH1,FBXO5,TOP2A,TMEM48,SYCE1,MSH5,XRCC3,SYCE2,SLC2A8,FANCM,ESPL1,APITD1,MSH2,FANCD2,BRCA2,AURKA,PLK1,TRIP13,MRE11A,XRCC2,RAD51,TERF1
GO_PLATELET_DERIVED_GROWTH_FACTOR_RECEPTOR_SIGNALING_PATHWAY	0.525113	1.5832	0.0153846	0.150595	34	32	PDGFRB,VEGFA,PDGFA,RAPGEF1,PDGFRL,PIK3C2A,TXNIP,MYO1E,PTEN,PTPRJ,FER,IQGAP1,PDGFC,TIPARP,CSRNP1,ABL1,ZFAND5,PLEKHA1,PTPN11,NRP1,GAB1,SGPL1,PTPN1,BCAR1,PDGFB,BCR,SRC,JAK2,RGS14,CLASP2,ARID5B,PLAT
GO_POSITIVE_REGULATION_OF_INFLAMMATORY_RESPONSE	0.451743	1.58354	0	0.150893	113	54	TNF,OSM,LTA,C3,TNIP1,IL23A,ETS1,ADAM8,CX3CL1,PDE2A,IL15,CDK19,IL18,GBP5,GPRC5B,CD47,RPS19,CCL5,TNFRSF1A,PTGER4,CCL26,AGER,IL6,S100A9,ITGA2,SERPINE1,TNFRSF11A,PLA2G4A,VAMP8,VAMP7,CLOCK,OSMR,TLR2,TLR4,EDNRA,PIK3CG,STAT5B,ADORA2B,CCL24,TLR3,SNX4,JAK2,GPSM3,IL17RA,IL6ST,MAPK13,HYAL2,ZP3,PTGS2,IL17RC,CCL2,IL1B,IL17RB,IDO1
GO_RNA_DEPENDENT_DNA_BIOSYNTHETIC_PROCESS	-0.516049	-1.50178	0.0434783	0.150924	27	21	TERF2IP,HMBOX1,NOP10,PTGES3,ATM,TERF2,WRAP53,TNKS1BP1,RFC1,RAD50,TEP1,PINX1,PPIA,POT1,ACD,GAR1,TERT,NHP2,DKC1,MRE11A,TERF1
GO_DEVELOPMENTAL_MATURATION	0.399686	1.58537	0	0.151049	193	128	SLC17A7,RAB3A,ALDH1A2,NKX6-1,VEGFA,LGI4,PDE3A,RND1,BMP2,PALM,ACRBP,STXBP1,FOXO3,PHOSPHO1,EPAS1,CDKN1A,SOX8,RECK,CATSPERB,BLOC1S3,DDIT3,C19orf80,SLC26A6,RBPJ,ANO6,RFX3,IL15,RPS6KA2,CDKN1C,BFSP1,ARCN1,CD63,PTEN,PICALM,MTCH1,CLN5,RHOA,MECP2,APP,CDK5R2,SCARF1,NR4A2,RERE,GLDN,SEMA4D,DAG1,THBS3,ANKS1A,AP1G1,GATA2,GNAQ,TGFB2,S1PR1,AP1M1,PCSK4,ID2,CCL21,ABHD2,RB1,TUSC2,RUNX2,AP3D1,L3MBTL3,DMC1,CBFB,GJA1,…
GO_REGULATION_OF_MAPK_CASCADE	0.359676	1.58461	0	0.151225	660	480	IGFBP3,CCL20,ERRFI1,TNF,TNXB,IKBKG,OSM,CCR1,C3,TGFB1,PDGFRB,VEGFA,PDGFA,DUSP5,PLA2G1B,TNIP1,SORBS3,TLR6,EFNA1,EGF,CSF1R,RAPGEF1,C21orf7,NGFR,ICAM1,P2RY1,GADD45G,FPR1,CCL22,ESR2,HMGCR,AVPI1,PER1,DUSP9,DUSP1,GDF1,GADD45B,TNIK,DUSP10,ECE1,IL1A,MAP3K15,BMP2,RRAS,INHA,SHC2,MAPK8IP3,SAA1,SDCBP,CIB1,MID1,DACT1,TNFRSF11B,CRKL,VEGFB,SEMA7A,INSR,PARK2,MAP2K1,PINK1,SYNGAP1,PIK3R5,TGFBR1,INHBB,NPTN,TRIB3,SMP…
GO_POSITIVE_REGULATION_OF_OSTEOCLAST_DIFFERENTIATION	0.607113	1.58398	0.0344828	0.15133	24	16	TNF,CCR1,CSF1R,IL23A,ATP6AP1,FOS,CCL5,GNAS,CSF1,CREB1,KLF10,CA2,TRAF6,TMEM64,PPARGC1B,SLC9B2
GO_REGULATION_OF_CENTROSOME_CYCLE	-0.465676	-1.50018	0.0681818	0.151853	39	37	SPICE1,CHMP4B,CHMP5,TRIM37,CHMP2B,PDCD6IP,VPS4B,NPM1,CHMP3,CHMP2A,NEK2,CHMP1B,CHMP1A,CHMP4C,CEP76,CEP85,TMEM67,MDM1,XPO1,CHORDC1,AZI1,CENPJ,NUBP1,ROCK2,PLK2,CHEK1,CCNF,ATF5,XRCC3,CDK5RAP2,KIF11,PLK4,RBM14,RANBP1,AURKA,BRCA1,GEN1
GO_MEMORY	0.463615	1.58034	0.0151515	0.153111	98	55	CALB1,ITGA5,SLC17A7,TH,KLK8,KCNK4,TACR1,PJA2,CPEB3,ATP1A3,CEBPB,PRKCZ,SLC8A2,RASGRF1,PTEN,PAIP2,JPH3,MECP2,PLA2G6,ITPR3,SRF,NTAN1,EP300,BTBD9,ABCA7,OXTR,CREB1,ATAD1,PPP3CB,MLL4,PSEN1,FGF13,VLDLR,PLCB1,KAT2B,RIN1,CTNS,ITGA3,NQO2,EIF4EBP2,MDK,CRTC1,MTOR,RPS6KB1,EIF2AK4,COMT,PLK2,RGS14,ADNP,CAMK4,PTGS2,IL1B,FEN1,SERPINF1,PTGS1
GO_EMBRYONIC_PLACENTA_DEVELOPMENT	0.438201	1.57922	0	0.153602	83	72	CSF2,ADM,KRT19,SNAI1,EGLN1,SOCS3,NSDHL,PLCD1,HEY1,EPAS1,MAP2K1,RBPJ,PRDM1,CEBPB,JUNB,SPINT1,ZFAT,EGFR,ZFP36L1,TMED2,CDKN1C,GRB2,DNAJB6,STK3,ARNT,TFEB,GATA2,HSF1,SP3,NR2F2,ST14,BIRC6,PLAC1,FGFR2,SETD2,LIF,GAB1,SENP2,MAPK1,MED1,WNT2,RSPO3,TTPA,HEY2,STK4,WNT7B,HES1,FZD5,FBXW8,PKD1,NCOA1,PDGFB,GRHL2,KRT8,AKT1,BPTF,PLCD3,HS6ST1,HIF1A,CYR61,TRIM28,CDX2,LEF1,PLK4,E2F8,CEBPA,GJB5,MDFI,OVOL2,E2F7,PKD2,CAS…
GO_PYRIMIDINE_CONTAINING_COMPOUND_BIOSYNTHETIC_PROCESS	-0.460084	-1.49596	0	0.15401	42	33	UPP1,CDA,NME7,TYMP,TBPL1,CMPK1,UCK1,TPK1,NME6,UCKL1,NME3,DCTD,DCK,DHFRL1,MTOR,ERH,TK2,NME1,CTPS2,TK1,NME4,DUT,SHMT1,UCK2,UPRT,PRPS1,DTYMK,DHODH,CPS1,CMPK2,UMPS,TYMS,CAD
GO_MITOTIC_G2_M_TRANSITION_CHECKPOINT	-0.494915	-1.49747	0.0625	0.154102	19	18	FOXN3,SYF2,FOXO4,HUS1B,ATM,ZNF830,TAOK3,CDK5RAP3,HUS1,CDK1,CCNA2,NAE1,NBN,BLM,FANCI,MRE11A,HMGA2,CLSPN
GO_RESPONSE_TO_ZINC_ION	0.506715	1.57712	0.0163934	0.154881	55	35	ACP5,TH,MT1M,MT1E,SLC30A10,MT1X,ATP7B,SLC30A3,KRT14,PTEN,MT2A,MT1F,SLC30A5,MT1G,ASS1,LTA4H,ATP7A,ALAD,CREB1,SLC30A4,TSPO,P2RX7,CA2,SLC30A7,ZNF658,D2HGDH,GGH,SLC30A6,SLC30A1,KHK,CRIP1,BGLAP,HMBS,CPS1,MT1A
GO_NEGATIVE_REGULATION_OF_CHROMOSOME_ORGANIZATION	-0.382085	-1.49604	0.027027	0.154947	96	89	KDM3A,UCN,PHF1,UBE2B,ZNF451,TERF2IP,CSNK2A1,TNKS,JARID2,MECP2,USP17L2,CSNK2A2,KDM1A,ATG5,ATRX,SIN3A,PHF8,TAF7,MAD2L2,TNKS2,ERCC4,SKI,BCOR,APC,OTUB1,TET1,HNRNPA1,TINF2,ATM,TERF2,PSMG2,HMGA1,ERCC1,SMG6,HNRNPC,UBR5,RAD50,TWIST1,TEX14,PIH1D1,CTBP1,TPR,KDM5A,PINX1,KLHL22,WAPAL,TRIP12,PHF2,SUPT6H,SIRT1,KDM4A,BUB3,H2AFY,MTF2,ATAD2B,PTTG1,PML,ZW10,SRC,SMARCB1,ACD,SET,MAD1L1,ZNF207,BUB1,MAD2L1,TTK,NOC2L,H…
GO_REGULATION_OF_REACTIVE_OXYGEN_SPECIES_METABOLIC_PROCESS	0.420241	1.57415	0	0.157198	152	116	PDK3,ACP5,ITGB2,TNF,BNIP3,TGFB1,PDGFRB,NGFR,ICAM1,HK2,ESR2,DNM2,ARF4,PTX3,DUOXA1,FOXO3,CDKN1A,SIRT2,INSR,PARK2,PINK1,FBLN5,STAT3,RAC2,EGFR,ZC3H12A,RAC1,BIRC2,BCO2,KLF4,GRB2,CAV1,ASS1,MPV17,SIRT5,GCH1,VDAC1,DDAH2,P2RX4,ACE2,SZT2,PTGER4,FOXO1,PRCP,TFAP2A,ATP2B4,RAB27A,ATG5,AGER,IL6,MAPK9,CYBA,TUSC2,NOS1AP,HDAC6,ROMO1,F2RL1,CRYAB,AKR1C3,PRKCD,TSPO,XDH,CYP1B1,MYCN,TLR4,RIPK3,BECN1,PTK2B,MAPK14,GADD45…
GO_REGULATION_OF_STAT_CASCADE	0.43779	1.57428	0	0.157789	144	78	CSF2,OSM,VEGFA,CSF1R,IL23A,SOCS3,AKR1B1,IL24,SH2B2,RTN4R,STAT3,IL15,IL18,HCLS1,FYN,PTK6,PODNL1,CISH,IL6R,HPX,F2R,PIBF1,LYN,SOCS2,RTN4RL1,SOCS5,CAV1,NOTCH1,CDK5,SOCS7,CCL5,RTN4RL2,PPP2CA,TNFRSF1A,ELP2,STAP2,LEPROT,PTGER4,CRLF1,PTPN2,ADIPOR1,DOT1L,NLK,IL6,IL29,PPP2R1A,HGS,INPP5F,LIF,ISL1,CYP1B1,CD40,GHR,LRRC15,LRRC66,LRRTM1,IL31RA,PTK2B,FGFR3,HES1,ARL2BP,CRLF3,PIGU,SOCS4,NF2,IKBKB,HDAC2,JAK2,IL6ST,…
GO_INTERACTION_WITH_HOST	0.406102	1.57271	0	0.158044	134	110	KPNA7,ITGA5,ITGB6,TGFB1,HLA-DRB1,SCARB1,TNIP1,ICAM1,PVRL4,PTX3,LDLR,EFNB3,SELPLG,INSR,PARK2,NPC1,LAMP1,CLDN1,F11R,ZC3H12A,DPP4,HSPA1B,BCL2L11,UVRAG,ITCH,TFRC,TAP1,MRC1,EIF2AK2,BAD,CAV1,CD55,DERL1,CCNK,SCARB2,CTSB,XPR1,EPS15,CD81,ACE2,SERPINB9,KPNA5,DAG1,SMAD3,SLC22A5,KPNA4,KPNB1,CXADR,VPS18,ITGA2,SLC25A6,VAPB,RRAGA,TUSC2,SLC20A2,ITGB1,KPNA1,DYNLT1,SLC1A5,CAV2,VAMP8,ITGAV,ATG7,ITGB5,LAMP3,ITGB7,NC…
GO_REGULATION_OF_LIPID_METABOLIC_PROCESS	0.394267	1.56683	0	0.158444	282	200	PDK3,SERPINA3,INSIG1,TNF,PDK1,INSIG2,C3,TGFB1,PDGFRB,PDGFA,WNT4,SCARB1,DHCR7,SNAI1,PDE3B,PIK3IP1,SLC27A1,IRS2,NR1D1,BMP2,SEC14L2,LDLR,EEF1A2,SMPD3,SIRT4,ATG14,PIK3R5,MLXIPL,C19orf80,POR,PRKAB2,TRIB3,FGFR4,PSAP,NPC2,ARF1,SAMD8,PPARA,RAC1,STK11,RORC,CDC42,IDH1,NRBF2,PIBF1,KLF4,LPCAT1,LYN,PRKCE,RBL2,PDP2,WDTC1,GNB2L1,PNPLA2,CAV1,PLA2G6,PRKAG2,ACADVL,CTDNEP1,CD81,TNFRSF1A,NT5E,PTK2,KIAA0226,THRA,TNFA…
GO_REGULATION_OF_CARBOHYDRATE_CATABOLIC_PROCESS	0.516468	1.57115	0.0178571	0.15888	42	32	DDIT4,PGAM2,PPP1R3B,PGAM1,INSR,MLXIPL,HMGB1,STAT3,PPP1CB,PPARA,PPP1R3E,PHKG2,SIRT6,PRKAG2,BPGM,ARNT,PPARGC1A,GSK3A,PRKAG1,P2RX7,PRKAA2,OGT,C12orf5,HDAC4,ECD,NCOR1,PPP1R3D,PPP1CA,HIF1A,PRKAA1,ENTPD5,ACTN3
GO_BROWN_FAT_CELL_DIFFERENTIATION	0.549834	1.56597	0.0363636	0.15893	30	23	BNIP3,ERO1L,PLAC8,LAMB3,PRDM16,MB,CEBPB,ZNF516,PEX11A,PPARGC1A,LRG1,ALDH6A1,RGS2,METRNL,SLC2A4,NUDT7,ITGA6,RARRES2,ADRB2,ADRB1,PTGS2,ARL4A,CEBPA
GO_EYE_PHOTORECEPTOR_CELL_DEVELOPMENT	0.575458	1.5671	0.0350877	0.159009	31	17	TH,VEGFA,FSCN2,PRDM1,RDH13,PRKCI,CCDC66,CEP290,BBS4,RORB,RP1,NRL,NAGLU,TOPORS,THY1,NR2E3,MYO7A
GO_REGULATION_OF_KIDNEY_DEVELOPMENT	0.494084	1.56739	0	0.159205	55	39	TGFB1,PDGFRB,VEGFA,PDGFA,WNT4,SERPINB7,WNT2B,SOX8,C3AR1,SOX9,FOXD1,FLCN,HNF1B,SIX4,PAX8,HOXB7,MAGED1,LGR4,TACSTD2,LIF,CTNNB1,GATA3,SIX2,FAT4,BASP1,EDNRA,WWTR1,YAP1,PDGFB,BMP4,BMP7,STAT1,EGR1,PRKX,SIX1,NOG,MYC,LHX1,OSR1
GO_CELLULAR_COMPONENT_MAINTENANCE	0.60798	1.56752	0	0.160032	18	17	RAB3A,CSF1R,MTHFR,NLGN2,CAMSAP3,MYADM,PKP2,PLEKHA7,ITPKA,KIFC3,PICK1,TANC1,ITGA3,PARD6A,MTMR2,SUPV3L1,CTTN
GO_CELLULAR_HORMONE_METABOLIC_PROCESS	0.454235	1.56982	0.031746	0.160157	104	64	ADM,HSD17B8,ALDH1A2,WNT4,CACNA1H,CYP11A1,SCARB1,HSD17B7,AKR1B1,ECE1,HSD17B14,AKR1C1,DHRS3,ALDH8A1,HSD17B3,RDH13,RDH5,BCO2,SCPEP1,HSD17B12,RDH11,RETSAT,BCMO1,TIPARP,PPARGC1A,SRD5A1,DHRS2,PLEKHA1,DGAT1,AKR1C3,SGPL1,CYP1B1,MED1,RBP1,SDR16C5,CRABP1,ALDH1A1,LRAT,STARD5,SCP2,STARD3,STAT5B,RDH14,DHRS4,PNPLA4,HSD17B11,HSD17B4,RDH10,CRABP2,COMT,PLB1,ALDH1A3,FDX1,HSD17B1,SRD5A3,IL1B,FDXR,DGAT2,CYP26B1,FDX1…
GO_CHONDROCYTE_DIFFERENTIATION	0.476176	1.5693	0.0172414	0.160269	60	44	TGFB1,BMPR1B,WNT2B,BMP2,MUSTN1,NOV,EIF2AK3,COL27A1,RUNX1,MEF2D,IMPAD1,SOX9,WNT10B,FGF9,CHSY1,MEX3C,RUNX2,BMPR2,CREB3L2,CHST11,SIX2,TGFBI,SHOX2,RUNX3,SULF1,FGFR1,SNX19,MAPK14,FGFR3,OSR2,BMPR1A,NFIB,IFT80,BMP4,RARG,TGFBR2,MSX2,GLI2,GPLD1,SULF2,AXIN2,SERPINH1,HMGA2,OSR1
GO_REGULATION_OF_COFACTOR_METABOLIC_PROCESS	0.530991	1.56792	0.0517241	0.160489	50	37	PDK3,DDIT4,PGAM2,PDK1,PGAM1,INSR,MLXIPL,STAT3,PPARA,PDP2,SIRT6,PRKAG2,BPGM,ARNT,ME1,PPARGC1A,PDHX,PRKAG1,P2RX7,PRKAA2,PDK4,PDPR,OGT,C12orf5,HDAC4,ECD,PDHA1,NCOR1,PDK2,DLAT,DLD,PDHB,HIF1A,PRKAA1,ENTPD5,ME2,ACTN3
GO_SUBPALLIUM_DEVELOPMENT	-0.588447	-1.48973	0.0416667	0.160929	22	16	FOXP2,INHBA,SECISBP2,BBS2,BBS4,SLITRK5,RARB,OGDH,HPRT1,GLI3,ALDH1A3,DLX2,BCL11B,MKKS,FGF8,DLX1
GO_C21_STEROID_HORMONE_METABOLIC_PROCESS	0.571748	1.56796	0.0204082	0.161396	25	16	ADM,CACNA1H,CYP11A1,AKR1B1,AKR1C1,SRD5A1,DHRS2,AKR1C3,STARD5,SCP2,STARD3,STAT5B,FDX1,FDXR,FDX1L,AKR1C2
GO_NEGATIVE_REGULATION_OF_I_KAPPAB_KINASE_NF_KAPPAB_SIGNALING	0.500424	1.55313	0	0.16254	51	40	TNFAIP3,NLRX1,NFKBIA,TNIP1,PER1,OPTN,OTUD7A,CYLD,NOV,OTUD7B,NFKBID,ZC3H12A,PSMD10,NFKBIB,C9orf89,FBXW11,G3BP2,PPM1A,ASH1L,ABL1,DAB2IP,CCDC22,LITAF,C1QTNF3,FAF1,PYDC2,TLE1,SIRT1,BMP7,GSTP1,PPM1B,NLRP3,DNAJA3,CARD8,TRIM59,STAT1,ZMYND11,RIPK1,PYCARD,CASP8
GO_SYNCYTIUM_FORMATION	0.618489	1.5532	0.0178571	0.163128	28	16	CACNA1H,NPHS1,SH3PXD2A,GSK3B,DYRK1B,PLEKHO1,MYH9,CAST,CD109,ERCC1,CDON,BAI3,ADAM12,CAPN2,TANC1,SBNO2
GO_RESPONSE_TO_ELECTRICAL_STIMULUS	0.530557	1.55207	0	0.163349	43	27	TH,RAB3A,CD14,PALM,EEF1A2,TACR1,SLC9A1,BTG2,DISC1,S100A13,PSMB9,PPARGC1A,IL6,NELF,P2RX7,HNRNPD,NRF1,AKAP5,REST,BRD1,MSTN,SRC,CDK2,RPS6KB1,HIF1A,ADSS,GJB6
GO_REGULATION_OF_SODIUM_ION_TRANSMEMBRANE_TRANSPORT	0.509228	1.55342	0.0408163	0.163665	48	33	SCN5A,ATP1B2,DNM2,SCN1B,PCSK9,STOM,GLRX,SNTA1,SLC9A1,CAMK2D,ARF1,PRKCE,NEDD4L,SCN3B,ATP2B4,ATP1B1,DLG1,TESC,FXYD5,ACTN4,ATP1A2,ATP1B3,YWHAH,SLC9A3R1,UTRN,WNK2,COMMD1,NEDD4,PTPN3,WNK3,GPD1L,FGF12,RANGRF
GO_CIRCADIAN_REGULATION_OF_GENE_EXPRESSION	0.461986	1.558	0.0363636	0.163777	57	52	BHLHE40,RELB,NGFR,BHLHE41,PER1,NR1D1,CCRN4L,NAMPT,GFPT1,CSNK1E,PPP1CB,PPARA,HNF1B,RORC,CRY2,ARNTL,C1orf51,PRKCDBP,ATF4,PPP1CC,MLL,NPAS2,MAGED1,CRY1,PPARGC1A,LGR4,ID2,CREM,CSNK1D,USP2,CLOCK,RAI1,KDM5A,ZFHX3,AHR,OGT,PER3,SIRT1,PRMT5,MTA1,TOP1,ADK,PML,PPP1CA,HDAC2,PER2,HDAC1,NCOA2,NRIP1,HNRNPU,RBM4B,MYBBP1A
GO_REGULATION_OF_HORMONE_LEVELS	0.366861	1.56219	0	0.164115	478	306	RAPGEF4,TNF,CORIN,ADM,OSM,HSD17B8,ALDH1A2,NKX6-1,STC2,SLCO4A1,HLA-DRB1,WNT4,CACNA1H,CYP11A1,SCARB1,TMF1,CPE,P2RY1,HSD17B7,SULT1B1,HMGCR,AKR1B1,IRS2,NR1D1,ECE1,HSD17B14,FAM132A,BMP2,INHA,DDO,PFKFB2,RAB11FIP5,DUOXA2,DUOXA1,SLC2A1,PIM3,UCN,SCG5,NOV,EIF2AK3,SOX8,SERP1,SMPD3,PDE4C,TACR1,SIRT4,RAB8B,PARK2,DIO2,AKR1C1,INHBB,GIPR,DHRS3,ALDH8A1,POR,HSD17B3,NLGN2,APLN,KDM5B,RFX3,ACE,FOXD1,RAB1A,STX1A,NMB,D…
GO_MULTICELLULAR_ORGANISM_METABOLIC_PROCESS	0.476814	1.55607	0	0.164116	93	62	PRTN3,MMP7,TNXB,CTSK,PLA2G1B,COL13A1,CTSS,TRAM2,COL6A1,COL6A2,MRC2,ACE,MMP11,LEPRE1,COL7A1,COL5A3,CTSB,ACE2,CTSD,COL1A1,TIPARP,PPARGC1A,ENPEP,OMA1,MMP13,CTSL1,PEPD,AKR1C3,MMP9,CEL,MMP15,COL4A6,COL5A1,COL8A1,COL1A2,P2RX7,GHR,ADAMTS3,ADAMTS14,LEPREL1,MMP16,COL11A2,MMP1,MMP14,COL18A1,ACACA,KLK6,COL12A1,AGXT2L2,TENC1,COL4A5,ADAM15,FURIN,ADRB2,HIF1A,ADRB1,MMP10,BMP8A,MMP19,COL5A2,SERPINH1,ID1
GO_IRE1_MEDIATED_UNFOLDED_PROTEIN_RESPONSE	0.444623	1.55543	0.0298507	0.16414	56	55	PPP2R5B,SEC61G,FKBP14,WIPI1,SERP1,GFPT1,DNAJB9,HSPA5,SRPR,KDELR3,SEC31A,ARFGAP1,YIF1A,GOSR2,EDEM1,WFS1,C19orf10,TSPYL2,TPP1,ZBTB17,DNAJC3,CTDSP2,PDIA5,ERN1,ASNA1,ACADVL,ATP6V0D1,SSR1,CUL7,SEC61A2,SYVN1,SEC61A1,LMNA,SEC62,PDIA6,HDGF,SEC61B,ADD1,PREB,KLHDC3,GSK3A,SEC63,TLN1,SRPRB,PTPN1,DNAJB11,TATDN2,EXTL3,XBP1,HYOU1,DCTN1,SHC1,PLA2G4B,DDX11,CXXC1
GO_REGULATION_OF_PEPTIDYL_TYROSINE_PHOSPHORYLATION	0.391408	1.55681	0	0.164151	213	149	CSF2,ITGA5,ITGB2,ERRFI1,OSM,TGFB1,VEGFA,PDGFA,EFNA1,EGF,CSF1R,PPP2R5B,IL23A,ICAM1,SOCS3,IL24,GPRC5A,VEGFB,ADAM17,PRKCZ,ACE,STAT3,IL15,IL18,HCLS1,FYN,ZFYVE28,EGFR,UNC119,PTK6,IL6R,HPX,STK11,PIBF1,LYN,RICTOR,PRKCE,VTN,TMEM102,DVL2,GPRC5B,SOCS5,RIPK2,GNB2L1,APP,CAV1,MVP,CCL5,PPP2CA,CD81,PDGFC,TNFRSF1A,SNX6,IFNAR1,ABI1,STAP2,ADRA2B,PTGER4,SEMA4D,TNK2,CRLF1,PTPN2,SRCIN1,ARRB2,IL6,EHD4,IL29,IL11,ABL1,I…
GO_POSITIVE_REGULATION_OF_AXON_EXTENSION	0.516865	1.55822	0.0363636	0.164281	36	31	VEGFA,TRPV2,L1CAM,SEMA7A,MAP1B,GOLGA4,FN1,DISC1,NDEL1,GSK3B,ILK,SEMA5A,SRF,EP300,RAB11A,TWF2,MACF1,KIAA1598,NTN1,BMPR2,NRP1,NRG1,MAPT,PAFAH1B1,LIMK1,RUFY3,ADNP,DSCAM,MEGF8,TNFRSF12A,ANAPC2
GO_NEGATIVE_REGULATION_OF_IMMUNE_RESPONSE	0.451857	1.55348	0	0.164378	121	76	HLA-A,TNFAIP3,TNF,FCRLB,HMOX1,NLRX1,TGFB1,HLA-B,SUSD4,MICA,DUSP10,HLA-E,HLX,ABR,BCL6,PGLYRP3,IL20RB,CD59,LYN,INPP5D,TAP1,FER,SOCS5,NDFIP1,CD55,RPS19,LGALS9,C10orf54,SERPINB9,TRAFD1,PTPN2,RABGEF1,CEACAM1,MUL1,TGFB2,ARRB2,IL29,SERPING1,ANGPT1,PPP3CB,ADAR,DUSP22,IRAK3,MASP1,FOXJ1,NR1H2,ANXA1,PSMB4,IL4R,PTPN6,BST2,LGALS3,HFE,IL27RA,RC3H1,CUEDC2,PPARG,TRIM27,BCR,DNAJA3,NR1H3,ALOX15,GPX1,CD46,SPINK5,TG…
GO_LOCALIZATION_WITHIN_MEMBRANE	0.415278	1.55448	0	0.164449	122	98	ITGB2,SEC24A,DLG2,SEC24D,TBC1D20,SYNGAP1,SEC22B,FNTA,SEC13,RALA,LMAN1,GOLGA2,RAB1A,BET1,TFG,TRAPPC3,STX5,SNX3,SEC31A,SEC23A,TMED2,SAR1B,CNIH2,SEC23IP,GOSR2,COL7A1,RAC1,SEC24B,TRAPPC6A,CD59,SEC24C,CLIP1,USO1,WDR19,SEC16A,RILPL2,CDK5,ITGB1BP1,NAPA,CNIH3,RILPL1,TMED10,RER1,ATP1B1,GORASP1,TRAPPC5,DLG1,RAB1B,APOE,GPHN,VAPB,RILP,PREB,CTSZ,FLNA,ITGB1,TRAPPC1,PPP6C,CSNK1D,CNIH,TRAPPC10,DVL1,ITGB7,TRAPPC2…
GO_NEGATIVE_REGULATION_OF_TRANSPORT	0.359002	1.55843	0	0.164554	458	322	PRTN3,STC1,TNFRSF9,INSIG1,TNF,OSM,HMOX1,MXI1,DACT3,TGFB1,NFKBIA,NOS3,EGF,ICAM1,P2RY1,WNK1,KCNE2,HMGCR,IRS2,PCSK9,YOD1,INHA,WNK4,MZB1,RAB11FIP5,PIM3,UCN,CYLD,SDCBP,BTN2A2,NFKBIE,NOV,PDE4C,RAB33B,SIRT4,INSR,MAP1B,PARK2,ACSL4,NFKBIL1,ERLEC1,INHBB,PLA2R1,CX3CL1,GDI1,HMGB1,CAMK2D,FN1,PDE2A,AVPR2,CREB3,NF1,NMB,ABR,CABP1,FAM115C,SNX3,UNC119,CNIH2,ZC3H12A,GSK3B,ANXA2,F2R,GSTM2,RAC1,PTEN,RAB11FIP1,PSMD10,…
GO_REGULATION_OF_ALCOHOL_BIOSYNTHETIC_PROCESS	0.529091	1.55378	0.0344828	0.164585	45	30	TNF,WNT4,DHCR7,SNAI1,P2RY1,BMP2,SEC14L2,POR,LPCAT1,SNAI2,ABCG1,APOE,ACSL3,AKR1C3,ERLIN1,BMP6,PTK2B,REST,SCAP,CYP27B1,SREBF1,ERLIN2,GFI1,NFKB1,SOD1,PRKAA1,GPER,IL1B,VDR,NTSR1
GO_MODULATION_OF_EXCITATORY_POSTSYNAPTIC_POTENTIAL	0.612153	1.55881	0.0185185	0.164889	30	15	EIF4A3,NLGN2,PRKCZ,STX1A,GSK3B,PTEN,ZMYND8,DMPK,LRRK2,RIMS1,NLGN3,STX1B,PTK2B,DLG4,MTMR2
GO_TAXIS	0.365986	1.54853	0	0.165035	464	284	CXCL2,CCL20,IL8,ITGB2,CXCL13,CXCL1,SERPIND1,CCR1,PDGFRB,EFNA3,CXCL3,VEGFA,PDGFA,EMR2,KLF7,PLA2G1B,EFNA1,CSF1R,SEMA4B,NGFR,FPR1,BMPR1B,CCL22,EFNA2,SCN1B,L1CAM,PLAUR,CMTM4,KAL1,DPYSL2,HOXB9,SEMA6B,MAPK8IP3,LYST,CXCL17,SAA1,FIGF,EFNB3,CXCL5,NOV,CELSR3,PIK3CD,VEGFB,SEMA7A,MAP2K1,EFNA4,SIAH2,SPON2,C3AR1,ANO6,ADAM8,CX3CL1,RALA,PLXND1,HMGB1,FOXD1,CREB3,GBF1,RAC2,FYN,SEMA6C,IL6R,TUBB3,RAC1,PTPRJ,EFNB1,GR…
GO_DEMETHYLATION	0.514497	1.55944	0	0.16545	54	42	KDM3A,KDM1B,JMJD6,KDM4B,ALKBH5,CYP51A1,KDM6B,POR,JHDM1D,KDM5B,UBE2B,KDM2B,KDM2A,FTO,KDM4C,KDM5C,KDM1A,HSF4,PHF8,KDM4D,TET1,ALKBH1,ALKBH2,KDM3B,KDM5D,KDM5A,TDG,KDM6A,JMJD1C,ALKBH3,PHF2,KDM4A,TET2,APOBEC3C,CYP3A5,APEX1,CYP2D6,TET3,ALKBH4,ARID5B,APOBEC3F,C14orf169
GO_PROTEIN_K48_LINKED_DEUBIQUITINATION	0.566708	1.55892	0.0178571	0.165527	20	20	TNFAIP3,OTUD7A,YOD1,OTUD7B,OTUB2,VCPIP1,USP37,ATXN3,USP17L2,OTUD5,OTUB1,USP25,BAP1,USP34,USP8,USP33,OTUD4,USP19,USP5,USP20
GO_NOTCH_SIGNALING_PATHWAY	0.436137	1.56004	0.0289855	0.165614	114	83	DTX2,PGAM2,TGFB1,KRT19,DTX3,SNAI1,BMP2,RBM15,HOXD3,HEY1,HHEX,ADAM17,RBPJ,SOX9,NKAP,SUSD5,PTP4A3,NOTCH3,PERP,HNF1B,NEURL1B,APH1B,ADAM10,ITCH,DLL4,UBA52,APP,NOTCH1,SPEN,RPS27A,RPS19,MAML2,GMDS,JAG1,ITGB1BP1,PSENEN,CDKN1B,EP300,MIB1,NRARP,MIB2,SEL1L,SNAI2,SNW1,TIMP4,ANXA4,APH1A,CREBBP,PSEN1,GOT1,JAG2,FOXC1,CNTN1,ONECUT1,S1PR3,HEY2,C12orf52,GALNT11,NCSTN,KAT2B,HES1,FOXA1,MAML1,CDK6,MDK,EPN1,IFT172,IF…
GO_REGULATION_OF_LEUKOCYTE_PROLIFERATION	0.39264	1.54986	0	0.165812	206	116	HLA-A,EBI3,TNFAIP3,TGFB1,HLA-DRB1,TNFSF9,IL23A,IKZF3,IRS2,PDCD1LG2,CCDC88B,MZB1,CDKN1A,BTN2A2,HLA-E,TACR1,HLA-DPB1,PRDM1,HMGB1,CEBPB,ICOSLG,IRF1,IL15,IL18,RAC2,BCL6,IL20RB,CD59,EFNB1,ITCH,LYN,INPP5D,FLT3LG,VTCN1,RIPK2,NDFIP1,CD55,LGALS9,CCL5,TNFSF13B,NCK1,PTPN22,CD81,C10orf54,DHPS,IGFBP2,PELI1,PRKAR1A,DLG1,TCF3,AGER,IL6,CD274,CSF1,CD276,PDE5A,ATM,MARCH7,PKN1,RLTPR,CTNNB1,KIAA0922,SOS1,CD40,TLR4,S…
GO_NEGATIVE_REGULATION_OF_HYDROLASE_ACTIVITY	0.3673	1.54854	0	0.16584	397	263	SERPINA3,PI3,WFDC2,GPI,TNF,BIRC3,SERPIND1,C3,VEGFA,NOS3,CNN3,SERPINB7,NGFR,EGLN1,WNK1,CSTB,SERPINA5,HERPUD1,DLG2,CPEB2,PLAUR,KAL1,KIAA1244,WFDC3,PTX3,RASA4,NOL3,CST5,FNIP1,SSPO,RECK,PPP4R4,SPOCK1,LEPR,ITIH4,ZFYVE1,CDKN2D,TNNT2,POR,PLA2R1,SIAH2,LXN,PPP1R15A,ANGPTL4,IGBP1,PAM16,PRKCZ,ITIH5,TFPI,AQP1,SPINT1,ELL,CAMSAP3,SERPINB1,TMED2,KIAA0430,F11R,CST1,TNNI3,CSNK2A1,COL7A1,BIRC2,PICALM,DGKI,TMBIM6,C…
GO_POSITIVE_REGULATION_OF_MESENCHYMAL_CELL_PROLIFERATION	0.567529	1.56024	0.0178571	0.166206	27	21	VEGFA,PDGFA,IRS2,FOXP2,CHRD,SOX9,FGF9,FBXW4,FGFR2,CTNNB1,MYCN,WNT2,SHOX2,PRRX1,FGFR1,BMPR1A,LRP5,TGFBR2,STAT1,SIX1,MYC
GO_REGULATION_OF_STEM_CELL_DIFFERENTIATION	0.424859	1.5488	0	0.166212	113	89	EPHA3,KDM3A,DACT3,TGFB1,EFNA1,SNAI1,GATA6,BMP2,EPB41L5,SDCBP,POFUT2,TGFBR1,SOX6,SOX9,PHLDB1,SAV1,KDM2B,HNF1B,FAM195B,GSK3B,N4BP2L2,SIX4,PAX8,ELL3,SMAD4,ZNF706,EIF2AK2,NOTCH1,VASN,JAG1,SMAD2,PPP2CA,C10orf54,DAG1,SMAD3,CNOT2,COL1A1,AGER,TGFB2,TGFB1I1,DAB2,MAD2L2,DAB2IP,CNOT1,TACSTD2,SDHAF2,TRIM6,CTNNB1,HOXB4,FOXC1,ELAVL1,PHLDB2,NKX2-1,NKX2-5,FOXA2,TWIST1,GATA4,TCF7L2,WWTR1,HES1,YAP1,FOXA1,CNOT3,BCL…
GO_TRANSCRIPTION_FROM_RNA_POLYMERASE_I_PROMOTER	-0.453675	-1.48226	0	0.16766	35	35	CDK7,TTF1,TAF1D,POLR2H,MAPK3,CCNH,POLR1D,ZNRD1,PTRF,GTF2H5,POLR2F,GTF2H1,MNAT1,TBP,GTF2H4,TAF1B,TAF1A,ERCC3,POLR1C,POLR2E,POLR1E,ERCC6,RRN3,ERCC2,GTF2H3,TAF1C,POLR2K,POLR2L,POLR1B,TWISTNB,GTF2H2,CEBPA,POLR1A,CD3EAP,UBTF
GO_REGULATION_OF_MICROTUBULE_POLYMERIZATION_OR_DEPOLYMERIZATION	-0.336322	-1.48103	0	0.168002	178	160	BIRC3,NEK6,CIB1,MID1,GOLGA2,C16orf45,CLIP3,AURKC,BIRC2,TNKS,HDAC3,PIBF1,UVRAG,CLIP1,RHOA,SPICE1,SLAIN2,CAV1,CHMP4B,CHMP5,MAP4,EML2,KIAA1377,CDKN1B,RPS3,RAB11A,DYNC1H1,CHMP2B,KIF3B,SBDS,PDCD6IP,VPS4B,DLG1,XIAP,MYH9,KPNB1,HDAC6,APC,ABL1,FLNA,CHMP3,DCTN2,SKA2,PPP2R1A,CHMP2A,NEK2,ARL2,CSNK1D,APC2,RGS2,CHMP1B,MAPRE1,ARHGEF2,CHMP1A,NEK7,CEP72,TUBGCP2,RNF4,HAUS3,MAP9,MAPT,FGF13,KIAA1383,MID1IP1,PLK1S1,C…
GO_ENDOCHONDRAL_BONE_MORPHOGENESIS	0.532588	1.54623	0.031746	0.168474	45	32	STC1,COL13A1,BMPR1B,PHOSPHO1,COL27A1,MEF2D,IMPAD1,SOX9,RARA,THBS3,COL1A1,NAB2,GNAS,RUNX2,BMPR2,MMP13,SHOX2,RARB,BMP6,MMP16,FGFR3,MMP14,PEX7,BMP4,INPPL1,CARM1,RARG,TGFBR2,NAB1,DLX5,AXIN2,SERPINH1
GO_NEUTROPHIL_MEDIATED_IMMUNITY	0.591455	1.54351	0.0166667	0.171393	22	17	PLA2G1B,CXCL5,ADAM17,ACE,IL6R,VAMP2,MLL5,STXBP2,STXBP3,IL6,TUSC2,ANXA3,VAMP8,VAMP7,TREM1,JAGN1,IRAK4
GO_NUCLEOBASE_CONTAINING_COMPOUND_TRANSPORT	-0.340089	-1.47696	0	0.172041	199	174	SLC28A1,SLC29A4,NUP210,ALKBH5,HHEX,EIF4A3,SLC25A23,SLC35A2,SEC13,IGF2BP2,NUPL1,TOMM20,SRSF9,SLC35A1,RPS28,TNKS,ZC3H11A,POM121,FMR1,SLC25A36,MVP,G3BP2,SLC25A42,SRSF4,SLC35D2,NUP98,ATXN2,SIDT2,SLU7,CHTOP,TSC1,KIF5C,SMG1,SARNP,SHFM1,NCBP2,SLC25A6,C14orf166,ZC3H3,SRRM1,THOC3,RBMX2,CASC3,POLDIP3,HNRNPA1,IWS1,EIF4E,SRSF11,UPF2,BUD13,XPO5,GJA1,SMG6,THOC2,ENY2,NUP37,DDX19B,XPOT,SENP2,KHSRP,CDC40,P2RX7,SI…
GO_POSITIVE_REGULATION_OF_CYTOKINE_PRODUCTION_INVOLVED_IN_IMMUNE_RESPONSE	0.566588	1.54127	0.0454545	0.173263	30	21	HLA-A,SEMA7A,SPON2,B2M,PRKCZ,BCL10,GPRC5B,MALT1,F2RL1,TRIM6,GATA3,TLR4,TRAF6,TRAF2,FZD5,TNFRSF14,NR4A3,CD74,NLRP3,MAP3K7,RSAD2
GO_REGULATION_OF_MORPHOGENESIS_OF_A_BRANCHING_STRUCTURE	0.513151	1.53972	0	0.174097	53	38	TNF,TGFB1,PGF,VEGFA,PDGFA,WNT2B,SOX8,SOX9,HNF1B,SIX4,PAX8,RTN4,HOXB7,LRRK2,MAGED1,SNAI2,LGR4,TACSTD2,FGFR2,HNRNPK,CTNNB1,BTBD7,ETV4,SIX2,WNT2,SHOX2,SULF1,FGFR1,ETV5,NTN4,RXRA,PHB2,BMP4,BMP7,IL1B,SIX1,NOG,LHX1
GO_NEGATIVE_REGULATION_OF_POTASSIUM_ION_TRANSPORT	0.624003	1.53916	0.0491803	0.174338	32	15	NOS3,KCNE2,KCNQ1,CAV1,NEDD4L,ATF4,CAB39,KCNH2,STK39,OXSR1,SUMO1,KCNE3,PTK2B,AKAP5,PLCB4
GO_POSITIVE_REGULATION_OF_TRANSCRIPTION_FROM_RNA_POLYMERASE_II_PROMOTER_IN_RESPONSE_TO_STRESS	0.577252	1.53647	0.0188679	0.175225	23	21	MUC1,VEGFA,DDIT3,RBPJ,CEBPB,HSPA5,MAPK7,NOTCH1,ATF4,ATF6,MBTPS2,ATF3,CREB3L1,CHD6,GCN1L1,ATF6B,TP53,NFE2L2,KLF2,XBP1,HIF1A
GO_POSITIVE_REGULATION_OF_LIPID_KINASE_ACTIVITY	0.541743	1.53687	0.0555556	0.175361	32	20	TGFB1,PDGFRB,EEF1A2,ATG14,RAC1,CDC42,LYN,CD81,PTK2,TNFAIP8L3,CCL21,AMBRA1,FGF2,PTK2B,FGFR3,PIK3R4,PDGFB,SRC,IRS1,VAV2
GO_REGULATION_OF_LIPID_KINASE_ACTIVITY	0.485482	1.52053	0.015873	0.175466	48	34	TGFB1,PDGFRB,PIK3IP1,EEF1A2,ATG14,PIK3R5,RAC1,CDC42,NRBF2,KLF4,LYN,RBL2,CD81,PTK2,KIAA0226,TNFAIP8L3,PPP2R5A,CCL21,RB1,PIK3R1,DAB2IP,AMBRA1,PIK3R2,FGF2,PTK2B,FGFR3,PIK3R4,VAC14,PDGFB,SRC,PIK3R3,IRS1,VAV2,RBL1
GO_REGULATION_OF_FAT_CELL_DIFFERENTIATION	0.415394	1.52018	0.0144928	0.175623	106	79	FRZB,INSIG1,TNF,TGFB1,DUSP10,NR1D1,CCRN4L,BMP2,PRDM16,BBS12,SIRT2,DLK2,SH3PXD2B,DDIT3,JDP2,TRIB3,CEBPB,MMP11,SAV1,ZC3H12A,PPARD,RORC,ENPP1,ARNTL,TRIB2,WNT10B,FAM57B,STK3,JAG1,FTO,ASXL2,FOXO1,MEX3C,AXIN1,SMAD3,SORT1,GATA2,SNAI2,TGFB1I1,IL6,ID2,HDAC6,ZFPM1,CREB1,KLF5,METRNL,GATA3,TAF8,ZFPM2,LMO3,C1QL4,MAPK14,STK4,WWTR1,HES1,ASXL1,PPARG,SIRT1,WDFY2,XBP1,MTOR,CARM1,AKT1,ATAT1,CREBL2,ZNF385A,LRP5,RARR…
GO_ACETYL_COA_METABOLIC_PROCESS	0.568403	1.53717	0.0175439	0.175709	26	20	ACSS2,MVD,MVK,ACLY,PDHX,MLYCD,FASN,AASS,KYNU,PDHA1,DLAT,ACACA,DLD,DLST,PMVK,NUDT7,PDHB,AADAT,ACSS1,ACACB
GO_POSITIVE_REGULATION_OF_GLUCOSE_TRANSPORT	0.518883	1.52143	0.0196078	0.175804	42	30	C3,IRS2,FAM132A,CLTCL1,INSR,PRKCZ,CLIP3,ADIPOR2,MARCKS,PRKCI,RHOQ,RAP1A,PIK3R1,PIK3R2,ARPP19,PTPN11,CAPN10,OSBPL8,MAPK14,AKT2,FGF19,NFE2L2,NR4A3,AKT1,CREBL2,KIAA0528,PIK3R3,RARRES2,IRS1,RNASEL
GO_ENDOTHELIAL_CELL_MIGRATION	0.463475	1.52382	0.0634921	0.176004	57	47	ITGB2,CXCL13,VEGFA,NOS3,LOXL2,SCARB1,S100P,NOV,TGFBR1,PLXND1,HMGB1,PTP4A3,DPP4,PTEN,GIPC1,RHOA,SRF,GPR124,RAB13,PTK2,CORO1B,MYH9,ITGB1,EPHB4,NRP1,CYP1B1,FGF2,PTK2B,NR4A1,EGR3,STARD13,ROBO1,PIK3CA,PLEKHG5,EFNB2,FAP,AMOT,GPX1,STAT1,PRKX,SLIT2,GPLD1,PAXIP1,EMP2,TNFSF12,S100A2,ID1
GO_NEGATIVE_REGULATION_OF_LEUKOCYTE_MEDIATED_IMMUNITY	0.510471	1.52666	0	0.176018	47	28	HLA-A,HMOX1,HLA-B,SUSD4,MICA,HLA-E,ABR,BCL6,IL20RB,TAP1,NDFIP1,LGALS9,C10orf54,SERPINB9,RABGEF1,CEACAM1,ARRB2,PPP3CB,DUSP22,FOXJ1,PTPN6,BST2,HFE,BCR,IL7R,THOC1,C4BPB,FOXP3
GO_REGULATION_OF_G_PROTEIN_COUPLED_RECEPTOR_PROTEIN_SIGNALING_PATHWAY	0.412483	1.52055	0	0.176194	127	79	ARRDC3,IL8,ADM,C3,RGS9,GNG7,DNM2,ECE1,PALM,GIPR,KLK14,FNTA,GUCA1B,MGRN1,RGS16,MGLL,TULP3,RGS11,CCL5,RGS3,TMOD2,LRRK2,ATP2B4,RGS12,RIC8B,PPP1R9B,ARRB2,CRY1,PDCL,CAMKMT,GPSM1,CALM2,GIT1,GSK3A,ITGB1,RPGRIP1L,RGS20,DYNLT1,GNG4,CAV2,RGS2,DNM1,PLCE1,METAP1,METAP2,CALM3,PLCB1,ABHD6,YWHAB,RAMP1,CALM1,EDN1,USP33,GIT2,NMT1,PDE6G,PRMT5,DTNBP1,ADA,KLK6,UBQLN2,SYP,SAG,GRK5,ADRBK1,BICD1,KLK5,RGS14,USP20,ADRB2,…
GO_LABYRINTHINE_LAYER_DEVELOPMENT	0.475148	1.52328	0.046875	0.176211	44	38	ADM,EGLN1,SOCS3,NSDHL,PLCD1,HEY1,MAP2K1,RBPJ,JUNB,SPINT1,ZFP36L1,TMED2,GRB2,DNAJB6,ST14,BIRC6,FGFR2,GAB1,SENP2,MAPK1,WNT2,RSPO3,HEY2,WNT7B,HES1,FZD5,FBXW8,NCOA1,GRHL2,AKT1,PLCD3,HS6ST1,CYR61,CDX2,LEF1,GJB5,OVOL2,CASP8
GO_MEMBRANE_DEPOLARIZATION	0.511485	1.52223	0.016129	0.176242	61	31	SCN5A,CACNA1I,CACNA1H,SCN1B,CATSPER1,CACNB4,CACNB3,CATSPER2,PRKCZ,CAV1,SCN3B,KCNH2,MLL,P2RX4,TPCN1,SCN8A,ABL1,ATPIF1,P2RX7,ATP1A2,EDN1,JUN,PARK7,YWHAH,CACNG4,CACNA2D1,CATSPER3,SCN9A,CASP1,ANK2,TPCN2
GO_TOLL_LIKE_RECEPTOR_SIGNALING_PATHWAY	0.435095	1.52703	0	0.176246	85	68	TANK,ITGB2,BIRC3,IKBKG,NFKBIA,CD14,CTSK,TNIP1,TLR6,CTSS,TNIP2,IRAK2,S100A14,BIRC2,BCL10,IRF7,PRKCE,LY96,RIPK2,UBA52,MAPKAPK2,UBE2D2,RPS27A,LGALS9,CTSB,LGMN,UBE2D3,TAB2,UBE2D1,TBK1,CNPY3,PIK3C3,HSP90B1,CTSL1,IRF3,TLR1,RPS6KA3,IRAK3,TLR2,TLR4,MAPKAPK3,TRAF6,TLR5,PIK3R4,TAB1,CHUK,CD86,TRAF3,TAB3,FADD,IKBKE,IKBKB,IRAK4,MAP3K7,TLR3,UNC93B1,HSPD1,MAP3K1,IRAK1,TIRAP,UBB,PIK3AP1,RFTN1,RIPK1,MYD88,SCARA3,…
GO_MYELOID_DENDRITIC_CELL_DIFFERENTIATION	0.61632	1.52153	0.0517241	0.176304	20	15	CSF2,TGFB1,RELB,TNFSF9,UBD,RBPJ,DHRS2,PSEN1,LTBR,TRAF6,CD86,TGFBR2,CAMK4,BATF3,BATF2
GO_EPITHELIAL_CELL_PROLIFERATION	0.427653	1.5193	0.016129	0.176377	89	66	IGFBP3,TNF,HMOX1,NKX6-1,LOXL2,SCARB1,ESR2,KLK8,NOV,MAP2K1,C19orf80,SOX9,HMGB1,BCL2L2,CEBPB,IRF6,MAP2K2,PTCH1,HNF1B,PPARD,SEMA5A,BAD,THAP1,ERN1,ITGB1BP1,SIDT2,BTRC,NRARP,DLG1,RPS6KA1,IL6,LGR4,ID2,BMPR2,FGFR2,PIK3CB,C6orf89,PSEN1,ACVR2A,MAPK1,MED1,COL8A1,SDR16C5,NCSTN,BTBD10,MMP14,EHF,BMP4,XBP1,BAX,ADK,FAP,MKI67,AREG,PRKX,IGFBP4,MTSS1,FOXN1,PROX1,STAT6,BMPER,CCND1,IGFBP5,EPHA2,EREG,FERMT1
GO_PLASMA_MEMBRANE_FUSION	0.580683	1.53735	0.0188679	0.176379	26	18	SERPINA5,CATSPER1,STX11,STX1A,CD9,STX2,SNAP23,SNAP25,STX4,STX3,TIE1,SNAP47,SNAP29,STX19,STX1B,ROPN1B,NSF,SNAPIN
GO_REGULATION_OF_ENDOPLASMIC_RETICULUM_UNFOLDED_PROTEIN_RESPONSE	0.540807	1.53306	0.0144928	0.176491	28	26	PPP1R15A,PPP1R15B,BBC3,HSPA5,BFAR,SDF2,WFS1,BCL2L11,TMBIM6,GNB2L1,ERN1,NCK1,BAK1,PTPN2,PIK3R1,DAB2IP,SDF2L1,COPS5,PTPN1,POMT1,AGR2,POMT2,TMEM33,HSPA1A,XBP1,BAX
GO_REGULATION_OF_SODIUM_ION_TRANSPORT	0.466766	1.53386	0	0.176527	77	52	SCN5A,TGFB1,NOS3,ATP1B2,DNM2,SCN1B,PER1,PCSK9,STOM,GLRX,SNTA1,SLC9A1,CAMK2D,ARF1,PKP2,DMPK,PRKCE,NEDD4L,SCN3B,AHCYL1,P2RX4,ATP2B4,ATP1B1,DLG1,TESC,FXYD5,ACTN4,CNTN1,P2RX7,NKX2-5,ATP1A2,SCNN1B,SERPINE2,ATP1B3,SIK1,ATP1A1,YWHAH,SLC9A3R1,CNKSR3,AKT1,UTRN,WNK2,COMMD1,NEDD4,ADRB2,PTPN3,WNK3,GPD1L,SGK2,FGF12,RANGRF,SGK3
GO_NEGATIVE_REGULATION_OF_RESPONSE_TO_EXTERNAL_STIMULUS	0.385369	1.52249	0	0.176559	274	186	ACP5,CXCL13,TNFAIP3,NLRX1,SLC6A3,TNFAIP6,QSOX1,PDGFA,WNT4,NOS3,SEMA4B,PADI2,SOCS3,MVK,HMGCR,HTRA1,PLAUR,DUSP10,FAM132A,SEMA6B,KLK8,ETS1,SAA1,UCN,NOV,SIRT2,SEMA7A,PINK1,NFKBIL1,NPC1,PRDM1,MICB,ALOX12,ABR,PPARA,ZC3H12A,SEMA6C,SEC14L1,ANXA2,UBASH3B,PTEN,PPARD,IL20RB,KLF4,KANK2,SEMA5A,ITCH,SEMA3C,PCBP2,EPHA4,VPS13C,ABAT,VTN,PROS1,SOCS5,MAPK7,EIF2AK2,NOTCH1,NDFIP1,TRIM38,ANXA5,RPS19,CHMP4B,TRIB1,SEMA4…
GO_NEGATIVE_REGULATION_OF_REACTIVE_OXYGEN_SPECIES_METABOLIC_PROCESS	0.488628	1.52407	0.0925926	0.176612	42	29	ACP5,BNIP3,HK2,ESR2,SIRT2,PARK2,PINK1,STAT3,ZC3H12A,CAV1,SIRT5,VDAC1,PTGER4,TFAP2A,ATP2B4,ATG5,HDAC6,CRYAB,TSPO,MYCN,BECN1,C12orf5,AATF,GLA,HIF1A,PON3,TRAP1,BRCA1,BCL2
GO_MYELOID_CELL_DIFFERENTIATION	0.39123	1.5256	0	0.176716	189	152	PRTN3,CSF2,ACP5,TNF,TGFB1,VEGFA,RELB,JMJD6,CSF1R,TNFSF9,EFNA2,INHA,MB,HHEX,UBD,CIB1,EPAS1,PIK3CD,DYRK3,RUNX1,CDKN2B,SOX6,RBPJ,SH3PXD2A,DNASE2,WASF2,NKAP,JUNB,PDE2A,NFE2L1,HCLS1,BCL6,CDKN1C,ANXA2,OSTM1,CDC42,GAB2,NCOA6,LYN,TFRC,ARID4A,MLL5,MT1G,RPS19,LGALS9,CASP9,SRF,TMOD3,ABI1,EP300,PIR,HOXB7,THRA,PTPN2,KAT8,KDM1A,GATA2,MYH9,INHBA,SP3,ID2,SLC25A38,RB1,SMAD5,EIF2AK1,ADD1,IL11,SLC11A2,SFXN1,CSF1,ZF…
GO_CELL_CELL_SIGNALING	0.353659	1.52767	0	0.176759	767	419	SLC6A20,SCN5A,RAPGEF4,CCL20,ITGB2,CXCL13,SLC17A7,TH,RAB3A,GABRD,ADM,LTA,PPFIA4,CCR1,SLC6A3,PGF,EFNA3,TNFAIP6,PDGFA,ADORA2A,TMF1,EFNA1,TNFSF9,BAIAP3,GRIN3B,GJC1,AQPEP,GABRR2,CCL22,EFNA2,HCN2,POU5F1,ESR2,SCN1B,NPBWR1,SLC6A12,P2RY11,DLG2,WNT2B,GJA3,NAMPT,BMP2,CACNB4,RASD2,INHA,PCDHB5,STXBP1,SLC6A13,RAB11FIP5,EFNB3,SDCBP,CXCL5,PMP22,NOV,EIF2AK3,SLC1A1,SMPD3,OMP,TACR1,FGFBP1,IL17C,PARK2,EFNA4,SYT5,LIN…
GO_RESPONSE_TO_INORGANIC_SUBSTANCE	0.35007	1.52725	0	0.176871	479	352	NDRG1,SCN5A,ACP5,PGAM2,TH,TNFAIP3,HMGCS1,BNIP3,MT1M,LDHA,HMOX1,SLC6A3,C3,MT1E,PDGFRB,IL18BP,PDGFA,NOS3,SLC30A10,CACNA1H,CD14,MTL5,LOXL2,ICAM1,EGLN1,SPARC,MT1X,ESR2,DNM2,AKR1B1,PAM,DUSP1,ATP7B,GJA3,ECE1,IL1A,SOD2,SLC30A3,MB,ETS1,FSTL3,GSN,RASA4,EEF1A2,EIF2AK3,TNFRSF11B,F3,TACR1,INSR,C20orf111,PARK2,EIF4A3,KDM6B,TNNT2,GIPR,NPC1,TXNIP,DDIT3,SLC25A23,APBB1,KCNMB4,PPP1R15A,KRT14,B2M,GDI1,CAMK2D,FN1,JU…
GO_CELLULAR_RESPONSE_TO_CYTOKINE_STIMULUS	0.34947	1.52436	0	0.176984	606	416	HLA-A,TNFRSF9,IL21R,IL2RG,CXCL2,HLA-DRA,CCL20,EBI3,IL8,CXCL13,CXCL1,TNF,BIRC3,OSM,LTA,CCR1,NKX6-1,IL10RA,NFKBIA,CXCL3,HLA-DRB1,IL18BP,PLVAP,HLA-B,CSF1R,IL1RAP,NGFR,ICAM1,SOCS3,MT1X,CCL22,SLC27A1,IL1A,GAPDH,IL24,FOXO3,CIB1,MID1,HLA-E,CXCL5,TNFRSF11B,SELPLG,F3,TNFRSF10D,IFNGR2,DAPK3,HLA-DPB1,TNIP2,IFNAR2,LEPR,ENTPD2,RTN4R,IL20RA,ADAM17,SLC26A6,IRF2,SOX9,B2M,CX3CL1,IP6K2,HYAL1,TNFRSF10B,CAMK2D,FN1,C…
GO_REGULATION_OF_NATURAL_KILLER_CELL_MEDIATED_IMMUNITY	0.57569	1.51861	0.0377358	0.176988	35	18	HLA-A,HLA-B,MICA,HLA-E,LAMP1,TAP1,LGALS9,SERPINB9,RASGRP1,AP1G1,ARRB2,LAG3,CD226,STAT5B,CADM1,PVRL2,PVR,IL12A
GO_CATECHOLAMINE_METABOLIC_PROCESS	0.529988	1.53397	0.0192308	0.177133	42	20	TH,SLC6A3,AOC2,AKR1B1,EPAS1,PARK2,GCH1,NR4A2,ATP7A,MTPN,TGFB2,GATA3,MAOB,SULT1A4,HPRT1,SULT1A2,COMT,PNMT,SULT1A1,MAOA
GO_PANCREAS_DEVELOPMENT	0.458636	1.52776	0.0727273	0.177292	73	47	ALDH1A2,NKX6-1,CCDC40,GATA6,HHEX,EIF2AK3,INSR,NPHP3,GIPR,SOX9,RFX3,HNF1B,IL6R,WLS,SMAD2,SIDT2,FOXO1,BAK1,PDPK1,IL6,APC,ACVR2B,NKX3-2,ISL1,CTNNB1,ONECUT1,FOXA2,BMP6,TCF7L2,GDF11,ANXA1,HES1,BMP4,MEN1,MSLN,CDK6,SOX4,PPDPF,XBP1,AKT1,MNX1,ONECUT2,CLU,MEIS2,ILDR2,PROX1,PDX1
GO_EYE_PHOTORECEPTOR_CELL_DIFFERENTIATION	0.535041	1.53441	0.0181818	0.177329	42	26	TH,VEGFA,FSCN2,SOX8,PTN,PRDM1,SOX9,STAT3,RDH13,AGTPBP1,PRKCI,CCDC66,CEP290,BBS4,RORB,RP1,NRL,NAGLU,TOPORS,PPP2R3A,THY1,DSCAM,ROM1,NR2E3,NKD1,MYO7A
GO_REGULATION_OF_GLUCOSE_IMPORT	0.465599	1.51768	0.015873	0.177548	60	44	TNF,NGFR,HK2,IRS2,FAM132A,CLTCL1,MZB1,RTN2,INSR,PRKCZ,ADIPOR2,LMBRD1,ENPP1,PEA15,SIRT6,PRKAG2,MARCKS,PRKCI,RHOQ,RAP1A,PIK3R1,GSK3A,PIK3R2,ARPP19,PTPN11,CAPN10,OSBPL8,MAPK14,AKT2,FGF19,NFE2L2,AKT1,APPL1,RPS6KB1,CREBL2,KIAA0528,PIK3R3,RARRES2,REPIN1,ASPSCR1,GRB10,IRS1,RNASEL,PRKAA1
GO_SPERM_MOTILITY	0.516291	1.52447	0.0625	0.17765	49	25	DNAH5,CACNA1I,LRRC6,TMF1,CCDC40,CATSPER1,CATSPER2,DPCD,ING2,ATP2B4,TTLL5,PLTP,ROPN1B,NPHP4,INPP5B,GAS8,DNAH11,CATSPER3,DNAH1,TEKT3,ADCY3,SLIRP,SORD,DNAJA1,PRM3
GO_POST_GOLGI_VESICLE_MEDIATED_TRANSPORT	0.405645	1.51712	0	0.177967	83	81	DNM2,OPTN,WIPI1,VAMP5,DOPEY2,GOLGA4,ARF1,GBF1,AMN,ARL3,MON2,LAMP1,KIF16B,GOSR2,SNAP23,VAMP2,AP2A1,SCAMP2,VPS13C,BLZF1,SYS1,RAB14,STX4,RAB7L1,EPS15,ZFYVE20,SCAMP1,RAB10,CCDC93,AP1G1,SORT1,SORL1,EXOC1,GOLPH3,MACF1,AP1AR,GCC2,RP2,MYO1B,RAB3IP,VAMP3,ARFGEF2,GOLGA7,RAB26,CCDC22,VTI1A,SCAMP3,CHIC2,VAMP8,STXBP6,EXOC2,VAMP7,OSBPL5,BBS2,PLCB3,SCFD1,KIF13A,AP4M1,MYO5A,RAB31,VAMP4,KRT18,SPTBN1,EXOC5,STEAP2,…
GO_SOMATIC_DIVERSIFICATION_OF_IMMUNOGLOBULINS	-0.467984	-1.47037	0.0416667	0.178019	29	23	POLL,SWAP70,PMS2P5,RNF168,TCF3,POLM,ERCC1,PMS2P1,CTNNBL1,RNF8,MSH3,MSH6,HSPD1,LIG4,EXOSC3,MLH1,PMS2,POLQ,MSH2,PRKDC,NBN,UNG,EXO1
GO_NEGATIVE_REGULATION_OF_ENDOTHELIAL_CELL_APOPTOTIC_PROCESS	0.60816	1.5279	0.0363636	0.17803	27	15	TNFAIP3,ICAM1,TNIP2,ANGPTL4,SEMA5A,MAPK7,BRAF,IL11,ABL1,SERPINE1,ANGPT1,GATA3,NDNF,NFE2L2,GAS6
GO_ATP_DEPENDENT_CHROMATIN_REMODELING	-0.380821	-1.47151	0.047619	0.178089	74	67	HIST1H4I,SPTY2D1,CHD5,HIST4H4,MBD3,CENPT,RSF1,ZNHIT1,GATAD2B,MBD2,NPM1,VPS72,HNRNPC,STRA13,SMARCA5,CENPC1,HIST1H4K,HIST1H4J,PSME4,SMARCD2,CHD4,SMARCE1,ARID1A,SMARCA4,CENPA,CHD8,ITGB3BP,ANP32E,SMARCB1,SMARCC2,CENPL,HDAC2,HIST1H4E,RBBP7,RNF8,HIST1H4B,CASC5,MTA2,CENPW,SMARCA1,SMARCAD1,ACTL6A,CENPN,HDAC1,MIS18BP1,CENPH,HJURP,OIP5,RBBP4,HIST1H4H,ACTB,HIST1H4C,SMARCC1,CENPQ,APITD1,HIST1H4D,NASP,HIST1H4…
GO_REGULATION_OF_CELL_KILLING	0.484822	1.53079	0.0344828	0.178295	63	35	HLA-A,HLA-B,IL23A,ICAM1,MICA,HLA-E,B2M,LAMP1,BCL2L11,TAP1,BAD,LGALS9,SERPINB9,RASGRP1,AP1G1,STX7,CEACAM1,AGER,TGFB2,ARRB2,IL11,LAG3,F2RL1,PPP3CB,CD226,P2RX7,RIPK3,STAT5B,CADM1,FADD,PVRL2,PVR,CCL2,IL7R,IL12A
GO_COGNITION	0.379041	1.51604	0	0.1787	251	156	CALB1,ITGA5,HLA-DRA,SLC17A7,TH,GPI,GPR155,ESR2,HMGCR,ARF4,FOXP2,KLK8,LINS,UCN,KCNK4,TACR1,IFT20,PJA2,PARK2,SYNGAP1,EIF4A3,DOPEY2,NPTN,CPEB3,BTG2,PTN,ATP1A3,SHANK2,CEBPB,PRKCZ,NF1,SHROOM4,SLC8A2,FYN,NDRG4,RASGRF1,EGFR,PTEN,ARC,DGKI,DEAF1,STRA6,PAIP2,SNAP25,UBA6,JPH3,MECP2,APP,KRAS,NTS,CDK5,PLA2G6,FOS,ST3GAL4,VDAC1,ITPR3,MLL,TMOD2,SRF,BRAF,NTAN1,DGCR2,EP300,GM2A,PPT1,AMFR,THRA,MAGT1,CHMP2B,ATP8A1,S…
GO_DIGESTIVE_SYSTEM_PROCESS	0.494924	1.52794	0.05	0.178725	61	35	SERPINA3,NPR3,SCARB1,LDLR,UCN,AKR1C1,SLC26A6,SLC26A7,SOX9,AQP1,F11R,COPA,KCNQ1,VIL1,ACO1,TJP2,PLS1,GCNT3,CEL,SLC5A1,MUC13,TLR4,SOAT2,EZR,ZNF830,MUC4,STRAP,AQP5,SLC46A1,KCNN4,SLC9A4,VDR,CHRM3,NMU,PBLD
GO_REGULATION_OF_I_KAPPAB_KINASE_NF_KAPPAB_SIGNALING	0.372229	1.51415	0	0.179162	233	196	TNFAIP3,TNF,BIRC3,IKBKG,HMOX1,NLRX1,NFKBIA,TNIP1,TLR6,IL23A,NEK6,PER1,OPTN,OTUD7A,IL1A,UBD,NOL3,SQSTM1,APOL3,CYLD,NOV,RBCK1,BCL3,LGALS1,PARK2,TNIP2,PINK1,TNFRSF10B,GOLT1B,TFG,IL18,FYN,TRADD,TRIM13,TERF2IP,REL,OTUD7B,NFKBID,ZC3H12A,BRD4,F2R,BIRC2,PSMD10,UBE2V1,S100A13,NFKBIB,BCL10,RELA,PIM2,UNC5CL,RHOA,PRKCE,C9orf89,GPRC5B,RIPK2,UBA52,NDFIP1,TRIM38,RPS27A,C8orf4,FBXW11,G3BP2,WLS,PPM1A,LGALS9,TMEM1…
GO_REGULATION_OF_PROTEIN_DEACETYLATION	0.485091	1.52797	0.030303	0.179526	34	34	FRY,TGFB1,VEGFA,UCN,JDP2,FNTA,AKAP8L,CAMK2D,BCL6,USP17L2,ZNHIT1,DYRK1A,EP300,SPRED2,TRPS1,PRKD2,SKI,TADA3,C6orf89,RIPK3,PRKD1,CTBP1,KDM5A,AKAP8,NIPBL,BRMS1,TP53,NEK3,PML,SREBF1,KIAA1967,SPRED1,MAPK8,FOXP3
GO_BONE_RESORPTION	0.581899	1.51434	0.0701754	0.179744	21	16	ACP5,CTSK,RAC2,RAB7A,RAC1,TPP1,RAB3D,CTNNB1,IL7,PTK2B,TRAF6,ZNF675,SRC,ADRB2,NCDN,LRRK1
GO_PEPTIDE_CATABOLIC_PROCESS	0.537429	1.52835	0	0.179828	25	22	AQPEP,ECE1,NPEPPS,LOC440434,ACE,ADAMTS13,GGT1,TPP1,LTA4H,ACE2,ERAP1,XPNPEP1,ENPEP,MMP13,RNPEPL1,ERAP2,RNPEP,CTSH,TRHDE,ANPEP,C9orf3,IDE
GO_LEUKOCYTE_MIGRATION	0.3863	1.51473	0	0.179879	259	154	ITGA5,CCL20,IL8,ITGB2,CXCL13,TNF,CCR1,DAPK2,CXCL3,VEGFA,EMR2,PLA2G1B,ICAM1,ATP1B2,CCL22,L1CAM,SLC16A3,MITF,LYST,SAA1,PIK3CD,SELPLG,SPNS2,ANO6,ADAM8,CX3CL1,GRB7,HMGB1,FN1,PODXL,GBF1,FYN,F11R,IL6R,RAC1,CDC42,GRB2,SLC7A5,LYN,INPP5D,PROS1,FER,CD47,SLC7A7,CAV1,KRAS,RPS19,CXCL16,CCL5,CXCL10,NRAS,ITGA9,GRB14,ATP1B1,B4GALT1,SBDS,CCL26,GOLPH3,ROCK1,CEACAM6,COL1A1,CEACAM1,PIP5K1C,GLG1,TGFB2,S1PR1,MYH9,IL6,…
GO_AUDITORY_RECEPTOR_CELL_DIFFERENTIATION	0.55501	1.51254	0.0784314	0.180637	28	21	SLITRK6,PDZD7,RBPJ,STRC,TMC1,RAC1,SEC24B,MCOLN3,NOTCH1,PLS3,JAG1,WDPCP,JAG2,SLC4A7,FGFR1,PAFAH1B1,HES1,SLC9A3R1,SCRIB,SOD1,MYO7A
GO_NEGATIVE_REGULATION_OF_CELL_ACTIVATION	0.414137	1.52841	0.0149254	0.180642	158	100	TNFAIP3,HMOX1,TGFB1,HLA-DRB1,PDGFA,NOS3,PAG1,MICA,PDCD1LG2,INHA,CYLD,BTN2A2,PRDM1,ALOX12,HMGB1,CEBPB,IRF1,HLX,ABR,BCL6,NFKBID,ZC3H12A,PGLYRP3,UBASH3B,IL20RB,PIBF1,ITCH,LYN,INPP5D,ABAT,VTCN1,FER,SOCS5,DUSP3,NDFIP1,LGALS9,PTPN22,C10orf54,PELI1,PTPN2,PRKAR1A,NRARP,RABGEF1,DLG1,CEACAM1,INHBA,ID2,APOE,IL29,LAG3,CD274,C1QTNF1,CD276,PDE5A,ATM,MARCH7,PKN1,FBXO7,MILR1,PRKCD,MERTK,KIAA0922,DUSP22,FOXJ1,PRK…
GO_MITOTIC_DNA_INTEGRITY_CHECKPOINT	-0.357438	-1.45943	0	0.181866	100	93	FOXN3,MUC1,PPP2R5C,CDKN1A,BTG2,SYF2,ARID3A,RBL2,UBA52,RPS27A,NEK11,GIGYF2,ATF2,CDKN1B,EP300,CNOT7,CNOT6L,CRADD,FOXO4,CNOT2,RAD9B,HUS1B,E2F4,NPM1,CNOT1,RBM38,ATM,TOP2B,CNOT4,TNKS1BP1,FBXO31,MDM4,TP73,GADD45A,TFDP2,ZNF830,TRIAP1,CHEK2,CNOT3,C2orf29,PRMT1,PLK3,TAOK3,TP53,CDK5RAP3,CNOT6,CDC25C,SFN,SOX4,HUS1,XPC,CNOT8,BAX,RPS27L,MDM2,CARM1,PML,MDC1,RFWD3,CDK2,CDK1,ZNF385A,PCBP4,CENPJ,PLK2,CNOT10,TOP2A…
GO_REGULATION_OF_POLYSACCHARIDE_METABOLIC_PROCESS	0.520419	1.51122	0.0172414	0.182101	43	33	TGFB1,PPP1R3B,EGF,IRS2,GFPT1,INSR,EPM2AIP1,HMGB1,PPP1CB,GSK3B,ENPP1,AP2A1,INPP5K,PPP1R3E,PHKG2,PTGER4,CLTC,GSK3A,PPP1R3F,PHLDA2,AKT2,PDGFB,DYRK2,PPP1R3D,MTOR,AKT1,PPP1R3G,PPP1CA,NFKB1,GRB10,HAS2,IRS1,PASK
GO_HISTONE_H3_ACETYLATION	-0.395119	-1.45975	0.025641	0.182465	46	43	YEATS2,PER1,TRIM16,ING4,TAF12,CRTC2,EP300,SAP130,SUPT3H,TAF9,BRPF1,KAT6A,TADA3,DR1,TADA1,SUPT7L,TAF10,KAT2B,MEAF6,MBIP,PHF16,LDB1,CCDC101,BRD1,ELP4,KAT7,POLE3,MAP3K7,TAF5L,ELP3,POLE4,BRPF3,PHF17,LEF1,TAF6L,ING5,BRCA2,CSRP2BP,WDR5,KAT6B,TADA2A,KAT2A,PHF15
GO_POSITIVE_REGULATION_OF_TRANSMEMBRANE_RECEPTOR_PROTEIN_SERINE_THREONINE_KINASE_SIGNALING_PATHWAY	0.425015	1.5099	0.0144928	0.182657	100	77	TGFB1,GATA6,POU5F1,GDF1,BMP2,INHA,SDCBP,CDKN2B,TGFBR1,INHBB,ADAM17,RBPJ,FKBP8,FOXD1,FLCN,FBXL15,CDKN1C,ILK,STK11,UBE2O,LEFTY1,GIPC1,ING2,SMAD4,GDF15,NOTCH1,TWSG1,ACVR1,FGF9,SMAD2,C10orf54,RNF111,TGFB2,TGFB1I1,DAB2,INHBA,SNW1,GDF9,ZC3H3,ACVR2B,BMPR2,BMP1,LRG1,KCP,CITED2,INHBE,SYNJ2BP,RBPMS,CSNK2B,ACVR2A,SULF1,GATA4,BMP6,GDF11,HES1,HFE,BMPR1A,NEO1,TGFBR3,BMP4,MEN1,BMP7,ACVR1B,MSTN,BMP8B,FURIN,MSX2,…
GO_SULFUR_AMINO_ACID_BIOSYNTHETIC_PROCESS	-0.518993	-1.46303	0.0625	0.182698	19	15	GGT1,EIF2B2,ENOPH1,AHCY,CTH,APIP,EIF2B4,EIF2B1,MTR,MRI1,MTRR,MTAP,ADI1,MTHFD2L,MTHFD1
GO_PHENOL_CONTAINING_COMPOUND_METABOLIC_PROCESS	0.469652	1.51018	0.0147059	0.182977	81	37	TH,SLC6A3,SLCO4A1,AOC2,SULT1B1,AKR1B1,EPAS1,PARK2,DIO2,DUOX2,DDT,TRPC1,MC1R,GCH1,NR4A2,ATP7A,MTPN,TGFB2,BTBD9,SRD5A1,TG,GATA3,MED1,MYO5A,DUOX1,MAOB,SULT1A4,CTNS,HPRT1,PMEL,SULT1A2,COMT,CRYM,PNMT,BCL2,SULT1A1,MAOA
GO_CEREBELLAR_CORTEX_MORPHOGENESIS	-0.491165	-1.46001	0.0512821	0.183025	30	17	MAP2K1,CDK5,ATP7A,AGTPBP1,MTPN,PTPN11,TRNP1,SERPINE2,HERC1,LDB1,KNDC1,GLI2,GLI1,KIF14,PROX1,SPTBN2,LHX1
GO_REGULATION_OF_METAL_ION_TRANSPORT	0.368099	1.50868	0	0.183217	325	201	STC1,SCN5A,MYLK,CCR1,TGFB1,PDGFRB,STC2,NOS3,PLA2G1B,EGF,TRPV2,GRIN3B,ICAM1,ATP1B2,KCNE2,DNM2,SCN1B,PER1,PCSK9,CATSPER1,CACNB4,JPH2,AHNAK,UCN,STOM,GLRX,HBP1,SNTA1,SLC9A1,HSPA2,TRPV3,SLC31A2,CACNB3,ANO6,B2M,CAMK2D,CREB3,ARF1,PKP2,CD63,UBASH3B,F2R,GSTM2,WFS1,VAMP2,INPP5K,DMPK,ASPH,LYN,PRKCE,TRPC1,KCNQ1,JPH3,FMR1,FKBP1B,CAV1,NEDD4L,HRC,SCN3B,AHCYL1,ATF4,PLA2G6,TMEM66,CAB39,KCNH2,CCL5,P2RX4,CXCL10,GNB…
GO_REGULATION_OF_CELL_CYCLE_G2_M_PHASE_TRANSITION	-0.395215	-1.46176	0	0.18336	59	54	GPR132,FOXN3,HSPA2,RAD51B,SYF2,CAMK2D,BRD4,APP,WNT10B,RAB11A,FOXO4,MIIP,VPS4B,SIN3A,HUS1B,NPM1,ATM,RAD51C,PKIA,ZNF830,USP47,TAOK3,TP53,CDK5RAP3,H2AFY,STOX1,HUS1,RINT1,CDK1,RCC2,PRKCQ,CDK4,CCNA2,RNASEH2B,NEK10,ATF5,GTSE1,NAE1,DBF4B,PBX1,KIF14,CENPF,NBN,PLK1,CCNB3,BLM,FANCI,CDC7,CCND1,MRE11A,SMARCD3,HMGA2,CTC1,CLSPN
GO_HOMOPHILIC_CELL_ADHESION_VIA_PLASMA_MEMBRANE_ADHESION_MOLECULES	-0.367895	-1.46332	0	0.183415	153	81	PVRL4,PCDHB5,CELSR3,NPTN,MPZL2,PCDH20,PCDH1,CDH1,PCDHGC5,CELSR1,PCDHA10,SDK1,PCDH7,PCDHGB7,CDHR5,CEACAM1,PCDHB7,DSG2,CDH26,ITGB1,ESAM,CLSTN3,PCDHB18,PCDHA13,PCDHB11,PIK3CB,DSC2,CLSTN1,PCDHB6,CD226,DSG3,CDHR1,CDH2,CDH11,PCDH17,PCDH18,FAT4,ROBO2,PTPRM,CDH3,CELSR2,PCDHB10,ROBO1,CADM4,CADM1,PKD1,PCDHGA10,PVRL2,PCDHGA9,PCDHB14,PVRL3,PCDHGB2,PCDHA5,PVR,CDH24,FAT1,PCDHB9,DSCAM,PCDHB3,IGSF9,PCDHA4,SMAGP,…
GO_NEGATIVE_REGULATION_OF_TELOMERASE_ACTIVITY	-0.552712	-1.46536	0.0930233	0.183424	15	15	OBFC1,TEN1,TINF2,CERS1,PINX1,POT1,TP53,PPARG,MEN1,PML,SRC,MCRS1,PIF1,CTC1,TERF1
GO_PROTEIN_ALKYLATION	-0.361467	-1.4569	0	0.183656	117	100	KDM3A,PRDM16,CHD5,BTG2,MLL3,PCMTD1,RAB3B,PRMT2,RAB6A,WHSC1L1,PRDM2,PCMT1,ARID4A,MLL5,MECP2,LCMT1,MLL,FBL,SMYD3,FBXO11,SETD3,DOT1L,ARID4B,ASH1L,HIST1H1C,CAMKMT,METTL21A,SETD8,RBBP5,RAB3D,SETD2,MLL4,TRMT112,HIST1H1D,METTL21D,PRDM5,ZNF335,EZH1,GSPT1,HIST1H1E,SATB1,ETF1,METTL10,SETD1A,KDM6A,OGT,DPY30,MLL2,SETDB1,PRMT1,C17orf79,CTR9,EHMT2,SUZ12,SUV420H1,PRMT10,PRMT5,PCMTD2,MEN1,NSD1,CARM1,SMYD2,TET2,S…
GO_OOCYTE_DIFFERENTIATION	-0.440904	-1.46429	0.0810811	0.183661	38	28	WNT4,PDE3A,FOXO3,INHBB,RPS6KA2,AURKC,GDF9,ATM,DMC1,MLL4,CTNNB1,PTK2B,REC8,MLL2,CDC25B,KIAA0196,FBXO5,PABPC1L,ZP3,PLD6,BRCA2,ZGLP1,YBX2,CCNB1,TRIP13,BCL2,EREG,FOXL2
GO_REGULATION_OF_INFLAMMATORY_RESPONSE	0.380476	1.5058	0	0.18367	294	178	ACP5,TNFAIP3,TNF,BIRC3,OSM,LTA,NLRX1,C3,TNFAIP6,TNIP1,SUSD4,IL23A,SOCS3,MVK,PER1,OTUD7A,DUSP10,FAM132A,ETS1,SAA1,DUOXA2,DUOXA1,NOV,TBC1D23,SEMA7A,C2,CFB,C3AR1,ADAM8,CX3CL1,PDE2A,IL15,CDK19,ABR,IL18,GBP5,BCL6,PPARA,ZC3H12A,BRD4,PPARD,BIRC2,IL20RB,VAMP2,CD59,KLF4,GGT1,RELA,LYN,RICTOR,CASP4,VTN,PROS1,GPRC5B,SOCS5,CD47,MAPK7,MGLL,NDFIP1,CD55,RPS19,ZYX,CCL5,ACE2,TNFRSF1A,SNX6,NT5E,PTGER4,PTPN2,SMAD3,C…
GO_REGULATION_OF_PHOSPHATIDYLINOSITOL_3_KINASE_ACTIVITY	0.538651	1.50795	0.0508475	0.183685	40	26	TGFB1,PDGFRB,PIK3IP1,ATG14,PIK3R5,RAC1,CDC42,KLF4,LYN,PTK2,KIAA0226,TNFAIP8L3,CCL21,PIK3R1,DAB2IP,AMBRA1,PIK3R2,FGF2,PTK2B,FGFR3,PIK3R4,PDGFB,SRC,PIK3R3,IRS1,VAV2
GO_POSITIVE_REGULATION_OF_CELL_CELL_ADHESION	0.392812	1.50629	0	0.183857	243	149	HLA-A,HLA-DRA,EBI3,VNN1,CXCL13,TNF,TGFB1,HLA-DRB1,TNFSF9,IL23A,PDCD1LG2,CCDC88B,ETS1,FSTL3,EFNB3,HLA-E,LGALS1,HLA-DPB1,ADAM8,MAP3K8,CX3CL1,NKAP,HMGB1,PRKCZ,ICOSLG,IL15,PODXL,HLX,IL18,FYN,DPP4,RAC1,CDC42,CD83,CD59,BCL10,EFNB1,GRB2,LYN,RICTOR,VTCN1,SOCS5,RIPK2,CD47,BAD,CAV1,CD55,ZBTB1,LGALS9,KIFAP3,SART1,CCL5,RARA,NCK1,DHPS,IGFBP2,MALT1,RASGRP1,PAK1,PDPK1,AGER,IL6,CCL21,PIK3R1,AP3D1,CD274,AP3B1,CD2…
GO_FOLIC_ACID_METABOLIC_PROCESS	-0.563202	-1.46029	0.0222222	0.18392	18	15	MTHFR,ALDH1L2,MTHFD2,SLC25A32,MTHFD1L,SLC46A1,MTRR,SLC19A1,SHMT1,FPGS,SHMT2,MTHFS,MTHFD2L,MTHFD1,DHFR
GO_INTESTINAL_ABSORPTION	0.548073	1.5064	0.0655738	0.184437	26	17	SCARB1,LDLR,AKR1C1,SLC26A6,F11R,KCNQ1,VIL1,ACO1,TJP2,PLS1,GCNT3,CEL,SLC5A1,SOAT2,EZR,SLC46A1,VDR
GO_GOLGI_TO_ENDOSOME_TRANSPORT	0.561572	1.50293	0.0175439	0.184486	19	19	WIPI1,DOPEY2,GBF1,MON2,KIF16B,AP2A1,VPS13C,SYS1,RAB14,RAB7L1,EPS15,ZFYVE20,SORT1,AP1AR,AP4M1,TGOLN2,KLHL20,CORO7,VPS13A
GO_POSITIVE_REGULATION_OF_LYMPHOCYTE_MEDIATED_IMMUNITY	0.448387	1.5069	0.0344828	0.184629	69	46	HLA-A,TNF,LTA,C3,TGFB1,HLA-B,IL23A,HLA-E,B2M,PRKCZ,LAMP1,HPX,ZBTB1,MALT1,RASGRP1,AP1G1,STX7,LAG3,GATA3,CD226,P2RX7,CD40,TRAF6,TRAF2,TNFSF13,STAT5B,FZD5,CADM1,NLRP3,FADD,PVRL2,MAP3K7,MSH6,WHSC1,HSPD1,PVR,EXOSC3,ZP3,PAXIP1,IL1B,RSAD2,STAT6,IL12A,FOXP3,CLCF1,UNG
GO_REGULATION_OF_VESICLE_MEDIATED_TRANSPORT	0.350651	1.50333	0	0.184631	462	348	PRTN3,RAPGEF4,INSIG1,TNF,RAB3A,CACNA1I,HMOX1,C3,TGFB1,VEGFA,CACNA1H,CD14,SCARB1,DNM2,SDC4,PCSK9,STXBP1,PTX3,SDCBP,YIPF5,TBC1D20,TBC1D10A,SMPD3,BET1L,STON1,EPN2,RAB33B,EHD2,TBC1D9,C2,PARK2,MAP2K1,PINK1,SYT5,SMAP1,TC2N,TBC1D22A,RAB9A,RAB5A,ANO6,B2M,RALA,HMGB1,EVI5L,MAP2K2,ARF1,RUNDC1,STX1A,TBC1D3C,TBC1D3H,ABR,CLIP3,SNX3,RAC2,NDRG4,LAMP1,SEPT5,SYT17,UNC119,RAB7A,ARFGAP1,CNIH2,RAB3B,RAB4B,ABL2,CD63,A…
GO_EMBRYONIC_SKELETAL_SYSTEM_DEVELOPMENT	-0.366589	-1.45691	0	0.184718	122	91	HOXA6,HOXB9,HOXD3,EIF4A3,TGFBR1,HYAL1,SATB2,HOXB6,SIX4,DEAF1,WDR19,TULP3,EXT1,FGF9,KIAA1217,SMAD2,HOXB7,AXIN1,TFAP2A,SMAD3,DLG1,COL1A1,GNAS,SP3,SLC39A1,HOXA3,RUNX2,NKX3-2,FGFR2,SETD2,CHST11,CTNNB1,HOXB4,ACVR2A,HOXC6,MYCN,HOXA1,PCGF2,SIX2,PCSK5,WNT9A,SHOX2,HOXD4,SULF1,EYA1,PRRX1,TWIST1,MMP16,GSC,OSR2,FLVCR1,NIPBL,MMP14,GRHL2,BMP4,BMP7,IRX5,SLC39A3,MBTD1,HOXA5,MKS1,MTHFD1L,RDH10,TGFBR2,MEGF8,HOXB5,…
GO_NEGATIVE_REGULATION_OF_LOCOMOTION	0.368513	1.50452	0.0149254	0.184857	263	194	IGFBP3,STC1,ARRDC3,CXCL13,VCL,HMOX1,TGFB1,WNT4,SEMA4B,PADI2,HDAC5,GPR173,RRAS,IL24,SEMA6B,KRT16,PTX3,TRIM11,CHRD,GSN,DACH1,NOV,SRGAP2,RECK,WAS,SEMA7A,PTN,LRP1,HMGB1,STAT3,NF1,FLCN,C16orf45,ABR,SNX3,STK24,NDRG4,RAP2A,PKP2,SEMA6C,GSK3B,CD63,ILK,PTEN,PPARD,SRGAP3,PTPRJ,KLF4,SEMA5A,SEMA3C,FAM60A,TIMP1,RHOA,CTNNA1,DLL4,SPINT2,WASL,NOTCH1,CLIC4,TRIB1,CORO1C,ITGB1BP1,TIE1,SRF,BRAF,SEMA4G,DPYSL3,GPR56,TP…
GO_LUNG_EPITHELIUM_DEVELOPMENT	0.513947	1.50338	0.0357143	0.185287	34	29	ERRFI1,GATA6,MAP2K1,RBPJ,SOX9,MAP2K2,SAV1,STRA6,LTA4H,NUMB,THRA,CREB1,NKX2-1,EYA1,FOXJ1,WNT7B,YAP1,FOXA1,AGR2,NFIB,PKD1,GRHL2,BMP4,KLF2,NUMA1,HOXA5,GPSM2,THRB,AIMP2
GO_ACID_SECRETION	0.480393	1.4994	0.0508475	0.185707	66	41	SLC17A7,RAB3A,PPFIA4,PLA2G1B,CACNB4,STXBP1,SLC1A1,SLC26A6,SLC26A7,ACE,NF1,STX1A,NMB,STARD10,PPFIA3,VAMP2,GIPC1,SNAP25,PPFIA1,GLS,RIMS1,SLC38A2,ABCC4,PLA2G4A,CPLX1,ANXA1,KISS1R,PNPLA8,SLC9A3R1,BZRAP1,SYT1,APBA1,PPFIA2,UNC13B,SLC9A4,BDKRB2,SLC1A3,SLC6A9,GLS2,NMU,PLA2G4F
GO_POSITIVE_REGULATION_OF_ION_TRANSPORT	0.38736	1.50341	0	0.185864	236	146	STC1,SCN5A,MYLK,CCR1,PDGFRB,PLA2G1B,TRPV2,P2RY1,WNK1,CTSS,ATP1B2,KCNE2,DNM2,SCN1B,DPYSL2,WNK4,JPH2,UCN,GLRX,HBP1,PINK1,SLC9A1,HSPA2,TRPV3,PLA2R1,ANO6,B2M,ATP8A2,CREB3,ARF1,PKP2,RAB3B,F2R,GSTM2,ARC,WFS1,ASPH,ABAT,TRPC1,KCNQ1,CAV1,SCN3B,AHCYL1,PLA2G6,KCNH2,CCL5,P2RX4,CXCL10,ARL6IP1,NPPA,BAK1,ATP1B1,PDPK1,ATP8A1,KIAA1199,PDZK1,NLGN3,DLG1,AGER,KCNJ11,ARRB2,TESC,STK39,MAPK9,APOE,ABCA7,NOS1AP,CALM2,ABL…
GO_RESPONSE_TO_TEMPERATURE_STIMULUS	0.398967	1.4994	0	0.186392	148	106	HSPA6,ERO1L,ADM,OSM,HMOX1,NFKBIA,NOS3,PLAC8,CD14,TRPV2,SOCS3,MICA,SLC27A1,IL1A,CDKN1A,EIF2AK3,KCNK4,F3,TACR1,HSPA2,TRPV3,LXN,MICB,NF1,ZNF516,GCLC,HSPA1B,LYN,DNAJB4,C8orf4,MYOF,DNAJC3,ATXN3,FOS,MAP2K7,EIF2B2,CXCL10,TP53INP1,SLU7,FOXO1,THRA,HSF1,TGFB1I1,ARRB2,PPARGC1A,IL6,LRP11,PDCD6,HTRA2,PLA2G4A,CIRBP,METRNL,NR2F6,TPR,EIF2B5,C11orf73,DNAJA2,PAWR,IL1R1,CSDA,EIF2B4,ATP2B1,VGF,PPARG,IMPDH1,HSPA1A,EI…
GO_INFLAMMATORY_RESPONSE_TO_ANTIGENIC_STIMULUS	0.556424	1.50061	0.109375	0.186507	27	17	TNF,HLA-DRB1,ICAM1,KDM6B,RBPJ,HMGB1,IL20RB,NOTCH1,RASGRP1,AHCY,GATA3,IL31RA,NPFF,HMGB2,IL1B,BDKRB2,PNMA1
GO_CALCIUM_ION_TRANSMEMBRANE_TRANSPORT	0.409475	1.49953	0	0.186791	159	81	PKD1L2,CACNA1I,ERO1L,CACNA1H,TRPV2,GRIN3B,CATSPER1,SLC25A25,CACNB4,ATP2A3,JPH2,NOL3,ORAI3,ATP2A1,TRPV3,DDIT3,PANX1,CACNB3,CATSPER2,ANO6,TMC1,PDE2A,BBC3,SLC8A2,F2R,MCOLN3,ASPH,PRKCE,TRPC1,JPH3,DENND5B,FKBP1B,ANXA5,ITPR3,MICU1,TPCN1,ATP2B4,ATP2C2,DENND5A,SLC24A6,CACNB1,C22orf32,CCL21,MCU,FKBP1A,PLCG2,ITGAV,MCOLN1,PSEN1,P2RX7,TRPC6,FGF2,RASA3,TRPC4AP,ORAI2,CHERP,PKD1,ATP2B1,TRPM7,NCS1,IBTK,CACNG4,GA…
GO_POSITIVE_REGULATION_OF_CELL_KILLING	0.53802	1.49802	0.0666667	0.18688	39	22	HLA-A,HLA-B,IL23A,HLA-E,B2M,LAMP1,BCL2L11,BAD,RASGRP1,AP1G1,STX7,LAG3,F2RL1,CD226,P2RX7,STAT5B,CADM1,FADD,PVRL2,PVR,CCL2,IL12A
GO_SECRETION	0.339834	1.49997	0	0.186942	588	404	CA9,A1BG,SERPINA3,RAPGEF4,SLC17A7,VCL,RAB3A,ADM,PPFIA4,CCR1,SLC6A3,SLC4A5,TGFB1,QSOX1,VEGFA,PDGFA,NPR3,PLA2G1B,TLR6,TMF1,EGF,BAIAP3,HK2,SPARC,PAM,ATP7B,CACNB4,STXBP1,TNFAIP2,FIGF,RAB11FIP5,UCN,VAMP5,HABP4,EIF2AK3,PI4K2A,SLC1A1,PIK3CD,VEGFB,SMPD3,SLC22A4,ARFGAP3,BTN3A1,PIK3C2A,RAB8B,BLOC1S3,ITIH4,SEC22B,TPD52,ISLR,SYT5,LIN7B,SLC26A6,LAMP2,FBLN5,TC2N,RBPJ,APLN,PSAP,SLC26A7,DDR1,VAMP1,STX11,RALA,HMG…
GO_PATTERN_RECOGNITION_RECEPTOR_SIGNALING_PATHWAY	0.418879	1.50078	0	0.186953	109	84	TANK,ITGB2,TNFAIP3,BIRC3,IKBKG,NFKBIA,CD14,CTSK,TNIP1,TLR6,CTSS,CYLD,TNIP2,IRAK2,S100A14,PGLYRP3,BIRC2,UBE2V1,BCL10,IRF7,CLEC7A,RELA,ITCH,PRKCE,LY96,RIPK2,UBA52,MAPKAPK2,UBE2D2,RPS27A,LSM14A,LGALS9,CTSB,LGMN,UBE2D3,TAB2,UBE2D1,TBK1,TRIM5,IFIH1,CNPY3,PIK3C3,HSP90B1,CTSL1,IRF3,FAM105B,TLR1,MAP2K6,RPS6KA3,IRAK3,TLR2,TLR4,MAPKAPK3,TRAF6,TLR5,PIK3R4,TAB1,CHUK,CD86,TRAF3,TAB3,FADD,IKBKE,IKBKB,UBE2N,IRA…
GO_REGULATION_OF_CARBOHYDRATE_METABOLIC_PROCESS	0.385326	1.49631	0.0140845	0.188372	172	125	IGFBP3,PDK3,DDIT4,PGAM2,PDK1,TGFB1,PPP1R3B,EGF,P2RY1,IRS2,NR1D1,FAM132A,PGAM1,PFKFB2,PFKFB1,GFPT1,INSR,PARK2,LEPR,EPM2AIP1,MLXIPL,HMGB1,GOLGA2,STAT3,IL15,PPP1CB,PPARA,TMEM59,GSK3B,RORC,ENPP1,AP2A1,INPP5K,PRKCE,PPP1R3E,ACER2,BAD,PHKG2,CLK2,LCMT1,SIRT6,PRKAG2,BPGM,PTGER4,ARNT,FOXO1,PTPN2,ADIPOR1,CLTC,SMEK2,PPARGC1A,IL6,SLC45A3,C1QTNF1,GSK3A,MLYCD,TINF2,ARFGEF1,PRKAG1,PPP1R3F,C1QTNF3,ARPP19,UGT1A6,P…
GO_NUCLEOBASE_METABOLIC_PROCESS	-0.465106	-1.45168	0	0.189279	39	36	CDA,PRTFDC1,GDA,TYMP,GMPR2,CMPK1,UCK1,ALDH6A1,DPYD,XDH,UCKL1,MAPK1,PAICS,HPRT1,APRT,MTOR,ADA,TET2,ADAL,AOX1,PPAT,GMPS,GART,GMPR,SHMT1,IL1B,ACPP,UCK2,RRM1,UPRT,PRPS1,DHODH,CPS1,UMPS,TYMS,CAD
GO_REGULATION_OF_RECEPTOR_ACTIVITY	0.38891	1.49464	0	0.189451	117	87	ERRFI1,LYNX1,KLHL24,EGF,PPP2R5B,P2RY1,KCNE2,PCSK9,JPH2,STOM,GPRC5A,FNTA,ADAM17,NLGN2,CAMK2D,BUD31,ZFYVE28,RASGRF1,NCOA3,CNIH2,ANXA2,GSTM2,ARC,ASPH,PRKCE,SOCS5,JPH3,SRA1,FKBP1B,APP,CAV1,CDK5,DAPK1,HRC,SNX6,CNIH3,ADRA2B,MED13,NLGN3,PPARGC1A,FKBP1A,CALM2,HDAC6,MAPK8IP2,SERPINE1,MINK1,PRKCD,SRI,PSEN1,MED1,MYO5A,BAZ1B,HAP1,MED16,PTK2B,FBXW7,CALM3,HFE,CALM1,PRKACA,RXRB,CBLC,TGFA,DLG4,PARK7,SOCS4,HTT,CA…
GO_NEGATIVE_REGULATION_OF_IMMUNE_SYSTEM_PROCESS	0.360741	1.49488	0.0133333	0.189772	372	251	HLA-A,HLA-DOB,TNFAIP3,TNF,FCRLB,HMOX1,NLRX1,TSC22D3,TGFB1,HIST1H4I,NFKBIA,PLCL2,HLA-DRB1,CD14,HLA-B,PAG1,SUSD4,PADI2,MICA,TMEM176B,HTRA1,PDCD1LG2,MAFB,DUSP10,NR1D1,INHA,RBM15,PRDM16,FSTL3,HIST4H4,CYLD,CIB1,BTN2A2,HLA-E,NOV,RUNX1,NFKBIL1,PRDM1,MICB,SOX9,HMGB1,CEBPB,IRF1,NF1,HLX,ABR,BCL6,NFKBID,ZC3H12A,SEC14L1,PGLYRP3,UBASH3B,IL20RB,CD59,N4BP2L2,PTPRJ,TMBIM6,BCL10,PIBF1,ITCH,LYN,PCBP2,ZBTB46,INPP5D…
GO_REGULATION_OF_GLIAL_CELL_PROLIFERATION	0.54535	1.49258	0.0666667	0.191162	21	17	PLAG1,LTA,PTN,LYN,RNF10,NOTCH1,PRKCI,SKI,PRKCH,CREB1,UFL1,TSPO,ETV5,CERS2,HES1,MTOR,DICER1
GO_NEGATIVE_REGULATION_OF_ERBB_SIGNALING_PATHWAY	0.472644	1.49295	0.030303	0.191162	44	41	ERRFI1,EGF,GPRC5A,RNF126,ZFYVE28,EGFR,RAB7A,CBL,CDC42,PTPRJ,AP2A1,GRB2,SOCS5,UBA52,RPS27A,AP2A2,EPS15,SNX6,LGMN,PTPN2,SH3KBP1,DAB2IP,EPS15L1,HGS,STAM2,AP2B1,STAM,PSEN1,ARHGEF7,AP2S1,CBLC,RNF115,AP2M1,EPN1,SOCS4,SPRY2,ZGPAT,UBB,ITGA1,CLTA,NUP62
GO_REGULATION_OF_GLUCOSE_METABOLIC_PROCESS	0.401645	1.49205	0.0163934	0.191282	106	85	IGFBP3,PDK3,PGAM2,PDK1,PPP1R3B,IRS2,NR1D1,FAM132A,PGAM1,PFKFB2,PFKFB1,GFPT1,INSR,PARK2,LEPR,EPM2AIP1,HMGB1,PPP1CB,PPARA,GSK3B,RORC,ENPP1,INPP5K,PPP1R3E,BAD,PHKG2,CLK2,LCMT1,BPGM,FOXO1,PTPN2,ADIPOR1,SMEK2,PPARGC1A,IL6,SLC45A3,C1QTNF1,GSK3A,MLYCD,PPP1R3F,C1QTNF3,ARPP19,FOXA2,PDK4,PHLDA2,KAT2B,AKT2,OGT,C12orf5,MIDN,SIK1,MST1,ACN9,SIRT1,DYRK2,PDK2,PMAIP1,SESN2,PPP1R3D,MTOR,RANBP2,AKT1,PPP1R3G,SRC,NLN…
GO_CELLULAR_EXTRAVASATION	0.612815	1.49315	0.0384615	0.191527	25	16	ITGB2,TNF,PIK3CD,SELPLG,CX3CL1,FER,GOLPH3,ROCK1,ITGB1,GCNT1,ITGB7,TREM1,PIK3CG,ITGA1,PECAM1,CCL2
GO_ORGANIC_ACID_CATABOLIC_PROCESS	-0.322281	-1.44844	0	0.192311	205	162	NOS3,LPIN1,DDO,BCKDHA,ALDH1L2,MUT,IVD,MCEE,LPIN2,GAD1,CCBL1,HMGCL,PPARD,AKR1A1,PRODH,ACAD10,HIBADH,ABAT,GPT2,ACOT8,OAT,BCAT2,BCKDK,ACAD11,DDAH2,ACADVL,LPIN3,AFMID,PEX13,ECI2,ABHD12,RENBP,GLS,PHYH,BCKDHB,HGD,NAGK,CYP4F12,IL4I1,CRAT,MCCC1,CRYL1,ASL,ACSF3,ACOX1,PLA2G15,PCYOX1,ECI1,ALDH6A1,DTD1,MMAA,AHCY,CTH,ETFA,CEL,HADHB,GOT1,ETFDH,HADHA,AGPHD1,CARNS1,AASS,CRABP1,ASPA,KYNU,ACAA1,SCP2,ADO,QPRT,DBT,P…
GO_MOTOR_NEURON_AXON_GUIDANCE	-0.488707	-1.44758	0.0208333	0.192481	27	20	PLXND1,EPHA4,CDK5,ALCAM,KIF5C,PLXNA3,NRP1,ETV4,SEMA3A,SEMA3F,ERBB2,EGR2,HOXA2,SLIT2,PLXNA1,PLXNA2,NOG,LHX4,FGF8,LHX1
GO_NUCLEAR_EXPORT	-0.341656	-1.44597	0	0.19372	147	137	TGFB1,NUP210,ALKBH5,HHEX,EIF4A3,NUPL1,SRSF9,GSK3B,RPS28,DUSP16,ZC3H11A,POM121,AHCYL1,SRSF4,NUP98,RPS15,MALT1,SLU7,CHTOP,TSC1,AKAP13,SMURF1,SMG1,SARNP,SHFM1,NMD3,NCBP2,ZC3H3,ATXN1,SRRM1,THOC3,RBMX2,CASC3,POLDIP3,HNRNPA1,STRADA,EIF4E,SRSF11,UPF2,BUD13,STYX,XPO5,SMG6,THOC2,ENY2,NUP37,DDX19B,XPOT,ADAR,STRADB,CDC40,CCHCR1,C12orf52,UPF1,XPO7,NUTF2,RNPS1,TPR,CALR,DHX38,HSPA9,FYTTD1,SMG7,NUP43,NUP50,PKD1…
GO_POSITIVE_REGULATION_OF_DNA_METABOLIC_PROCESS	-0.326487	-1.44497	0	0.193792	185	161	CSF2,TGFB1,PDGFRB,PDGFA,PLA2G1B,UCN,INSR,FGFR4,C3AR1,APBB1,OBFC1,HMGB1,APLF,UBE2B,EGFR,IGF1R,GSK3B,RAC1,CDC42,HMBOX1,TNKS,KLF4,UBE2V2,CBX8,MAPK3,MAP2K7,PDGFC,RPS3,NUDT16,KCTD13,NPAS2,RNF168,UIMC1,PKIB,ATRX,ARRB2,PPARGC1A,IL6,TNKS2,EYA3,PRKD2,MAP3K4,KDM4D,SLX4,HNRNPA1,TINF2,ANXA3,ATM,TERF2,NEK2,ERCC1,BABAM1,WRAP53,PRKCD,CTNNB1,NEK7,RAD50,FAM178A,MAPK1,TNFAIP1,CD40,EYA1,BMP6,FAM175A,PTK2B,PFN1,ATF1…
GO_REGULATION_OF_TELOMERASE_ACTIVITY	-0.402828	-1.44157	0.0487805	0.19394	43	41	OBFC1,HMBOX1,TNKS,KLF4,MAPK3,MAP2K7,PKIB,MAP3K4,TEN1,TINF2,ATM,NEK2,WRAP53,CERS1,CTNNB1,NEK7,MAPK1,PINX1,MAPKAPK5,POT1,TCP1,TP53,GRHL2,PPARG,MEN1,PML,CCT4,SRC,ACD,PRKCQ,MAPK15,AURKB,NVL,MCRS1,PNKP,CCT2,DKC1,PIF1,CTC1,TERF1,PARM1
GO_PROTEIN_DNA_COMPLEX_SUBUNIT_ORGANIZATION	-0.31699	-1.44393	0	0.193995	229	196	HIST1H2BJ,HIST1H4I,HIST1H1T,SPTY2D1,HIST1H2BE,CHD5,HIST4H4,DACH1,HIST1H2BK,HIST1H2BO,HIST1H3H,HIST3H2A,SOX12,H1FX,CDK7,SOX9,RAD51B,HIST3H3,ERCC5,HIST2H3D,CETN2,HNF1B,SWI5,CENPT,H1F0,TSPYL2,CUL4B,NAP1L1,HIST1H3D,HIST2H2BE,HIST3H2BB,UBA52,UBN1,RPS27A,CCNH,RSF1,CABIN1,ZNHIT1,BRD2,DAXX,DDB2,EP300,HIST1H2BC,SMYD3,HIST1H2BD,RAD23B,ATRX,PAF1,HIST1H1C,HIST1H2BF,TAF7,NPM1,ANP32B,TAF1,H3F3B,HIST1H2BG,POGZ,…
GO_DNA_CATABOLIC_PROCESS_ENDONUCLEOLYTIC	-0.550814	-1.44223	0.0576923	0.194176	19	15	DNASE2,HMGB1,H1F0,FBXO18,KPNB1,DFFB,KPNA1,ENDOG,HMGB2,MUS81,DFFA,CASP3,DICER1,SETMAR,FOXL2
GO_REGULATION_OF_DNA_METABOLIC_PROCESS	-0.310639	-1.44293	0	0.194415	340	292	CSF2,ZNF91,IL8,KDM1B,TGFB1,PDGFRB,PDGFA,PLA2G1B,DUSP1,UCN,DACH1,CDKN1A,INSR,MBD3,FGFR4,C3AR1,APBB1,OBFC1,HMGB1,APLF,UBE2B,BCL6,TERF2IP,EGFR,IGF1R,TTF1,WRNIP1,GSK3B,RAC1,CDC42,UBE2V1,HMBOX1,RNF169,TNKS,INPP5K,KLF4,APOBEC3D,FBXO18,PPP4R2,TSPYL2,MECP2,NDFIP1,ESCO1,UBE2V2,CBX8,CDK9,MAPK3,MAP2K7,SIRT6,PPP2CA,PDGFC,RPS3,NUDT16,KCTD13,NPAS2,RNF168,KDM1A,MBD1,UIMC1,PKIB,PPP4C,ATRX,ARRB2,PPARGC1A,IL6,POLH…
GO_TRANSCRIPTION_COUPLED_NUCLEOTIDE_EXCISION_REPAIR	-0.381926	-1.43795	0.025	0.197073	73	70	CDK7,ERCC5,POLD4,TCEA1,COPS2,CUL4B,POLR2H,UBA52,RPS27A,CCNH,XAB2,POLR2C,ISY1,POLK,EP300,POLR2J,ERCC4,GTF2H5,ERCC1,CUL4A,POLR2F,RFC1,RBX1,GTF2H1,COPS4,PPIE,COPS5,MNAT1,ZNF830,HMGN1,GTF2H4,COPS8,POLR2I,RPA1,ERCC3,COPS7B,DDB1,POLR2E,USP7,LIG3,POLR2G,AQR,ERCC6,XRCC1,COPS7A,POLR2A,COPS6,ERCC8,POLR2B,COPS3,UBB,XPA,POLR2D,ERCC2,GPS1,RPA2,POLD2,PRPF19,GTF2H3,RFC2,POLD3,POLR2K,RFC5,POLR2L,RFC4,GTF2H2,PCNA…
GO_CALCIUM_DEPENDENT_CELL_CELL_ADHESION_VIA_PLASMA_MEMBRANE_CELL_ADHESION_MOLECULES	-0.545843	-1.43707	0.119048	0.197253	27	15	PCDHB5,PCDHB11,PCDHB6,CDH2,PCDHB10,ARVCF,PCDHB14,PCDHB9,PCDHB3,PCDHGC3,PCDHB13,CDH17,PCDHB16,PCDHB2,PCDHB4
GO_GLUTAMATE_SECRETION	0.540383	1.48704	0	0.197261	28	23	SLC17A7,RAB3A,PPFIA4,STXBP1,SLC1A1,NF1,STX1A,PPFIA3,VAMP2,GIPC1,SNAP25,PPFIA1,GLS,RIMS1,SLC38A2,CPLX1,BZRAP1,SYT1,APBA1,PPFIA2,UNC13B,SLC1A3,GLS2
GO_ERYTHROCYTE_HOMEOSTASIS	0.433118	1.4877	0.015625	0.197403	73	59	GPI,HMOX1,VEGFA,JMJD6,INHA,MB,EPAS1,DYRK3,SOX6,DNASE2,NFE2L1,HCLS1,BCL6,HOXB6,LYN,ARID4A,MLL5,RPS19,SRF,TMOD3,THRA,PTPN2,INHBA,SP3,ID2,SLC25A38,RB1,SMAD5,ADD1,SLC11A2,SFXN1,ZFPM1,ACIN1,L3MBTL3,RPS6,ATPIF1,GATA3,ADAR,MED1,FLVCR1,RPS24,TGFBR3,BMP4,PKNOX1,PRDX1,CEBPG,KLF2,MAEA,G6PD,JAK2,GATA1,EPB49,AMPD3,TRIM10,CASP3,AXL,ERCC2,HIPK2,RPS14
GO_LEUKOCYTE_PROLIFERATION	0.424807	1.48462	0.03125	0.198394	88	49	EBI3,TGFB1,PLCL2,WNT4,NPR3,IL23A,BTN3A1,ACE,IL15,FYN,RIPK2,FKBP1B,MALT1,TBK1,IMPDH2,ABL1,CSF1,F2RL1,ELF4,PPP3CB,RPS6,PRKCD,RC3H2,P2RX7,CD40,TLR4,PIK3CG,NCSTN,SATB1,RC3H1,AZI2,CADM1,PSMB10,IMPDH1,CD86,HPRT1,BAX,CCND3,CD151,HSPD1,IFNE,IFNA1,LEF1,IFNA13,IL7R,CLU,DOCK8,BCL2,HELLS
GO_REGULATION_OF_PROTEIN_MATURATION	0.44659	1.48406	0	0.198525	82	59	BIRC3,C3,SUSD4,ASTL,GSN,NOL3,SIRT4,C2,PRKACB,CFB,C19orf80,C3AR1,PPP1R15A,ADAM8,RPS6KA2,TMEM59,BIRC2,CD59,VTN,PROS1,NKD2,CD55,MFI2,USP17L2,LRRK2,C4B,GLG1,XIAP,MYH9,C8G,C4A,CFP,SERPINE1,MAGEA3,SERPING1,IFT52,RNF139,SERPINF2,CCBE1,CFI,MASP1,SERPINE2,PRKACA,PHB2,CFH,SNX12,INPP5B,MDM2,TFR2,BCL2L12,LDLRAD3,CD46,CHAC1,BIRC5,PHB,C1QBP,THBS1,C5,C4BPB
GO_REGULATION_OF_THE_FORCE_OF_HEART_CONTRACTION	0.54604	1.48485	0.122807	0.198853	29	17	ADM,NOS3,SLC9A1,APLN,CAMK2D,CAV1,ATP2B4,GAA,MYL2,ATP1A2,GLRX3,ATP1A1,ADRBK1,ATP2A2,ADRB2,ADRB1,EDN2
GO_POSITIVE_REGULATION_OF_T_CELL_PROLIFERATION	0.419691	1.4851	0.0526316	0.199276	95	49	HLA-A,EBI3,TNFSF9,IL23A,PDCD1LG2,CCDC88B,HLA-E,HLA-DPB1,HMGB1,ICOSLG,IL15,IL18,CD59,EFNB1,VTCN1,RIPK2,CD55,LGALS9,CCL5,NCK1,DHPS,IGFBP2,AGER,IL6,CD274,CD276,RLTPR,HLA-DPA1,TRAF6,ANXA1,HES1,STAT5B,CARD11,CD86,ADK,FADD,DNAJA3,PRKCQ,GPAM,IL6ST,PNP,CD46,ZP3,IL1B,PYCARD,SYK,IL12A,CORO1A,FOXP3
GO_POSITIVE_REGULATION_OF_G_PROTEIN_COUPLED_RECEPTOR_PROTEIN_SIGNALING_PATHWAY	0.555093	1.48535	0.132075	0.199424	25	16	ARRDC3,C3,ECE1,KLK14,TMOD2,LRRK2,GSK3A,CAV2,PDE6G,PRMT5,KLK6,UBQLN2,KLK5,PHB,GPER,ACPP
GO_POSITIVE_REGULATION_OF_LIPID_METABOLIC_PROCESS	0.390618	1.48253	0.0153846	0.200373	128	84	TNF,TGFB1,PDGFRB,WNT4,SCARB1,IRS2,NR1D1,LDLR,EEF1A2,SMPD3,SIRT4,ATG14,MLXIPL,POR,PPARA,RAC1,CDC42,LYN,PRKCE,GNB2L1,PNPLA2,PLA2G6,CTDNEP1,CD81,TNFRSF1A,NT5E,PTK2,TNFAIP8L3,SPTLC1,PPARGC1A,ABCG1,MAPK9,APOE,CCL21,SLC45A3,LDLRAP1,MLYCD,SPTLC2,ACSL3,CREB1,AMBRA1,PLA2G4A,PRKCD,TWIST1,BMP6,FGF2,MID1IP1,PTK2B,NR1H2,ANXA1,SCP2,AKT2,ABHD6,FGFR3,PIK3R4,STOML2,PDGFB,PPARG,SMPD2,ABHD5,CPT1A,NR4A3,XBP1,MTOR,AK…
GO_POSITIVE_REGULATION_OF_PROTEIN_SERINE_THREONINE_KINASE_ACTIVITY	0.360521	1.4813	0	0.201586	289	223	SPDYA,TNF,IKBKG,TGFB1,PDGFRB,VEGFA,PDGFA,DUSP5,PLA2G1B,TLR6,EFNA1,EGF,CSF1R,GADD45G,FPR1,AVPI1,DUSP9,SLC27A1,GADD45B,BMP2,SHC2,MAPK8IP3,SAA1,CIB1,INSR,MAP2K1,PIK3R5,HSPA2,ADAM17,PIM1,ADAM8,TNFRSF10B,MAP2K2,IRAK2,MAPRE3,TPD52L1,EGFR,SPAG9,ILK,STK11,PSMD10,MADD,CCNY,MAP3K2,RALB,EPHA4,RHOA,PEA15,DVL2,RIPK2,MAP3K9,MAP3K10,UBA52,CARD14,MAPKAPK2,KRAS,CDK5R2,RPS27A,TRAF7,MAPK3,CCNH,CCNK,CAB39,MAP2K7,STK…
GO_PROTEIN_TARGETING_TO_MEMBRANE	0.387369	1.47965	0	0.201632	157	146	RPS29,PALM,SDCBP,TRAM2,SRP54,RPL35A,RAB8B,RPL17,SSR2,RPL12,SRPR,PTCH1,ATG4A,TMED2,RPS18,MYADM,RPL39,RPL26,RPS9,ANXA2,RPL24,RPS28,RPL13A,RPL28,RPL18,RPLP2,RPL29,RPS27,RPS11,RPLP0,INPP5K,RPL27A,RPS25,RPL36,RPL37A,RPS3A,RPS12,RPL10,RPS13,RPS21,RPL11,NKD2,RPL34,RPL18A,RPL3,UBA52,RPL5,RPL36A,RPL30,RPL8,TRAM1,RPL3L,PARD3,RPS5,RPL21,RPS27A,RPLP1,RPS19,RPS8,RPS10,RPS20,RPL38,CHMP4B,RPL23,RPS16,RPL27,RPS1…
GO_DETECTION_OF_CHEMICAL_STIMULUS_INVOLVED_IN_SENSORY_PERCEPTION_OF_TASTE	-0.5335	-1.4303	0.0714286	0.201695	46	17	TAS2R5,TAS2R3,CST1,TAS1R3,TAS2R4,TAS2R60,TAS2R41,AZGP1,TAS2R30,TAS2R19,RTP4,TAS2R50,TAS2R43,TAS2R20,TAS2R14,TAS2R31,TAS2R13
GO_PEPTIDYL_LYSINE_METHYLATION	-0.392511	-1.42931	0.0285714	0.201804	74	67	KDM3A,PRDM16,CHD5,MLL3,WHSC1L1,PRDM2,ARID4A,MLL5,MLL,SMYD3,SETD3,DOT1L,ARID4B,ASH1L,HIST1H1C,CAMKMT,METTL21A,SETD8,RBBP5,SETD2,MLL4,HIST1H1D,METTL21D,PRDM5,ZNF335,EZH1,HIST1H1E,METTL10,SETD1A,KDM6A,OGT,DPY30,MLL2,SETDB1,CTR9,EHMT2,SUV420H1,MEN1,NSD1,SMYD2,TET2,ASH2L,EHMT1,SETDB2,SUV420H2,WHSC1,WDR82,SETD4,TET3,SETD7,EZH2,WDR61,PRDM6,PAXIP1,RTF1,MECOM,WDR5,SUV39H1,SETD1B,SETD6,SUV39H2,CXXC1,N6AMT2…
GO_ASPARTATE_FAMILY_AMINO_ACID_CATABOLIC_PROCESS	-0.506878	-1.42846	0.121212	0.201828	19	17	DDO,GOT1,AGPHD1,AASS,ASPA,OGDH,DLD,DLST,AGXT2L2,GCAT,AADAT,GOT2,ASRGL1,ALDH7A1,GCDH,CRYM,SLC25A21
GO_RESPONSE_TO_OSMOTIC_STRESS	0.470234	1.4805	0.015873	0.202093	63	50	MYLK,ERRFI1,TH,TNF,TSC22D3,RELB,RCSD1,SLC6A12,SLC2A1,ICOSLG,SLC12A6,AQP1,RAC1,NTS,CAB39,MAP2K7,CCL5,ATF2,NFAT5,PDPK1,SERPINB6,STK39,ITGA2,OXSR1,TSC22D2,PKN1,ARHGEF2,TSPO,SLC2A4,NKX2-1,PTK2B,AKT2,PLK3,CSDA,MARVELD3,HSP90AB1,LRRC8A,MAP7,BAX,DDX3X,TLR3,ANXA7,MAPK13,CAPN3,HIF1A,SORD,BDKRB2,HSP90AA1,PKD2,HNMT
GO_NEGATIVE_REGULATION_OF_TRANSCRIPTION_FACTOR_IMPORT_INTO_NUCLEUS	0.461094	1.47997	0.04	0.202094	39	36	MXI1,NFKBIA,CYLD,NFKBIE,NOV,NFKBIL1,CREB3,NF1,ZC3H12A,GSK3B,PSMD10,NFKBIB,MAPK7,FBXW11,G3BP2,PPM1A,THRA,SUFU,CCDC22,LITAF,C1QTNF3,SRI,FAF1,RAB23,PYDC2,PKD1,DYRK2,BMP7,PPM1B,NLRP3,MTOR,AKAP1,KEAP1,MDFI,PKD2,TONSL
GO_MITOCHONDRION_MORPHOGENESIS	-0.52593	-1.42758	0.0666667	0.202142	19	18	MYH14,MTM1,POLG2,COL4A3BP,PANK2,SSBP1,BAX,FIS1,NDUFS6,OPA3,SUPV3L1,DNM1L,BCL2L1,POLDIP2,NUBPL,SLIRP,MFF,PNPT1
GO_BETA_CATENIN_TCF_COMPLEX_ASSEMBLY	-0.437868	-1.43163	0.0232558	0.20228	43	40	HIST1H4I,HIST4H4,EP300,RBBP5,KAT5,CREBBP,CTNNB1,TCF7L1,PYGO1,BCL9,TCF7L2,CDC73,HIST1H4K,TLE3,HIST1H4J,MLL2,BCL9L,TLE1,SMARCA4,MEN1,TRRAP,PYGO2,ASH2L,HIST1H4E,HIST1H4B,LEO1,HDAC1,HIST1H4H,HIST1H4C,TLE2,LEF1,HIST1H4D,HIST1H4L,TERT,AXIN2,RUVBL1,TCF7,MYC,HIST1H4A,TLE4
GO_PYRIMIDINE_NUCLEOSIDE_METABOLIC_PROCESS	-0.417078	-1.43225	0.05	0.202471	51	35	UPP1,CDA,NME7,ENTPD4,TYMP,NT5E,CMPK1,UCK1,DPYD,NME6,UCKL1,NME3,DCTD,DCK,DHFRL1,AK3,APOBEC3C,ERH,TK2,NME1,CTPS2,NT5C3,TK1,NME4,APOBEC3F,DUT,NT5M,UCK2,NT5C,UPRT,APOBEC3G,DHODH,UMPS,TYMS,CAD
GO_REGULATION_OF_EXTRACELLULAR_MATRIX_ORGANIZATION	0.538391	1.47818	0.078125	0.202708	29	24	TGFB1,DDR2,ETS1,FGFR4,DDR1,SOX9,PHLDB1,DPP4,FSCN1,NOTCH1,MFI2,DAG1,SMAD3,TGFB2,ABL1,RLTPR,CST3,PHLDB2,PARK7,CLASP1,FAP,GPX1,HSPA8,CLASP2
GO_RIBONUCLEOPROTEIN_COMPLEX_BIOGENESIS	-0.293831	-1.43033	0	0.202725	440	418	RRP7A,RPS29,RIOK3,RRNAD1,CCRN4L,C7orf60,NOL3,YBEY,ZRSR2,KIAA1875,RPL35A,EIF4A3,RPL17,PRPF3,RPL12,GRB7,EIF4B,CSNK1E,PATL1,SRSF9,RBMXL1,LIMD1,ISG20,RPS18,SRPK2,RPL39,RPL26,RPS9,RPL24,RPS28,RPL13A,EIF2A,RPL28,RSL24D1,RPL18,RPLP2,RPL29,RPS27,RPS11,RPLP0,RPL27A,RPS25,NOB1,RPL36,RPL37A,RPS3A,RPS12,GEMIN8,DIS3,RPL10,RPS13,RPS21,RPL11,RPL34,RPL18A,EIF2C4,SF3B1,RPL3,UBA52,RPL5,RPL36A,RPL30,RPL8,RPL3L,EIF3…
GO_NEGATIVE_REGULATION_OF_REPRODUCTIVE_PROCESS	0.447609	1.47845	0.0434783	0.202863	54	35	OSM,WNT4,SNAI1,DUSP1,ASTL,HORMAD1,PRKACB,PTGDS,RPS6KA2,EAF2,STK11,TIMP1,OVGP1,CDKN1B,OVOL1,PRKAR1A,ACVR1C,LIF,AMH,ZFPM2,SULF1,FBXO43,PRKACA,PRDX4,BMP4,BMP7,NPR2,ADA,FBXO5,RAD1,ZP3,MSH2,ARHGDIB,SERPINF1,WDR77
GO_REGULATION_OF_GRANULOCYTE_CHEMOTAXIS	0.542653	1.47724	0.0322581	0.203393	39	26	CXCL2,IL8,CXCL1,DAPK2,CXCL3,IL23A,C3AR1,CX3CL1,RAC2,S100A14,RAC1,CAMK1D,CCL5,MPP1,CCL21,CSF1,EDNRA,CD74,RARRES2,TIRAP,SLIT2,CCL2,IL1B,C1QBP,THBS1,THBS4
GO_TRANSLATIONAL_TERMINATION	-0.346132	-1.42477	0	0.203416	92	88	MRPS6,MRPL34,MRPL17,MRPL2,CHCHD1,MRPL23,MRPL10,MRPS24,MRPL44,MRPS15,MTRF1,MRPS18A,MRPS36,MRPL45,C12orf65,MRPL14,MRPL22,MRPS10,MRPL33,MRRF,TRMT112,MRPL55,MRPS18B,MRPL48,GSPT1,MRPS5,MRPS33,MRPS27,MRPL35,ETF1,MRPL18,MRPL49,MTRF1L,MRPL54,MRPL53,MRPL36,AURKAIP1,MRPS30,MRPL30,MRPL43,MRPL37,DAP3,MRPL28,MRPL21,MRPL27,MRPS22,GADD45GIP1,GFM2,PTCD3,MRPL38,MRPL9,MRPL19,MRPS18C,MRPS9,MRPS31,MRPL32,MRPL47,MRPS…
GO_MITOTIC_SPINDLE_ORGANIZATION	-0.380002	-1.42512	0.0294118	0.203853	69	65	BIRC3,GOLGA2,AURKC,BIRC2,TNKS,PIBF1,RHOA,SPICE1,MAP4,KIAA1377,RAB11A,DYNC1H1,KIF3B,SBDS,XIAP,KPNB1,FLNA,DCTN2,NEK2,TUBGCP2,MAP9,KIAA1383,SPAST,OFD1,SUN2,CHEK2,RCC1,CLASP1,KIFC1,TUBGCP4,FAM175B,RACGAP1,GPSM2,PPP2R4,CDC14A,PCNT,ZNF207,PRC1,RAN,TUBGCP5,SMC3,TPX2,PLK2,AURKB,ARHGEF10,TTK,CLASP2,EML1,TUBGCP6,BIRC5,STIL,KIF4A,NDC80,KIF11,SMC1A,TUBGCP3,KIF4B,WDR62,AURKA,CCNB1,KIF23,STMN1,MYBL2,SPC25,KIF2A
GO_RECIPROCAL_DNA_RECOMBINATION	-0.42706	-1.42392	0.0227273	0.204084	40	32	RAD54B,RAD51B,UBE2B,CCNB1IP1,C11orf80,ERCC4,KLHDC3,ATM,TOP2B,DMC1,MSH4,STRA13,RAD51C,RAD50,RNF212,RAD21,MLH3,REC8,MSH3,MSH6,RAD51D,MLH1,TOP2A,MSH5,XRCC3,FANCM,APITD1,MSH2,TRIP13,MRE11A,XRCC2,RAD51
GO_FEMALE_MEIOTIC_DIVISION	-0.509988	-1.42241	0.0588235	0.204785	26	20	KIAA0430,SPIRE1,PRKAR1A,SPIRE2,HSF1,PPP2R1A,RAD51C,MLH3,CDC25B,KIAA0196,MASTL,SYCP2,MLH1,FBXO5,ADCY3,AURKA,PLK1,TRIP13,EREG,LFNG
GO_REGULATION_OF_CYTOKINE_BIOSYNTHETIC_PROCESS	0.441739	1.46889	0	0.205156	94	57	CCL20,EBI3,ERRFI1,TNF,HMOX1,TLR6,IL1A,INHA,BCL3,RNF128,INHBB,IGF2BP2,CEBPB,IRF1,BCL10,KLF4,RELA,INPP5D,MAPKAPK2,TRIB2,TBK1,INHBA,IL6,ASB1,MAP2K3,LAG3,ZFPM1,CD276,TLR1,MAP2K5,GATA3,TLR4,FOXJ1,TRAF6,IGF2BP3,SIGIRR,UBE2J1,STAT5B,CARD11,CD86,CEBPG,TIA1,MAST2,TLR3,PRKCQ,NFKB1,TIRAP,NMI,IL1B,GLMN,HSPB1,SYK,PRG2,THBS1,FOXP3,CARD9,EREG
GO_NEGATIVE_REGULATION_OF_EXOCYTOSIS	0.563406	1.47025	0.0566038	0.205294	28	18	HMOX1,RAB33B,ABR,FMR1,NOTCH1,LGALS9,BRAF,C19orf26,VPS4B,RABGEF1,CEACAM1,STXBP3,RAP1A,TRIM9,STXBP6,ANXA1,REST,BCR
GO_VIRAL_LIFE_CYCLE	0.354924	1.46748	0	0.205427	290	263	KPNA7,ITGA5,ITGB6,HLA-DRB1,SCARB1,NUP210,ICAM1,RPS29,PVRL4,VPS37D,LDLR,EFNB3,TBC1D20,SELPLG,RPL35A,NPC1,RPL17,RPL12,MITD1,NUPL1,RAB1A,IST1,LAMP1,CLDN1,F11R,RPS18,RPL39,RAB7A,RPL26,CTBP2,RPS9,DPP4,RPL24,RPS28,RPL13A,SUPT5H,RPL28,HSPA1B,RPL18,RPLP2,RPL29,RPS27,RPS11,RPLP0,RPL27A,RPS25,UVRAG,RPL36,RPL37A,RPS3A,ITCH,VPS37A,PCBP2,RPS12,TFRC,RPL10,RPS13,RPS21,TAP1,MRC1,RPL11,POM121,RPL34,RPL18A,RPL3,UB…
GO_POSITIVE_REGULATION_OF_PATHWAY_RESTRICTED_SMAD_PROTEIN_PHOSPHORYLATION	0.485045	1.47095	0	0.205681	48	34	TGFB1,GDF1,BMP2,INHA,SDCBP,TGFBR1,INHBB,LEFTY1,SMAD4,GDF15,ACVR1,TGFB2,DAB2,INHBA,GDF9,BMPR2,BMP1,INHBE,RBPMS,CSNK2B,ACVR2A,BMP6,GDF11,HFE,BMPR1A,BMP4,BMP7,ACVR1B,MSTN,BMP8B,TTK,TGFB3,ENG,BMP8A
GO_RESPONSE_TO_HYDROGEN_PEROXIDE	0.401791	1.46776	0.015625	0.205798	109	94	TNFAIP3,BNIP3,LDHA,HMOX1,PDGFRB,IL18BP,AKR1B1,DUSP1,GJA3,MB,ETS1,F3,C20orf111,KDM6B,TXNIP,DDIT3,PPP1R15B,AQP1,ADAM9,STK24,ZNF277,EEF2,GSK3B,KLF4,RELA,FKBP1B,MAPK7,BAD,CBX8,CAT,RPS3,KLF6,EP300,PPP2CB,FOXO1,BAK1,COL1A1,AGER,KPNA4,IL6,PDCD10,MST4,OLR1,HDAC6,ABL1,RHOB,PLEKHA1,CRYAB,PLA2G4A,STK25,PRKCD,CYP1B1,PCGF2,TRPC6,PTK2B,ANXA1,SETX,JUN,SIRT1,PARK7,NET1,PRDX3,NFE2L2,NR4A3,SPHK1,SDC1,KLF2,MDM2,ADA…
GO_NEGATIVE_REGULATION_OF_DEFENSE_RESPONSE	0.398801	1.47132	0.0140845	0.205803	144	99	HLA-A,ACP5,TNFAIP3,NLRX1,TNFAIP6,HLA-B,SUSD4,SOCS3,MVK,MICA,HTRA1,DUSP10,FAM132A,ETS1,SAA1,HLA-E,NOV,SIRT2,MICB,ABR,PPARA,ZC3H12A,SEC14L1,PPARD,IL20RB,KLF4,ITCH,PCBP2,TAP1,SOCS5,MAPK7,EIF2AK2,NDFIP1,TRIM38,RPS19,LGALS9,TNFRSF1A,SERPINB9,TRAFD1,NT5E,PTGER4,PTPN2,SMAD3,APOD,RABGEF1,MUL1,ARRB2,ASH1L,APOE,TARBP2,CD276,SHARPIN,SERPING1,FAM105B,METRNL,C1QTNF3,PRKCD,ISL1,GATA3,ADAR,IRAK3,TNFRSF1B,NR1H2,…
GO_METANEPHROS_MORPHOGENESIS	0.532695	1.46892	0.0701754	0.20582	28	19	CALB1,PDGFRB,WNT4,SOX8,SOX9,PAX8,LGR4,CTNNB1,SIX2,FOXJ1,WNT7B,HES1,FMN1,PKD1,BMP4,FRAS1,PKD2,LHX1,KIF26B
GO_RESPONSE_TO_VITAMIN_D	0.500868	1.4704	0.0816327	0.205854	33	26	STC1,ADAMTS1,TGFB1,STC2,INSR,CDKN2D,PTN,PIM1,IL15,CXCL10,ITGB1,PLA2G4A,TNC,RXRA,ATP2B1,BMP7,CYP27B1,PTGS2,CYP24A1,IL1B,VDR,FZD1,BGLAP,SPP1,AQP3,TPCN2
GO_REGULATION_OF_ION_TRANSPORT	0.332058	1.47446	0	0.205884	592	330	STC1,SCN5A,MYLK,KCND1,CACNA1I,KCNF1,CCR1,TGFB1,PDGFRB,STC2,KLHL24,NOS3,CACNA1H,PLA2G1B,EGF,TRPV2,GRIN3B,ICAM1,P2RY1,WNK1,CTSS,ATP1B2,HCN2,KCNE2,DNM2,SCN1B,PER1,IRS2,PCSK9,CATSPER1,DPYSL2,KCNK6,CACNB4,WNK4,JPH2,AHNAK,UCN,STOM,CLCN6,GLRX,KCNK4,HBP1,PARK2,SNTA1,PINK1,ACSL4,KCNJ15,SLC9A1,HSPA2,TRPV3,SLC31A2,PLA2R1,CACNB3,CATSPER2,NLGN2,ANO6,B2M,LRRC8C,ATP8A2,VDAC2,CAMK2D,CREB3,ARF1,KCNH3,FAM115C,RASG…
GO_REGULATION_OF_POSTTRANSCRIPTIONAL_GENE_SILENCING	0.575891	1.46619	0.0819672	0.20598	21	17	TGFB1,POU5F1,STAT3,WTIP,LIMD1,ZC3H12A,FMR1,NCOR2,FXR1,PUM1,DND1,PUM2,BCDIN3D,XPO5,ADAR,NCOR1,TERT
GO_NEGATIVE_REGULATION_OF_SECRETION	0.383456	1.47165	0.0136986	0.206037	200	124	TNFRSF9,TNF,OSM,HMOX1,EGF,P2RY1,WNK1,HMGCR,INHA,WNK4,RAB11FIP5,PIM3,UCN,BTN2A2,NOV,PDE4C,RAB33B,SIRT4,PARK2,ACSL4,INHBB,PLA2R1,CX3CL1,FN1,AVPR2,NF1,NMB,ABR,ZC3H12A,F2R,RAB11FIP1,SERGEF,TMBIM6,ABAT,FMR1,FKBP1B,NOTCH1,ANXA5,SYTL4,LGALS9,PFKL,PTPN22,BRAF,ERP29,ADRA2B,PTGER4,C19orf26,RHBDF1,PPP3CA,SRCIN1,VPS4B,RABGEF1,CEACAM1,KCNJ11,INHBA,PDE8B,STXBP3,CRY1,ACVR1C,IL6,LGR4,STK39,RAP1A,ANXA4,TRIM9,VAMP…
GO_REGULATION_OF_INTERLEUKIN_12_PRODUCTION	0.493731	1.46585	0.0447761	0.20604	51	32	TNFRSF9,ACP5,HLA-B,TNFSF9,IL23A,HMGB1,IRF1,PIBF1,RELA,RIPK2,LGALS9,AGER,ARRB2,ISL1,IRAK3,CD40,TLR2,TLR4,TRAF6,PLCB1,MAPK14,FOXP1,MAPK11,MAST2,TLR3,HSPD1,NFKB1,TIRAP,IRF5,C1QBP,THBS1,IDO1
GO_REGULATION_OF_TISSUE_REMODELING	0.47496	1.47492	0.0461538	0.206048	62	41	TNFAIP3,TGFB1,CSF1R,IL23A,TNFRSF11B,LEPR,IL20RA,ADAM8,TMBIM1,IL15,NF1,ABR,IL18,UBASH3B,INPP5D,TFRC,ATP6AP1,PTGER4,B4GALT1,S1PR1,GJA1,CST3,SIGLEC15,P2RX7,ITGB3,PDK4,CA2,SYT7,CSK,BAX,BCR,PML,SRC,LRP5,TMEM64,VDR,SYK,BGLAP,SPP1,PPARGC1B,THBS4
GO_ANAPHASE_PROMOTING_COMPLEX_DEPENDENT_CATABOLIC_PROCESS	-0.361297	-1.42072	0.05	0.206084	77	73	ANAPC11,PSMD10,PSMB9,UBA52,RPS27A,ANAPC16,PSMB8,CDC26,UBE2D1,PSMA6,PSMB7,FZR1,PSME1,UBE2E1,PSMC4,PSMB1,PSMA2,ANAPC10,PSMB4,PSMA5,CDC23,PSMA1,PSMC6,PSMC2,PSMD9,PSME4,UBE2C,PSMD7,PSMB10,PSMD13,PSMF1,PSMD4,PSMB3,PSMD3,UBE2S,PSMC1,BUB3,CDC27,PSMB5,PTTG1,PSMB6,PSMB2,PSME2,CDK1,PSMC5,PSMA7,PSMD12,PSMA4,CDC16,PSMD6,PSMD8,ANAPC7,PSMD14,MAD2L1,PSMC3,AURKB,UBB,PSMD2,ANAPC5,PSME3,PSMD11,ANAPC2,PSMD1,ANAPC1,…
GO_REGULATION_OF_CELL_GROWTH	0.341176	1.46507	0	0.206123	391	303	IGFBP3,FRZB,DACT3,NKX6-1,TGFB1,VEGFA,IFRD1,TRPV2,SEMA4B,CDA,ESR2,IGFBP6,BTG1,DNM2,HTRA1,L1CAM,DPYSL2,ENO1,SEMA6B,UCN,SDCBP,CIB1,CDKN1A,NOV,KRT17,RAB33B,SEMA7A,CTDP1,SERTAD3,MAP1B,PARK2,SPOCK1,ACSL4,CDKN2D,TGFBR1,SLC9A1,RTN4R,ADAM17,FBLN5,APBB1,DDR1,PAPPA2,IP6K2,GOLGA4,HYAL1,ALOX12,PLXND1,CAMK2D,FN1,ING1,ESM1,RND2,CREB3,FLCN,SERTAD2,DISC1,NDEL1,IST1,ADIPOR2,EAF2,BCL6,SIPA1,SYT17,EGFR,KDM2B,SEMA6C,…
GO_POSITIVE_REGULATION_OF_CELL_SUBSTRATE_ADHESION	0.413888	1.46659	0.015873	0.206207	99	68	ITGA5,VEGFA,WNT4,EDIL3,DNM2,SDC4,EPB41L5,CIB1,PTN,ABI3BP,FN1,PRKCZ,DISC1,MYADM,GSK3B,ILK,RSU1,RAC1,CDC42,PTPRJ,PLEKHA2,PRKCE,VTN,RREB1,HSD17B12,ITGB1BP1,BRAF,S100A10,RAC3,RELL2,SMAD3,TSC1,ROCK1,CCL21,ARPC2,FLNA,CSF1,ITGB1,NINJ1,PTPLA,LIMS1,LRRC16A,ARL2,ARHGEF7,COL8A1,NDNF,PTK2B,CALR,FMN1,AGR2,ITGA3,NET1,CDK6,UNC13D,UTRN,ALOX15,JAK2,EPB49,EPHA1,HAS2,PPM1F,TRIOBP,CYR61,EMP2,C1QBP,NPNT,CCDC80,VEGFC
GO_NEGATIVE_REGULATION_OF_GROWTH	0.370616	1.46905	0.0135135	0.20627	236	180	FRZB,TNF,MT1M,LTA,DACT3,MT1E,TGFB1,STC2,PLAC8,IFRD1,SEMA4B,MT1X,CDA,ESR2,BTG1,ENO1,SEMA6B,SQSTM1,CDKN1A,NOV,SEMA7A,CTDP1,SERTAD3,CDKN2D,RTN4R,APBB1,IP6K2,HYAL1,ING1,FLCN,SERTAD2,BBC3,PTCH1,SAV1,ADIPOR2,EAF2,BCL6,SIPA1,PTK6,SEMA6C,PTEN,STK11,PPARD,TP53TG5,TLL2,PTPRJ,ENPP1,ING4,SEMA5A,SEMA3C,MT2A,TSPYL2,MT1F,SMAD4,GNB2L1,MT1G,CDK5,FOXK1,RTN4,STK3,NDRG3,OSGIN1,PPP2CA,SEMA4G,CDKN1B,LGMN,WWC2,PTK2,SEM…
GO_MEMBRANE_DEPOLARIZATION_DURING_ACTION_POTENTIAL	0.571851	1.47248	0.030303	0.206398	39	17	SCN5A,CACNA1I,CACNA1H,SCN1B,CATSPER1,CATSPER2,SCN3B,KCNH2,TPCN1,SCN8A,ATP1A2,YWHAH,CACNA2D1,CATSPER3,SCN9A,ANK2,TPCN2
GO_PROTEIN_LOCALIZATION_TO_MEMBRANE	0.338897	1.46541	0.0133333	0.206455	376	324	ITGB2,TNF,WNT4,CPE,BMF,GRIN3B,P2RY1,RPS29,OPTN,DLG2,TNIK,PALM,STXBP1,SDCBP,VAMP5,TRAM2,SRP54,RPL35A,EHD2,RAB8B,SYNGAP1,NPC1,SH3PXD2B,LIN7B,RPL17,FNTA,CRB3,CACNB3,SSR2,NLGN2,RPL12,GOLGA4,PRKCZ,TMEM88,BBC3,SRPR,PTCH1,AMN,ATG4A,EGFR,TMED2,F11R,RPS18,MYADM,RPL39,RPL26,RAP2A,PKP2,RPS9,ANXA2,RPL24,BBIP1,RPS28,TOMM7,RPL13A,RAC1,RPL28,JUP,RPL18,RPLP2,VAMP2,RPL29,CDH1,BCL2L11,RPS27,RPS11,RPLP0,INPP5K,RPL2…
GO_POSITIVE_REGULATION_OF_ADHERENS_JUNCTION_ORGANIZATION	0.598326	1.47179	0.0535714	0.206496	21	15	VEGFA,WNT4,SDC4,EPB41L5,RAC1,PTPRJ,ITGB1BP1,S100A10,SMAD3,TSC1,ROCK1,LIMS1,PTPN23,FMN1,PPM1F
GO_ENDOCRINE_SYSTEM_DEVELOPMENT	0.426919	1.47357	0.0135135	0.206552	123	81	ALDH1A2,SLC6A3,NKX6-1,WNT4,GATA6,BMP2,HOXD3,ETS1,FSTL3,HHEX,TBX19,EIF2AK3,CRKL,INSR,MAP2K1,TGFBR1,GIPR,RBPJ,SOX9,RFX3,MAP2K2,NF1,DUOX2,CDKN1C,HNF1B,IL6R,CDH1,PAX8,STRA6,MAPK3,SRF,BRAF,SIDT2,FOXO1,THRA,BAK1,SMAD3,PDPK1,KDM1A,GATA2,IL6,HOXA3,SRD5A1,TG,CREB1,CITED2,ISL1,TSPO,GATA3,MAPK1,ONECUT1,NKX2-1,NKX2-5,FOXA2,BMP6,ANXA1,HES1,PITX1,BMPR1A,RAF1,BMP4,MEN1,CDK6,MDK,SOX4,HOXA5,AKT1,MNX1,ONECUT2,ARID…
GO_REGULATION_OF_CALCIUM_ION_TRANSPORT	0.385302	1.47268	0	0.206711	209	131	STC1,MYLK,CCR1,TGFB1,PDGFRB,STC2,NOS3,PLA2G1B,EGF,TRPV2,GRIN3B,ICAM1,KCNE2,CATSPER1,CACNB4,JPH2,AHNAK,UCN,SLC9A1,HSPA2,TRPV3,CACNB3,CAMK2D,CREB3,UBASH3B,F2R,GSTM2,WFS1,INPP5K,ASPH,LYN,PRKCE,TRPC1,JPH3,FMR1,FKBP1B,CAV1,HRC,PLA2G6,TMEM66,CCL5,P2RX4,CXCL10,GNB5,C19orf26,NPPA,BAK1,ATP1B1,PDPK1,KIAA1199,CACNB1,ATG5,GNAI2,ARRB2,CYBA,NOS1AP,FKBP1A,CALM2,ABL1,UBQLN1,PLCG2,SUMO1,TMEM110,TSPAN13,GJA1,SRI,F…
GO_PHOSPHATIDYLETHANOLAMINE_ACYL_CHAIN_REMODELING	0.552369	1.47273	0.0588235	0.20729	23	16	PLA2G4C,PLA2G1B,PLA2G16,PLA2G4D,LPCAT4,PLA2G6,PLA2G10,MBOAT2,PLA2G4A,PLBD1,PNPLA8,PLA2G12A,MBOAT1,LPCAT3,PLA2G4B,PLA2G4F
GO_REGULATION_OF_LEUKOCYTE_DIFFERENTIATION	0.367258	1.46203	0	0.21046	232	160	VNN1,TNF,CCR1,TGFB1,HLA-B,CSF1R,TNFSF9,IL23A,TMEM176B,IKZF3,MAFB,MITF,INHA,PRDM16,FSTL3,CYLD,RUNX1,LGALS1,PRDM1,ADAM8,NKAP,HMGB1,CEBPB,PRKCZ,IRF1,IL15,NF1,HLX,HCLS1,BCL6,NFKBID,PGLYRP3,UBASH3B,CD83,PPP2R3C,IRF7,LYN,ZBTB46,INPP5D,FLT3LG,TFE3,MLL5,SOCS5,RIPK2,ATP6AP1,BAD,NDFIP1,ZBTB1,LGALS9,FOS,CD101,SART1,CCL5,RARA,TRIB1,RASGRP1,TJP2,PTPN2,NRARP,GATA2,AGER,INHBA,GNAS,IL6,TESC,ID2,RB1,PIK3R1,IL29,A…
GO_NEGATIVE_REGULATION_OF_LEUKOCYTE_DIFFERENTIATION	0.447806	1.4611	0	0.211034	82	51	TMEM176B,MAFB,INHA,PRDM16,FSTL3,CYLD,RUNX1,HMGB1,IRF1,NF1,HLX,BCL6,NFKBID,PGLYRP3,UBASH3B,LYN,ZBTB46,INPP5D,SOCS5,RARA,TRIB1,TJP2,PTPN2,NRARP,GATA2,INHBA,ID2,PIK3R1,IL29,ZFPM1,FBXO7,CUL4A,CTNNB1,KIAA0922,TLR4,FOXJ1,ANXA1,IL4R,RC3H1,ZC3H8,ZNF675,BMP4,LILRB3,CD74,TLR3,ERBB2,TOB2,GLI3,NME1,MYC,FOXP3
GO_G2_DNA_DAMAGE_CHECKPOINT	-0.45896	-1.4154	0.0222222	0.212064	33	32	FOXN3,NEK6,SYF2,BRSK1,MAPKAPK2,NEK11,FOXO4,UIMC1,TAOK1,FZR1,ATM,BABAM1,FAM175A,BRE,TAOK3,CDK5RAP3,CDK1,TAOK2,CHEK1,CCNA2,CDC14B,RBBP8,BRCC3,NBN,PLK1,BRCA1,BLM,FANCI,MRE11A,HMGA2,CLSPN,DTL
GO_NEGATIVE_REGULATION_OF_INTERLEUKIN_6_PRODUCTION	0.52107	1.45975	0.0677966	0.212588	35	21	TNFAIP3,TNF,NLRX1,ZC3H12A,INPP5D,SOCS5,PTPN22,RABGEF1,ARRB2,C1QTNF3,IRAK3,TLR4,FOXJ1,IL36RN,CSK,KLF2,GBA,GAS6,BANK1,ARRB1,FOXP3
GO_NEGATIVE_REGULATION_OF_LIPID_BIOSYNTHETIC_PROCESS	0.489338	1.45827	0.0535714	0.213781	44	37	INSIG1,INSIG2,PDGFA,WNT4,SNAI1,SLC27A1,BMP2,TRIB3,STK11,PIBF1,LPCAT1,WDTC1,ACADVL,SNAI2,APOE,AKR1C3,ERLIN1,FBXW7,ORMDL1,SIK1,PDGFB,ATP1A1,SIRT1,REST,FGF19,SCAP,CYP27B1,ERLIN2,ORMDL2,GFI1,NFKB1,SOD1,PRKAA1,GPER,APOC1,PROX1,BRCA1
GO_REGULATION_OF_REPRODUCTIVE_PROCESS	0.398474	1.45837	0.0138889	0.214307	129	79	OSM,WNT4,CACNA1H,SNAI1,P2RY1,PDE3A,DUSP1,ASTL,CIB1,SIRT2,INSR,HORMAD1,PRKACB,INHBB,SOX9,PTGDS,UBE2B,RPS6KA2,EAF2,STK11,TIMP1,OVGP1,NOTCH1,NUPR1,STK3,CDKN1B,PTGER4,OVOL1,PRKAR1A,B4GALT1,INHBA,ACVR1C,GDF9,FZR1,OXTR,PDE5A,PPP2R1A,CITED2,FGFR2,LIF,AMH,CTNNB1,ZFPM2,SEMA3A,SULF1,FBXO43,PLCB1,EDNRB,STK4,CALR,RXRA,PRKACA,SMURF2,PRDX4,P2RY2,BMP4,BMP7,ACVR1B,NPR2,XBP1,POMZP3,ADA,PLB1,MSX2,FBXO5,TEKT3,RAD1,…
GO_INORGANIC_ION_TRANSMEMBRANE_TRANSPORT	0.334437	1.4566	0	0.215272	583	319	PKD1L2,SCN5A,SLC17A7,CNGA4,KCND1,GABRD,CACNA1I,ERO1L,ATP6V1C2,KCNF1,SLC6A3,SLC4A5,SLC30A10,CACNA1H,TRPV2,GRIN3B,GABRR2,ATP1B2,HCN2,KCNE2,SCN1B,ATP6V1F,ATP7B,CATSPER1,KCNK6,SLC25A25,CACNB4,SLC30A3,ATP2A3,JPH2,NOL3,RHCE,SLC31A1,KCNK4,ORAI3,SLC9A5,SLC22A4,ATP2A1,TMEM38A,KCNJ15,SLC9A1,TRPV3,DDIT3,SLC26A6,PRKAB2,SLC31A2,SLC39A7,ATP1A3,ATP6V0E1,PANX1,CACNB3,CATSPER2,KCNMB4,ANO6,SLC26A7,TMC1,SCNN1D,PDE2…
GO_CORONARY_VASCULATURE_DEVELOPMENT	0.491665	1.45678	0.0793651	0.215625	37	29	PDGFRB,VEGFA,GATA6,DNM2,VEGFB,PRDM1,PLXND1,SEC24B,NOTCH1,SRF,ADAMTS6,SUFU,PTK7,SETD2,AP2B1,NRP1,PCSK5,HEY2,ZFP161,TAB1,DCTN5,DYNC2H1,LTBP1,MYH10,SNX17,MEGF8,C5orf42,NDST1,SMAD6
GO_REGULATION_OF_PEPTIDASE_ACTIVITY	0.34057	1.45537	0	0.215814	392	272	EGLN3,SERPINA3,PI3,WFDC2,GPI,TNF,BIRC3,FAM162A,SERPIND1,C3,VEGFA,PCOLCE2,SERPINB7,NGFR,CSTB,SERPINA5,HERPUD1,PLAUR,KAL1,WFDC3,GSN,NOL3,CST5,FNIP1,EIF2AK3,TBC1D10A,SSPO,F3,RECK,SPOCK1,PINK1,ITIH4,CDKN2D,PCOLCE,POR,SIAH2,LXN,DIABLO,IGBP1,ALOX12,TNFRSF10B,HMGB1,FN1,ITIH5,STAT3,TFPI,AQP1,SPINT1,BBC3,PERP,TRADD,SERPINB1,CST1,CSNK2A1,COL7A1,F2R,BIRC2,PICALM,BCL2L11,DAP,MTCH1,BCL10,CST7,KLF4,ASPH,PSMB9,…
GO_REGULATION_OF_ENDOCYTOSIS	0.377435	1.45574	0.015625	0.215959	199	148	PRTN3,TNF,C3,TGFB1,VEGFA,CD14,SCARB1,DNM2,PCSK9,PTX3,SDCBP,STON1,EPN2,C2,SMAP1,RAB5A,ANO6,B2M,HMGB1,ARF1,ABR,CLIP3,SNX3,UNC119,ARFGAP1,RAB4B,ABL2,CD63,ANXA2,CBL,RAC1,PTEN,RAB5B,PICALM,CAMK1D,VTN,PROS1,CD47,GNB2L1,WASL,CAV1,NEDD4L,TBC1D5,MFGE8,ATXN2,OPHN1,LRSAM1,MIB1,PPT1,TNK2,KIAA0226,C4B,RAB27A,SYNJ1,RABGEF1,GATA2,AGER,DAB2,ARRB2,EHD4,RAB21,CCL21,C4A,CYBA,ITGA2,SCYL2,BTBD9,RAP1A,SNX33,STON2,ABCA…
GO_RECEPTOR_METABOLIC_PROCESS	0.424607	1.45142	0.0149254	0.21625	82	60	IL8,ITGB2,TNF,ADM,TGFB1,DNM2,PCSK9,SNX25,FAM109B,CAMLG,FNTA,RAB5A,CD9,KIF16B,LMBRD1,PICALM,UVRAG,GRB2,CAV1,CDK5,LMTK2,CD81,ACE2,ALS2,LGMN,CLTC,SMURF1,ARRB2,SCYL2,ARFGEF2,LDLRAP1,ITGB1,DNM1,RAB11B,SNX1,NRG1,CXCR7,GHR,RAB31,BECN1,EZR,RAMP1,PIK3R4,PPARG,ADRBK2,ZNRF3,ADRBK1,CAPN1,ACHE,EHD3,FUT8,RNF43,NEDD4,FAM109A,SH3GLB1,ARRB1,SYK,GTF2H2,REP15,CALCRL
GO_SPINDLE_CHECKPOINT	-0.476912	-1.41108	0.0487805	0.216258	25	24	CSNK2A1,CSNK2A2,MAD2L2,TAOK1,APC,ATM,PSMG2,TEX14,TPR,KLHL22,BUB3,ZW10,MAD1L1,ZNF207,CASC5,BUB1,MAD2L1,AURKB,TTK,BIRC5,BUB1B,CENPF,PLK1,TERF1
GO_NEUROTROPHIN_SIGNALING_PATHWAY	0.551901	1.45163	0.116667	0.216325	23	18	DDIT4,RAPGEF1,NGFR,SORT1,KIDINS220,RAP1A,RAPGEF2,PTPN11,SOS1,HAP1,BCAR1,RAF1,AKT1S1,SRC,ZFYVE27,CASP3,MAGI2,CORO1A
GO_MORPHOGENESIS_OF_A_POLARIZED_EPITHELIUM	-0.494565	-1.41183	0.0363636	0.216467	28	21	RAP2A,CELSR1,FZD3,RAB10,RPGRIP1L,PTK7,CTHRC1,PAFAH1B1,EZR,AHI1,SLC9A3R1,FZD6,TRAF3IP1,MSN,C5orf42,LAMA5,VANGL2,DLG5,DLG3,FUZ,GRHL3
GO_METAL_ION_TRANSPORT	0.33727	1.45461	0	0.216494	582	327	PKD1L2,SLC5A3,SCN5A,SLC17A7,CNGA4,KCND1,CACNA1I,ERO1L,ATP6V1C2,KCNF1,CCR1,FTH1,SLC4A5,SLC30A10,SLC6A8,CACNA1H,TRPV2,GRIN3B,ATP1B2,HCN2,KCNE2,TCN1,DNM2,SCN1B,NIPA1,ATP6V1F,ATP6V1G2,ATP7B,CATSPER1,KCNK6,SLC25A25,CACNB4,WNK4,SLC30A3,ATP2A3,JPH2,KLHL3,NOL3,SLC31A1,KCNK4,ORAI3,SLC9A5,SLC22A4,ATP6V1D,ATP2A1,CNNM2,TMEM38A,KCNJ15,SLC9A1,TRPV3,DDIT3,SLC31A2,SLC39A7,ATP1A3,ATP6V0E1,PANX1,CACNB3,CATSPER2,KC…
GO_REGULATION_OF_ADAPTIVE_IMMUNE_RESPONSE	0.395889	1.45179	0.03125	0.216703	123	82	HLA-A,TNFAIP3,TNF,LTA,C3,TGFB1,HLA-B,SUSD4,IL23A,DUSP10,HLA-E,WAS,B2M,HMGB1,PRKCZ,IRF1,HLX,APLF,BCL6,HPX,IL20RB,IRF7,SOCS5,RIPK2,NDFIP1,ZBTB1,C10orf54,MALT1,STX7,CEACAM1,AGER,PKN1,PPP3CB,GATA3,CD226,DUSP22,P2RX7,CD40,RIPK3,FOXJ1,TRAF6,TRAF2,ANXA1,IL4R,PTPN6,HFE,IL27RA,TNFSF13,RC3H1,FZD5,SUPT6H,SIRT1,TRIM27,NLRP3,ADA,FADD,PVRL2,ALOX15,MAP3K7,MSH6,PRKCQ,WHSC1,HSPD1,EIF2AK4,PVR,EXOSC3,IL6ST,ZP3,PAXI…
GO_POSITIVE_REGULATION_OF_BMP_SIGNALING_PATHWAY	0.482567	1.45221	0.0508475	0.216712	32	23	GATA6,RBPJ,FKBP8,FOXD1,FBXL15,ILK,UBE2O,SMAD4,NOTCH1,TWSG1,SMAD2,C10orf54,BMPR2,KCP,SULF1,GATA4,HES1,NEO1,BMP4,MSX2,CYR61,MSX1,ENG
GO_POSITIVE_REGULATION_OF_CELL_ACTIVATION	0.362712	1.44977	0	0.216757	311	174	HLA-A,HLA-DRA,EBI3,VNN1,TGFB1,HLA-DRB1,TNFSF9,IL23A,IRS2,PDCD1LG2,CCDC88B,EFNB3,CDKN1A,HLA-E,LGALS1,TACR1,HLA-DPB1,BLOC1S3,TNIP2,PRDM1,ADAM8,MAP3K8,NKAP,HMGB1,PRKCZ,ICOSLG,IL15,HLX,IL18,FYN,LAMP1,BCL6,DPP4,RAC1,CDC42,CD83,SOX15,CD59,PPP2R3C,GAB2,BCL10,EFNB1,GRB2,LYN,INPP5D,FLT3LG,RICTOR,VTCN1,SOCS5,RIPK2,CD47,BAD,CAV1,STX4,CD55,ZBTB1,LGALS9,SART1,CCL5,TNFSF13B,RARA,NCK1,CD81,DHPS,IGFBP2,MALT1,RAS…
GO_INNATE_IMMUNE_RESPONSE	0.328446	1.45404	0	0.216863	619	362	HLA-A,HLA-DRA,CCL20,VNN1,IKBKG,HIST1H2BJ,NLRX1,C3,TGFB1,HLA-DRB1,RELB,CD14,HLA-B,PLA2G1B,DEFB103A,TLR6,CSF1R,SUSD4,IL1RAP,IL23A,ICAM1,MICA,KLRD1,CCL22,NFKB2,GAPDH,ULBP2,HIST1H2BE,KRT16,LYST,PTX3,CLEC4A,SAA1,POLR3D,TRIM11,UBD,MID1,HLA-E,HIST1H2BK,TRIM4,SIRT2,RAET1G,PIK3CD,MR1,IFNGR2,DAPK3,C2,HLA-DPB1,IFNAR2,NCF2,CFB,SLC26A6,SPON2,MICB,IRF2,B2M,CX3CL1,IP6K2,HMGB1,CAMK2D,IRF1,IRF6,HLA-F,LCN2,IL28RA,…
GO_RESPONSE_TO_TOPOLOGICALLY_INCORRECT_PROTEIN	0.366394	1.45239	0.015873	0.216891	163	148	IL8,HSPA6,ERO1L,STC2,PPP2R5B,ANKZF1,HERPUD1,DNAJB2,SEC61G,FKBP14,YOD1,WIPI1,EIF2AK3,SERP1,GFPT1,DNAJB9,RNF126,PARK2,FAF2,HSPA2,DDIT3,DNAJB5,PPP1R15A,CREB3,HSPA5,SRPR,KDELR3,SEC31A,ERP44,ARFGAP1,YIF1A,GOSR2,EDEM1,DNAJC4,WFS1,TMBIM6,HERPUD2,AARS,C19orf10,TSPYL2,TPP1,DNAJB4,EIF2AK2,ZBTB17,ATF4,DERL1,DNAJC3,ATXN3,CTDSP2,PDIA5,ERN1,JKAMP,ASNA1,ACADVL,ATP6V0D1,RNF5,SSR1,PARP16,EP300,ATF6,CUL7,AMFR,SEC6…
GO_SODIUM_ION_TRANSMEMBRANE_TRANSPORT	0.460122	1.45354	0.0327869	0.217024	90	44	SCN5A,SLC17A7,SLC4A5,ATP1B2,HCN2,SCN1B,SLC9A5,SLC9A1,ATP1A3,ANO6,SCNN1D,SLC9A7,SLC8A2,HCN3,KCNK1,SCN3B,SLC34A3,ATP1B1,SCN8A,SLC4A4,SCNN1A,SLC24A6,CNNM4,SLC20A1,SLC20A2,SLC9A6,TRAPPC10,SLC4A7,SLC9A9,ATP1A2,SCNN1B,SLC3A2,ATP1B3,SLC9A2,ATP1A1,SLC9A8,SCN9A,SHROOM2,SLC4A11,SLC9A4,TRPM4,SLC24A1,PKD2,HCN4
GO_REGULATION_OF_CELL_CELL_ADHESION	0.35158	1.44984	0	0.217298	380	246	HLA-A,HLA-DRA,EBI3,VNN1,CXCL13,TNF,TGFB1,HLA-DRB1,WNT4,PAG1,TNFSF9,IL23A,PDCD1LG2,BMP2,CCDC88B,EPB41L5,ETS1,FSTL3,GSN,EFNB3,CYLD,BTN2A2,HLA-E,LGALS1,HLA-DPB1,ADAM8,MAP3K8,CX3CL1,SWAP70,ALOX12,NKAP,HMGB1,CEBPB,PRKCZ,ICOSLG,IRF1,IL15,PODXL,HLX,IL18,RAC2,FYN,BCL6,MYADM,PPARA,NFKBID,DPP4,UBASH3B,RAC1,CDC42,CD83,IL20RB,CDH1,CD59,BCL10,KLF4,EFNB1,GRB2,ITCH,LYN,ABAT,RICTOR,VTCN1,SOCS5,RIPK2,CD47,MAPK7,D…
GO_ESTABLISHMENT_OF_PROTEIN_LOCALIZATION_TO_GOLGI	0.602876	1.4502	0.0327869	0.217343	20	17	OPTN,RAB33B,GOLGA4,RGPD6,RAB6A,RGPD1,GCC1,SYS1,NRAS,SORL1,GOLGA1,PACS1,GCC2,TRIP11,RGPD2,ATP9B,RGPD8
GO_RESPONSE_TO_INSULIN	0.351146	1.45254	0.0135135	0.21741	205	164	ERRFI1,INSIG2,ADM,ATP6V1C2,HDAC9,PLA2G1B,SOCS3,PDE3B,LPIN1,HDAC5,SLC27A1,IRS2,ATP6V1F,PCSK9,CPEB2,ATP6V1G2,NAMPT,PFKFB1,GFPT1,ATP6V1D,PIK3C2A,INSR,SH2B2,EPM2AIP1,INHBB,SLC9A1,TRIB3,ATP6V0E1,PRKCZ,IGF1R,PPARA,AP3S1,GSK3B,ATP6V1H,VAMP2,ENPP1,INPP5K,BAIAP2L1,GRB2,RELA,LYN,FER,ATP6AP1,ATP6V1C1,WDTC1,ATP6V1E1,SOCS7,EIF4EBP1,ATP6V0B,CCL5,ATP6V0D1,CAT,ATP6V1G1,ATP6V0A4,ATP6V1A,RAB13,TBC1D4,PTPRA,FOXO1,N…
GO_NEGATIVE_REGULATION_OF_RESPONSE_TO_WOUNDING	0.382694	1.45275	0	0.21766	156	100	ACP5,TNFAIP3,NLRX1,TNFAIP6,PDGFA,WNT4,NOS3,SOCS3,MVK,HMGCR,PLAUR,DUSP10,FAM132A,KLK8,ETS1,SAA1,NOV,ALOX12,ABR,PPARA,ZC3H12A,ANXA2,UBASH3B,PPARD,IL20RB,KLF4,EPHA4,ABAT,VTN,PROS1,SOCS5,MAPK7,NDFIP1,ANXA5,RPS19,TNFRSF1A,NT5E,PTGER4,PTPN2,SMAD3,APOD,RABGEF1,ASH1L,APOE,C1QTNF1,CD276,CD109,SERPINE1,SHARPIN,SERPING1,INPP5F,FAM105B,METRNL,GJA1,C1QTNF3,PRKCD,ISL1,GATA3,SERPINF2,PHLDB2,TSPAN8,PRKG1,FGF2,TN…
GO_REGULATION_OF_SUPEROXIDE_METABOLIC_PROCESS	0.521332	1.44755	0.0769231	0.218486	23	18	ACP5,TNF,TGFB1,FBLN5,GCH1,SZT2,CYBA,F2RL1,PRKCD,AATF,PARK7,BMP7,GSTP1,NFE2L2,SOD1,PON3,SYK,DHFR
GO_POSITIVE_REGULATION_OF_TELOMERE_MAINTENANCE	-0.383804	-1.40845	0.05	0.2187	47	44	OBFC1,HMBOX1,TNKS,MAPK3,MAP2K7,PKIB,ATRX,TNKS2,MAP3K4,SLX4,HNRNPA1,TINF2,ATM,TERF2,NEK2,ERCC1,WRAP53,CTNNB1,NEK7,RAD50,MAPK1,CCT8,MAPKAPK5,POT1,TCP1,PML,CCT4,CCT7,ACD,PRKCQ,MAPK15,CCT3,GNL3,CCT6A,AURKB,DHX36,PNKP,CCT2,ATR,NBN,CCT5,DKC1,MRE11A,RTEL1
GO_INACTIVATION_OF_MAPK_ACTIVITY	0.504469	1.44785	0.0816327	0.218864	26	23	DUSP5,DUSP9,DUSP1,DUSP10,DUSP8,DUSP16,DUSP3,CAV1,DUSP2,RGS3,PPP2CA,SPRED2,PPP2R1A,DUSP22,MBIP,DUSP18,GPS2,DUSP6,DUSP14,DUSP7,DUSP4,GPS1,SPRED1
GO_POSITIVE_REGULATION_OF_CYTOKINE_BIOSYNTHETIC_PROCESS	0.502422	1.44591	0.0166667	0.219081	58	30	CCL20,EBI3,TNF,HMOX1,TLR6,IL1A,BCL3,IRF1,BCL10,RELA,MAPKAPK2,TBK1,ZFPM1,CD276,TLR1,TLR4,TRAF6,STAT5B,CARD11,CD86,CEBPG,TLR3,PRKCQ,TIRAP,IL1B,GLMN,HSPB1,SYK,THBS1,EREG
GO_MAINTENANCE_OF_PROTEIN_LOCALIZATION_IN_ORGANELLE	0.462559	1.44516	0.0338983	0.219147	29	28	HK2,MORC3,BCL3,PINK1,SUN1,KDELR2,HK1,PDIA2,HSPA5,KDELR3,PDIA3,KDELR1,OS9,TAF3,ANKRD13C,ARL2,SUPT7L,TSPO,BBS4,TAF8,GRIK5,SUN2,ARL2BP,TOPORS,PML,AKT1,GPAA1,SYNE1
GO_GLUCOSE_6_PHOSPHATE_METABOLIC_PROCESS	0.572036	1.44606	0.08	0.219195	22	18	GPI,HK2,HKDC1,TPI1,HK1,TKT,PGLS,DERA,H6PD,PGM2,RPE,PGD,HK3,TALDO1,SHPK,G6PD,RPIA,G6PC3
GO_REGULATION_OF_DNA_REPAIR	-0.383752	-1.40571	0.0526316	0.219416	75	71	APBB1,HMGB1,TERF2IP,EGFR,UBE2V1,RNF169,FBXO18,PPP4R2,UBE2V2,CBX8,CDK9,SIRT6,RPS3,NUDT16,NPAS2,RNF168,KDM1A,UIMC1,PPP4C,POLH,EYA3,DEK,KDM4D,OTUB1,TERF2,BABAM1,CUL4A,RAD52,UBR5,FAM178A,EYA1,FIGN,TWIST1,FAM175A,TFIP11,BRE,C12orf5,TRIP12,MGMT,KIAA0146,SIRT1,CEBPG,PML,TMEM161A,UBE2N,HELB,FIGNL1,PRKCG,RNF8,APEX1,WHSC1,ERCC8,CHEK1,TRIM28,RPA2,USP1,POLQ,FOXM1,OGG1,ANKRD32,RIF1,BRCC3,AXIN2,RAD51AP1,BRCA1,…
GO_REGULATION_OF_VASODILATION	0.507816	1.44668	0.0357143	0.219425	48	28	ADM,HMOX1,NOS3,P2RY1,ESR2,HMGCR,ECE1,UCN,APLN,ALOX12,ACE,PPARD,PLA2G6,SCPEP1,ACE2,F2RL1,GJA1,PTPRM,KAT2B,P2RY2,ADCY6,EPHX2,ADRB2,UTS2R,GPER,CPS1,ADORA1,GJA5
GO_ISOPRENOID_METABOLIC_PROCESS	0.396089	1.44621	0.0806452	0.219572	126	79	TH,HMGCS1,ALDH1A2,IDI1,MVD,MVK,PDE3A,HMGCR,FDFT1,SDC4,GGPS1,FDPS,AKR1C1,DHRS3,ALDH8A1,LRP1,RDH13,RDH5,PPARD,BCO2,STRA6,SCPEP1,RDH11,GPC2,RETSAT,APOM,NUS1,BCMO1,PHYH,APOE,PECR,SRD5A1,ADH5,HTRA2,DPM1,ABCA4,DGAT1,AKR1C3,PDSS2,DPM2,CYP1B1,SDC2,RBP1,SDR16C5,CRABP1,GPC6,ALDH1A1,LRAT,SDC3,RDH14,DPAGT1,AGRN,SDC1,DHRS4,PMVK,PNPLA4,CYP2E1,ALG5,RDH10,RARRES2,GPC4,GPC1,CRABP2,CYP2D6,PLB1,ALDH1A3,SRD5A3,CYP4V…
GO_RNA_SPLICING_VIA_TRANSESTERIFICATION_REACTIONS	-0.295118	-1.40461	0	0.219625	267	253	NOVA2,RBM15,NOL3,ZRSR2,KIAA1875,U2AF1L4,EIF4A3,PRPF3,SYF2,SMNDC1,RNF113A,BUD31,SRSF9,RBMXL1,SRPK2,SNRNP48,PCBP2,GEMIN8,DHX32,POLR2H,HNRNPH2,SF3B1,PABPC1,SF3B2,SPEN,USP49,SRSF4,PCBP1,XAB2,RBM41,SART1,POLR2C,ISY1,ZCRB1,SF3B14,PPIL3,SNRNP27,SLU7,GTF2F1,POLR2J,ZMAT5,LSM1,GTF2F2,UBL5,SF3A1,DGCR14,CSTF1,PRPF18,LSM2,PQBP1,SNW1,PRPF39,SFSWAP,NCBP2,RSRC1,SNRPD2,SF3A2,MPHOSPH10,SRRM1,PCF11,SNRPA1,RBMX2,PRP…
GO_POSITIVE_REGULATION_OF_LEUKOCYTE_MEDIATED_IMMUNITY	0.407407	1.44521	0.0298507	0.219715	85	56	HLA-A,TNF,LTA,C3,TGFB1,HLA-B,IL23A,HLA-E,B2M,PRKCZ,LAMP1,HPX,GAB2,STX4,ZBTB1,MALT1,RASGRP1,AP1G1,STX7,LAG3,F2RL1,VAMP8,VAMP7,GATA3,CD226,P2RX7,CD40,TRAF6,TRAF2,IL4R,TNFSF13,STAT5B,FZD5,CADM1,ADORA2B,NLRP3,FADD,PVRL2,MAP3K7,MSH6,SNX4,WHSC1,HSPD1,PVR,EXOSC3,ZP3,PAXIP1,CCL2,IL1B,RSAD2,SYK,STAT6,IL12A,FOXP3,CLCF1,UNG
GO_TELOMERE_CAPPING	-0.439103	-1.40576	0.105263	0.220497	29	26	HIST1H4I,HIST4H4,HIST3H3,TERF2IP,TINF2,TERF2,RAD50,TFIP11,HIST1H4K,HIST1H4J,POT1,DCLRE1B,ACD,HIST1H4E,HIST1H4B,HIST1H4H,HIST1H4C,HIST1H4D,HIST1H4L,PRKDC,DCLRE1C,NBN,MRE11A,DCLRE1A,TERF1,HIST1H4A
GO_CENTROSOME_CYCLE	-0.399811	-1.40629	0.0857143	0.220566	45	44	CETN2,NDEL1,BRSK1,CCP110,CEP135,NDE1,KIF3B,NPM1,FBXW5,CETN3,NEK2,CNTROB,CTNNB1,CEP72,TUBGCP2,KIAA0753,GADD45A,OFD1,CEP250,USP33,CEP63,TUBGCP4,CEP192,CEP152,C2CD3,CDK2,CDK1,SASS6,TUBGCP5,CENPJ,ROCK2,ARHGEF10,TUBGCP6,STIL,CDK5RAP2,KIF11,PLK4,TUBGCP3,WDR62,BRCA2,AURKA,TUBE1,BRCA1,PKD2
GO_REGULATION_OF_SMOOTH_MUSCLE_CELL_PROLIFERATION	0.411554	1.44403	0.0416667	0.220746	100	78	IGFBP3,TNFAIP3,TNF,HMOX1,PDGFRB,NPR3,ESR2,HMGCR,AKR1B1,NAMPT,TACR1,C3AR1,CX3CL1,ALOX12,CAMK2D,IL15,NOTCH3,NDRG4,IL6R,GSK3B,ILK,PPARD,KLF4,CAV1,CCL5,TRIB1,CDKN1B,APOD,TPM1,AGER,S1PR1,PPARGC1A,IL6,ID2,CYBA,ITGA2,MFN2,FGFR2,CTNNB1,SERPINF2,VIPR2,TRAF6,TCF7L2,MNAT1,EDN1,STAT5B,FOXP1,HDAC4,JUN,PDGFB,XRCC6,PPARG,BMP4,SF1,NR4A3,MTOR,RPS6KB1,IRAK4,DDX39B,TGFBR2,COMT,CTNNBIP1,STAT1,IRAK1,HIF1A,NDRG2,HBEGF…
GO_REGULATION_OF_CELL_ADHESION	0.331973	1.44273	0	0.221701	629	438	HLA-A,EPHA3,ITGA5,ACP5,HLA-DRA,EBI3,IL8,VNN1,CXCL13,EPB41L4B,TNF,TGFB1,MUC1,HLA-DRB1,VEGFA,WNT4,EFNA1,PAG1,TNFSF9,IL23A,ICAM1,PDE3B,EDIL3,DNM2,RND1,SDC4,PDCD1LG2,BMP2,LAMA4,CCDC88B,EPB41L5,ETS1,SAA1,CHRD,FSTL3,GSN,EFNB3,CYLD,CIB1,BTN2A2,HLA-E,LGALS1,DAPK3,HLA-DPB1,SPOCK1,SLC9A1,PTN,ABI3BP,DDR1,ADAM8,MAP3K8,SOX9,CX3CL1,SWAP70,HYAL1,ALOX12,NKAP,HMGB1,FN1,CEBPB,PRKCZ,ICOSLG,IRF1,IL15,NF1,PODXL,HLX,F…
GO_NEURON_MATURATION	0.543287	1.44308	0.0925926	0.221821	30	20	LGI4,RND1,CDKN1C,MTCH1,CLN5,MECP2,APP,SCARF1,NR4A2,GLDN,ANKS1A,GNAQ,RB1,SCLT1,NTN4,PICK1,KCNIP2,IRX5,AGRN,FARP2
GO_REGULATION_OF_INTERLEUKIN_1_PRODUCTION	0.463447	1.44054	0.0175439	0.224529	58	39	ACP5,CCL20,ERRFI1,TNFAIP3,SAA1,TRIM16,PANX1,HMGB1,ZC3H12A,F2R,LGALS9,AIM2,IFNAR1,PTGER4,SMAD3,NLRP1,ARRB2,ISL1,P2RX7,S1PR3,TLR4,ANXA1,FOXP1,PYDC2,GSDMD,GSTP1,SPHK1,NLRP3,PML,HDAC2,GAS6,CARD8,JAK2,IFI16,NOD1,PYCARD,HSPB1,CASP1,NLRP2
GO_CELLULAR_RESPONSE_TO_PEPTIDE	0.354433	1.43881	0	0.226574	274	205	ERRFI1,ATP6V1C2,NKX6-1,HDAC9,GNRHR2,CYP11A1,PLA2G1B,GNG7,PDE3B,LPIN1,HDAC5,GPR173,AKR1B1,IRS2,ATP6V1F,PCSK9,CPEB2,ATP6V1G2,NAMPT,GFPT1,ATP6V1D,PIK3C2A,INSR,PRKACB,SH2B2,INHBB,SLC9A1,POR,SLC26A6,TRIB3,ATP6V0E1,PRKCZ,STAT3,FYN,STAT5A,IGF1R,AP3S1,ATP6V1H,VAMP2,ENPP1,INPP5K,KLF4,BAIAP2L1,GRB2,RELA,LYN,FBN1,SOCS2,CASP4,PXN,FER,RIPK2,ATP6AP1,ADCY9,ATP6V1C1,WDTC1,ATP6V1E1,CAV1,ANXA5,ASS1,SOCS7,AHCYL1,EI…
GO_REGULATION_OF_GLYCOGEN_METABOLIC_PROCESS	0.523466	1.43822	0.0615385	0.226792	35	25	PPP1R3B,IRS2,GFPT1,INSR,EPM2AIP1,HMGB1,PPP1CB,GSK3B,ENPP1,INPP5K,PPP1R3E,PHKG2,GSK3A,PPP1R3F,PHLDA2,AKT2,DYRK2,PPP1R3D,MTOR,AKT1,PPP1R3G,PPP1CA,GRB10,IRS1,PASK
GO_DSRNA_FRAGMENTATION	-0.506695	-1.39787	0.047619	0.22843	22	20	SNIP1,EIF2C4,SMAD2,SMAD3,MRPL44,TARBP2,PRKRA,EIF2C3,EIF2C2,ADAR,METTL3,ZCCHC11,EIF2C1,HNRNPA2B1,DROSHA,TERT,DGCR8,SRRT,SMAD1,DICER1
GO_SENSORY_PERCEPTION_OF_LIGHT_STIMULUS	0.382602	1.43636	0	0.229549	212	104	SLITRK6,TH,AOC2,FSCN2,GJC1,RGS9,GABRR2,NXNL2,PRR4,GJA3,CACNB4,IMPG2,DFNB31,EPAS1,DHRS3,DRAM2,ATP8A2,MYO3B,GUCA1B,UNC119,SPATA7,CRYBB3,RGS16,RDH5,BBS10,WFS1,OLFM2,NOB1,BBS9,OCLM,DLL4,BBS7,OAT,EML2,ABLIM1,PDE6D,ATF6,PPT1,RIMS1,COL1A1,HSF4,CLN8,CNNM4,RP2,LAMB2,PDCL,HPS1,EYA3,RABGGTB,MYO9A,TACSTD2,ABCA4,BBS2,CCDC66,BBS4,CRYZ,CYP1B1,MYO5A,NDP,TGFBI,SDR16C5,RORB,GLRB,RP1,LRAT,VAX2,ATXN7,KIFC3,BEST1,CDH…
GO_REGULATION_OF_MEIOTIC_NUCLEAR_DIVISION	0.56602	1.43566	0.046875	0.229694	29	19	OSM,WNT4,PDE3A,SIRT2,HORMAD1,UBE2B,RPS6KA2,PRKAR1A,FZR1,LIF,FBXO43,PLCB1,CALR,MSX2,FBXO5,RAD1,MSX1,CDC20,MSH2
GO_VISUAL_BEHAVIOR	0.487509	1.43511	0	0.229996	50	31	HMGCR,IFT20,SYNGAP1,NPTN,ATP1A3,NF1,NDRG4,DEAF1,MECP2,APP,KRAS,NTS,CDK5,MLL,BRAF,NPHP1,NLGN3,ITGB1,CREB1,DYNLRB1,HOXA1,ATP1A2,CTNS,TANC1,NPHP4,RIC8A,MTOR,PPP1R1B,RGS14,HIF1A,MEIS2
GO_MULTI_ORGANISM_METABOLIC_PROCESS	0.364649	1.43295	0.0136986	0.230205	138	136	NUP210,RPS29,RPL35A,MAP2K1,RPL17,RPL12,NUPL1,MAP2K2,RPS18,RPL39,RPL26,RPS9,RPL24,RPS28,RPL13A,SUPT5H,RPL28,RPL18,RPLP2,RPL29,RPS27,RPS11,RPLP0,RPL27A,RPS25,RPL36,RPL37A,RPS3A,PCBP2,RPS12,RPL10,RPS13,RPS21,RPL11,POM121,RPL34,RPL18A,RPL3,UBA52,RPL5,RPL36A,RPL30,RPL8,RPL3L,EIF3D,RPS5,RPL21,RPS27A,RPLP1,RPS19,RPS8,RPS10,RPS20,RPL38,RPL23,MAP2K7,PCBP1,RPS16,RPL27,RPS15A,RPS4X,RPL32,RPL19,RPL7A,FAU,RPL…
GO_IMMUNOGLOBULIN_PRODUCTION	-0.405787	-1.39355	0.0227273	0.230244	48	31	HLA-DRB1,POLL,SWAP70,PMS2P5,RNF168,TCF3,TRAF3IP2,POLM,VPREB3,ERCC1,GCNT3,GALNT2,PMS2P1,CTNNBL1,RNF8,MSH3,MSH6,HSPD1,LIG4,EXOSC3,MLH1,PMS2,FAS,POLQ,IL7R,MSH2,PRKDC,NBN,POU2F2,UNG,EXO1
GO_REGULATION_OF_NITRIC_OXIDE_BIOSYNTHETIC_PROCESS	0.461708	1.42995	0.0333333	0.230256	53	36	ACP5,ITGB2,TNF,ICAM1,DNM2,PTX3,INSR,EGFR,ZC3H12A,KLF4,CAV1,ASS1,DDAH2,P2RX4,ATP2B4,IL6,MAPK9,NOS1AP,TSPO,TLR4,PTK2B,AKT2,EDN1,TLR5,HSP90AB1,KLF2,MTOR,AKT1,GLA,JAK2,DDAH1,PTGS2,IL1B,CLU,HSP90AA1,PKD2
GO_POSITIVE_REGULATION_OF_NEURON_PROJECTION_DEVELOPMENT	0.346229	1.42939	0	0.230363	232	177	EPHA3,ADAMTS1,VEGFA,NEU1,TRPV2,PPP2R5B,RAPGEF1,NGFR,SCN1B,L1CAM,PALM,NCKIPSD,SEMA7A,MAP1B,PARK2,MAP2K1,CBFA2T2,NPTN,CPEB3,PTN,APBB1,GOLGA4,ATP8A2,FN1,MAP2K2,RND2,ARF1,DISC1,NEGR1,SNX3,NDEL1,IST1,FYN,NDRG4,SYT17,PTK6,ABL2,GSK3B,ILK,STK11,ZMYND8,CAMK1D,SEMA5A,LYN,EPHA4,RHOA,GPRC5B,FMR1,FKBP1B,NEDD4L,LTK,UBE2V2,SCARF1,TMEM30A,SRF,BRAF,EPOR,DPYSL3,MARCKS,EP300,SEMA4D,RAB11A,CUL7,ITPKA,PRKCI,FBXO38,GR…
GO_TETRAHYDROFOLATE_METABOLIC_PROCESS	-0.526341	-1.39409	0.0540541	0.230396	21	18	MTHFR,ALDH1L2,GCH1,MTHFD2,SARDH,ATPIF1,FTCD,DHFRL1,MTHFD1L,GART,SHMT1,ATIC,SHMT2,MTHFS,MTHFD2L,TYMS,MTHFD1,DHFR
GO_EPHRIN_RECEPTOR_SIGNALING_PATHWAY	0.418185	1.43344	0.0289855	0.230423	85	70	EPHA3,EFNA3,EFNA1,EFNA2,NGEF,EFNB3,SDCBP,EFNA4,FYN,APH1B,RAC1,CDC42,ADAM10,AP2A1,EFNB1,LYN,EPHA4,RHOA,MYL12A,WASL,ACTG1,AP2A2,CRK,ITSN1,PSENEN,ARPC3,PTK2,PAK1,ANKS1A,EPHB3,ROCK1,ACTR2,ARPC2,GIT1,YES1,ARPC1A,APH1A,DNM1,AP2B1,PTPN11,ARPC5,ARPC4,MMP9,EPHB4,ARHGEF7,ACTR3,EFNA5,SDC2,EPHA5,EPHA7,AP2S1,RASA1,NCSTN,ARPC1B,SS18,AP2M1,SIPA1L1,EPHB2,EFNB2,SRC,ROCK2,TIAM1,EPHA1,ACTB,EPHA10,VAV2,KALRN,HRAS,EP…
GO_VIRION_ASSEMBLY	0.473754	1.43023	0.0526316	0.230455	37	35	VPS37D,TBC1D20,MITD1,RAB1A,VPS37A,UBA52,RPS27A,CHMP4B,CHMP5,LRSAM1,VPS37B,CHMP2B,PDCD6IP,VPS4B,CHMP7,RAB43,RAB1B,VPS37C,APOE,CHMP3,CHMP2A,CHMP1B,CHMP1A,FAM125A,CHMP4A,VTA1,VPS28,CHMP4C,TSG101,USP6NL,VPS4A,PPIA,DDX6,CHMP6,UBB
GO_REGULATION_OF_SECRETION	0.316935	1.43418	0	0.230769	699	452	STC1,TNFRSF9,RAPGEF4,TNF,RAB3A,CACNA1I,CORIN,OSM,HMOX1,NKX6-1,TGFB1,HLA-DRB1,CACNA1H,CD14,PLA2G1B,TLR6,TMF1,EGF,CSF1R,SEC24A,P2RY1,WNK1,NPHS1,HMGCR,PAM,IRS2,SDC4,NR1D1,FAM132A,IL1A,DPYSL2,INHA,WNK4,STXBP1,SAA1,PFKFB2,RAB11FIP5,SLC2A1,PIM3,UCN,SDCBP,POFUT2,BTN2A2,HLA-E,SCG5,NOV,SERP1,SMPD3,PDE4C,RAB33B,TACR1,GOLPH3L,SIRT4,RAB8B,PARK2,PINK1,ACSL4,TRIM16,INHBB,GIPR,SYT5,TC2N,PLA2R1,PANX1,APBB1,RAB9A…
GO_EPITHELIAL_CELL_DEVELOPMENT	0.370348	1.4304	0	0.230777	186	144	STC1,SLITRK6,NKX6-1,SLC4A5,WNT4,TMOD1,RAPGEF1,ICAM1,NPHS1,ESR2,EPB41L5,PDZD7,CDKN1A,FOSL2,TBC1D20,SOX8,FLNB,PRDM1,STRC,TMC1,SOX9,CLDN3,PDE2A,RFX3,RAB1A,PODXL,MYO1E,F11R,MYADM,BFSP1,RAC1,CDC42,SEC24B,PAX8,ARID4A,RAB25,NOTCH1,RILPL2,MET,CLIC4,RAPGEF6,RARA,JAG1,ACTA2,IQGAP1,SIDT2,RAB13,RILPL1,YIPF6,C1GALT1,PTPRS,TJP2,PDPK1,B4GALT1,HYDIN,ROCK1,PLOD3,MLLT4,RAB1B,LAMB2,ATRX,ARID4B,HEG1,FNDC3A,ST14,E2F4…
GO_HEMOSTASIS	0.347041	1.43373	0	0.230816	311	220	MAFG,PRTN3,GPI,VCL,F2RL2,SERPIND1,C3,ADORA2A,P2RY1,SERPINA5,GATA6,PLAUR,STXBP1,SAA1,VKORC1,F3,EHD2,WAS,MAFK,PRKACB,BLOC1S3,HIST1H3H,SH2B2,ENTPD2,PHF21A,PIK3R5,RAB5A,ANO6,IRF2,RAD51B,CX3CL1,LMAN1,HIST2H3D,IRF1,AVPR2,TFPI,CD9,GNA15,RAC2,FYN,ADAMTS13,KIAA1715,GNA12,ILK,F2R,RAC1,CDC42,PAPSS2,MAFF,CD59,DGKI,LYN,RHOA,PRKCE,PROS1,HIST1H3D,MYL12A,ACTG1,ANXA5,HMG20B,MAPK3,ITPR3,GNB1,P2RX4,GNA13,SRF,PDGFC,…
GO_CELLULAR_CHEMICAL_HOMEOSTASIS	0.323314	1.43297	0.0135135	0.230845	570	357	MAFG,CALB1,PDK3,STC1,CXCL13,SLC17A7,TH,ERO1L,ADM,HMOX1,ATP6V1C2,CCR1,FTH1,SLC4A5,TGFB1,STC2,MTL5,ICAM1,P2RY1,HK2,ATP1B2,HERPUD1,PYGM,IRS2,SLC6A12,ATP6V1F,ATP6V1G2,ATP7B,CACNB4,ATP2A3,JPH2,SAA1,HKDC1,RAB11FIP5,NOL3,SLC31A1,LGALS1,TACR1,S1PR4,ATP6V1D,ATP2A1,GIPR,SLC9A1,NPTN,MLXIPL,DDIT3,SLC26A6,SLC31A2,SLC39A7,ABCB6,ATP1A3,ATP6V0E1,C3AR1,CACNB3,SLC26A7,SWAP70,HK1,HMGB1,CAMK2D,FN1,LCN2,ARF1,NMB,AQP1…
GO_KERATAN_SULFATE_METABOLIC_PROCESS	0.501251	1.43167	0.0655738	0.230857	33	22	ST3GAL2,PRELP,B4GALT4,HEXB,ST3GAL6,GNS,GALNS,GLB1,ST3GAL4,SLC35D2,ST3GAL1,B4GALT1,B4GALT5,B4GALT3,CHST1,HEXA,B3GNT2,B4GALT2,B3GNT1,B3GNT3,ST3GAL3,B4GALT6
GO_POSITIVE_REGULATION_OF_NF_KAPPAB_TRANSCRIPTION_FACTOR_ACTIVITY	0.385027	1.42883	0	0.230956	132	108	ITGB2,TNF,IKBKG,RHEBL1,TGFB1,NFKBIA,PLA2G1B,ICAM1,NFKB2,CIB1,RBCK1,ADAM8,PRKCZ,IRAK2,TRADD,TRIM13,TERF2IP,IL6R,HSPA1B,UBE2V1,TRIM15,NFKBIB,BCL10,RELA,FER,RIPK2,UBA52,EIF2AK2,CARD14,KRAS,TRIM38,RPS27A,LGALS9,CAT,MAP3K13,TRIM37,AIM2,RPS3,MALT1,PRKCI,TAB2,MTPN,TRIM5,AGER,PSMA6,IL6,S100A9,NPM1,PRKD2,RIPK4,PRKCH,RPS6KA5,ERC1,TNFRSF11A,RPS6KA4,DDRGK1,CTH,ARHGEF2,AMH,TRAPPC9,CLOCK,IRAK3,CD40,TLR2,TLR4,R…
GO_RIBOSOMAL_SMALL_SUBUNIT_BIOGENESIS	-0.359585	-1.39447	0.0606061	0.231198	59	56	RRP7A,RPS28,RPS27,NOB1,RPS21,RPS5,RPS19,RPS8,RPS10,RPL38,RPS16,RPS15,MPHOSPH10,UTP14C,UTP18,RPS6,TSR2,NGDN,ABT1,NOP14,RPS24,UTP11L,RPS7,UTP6,SRFBP1,FCF1,UTP23,TBL3,RPS27L,DIEXF,NOC4L,MRPS9,RPSA,UTP3,DCAF13,LSM6,RRP36,RRP7B,KRR1,NOM1,UTP14A,ERAL1,WDR3,MRPS7,WDR46,EMG1,RCL1,PWP2,MRPS11,RPS14,BYSL,NOL11,HEATR1,CIRH1A,RRS1,UTP20
GO_PROTEIN_LOCALIZATION_TO_GOLGI_APPARATUS	0.475953	1.43176	0.0350877	0.231246	33	29	OPTN,RAB33B,IFT20,GOLGA4,GBF1,ARL1,RGPD6,RAB6A,RGPD1,GCC1,VPS13C,SYS1,NRAS,SORL1,COG7,GOLGA1,GOLPH3,PACS1,GCC2,TRIP11,CSNK1D,RGPD2,VPS13D,ATP9B,RGPD8,VPS13A,PAQR3,ARFRP1,OBSL1
GO_REGULATION_OF_TUMOR_NECROSIS_FACTOR_MEDIATED_SIGNALING_PATHWAY	0.452	1.4311	0.030303	0.231273	50	44	TNFAIP3,TNF,BIRC3,IKBKG,NOL3,CYLD,RBCK1,PARK2,TAX1BP1,CLIP3,TRADD,HSPA1B,BIRC2,MADD,UBA52,GNB2L1,RPS27A,PIAS4,TNFRSF1A,PELI3,PTPN2,HIPK1,SHARPIN,F2RL1,FAM105B,TRAF2,RFFL,CPNE1,PYDC2,CHUK,ZNF675,RNF31,TRAF1,HSPA1A,GSTP1,SPHK1,IKBKB,GAS6,UBB,RIPK1,PYCARD,SYK,TRAIP,CASP8
GO_SMALL_MOLECULE_BIOSYNTHETIC_PROCESS	0.333576	1.43048	0	0.231317	443	333	LSS,ALDOC,ENO2,ACSS2,INSIG1,NOXRED1,MSMO1,PGAM2,GPI,KDM3A,HMGCS1,INSIG2,ADM,HSD17B8,ALDH1A2,PGK1,IDI1,SQLE,CACNA1H,MVD,PLA2G1B,ELOVL3,DHCR7,SCD,PADI2,PADI1,EBP,MVK,HSD17B7,LPIN1,HMGCR,AKR1B1,FDFT1,SLC27A1,IPMK,GAPDH,CHST15,ENO1,PGAM1,NSDHL,CYP51A1,ALOXE3,PHOSPHO1,ELOVL7,GGPS1,PFKFB1,C14orf1,FDPS,FADS3,ACLY,ALDH8A1,GATM,HSD17B3,PRKAB2,IMPAD1,OXSM,CYB5R2,ALOX12,TPI1,PTGDS,LPIN2,SAMD8,TKT,VCAN,GAD1,…
GO_NEGATIVE_REGULATION_OF_MITOTIC_CELL_CYCLE	-0.31615	-1.39517	0	0.231317	199	181	GPR132,FOXN3,TGFB1,MUC1,PPP2R5C,DACT1,CDKN1A,CDKN2B,BTG2,HECA,SYF2,ARID3A,TPRA1,PRMT2,CSNK2A1,PTEN,TNKS,KANK2,RBL2,UBA52,TIMP2,RPS27A,NEK11,GIGYF2,CTDSP2,USP17L2,ATF2,CSNK2A2,TOM1L2,CDKN1B,MYO16,EP300,FZD3,CNOT7,OVOL1,CNOT6L,CRADD,SMAD3,FOXO4,MIIP,CNOT2,DLG1,RAD9B,ATRX,HUS1B,MAD2L2,E2F4,NPM1,RB1,INTS3,CHFR,APC,ABL1,CNOT1,RBM38,ATM,PSMG2,TOP2B,CNOT4,FBXO7,RAD17,TNKS1BP1,RPS6,FBXO31,CTNNB1,NME6,FOX…
GO_DEVELOPMENTAL_INDUCTION	0.531675	1.42745	0.02	0.232455	27	19	WNT4,POU5F1,WNT2B,BMP2,SOX8,SOX9,HIPK1,CTNNB1,WNT2,NKX2-1,FGFR1,FRS2,FZD5,BMP4,HOXC11,HIPK2,WNT3,SIX1,FGF8
GO_PLACENTA_BLOOD_VESSEL_DEVELOPMENT	0.492725	1.42459	0.0819672	0.232998	28	27	SOCS3,RBM15,NSDHL,PLCD1,HEY1,MAP2K1,RBPJ,JUNB,SPINT1,TMED2,ITGB8,NR2F2,MAPK1,WNT2,HEY2,HES1,FZD5,FBXW8,PKD1,ARID1A,AKT1,PLCD3,HS6ST1,CYR61,OVOL2,PKD2,FOSL1
GO_NEGATIVE_REGULATION_OF_EPITHELIAL_CELL_APOPTOTIC_PROCESS	0.489786	1.42491	0.0625	0.233139	35	20	TNFAIP3,ICAM1,TNIP2,ANGPTL4,WFS1,SEMA5A,MAPK7,BRAF,CAST,IL11,ABL1,SERPINE1,ANGPT1,GATA3,NDNF,TCF7L2,NFE2L2,MTOR,GAS6,PDX1
GO_POSITIVE_REGULATION_OF_MAP_KINASE_ACTIVITY	0.358905	1.42674	0.0136986	0.233341	207	152	TNF,IKBKG,TGFB1,PDGFRB,VEGFA,PDGFA,DUSP5,PLA2G1B,TLR6,EFNA1,EGF,FPR1,AVPI1,DUSP9,BMP2,SHC2,MAPK8IP3,SAA1,INSR,MAP2K1,PIK3R5,ADAM8,MAP2K2,IRAK2,TPD52L1,EGFR,SPAG9,ILK,MADD,MAP3K2,EPHA4,PEA15,DVL2,RIPK2,MAP3K9,MAP3K10,UBA52,MAPKAPK2,KRAS,RPS27A,MAPK3,MAP2K7,ERN1,DAXX,CD81,PDGFC,SASH1,RPS3,ERP29,ADRA2B,RASGRP1,LRRK2,AXIN1,PAK1,FZD8,TAB2,MAGED1,MUL1,PDCD10,MAP3K11,ARHGEF5,MAP3K4,MAP2K3,MAP4K5,DAB2IP,…
GO_POSITIVE_REGULATION_OF_PEPTIDYL_TYROSINE_PHOSPHORYLATION	0.382172	1.42412	0.0149254	0.233392	162	108	CSF2,ITGA5,OSM,TGFB1,VEGFA,EFNA1,EGF,CSF1R,IL23A,ICAM1,SOCS3,IL24,VEGFB,ADAM17,ACE,STAT3,IL15,IL18,HCLS1,FYN,UNC119,PTK6,IL6R,HPX,STK11,PIBF1,LYN,RICTOR,VTN,DVL2,GPRC5B,RIPK2,CCL5,CD81,TNFRSF1A,ABI1,STAP2,ADRA2B,PTGER4,SEMA4D,TNK2,CRLF1,SRCIN1,ARRB2,IL6,EHD4,IL29,IL11,ABL1,ITGB1,YES1,ANGPT1,LIF,ERBB3,ARHGEF2,ISL1,NRP1,HAX1,EFNA5,AFAP1L2,CNTN1,NRG1,CSPG4,ITGB3,CD44,CD40,GHR,IL31RA,ENPP2,PTK2B,FBXW…
GO_POSITIVE_REGULATION_OF_PHOSPHOLIPASE_ACTIVITY	0.484772	1.42511	0.0526316	0.23343	53	26	PDGFRB,PLA2G1B,ARF4,S1PR4,PRKCZ,GNA15,EGFR,ARL1,ABL2,TXK,PRKCE,CCL5,GNA13,MARCKS,PDPK1,GNAQ,FGFR2,PRKCD,FGFR1,FGF2,EDNRA,FGFR3,LPAR2,CYR61,LPAR1,PLCB2
GO_HYALURONAN_METABOLIC_PROCESS	0.497444	1.42534	0.0847458	0.233693	31	22	TGFB1,ITIH4,SLC9A1,PIM1,HYAL1,ITIH5,IL15,HEXB,HYAL3,KIAA1199,ABCC5,CD44,FGF2,HEXA,GUSB,HAS3,AKT1,MKI67,HYAL2,HAS2,HMMR,IL1B
GO_TRANSMISSION_OF_NERVE_IMPULSE	0.507015	1.42604	0.0350877	0.23374	54	19	SCN5A,CACNA1I,CNTNAP1,SCN1B,CACNB4,KCNMB4,FKBP1B,P2RX4,MYH14,SCN8A,S1PR1,PAFAH1B1,CACNG4,KCNMB3,SOD1,SCN9A,GPER,GRIK2,DRD5
GO_REGULATION_OF_OSTEOCLAST_DIFFERENTIATION	0.464163	1.42566	0.05	0.233747	63	39	TNF,CCR1,CSF1R,IL23A,MAFB,MITF,FSTL3,CEBPB,NF1,UBASH3B,INPP5D,TFE3,ATP6AP1,FOS,CCL5,TJP2,GNAS,PIK3R1,CSF1,ESRRA,CREB1,RASSF2,KLF10,CTNNB1,SIGLEC15,TLR4,CA2,TRAF6,ZBTB7A,ZNF675,LILRB3,MTOR,TLR3,TOB2,TMEM64,CAMK4,BGLAP,PPARGC1B,SLC9B2
GO_RESPONSE_TO_WOUNDING	0.322762	1.42223	0	0.236121	563	405	MAFG,PRTN3,ITGA5,CCL20,EPB41L4B,VCL,ADM,HMOX1,F2RL2,SERPIND1,CCR1,C3,TGFB1,PDGFRB,PDGFA,IFRD1,SCARB1,ADORA2A,AHNAK2,NGFR,P2RY1,SERPINA5,SPARC,GATA6,POU5F1,SDC4,PLAUR,ARF4,LCP1,IL1A,IL24,MUSTN1,KLK8,STXBP1,ETS1,ODAM,SAA1,GSN,NOL3,NOV,VKORC1,F3,LGALS1,EHD2,WAS,CALU,MAFK,PRKACB,BLOC1S3,HIST1H3H,SH2B2,ENTPD2,PHF21A,PIK3R5,TGFBR1,GIPR,ADAM17,RAB5A,ANO6,DDR1,IRF2,RAD51B,CX3CL1,FN1,LMAN1,HIST2H3D,IRF1,N…
GO_REGULATION_OF_PROTEIN_SERINE_THREONINE_KINASE_ACTIVITY	0.325033	1.42115	0	0.236179	470	381	SPDYA,TNFAIP3,TNF,TNXB,IKBKG,TGFB1,PDGFRB,VEGFA,PDGFA,DUSP5,PLA2G1B,TLR6,EFNA1,EGF,CSF1R,RAPGEF1,C21orf7,WNK1,GADD45G,FPR1,HMGCR,AVPI1,DUSP9,DUSP1,SLC27A1,GADD45B,TNIK,DUSP10,MAP3K15,BMP2,SHC2,MAPK8IP3,SAA1,HHEX,CIB1,CDKN1A,CRKL,INSR,MAP2K1,CDKN2B,CDKN2D,PIK3R5,TGFBR1,HSPA2,ADAM17,TRIB3,SMPD1,PIM1,ADAM8,MAP3K8,CDK7,TNFRSF10B,MAPK8IP1,MAP2K2,NF1,IRAK2,MAPRE3,ADAM9,TPD52L1,EGFR,IGF1R,CDKN1C,SPAG9,G…
GO_NEURON_NEURON_SYNAPTIC_TRANSMISSION	0.480539	1.42125	0.0714286	0.236621	56	33	SLC6A20,SLC17A7,TH,SLC6A3,CACNB4,RASD2,PARK2,NF1,CNIH2,RAC1,PTEN,CDK5,VDAC1,TMOD2,ALS2,NAPA,CNIH3,RAC3,CLSTN3,DNM1,GLRB,KIF1B,GRIK5,GPR52,PARK7,SHC3,SLC1A4,ADRB2,UNC13B,GPR21,SLC6A9,GRIK2,DRD5
GO_HISTONE_METHYLATION	-0.35977	-1.38865	0.0243902	0.236871	84	73	KDM3A,PRDM16,CHD5,MLL3,PRMT2,WHSC1L1,PRDM2,ARID4A,MLL5,MECP2,MLL,FBL,SMYD3,SETD3,DOT1L,ARID4B,ASH1L,HIST1H1C,SETD8,RBBP5,SETD2,MLL4,HIST1H1D,PRDM5,ZNF335,EZH1,HIST1H1E,SATB1,SETD1A,KDM6A,OGT,DPY30,MLL2,SETDB1,PRMT1,C17orf79,CTR9,EHMT2,SUZ12,SUV420H1,PRMT5,MEN1,NSD1,CARM1,SMYD2,TET2,ASH2L,EHMT1,SETDB2,SUV420H2,WHSC1,WDR82,TET3,SETD7,EED,EZH2,WDR61,PRDM6,PAXIP1,RTF1,PRDM4,PRMT3,MECOM,WDR5,SUV39H1,S…
GO_POSITIVE_REGULATION_OF_REACTIVE_OXYGEN_SPECIES_METABOLIC_PROCESS	0.415762	1.41981	0.0289855	0.236907	86	63	ITGB2,TNF,TGFB1,PDGFRB,ICAM1,DNM2,PTX3,DUOXA1,CDKN1A,INSR,EGFR,ZC3H12A,KLF4,GRB2,ASS1,DDAH2,P2RX4,ACE2,RAB27A,AGER,IL6,MAPK9,CYBA,NOS1AP,ROMO1,F2RL1,AKR1C3,PRKCD,TSPO,XDH,TLR4,RIPK3,PTK2B,MAPK14,GADD45A,AKT2,ZNF205,OGT,EDN1,TLR5,HDAC4,TP53,PDGFB,HSP90AB1,PARK7,GSTP1,NFE2L2,RNF41,KLF2,MTOR,AKT1,JAK2,TGFBR2,SOD1,DDAH1,PTGS2,IL1B,RIPK1,CLU,THBS1,HSP90AA1,PLAU,PKD2
GO_ESTABLISHMENT_OF_PROTEIN_LOCALIZATION_TO_MEMBRANE	0.337778	1.42137	0.0131579	0.237006	264	244	TNF,WNT4,BMF,GRIN3B,RPS29,OPTN,PALM,SDCBP,VAMP5,TRAM2,SRP54,RPL35A,RAB8B,NPC1,RPL17,SSR2,RPL12,GOLGA4,BBC3,SRPR,PTCH1,AMN,ATG4A,EGFR,TMED2,F11R,RPS18,MYADM,RPL39,RPL26,PKP2,RPS9,ANXA2,RPL24,RPS28,TOMM7,RPL13A,RPL28,JUP,RPL18,RPLP2,VAMP2,RPL29,CDH1,BCL2L11,RPS27,RPS11,RPLP0,INPP5K,RPL27A,RPS25,RPL36,RPL37A,RPS3A,CLIP1,RPS12,BLZF1,SYS1,RPL10,RPS13,RPS21,RPL11,NKD2,RPL34,RPL18A,RPL3,UBA52,BAD,RPL5,R…
GO_POSITIVE_REGULATION_OF_GLYCOPROTEIN_METABOLIC_PROCESS	0.548982	1.42001	0.0178571	0.237026	20	15	INSR,GOLGA2,IL15,RAB1A,EP300,RAB1B,CCL21,ARFGEF1,CTNNB1,SOAT1,TCF7L2,PLCB1,RAMP1,PAWR,ACPL2
GO_BONE_DEVELOPMENT	0.380698	1.42025	0	0.237204	156	116	STC1,ACP5,INSIG1,INSIG2,TGFB1,COL13A1,BMPR1B,SPARC,BMP2,PHOSPHO1,COL27A1,VKORC1,SPNS2,DHRS3,MEF2D,SH3PXD2B,IMPAD1,ANO6,SOX9,PAPPA2,WASF2,LEPRE1,ANXA2,PAPSS2,RHOA,TULP3,PLS3,RARA,BBX,SRF,PDGFC,ABI1,CHSY1,EP300,PTGER4,SEMA4D,TFAP2A,THBS3,SBDS,AKAP13,COL1A1,GLG1,NAB2,GNAS,SMAD5,SKI,RUNX2,SRD5A1,ZFPM1,BMPR2,MMP13,FGFR2,PTPN11,RAB23,PRPSAP2,HOXB4,MED1,SHOX2,FAT4,SULF1,RARB,TWIST1,BMP6,MMP16,PAFAH1B1,A…
GO_EMBRYONIC_HINDLIMB_MORPHOGENESIS	-0.461987	-1.38728	0.075	0.237702	29	20	AFF3,NOTCH1,GNAS,RPGRIP1L,MMP13,CHD7,CTNNB1,MED1,RARB,TWIST1,OSR2,PITX1,BMP4,RARG,MSX2,TBX3,MSX1,WNT3,FGF8,OSR1
GO_PROTEIN_AUTOPHOSPHORYLATION	0.34973	1.41829	0	0.238561	192	156	STK33,PDGFRB,DAPK2,CLK3,MKNK2,DDR2,CLK4,CSF1R,WNK1,NEK6,TNIK,PIM3,EIF2AK3,INSR,CLK1,DAPK3,PINK1,FGFR4,PIM1,DDR1,CAMK2D,MAP2K2,STK24,JAK1,FYN,EGFR,IGF1R,PTK6,ABL2,GSK3B,ULK1,CSNK2A1,STK11,TXK,LYN,PIM2,EPHA4,FRK,FER,STK16,MAP3K9,MAP3K10,EIF2AK2,CLK2,MAPKAPK2,CSNK1G2,CDK5,DAPK1,MAPK3,LMTK2,ERN1,SIK2,STYK1,MAP3K13,MAP3K3,PEAK1,DYRK1A,PTK2,TNK2,LRRK2,PAK1,MAP3K12,PDPK1,SLK,EPHB3,SMG1,MARK2,NLK,UHMK1,M…
GO_MYD88_INDEPENDENT_TOLL_LIKE_RECEPTOR_SIGNALING_PATHWAY	0.484242	1.41752	0.0588235	0.239366	30	26	TANK,BIRC3,IKBKG,CD14,BIRC2,IRF7,PRKCE,LY96,UBA52,UBE2D2,RPS27A,UBE2D3,UBE2D1,TBK1,IRF3,TLR4,TRAF6,CHUK,TRAF3,FADD,IKBKE,IKBKB,TLR3,UBB,RIPK1,CASP8
GO_NEGATIVE_REGULATION_OF_SMOOTH_MUSCLE_CELL_PROLIFERATION	0.515316	1.41657	0.0392157	0.240802	36	26	IGFBP3,TNFAIP3,HMOX1,NPR3,ESR2,IL15,NDRG4,ILK,PPARD,KLF4,CAV1,TRIB1,CDKN1B,APOD,TPM1,PPARGC1A,MFN2,VIPR2,PPARG,SF1,COMT,CTNNBIP1,NDRG2,GPER,IL12A,IGFBP5
GO_CHROMATIN_REMODELING	-0.327798	-1.38392	0	0.241234	150	131	HIST1H4I,PADI2,HDAC5,SPTY2D1,CHD5,HIST4H4,MBD3,SOX9,MORF4L2,SATB2,TTF1,BAZ2A,BRD4,SUPT5H,CENPT,ZBTB1,RSF1,ZNHIT1,TADA2B,DAXX,GATAD2B,RERE,ACTR6,ATRX,MBD2,CHRAC1,INO80B,NPM1,RB1,BAHCC1,VPS72,HMGA1,MLL4,HNRNPC,SMARCA2,STRA13,CTNNB1,GATA3,SMARCA5,TOP1MT,BAZ1B,MYSM1,SUPT4H1,SATB1,KAT2B,PIH1D1,CHD1,CENPC1,SCMH1,HIST1H4K,ACTR8,BAHD1,HIST1H4J,HDAC4,FOXA1,PSME4,SMARCD2,CHD4,SUPT6H,MSL3,SMARCE1,ARID1A,ARI…
GO_HOMOLOGOUS_CHROMOSOME_SEGREGATION	-0.455216	-1.38445	0.0851064	0.241397	48	26	HORMAD1,SUN1,UBE2B,CCNB1IP1,BAG6,ATM,DMC1,MSH4,RNF212,LEPREL4,MLH3,REC8,PTTG1,SYCP2,MLH1,TMEM48,SYCE1,MSH5,SYCE2,ESPL1,FANCD2,BRCA2,PLK1,TRIP13,MRE11A,TERF1
GO_CELL_ACTIVATION	0.318384	1.41571	0	0.241713	568	371	NDRG1,CSF2,IL21R,EBI3,IL8,CD7,ITGB2,VCL,F2RL2,TGFB1,HDAC9,PLCL2,PDGFA,WNT4,RELB,JMJD6,TNFSF9,IL23A,ICAM1,P2RY1,MICA,HDAC5,IKZF3,ASTL,MAFB,NFKB2,LCP1,ULBP2,STXBP1,SAA1,HHEX,UBD,FNIP1,HLA-E,PI4K2A,PIK3CD,SELPLG,BCL3,LGALS1,WAS,BTN3A1,BLOC1S3,LEPR,ENTPD2,PIK3R5,TGFBR1,TPD52,ADAM17,RBPJ,MICB,IGBP1,B2M,CX3CL1,SWAP70,NKAP,HMGB1,FN1,CEBPB,ICOSLG,IRF1,IL15,GBF1,IL18,CD9,GNA15,ADAM9,RAC2,FYN,ADAMTS13,BCL6…
GO_RESPONSE_TO_DSRNA	-0.372407	-1.38254	0.0526316	0.241848	72	52	NFKBIA,SNIP1,RALB,RIPK2,EIF2C4,EIF2AK2,CAV1,MAPK3,SMAD2,PELI1,SMAD3,MRPL44,MUL1,NPM1,TARBP2,PRKRA,EIF2C3,IRF3,EIF2C2,ADAR,MAPK1,IRAK3,P2RX7,MB21D1,SLC3A2,FLOT1,METTL3,ZCCHC11,PMAIP1,DDX21,TLR3,EIF2C1,ZC3HAV1,NFKB1,IFNE,IFIT1,IFNA1,DHX36,MAVS,DDX1,IFNA13,HNRNPA2B1,RFTN1,DROSHA,TMEM173,TERT,DGCR8,SRRT,SMAD1,DDX58,DICER1,CARD9
GO_DNA_MODIFICATION	-0.374223	-1.38109	0	0.241889	79	58	KDM1B,ASCC1,BAZ2A,APOBEC3D,MLL5,MPG,FOS,TDRKH,MLL,GATAD2B,NEIL1,FTO,GNAS,ATRX,ASCC3,TET1,ALKBH1,ALKBH2,NEIL2,MBD4,GATAD2A,ASCC2,ZFP57,TDG,PICK1,ALKBH3,MGMT,EHMT2,EXOSC5,TET2,NTHL1,EHMT1,APOBEC3C,SMUG1,EXOSC4,MTA2,APEX1,EXOSC3,TET3,HEMK1,CTCF,EZH2,PLD6,MTRR,TRIM28,APOBEC3F,DNMT3A,TRDMT1,DNMT1,OGG1,APOBEC3G,MUTYH,ATF7IP,DMAP1,PRMT7,UNG,DNMT3B,BEND3
GO_GLUTATHIONE_METABOLIC_PROCESS	-0.389793	-1.38142	0.0810811	0.24231	61	44	GGT7,GCLC,GSTM2,IDH1,EEF1G,GGT1,GSTO2,CLIC4,CNDP2,HAGH,GSTA4,CLIC1,GLO1,GCLM,GGTLC2,GSTT2B,MGST1,GSTT2,GSTT1,GSTM3,CTNS,ETHE1,GSR,GSTP1,GSTZ1,GSTM4,CLIC3,G6PD,GSS,GSTO1,GPX1,SOD1,GSTK1,CHAC1,GLRX2,GGCT,EEF1E1,ALDH5A1,GDAP1,MGST2,CLIC2,OPLAH,CHAC2,GGT6
GO_HISTONE_PHOSPHORYLATION	-0.466153	-1.37985	0.0243902	0.242783	25	24	AURKC,NEK11,MAP3K12,RPS6KA5,ATM,PKN1,RPS6KA4,PRKCD,BAZ1B,PRKAA2,VRK1,HIPK4,PRKCA,CDK2,CDK1,JAK2,CHEK1,AURKB,PRKAA1,VPRBP,GSG2,AURKA,CCNB1,HMGA2
GO_NEGATIVE_REGULATION_OF_LIPID_METABOLIC_PROCESS	0.433799	1.41269	0.0526316	0.243359	80	58	INSIG1,TNF,INSIG2,PDGFA,WNT4,SNAI1,PDE3B,PIK3IP1,SLC27A1,BMP2,SIRT4,TRIB3,STK11,PIBF1,LPCAT1,WDTC1,ACADVL,KIAA0226,CRTC3,APOD,SNAI2,PPP2R5A,APOE,DAB2IP,AKR1C3,UGT1A6,ERLIN1,HCAR2,PIK3CG,BSCL2,FBXW7,ORMDL1,SIK1,PDGFB,ATP1A1,SIRT1,REST,FGF19,CCNC,SCAP,AKT1,CYP27B1,ERLIN2,ORMDL2,GFI1,NFKB1,SOD1,PRKAA1,GPLD1,GPER,ACACB,IL1B,APOC1,PROX1,DGAT2,BRCA1,ADORA1,METTL20
GO_NEGATIVE_REGULATION_OF_RESPONSE_TO_ENDOPLASMIC_RETICULUM_STRESS	0.454819	1.41308	0.0655738	0.243624	39	35	HERPUD1,YOD1,PARK2,ERLEC1,PPP1R15A,PPP1R15B,CREB3,BFAR,WFS1,TMBIM6,GNB2L1,UBXN1,DNAJC3,TXNDC12,NCK1,GRINA,UBAC2,LRRK2,OS9,SYVN1,MAGEA3,CREB3L1,USP25,DERL2,PTPN1,UBE2J1,PARK7,HSPA1A,XBP1,UBE2G2,HYOU1,USP14,SVIP,OPA1,PDX1
GO_REGULATION_OF_GROWTH	0.325276	1.41278	0	0.243719	633	480	IGFBP3,FRZB,TNF,MT1M,OSM,LTA,SLC6A3,DACT3,C3,NKX6-1,MT1E,TGFB1,KCTD11,STC2,VEGFA,PLAC8,IFRD1,TRPV2,SEMA4B,SOCS3,MT1X,GATA6,CDA,ESR2,IGFBP6,BTG1,DNM2,HTRA1,L1CAM,DPYSL2,OSBP,ENO1,SEMA6B,TMEM8B,SQSTM1,UCN,SDCBP,CIB1,CDKN1A,NOV,KRT17,SERP1,RAB33B,SEMA7A,CTDP1,INSR,SERTAD3,MAP1B,PARK2,SPOCK1,ACSL4,CDKN2D,TGFBR1,SLC9A1,RTN4R,ADAM17,POR,FBLN5,RBPJ,APBB1,DDR1,PAPPA2,IP6K2,GOLGA4,HYAL1,ALOX12,ATP8A2,PLXN…
GO_POSITIVE_REGULATION_OF_PROTEIN_KINASE_B_SIGNALING	0.393012	1.41336	0.0588235	0.243958	81	65	TNF,TGFB1,PDGFA,NGFR,FAM132A,RASD2,VEGFB,F3,INSR,PINK1,PIK3R5,TGFBR1,FAM110C,ADAM8,HCLS1,EGFR,ILK,PTPRJ,SEMA5A,C19orf10,RICTOR,MC1R,STK3,ITSN1,ITGB1BP1,PTK2,TNFAIP8L3,MEIS3,ARRB2,IL6,CCL21,BAG4,C1QTNF1,ARFGEF1,ANGPT1,AKR1C3,GATA3,OSBPL8,HAX1,NRG1,CHI3L1,PIK3CG,TCF7L2,CPNE1,PARK7,STOX1,GCNT2,MTDH,MTOR,SRC,SPRY2,GAS6,TXN,GPX1,THPO,ZP3,KIAA1161,AXL,HBEGF,MST1R,C1QBP,THBS1,IGFBP5,HPSE,AKR1C2
GO_SEGMENTATION	-0.370811	-1.37703	0.025641	0.244052	89	60	MAFB,EPB41L5,RBPJ,MLLT3,TMED2,SEMA3C,DVL2,SMAD4,TCAP,ABI1,EP300,MIB1,AXIN1,SMAD3,LRP6,NRARP,RGS20,ATM,COBL,PSEN1,NRP1,FOXC1,IRX3,DKK1,IRX2,ZEB2,SEMA3A,BASP1,FRS2,KDM6A,BMPR1A,FZD5,BMI1,BMP4,TBX6,MTF2,SEMA3F,ACD,PPP2R3A,PCSK6,POFUT1,TBX3,EGR2,HOXA2,RGS19,PLD6,PALB2,NLE1,PLXNA2,MED12,LEF1,PRKDC,ROR2,AXIN2,KAT2A,XRCC2,MEOX1,LHX1,OSR1,LFNG
GO_REGULATION_OF_GENERATION_OF_PRECURSOR_METABOLITES_AND_ENERGY	0.408911	1.41051	0.0483871	0.244418	89	65	DDIT4,BNIP3,PPP1R3B,IRS2,PRDM16,PGAM1,GFPT1,INSR,PINK1,EPM2AIP1,MLXIPL,SLC25A23,HMGB1,STAT3,PPP1CB,PPARA,GSK3B,ENPP1,INPP5K,PPP1R3E,PHKG2,PRKCDBP,NOA1,SIRT6,PRKAG2,ATP7A,ARNT,PPARGC1A,DNAJC15,GSK3A,PRKAG1,PPP1R3F,P2RX7,PRKAA2,PRELID1,PHLDA2,AKT2,OGT,C12orf5,PRKACA,HDAC4,ECD,PIK3CA,NCOR1,PARK7,DYRK2,SLC25A33,GADD45GIP1,CISD1,PPP1R3D,MTOR,AKT1,PPP1R3G,PPP1CA,VCP,GRB10,IRS1,HIF1A,PRKAA1,ENTPD5,TRAP1…
GO_POSITIVE_REGULATION_OF_CARTILAGE_DEVELOPMENT	0.543808	1.41336	0.160714	0.24458	29	17	LOXL2,BMPR1B,BMP2,SOX6,POR,SOX9,RELA,SMAD3,RUNX2,BMPR2,BMP1,BMP6,BMP4,GLI3,CYR61,PKDCC,SMAD1
GO_ORGAN_GROWTH	0.429672	1.40679	0.0307692	0.244632	68	44	STC1,PLAG1,C3orf58,DDR2,COL27A1,LEPR,PSAP,SOX9,CAMK2D,NDRG4,PTEN,NOTCH1,SIRT6,RARA,SMAD2,NPPA,THBS3,PRKAR1A,TGFB2,S1PR1,UBE3A,HEG1,PDLIM5,ACVR2B,MMP13,FGFR2,PTPN11,FOXC1,NKX2-5,RARB,BNC2,GATA4,FGFR3,RXRA,TGFBR3,SPRY2,RARG,TGFBR2,MSX2,EVC,PRLR,SMAD1,BCL2,C20orf160
GO_REGULATION_OF_EPITHELIAL_TO_MESENCHYMAL_TRANSITION	0.416356	1.4082	0.0526316	0.244765	67	55	EPHA3,DACT3,TGFB1,EFNA1,SNAI1,BMP2,EPB41L5,SDCBP,POFUT2,TGFBR1,PHLDB1,FAM195B,ELL3,SMAD4,NOTCH1,VASN,SMAD2,PPP2CA,DAG1,SMAD3,COL1A1,AGER,TGFB2,TGFB1I1,DAB2,MAD2L2,DAB2IP,SDHAF2,CTNNB1,PHLDB2,NKX2-1,FOXA2,TWIST1,TCF7L2,WWTR1,FOXA1,BCL9L,CLASP1,SMAD7,STRAP,GCNT2,BAMBI,HDAC2,TRIM62,ZNF703,TGFBR2,EZH2,TGFB3,CLASP2,GLIPR2,LEF1,AXIN2,OVOL2,PBLD,FUZ
GO_ANATOMICAL_STRUCTURE_MATURATION	0.505125	1.40726	0.0923077	0.244838	39	24	ALDH1A2,BMP2,PHOSPHO1,RECK,DDIT3,RBPJ,ANO6,ARCN1,RHOA,CDK5R2,RERE,SEMA4D,DAG1,THBS3,TGFB2,S1PR1,GATA3,FAT4,ANKRD17,FGFR3,LYL1,SPINK5,ERCC2,PLXNB1
GO_CELLULAR_RESPONSE_TO_INSULIN_STIMULUS	0.37463	1.40992	0.04	0.244873	146	122	ERRFI1,ATP6V1C2,HDAC9,PLA2G1B,PDE3B,LPIN1,HDAC5,IRS2,ATP6V1F,PCSK9,CPEB2,ATP6V1G2,NAMPT,GFPT1,ATP6V1D,PIK3C2A,INSR,SH2B2,INHBB,SLC9A1,TRIB3,ATP6V0E1,PRKCZ,IGF1R,AP3S1,ATP6V1H,VAMP2,ENPP1,INPP5K,BAIAP2L1,GRB2,FER,ATP6AP1,ATP6V1C1,WDTC1,ATP6V1E1,SOCS7,EIF4EBP1,ATP6V0B,ATP6V0D1,ATP6V1G1,ATP6V0A4,ATP6V1A,RAB13,TBC1D4,PTPRA,FOXO1,RAB10,PRKCI,PTPN2,PAK1,PDPK1,FOXO4,RHOQ,ATP6V0A1,USF1,ATP6V0C,ATP6V1B2,T…
GO_NEURAL_RETINA_DEVELOPMENT	-0.391522	-1.37711	0.131579	0.244909	50	34	CALB1,SLC17A7,SOX8,PTN,SOX9,ATP8A2,RDH13,SDK1,TFAP2A,ATP2B4,HIPK1,RAB11FIP4,PSEN1,RORB,RP1,PTPRM,AHI1,ATP2B1,SMARCA4,IRX5,TOPORS,THY1,ACTL6A,DSCAM,ROM1,HIPK2,CASP2,SMARCD3,ARL6,LHX1,FJX1,ATOH7,TSPAN12,GPM6A
GO_POSITIVE_REGULATION_OF_LIPASE_ACTIVITY	0.463366	1.4069	0.0967742	0.244927	66	32	PDGFRB,PLA2G1B,ARF4,S1PR4,PRKCZ,GNA15,EGFR,ARL1,ABL2,TXK,RHOA,PRKCE,CCL5,GNA13,MARCKS,PDPK1,GNAQ,RHOC,FGFR2,PRKCD,FGFR1,FGF2,EDNRA,LMF1,NR1H2,FGFR3,LPAR2,ABHD5,NR1H3,CYR61,LPAR1,PLCB2
GO_REGULATION_OF_BLOOD_CIRCULATION	0.363287	1.41052	0	0.245001	295	174	STC1,SCN5A,TH,KCND1,CORIN,ADM,HMOX1,NOS3,CACNA1H,GJC1,ICAM1,P2RY1,ATP1B2,KCNE2,ESR2,HMGCR,SCN1B,ECE1,KCNK6,CACNB4,ATP2A3,DES,UCN,EPAS1,SLC1A1,TACR1,ATP2A1,SNTA1,TNNT2,SLC9A1,ATP1A3,CACNB3,APLN,KCNMB4,CX3CL1,ALOX12,CAMK2D,ACE,AVPR2,SLC8A2,PKP2,ZC3H12A,TNNI3,F2R,GSTM2,PPARD,JUP,DSP,DMPK,KCNK1,ASPH,TRPC1,KCNQ1,FKBP1B,TMEM65,CAV1,HRC,SCN3B,AHCYL1,PLA2G6,SCPEP1,KCNH2,ITPR3,P2RX4,ACE2,ADRA2B,NPPA,THRA,…
GO_POSITIVE_REGULATION_OF_B_CELL_MEDIATED_IMMUNITY	0.556915	1.40506	0.0689655	0.245064	26	16	TNF,LTA,C3,TGFB1,HPX,CD226,CD40,TNFSF13,PVRL2,MSH6,WHSC1,EXOSC3,PAXIP1,STAT6,CLCF1,UNG
GO_LABYRINTHINE_LAYER_BLOOD_VESSEL_DEVELOPMENT	0.536469	1.40581	0.107692	0.24508	18	17	NSDHL,PLCD1,HEY1,RBPJ,JUNB,TMED2,MAPK1,WNT2,HEY2,HES1,FZD5,FBXW8,AKT1,PLCD3,HS6ST1,CYR61,OVOL2
GO_REGULATION_OF_CELL_SIZE	0.353472	1.4135	0.0138889	0.245091	172	125	NKX6-1,VEGFA,IFRD1,TRPV2,SEMA4B,DNM2,L1CAM,SLC6A12,DPYSL2,SEMA6B,UCN,CLCN6,TMEM123,SEMA7A,MAP1B,RTN4R,ANO6,GOLGA4,PLXND1,FN1,RND2,AQP1,DISC1,NDEL1,IST1,SEMA6C,GSK3B,ILK,RAC1,PTEN,RB1CC1,SEMA5A,SEMA3C,WDTC1,CDK5,SLC12A7,RTN4,SRF,SEMA4G,EP300,SEMA4D,RAP1GAP2,RAB11A,TSC1,TWF2,PLXNA3,MACF1,CLN8,KIAA1598,RAB21,APOE,E2F4,ADD1,NTN1,ABL1,BMPR2,CREB1,CLNS1A,SLC12A4,RDX,DEPTOR,NRP1,RAPGEF3,BCL11A,EFNA5,NRG…
GO_CYTOSOLIC_TRANSPORT	0.348768	1.41116	0.0175439	0.245102	215	178	WASH3P,RAB3A,DNM2,DPYSL2,CLTCL1,WIPI1,FAM109B,TBC1D10A,BET1L,RNF126,RAB6B,BLOC1S3,DOPEY2,SYT5,TC2N,RAB9A,RAB5A,SURF4,STX11,LMAN1,TBC1D17,ARF1,STX1A,STX5,GBF1,SNPH,MON2,LAMP1,SEPT5,SYT17,STX2,ARL1,RAB7A,KIF16B,SPAG9,GOSR2,AP3S1,SYT13,SNAP23,RAB6A,DENND1A,VAMP2,CANX,AP2A1,FAM160A2,UBE2O,YKT6,VPS13C,SYS1,SNX16,SNX8,SNAP25,TMED9,RAB14,EVI5,VPS53,STX4,CDK5,SYTL4,STX3,STX8,LMTK2,TBC1D5,ITSN1,SYT15,C2CD…
GO_MULTICELLULAR_ORGANISMAL_HOMEOSTASIS	0.338356	1.40909	0	0.245108	272	176	ARRDC3,SERPINA3,ACP5,CD7,VEGFA,CTSK,NXNL2,PRR4,AKR1B1,NR1D1,IL1A,TP53INP2,KRT16,DFNB31,ALOXE3,BBS12,EPAS1,CUBN,PRKACB,LEPR,NPHP3,DRAM2,SOX9,B2M,ALOX12,STAT3,AVPR2,AQP1,RAC2,CLDN1,RAB7A,SPATA7,ALOX12B,LIPA,F2R,RAC1,STK11,BBS10,IL20RB,WFS1,AMPD2,LPCAT1,FLT3LG,TPP1,PPP1R13L,ADCY9,CLDN4,ACTG1,KRAS,CHMP4B,GIGYF2,MLL,ACADVL,P2RX4,SRF,FTO,PRDX5,RAC3,RAB11A,FOXO1,MEX3C,PRCP,CRTC3,PRKAR1A,SCNN1A,MYO5B,GAT…
GO_SINGLE_ORGANISM_BEHAVIOR	0.339344	1.4078	0	0.245129	384	230	MAFG,CALB1,SLITRK6,ITGA5,SLC17A7,TH,GPI,OSM,TMOD1,LGI4,CSTB,ESR2,HMGCR,ARF4,FOXP2,CACNB4,KLK8,DDO,EFNB3,UCN,KCNK4,TACR1,IFT20,PJA2,PARK2,SYNGAP1,EIF4A3,NPC1,NPTN,CPEB3,BTG2,PTN,ATP1A3,NLGN2,SHANK2,TAS2R5,MBD5,CEBPB,PRKCZ,NF1,SLC8A2,FYN,NDRG4,RASGRF1,EGFR,PPARA,ARCN1,DPP4,PTEN,FBXL20,ARC,DGKI,DEAF1,EPHA4,ABAT,STRA6,PRKCE,PAIP2,SNAP25,UBA6,JPH3,MECP2,CHRNB1,C1orf51,APP,SRPX2,KRAS,NTS,CDK5,PLA2G6,AT…
GO_WOUND_HEALING	0.335649	1.40937	0	0.245186	470	343	MAFG,PRTN3,ITGA5,CCL20,EPB41L4B,VCL,HMOX1,F2RL2,SERPIND1,C3,TGFB1,PDGFRB,PDGFA,IFRD1,SCARB1,ADORA2A,AHNAK2,P2RY1,SERPINA5,SPARC,GATA6,SDC4,PLAUR,LCP1,IL1A,IL24,MUSTN1,STXBP1,ETS1,ODAM,SAA1,GSN,NOV,VKORC1,F3,EHD2,WAS,MAFK,PRKACB,BLOC1S3,HIST1H3H,SH2B2,ENTPD2,PHF21A,PIK3R5,TGFBR1,ADAM17,RAB5A,ANO6,DDR1,IRF2,RAD51B,CX3CL1,FN1,LMAN1,HIST2H3D,IRF1,NF1,TFPI,CD9,GNA15,RAC2,FYN,ADIPOR2,ADAMTS13,KIAA1715,…
GO_REGULATION_OF_LEUKOCYTE_MEDIATED_IMMUNITY	0.368944	1.40601	0.0322581	0.245265	156	102	HLA-A,TNF,LTA,HMOX1,C3,TGFB1,HLA-B,SUSD4,IL23A,ICAM1,MICA,HLA-E,WAS,B2M,HMGB1,PRKCZ,APLF,ABR,RAC2,LAMP1,BCL6,HPX,IL20RB,VAMP2,GAB2,LYN,TAP1,FER,NDFIP1,STX4,ZBTB1,LGALS9,STXBP2,C10orf54,SNX6,SERPINB9,MALT1,RASGRP1,AP1G1,PDPK1,STX7,RABGEF1,CEACAM1,AGER,ARRB2,VAMP3,LAG3,F2RL1,VAMP8,PPP3CB,VAMP7,GATA3,CD226,DUSP22,P2RX7,CD40,TLR4,RIPK3,FOXJ1,TRAF6,TRAF2,IL4R,PTPN6,BST2,HFE,IL27RA,TNFSF13,STAT5B,FZD5,…
GO_RESPONSE_TO_AUDITORY_STIMULUS	0.576702	1.40738	0.0740741	0.2453	23	15	SLITRK6,FOXP2,UCN,TACR1,ENTPD2,ATP8A2,STRA6,CXCL10,ABHD12,IL6,XPC,HTT,HIF1A,XPA,SLC1A3
GO_ER_TO_GOLGI_VESICLE_MEDIATED_TRANSPORT	0.345876	1.40535	0.0135135	0.245329	167	149	SEC24A,ARF4,SEC24D,COG3,COPZ2,TBC1D20,BET1L,ARFGAP3,COPB1,TMED7,COG6,SEC22B,TRAPPC2P1,SEC13,COPB2,LMAN1,GOLGA2,RAB1A,WHAMM,BET1,TFG,TRAPPC3,STX5,GBF1,SEC31A,SEC23A,TMED2,SAR1B,TMED3,ARFGAP1,CNIH2,COPA,SEC23IP,ARCN1,GOSR2,COL7A1,SEC24B,TRAPPC6A,CD59,SEC24C,YKT6,USO1,PROS1,TMED9,SEC16A,COPE,RAB2A,CD55,COPZ1,DYNC2LI1,RAB7L1,NAPA,CNIH3,ATL2,KDELR1,TMED10,COPG2,DYNC1H1,COG7,GOLGB1,SEC22A,GORASP1,TRAPP…
GO_LAMELLIPODIUM_ASSEMBLY	0.505348	1.40821	0.0338983	0.245368	30	24	VCL,ARHGEF6,SRGAP2,WASF2,WHAMM,ARFIP2,RAC1,ABLIM3,SPATA13,NCK1,ABLIM1,GOLPH3,S1PR1,LRRC16A,SH2B1,CYFIP1,ARHGEF7,WASF3,ARHGEF4,RHOD,PARVB,NUP85,VAV2,CCDC88A
GO_REGULATION_OF_LYMPHOCYTE_MEDIATED_IMMUNITY	0.405216	1.41073	0.016129	0.24539	114	73	HLA-A,TNF,LTA,C3,TGFB1,HLA-B,SUSD4,IL23A,MICA,HLA-E,WAS,B2M,HMGB1,PRKCZ,APLF,LAMP1,BCL6,HPX,IL20RB,TAP1,NDFIP1,ZBTB1,LGALS9,C10orf54,SERPINB9,MALT1,RASGRP1,AP1G1,STX7,CEACAM1,AGER,ARRB2,LAG3,PPP3CB,GATA3,CD226,DUSP22,P2RX7,CD40,RIPK3,FOXJ1,TRAF6,TRAF2,PTPN6,HFE,IL27RA,TNFSF13,STAT5B,FZD5,CADM1,SUPT6H,NLRP3,FADD,PVRL2,MAP3K7,MSH6,WHSC1,HSPD1,PVR,EXOSC3,ZP3,PAXIP1,IL1B,IL7R,THOC1,RSAD2,TRPM4,STAT6,…
GO_NEGATIVE_REGULATION_OF_LYMPHOCYTE_MEDIATED_IMMUNITY	0.499486	1.41137	0.0819672	0.245465	36	23	HLA-A,HLA-B,SUSD4,MICA,HLA-E,BCL6,IL20RB,TAP1,NDFIP1,LGALS9,C10orf54,SERPINB9,CEACAM1,ARRB2,PPP3CB,DUSP22,FOXJ1,PTPN6,HFE,IL7R,THOC1,C4BPB,FOXP3
GO_NEGATIVE_REGULATION_OF_SMOOTHENED_SIGNALING_PATHWAY	0.498902	1.40839	0.0576923	0.245585	25	20	KCTD11,CHRD,GLIS2,PRKACB,PTCH1,GPR161,PTCH2,TULP3,BTRC,RB1,SUFU,RUNX2,ULK3,GPR37L1,SERPINE2,PRKACA,TRAF3IP1,KIF7,GLI3,IFT122
GO_HISTONE_EXCHANGE	-0.405561	-1.37719	0.030303	0.245773	53	47	HIST1H4I,SPTY2D1,CHD5,HIST4H4,CENPT,RSF1,ZNHIT1,NPM1,VPS72,STRA13,SMARCA5,CENPC1,HIST1H4K,HIST1H4J,PSME4,CENPA,ITGB3BP,ANP32E,CENPL,HIST1H4E,RBBP7,RNF8,HIST1H4B,CASC5,CENPW,CENPN,MIS18BP1,CENPH,HJURP,OIP5,RBBP4,HIST1H4H,HIST1H4C,CENPQ,APITD1,HIST1H4D,NASP,HIST1H4L,CENPI,CENPK,CENPP,CENPO,MIS18A,RUVBL1,MLF1IP,HIST1H4A,CENPM
GO_RESPONSE_TO_LITHIUM_ION	-0.479111	-1.37518	0.134615	0.245887	27	18	GSK3B,CDH1,NTS,CDKN1B,IGFBP2,ID2,PLA2G4A,CTNNB1,PTK2B,ACTA1,CALR,XRCC4,LIG4,FAS,PTGS2,LEF1,CEBPA,NFATC4
GO_MONOCARBOXYLIC_ACID_METABOLIC_PROCESS	0.318253	1.40302	0	0.245918	503	356	ALDOC,EGLN3,ENO2,ACSS2,PFKFB3,PFKFB4,MSMO1,VNN1,PGAM2,TH,GPI,TNXB,P4HA1,ERO1L,LDHA,HSD17B8,ALDH1A2,C3,PLA2G4C,PGK1,PLA2G1B,ELOVL3,SLCO1B3,SCD,EGLN1,HK2,LPIN1,PAM,SLC27A1,SLC16A3,PFKP,GAPDH,ENO1,PGAM1,DDO,BCKDHA,AS3MT,PFKFB2,HKDC1,ALOXE3,ELOVL7,PFKFB1,SLC22A4,FADS3,ACSL4,AKR1C1,ACSF2,ACLY,ALDH8A1,NPC1,MUT,IVD,POR,PRKAB2,P4HB,MCEE,OXSM,ALOX12,TPI1,HK1,PTGDS,LPIN2,VCAN,GAD1,ALKBH7,ADIPOR2,GGT7,STAT5…
GO_REGULATION_OF_ADHERENS_JUNCTION_ORGANIZATION	0.459172	1.40362	0.101449	0.245938	50	40	EPHA3,VEGFA,WNT4,SDC4,EPB41L5,DAPK3,SLC9A1,RAC1,PTEN,PTPRJ,CORO1C,ITGB1BP1,S100A10,PTK2,SMAD3,SLK,TSC1,APOD,ROCK1,MACF1,WDPCP,LIMS1,RDX,PHLDB2,EFNA5,PTPN23,BCAS3,FMN1,RHOD,LDB1,MMP14,CLASP1,DLC1,SRC,RCC2,EPB49,ROCK2,CLASP2,PPM1F,THBS1
GO_NEGATIVE_REGULATION_OF_CELL_CELL_ADHESION	0.382072	1.40333	0.0416667	0.245995	138	91	TGFB1,HLA-DRB1,PAG1,PDCD1LG2,BMP2,EPB41L5,CYLD,BTN2A2,SWAP70,ALOX12,HMGB1,CEBPB,IRF1,PODXL,HLX,BCL6,MYADM,PPARA,NFKBID,UBASH3B,IL20RB,CDH1,KLF4,ITCH,ABAT,VTCN1,SOCS5,MAPK7,DUSP3,SPINT2,NDFIP1,ASS1,LGALS9,PTPN22,C10orf54,PTK2,PELI1,PTPN2,PRKAR1A,NRARP,DLG1,CEACAM1,SNAI2,IL1RN,CCL21,MAD2L2,IL29,LAG3,CD274,ABL1,C1QTNF1,CD276,PDE5A,MARCH7,EPCAM,PRKCD,MAP2K5,FXYD5,RDX,KIAA0922,DUSP22,FOXJ1,PRKG1,SERPI…
GO_NEGATIVE_REGULATION_OF_RESPONSE_TO_BIOTIC_STIMULUS	0.502499	1.40374	0.0322581	0.246285	30	24	TNFAIP3,NLRX1,HTRA1,SIRT2,NFKBIL1,PRDM1,MICB,SEC14L1,ITCH,PCBP2,EIF2AK2,TRIM38,TRIB1,MUL1,TARBP2,SIGIRR,TSPAN6,PPM1B,TRAF3IP1,SPINK5,IFIT1,DAK,C1QBP,DHX58
GO_CELLULAR_RESPONSE_TO_HORMONE_STIMULUS	0.321985	1.40194	0	0.246432	552	400	STC1,ERRFI1,KDM3A,HMGCS1,ADAMTS1,ATP6V1C2,NKX6-1,TGFB1,PGF,HDAC9,CACNA1H,GNRHR2,CYP11A1,PLA2G1B,NR3C2,FBXO32,PADI2,CTSS,GNG7,PDE3B,GATA6,ESR2,LPIN1,HDAC5,GPR173,DUSP1,SLC27A1,IRS2,ATP6V1F,PCSK9,CPEB2,ATP6V1G2,NR1D1,NAMPT,NR6A1,FHL2,HEY1,GFPT1,ATP6V1D,PIK3C2A,INSR,WBP2,PRKACB,LEPR,AKR1C1,SH2B2,INHBB,SLC9A1,NPC1,POR,SLC26A6,TRIB3,ATP1A3,ATP6V0E1,KLF9,CDK7,FN1,JUNB,PRKCZ,STAT3,AVPR2,AQP1,CALCOCO1,RB…
GO_RESPONSE_TO_TRANSITION_METAL_NANOPARTICLE	0.370299	1.40398	0.0263158	0.246471	148	108	ACP5,PGAM2,TH,MT1M,HMOX1,SLC6A3,MT1E,SLC30A10,LOXL2,ICAM1,MT1X,PAM,ATP7B,IL1A,SLC30A3,SLC31A1,EIF2AK3,INSR,PARK2,APBB1,PPP1R15A,KRT14,B2M,FN1,AQP1,HSPA5,ADAM9,GSK3B,HCN3,PTEN,S100A13,RELA,MT2A,TFRC,ABAT,MT1F,SLC30A5,BAD,MT1G,ASS1,ATF4,ACO1,LTA4H,ATP7A,LRRK2,TFAP2A,NUCB1,CPOX,ALAD,BSG,SLC11A2,CREB1,SLC30A4,PLA2G4A,TSPO,KDM3B,P2RX7,ABP1,BMP6,CA2,HFE,SLC30A7,PAWR,ATP5D,PARK7,GSTP1,ALB,BAX,MDM2,ZNF65…
GO_ACTIVATION_OF_IMMUNE_RESPONSE	0.333919	1.40099	0	0.246674	427	280	HLA-DRA,TANK,ITGB2,TNFAIP3,BIRC3,IKBKG,C3,NFKBIA,HLA-DRB1,RELB,CD14,CTSK,TNIP1,TLR6,PAG1,SUSD4,CTSS,CACNB4,NCKIPSD,CLEC4A,CYLD,PIK3CD,RBCK1,WAS,BTN3A1,C2,PRKACB,HLA-DPB1,TNIP2,CFB,C3AR1,CACNB3,MICB,ADAM8,WASF2,HMGB1,IRAK2,FYN,C1R,S100A14,PGLYRP3,COLEC10,SKAP2,RAC1,PTEN,STK11,BIRC2,PSMD10,CDC42,UBE2V1,WIPF2,PTPRJ,BCL10,IRF7,C1RL,GRB2,CLEC7A,TXK,RELA,C1S,ITCH,LYN,BRK1,INPP5D,PSMB9,PRKCE,LY96,RIPK2,…
GO_RESPONSE_TO_GONADOTROPIN	0.515005	1.40137	0.101449	0.246725	28	20	HMGCS1,ICAM1,GATA6,ESR2,POR,PAX8,NOTCH1,ASNS,INHBA,PPARGC1A,SRD5A1,ITGB1,CTSL2,NELF,PAWR,TGFBR3,ITGA3,CCNA2,FOXM1,TOX2
GO_POSITIVE_REGULATION_OF_CELL_MATRIX_ADHESION	0.496347	1.4021	0.0169492	0.246855	40	29	VEGFA,WNT4,SDC4,EPB41L5,CIB1,PRKCZ,DISC1,GSK3B,ILK,RAC1,PTPRJ,PLEKHA2,ITGB1BP1,S100A10,SMAD3,TSC1,ROCK1,CCL21,CSF1,NINJ1,LIMS1,PTK2B,FMN1,CDK6,UTRN,EPHA1,PPM1F,EMP2,VEGFC
GO_NEGATIVE_REGULATION_OF_MYOBLAST_DIFFERENTIATION	0.535297	1.40215	0.0943396	0.247334	24	15	TNF,TGFB1,SOX8,DDIT3,SOX9,IL18,PPARD,NOTCH1,CXCL10,ZFHX3,BMP4,MSTN,ID3,TBX3,MBNL3
GO_POSITIVE_REGULATION_OF_ENDOCYTOSIS	0.384831	1.39996	0.0153846	0.247702	114	79	TNF,C3,VEGFA,CD14,DNM2,PCSK9,PTX3,C2,ANO6,B2M,ARF1,ABR,CLIP3,CD63,CBL,CAMK1D,VTN,PROS1,CD47,WASL,CAV1,NEDD4L,TBC1D5,MFGE8,MIB1,PPT1,C4B,RAB27A,SYNJ1,GATA2,AGER,DAB2,ARRB2,RAB21,CCL21,C4A,CYBA,ITGA2,SCYL2,RAP1A,ABCA7,LDLRAP1,ITGB1,PLCG2,SERPINE1,CBLL1,ATAD1,F2RL1,ANGPT1,ITGAV,SYNJ2BP,HIP1,HNRNPK,MERTK,ACTN4,VPS28,LMAN2,EEF2K,TSG101,CALR,AHI1,HFE,PICK1,FLOT1,PPARG,BCR,GAS6,TSPAN1,TFR2,BICD1,ANKFY1,…
GO_REGULATION_OF_LYMPHOCYTE_MIGRATION	0.505825	1.39948	0.0357143	0.248095	38	21	CCL20,CXCL13,PADI2,ADAM17,ADAM8,ADAM10,TMEM102,WASL,CCL5,CXCL10,APOD,CCL21,RIPK3,PTK2B,STK10,TNFRSF14,FADD,MSN,ECM1,CCL2,PYCARD
GO_DEFENSE_RESPONSE_TO_VIRUS	-0.301926	-1.37209	0	0.248337	164	126	DDIT4,BNIP3,BNIP3L,IL23A,MICA,LYST,POLR3D,TRIM11,ZNF175,SPON2,IRF1,IL28RA,ISG20,AGBL5,ZC3H12A,SERINC3,IL10RB,IRF7,APOBEC3D,RELA,ITCH,PCBP2,SERINC5,EIF2AK2,LSM14A,DNAJC3,CXCL10,IFNAR1,TBK1,TRIM5,TRIM56,ADARB1,IL6,IFIH1,IFITM3,CXADR,IFITM1,PLSCR1,IL29,F2RL1,IRF3,DDX41,POLR3A,IFI44L,ATG7,FAM111A,ADAR,OAS1,ELMOD2,AIMP1,ABCC9,CD40,BECN1,MB21D1,OAS3,BST2,ABCF3,GBP3,ILF3,MX1,EXOSC5,CD86,UNC13D,PMAIP1,AP…
GO_RNA_SECONDARY_STRUCTURE_UNWINDING	-0.397413	-1.37257	0.0833333	0.248774	44	40	EIF4A3,EIF4A2,DDX50,EIF2C4,DDX24,DDX47,EIF2C3,DDX18,DDX41,EIF2C2,DDX46,DDX19B,DDX3Y,DDX43,DDX17,EIF4A1,DDX55,DDX6,DDX59,DDX49,DDX54,DDX3X,DDX21,EIF2C1,DDX19A,DDX39B,DDX23,DDX52,DDX27,DDX42,DDX51,DDX39A,DHX36,DDX1,DDX5,DDX20,DDX56,DDX31,DDX10,DDX28
GO_REGULATION_OF_HISTONE_H3_K4_METHYLATION	-0.451419	-1.37113	0.105263	0.248787	27	23	SMAD4,MLL,KDM1A,SNW1,BCOR,MLL4,CTNNB1,GATA3,AUTS2,ZNF335,PIH1D1,OGT,RDBP,CTR9,H2AFY,PYGO2,GFI1,WDR61,PAXIP1,RTF1,DNMT1,BRCA1,DNMT3B
GO_NEGATIVE_REGULATION_OF_CARBOHYDRATE_METABOLIC_PROCESS	0.478465	1.39737	0.0153846	0.248791	53	35	DDIT4,TGFB1,FAM132A,GFPT1,PARK2,LEPR,STAT3,PPARA,TMEM59,GSK3B,ENPP1,AP2A1,INPP5K,ACER2,CLK2,SIRT6,CLTC,PPARGC1A,IL6,GSK3A,TINF2,C1QTNF3,UGT1A6,FOXA2,C12orf5,HDAC4,MIDN,SIK1,MST1,RANBP2,GRB10,COX11,PASK,PGP,ACTN3
GO_ADAPTIVE_IMMUNE_RESPONSE_BASED_ON_SOMATIC_RECOMBINATION_OF_IMMUNE_RECEPTORS_BUILT_FROM_IMMUNOGLOBULIN_SUPERFAMILY_DOMAINS	0.399024	1.39772	0.030303	0.248925	154	84	EBI3,CXCL13,C3,TGFB1,HLA-DRB1,IL18BP,RELB,TLR6,SUSD4,ICAM1,MICA,NFKB2,BCL3,C2,ADAM17,C3AR1,MICB,SWAP70,HMGB1,IL18,BCL6,C1R,RORC,BCL10,IRF7,C1RL,C1S,INPP5D,CD55,BTN3A2,JAG1,BTN3A3,C4B,RNF168,RAB27A,DLG1,IL6,C8G,C4A,GNL1,ERCC1,SERPING1,DENND1B,IL18R1,PRKCD,GCNT3,GATA3,CTSH,KDM5D,CFI,TLR4,IL31RA,TRAF6,IL4R,CADM1,UNC13D,CD74,RNF8,MSH6,RAET1E,HSPD1,CD8A,LIG4,CTSC,EXOSC3,MLH1,CD46,ZP3,FAS,LEF1,SEMA4A,E…
GO_ORGAN_OR_TISSUE_SPECIFIC_IMMUNE_RESPONSE	0.49514	1.39836	0.0714286	0.249116	33	19	HIST1H2BJ,PLA2G1B,HIST1H2BE,HIST1H2BK,IL28RA,OTUD7B,RPL39,IL6R,HIST2H2BE,FAU,HIST1H2BC,IL6,HIST1H2BF,HIST1H2BG,GCNT3,BPIFB1,RAB17,HIST1H2BI,IL28A
GO_CYTOPLASMIC_SEQUESTERING_OF_PROTEIN	0.45238	1.3979	0.05	0.249164	40	39	MXI1,NFKBIA,HK2,NFKBIE,PINK1,NFKBIL1,KDELR2,HK1,CREB3,PDIA2,HSPA5,KDELR3,PSMD10,NFKBIB,G3BP2,PDIA3,GET4,KDELR1,THRA,OS9,LATS1,SUFU,ANKRD13C,FLNA,CCDC22,SRI,FAF1,TSPO,DZIP1,YWHAB,GRIK5,GOPC,PKD1,AKT1,KEAP1,GPAA1,MDFI,PKD2,TONSL
GO_NEGATIVE_REGULATION_OF_CYTOSKELETON_ORGANIZATION	-0.306519	-1.36991	0	0.249303	221	196	BIRC3,TMOD1,ADD2,NEK6,GSN,CIB1,MID1,PARK2,SWAP70,WASF2,GOLGA2,C16orf45,CLIP3,AURKC,MYADM,BIRC2,TNKS,INPP5K,HDAC3,PIBF1,UVRAG,RHOA,SPICE1,PPFIA1,VIL1,MAP4,TMOD2,EML2,TRIM37,TMOD3,KIAA1377,RPS3,RAB11A,CAPZB,DYNC1H1,CORO1B,KIF3B,SBDS,AVIL,TWF2,LIMA1,TWF1,DLG1,XIAP,S1PR1,MYH9,KPNB1,NPM1,CAPG,ADD1,HDAC6,APC,CAPZA2,FLNA,DCTN2,SPTB,PPP2R1A,ARFGEF1,TACSTD2,CHMP2A,CAPZA1,NEK2,CSNK1D,APC2,MAPRE1,PRKCD,PLEK…
GO_REGULATION_OF_NUCLEOTIDE_CATABOLIC_PROCESS	0.479833	1.39684	0.037037	0.249385	36	27	DDIT4,EGLN1,PGAM1,INSR,MLXIPL,STAT3,PPARA,GNB2L1,MAPK7,SIRT6,PRKAG2,ARNT,PPARGC1A,GSK3A,PRKAG1,RAPGEF3,P2RX7,PRKAA2,OGT,C12orf5,HDAC4,ECD,NCOR1,HIF1A,PRKAA1,ENTPD5,ACTN3
GO_REGULATION_OF_DNA_BIOSYNTHETIC_PROCESS	-0.351377	-1.36918	0	0.249534	94	83	PDGFRB,PDGFA,DUSP1,DACH1,CDKN1A,FGFR4,C3AR1,OBFC1,GSK3B,HMBOX1,TNKS,KLF4,MAPK3,MAP2K7,PKIB,ARRB2,TNKS2,PRKD2,MAP3K4,TEN1,BMPR2,HNRNPA1,TINF2,ATM,TERF2,NEK2,WRAP53,SH2B1,CERS1,GJA1,SMG6,HNRNPC,CTNNB1,NEK7,MAPK1,PTK2B,CCT8,PINX1,MAPKAPK5,TOM1L1,ANKRD1,POT1,TCP1,TP53,PDGFB,GRHL2,PPARG,MEN1,DNAJC2,PML,CCT4,CCT7,SRC,CHTF8,ACD,SMG5,PRKCQ,MAPK15,CCT3,DDX39B,CCT6A,AURKB,NVL,HNRNPU,RFC2,MCRS1,RFC5,PNKP,GN…
GO_REGULATION_OF_DNA_RECOMBINATION	-0.419247	-1.36798	0.102564	0.250147	58	46	TGFB1,APLF,UBE2B,BCL6,TERF2IP,FBXO18,PPP4R2,NDFIP1,SIRT6,KDM1A,PPP4C,TERF2,KPNA1,RAD50,CD40,FIGN,IL27RA,TNFSF13,SUPT6H,KIAA0146,HELB,FIGNL1,MSH3,MSH6,WHSC1,SMARCAD1,EXOSC3,MLH1,KPNA2,CHEK1,ZRANB3,RPA2,PAXIP1,POLQ,IL7R,MSH2,THOC1,RAD51AP1,STAT6,BLM,MRE11A,RTEL1,RAD51,FOXP3,CLCF1,UNG
GO_NEGATIVE_REGULATION_OF_PROTEOLYSIS	0.340609	1.39591	0.0133333	0.250235	329	214	SERPINA3,PI3,WFDC2,GPI,BIRC3,SERPIND1,C3,VEGFA,SUSD4,SERPINB7,NGFR,CSTB,SERPINA5,HERPUD1,DNAJB2,PLAUR,KAL1,WFDC3,NOL3,CST5,SDCBP,FNIP1,SSPO,RECK,SIRT4,SPOCK1,ITIH4,CDKN2D,POR,SIAH2,LXN,GABARAPL2,PPP1R15A,IGBP1,ITIH5,TFPI,AQP1,SPINT1,SERPINB1,CST1,TMEM59,CSNK2A1,COL7A1,BIRC2,PICALM,CD59,CST7,KLF4,GIPC1,TIMP1,VTN,DHCR24,PROS1,APP,SPINT2,VIL1,UBXN1,DNAJB6,TIMP2,CDK5,CD55,WAC,USP17L2,SLPI,CSNK2A2,APL…
GO_LEUKOCYTE_CELL_CELL_ADHESION	0.361612	1.39541	0.0144928	0.250325	255	164	ITGA5,EBI3,CD7,ITGB2,TNF,TGFB1,WNT4,RELB,JMJD6,TNIP1,IL23A,ICAM1,MICA,MAFB,LCP1,HLA-E,PIK3CD,BCL3,WAS,BTN3A1,LEPR,ADAM17,MICB,B2M,NKAP,HMGB1,CEBPB,ICOSLG,IRF1,IL15,RAC2,FYN,ZFP36L1,DPP4,STK11,RORC,CLEC7A,DLL4,RIPK2,NHEJ1,FKBP1B,ZBTB1,CCL5,NCK1,PTPN22,SRF,BRAF,IFNAR1,CERCAM,MALT1,NT5E,ATP7A,PTGER4,SEMA4D,PPP3CA,PTPN2,FZD8,SMAD3,RAB27A,TSC1,GOLPH3,ATG5,ROCK1,DLG1,KIF13B,MYH9,SP3,IL6,S100A9,CCL21,CX…
GO_POSITIVE_REGULATION_OF_SECRETION	0.334274	1.39567	0.0144928	0.250487	370	238	TNF,RAB3A,CACNA1I,NKX6-1,TGFB1,HLA-DRB1,CACNA1H,CD14,PLA2G1B,TMF1,CSF1R,SEC24A,P2RY1,IRS2,SDC4,FAM132A,IL1A,DPYSL2,INHA,STXBP1,SAA1,PFKFB2,UCN,SDCBP,HLA-E,SERP1,SMPD3,TACR1,GOLPH3L,RAB8B,PINK1,TRIM16,INHBB,GIPR,PLA2R1,PANX1,APBB1,RAB9A,NLGN2,RAB5A,APLN,ADAM8,HMGB1,PRKCZ,ARF1,STX1A,NMB,AQP1,ADAM9,LAMP1,SEPT5,RAB7A,ALOX12B,F2R,PPARD,RASL10B,AACS,GAB2,NCOA6,ABAT,PRKCE,VTCN1,SMAD4,ATP6AP1,BAD,CDK5R2,…
GO_GENE_SILENCING_BY_RNA	-0.307698	-1.36666	0.037037	0.250927	139	117	HIST1H4I,NUP210,HIST4H4,HIST1H3H,ZFP36,NUPL1,HIST2H3D,STAT3,WTIP,TNRC6C,LIMD1,SND1,SNIP1,POLR2H,TSNAX,HIST1H3D,POM121,EIF2C4,PABPC1,TDRKH,SMAD2,NUP98,POLR2C,CNOT7,POLR2J,CNOT6L,SMAD3,CNOT2,MRPL44,NCBP2,TARBP2,H3F3B,CNOT1,PRKRA,EIF2C3,RBM4,XPO5,EIF2C2,POLR2F,NUP37,ADAR,H3F3A,TPR,HIST1H4K,TNRC6A,HIST1H4J,HIST1H3C,NUP43,CLP1,CNOT3,C2orf29,NUP50,CELF1,POLR2I,CNOT6,TSN,RAE1,NUP214,METTL3,ZCCHC11,POLR2…
GO_RESPONSE_TO_EXTRACELLULAR_STIMULUS	0.323579	1.39342	0	0.251209	441	322	STC1,ACP5,RRAGD,MMP7,TH,HMGCS1,ADAMTS1,LDHA,ADM,LTA,HMOX1,UPP1,ALDH1A2,TGFB1,STC2,WNT4,ICAM1,SOCS3,SPARC,ESR2,HMGCR,PCSK9,LIPG,MTHFR,WNT2B,CCRN4L,SLC25A25,GSN,SLC2A1,UCN,FNIP1,CDKN1A,PFKFB1,EIF2AK3,TNFRSF11B,SIRT2,NPRL2,DAD1,ATG14,INSR,C2,ACSL4,ZFYVE1,CDKN2B,CDKN2D,MAP1LC3B2,INHBB,GIPR,MBD3,DDIT3,CPEB4,PTN,POR,ZFP36,RRAGC,GABARAPL2,PIM1,PPP1R15A,MAP1LC3A,IL15,HSPA5,ADIPOR2,EEF2,SIPA1,HMGCL,PPARA,…
GO_RESPONSE_TO_METAL_ION	0.327073	1.39452	0	0.251373	333	238	NDRG1,SCN5A,ACP5,PGAM2,TH,BNIP3,MT1M,HMOX1,SLC6A3,C3,MT1E,SLC30A10,CACNA1H,CD14,MTL5,LOXL2,ICAM1,SPARC,MT1X,PAM,DUSP1,ATP7B,ECE1,IL1A,SLC30A3,FSTL3,GSN,RASA4,EIF2AK3,TNFRSF11B,INSR,PARK2,TNNT2,GIPR,NPC1,TXNIP,SLC25A23,APBB1,KCNMB4,KRT14,B2M,GDI1,CAMK2D,FN1,JUNB,AQP1,HSPA5,ADAM9,SEC31A,GSK3B,PTEN,LONP1,S100A13,CDH1,ASPH,MT2A,TFRC,ABAT,TRPC1,MT1F,MECP2,SLC30A5,CUTA,APP,BAD,CAV1,NEDD4L,MT1G,NTS,ANXA…
GO_HAIR_CELL_DIFFERENTIATION	0.482496	1.39418	0.117647	0.251569	35	25	SLITRK6,PDZD7,RBPJ,STRC,TMC1,RAC1,SEC24B,MCOLN3,NOTCH1,PLS3,JAG1,WDPCP,CTNNB1,JAG2,SLC4A7,FGFR1,PAFAH1B1,HES1,ERCC3,SLC9A3R1,SCRIB,SOD1,SPINK5,ERCC2,MYO7A
GO_ANTIGEN_PROCESSING_AND_PRESENTATION	0.347622	1.3935	0	0.251754	213	178	HLA-A,HLA-DRA,HLA-DOB,HLA-DRB1,RELB,HLA-B,SEC24A,ICAM1,CTSS,MICA,DNM2,ULBP2,SEC24D,HLA-E,RAET1G,MR1,RAB8B,HLA-DPB1,NCF2,MICB,B2M,SEC13,KIF3C,ACE,HLA-F,ARF1,MARCH1,SEC31A,SEC23A,HLA-C,SAR1B,RAB7A,RAB3B,HLA-DMA,CTSF,PSMD10,RAB5B,RAB6A,SEC24B,CANX,TAPBP,SEC24C,AP2A1,PSMB9,TAP1,KIF26A,AP2A2,PSMB8,KIFAP3,PDIA3,DYNC2LI1,AP1M2,CTSD,LGMN,ERAP1,KLC1,ULBP1,RAB10,ULBP3,DYNC1H1,AP1G1,RAB27A,KIF3B,ACTR1A,CLTC…
GO_REGULATION_OF_HOMOTYPIC_CELL_CELL_ADHESION	0.338238	1.3936	0.015625	0.252199	307	195	HLA-A,HLA-DRA,EBI3,VNN1,TGFB1,HLA-DRB1,PAG1,TNFSF9,IL23A,PDCD1LG2,CCDC88B,GSN,EFNB3,CYLD,BTN2A2,HLA-E,LGALS1,HLA-DPB1,ADAM8,MAP3K8,ALOX12,NKAP,HMGB1,CEBPB,PRKCZ,ICOSLG,IRF1,IL15,HLX,IL18,RAC2,FYN,BCL6,NFKBID,DPP4,UBASH3B,RAC1,CDC42,CD83,IL20RB,CD59,BCL10,EFNB1,GRB2,ITCH,LYN,ABAT,RICTOR,VTCN1,SOCS5,RIPK2,CD47,DUSP3,BAD,CAV1,NDFIP1,CD55,ZBTB1,LGALS9,SART1,CCL5,RARA,NCK1,PTPN22,C10orf54,DHPS,IGFBP2,…
GO_VESICLE_ORGANIZATION	0.333197	1.39241	0.012987	0.252421	280	238	SLC17A7,RAB3A,TMF1,SEC24A,VPS37D,RFX2,SNX32,STXBP1,LYST,SEC24D,VAMP5,TBC1D20,PIK3C2A,BLOC1S3,SEC22B,SYT5,SRPX,TC2N,VAMP1,MITD1,SEC13,STX11,ATP8A2,LMAN1,GOLGA2,ARF1,RAB1A,STX1A,BET1,TFG,TRAPPC3,STX5,GBF1,RAB20,SNX3,SEC31A,SEC23A,SYT17,TMED2,STX2,SAR1B,RAB7A,CNIH2,SEC23IP,GOSR2,ANXA2,SYT13,COL7A1,F2R,SNX9,SNAP23,VAMP2,SEC24B,PICALM,TRAPPC6A,CD59,SEC24C,UVRAG,VPS37A,YKT6,USO1,SNX8,SNAP25,TMED9,NKD2,…
GO_NEUROTRANSMITTER_TRANSPORT	0.392084	1.3916	0.0506329	0.253602	155	96	SLC6A20,SLC17A7,TH,RAB3A,PPFIA4,SLC6A3,SLC6A8,BAIAP3,SLC6A12,STXBP1,SLC6A13,SLC6A6,PARK2,SYT5,LIN7B,TC2N,STX11,NF1,STX1A,GAD1,SNPH,BRSK1,SEPT5,SYT17,STX2,PPFIA3,SYT13,SLC6A16,SNAP23,VAMP2,DGKI,SNAP25,PPFIA1,STX4,CDK5,SYTL4,STX3,SLC38A1,SYT15,C2CD4C,SNAP47,LIN7C,LPHN1,DNAJC5,PPT1,SNAP29,STX19,RIMS1,SYNJ1,STX1B,CLN8,PIP5K1C,TRIM9,SYT8,SYTL2,CPLX1,DVL1,PSEN1,SYTL5,P2RX7,GABRQ,ATP1A2,PTPRN2,PDZD11,DO…
GO_PROTEIN_TARGETING_TO_MITOCHONDRION	-0.387522	-1.36292	0.0540541	0.254879	52	47	FXC1,PAM16,PDE2A,TOMM20,TOMM7,TIMM44,AIP,MAPK9,TIMM17B,SLC25A6,MFN2,FBXO7,TIMM9,TSPO,MTX1,MTX2,IMMP2L,HSPA4,MTX3,PMPCA,DNAJC19,TIMM17A,TOMM70A,BID,AFG3L2,NDUFA13,FIS1,TIMM23,MTERFD2,TIMM22,TIMM13,MIPEP,TOMM34,TOMM22,TOMM40,DNLZ,CHCHD4,MFF,IMMP1L,TOMM40L,TIMM50,SAMM50,GDAP1,HSP90AA1,TIMM8B,TIMM10,TRNT1
GO_REPLACEMENT_OSSIFICATION	0.533173	1.38885	0.107143	0.256534	26	18	COL13A1,PHOSPHO1,MEF2D,IMPAD1,COL1A1,NAB2,GNAS,RUNX2,MMP13,BMP6,MMP16,FGFR3,MMP14,PEX7,BMP4,INPPL1,NAB1,DLX5
GO_RESPONSE_TO_NUTRIENT	0.361358	1.38953	0	0.256576	191	138	STC1,ACP5,HMGCS1,ADAMTS1,LDHA,LTA,HMOX1,ALDH1A2,TGFB1,STC2,SPARC,HMGCR,LIPG,MTHFR,GSN,TNFRSF11B,DAD1,INSR,C2,ACSL4,CDKN2B,CDKN2D,GIPR,DDIT3,PTN,POR,PIM1,IL15,ADIPOR2,EEF2,HMGCL,PTEN,PPARD,AACS,RELA,TFRC,FKBP1B,EIF2AK2,CAV1,ASS1,CCL5,RARA,CAT,SRF,USF2,CXCL10,IGFBP2,COX4I1,ZNF354A,ACSL1,COL1A1,AGER,GNAI2,USF1,ALAD,ITGA2,ITGB1,ACSL3,ERCC1,PLA2G4A,AKR1C3,AHCY,CHMP1A,TSPO,NQO1,TBXA2R,OXCT1,ALDH3A1,MAP…
GO_POSITIVE_REGULATION_OF_EPITHELIAL_CELL_MIGRATION	0.375104	1.38908	0.0454545	0.256656	103	83	EPB41L4B,TGFB1,HDAC9,VEGFA,SCARB1,SPARC,EPB41L5,ETS1,CIB1,TACR1,SOX9,HYAL1,ALOX12,ADAM9,STAT5A,ZC3H12A,SEMA5A,PRKCE,RAB25,VIL1,SRPX2,MET,RREB1,ITGB1BP1,GPR124,SASH1,RAB11A,TGFB2,ITGA2,PRKD2,HDAC6,PDCD6,BMPR2,RHOB,ANXA3,ANGPT1,AAMP,MMP9,GATA3,NRP1,CTSH,CCBE1,NRP2,ITGB3,PRKD1,FGFR1,FGF2,ENPP2,PTK2B,HDAC7,PFN1,MAPK14,CAPN7,BCAS3,BCAR1,EDN1,FOXP1,JUN,PDGFB,ITGA3,BMP4,CLASP1,AKT1,PRKCA,AMOTL1,SRC,PLCG…
GO_REGULATION_OF_MUSCLE_CONTRACTION	-0.32529	-1.36011	0.03125	0.256756	147	105	STC1,SCN5A,HSPB6,TNNC2,UCN,TACR1,ATP2A1,DAPK3,TNNT1,TNNT2,SLC9A1,CAMK2D,PKP2,ZC3H12A,TNNI3,F2R,GSTM2,JUP,DSP,DMPK,ASPH,ABAT,KCNQ1,FKBP1B,TNNT3,CAV1,HRC,P2RX4,SRF,ACE2,ADRA2B,PTGER4,PPP1R12B,NPPA,ATP1B1,TPM1,ITGA2,DSG2,ANXA6,NOS1AP,CALM2,CTGF,OXTR,SUMO1,PDE5A,RGS2,DSC2,SRI,PLCE1,TBXA2R,PDE4B,MYL2,MYBPH,KCNB2,NKX2-5,ATP1A2,GATA4,PRKG1,ADRA1B,PIK3CG,GUCY1A3,DOCK5,CALM3,CALM1,EDN1,PRKACA,HDAC4,PAWR,A…
GO_NEGATIVE_REGULATION_OF_MUSCLE_CONTRACTION	-0.455983	-1.36061	0.105263	0.257283	22	20	ATP2A1,TNNT1,ZC3H12A,PTGER4,PDE5A,RGS2,ATP1A2,PRKG1,PIK3CG,GUCY1A3,DOCK5,ADORA2B,ADRBK1,SOD1,ADRB2,ADRA2C,PTGS2,ADORA1,DOCK4,CALCRL
GO_NEGATIVE_REGULATION_OF_G_PROTEIN_COUPLED_RECEPTOR_PROTEIN_SIGNALING_PATHWAY	0.483153	1.38717	0.0909091	0.257775	41	25	IL8,ADM,DNM2,PALM,GIPR,KLK14,MGRN1,CCL5,ATP2B4,RGS12,ARRB2,CRY1,RPGRIP1L,RGS2,DNM1,YWHAB,ADA,GRK5,ADRBK1,BICD1,ADRB2,ARRB1,GRK6,RPH3AL,GTF2H2
GO_NATURAL_KILLER_CELL_MEDIATED_IMMUNITY	0.503364	1.38739	0.0677966	0.257949	26	22	MICA,KLRD1,ULBP2,LYST,RAET1G,MICB,VAMP2,ULBP1,ULBP3,RAB27A,RAET1L,SLAMF7,VAMP7,KLRC2,PTPN6,PRDX1,UNC13D,CEBPG,RAET1E,TUBB4B,TUBB,CORO1A
GO_VASCULOGENESIS	0.439092	1.38758	0.0615385	0.258123	59	42	ADM,PDGFRB,VEGFA,GJC1,HHEX,ZMIZ1,JUNB,MYO1E,ZFP36L1,TNNI3,CAV1,NOTCH1,TIE1,PTK2,CUL7,TIPARP,HEG1,SETD2,CTNNB1,SGPL1,ZFPM2,CXCR7,NKX2-5,QKI,HEY2,RASA1,HDAC7,WNT7B,RASIP1,YAP1,EGFL7,AGGF1,WARS2,CCM2,FZD4,AMOT,TGFBR2,HAS2,ENG,PAXIP1,GLMN,EPHA2
GO_ONE_CARBON_METABOLIC_PROCESS	-0.422888	-1.35747	0.0769231	0.259643	37	29	CA9,MTHFR,MAT1A,ALDH1L2,CA5B,AHCYL1,MTHFD2,AHCYL2,SARDH,AHCY,ATPIF1,CA2,CA3,CA12,MAT2B,FTCD,DHFRL1,MTHFD1L,SHMT1,FPGS,GNMT,SHMT2,MTHFS,CA13,MTHFD2L,TYMS,MTHFD1,DHFR,MAT2A
GO_IN_UTERO_EMBRYONIC_DEVELOPMENT	0.332411	1.38556	0	0.26	311	270	MAFG,CSF2,RRP7A,GPI,ADM,VEGFA,NOS3,KRT19,SNAI1,EGLN1,SOCS3,GATA6,ELF3,POU5F1,BMP2,EPB41L5,ENO1,MAPK8IP3,NSDHL,SEC24D,PLCD1,HEY1,HHEX,EPAS1,ZMIZ1,SOX8,DAD1,HORMAD1,MAP2K1,TGFBR1,SOX6,MBD3,RBPJ,PRDM1,RAD51B,TANC2,SYF2,CEBPB,JUNB,FLCN,SPINT1,UBE2B,ZFAT,PTCH1,BTF3,NDEL1,ELL,APBA3,MYO1E,EGFR,ZFP36L1,TMED2,CDKN1C,ETNK2,HNF1B,GNA12,EIF4E2,MAFF,GJB3,HINFP,ADAM10,BCL2L11,INPP5K,GRB2,BRK1,OCRL,SMAD4,CCNB1I…
GO_LIPID_TRANSLOCATION	-0.467781	-1.3521	0.106383	0.261965	21	18	ATP8A2,ATP8B1,ATP11A,TMEM30A,ATP8A1,ATP11B,ATP8B2,ABCA4,ATP8B3,ATP11C,P2RX7,ATP9B,ATP10D,KCNN4,RFT1,ATP9A,ATP10A,ABCA1
GO_SERINE_FAMILY_AMINO_ACID_METABOLIC_PROCESS	-0.382062	-1.35423	0.0487805	0.261996	42	32	EIF4A3,DMGDH,SARS,GCLC,GGT1,AHCYL1,SEPSECS,AHCYL2,MPST,AHCY,CTH,GCLM,APIP,PHGDH,SRR,SLC25A32,PSAT1,DHFRL1,AMT,GCAT,SEPHS2,MRI1,PSPH,GART,MTRR,THNSL2,SHMT1,SHMT2,GLDC,GCSH,MTHFD1,DHFR
GO_TRNA_TRANSPORT	-0.411285	-1.35504	0.128205	0.262098	34	33	NUP210,NUPL1,TOMM20,POM121,NUP98,NUP37,XPOT,TPR,NUP43,NUP50,RAE1,NUP214,RANBP2,NUP54,NUP205,RAN,POM121C,NUP153,NUP35,TMEM48,NUP85,NUP107,NUPL2,NUP88,AAAS,SEH1L,NUP93,NUP62,NUP133,NUP160,NOL6,NUP188,NUP155
GO_DIGESTION	0.405206	1.38313	0.0615385	0.262373	137	56	SERPINA3,NPR3,SCARB1,PLA2G1B,AMY2B,LIPG,LDLR,MGAM,UCN,AKR1C1,SLC26A6,SLC26A7,SOX9,ACE,AQP1,F11R,COPA,LIPH,KCNQ1,VIL1,ACO1,ACE2,TJP2,PYY2,PPARGC1A,CTRB2,ENPEP,PLS1,GCNT3,CEL,SLC5A1,P2RX7,SLC15A1,MUC13,HTR3A,TLR4,SOAT2,LMF1,EZR,ZNF830,MUC4,STRAP,AQP5,CYP39A1,VIPR1,SLC46A1,KCNN4,SLC9A4,VDR,CTRL,CHRM3,NMU,PBLD,AKR1C2,PYY,CAPN8
GO_CELLULAR_RESPONSE_TO_VASCULAR_ENDOTHELIAL_GROWTH_FACTOR_STIMULUS	0.510203	1.38349	0.0923077	0.262407	30	22	PDGFRB,VEGFA,FN1,DLL4,NOTCH1,MAPKAPK2,MT1G,ERN1,ITGB1BP1,PRKD2,DAB2IP,NRP1,FOXC1,NRP2,PRKD1,NR4A1,EGR3,MAPK14,XBP1,AKT1,MYO1C,HSPB1
GO_CELLULAR_AMINO_ACID_METABOLIC_PROCESS	-0.307176	-1.35321	0	0.262468	332	267	EGLN3,NOXRED1,TH,P4HA1,ERO1L,NOS3,SLC6A8,PADI2,PADI1,EGLN1,CARS,MTHFR,DDO,BCKDHA,SLC6A6,MAT1A,GFPT1,SIRT4,EIF4A3,ALDH1L2,GATM,MUT,IVD,P4HB,DMGDH,ARG2,GAD1,CCBL2,CCBL1,STAT5A,HMGCL,SARS,GCLC,DARS,PRODH,AARS,SLC7A5,GGT1,HIBADH,ABAT,FN3K,MECP2,SLC7A7,GPT2,OAT,ASS1,AHCYL1,BCAT2,BCKDK,ATF4,CKB,SEPSECS,GCH1,EIF2B2,DDAH2,PLOD1,AFMID,MTHFD2,TARSL2,ALDH18A1,ABHD12,DHPS,DALRD3,RARS,ATP7A,QARS,CRTAP,GLS,CND…
GO_ADIPOSE_TISSUE_DEVELOPMENT	0.473355	1.38361	0.0615385	0.262764	32	28	ARRDC3,NAMPT,SLC25A25,SOX8,SH3PXD2B,ZNF516,PPARD,RORC,AACS,DYRK1B,ATF2,FTO,TBL1XR1,PPARGC1A,ID2,CSF1,BBS4,OXCT1,FAM123B,SPG20,PIK3CA,XBP1,LRP5,ACAT1,BDH1,ARID5B,PAXIP1,DGAT2
GO_DNA_ALKYLATION	-0.424024	-1.35223	0.0588235	0.262869	45	31	KDM1B,BAZ2A,MLL5,FOS,TDRKH,MLL,GATAD2B,GNAS,ATRX,GATAD2A,ZFP57,PICK1,MGMT,EHMT2,EHMT1,MTA2,TET3,HEMK1,CTCF,EZH2,PLD6,MTRR,TRIM28,DNMT3A,TRDMT1,DNMT1,ATF7IP,DMAP1,PRMT7,DNMT3B,BEND3
GO_COENZYME_METABOLIC_PROCESS	0.32729	1.38223	0.0136986	0.263529	265	217	ALDOC,ENO2,ACSS2,PFKFB3,PFKFB4,VNN1,PGAM2,GPI,LDHA,PGK1,MVD,ELOVL3,SCD,MVK,HK2,HMGCR,MTHFR,NAMPT,PFKP,GAPDH,ENO1,PGAM1,PFKFB2,HKDC1,ELOVL7,PANK3,PFKFB1,MAT1A,ACSL4,ALDH1L2,ACSF2,ACLY,NADK,MCEE,OXSM,TPI1,PANK4,HK1,TKT,CYB5R4,SLC25A1,HMGCL,IDH1,PGM1,PDXK,ASPDH,ACOT8,AHCYL1,SCD5,GCH1,PFKL,ALDOA,HSD17B12,BPGM,AFMID,PGLS,MTHFD2,TECR,PRDX5,DERA,THTPA,PPT1,ACSL1,AHCYL2,H6PD,ME1,IDH3B,SARDH,SUCLA2,GPHN,P…
GO_PROTEIN_ACETYLATION	-0.31816	-1.35007	0.0465116	0.264159	129	112	YEATS2,PER1,CHD5,TRIM16,MBD3,POR,MSL1,APBB1,MORF4L2,PHF20,NCOA3,ING4,BRD8,MECP2,ESCO1,NUPR1,TAF12,CRTC2,TADA2B,MLL,ATF2,EP300,CDYL,FOXO1,NAT9,KAT8,SAP130,BAG6,SUPT3H,TAF9,TAF1,BRPF1,ASL,YEATS4,KAT6A,TADA3,DR1,KAT5,NAA60,TADA1,NAA20,CREBBP,SUPT7L,TAF10,CLOCK,PCGF2,MSL2,MDH2,KAT2B,MEAF6,MBIP,PHF16,OGT,LDB1,NAA30,CCDC101,MSL3,NCOA1,SIRT1,TRRAP,BRD1,GTF3C4,USP22,ELP4,TAF5,TAF1L,KAT7,NAA10,EP400,POLE3…
GO_LEUKOCYTE_ACTIVATION	0.333827	1.38056	0	0.265282	414	268	NDRG1,CSF2,IL21R,EBI3,IL8,CD7,ITGB2,TGFB1,HDAC9,PLCL2,WNT4,RELB,JMJD6,TNFSF9,IL23A,ICAM1,MICA,HDAC5,IKZF3,MAFB,LCP1,ULBP2,HHEX,UBD,FNIP1,HLA-E,PI4K2A,PIK3CD,SELPLG,BCL3,LGALS1,WAS,BTN3A1,LEPR,TPD52,ADAM17,RBPJ,MICB,IGBP1,B2M,CX3CL1,SWAP70,NKAP,HMGB1,CEBPB,ICOSLG,IRF1,IL15,IL18,ADAM9,FYN,BCL6,ZFP36L1,DPP4,TOLLIP,AKAP17A,SKAP2,STK11,SNAP23,RORC,VAMP2,S100A13,ADAM10,CLEC7A,LYN,FLT3LG,PRKCE,MLL5,DLL4…
GO_COENZYME_BIOSYNTHETIC_PROCESS	-0.317077	-1.34852	0	0.265838	127	108	ACSS2,ELOVL3,SCD,NAMPT,ELOVL7,PANK3,MAT1A,ACSL4,ACSF2,ACLY,NADK,PANK4,SLC25A1,PDXK,ASPDH,ACOT8,SCD5,GCH1,HSD17B12,AFMID,MTHFD2,TECR,PPT1,ACSL1,ME1,GPHN,COQ5,ELOVL1,PDHX,TPK1,ACOT9,NFS1,PTPLA,ACSF3,MLYCD,ACSL3,RFK,NMNAT1,FASN,PDSS2,ATPIF1,COQ9,NDUFA9,DCAKD,LIAS,ACOT1,KYNU,NADSYN1,PANK2,NMNAT3,QPRT,PPCS,PTPLB,SLC25A16,PPCDC,ACOT13,PDHA1,MAT2B,PANK1,ACOT2,DLAT,ACACA,DLD,COQ4,DHFRL1,QDPR,PCBD1,COQ6,P…
GO_POSITIVE_REGULATION_OF_IMMUNE_EFFECTOR_PROCESS	0.366129	1.38059	0	0.265841	156	102	HLA-A,TNF,LTA,HMOX1,C3,TGFB1,HLA-B,DEFB103A,IL23A,MZB1,HLA-E,SEMA7A,SPON2,B2M,PRKCZ,HLX,RAC2,LAMP1,HPX,VAMP2,TRIM15,GAB2,BCL10,LYN,FER,GPRC5B,SOCS5,RIPK2,STX4,RPS19,ZBTB1,LGALS9,STXBP2,USP17L2,RARA,PUM1,SNX6,MALT1,RASGRP1,AP1G1,PDPK1,KLK7,STX7,PUM2,RABGEF1,IL6,VAMP3,LAG3,F2RL1,VAMP8,TRIM6,VAMP7,GATA3,CD226,P2RX7,CD40,TLR4,ANKRD17,TRAF6,TRAF2,ANXA1,IL4R,TNFSF13,STAT5B,FZD5,CADM1,ADORA2B,TNFRSF14,C…
GO_PEPTIDYL_LYSINE_MODIFICATION	-0.294068	-1.34727	0	0.266647	312	290	KDM3A,HDAC9,JMJD6,NUP210,YEATS2,PER1,MITF,PRDM16,CHD5,SIRT2,SIRT4,TRIM16,MBD3,POR,MSL1,APBB1,MLL3,NUPL1,MORF4L2,CETN2,ZNF451,PHF20,NCOA3,WHSC1L1,PRDM2,ING4,BRD8,USPL1,ARID4A,SUMO4,MLL5,POM121,MECP2,CBX8,SIRT5,PIAS4,PHC3,TAF12,CRTC2,TADA2B,MLL,ATF2,PLOD1,NUP98,SUMO2,DHPS,NSMCE2,EP300,PIAS1,CDYL,ATP7A,SMYD3,PIAS3,KAT8,RNF168,SAP130,SETD3,BAG6,DOT1L,UBA2,MUL1,SUPT3H,NDNL2,ARID4B,SP3,ASH1L,HIST1H1C,I…
GO_REGULATION_OF_SYNAPTIC_VESICLE_TRANSPORT	0.467099	1.37685	0.0655738	0.266724	31	25	RAB3A,STXBP1,PARK2,PINK1,RAB5A,STX1A,SEPT5,CNIH2,FMR1,CDK5,BRAF,NAPA,LRRK2,SYNJ1,STX1B,BTBD9,RAP1A,DNM1,RAB3GAP1,GRIK5,RIMS3,PFN2,ATP2A2,UNC13B,TOR1A
GO_NEGATIVE_REGULATION_OF_KINASE_ACTIVITY	0.344461	1.37807	0.0135135	0.266941	250	199	ERRFI1,TNFAIP3,DUSP5,WNK1,SOCS3,HMGCR,PIK3IP1,DUSP9,DUSP1,IRS2,GADD45B,DUSP10,HHEX,CIB1,CDKN1A,GPRC5A,NPRL2,CAMK2N1,PARK2,CDKN2B,CDKN2D,RTN4R,TRIB3,SMPD1,MAPK8IP1,NF1,ZFYVE28,IGF1R,PTK6,CDKN1C,PODNL1,CISH,GSK3B,UBASH3B,ILK,PTEN,PTPRJ,INPP5K,DUSP8,LYN,SOCS2,RTN4RL1,DUSP16,SOCS5,PDCD4,GNB2L1,MAPK7,DUSP3,CAV1,DUSP2,MVP,SOCS7,TRIB2,DNAJC3,RGS3,TRIB1,PRKAG2,NCK1,PTPN22,CORO1C,ITGB1BP1,RTN4RL2,PPP2CA,S…
GO_POSITIVE_REGULATION_OF_KINASE_ACTIVITY	0.314305	1.37697	0	0.267032	482	368	SPDYA,TNF,IKBKG,TGFB1,PDGFRB,VEGFA,PDGFA,DUSP5,PLA2G1B,DDR2,TLR6,EFNA1,EGF,CSF1R,RAPGEF1,C21orf7,GADD45G,FPR1,AVPI1,DUSP9,SLC27A1,SDC4,GADD45B,TNIK,MAP3K15,BMP2,SHC2,MAPK8IP3,SAA1,PFKFB2,UCN,CIB1,CDKN1A,EEF1A2,PFKFB1,CRKL,ATG14,INSR,PRKACB,MAP2K1,PINK1,PIK3R5,TGFBR1,HSPA2,ADAM17,PIM1,ADAM8,MAP3K8,TNFRSF10B,HMGB1,PRKCZ,ACE,MAP2K2,IRAK2,HSPA5,MAPRE3,ADAM9,TPD52L1,EGFR,UNC119,SPAG9,ILK,F2R,RAC1,STK1…
GO_POSITIVE_REGULATION_OF_NEURON_DIFFERENTIATION	0.342198	1.37814	0	0.267423	306	223	EPHA3,RNF112,ADAMTS1,NKX6-1,KCTD11,VEGFA,NEU1,TRPV2,PPP2R5B,RAPGEF1,NGFR,SCN1B,L1CAM,TLE6,BMP2,PALM,NCKIPSD,HOXD3,DUOXA1,SEMA7A,MAP1B,PARK2,MAP2K1,CBFA2T2,NPTN,CPEB3,PTN,APBB1,GOLGA4,ATP8A2,FN1,MAP2K2,RND2,ARF1,DISC1,NEGR1,SNX3,NDEL1,IST1,FYN,NDRG4,BCL6,SYT17,PTK6,SPAG9,ABL2,GSK3B,ILK,STK11,ZMYND8,CAMK1D,SEMA5A,LYN,EPHA4,MMD,RHOA,GPRC5B,FMR1,FKBP1B,NEDD4L,LTK,UBE2V2,TIMP2,HMG20B,SCARF1,TMEM30A,CC…
GO_REGULATION_OF_AXONOGENESIS	0.353979	1.37734	0.0133333	0.267507	168	120	NKX6-1,VEGFA,IFRD1,EFNA1,TRPV2,SEMA4B,NGFR,DNM2,L1CAM,DPYSL2,SEMA6B,SEMA7A,MAP1B,MAP2K1,SYNGAP1,RTN4R,GOLGA4,GDI1,PLXND1,FN1,MAP2K2,RND2,DISC1,NDEL1,IST1,SEMA6C,GSK3B,ILK,PTEN,STK11,SEMA5A,SEMA3C,EPHA4,RHOA,CDK5,RTN4,SRF,BRAF,SEMA4G,SSH2,EP300,PTK2,SEMA4D,RAB11A,UST,EPHB3,TWF2,PLXNA3,MARK2,MACF1,KIAA1598,KIF13B,SSH1,RAB21,APOE,NTN1,ABL1,BMPR2,STK25,SKIL,PSEN1,NRP1,BCL11A,METRN,EFNA5,NRG1,SEMA3E,C…
GO_SODIUM_ION_TRANSPORT	0.393206	1.37588	0.0819672	0.267532	144	74	SLC5A3,SCN5A,SLC17A7,SLC4A5,SLC6A8,ATP1B2,HCN2,SCN1B,WNK4,KLHL3,SLC9A5,SLC22A4,SLC9A1,ATP1A3,ANO6,SCNN1D,SLC9A7,SLC8A2,HCN3,KCNK1,COMMD3,NEDD4L,SCN3B,SLC5A2,SLC38A1,SLC34A3,ATP1B1,SCN8A,SLC4A4,SCNN1A,SLC24A6,SLC22A5,CNNM4,SLC20A1,SLC20A2,SLC9A6,SLC38A2,TRAPPC10,NDUFA9,KIAA1919,SLC4A7,SLC5A1,SLC9A9,ATP1A2,SCNN1B,SLC3A2,ATP1B3,SLC9A2,SLC23A2,ATP1A1,SLC10A5,SLC9A3R1,SLC38A6,SLC10A7,SLC38A10,CATSPER3…
GO_REGULATED_EXOCYTOSIS	0.352442	1.37698	0.0588235	0.267609	224	155	A1BG,SERPINA3,RAPGEF4,VCL,RAB3A,TGFB1,QSOX1,VEGFA,PDGFA,EGF,SPARC,STXBP1,FIGF,RAB11FIP5,HABP4,PI4K2A,PIK3CD,VEGFB,ITIH4,ISLR,SYT5,LAMP2,TC2N,PSAP,STX11,FN1,STX1A,CD9,SNPH,SEPT5,SYT17,STX2,CD63,SYT13,RAB11FIP1,SNAP23,VAMP2,S100A13,TUBA4A,LYN,TIMP1,SNAP25,PROS1,APP,STX4,CDK5,SYTL4,STX3,STXBP2,ALDOA,SDF4,SYT15,C2CD4C,APLP2,PCDH7,SNAP47,LPHN1,RASGRP1,VPS41,DNAJC5,TMED10,RAB27A,SNAP29,STX19,RIMS1,SYNJ…
GO_NEGATIVE_REGULATION_OF_MAP_KINASE_ACTIVITY	0.381302	1.37603	0.0588235	0.267671	73	61	DUSP5,HMGCR,DUSP9,DUSP1,DUSP10,SMPD1,MAPK8IP1,NF1,GSK3B,PTPRJ,INPP5K,DUSP8,LYN,DUSP16,PDCD4,MAPK7,DUSP3,CAV1,DUSP2,RGS3,PTPN22,PPP2CA,SORL1,SPRED2,APOE,HIPK3,STK38,DAB2IP,PPP2R1A,RGS2,PRKCD,DUSP22,IRAK3,MBIP,TP73,PTPN6,AIDA,PTPN1,DUSP18,GPS2,CBLC,DUSP6,CDK5RAP3,ZNF675,BMP4,BMP7,GSTP1,DUSP14,GBA,SPRY2,DUSP7,RGS14,PAQR3,HYAL2,DUSP4,GPS1,SPRED1,DNAJA1,DUSP19,IL1B,NUP62
GO_POSITIVE_REGULATION_OF_PHAGOCYTOSIS	0.465597	1.37509	0.047619	0.267781	46	31	TNF,C3,DNM2,PTX3,C2,ANO6,ABR,CAMK1D,PROS1,CD47,MFGE8,C4B,RAB27A,GATA2,AGER,C4A,CYBA,ITGA2,RAP1A,ABCA7,F2RL1,ITGAV,MERTK,LMAN2,CALR,PPARG,BCR,GAS6,CCL2,IL1B,PYCARD
GO_RESPONSE_TO_PEPTIDE	0.32814	1.37818	0.0136986	0.26781	404	293	ERRFI1,TH,TNFAIP3,INSIG2,ADM,ATP6V1C2,NKX6-1,NFKBIA,HDAC9,STC2,GNRHR2,CYP11A1,PLA2G1B,SOCS3,GNG7,SPARC,PDE3B,LPIN1,HDAC5,GPR173,AKR1B1,SLC27A1,IRS2,ATP6V1F,PCSK9,CPEB2,ATP6V1G2,NAMPT,PFKFB1,GFPT1,ATP6V1D,PIK3C2A,INSR,PRKACB,TRIM16,SH2B2,EPM2AIP1,INHBB,SLC9A1,BTG2,POR,SLC26A6,TRIB3,ATP6V0E1,JUNB,PRKCZ,STAT3,AVPR2,FYN,STAT5A,IGF1R,PPARA,AP3S1,GSK3B,ATP6V1H,VAMP2,ENPP1,INPP5K,KLF4,BAIAP2L1,GRB2,RELA…
GO_RESPONSE_TO_MECHANICAL_STIMULUS	0.355935	1.37838	0.0128205	0.267929	210	146	PKD1L2,SLITRK6,MMP7,BNIP3,NFKBIA,P2RY1,ECE1,FOXP2,ETS1,PDZD7,UCN,HABP4,CLCN6,KCNK4,F3,TACR1,ENTPD2,INHBB,SLC9A1,BTG2,TXNIP,STRC,TMC1,SOX9,SUN1,ATP8A2,TNFRSF10B,JUNB,PDE2A,IRF1,AQP1,PTCH1,FYN,GSK3B,RAC1,JUP,BCL10,RELA,MAP3K2,STRA6,DENND5B,EIF2AK2,BAD,CAV1,MAPK3,JUND,FOS,CTSB,CXCL10,TNFRSF1A,TCAP,ABHD12,IGFBP2,PTGER4,NPPA,BAK1,CRADD,MTPN,DENND5A,ASNS,COL1A1,LMNA,IL6,LRP11,MAPK9,CYBA,ITGA2,ITGB1,MMP…
GO_CAMP_MEDIATED_SIGNALING	0.470356	1.37516	0.0491803	0.268257	37	25	RAPGEF4,ADM,NPR3,PDE3A,SOX9,PDE2A,ADCY9,MAPK7,GPR126,RAPGEF2,RAPGEF3,NDUFS4,EPHA5,DGKQ,EIF4EBP2,SLC9A3R1,ADCY6,ADCY7,GAL,ADCY3,AKAP6,KSR1,PDE7A,PDE4D,PCLO
GO_EPIBOLY	0.473504	1.37842	0.114754	0.26849	23	17	ITGA5,LCP1,ADAM17,DDR1,RHOA,CEACAM1,PDCD10,RHOC,FLNA,RLTPR,COL5A1,SCNN1B,MEGF8,MSX2,HBEGF,CYR61,TOR1A
GO_RESPONSE_TO_ENDOPLASMIC_RETICULUM_STRESS	0.338566	1.36693	0	0.270277	233	216	IL8,ERO1L,STC2,PPP2R5B,ANKZF1,HERPUD1,DNAJB2,SEC61G,FKBP14,YOD1,WIPI1,EIF2AK3,SERP1,GFPT1,DNAJB9,ATP2A1,PARK2,ERLEC1,FAF2,DDIT3,SRPX,TRIB3,P4HB,PPP1R15A,TNFRSF10B,CEBPB,PPP1R15B,CREB3,BBC3,PDIA2,HSPA5,SRPR,KDELR3,SEC31A,TRIM13,RNF185,EEF2,ERP44,CCDC47,MAN1B1,ARFGAP1,YIF1A,GOSR2,GSK3B,EDEM1,WFS1,NRBF2,TMUB1,BCL2L11,TMBIM6,AARS,TXNDC11,C19orf10,TSPYL2,TPP1,CASP4,SELK,EIF2AK2,ZBTB17,ATF4,DERL1,PLA2G…
GO_GOLGI_VESICLE_TRANSPORT	0.322383	1.36723	0.0246914	0.270346	319	292	SEC24A,DNM2,OPTN,ARF4,SEC24D,WIPI1,COG3,VAMP5,COPZ2,TBC1D20,BET1L,RAB33B,ARFGAP3,COPB1,GOLPH3L,RAB6B,GOLGA5,TMED7,COG6,DOPEY2,SEC22B,TRAPPC2P1,GABARAPL2,SURF4,SEC13,KIF3C,GOLGA4,ATP8A2,KDELR2,COPB2,LMAN1,GOLGA2,ARF1,RAB1A,WHAMM,BET1,TFG,TRAPPC3,STX5,KDELR3,GBF1,AMN,ARL3,SEC31A,SEC23A,MON2,LAMP1,TMED2,ARL1,SAR1B,KIF16B,TMED3,ARFGAP1,CNIH2,COPA,SEC23IP,ARCN1,GOSR2,RGPD6,COL7A1,SNAP23,RAB6A,RGPD1,VA…
GO_CYCLIC_NUCLEOTIDE_MEDIATED_SIGNALING	0.444529	1.36759	0.0892857	0.270347	46	31	RAPGEF4,ADM,NPR3,PDE3A,SOX9,PDE2A,ADCY9,MAPK7,GPR126,APOE,RAPGEF2,RAPGEF3,NDUFS4,PRKG1,GUCY1B3,EPHA5,PDE9A,EDNRB,DGKQ,EIF4EBP2,SLC9A3R1,ADCY6,ADCY7,GAL,ADCY3,AKAP6,NUDT4,KSR1,PDE7A,PDE4D,PCLO
GO_MONOSACCHARIDE_TRANSPORT	0.445017	1.36907	0.0545455	0.270353	54	37	SLC2A3,PLA2G1B,SLC2A12,HK2,SLC2A14,SLC2A1,HK1,RAB4B,PPARD,SLC2A6,VIL1,SLC5A2,BRAF,SORT1,TSC1,STXBP3,SLC2A13,M6PR,YES1,PLS1,SLC2A5,SLC2A4,HK3,NRG1,SLC2A10,SLC5A1,EDNRA,EZR,EDN1,SLC23A2,STXBP4,SESN2,AKT1,FABP5,G6PC3,SLC2A8,SLC37A4
GO_REGULATION_OF_PEPTIDE_TRANSPORT	0.348817	1.36926	0.028169	0.270633	256	170	RAPGEF4,TNF,NKX6-1,NFKBIA,HLA-DRB1,IL23A,HMGCR,IRS2,NR1D1,FAM132A,PFKFB2,NOL3,SLC2A1,PIM3,UCN,CYLD,NOV,SERP1,RBCK1,PDE4C,BCL3,SIRT4,RAB8B,PARK2,INHBB,GIPR,SLC26A6,NLGN2,APLN,RFX3,STX1A,IL18,ZC3H12A,PPARD,PSMD10,RASL10B,AACS,HMGN3,NFKBIB,NCOA6,PAX8,ABAT,RHOA,PRKCE,SNAP25,ARNTL,FKBP1B,BAD,STX4,ANXA5,C8orf4,FBXW11,G3BP2,SYTL4,PPM1A,PLA2G6,LGALS9,CCL5,ITPR3,PFKL,MARCKS,SIDT2,C2CD2L,PTGER4,PPP3CA,SLC2…
GO_REGULATION_OF_PROTEIN_KINASE_B_SIGNALING	0.377121	1.36768	0.0140845	0.270694	121	98	TNF,TGFB1,PDGFA,RAPGEF1,NGFR,FAM132A,RASD2,RRAS,CIB1,VEGFB,F3,INSR,PINK1,PIK3R5,TGFBR1,DDIT3,FAM110C,ADAM8,FLCN,HCLS1,EGFR,ILK,PTEN,STK11,LMBRD1,PTPRJ,INPP5K,KLF4,SEMA5A,C19orf10,RICTOR,LEMD2,GNB2L1,PRKCDBP,MC1R,STK3,ITSN1,ITGB1BP1,PTK2,MTM1,DAG1,TNFAIP8L3,DLG1,PHLPP1,MUL1,MEIS3,ARRB2,IL6,CCL21,PHLDA3,BAG4,C1QTNF1,PDCD6,ARFGEF1,PLEKHA1,ANGPT1,INPP5F,AKR1C3,GATA3,XDH,OSBPL8,HAX1,NRG1,CHI3L1,PIK3CG…
GO_LAMELLIPODIUM_ORGANIZATION	0.453971	1.36806	0.122449	0.270696	36	30	VCL,ARHGEF6,SRGAP2,WASF2,WHAMM,ARFIP2,RAC1,ABLIM3,SPATA13,PLEKHO1,NCK1,ABLIM1,ABI1,GOLPH3,S1PR1,SNX2,LRRC16A,SH2B1,CYFIP1,ARHGEF7,SNX1,WASF3,ARHGEF4,RHOD,WASF1,PARVB,NUP85,VAV2,CTTN,CCDC88A
GO_TISSUE_MIGRATION	0.387941	1.36833	0.078125	0.270813	84	65	ITGB2,CXCL13,VEGFA,NOS3,LOXL2,SCARB1,EPB41L5,KRT16,S100P,NOV,TGFBR1,PLXND1,HMGB1,PTP4A3,DPP4,PTEN,PPARD,GIPC1,RHOA,ACTA2,SRF,GPR124,RAB13,PTK2,ANLN,CORO1B,MYH9,ITGB1,WDPCP,PKN1,PTPN11,EPHB4,NRP1,CYP1B1,ZEB2,FGF2,PTK2B,NR4A1,PKN2,EGR3,STARD13,ACTA1,ROBO1,PIK3CA,GRHL2,PLEKHG5,EFNB2,FAP,LTB4R2,AMOT,PKN3,GPX1,STAT1,NANOS1,PRKX,SLIT2,GPLD1,PAXIP1,EMP2,TNFSF12,S100A2,ARSB,ID1,FGF8,FERMT1
GO_NEGATIVE_REGULATION_OF_FAT_CELL_DIFFERENTIATION	0.459746	1.36856	0.0819672	0.270931	41	34	INSIG1,TNF,TGFB1,BBS12,SIRT2,DDIT3,JDP2,TRIB3,MMP11,ENPP1,ARNTL,TRIB2,WNT10B,FAM57B,JAG1,FOXO1,AXIN1,SMAD3,SORT1,GATA2,TGFB1I1,IL6,ZFPM1,GATA3,ZFPM2,C1QL4,WWTR1,ASXL1,SIRT1,MSX2,CCDC85B,GPER,ID4,E2F1
GO_NEGATIVE_REGULATION_OF_CYTOKINE_PRODUCTION	0.364003	1.37167	0	0.270955	211	147	TNFRSF9,ACP5,ERRFI1,TNFAIP3,TNF,HMOX1,NLRX1,TGFB1,HLA-DRB1,RELB,GPNMB,IL23A,GATA6,PDCD1LG2,INHA,CYLD,BTN2A2,BCL3,RNF128,NFKBIL1,INHBB,TAX1BP1,CX3CL1,HMGB1,FN1,BCL6,REL,OTUD7B,ZC3H12A,IL6R,PGLYRP3,RAC1,CD83,IL20RB,PIBF1,KLF4,ITCH,PCBP2,INPP5D,SOCS5,UBA52,NDFIP1,RPS27A,MC1R,ERBB2IP,TRIB2,LGALS9,RARA,PTPN22,C10orf54,PTGER4,APOD,TBK1,RABGEF1,OTUD5,AGER,MUL1,HSF1,TGFB2,INHBA,ARRB2,IL6,LGR4,IFIH1,ANXA4…
GO_NEGATIVE_REGULATION_OF_MACROAUTOPHAGY	0.504767	1.36935	0.113208	0.270962	22	21	QSOX1,PINK1,NPC1,VPS13C,CHMP4B,LRRK2,KIAA0226,MTM1,TSC1,CLN3,UBQLN1,FEZ2,PHF23,TSPO,FEZ1,SCFD1,CHMP4A,C12orf5,NRBP2,UBQLN4,MTOR
GO_REGULATION_OF_HEART_CONTRACTION	0.359716	1.37125	0.030303	0.271094	221	132	STC1,SCN5A,TH,KCND1,CORIN,ADM,NOS3,CACNA1H,GJC1,ATP1B2,KCNE2,SCN1B,KCNK6,CACNB4,ATP2A3,DES,UCN,EPAS1,SLC1A1,ATP2A1,SNTA1,TNNT2,SLC9A1,ATP1A3,CACNB3,APLN,CAMK2D,SLC8A2,PKP2,ZC3H12A,TNNI3,GSTM2,JUP,DSP,DMPK,KCNK1,ASPH,TRPC1,KCNQ1,FKBP1B,TMEM65,CAV1,HRC,SCN3B,AHCYL1,KCNH2,ITPR3,P2RX4,ACE2,NPPA,THRA,ATP2B4,ATP1B1,YWHAE,CACNB1,TPM1,TGFB2,KCNJ11,GAA,CXADR,DSG2,NOS1AP,CALM2,CTGF,MEF2A,GSK3A,SUMO1,PDE5A,…
GO_REGULATION_OF_REACTIVE_OXYGEN_SPECIES_BIOSYNTHETIC_PROCESS	0.419321	1.36955	0.117647	0.271151	65	45	ACP5,ITGB2,TNF,ICAM1,DNM2,PTX3,INSR,STAT3,EGFR,ZC3H12A,KLF4,CAV1,ASS1,DDAH2,P2RX4,ATP2B4,RAB27A,IL6,MAPK9,CYBA,NOS1AP,TSPO,TLR4,PTK2B,AKT2,ZNF205,OGT,EDN1,TLR5,HDAC4,HSP90AB1,PARK7,SLC25A33,KLF2,MTOR,AKT1,GLA,JAK2,DDAH1,PTGS2,TRAP1,IL1B,CLU,HSP90AA1,PKD2
GO_PHOSPHATIDYLCHOLINE_ACYL_CHAIN_REMODELING	0.511454	1.37178	0.0634921	0.271265	26	19	PLA2G4C,PLA2G1B,PLA2G16,PLA2G4D,LPCAT4,LPCAT1,DBI,PLA2G6,PLA2G10,MBOAT2,PLA2G4A,PLBD1,PNPLA8,LPCAT2,PLA2G12A,PLB1,LPCAT3,PLA2G4B,PLA2G4F
GO_COLUMNAR_CUBOIDAL_EPITHELIAL_CELL_DEVELOPMENT	0.435304	1.37206	0.0357143	0.271411	48	36	SLITRK6,NKX6-1,PDZD7,CDKN1A,PRDM1,STRC,TMC1,RFX3,RAC1,SEC24B,RARA,SIDT2,YIPF6,C1GALT1,PDPK1,WDPCP,NKX3-2,KLF5,SLC4A7,ROS1,RARB,BMP6,FGFR1,PAFAH1B1,C12orf5,BMP4,CDK6,SLC9A3R1,HOXA5,RARG,SCRIB,SOD1,AGPAT6,HIF1A,MYO7A,TYMS
GO_AMINO_ACID_ACTIVATION	-0.394511	-1.34367	0.0833333	0.271552	52	51	CARS,SARS,DARS,AARS,TARSL2,DALRD3,RARS,QARS,NARS,TARS,POLG2,HARS2,LARS,WARS,EPRS,PPA1,VARS2,AIMP1,YARS,GARS,IARS2,LRRC47,CARS2,KARS,PPA2,IARS,MARS,TARS2,QRSL1,RARS2,PET112,FARSA,WARS2,GATC,NARS2,FARS2,MRPL39,YARS2,EARS2,AIMP2,LARS2,HARS,VARS,EEF1E1,FARSB,AARS2,DARS2,SARS2,PARS2,MARS2,FDXACB1
GO_POSITIVE_REGULATION_OF_PHOSPHATIDYLINOSITOL_3_KINASE_SIGNALING	0.440715	1.36959	0.0847458	0.271622	62	34	PDGFRB,PDGFA,HCST,SOX9,HCLS1,FYN,CBL,F2R,PPARD,C19orf10,CCL5,CAT,PDGFC,PTK2,SEMA4D,TGFB2,UBE3A,PRR5L,F2RL1,ANGPT1,ERBB3,HAX1,NRG1,FGFR1,BECN1,PTPN6,PDGFB,SIRT1,JAK2,NEDD4,PIK3AP1,UNC5B,GPER,PLXNB1
GO_SMALL_GTPASE_MEDIATED_SIGNAL_TRANSDUCTION	0.322646	1.3723	0	0.271772	352	296	RAPGEF4,RAB3A,HMOX1,RHEBL1,REM2,RAPGEF1,RASD1,GEM,RND1,ARL9,CDC42EP5,ARF4,RASD2,RRAS,SHC2,RAB40C,RERGL,SDCBP,ARL17B,CDKN1A,CRKL,RAB33B,RAB8B,RAB6B,RASSF1,SYNGAP1,ARHGEF3,RAB40B,USP28,SIAH2,RRAGC,RAB9A,RAB5A,ARL8B,RIT1,ARL5B,WASF2,RALA,GDI1,RND2,NF1,ARF1,RAB1A,ARFIP2,ABR,RAB20,ARL3,RAC2,RASGRF1,BCL6,ARL1,SAR1B,RAB7A,RAP2A,RAB3B,RAB4B,CDC42EP1,GNA12,RHOV,RAC1,CDC42,RAB5B,RAB6A,RASL10B,DOCK3,ARL8A,R…
GO_RESPONSE_TO_NICOTINE	0.471253	1.36589	0.0655738	0.271967	51	26	TH,TNF,HMOX1,SLC6A3,NKX6-1,TACR1,PPARA,KCNK1,RELA,ABAT,CHRNB1,BAD,KCNJ11,CREB1,RAPGEF3,ATP1A2,EDN1,HDAC2,NFKB1,CHRNE,CASP3,SHC1,SLC7A11,BCL2,PDX1,CHRNA5
GO_REGULATION_OF_CELL_ACTIVATION	0.327677	1.36961	0	0.272166	484	294	HLA-A,HLA-DRA,EBI3,VNN1,TNFAIP3,HMOX1,TGFB1,HLA-DRB1,PDGFA,NOS3,PAG1,TNFSF9,IL23A,MICA,IKZF3,IRS2,PDCD1LG2,CCDC88B,INHA,MZB1,GSN,EFNB3,CYLD,CDKN1A,BTN2A2,HLA-E,LGALS1,TACR1,HLA-DPB1,BLOC1S3,TNIP2,PRDM1,ADAM8,MAP3K8,ALOX12,NKAP,HMGB1,CEBPB,PRKCZ,ICOSLG,IRF1,IL15,HLX,APLF,ABR,IL18,RAC2,FYN,LAMP1,BCL6,NFKBID,ZC3H12A,DPP4,PGLYRP3,UBASH3B,RAC1,CDC42,CD83,IL20RB,VAMP2,SOX15,CD59,PPP2R3C,GAB2,BCL10,PIBF…
GO_REGULATION_OF_CYTOKINE_PRODUCTION	0.312448	1.37235	0	0.272325	563	392	HLA-A,CSF2,TNFRSF9,ACP5,CCL20,EBI3,ERRFI1,TNFAIP3,TNF,BIRC3,LTA,HMOX1,NLRX1,C3,TGFB1,HLA-DRB1,RELB,CD14,HLA-B,GPNMB,TLR6,TMF1,CSF1R,TNFSF9,SERPINB7,IL23A,GATA6,PER1,PDCD1LG2,NFKB2,IL1A,CCDC88B,INHA,SAA1,POLR3D,FIGF,UCN,CYLD,BTN2A2,HLA-E,EIF2AK3,TBC1D23,BCL3,RUNX1,SEMA7A,RNF128,HLA-DPB1,TRIM16,NFKBIL1,INHBB,TAX1BP1,DDIT3,ADAM17,SPON2,C3AR1,PANX1,ZFP36,ADAM8,B2M,IGF2BP2,CX3CL1,HMGB1,FN1,CEBPB,PRKCZ…
GO_NEGATIVE_REGULATION_OF_MUSCLE_CELL_DIFFERENTIATION	0.43334	1.37268	0.105263	0.272354	55	41	TNF,TGFB1,BHLHE41,HDAC5,BMP2,NOV,SOX8,CTDP1,DDIT3,SOX9,IL18,PPARD,HDAC3,NOTCH1,DAXX,MED28,CXCL10,FOXO4,GSK3A,PTBP1,DKK1,CEACAM5,NKX2-5,HEY2,ANKRD17,BHLHA15,ZFHX3,HDAC4,PDGFB,BMP4,MSTN,XBP1,HDAC1,EZH2,ID3,TBX3,PRDM6,MSX1,CFLAR,MBNL3,EREG
GO_MEMBRANE_DOCKING	0.396007	1.37003	0.0634921	0.272388	68	57	ICAM1,STXBP1,RAB8B,STX11,STX1A,STX5,SNX3,SNPH,NDRG4,STX2,RAB7A,YKT6,USO1,SNAP25,STX4,TSNARE1,STX3,STX8,SCFD2,STXBP2,STX12,PEX13,RAB13,EXOC8,STX7,STX19,EXOC4,ROCK1,STX1B,STXBP3,VPS18,STX6,STX16,EXOC6B,VAMP3,SYTL2,RAB8A,CAV2,EXOC6,EXOC2,VPS45,SCFD1,VPS11,EZR,EXOC5,STX17,PEX5,VPS33B,NSF,VTI1B,MSN,SYT1,CCDC41,PEX16,UNC13B,VPS33A,RABEPK
GO_REGULATION_OF_NEURON_MIGRATION	0.522175	1.36963	0.161765	0.272665	30	17	NKX6-1,GPR173,SRGAP2,STAT3,GSK3B,GPR56,ZSWIM6,KIAA1598,RAPGEF2,DAB2IP,NELF,FBXO31,NRG1,SEMA3A,PLXNB2,ULK4,KIF20B
GO_CELLULAR_AMINO_ACID_CATABOLIC_PROCESS	-0.32528	-1.34227	0.03125	0.27269	112	84	NOS3,DDO,BCKDHA,ALDH1L2,IVD,GAD1,CCBL1,HMGCL,PRODH,HIBADH,ABAT,GPT2,OAT,BCAT2,BCKDK,DDAH2,AFMID,ABHD12,GLS,BCKDHB,HGD,IL4I1,MCCC1,ASL,PCYOX1,ALDH6A1,DTD1,AHCY,CTH,GOT1,AGPHD1,CARNS1,AASS,ASPA,KYNU,ADO,DBT,PPM1K,AUH,OGDH,HPD,DLD,DLST,GLUD1,GSTZ1,FAH,FTCD,PCYOX1L,QDPR,ACADSB,AMT,AGXT2L2,HSD17B10,PCBD1,ACAT1,GCAT,GLUL,AADAT,PPAT,GOT2,HIBCH,ACAD8,DDAH1,MTRR,ASRGL1,ALDH4A1,MCCC2,ALDH7A1,THNSL2,SHMT1,G…
GO_REGULATION_OF_SMAD_PROTEIN_IMPORT_INTO_NUCLEUS	0.517556	1.36469	0.125	0.27321	16	15	TGFB1,POU5F1,NOV,TGFBR1,SMAD4,FAM89B,DAB2,RBPMS,BMP6,WWTR1,BMPR1A,BMP4,TGFB3,PARP1,PBLD
GO_NEGATIVE_REGULATION_OF_FIBROBLAST_PROLIFERATION	0.522511	1.36493	0.0625	0.273308	27	22	LTA,FTH1,DACH1,MORC3,MED31,NF1,NUPR1,EMD,SKI,DAB2IP,C1QL4,CDC73,B4GALT7,TP53,PPARG,GSTP1,PMAIP1,BAX,MED25,PARP10,IFI30,MYC
GO_MESONEPHRIC_TUBULE_MORPHOGENESIS	-0.40393	-1.34115	0.0638298	0.273363	53	38	PGF,WNT4,BMP2,ADAMTS16,SOX9,FOXD1,PTCH1,HNF1B,ILK,PAX8,SMAD4,GZF1,DLG1,TACSTD2,CTNNB1,GATA3,FAT4,EYA1,FGF2,HES1,FMN1,BMP4,CTNNBIP1,GLI3,LAMA5,WNT6,PBX1,SIX1,NOG,NPNT,WNT11,MYC,PKD2,BCL2,FGF8,LHX1,OSR1,KIF26B
GO_REGULATION_OF_HISTONE_DEACETYLATION	0.478271	1.36391	0.0545455	0.273975	24	24	TGFB1,VEGFA,UCN,JDP2,AKAP8L,CAMK2D,BCL6,USP17L2,ZNHIT1,TRPS1,PRKD2,SKI,TADA3,C6orf89,PRKD1,CTBP1,KDM5A,AKAP8,NIPBL,TP53,PML,SREBF1,MAPK8,FOXP3
GO_WNT_SIGNALING_PATHWAY_CALCIUM_MODULATING_PATHWAY	-0.392965	-1.33614	0.102564	0.276136	39	33	TNRC6C,EIF2C4,NFATC1,GNB1,FZD3,PPP3CA,PPP3R1,NLK,CALM2,EIF2C3,PPP3CB,EIF2C2,CTNNB1,PLCB3,GNG2,TCF7L2,CALM3,PLCB1,TNRC6A,CALM1,FZD5,PDE6G,FZD6,MAP3K7,EIF2C1,FZD4,MOV10,LEF1,ROR2,TNRC6B,WNT11,PLCB2,FZD2
GO_MULTI_ORGANISM_ORGANELLE_ORGANIZATION	0.48147	1.36049	0.127273	0.276211	24	24	VPS37D,MITD1,VPS37A,CHMP4B,CHMP5,LRSAM1,VPS37B,CHMP2B,PDCD6IP,VPS4B,CHMP7,VPS37C,CHMP3,CHMP2A,CHMP1B,CHMP1A,FAM125A,CHMP4A,VTA1,VPS28,CHMP4C,TSG101,VPS4A,CHMP6
GO_NEGATIVE_REGULATION_OF_PROTEIN_COMPLEX_DISASSEMBLY	-0.299253	-1.3381	0	0.276307	170	154	TNF,BIRC3,TMOD1,ADD2,NEK6,GSN,CIB1,MID1,SWAP70,GOLGA2,C16orf45,AURKC,BIRC2,TNKS,HDAC3,PIBF1,UVRAG,RHOA,SPICE1,VIL1,MAP4,TMOD2,TMOD3,KIAA1377,RPS3,RAB11A,CAPZB,DYNC1H1,KIF3B,SBDS,AVIL,TWF2,LIMA1,TWF1,DLG1,XIAP,MYH9,KPNB1,CAPG,ADD1,HDAC6,APC,CAPZA2,FLNA,DCTN2,SPTB,PPP2R1A,CAPZA1,NEK2,CSNK1D,APC2,PLEKHH2,ARHGEF2,RDX,NEK7,CEP72,TUBGCP2,HAUS3,IRAK3,MAP9,FGF13,KIAA1383,MID1IP1,PLK1S1,CHD3,EZR,SPTBN1,SP…
GO_REGULATION_OF_B_CELL_DIFFERENTIATION	0.512707	1.36215	0.15873	0.276446	22	16	IKZF3,INHA,PRDM1,PPP2R3C,INPP5D,BAD,INHBA,ID2,ATP11C,PTPN6,PCID2,STAT5B,MMP14,CARD11,XBP1,SYK
GO_METHIONINE_METABOLIC_PROCESS	-0.503252	-1.33728	0.119048	0.276571	18	16	MTHFR,EIF2B2,SMS,ENOPH1,APIP,EIF2B4,EIF2B1,MTR,MRI1,MTRR,MTAP,GNMT,ADI1,MSRA,MTHFD2L,MTHFD1
GO_SOMITE_DEVELOPMENT	-0.393417	-1.33655	0.025	0.276577	78	50	FRZB,EPB41L5,RBPJ,RAD51B,PTCH1,TMED2,SIX4,SEMA3C,SMAD4,WDR19,TCAP,ABI1,EP300,MIB1,AXIN1,SMAD3,LRP6,NRARP,RGS20,ATM,COBL,PSEN1,FOXC1,RBBP6,DKK1,ZEB2,KDM6A,BMPR1A,TBX6,PPP2R3A,POFUT1,RGS19,PALB2,NLE1,PLXNA2,MED12,LEF1,NUP133,PRKDC,ROR2,SIX1,NOG,AXIN2,WNT11,KAT2A,XRCC2,MEOX1,MTHFD1,LHX1,LFNG
GO_MONOCYTE_CHEMOTAXIS	0.533457	1.3623	0.135593	0.276641	41	15	CCL20,CCL22,CX3CL1,IL6R,RPS19,CCL5,CCL26,IL6,CCL21,TNFRSF11A,ANXA1,LGALS3,PDGFB,CCL24,CCL2
GO_REGULATION_OF_SYSTEM_PROCESS	0.321766	1.36053	0	0.276716	507	309	STC1,SCN5A,ERRFI1,TH,KCND1,CORIN,ADM,HMOX1,NOS3,CACNA1H,HSPB6,TMF1,FBXO32,GJC1,NGFR,ICAM1,P2RY1,WNK1,NPHS1,ATP1B2,KCNE2,ESR2,HMGCR,SCN1B,ECE1,KCNK6,CACNB4,TNNC2,INHA,WNK4,KLK8,ATP2A3,DES,RAB11FIP5,NOL3,UCN,EPAS1,NOV,EIF2AK3,SLC1A1,TACR1,CTDP1,ATP2A1,RAB8B,DAPK3,SNTA1,TNNT1,TNNT2,INHBB,SLC9A1,ATP1A3,CACNB3,NLGN2,APLN,KCNMB4,CX3CL1,ALOX12,KDM5B,CAMK2D,ACE,AVPR2,AQP1,SLC8A2,PKP2,ZC3H12A,TNNI3,GSK3B,…
GO_CELLULAR_RESPONSE_TO_RADIATION	-0.334599	-1.33854	0	0.276754	137	114	DNM2,CDKN1A,USP28,PTN,HIST3H2A,PPP1R15A,HYAL1,AQP1,SWI5,STK11,MFAP4,CRY2,GRB2,CUL4B,MC1R,HYAL3,ATF4,ZBTB1,ELK1,DDB2,GNB1,CASP9,RDH11,TP53INP1,EP300,YY1,EEF1D,BAK1,KDM1A,SNAI2,RAD9B,CRY1,MAPK9,POLH,CYBA,ERCC4,PIK3R1,OPN3,ITGB1,RHOB,KDM4D,ATM,GTF2H5,CRYAB,CERS1,CREBBP,PPID,CLOCK,FBXW7,MAPK14,TP73,GADD45A,N4BP1,YAP1,TRIAP1,NIPBL,USP47,MGMT,KIAA0146,TP53,XRCC6,PDE6G,SIRT1,NET1,DDB1,HUS1,XPC,BAX,MDM2,…
GO_FEEDING_BEHAVIOR	0.464154	1.35819	0.078125	0.276887	92	31	TH,P2RY1,BBS12,UCN,DACH1,TACR1,APLN,ATP8A2,STAT3,NEGR1,FYN,STRA6,APP,GIGYF2,FOS,PEX13,ACE2,GLS,PYY2,OXTR,UBE2Q1,NKX2-1,DERL2,USP46,UBR3,CPT1A,RMI1,GAL,DMBX1,NMU,PYY
GO_POSITIVE_REGULATION_OF_CALCIUM_ION_TRANSPORT	0.394229	1.35862	0.0322581	0.2769	106	70	STC1,MYLK,CCR1,PDGFRB,PLA2G1B,TRPV2,KCNE2,JPH2,UCN,SLC9A1,HSPA2,TRPV3,CREB3,F2R,GSTM2,WFS1,ASPH,TRPC1,CAV1,CCL5,P2RX4,CXCL10,BAK1,ATP1B1,PDPK1,KIAA1199,ARRB2,CALM2,ABL1,PLCG2,SUMO1,TMEM110,SRI,F2RL3,TSPO,STIM1,RAPGEF3,KCNE3,P2RX7,TRPC6,HAP1,EDNRA,CALM3,LGALS3,CALM1,PDGFB,AKAP5,BMP4,CASK,BAX,HTT,HOMER1,PLCG1,STIM2,CACNA2D1,S100A1,THY1,P2RX5,GSTO1,CAPN3,EFCAB4B,ZP3,AKAP6,GPER,CCL2,WNK3,NTSR1,PKD2,A…
GO_GLUCAN_BIOSYNTHETIC_PROCESS	0.476823	1.36078	0.0689655	0.276932	25	20	PGM5,GBE1,PHKG1,NR1D1,PGM1,UGP2,UBA52,PHKG2,RPS27A,GYS1,PGM2,PPP1R3C,AKT2,AKT1,GYG2,EPM2A,AGL,PER2,UBB,NHLRC1
GO_CARDIAC_CONDUCTION	0.386086	1.36123	0.140351	0.277028	82	43	SCN5A,KCND1,GJC1,ATP1B2,KCNE2,SCN1B,KCNK6,CACNB4,SLC9A1,ATP1A3,CACNB3,CAMK2D,PKP2,JUP,DSP,KCNK1,KCNQ1,FKBP1B,CAV1,SCN3B,KCNH2,ATP1B1,YWHAE,CACNB1,CXADR,DSG2,MEF2A,DSC2,GJA1,ATP1A2,KCNIP2,PRKACA,AKAP9,ATP1A1,CACNG4,CACNA2D1,TRPM4,RNF207,ANK2,KCNK15,NUP155,HCN4,GJA5
GO_SIGNAL_RELEASE	0.366558	1.36151	0.0307692	0.277043	173	115	RAPGEF4,RAB3A,ADM,PPFIA4,TMF1,BAIAP3,STXBP1,RAB11FIP5,EIF2AK3,SMPD3,SYT5,LIN7B,TC2N,STX11,FOXD1,NF1,RAB1A,STX1A,CYB5R4,GAD1,MAFA,SNPH,BRSK1,SEPT5,SYT17,STX2,PPFIA3,HNF1B,SYT13,LTBP4,SNAP23,VAMP2,DGKI,LYN,SNAP25,PPFIA1,FKBP1B,STX4,CDK5,WLS,SYTL4,STX3,SMAD2,SYT15,C2CD4C,SNAP47,LIN7C,LPHN1,DNAJC5,PPT1,SNAP29,STX19,RIMS1,SYNJ1,STX1B,PIP5K1C,INHBA,IL1RN,STXBP3,IL6,TRIM9,RAB11FIP2,SYT8,ACVR2B,SYTL2,CPL…
GO_SECRETION_BY_CELL	0.316426	1.36093	0	0.277149	486	336	A1BG,SERPINA3,RAPGEF4,SLC17A7,VCL,RAB3A,ADM,PPFIA4,CCR1,TGFB1,QSOX1,VEGFA,PDGFA,TLR6,TMF1,EGF,BAIAP3,SPARC,STXBP1,TNFAIP2,FIGF,RAB11FIP5,VAMP5,HABP4,EIF2AK3,PI4K2A,SLC1A1,PIK3CD,VEGFB,SMPD3,ARFGAP3,BTN3A1,PIK3C2A,RAB8B,BLOC1S3,ITIH4,SEC22B,ISLR,SYT5,LIN7B,LAMP2,TC2N,RBPJ,PSAP,VAMP1,STX11,RALA,HMGB1,FN1,FOXD1,NF1,RAB1A,STX1A,CYB5R4,GAD1,CD9,MAFA,SNPH,BRSK1,GBP5,SEPT5,SYT17,STX2,PPFIA3,HNF1B,CD63,S…
GO_POSITIVE_REGULATION_OF_TRANSMEMBRANE_TRANSPORT	0.374897	1.35866	0.0547945	0.277336	131	88	STC1,PDGFRB,TRPV2,WNK1,CTSS,ATP1B2,KCNE2,DNM2,WNK4,JPH2,UCN,GLRX,SLC9A1,HSPA2,TRPV3,SLC26A6,ANO6,ARF1,F2R,GSTM2,ARC,ASPH,TRPC1,KCNQ1,KCNH2,CXCL10,NPPA,ATP1B1,PDPK1,KIAA1199,PDZK1,NLGN3,AGER,KCNJ11,TESC,NOS1AP,CALM2,ABL1,PLCG2,SUMO1,TMEM110,FAM115A,SRI,F2RL3,AZIN1,STIM1,RAPGEF3,ACTN4,KCNE3,P2RX7,TRPC6,HAP1,CA2,EDNRA,CALM3,LGALS3,CALM1,ATP1B3,AKAP9,PDGFB,PARK7,BMP4,CASK,BAX,HTT,WNK2,PLCG1,STIM2,CAC…
GO_REGULATION_OF_T_CELL_PROLIFERATION	0.391007	1.35955	0.0289855	0.277425	147	82	HLA-A,EBI3,TGFB1,HLA-DRB1,TNFSF9,IL23A,PDCD1LG2,CCDC88B,BTN2A2,HLA-E,HLA-DPB1,HMGB1,CEBPB,ICOSLG,IRF1,IL15,IL18,RAC2,IL20RB,CD59,EFNB1,ITCH,VTCN1,RIPK2,NDFIP1,CD55,LGALS9,CCL5,NCK1,C10orf54,DHPS,IGFBP2,PELI1,PRKAR1A,DLG1,AGER,IL6,CD274,CD276,PDE5A,MARCH7,RLTPR,CTNNB1,KIAA0922,SOS1,RIPK3,FOXJ1,HLA-DPA1,TRAF6,ANXA1,PTPN6,LGALS3,HES1,STAT5B,RC3H1,PAWR,CARD11,BMP4,TNFRSF14,CD86,ADK,FADD,DNAJA3,MAD1L1…
GO_REGULATION_OF_LIPASE_ACTIVITY	0.414137	1.35867	0.0727273	0.277884	83	45	PDGFRB,PLA2G1B,ARF4,S1PR4,POR,PLA2R1,LRP1,ANGPTL4,PRKCZ,GNA15,EGFR,ARL1,ABL2,TXK,RHOA,PRKCE,CCL5,GNA13,MARCKS,RASGRP1,PPT1,PDPK1,SORT1,GNAQ,ABL1,RHOC,RGS2,FGFR2,PRKCD,FGFR1,FGF2,EDNRA,LMF1,NR1H2,ANXA1,FGFR3,LPAR2,ABHD5,NR1H3,BICD1,CYR61,APOC1,LPAR1,ANXA8,PLCB2
GO_REGULATION_OF_ALPHA_BETA_T_CELL_ACTIVATION	0.44402	1.35892	0.0847458	0.278011	68	41	HLA-A,EBI3,IL23A,HLA-E,NKAP,HMGB1,PRKCZ,IRF1,HLX,IL18,BCL6,CD83,ITCH,SOCS5,RIPK2,CD55,LGALS9,RARA,C10orf54,AGER,IL6,AP3D1,AP3B1,GATA3,ANXA1,IL4R,HFE,RC3H1,TNFRSF14,CD86,NLRP3,ADA,PRKCQ,ITPKB,TGFBR2,PNP,GLI3,SYK,HSPH1,IL12A,FOXP3
GO_NEGATIVE_REGULATION_OF_ENDOCYTOSIS	0.440055	1.35587	0.0746269	0.278507	39	33	PRTN3,TGFB1,SDCBP,HMGB1,SNX3,UNC119,ANXA2,RAC1,PTEN,PICALM,GNB2L1,CAV1,ATXN2,LRSAM1,KIAA0226,RABGEF1,SNX33,PACSIN2,PRKD1,LRRTM1,NR1H2,LGALS3,DLG4,CSK,MTMR2,UBQLN2,NR1H3,PACSIN1,ARF6,PACSIN3,PROM2,APOC1,SCAMP5
GO_REGULATION_OF_MEMBRANE_POTENTIAL	0.324334	1.35604	0.0246914	0.278743	343	201	SCN5A,SLC17A7,CNGA4,BNIP3,CACNA1I,CACNA1H,CNTNAP1,GJC1,NGFR,ATP1B2,HCN2,KCNE2,SCN1B,CATSPER1,KCNK6,CACNB4,GLRX,KCNK4,TACR1,PARK2,SNTA1,PINK1,EIF4A3,SLC9A1,PTN,SLC26A6,ATP1A3,CACNB3,CATSPER2,NLGN2,KCNMB4,SLC26A7,B2M,CX3CL1,ALOX12,CAMK2D,PRKCZ,STX1A,KCNH3,CNIH2,PKP2,GSK3B,HCN3,GCLC,PTEN,JUP,BCO2,ZMYND8,PPP2R3C,DSP,DGKI,DMPK,KCNK1,KCNK7,ABAT,SLC26A11,KCNQ1,MECP2,CHRNB1,GNB2L1,FKBP1B,BAD,CAV1,SLC25A3…
GO_NEGATIVE_REGULATION_OF_RESPONSE_TO_EXTRACELLULAR_STIMULUS	0.441488	1.35536	0.0384615	0.278839	36	30	QSOX1,UCN,PINK1,NPC1,PPARA,KANK2,VPS13C,CHMP4B,LRRK2,KIAA0226,MTM1,TSC1,SNAI2,CLN3,UBQLN1,FEZ2,NENF,PHF23,TSPO,BBS2,FEZ1,BBS4,SCFD1,CHMP4A,C12orf5,NPFF,NRBP2,UBQLN4,MTOR,MKKS
GO_POSITIVE_REGULATION_OF_T_CELL_MEDIATED_IMMUNITY	0.468936	1.35394	0.0961538	0.278903	32	25	HLA-A,HLA-B,IL23A,HLA-E,B2M,PRKCZ,ZBTB1,MALT1,STX7,GATA3,P2RX7,TRAF6,TRAF2,FZD5,NLRP3,FADD,PVRL2,MAP3K7,HSPD1,PVR,ZP3,IL1B,RSAD2,IL12A,FOXP3
GO_RESPONSE_TO_STEROID_HORMONE	0.306913	1.35698	0.0125	0.278945	497	345	CA9,STC1,ERRFI1,TH,TNF,KDM3A,LDHA,ADM,HMOX1,ALDH1A2,C3,TGFB1,PDGFRB,PDGFA,NR3C2,KRT19,FBXO32,PADI2,RGS9,SOCS3,SPARC,GATA6,ESR2,PAM,DUSP1,NR1D1,CATSPER1,NR6A1,ACR,ETS1,FHL2,HEY1,UCN,CDKN1A,PFKFB1,TNFRSF11B,F3,TACR1,INSR,CATSPERB,WBP2,NPC1,MBD3,TXNIP,PTN,ATP1A3,CATSPER2,KLF9,CDK7,HMGB1,FN1,JUNB,PTGDS,STAT3,AQP1,CALCOCO1,RBFOX2,PTCH1,ADAM9,PGRMC2,EEF2,EGFR,NCOA3,PPARA,SFR1,GSK3B,ABCA3,PTEN,PPARD,ROR…
GO_NEGATIVE_REGULATION_OF_ENDOTHELIAL_CELL_MIGRATION	0.489571	1.35615	0.138462	0.278979	39	28	STC1,CXCL13,TGFB1,HDAC5,HMGB1,KLF4,RHOA,DLL4,NOTCH1,ITGB1BP1,AGER,NR2F2,PDCD10,APOE,CCDC23,DAB2IP,SYNJ2BP,MAP2K5,CSNK2B,FGF2,PTPRM,STARD13,SP100,MMRN2,VASH1,SLIT2,THBS1,SERPINF1
GO_BONE_REMODELING	0.482309	1.35654	0.0892857	0.279059	35	26	ACP5,TGFB1,CTSK,EFNA2,RAC2,RAB7A,RAC1,TPP1,IL6,LGR4,RAB3D,RASSF2,CTNNB1,CTHRC1,IL7,PTK2B,TRAF6,ZNF675,SRC,LRP5,NOTCH2,ADRB2,NCDN,TGFB3,LRRK1,EPHA2
GO_REGULATION_OF_ORGAN_FORMATION	0.4542	1.35367	0.150943	0.279123	32	20	POU5F1,WNT2B,BMP2,NOTCH1,GNG5,CITED2,ISL1,CTNNB1,DKK1,WNT2,SULF1,EYA1,FGFR1,HES1,FRS2,BMP4,BMP7,HOXC11,SIX1,FGF8
GO_POSITIVE_REGULATION_OF_LEUKOCYTE_DIFFERENTIATION	0.369317	1.35415	0.05	0.279137	131	94	VNN1,TNF,CCR1,TGFB1,CSF1R,TNFSF9,IL23A,RUNX1,LGALS1,PRDM1,ADAM8,NKAP,HMGB1,PRKCZ,IL15,HLX,HCLS1,CD83,PPP2R3C,ZBTB46,INPP5D,FLT3LG,MLL5,SOCS5,RIPK2,ATP6AP1,BAD,ZBTB1,LGALS9,FOS,CD101,SART1,CCL5,RARA,TRIB1,RASGRP1,AGER,GNAS,IL6,TESC,ID2,RB1,AP3D1,CSF1,AP3B1,ACIN1,CREB1,LIF,KLF10,RLTPR,GATA3,ATP11C,HAX1,IL1RL2,IL7,CA2,TRAF6,EGR3,ANXA1,IL4R,PCID2,LGALS3,OGT,STAT5B,MMP14,JUN,CD86,CD74,XBP1,NLRP3,ADA,F…
GO_RESPONSE_TO_PLATELET_DERIVED_GROWTH_FACTOR	0.52108	1.35617	0.140351	0.279502	18	16	ERRFI1,PDGFRB,PTN,HYAL1,FN1,FYN,FER,IQGAP1,CORO1B,YES1,CREB1,SRC,CCNA2,HAS2,CCL2,DNMT1
GO_POSITIVE_REGULATION_OF_REACTIVE_OXYGEN_SPECIES_BIOSYNTHETIC_PROCESS	0.422039	1.35421	0.09375	0.279631	48	36	ITGB2,TNF,ICAM1,DNM2,PTX3,INSR,EGFR,KLF4,ASS1,DDAH2,P2RX4,RAB27A,IL6,MAPK9,CYBA,NOS1AP,TLR4,PTK2B,AKT2,ZNF205,OGT,EDN1,TLR5,HDAC4,HSP90AB1,PARK7,KLF2,MTOR,AKT1,JAK2,DDAH1,PTGS2,IL1B,CLU,HSP90AA1,PKD2
GO_NEGATIVE_REGULATION_OF_STRIATED_MUSCLE_CELL_DIFFERENTIATION	0.492301	1.35443	0.107143	0.279802	26	20	BHLHE41,HDAC5,BMP2,NOV,CTDP1,HDAC3,NOTCH1,DAXX,CXCL10,GSK3A,DKK1,CEACAM5,NKX2-5,BHLHA15,HDAC4,XBP1,HDAC1,EZH2,MSX1,CFLAR
GO_NEGATIVE_REGULATION_OF_DNA_BIOSYNTHETIC_PROCESS	-0.400764	-1.33303	0.0789474	0.279893	32	27	DUSP1,DACH1,OBFC1,TEN1,BMPR2,HNRNPA1,TINF2,CERS1,GJA1,HNRNPC,PINX1,ANKRD1,POT1,TP53,PPARG,MEN1,DNAJC2,PML,SRC,ACD,HNRNPU,MCRS1,GNL3L,PIF1,NAT10,CTC1,TERF1
GO_CELLULAR_RESPONSE_TO_LIPID	0.311222	1.35286	0	0.28018	457	332	PDK3,CSF2,STC1,EPHA3,CCL20,IL8,ERRFI1,TNFAIP3,TNF,KDM3A,HMGCS1,ADAMTS1,ALDH1A2,TGFB1,NFKBIA,NOS3,CD14,SCARB1,NR3C2,FBXO32,PADI2,ICAM1,ESR2,HDAC5,NR1D1,NR6A1,IL24,FHL2,HEY1,KCNK4,WBP2,TNIP2,NFKBIL1,ENTPD2,NPC1,PTN,SPON2,ATP1A3,KLF9,PIM1,CDK7,SOX9,B2M,ALOX12,FN1,CEBPB,IL15,AQP1,IRAK2,CDK19,CALCOCO1,RBFOX2,PTCH1,IL18,ADAM9,PGRMC2,EGFR,PTK6,NCOA3,PPARA,SFR1,ZC3H12A,ABL2,PPARD,RORC,AACS,NFKBIB,NCOA6,K…
GO_REGULATION_OF_TRANSMEMBRANE_RECEPTOR_PROTEIN_SERINE_THREONINE_KINASE_SIGNALING_PATHWAY	0.339502	1.35252	0.0289855	0.280203	207	148	TGFB1,GATA6,POU5F1,DNM2,HTRA1,GDF1,BMP2,INHA,SNX25,PRDM16,CHRD,FSTL3,SDCBP,DACT1,NOV,CDKN2B,TGFBR1,INHBB,ADAM17,RBPJ,FKBP8,FOXD1,FLCN,HSPA5,ZNF451,FBXL15,CDKN1C,FST,LTBP4,ILK,STK11,UBE2O,LEFTY1,FBN1,GIPC1,ING2,SMAD4,GDF15,UBA52,MTMR4,CAV1,NOTCH1,VASN,TWSG1,RPS27A,PPM1A,ACVR1,FGF9,SMAD2,C10orf54,SNX6,RNF111,SMAD3,PDPK1,FAM89B,SMURF1,GLG1,XIAP,TGFB2,TGFB1I1,DAB2,INHBA,SNW1,GDF9,ZC3H3,SKI,FKBP1A,ABL…
GO_PLASMA_MEMBRANE_ORGANIZATION	0.333388	1.35451	0.047619	0.280235	203	166	NDRG1,TNF,WNT4,AHNAK2,P2RY1,OPTN,TNIK,PALM,STXBP1,VAMP5,SERP1,EHD2,LIN7B,CRB3,CACNB3,ANO6,GOLGA4,PRKCZ,WHAMM,TMEM88,PTCH1,AMN,TMED2,STX2,F11R,MYADM,RAP2A,PKP2,ANXA2,BBIP1,RAC1,PTEN,SNX9,JUP,ANO9,VAMP2,CDH1,INPP5K,FA2H,BAIAP2L1,CLIP1,BLZF1,SYS1,NKD2,CAV1,RILPL2,TULP3,SCN3B,MYOF,RAPGEF6,TSPAN15,MPP5,TNFRSF1A,S100A10,LIN7C,RAB13,RILPL1,FNBP1L,RAB11A,RAB10,ATP1B1,C11orf9,LRP6,GOLPH3,SMURF1,ROCK1,TSPA…
GO_POSITIVE_REGULATION_OF_DNA_BIOSYNTHETIC_PROCESS	-0.366463	-1.33185	0.0625	0.28093	59	54	PDGFRB,FGFR4,C3AR1,OBFC1,GSK3B,HMBOX1,TNKS,KLF4,MAPK3,MAP2K7,PKIB,ARRB2,TNKS2,PRKD2,MAP3K4,HNRNPA1,ATM,NEK2,WRAP53,CTNNB1,NEK7,MAPK1,PTK2B,CCT8,MAPKAPK5,POT1,TCP1,PDGFB,GRHL2,CCT4,CCT7,SRC,CHTF8,ACD,PRKCQ,MAPK15,CCT3,DDX39B,CCT6A,AURKB,NVL,RFC2,RFC5,PNKP,RFC4,CCT2,ATR,CCT5,DKC1,MYC,CHTF18,RFC3,DSCC1,PARM1
GO_REGULATION_OF_CELLULAR_RESPONSE_TO_HEAT	-0.332381	-1.32993	0.075	0.281974	76	71	NUP210,NUPL1,CAMK2D,GSK3B,HSPA1B,POM121,MAPKAPK2,DNAJB6,MAPK3,NUP98,EP300,YWHAE,HSF1,DNAJB1,BAG4,PTGES3,ATM,CRYAB,CREBBP,CAMK2G,NUP37,MAPK1,HSPA1L,BAG3,TPR,C11orf73,NUP43,NUP50,DNAJC7,HSBP1,RPA1,HSP90AB1,SIRT1,AKT1S1,HSPA1A,RAE1,NUP214,MLST8,DNAJC2,MTOR,RANBP2,NUP54,NUP205,CHORDC1,KIAA1967,POM121C,NUP153,NUP35,HSPA8,TMEM48,NUP85,RPTOR,NUP107,NUPL2,RPA2,BAG1,NUP88,BAG5,AAAS,SEH1L,NUP93,NUP62,NUP13…
GO_PROTEIN_KINASE_C_ACTIVATING_G_PROTEIN_COUPLED_RECEPTOR_SIGNALING_PATHWAY	-0.479243	-1.33047	0.0444444	0.28199	32	18	LRP1,CISH,F2R,DGKI,PARD3,PPAP2A,DGKE,DGKB,PLCE1,EDNRA,PRKD3,PICK1,EDN1,DGKQ,DGKD,DGKH,DGKA,BDKRB1
GO_RESPONSE_TO_HEAT	0.392968	1.3513	0.107692	0.28241	89	67	HSPA6,OSM,HMOX1,NOS3,CD14,TRPV2,SOCS3,MICA,IL1A,CDKN1A,TACR1,HSPA2,TRPV3,MICB,NF1,GCLC,HSPA1B,LYN,DNAJB4,C8orf4,MYOF,ATXN3,MAP2K7,EIF2B2,CXCL10,TP53INP1,SLU7,HSF1,TGFB1I1,IL6,LRP11,PDCD6,HTRA2,PLA2G4A,TPR,EIF2B5,C11orf73,DNAJA2,IL1R1,EIF2B4,HSPA1A,EIF2B1,MSTN,AKT1,DNAJA3,RPS6KB1,HDAC2,ABCC2,RBBP7,MKI67,PSIP1,PRKCQ,SOD1,IRAK1,EIF2S1,POLR2D,DNAJA4,CCL2,DNAJA1,IL1B,EIF2B3,ANO1,DNMT1,THBS1,CLPB,HSP90…
GO_POSITIVE_REGULATION_OF_GLIOGENESIS	0.434854	1.35067	0.132075	0.283049	47	35	PLAG1,RNF112,LTA,NKX6-1,BMP2,SOX8,SPINT1,RELA,LYN,NOTCH1,PRKCI,RHEB,ID2,CSF1,PRKCH,LIF,UFL1,TSPO,CXCR4,SERPINE2,TP73,ETV5,HES1,PPARG,PRMT5,MTOR,HDAC2,TIAM1,IL6ST,PRPF19,IL1B,DICER1,BIN1,CLCF1,ZNF488
GO_CELLULAR_RESPONSE_TO_DSRNA	-0.394606	-1.328	0.0952381	0.284148	38	34	SNIP1,RALB,EIF2C4,CAV1,SMAD2,SMAD3,MRPL44,MUL1,NPM1,TARBP2,PRKRA,EIF2C3,IRF3,EIF2C2,ADAR,P2RX7,MB21D1,FLOT1,METTL3,ZCCHC11,TLR3,EIF2C1,ZC3HAV1,NFKB1,IFIT1,MAVS,HNRNPA2B1,DROSHA,TMEM173,TERT,DGCR8,SRRT,SMAD1,DICER1
GO_POSITIVE_REGULATION_OF_GENE_EXPRESSION_EPIGENETIC	-0.350457	-1.32697	0.105263	0.284217	78	71	HIST1H4I,PADI2,HIST4H4,WBP2,HIST1H3H,HIST2H3D,TAF1D,SLC50A1,POLR2H,HIST1H3D,SF3B1,EP300,POLR1D,ZNRD1,PHF8,DEK,H3F3B,TET1,HMGA1,MLL4,POLR2F,CTNNB1,SMARCA5,BAZ1B,KAT2B,H3F3A,TBP,HIST1H4K,HIST1H4J,HIST1H3C,TAF1B,PHF2,TAF1A,ARID1A,ARID1B,POLR1C,H2AFY,POLR2E,ATAD2B,HIST1H4E,DDX21,HIST1H4B,POLR1E,HIST1H3I,ERCC6,CHEK1,HIST1H3J,HIST1H4H,ACTB,HIST1H4C,HIST1H3G,MYO1C,SMARCD1,HIST1H3E,HIST1H4D,HIST1H3B,TAF1…
GO_REGULATION_OF_ENDOTHELIAL_CELL_MIGRATION	0.375031	1.34925	0.0151515	0.28552	114	87	STC1,CXCL13,TGFB1,HDAC9,VEGFA,SCARB1,EFNA1,SPARC,HDAC5,ETS1,CIB1,ALOX12,HMGB1,NF1,STAT5A,ZC3H12A,SH3BGRL3,KLF4,SEMA5A,RHOA,DLL4,NOTCH1,SRPX2,MET,ITGB1BP1,GPR124,SASH1,PTK2,PRCP,PDPK1,AGER,NR2F2,PDCD10,APOE,CCDC23,PRKD2,PDCD6,DAB2IP,BMPR2,RHOB,ANXA3,ANGPT1,AAMP,SYNJ2BP,MAP2K5,CSNK2B,GATA3,NRP1,CCBE1,NRP2,ITGB3,PRKD1,FGFR1,FGF2,PTPRM,PTK2B,HDAC7,STARD13,MAPK14,BCAS3,BCAR1,EDN1,FOXP1,PDGFB,BMP4,SP10…
GO_REGULATION_OF_PRODUCTION_OF_MOLECULAR_MEDIATOR_OF_IMMUNE_RESPONSE	0.371972	1.34784	0.0833333	0.285888	101	66	HLA-A,TNF,HMOX1,TGFB1,DEFB103A,MZB1,HLA-E,SEMA7A,SPON2,B2M,PRKCZ,APLF,BCL6,HPX,TMBIM6,BCL10,GPRC5B,NDFIP1,STX4,C10orf54,MALT1,KLK7,ATG5,TGFB2,IL6,VAMP3,PKN1,F2RL1,ANGPT1,TRIM6,GATA3,IRAK3,CD40,TLR4,TRAF6,TRAF2,IL4R,BST2,HFE,IL27RA,TNFSF13,FZD5,SUPT6H,CUEDC2,TNFRSF14,NR4A3,CD74,XBP1,NLRP3,MAP3K7,TLR3,MSH6,WHSC1,EXOSC3,KLK5,SPINK5,TGFB3,PAXIP1,PRKDC,THOC1,RSAD2,TRPM4,STAT6,FOXP3,CLCF1,UNG
GO_NEGATIVE_REGULATION_OF_BLOOD_VESSEL_ENDOTHELIAL_CELL_MIGRATION	0.493936	1.34798	0.0833333	0.28611	24	17	TGFB1,HDAC5,HMGB1,KLF4,RHOA,DLL4,NOTCH1,ITGB1BP1,PDCD10,APOE,MAP2K5,CSNK2B,FGF2,STARD13,MMRN2,VASH1,THBS1
GO_EMBRYONIC_DIGESTIVE_TRACT_DEVELOPMENT	0.469347	1.34862	0.101695	0.286129	33	23	IL8,TNF,ALDH1A2,HLX,HNF1B,STRA6,FGF9,TGFB2,ID2,FGFR2,SIX2,PCSK5,SHOX2,RARB,NIPBL,ADA,RARRES2,GLI3,GLI2,VPS52,PKDCC,OVOL2,TCF7
GO_REGULATION_OF_TRIGLYCERIDE_METABOLIC_PROCESS	0.495055	1.34824	0.0967742	0.286289	34	21	C3,SCARB1,LDLR,ATG14,PNPLA2,CTDNEP1,TBL1XR1,FITM2,PIK3CG,LMF1,FBXW7,NR1H2,PANK2,SIK1,CCNC,ABHD5,NR1H3,SREBF1,GPAM,GPLD1,DGAT2
GO_REGULATION_OF_CYTOSOLIC_CALCIUM_ION_CONCENTRATION	0.357528	1.34713	0.0655738	0.286851	203	101	CALB1,CXCL13,ERO1L,ADM,CCR1,P2RY1,JPH2,SAA1,NOL3,TACR1,S1PR4,GIPR,NPTN,DDIT3,C3AR1,CACNB3,SWAP70,HMGB1,NMB,BBC3,GNA15,ABL2,F2R,PRKCE,TRPC1,JPH3,FKBP1B,CAV1,CD55,HRC,PLA2G6,ITPR3,GNB1,GNA13,TPCN1,EPOR,ATP2B4,LRP6,SLC24A6,CALB2,GATA2,S1PR1,SPPL3,CCL21,CLN3,ABL1,C1QTNF1,OXTR,PLCG2,F2RL1,GJA1,CIB2,MCOLN1,PLCE1,TBXA2R,CXCR4,P2RX7,S1PR3,TRPC6,ATP1A2,ADRA1B,FGF2,EDNRA,PIK3CG,PTK2B,EDNRB,EDN1,RASA3,PRKAC…
GO_NEGATIVE_REGULATION_OF_INTRACELLULAR_SIGNAL_TRANSDUCTION	0.312929	1.34548	0.0135135	0.28829	437	355	DDIT4,ERRFI1,VNN1,TNFAIP3,NLRX1,NFKBIA,MUC1,DUSP5,TNIP1,SNAI1,RAPGEF1,SOCS3,PDE3B,HERPUD1,HMGCR,PIK3IP1,PER1,DUSP9,DUSP1,OPTN,OTUD7A,PLAUR,DUSP10,SOD2,RASA4,NOL3,CYLD,CIB1,DACT1,FNIP1,NOV,NPRL2,PARK2,PINK1,SYNGAP1,CDKN2D,RTN4R,DDIT3,PTTG1IP,SMPD1,IGBP1,PGAP2,VDAC2,BCL2L2,MAPK8IP1,CREB3,NF1,FLCN,WTIP,UBE2B,TPT1,MGRN1,BCL6,OTUD7B,LIMD1,IGF1R,MYADM,NFKBID,PODNL1,ZC3H12A,SEC14L1,CISH,GSK3B,GSTM2,PTEN…
GO_REGULATION_OF_CELL_SUBSTRATE_ADHESION	0.349089	1.34555	0.0508475	0.288746	173	127	EPHA3,ITGA5,VEGFA,WNT4,EDIL3,DNM2,SDC4,EPB41L5,CIB1,LGALS1,DAPK3,SPOCK1,SLC9A1,PTN,ABI3BP,DDR1,FN1,PRKCZ,NF1,DISC1,RAC2,BCL6,MYADM,GSK3B,ILK,RSU1,RAC1,PTEN,CDC42,PTPRJ,PLEKHA2,PRKCE,VTN,ACER2,NOTCH1,MFI2,ATXN3,RREB1,HSD17B12,CORO1C,ITGB1BP1,BRAF,S100A10,RAC3,PTK2,RELL2,SMAD3,SLK,TSC1,APOD,ROCK1,COL1A1,MACF1,AP1AR,CCL21,ARPC2,PIK3R1,FLNA,CSF1,ITGB1,NINJ1,PTPLA,WDPCP,SERPINE1,TACSTD2,LIMS1,LRRC16A,…
GO_CELL_AGING	-0.340597	-1.32403	0.05	0.288754	67	60	ICAM1,CDKN1A,ZMIZ1,MORC3,MAP2K1,PRELP,PLA2R1,MNT,ILK,ARNTL,PDCD4,CAV1,SRF,NSMCE2,ZNF354A,ID2,NPM1,ROMO1,KAT6A,SERPINE1,ATM,TERF2,LIMS1,HMGA1,ERCC1,ULK3,PRKCD,MAPK14,CALR,SMC5,CHEK2,MAPKAPK5,TP53,SIRT1,MTOR,PML,DNAJA3,SMC6,CDK1,HSD17B10,MAGEA2B,SOD1,CHEK1,TBX3,OPA1,ENG,HRAS,NUP62,TERT,BGLAP,BRCA2,WRN,ATR,H2AFX,BCL2,HMGA2,TBX2,CTC1,MME,PRMT6
GO_OSSIFICATION	0.332458	1.34555	0	0.289287	251	185	IGFBP3,STC1,ACP5,TGFB1,MN1,CTSK,GPNMB,DDR2,COL13A1,SNAI1,SPARC,BMP2,TP53INP2,FHL2,CHRD,FSTL3,PHOSPHO1,EIF2AK3,SOX8,RUNX1,SEMA7A,COL6A1,MEF2D,PTN,IMPAD1,ANO6,SOX9,MRC2,SUN1,PAM16,JUNB,NF1,DUOX2,VCAN,EGFR,SATB2,CCDC47,LIMD1,FBXL15,EXT2,SND1,RPS11,RHOA,GNB2L1,TWSG1,RPL38,EXT1,JUND,FGF9,KAZALD1,CAT,ATP6V0A4,RPS15,ZBTB40,FBL,SEMA4D,PHEX,THRA,TUFT1,THBS3,SMAD3,SORT1,SBDS,CLTC,PTHLH,COL1A1,SNAI2,NAB2,GN…
GO_CELLULAR_PROTEIN_COMPLEX_DISASSEMBLY	-0.325405	-1.32247	0.0294118	0.28964	122	112	MRPS6,MRPL34,MRPL17,MRPL2,VIL1,CHCHD1,MRPL23,NAPA,DSTN,MICAL1,MRPL10,VPS4B,MRPS24,SYNJ1,MRPL44,MRPS15,NAPB,MTRF1,MRPS18A,MRPS36,MRPL45,C12orf65,MRPL14,MRPL22,MRPS10,MRPL33,MRRF,TRMT112,MRPL55,MRPS18B,DNAJC6,NRG1,MRPL48,GSPT1,MRPS5,MRPS33,MRPS27,MRPL35,ETF1,MRPL18,MRPL49,MTRF1L,MRPL54,MRPL53,VPS4A,CFL1,MRPL36,AURKAIP1,CFL2,MICAL3,STMN3,AKAP5,MRPS30,MRPL30,MRPL43,MRPL37,DAP3,MRPL28,MRPL21,MRPL27,MR…
GO_REGULATION_OF_CENTROSOME_DUPLICATION	-0.405099	-1.32122	0.09375	0.290765	32	30	SPICE1,CHMP4B,CHMP5,TRIM37,CHMP2B,PDCD6IP,VPS4B,NPM1,CHMP3,CHMP2A,CHMP1B,CHMP1A,CHMP4C,CEP76,TMEM67,MDM1,XPO1,CHORDC1,AZI1,CENPJ,NUBP1,ROCK2,PLK2,CCNF,XRCC3,CDK5RAP2,PLK4,RBM14,BRCA1,GEN1
GO_REGULATION_OF_CELLULAR_RESPONSE_TO_GROWTH_FACTOR_STIMULUS	0.336667	1.34385	0	0.290877	229	162	ITGA5,CXCL13,TGFB1,VEGFA,WNT4,PPP2R5B,GATA6,DNM2,HTRA1,SNX25,PRDM16,CHRD,FIGF,FSTL3,HHEX,SDCBP,VEGFB,FGFBP1,CDKN2B,TGFBR1,NPTN,ADAM17,RBPJ,FKBP8,FOXD1,FLCN,PTP4A3,HSPA5,ZNF451,FBXL15,CDKN1C,CD63,LTBP4,ILK,STK11,UBE2O,FBN1,GIPC1,ING2,VTN,SMAD4,UBA52,MTMR4,CAV1,NOTCH1,VASN,TWSG1,RPS27A,PPM1A,MYOF,FGF9,SMAD2,C10orf54,GPR124,SNX6,ARNT,RNF111,SMAD3,PDPK1,FAM89B,SMURF1,GLG1,XIAP,TGFB1I1,DAB2,SNW1,PRKD2…
GO_POSITIVE_REGULATION_OF_PRODUCTION_OF_MOLECULAR_MEDIATOR_OF_IMMUNE_RESPONSE	0.427461	1.34362	0.0869565	0.29088	64	42	HLA-A,TGFB1,DEFB103A,MZB1,HLA-E,SEMA7A,SPON2,B2M,PRKCZ,HPX,BCL10,GPRC5B,STX4,MALT1,KLK7,IL6,VAMP3,F2RL1,TRIM6,GATA3,CD40,TLR4,TRAF6,TRAF2,IL4R,TNFSF13,FZD5,TNFRSF14,NR4A3,CD74,XBP1,NLRP3,MAP3K7,MSH6,WHSC1,EXOSC3,KLK5,PAXIP1,RSAD2,STAT6,CLCF1,UNG
GO_NEGATIVE_REGULATION_OF_INTRACELLULAR_TRANSPORT	0.358167	1.34335	0.028169	0.290966	143	118	INSIG1,HMOX1,MXI1,DACT3,TGFB1,NFKBIA,YOD1,CYLD,NFKBIE,NOV,SIRT4,MAP1B,NFKBIL1,ERLEC1,GDI1,PDE2A,CREB3,NF1,CABP1,SNX3,CNIH2,ZC3H12A,GSK3B,GSTM2,PSMD10,TRIM15,INPP5K,NFKBIB,FMR1,FKBP1B,MAPK7,CDK5,FBXW11,G3BP2,PPM1A,LGALS9,USP17L2,ITGB1BP1,EMD,BRAF,UBAC2,LRRK2,THRA,OS9,FAM89B,APOD,RABGEF1,SNAI2,RAP1A,FKBP1A,CALM2,SUFU,BAG4,DAB2IP,CCDC22,PKIG,SLC25A5,CRYAB,LITAF,ANGPT1,APC2,C1QTNF3,SRI,FAF1,RAB23,C2o…
GO_REGULATION_OF_CHROMATIN_SILENCING	-0.471932	-1.31955	0.131579	0.291186	21	19	POU5F1,ZNF304,MIER1,SIN3A,PHF8,UHRF2,TET1,HMGA1,SETDB1,PHF2,SIRT1,H2AFY,ATAD2B,TRIM28,ASF1A,DNMT1,ATAD2,UHRF1,CDC45
GO_REGULATION_OF_MEMBRANE_DEPOLARIZATION	-0.38793	-1.32007	0.0714286	0.291451	41	31	SCN5A,NGFR,SCN1B,B2M,ALOX12,CAMK2D,GCLC,PPP2R3C,GNB2L1,NEDD4L,SCN3B,LRRK2,GJA1,TSPO,GCLM,HSH2D,IFI6,P2RX7,NPFF,SMAD7,SRC,MLLT11,PTPN3,TRPM4,GPD1L,FGF12,NTSR1,RANGRF,BCL2,HCN4,GJA5
GO_CENTROSOME_DUPLICATION	-0.396798	-1.31749	0.113636	0.294179	32	31	CETN2,BRSK1,CCP110,CEP135,NDE1,FBXW5,CNTROB,CEP72,TUBGCP2,KIAA0753,OFD1,USP33,CEP63,TUBGCP4,CEP192,CEP152,C2CD3,CDK2,SASS6,TUBGCP5,CENPJ,ROCK2,ARHGEF10,TUBGCP6,STIL,CDK5RAP2,PLK4,TUBGCP3,WDR62,BRCA2,PKD2
GO_POSITIVE_REGULATION_OF_DNA_REPAIR	-0.398227	-1.31677	0.138889	0.294481	38	37	APBB1,HMGB1,EGFR,UBE2V2,CBX8,RPS3,NUDT16,NPAS2,RNF168,UIMC1,EYA3,KDM4D,BABAM1,FAM178A,EYA1,FAM175A,BRE,C12orf5,MGMT,KIAA0146,SIRT1,CEBPG,TMEM161A,UBE2N,PRKCG,RNF8,APEX1,ERCC8,TRIM28,FOXM1,ANKRD32,RIF1,BRCC3,BRCA1,H2AFX,PCNA,SETMAR
GO_NEGATIVE_REGULATION_OF_CELL_CYCLE_PROCESS	-0.283208	-1.3162	0	0.294539	214	193	GPR132,OSM,FOXN3,MUC1,PPP2R5B,PPP2R5C,DACT1,CDKN1A,HORMAD1,RASSF1,CDKN2B,BTG2,MLXIPL,SYF2,RPS6KA2,ARID3A,TPRA1,BRD4,PRMT2,CSNK2A1,PTEN,TNKS,KANK2,RBL2,UBA52,RPS27A,CDK9,CCNK,GIGYF2,CTDSP2,CSNK2A2,TOM1L2,TRIM37,CDKN1B,MYO16,EP300,CNOT7,OVOL1,CNOT6L,CRADD,ZFYVE19,PRKAR1A,FOXO4,MIIP,CNOT2,ATRX,HUS1B,MAD2L2,E2F4,NPM1,RB1,CAST,APC,DAB2IP,CNOT1,RBM38,ATM,TERF2,CHMP2A,PSMG2,CNOT4,FBXO7,TNKS1BP1,STAG2,LI…
GO_REGULATION_OF_CELL_MATRIX_ADHESION	0.38238	1.34063	0.015873	0.294989	90	70	EPHA3,VEGFA,WNT4,SDC4,EPB41L5,CIB1,DAPK3,SLC9A1,DDR1,PRKCZ,NF1,DISC1,BCL6,GSK3B,ILK,RAC1,PTEN,PTPRJ,PLEKHA2,ACER2,CORO1C,ITGB1BP1,S100A10,PTK2,SMAD3,SLK,TSC1,APOD,ROCK1,MACF1,CCL21,PIK3R1,CSF1,NINJ1,WDPCP,SERPINE1,LIMS1,MINK1,PIK3CB,PHLDB2,EFNA5,ONECUT1,SEMA3E,RASA1,PTK2B,BCAS3,FMN1,RHOD,LDB1,MMP14,CDK6,CLASP1,CASK,DLC1,NF2,SRC,UTRN,RCC2,EPB49,ADAM15,ROCK2,ONECUT2,EPHA1,CLASP2,PPM1F,EMP2,THBS1,PL…
GO_SINGLE_ORGANISM_CELL_ADHESION	0.325976	1.34014	0.025641	0.295254	459	296	ITGA5,EBI3,CD7,ITGB2,VNN1,VCL,TNF,TNXB,TGFB1,WNT4,RELB,JMJD6,COL13A1,TNIP1,EFNA1,RAPGEF1,IL23A,ICAM1,MICA,MAFB,LCP1,STXBP1,HLA-E,NOV,PIK3CD,BCL3,SRGAP2,WAS,BTN3A1,LEPR,ADAM17,MICB,NLGN2,ADAM8,SOX9,B2M,NKAP,HMGB1,FN1,CEBPB,ICOSLG,MPZL2,IRF1,IL15,RAB1A,NEGR1,PERP,ADAM9,RAC2,FYN,ICAM5,CAMSAP3,EGFR,ZFP36L1,PKP2,DPP4,ILK,RAC1,STK11,JUP,RORC,CDC42,CDH1,DSP,LIMS2,CLEC7A,PLEKHA7,CTNNA1,FER,DLL4,MYL12A,RI…
GO_REGULATION_OF_EXTRINSIC_APOPTOTIC_SIGNALING_PATHWAY	0.340891	1.34066	0.0735294	0.295495	153	125	CSF2,TNFAIP3,TNF,HMOX1,NOS3,ICAM1,BMPR1B,IL1A,DEDD2,NOL3,CYLD,RBCK1,DAPK3,TGFBR1,SRPX,SIAH2,TMBIM1,CX3CL1,TNFRSF10B,G0S2,NF1,FYN,TRADD,GCLC,PTEN,HSPA1B,MADD,RB1CC1,BCL10,RELA,ITM2C,PEA15,TMC8,CTNNA1,MAPK7,CAV1,STX4,DAPK1,ACVR1,STK3,PDIA3,PELI3,SNAI2,TGFB2,INHBA,LMNA,BIRC6,HTRA2,PPP2R1A,SERPINE1,ITGAV,SKIL,MAP2K5,ATF3,ARHGEF2,FAF1,GCLM,DEPTOR,NRP1,STRADB,LTBR,IFI6,NRG1,EYA1,FGFR1,IL7,AR,TCF7L2,TRA…
GO_NEGATIVE_REGULATION_OF_MYELOID_LEUKOCYTE_DIFFERENTIATION	0.454968	1.33961	0.121212	0.295539	44	27	MAFB,INHA,PRDM16,FSTL3,RUNX1,NF1,UBASH3B,LYN,ZBTB46,INPP5D,RARA,TRIB1,TJP2,PTPN2,GATA2,INHBA,PIK3R1,ZFPM1,CUL4A,CTNNB1,TLR4,ZNF675,LILRB3,TLR3,TOB2,NME1,MYC
GO_REGULATION_OF_T_CELL_MIGRATION	0.539573	1.33795	0.104167	0.29837	24	15	CCL20,CXCL13,ADAM17,ADAM8,ADAM10,TMEM102,CCL5,CXCL10,APOD,CCL21,RIPK3,TNFRSF14,FADD,ECM1,PYCARD
GO_NEGATIVE_REGULATION_OF_CYTOPLASMIC_TRANSPORT	0.343932	1.33187	0.0461538	0.298713	117	100	INSIG1,MXI1,DACT3,TGFB1,NFKBIA,YOD1,CYLD,NFKBIE,NOV,SIRT4,NFKBIL1,ERLEC1,PDE2A,CREB3,NF1,CABP1,SNX3,CNIH2,ZC3H12A,GSK3B,GSTM2,PSMD10,NFKBIB,FMR1,FKBP1B,MAPK7,CDK5,FBXW11,G3BP2,PPM1A,EMD,BRAF,UBAC2,LRRK2,THRA,OS9,FAM89B,APOD,SNAI2,RAP1A,FKBP1A,CALM2,SUFU,BAG4,DAB2IP,CCDC22,PKIG,LITAF,ANGPT1,APC2,C1QTNF3,SRI,FAF1,RAB23,PKIA,MDFIC,LYPLA1,BARD1,CALM3,DERL2,WWTR1,TPR,GOPC,CALM1,UBE2J1,VPS35,PYDC2,PKD1…
GO_REGULATION_OF_BODY_FLUID_LEVELS	0.315314	1.33213	0	0.298845	506	356	MAFG,PRTN3,GPI,VCL,F2RL2,SERPIND1,SLC6A3,C3,SLC4A5,VEGFA,PDGFA,NOS3,NPR3,ADORA2A,P2RY1,WNK1,HK2,SERPINA5,GATA6,PAM,PLAUR,ATP7B,WNK4,STXBP1,KRT16,SAA1,ALOXE3,UCN,VKORC1,F3,SLC22A4,TACR1,EHD2,WAS,MAFK,PRKACB,BLOC1S3,HIST1H3H,SH2B2,ENTPD2,PHF21A,PIK3R5,TC2N,RAB5A,APLN,ANO6,DDR1,IRF2,RAD51B,CX3CL1,ALOX12,LMAN1,HIST2H3D,IRF1,AVPR2,TFPI,AQP1,CD9,GNA15,RAC2,FYN,ADAMTS13,GUCA1B,KIAA1715,FAM46A,CLDN1,STX2…
GO_REGULATION_OF_CELL_ADHESION_MEDIATED_BY_INTEGRIN	0.455309	1.33336	0.0862069	0.298952	39	32	CXCL13,MUC1,EFNA1,PDE3B,CIB1,SWAP70,PODXL,ADAM9,DPP4,LYN,ACER2,CCL5,ITGB1BP1,LPXN,RAC3,PTK2,SNAI2,TGFB2,TESC,CCL21,SERPINE1,FERMT3,PTPN11,CYP1B1,PIK3CG,PTPN6,PIEZO1,ADA,IFT74,SYK,PLAU,EPHA2
GO_REGULATION_OF_IMMUNE_EFFECTOR_PROCESS	0.31753	1.33457	0	0.29898	424	304	HLA-A,MYLK,TNFAIP3,TNF,BIRC3,LTA,HMOX1,NLRX1,C3,TGFB1,HLA-B,DEFB103A,PM20D1,SUSD4,IL23A,ICAM1,MICA,HTRA1,TNIK,ALKBH5,DUSP10,TMEM39A,MZB1,STOM,HLA-E,TMEM39B,FGFBP1,WAS,SEMA7A,C2,HIST1H3H,CFB,SPON2,C3AR1,MICB,C1orf210,B2M,MBD5,HMGB1,PRKCZ,IL15,CREB3,ARF1,HLX,IL28RA,APLF,ABR,IST1,C8orf59,RAC2,FYN,LAMP1,BCL6,CHST3,ZC3H12A,SEC14L1,PGLYRP3,HPX,RAC1,BIRC2,ATP6V1H,IL20RB,VAMP2,TRIM15,CD59,GAB2,AP2A1,TMBI…
GO_LOCOMOTORY_BEHAVIOR	0.353428	1.33422	0.0508475	0.299089	181	108	CALB1,SLITRK6,TH,SLC6A3,TMOD1,LGI4,CSTB,MYO15A,CACNB4,RASD2,EFNB3,PARK2,NPC1,ATP1A3,NLGN2,NEGR1,C1QL1,ARCN1,DPP4,ZDHHC8,PTEN,OLFM2,MCOLN3,HEXB,EPHA4,ABAT,PRKCE,SNAP25,UBA6,GPRC5B,MECP2,CELSR1,C1orf51,APP,GIGYF2,PUM1,STRN,PEX13,NTAN1,NR4A2,ALS2,ABHD12,ATP7A,PPT1,LRRK2,TSC1,OXR1,CLN8,GRIN2D,ARRB2,C12orf10,ID2,GAA,APBA2,BTBD9,HTRA2,PPP3CB,DNM1,CHD7,QRFP,TBCE,USP2,MYO5A,NOVA1,NRG1,NKX2-1,GLRB,MAPT,AT…
GO_POSITIVE_REGULATION_OF_STEM_CELL_DIFFERENTIATION	0.42936	1.32916	0.0625	0.299234	50	42	TGFB1,SNAI1,GATA6,BMP2,EPB41L5,SDCBP,SOX6,SOX9,KDM2B,GSK3B,SMAD4,NOTCH1,SMAD2,C10orf54,SMAD3,COL1A1,AGER,TGFB2,TGFB1I1,DAB2,TACSTD2,CTNNB1,HOXB4,FOXC1,NKX2-5,TWIST1,GATA4,TCF7L2,WWTR1,YAP1,BCL9L,LTBP3,GCNT2,BAMBI,HDAC2,ZNF703,TGFBR2,EZH2,TGFB3,GLIPR2,LEF1,AXIN2
GO_NEGATIVE_REGULATION_OF_APOPTOTIC_SIGNALING_PATHWAY	0.340776	1.33221	0.0142857	0.299257	200	166	CSF2,VNN1,TNFAIP3,TNF,HMOX1,MUC1,WNT4,NOS3,SNAI1,ICAM1,HERPUD1,PLAUR,IL1A,SOD2,NOL3,PARK2,PINK1,CDKN2D,TGFBR1,PTTG1IP,SIAH2,TMBIM1,IGBP1,PGAP2,CX3CL1,VDAC2,TNFRSF10B,BCL2L2,MAPK8IP1,MNT,CREB3,TPT1,FYN,TRADD,GCLC,HSPA1B,PSMD10,WFS1,RB1CC1,TMBIM6,RELA,ING2,PEA15,ELL3,CTNNA1,MAPK7,DAPK1,ACVR1,TXNDC12,GRINA,NR4A2,PELI3,LRRK2,KDM1A,SYVN1,SNAI2,MEIS3,LMNA,ARRB2,TAF9,BIRC6,HTRA2,NONO,SERPINE1,SLC25A5,MA…
GO_REGULATION_OF_MESENCHYMAL_CELL_PROLIFERATION	0.458238	1.33284	0.109091	0.299262	34	28	VEGFA,PDGFA,IRS2,FOXP2,CHRD,PTN,SOX9,FGF9,FBXW4,FGFR2,CTNNB1,MYCN,WNT2,SHOX2,PRRX1,FGFR1,BMPR1A,NFIB,BMP4,LRP5,TGFBR2,CTNNBIP1,STAT1,PHF14,SIX1,ZEB1,WNT11,MYC
GO_POSITIVE_REGULATION_OF_LIPID_BIOSYNTHETIC_PROCESS	0.431399	1.33377	0.0769231	0.29934	66	45	TNF,WNT4,SCARB1,NR1D1,LDLR,SMPD3,SIRT4,MLXIPL,POR,GNB2L1,PLA2G6,CTDNEP1,TNFRSF1A,NT5E,PPARGC1A,ABCG1,MAPK9,APOE,SLC45A3,ACSL3,CREB1,PLA2G4A,PRKCD,BMP6,MID1IP1,NR1H2,ANXA1,ABHD6,SMPD2,XBP1,MTOR,AKT1,NR1H3,CREBL2,SREBF1,GPAM,HNF4A,NSMAF,ZP3,PRKAA1,CYR61,PTGS2,GPLD1,IL1B,DGAT2
GO_NEUROMUSCULAR_PROCESS	0.396627	1.33254	0.078125	0.29935	97	54	SLITRK6,SLC6A3,CNTNAP1,UCN,PARK2,HOXC10,NLGN2,ATP8A2,ABR,RBFOX2,PTEN,AARS,HEXB,STRA6,TPP1,JPH3,MECP2,APP,GIGYF2,GCH1,RAC3,GM2A,AGTPBP1,CAMTA1,CLN8,GRIN2D,GAA,CLN3,ABL1,DVL1,HOXA1,NRG1,GLRB,PAFAH1B1,HERC1,PRRT2,SPG20,SGK196,KCNAB2,DLG4,NR4A3,BCR,GRIN2C,MYH10,PNKD,OPA3,FXN,ALDH1A3,USH1C,SLC1A3,USH1G,NBN,FGF12,MYO7A
GO_POSITIVE_REGULATION_OF_ADAPTIVE_IMMUNE_RESPONSE	0.393984	1.33471	0.0961538	0.299439	73	52	HLA-A,TNF,LTA,C3,TGFB1,HLA-B,IL23A,HLA-E,B2M,PRKCZ,HLX,HPX,SOCS5,RIPK2,ZBTB1,MALT1,STX7,GATA3,CD226,P2RX7,CD40,TRAF6,TRAF2,ANXA1,IL27RA,TNFSF13,FZD5,SIRT1,NLRP3,ADA,FADD,PVRL2,MAP3K7,MSH6,PRKCQ,WHSC1,HSPD1,EIF2AK4,PVR,EXOSC3,IL6ST,ZP3,PAXIP1,IL1B,PYCARD,RSAD2,STAT6,IL12A,FOXP3,CLCF1,UNG,NLRP10
GO_REGULATION_OF_FIBROBLAST_PROLIFERATION	0.380152	1.33336	0.0724638	0.299469	81	63	LTA,FTH1,TGFB1,PDGFA,PLA2G1B,DDR2,DACH1,CDKN1A,FOSL2,ZMIZ1,MORC3,MED31,FN1,NF1,AQP1,EGFR,ANXA2,NUPR1,SIRT6,EMD,PDGFC,AGER,SKI,DAB2IP,CREB1,CTNNB1,S100A6,NDUFS4,WNT2,C1QL4,CDC73,WAPAL,BMI1,B4GALT7,JUN,TP53,PDGFB,PPARG,CDK6,GSTP1,PMAIP1,SPHK1,CD74,BAX,PML,MED25,GAS6,LIG4,PARP10,CDK4,CCNA2,RNASEH2B,IFI30,UTS2R,FNTB,PRKDC,CDC6,CCNB1,MYC,CTC1,BTC,E2F1,EREG
GO_CATION_TRANSPORT	0.305768	1.33097	0	0.29948	796	468	PKD1L2,SLC5A3,SLC6A20,SCN5A,SLC17A7,CNGA4,KCND1,CACNA1I,ERO1L,ATP6V1C2,KCNF1,CCR1,FTH1,SLC6A3,SLC4A5,SLC30A10,SLC6A8,CACNA1H,TRPV2,GRIN3B,SLC25A2,SLC2A12,ATP1B2,HCN2,KCNE2,TCN1,DNM2,SCN1B,NIPA1,ATP6V1F,ATP6V1G2,ATP7B,CATSPER1,KCNK6,SLC25A25,CACNB4,WNK4,SLC30A3,ATP2A3,JPH2,KLHL3,NOL3,RHCE,NFKBIE,SLC31A1,SLC1A1,KCNK4,SLC17A5,ORAI3,SLC9A5,SLC22A4,ATP6V1D,SLC41A2,ATP2A1,PARK2,CNNM2,TMEM38A,KCNJ15,SLC…
GO_DENDRITE_DEVELOPMENT	0.396193	1.32918	0.0967742	0.299759	79	55	KLF7,ARF4,SRGAP2,MAP1B,SYNGAP1,ACSL4,RBFOX2,FYN,TMEM106B,RAC1,PTEN,UBA6,MECP2,APP,PAK4,CDK5,SCARF1,STRN,RERE,EPHB3,KIDINS220,BTBD3,SLC11A2,BAIAP2,MEF2A,ITGB1,SLC9A6,MAPK8IP2,MINK1,MAP2,DVL1,NRP1,BBS4,SDC2,SLITRK5,SEMA3A,PRKG1,VLDLR,SS18L1,CELSR2,FMN1,PAK2,TRAPPC4,FARP1,DLG4,BMP7,EPHB2,HPRT1,HDAC2,DSCAM,IGSF9,FAS,LRP4,GRIP1,MATN2
GO_ACTIN_FILAMENT_BASED_PROCESS	0.317409	1.32962	0.0128205	0.299845	450	355	WASH3P,FRY,SCN5A,EPB41L4B,CXCL1,TNF,TNXB,PDGFRB,PDGFA,TMOD1,PLA2G1B,SORBS3,CNN3,FSCN2,LIMCH1,KRT19,ADD2,GJC1,KCNE2,SCN1B,ARHGAP26,RND1,TNIK,LCP1,TNNC2,EPB41L5,DES,GSN,SDCBP,TESK2,SRGAP2,TRIP10,EHD2,FLNB,WAS,SNTA1,TNNT1,TNNT2,SLC9A1,SWAP70,WASF2,RALA,DAAM1,CAMK2D,PRKCZ,EPB41,PDXP,NF1,ARF1,WHAMM,SHROOM4,AQP1,ARFIP2,ABR,HCLS1,RAC2,MYO1E,BCL6,NEDD9,F11R,RAP2A,PKP2,DIAPH2,TNNI3,FGD6,CORO2A,RAC1,CDC42,…
GO_REGULATION_OF_SYNAPTIC_TRANSMISSION_GABAERGIC	0.526774	1.33474	0.172414	0.299921	29	16	PLCL2,STXBP1,TACR1,NLGN2,NF1,PTEN,PRKCE,KRAS,OXTR,HAP1,CA2,USP46,KIF5B,NISCH,PLCL1,ADORA1
GO_MAINTENANCE_OF_LOCATION	0.343276	1.3293	0.0597015	0.29993	138	113	SLC17A7,TNF,MXI1,FTH1,NFKBIA,HK2,SPAG4,ATP7B,GSN,NFKBIE,MORC3,BCL3,FLNB,ATP2A1,PINK1,NFKBIL1,ABHD4,SUN1,KDELR2,HK1,CREB3,PDIA2,HSPA5,KDELR3,JUP,PSMD10,ENPP1,NFKBIB,UVRAG,HEXB,FBN1,VPS13C,PNPLA2,CAV1,G3BP2,PDIA3,GET4,GM2A,KDELR1,THRA,DAG1,OS9,SORL1,LATS1,TWF2,GOLPH3,TWF1,FITM2,CRY1,ACVR1C,S100A9,APOE,GAA,DBN1,TAF3,SUFU,ANKRD13C,FLNA,CCDC22,ARHGAP21,ARL2,HSP90B1,TLN1,DGAT1,SUPT7L,SRI,FAF1,TSPO,BBS4…
GO_ATRIAL_SEPTUM_DEVELOPMENT	-0.518359	-1.31146	0.116279	0.299967	18	15	NPHP3,ACVR1,ZFPM1,ISL1,TBX20,NKX2-5,GATA4,HEY2,SOX4,MDM2,WHSC1,NOTCH2,CYR61,ANK2,GJA5
GO_NEGATIVE_REGULATION_OF_MAPK_CASCADE	0.340262	1.32981	0.031746	0.300017	145	122	ERRFI1,DUSP5,TNIP1,RAPGEF1,HMGCR,PER1,DUSP9,DUSP1,DUSP10,DACT1,PARK2,PINK1,SMPD1,IGBP1,MAPK8IP1,NF1,FLCN,IGF1R,GSK3B,PTEN,PSMD10,PTPRJ,INPP5K,HDAC3,KLF4,DUSP8,ITCH,LYN,RNF149,VRK3,DUSP16,LEMD2,PDCD4,MAPK7,DUSP3,CAV1,DUSP2,RGS3,PTPN22,ITGB1BP1,PPP2CA,FOXO1,PTPN2,DAG1,SORL1,SPRED2,DLG1,ASH1L,SPRY4,APOE,HIPK3,STK38,ABL1,DAB2IP,PPP2R1A,F2RL1,RGS2,SYNJ2BP,PRKCD,ATF3,LIF,DUSP22,IRAK3,P2RX7,TLR4,LMO3,PA…
GO_REGULATION_OF_PHOSPHOPROTEIN_PHOSPHATASE_ACTIVITY	0.411296	1.33498	0.15	0.300037	60	48	TNF,PDGFRB,PPP2R5B,PPP2R5C,PPP4R4,PPP2R2A,PPP1R15A,IGBP1,CRY2,VRK3,TIPRL,FKBP1B,PPP2R2D,EIF2AK2,PPP1R11,ANKLE2,TSC1,PPP2R5D,ROCK1,PPP1R2,PPP2R5A,FKBP1A,CALM2,PPP2R5E,PPP2R1A,HSP90B1,PPP2R3B,ARPP19,CALM3,CALM1,PPP1R12A,PPP6R3,PAWR,NUAK1,PPP6R1,HTT,IKBKB,MASTL,PPP2R4,SET,PPP2R3A,JAK2,ENSA,ROCK2,ITGA1,AKAP6,MAGI2,PPP2R1B
GO_NEGATIVE_REGULATION_OF_STAT_CASCADE	0.449589	1.32819	0.129032	0.300073	44	24	SOCS3,RTN4R,PODNL1,CISH,PIBF1,SOCS2,RTN4RL1,SOCS5,CAV1,SOCS7,RTN4RL2,PPP2CA,LEPROT,PTPN2,PPP2R1A,HGS,INPP5F,LRRC15,LRRC66,LRRTM1,SOCS4,NF2,HNF4A,FLRT3
GO_REGULATION_OF_NEURON_PROJECTION_DEVELOPMENT	0.309242	1.32746	0.0128205	0.300085	408	301	EPHA3,ADAMTS1,NKX6-1,VEGFA,IFRD1,NEU1,EFNA1,TRPV2,PPP2R5B,SEMA4B,RAPGEF1,NGFR,DNM2,SCN1B,L1CAM,NGEF,TNIK,DPYSL2,PALM,NCKIPSD,SEMA6B,KLK8,CIB1,PMP22,LGALS1,SEMA7A,MAP1B,PARK2,MAP2K1,SPOCK1,SYNGAP1,CBFA2T2,RTN4R,NPTN,CPEB3,PTN,LRP1,APBB1,B2M,GOLGA4,ATP8A2,GDI1,PLXND1,FN1,MAP2K2,RND2,ARF1,DISC1,NEGR1,SNX3,STK24,NDEL1,IST1,FYN,NDRG4,SYT17,PTK6,RAP2A,SEMA6C,ABL2,GSK3B,ILK,PTEN,STK11,DNM3,ZMYND8,KLF4,C…
GO_REGULATION_OF_NATURAL_KILLER_CELL_ACTIVATION	0.505882	1.32768	0.109375	0.300334	27	18	IL23A,MICA,BLOC1S3,IL15,IL18,LAMP1,PGLYRP3,PIBF1,FLT3LG,ZBTB1,PTPN22,RASGRP1,AP1G1,STAT5B,RHBDD3,GAS6,AXL,IL12A
GO_EXOCYTOSIS	0.32295	1.33507	0.0151515	0.300337	310	223	A1BG,SERPINA3,RAPGEF4,VCL,RAB3A,CCR1,TGFB1,QSOX1,VEGFA,PDGFA,EGF,SPARC,STXBP1,TNFAIP2,FIGF,RAB11FIP5,VAMP5,HABP4,PI4K2A,PIK3CD,VEGFB,PIK3C2A,RAB8B,ITIH4,SEC22B,ISLR,SYT5,LIN7B,LAMP2,TC2N,PSAP,VAMP1,STX11,RALA,FN1,STX1A,CD9,SNPH,SEPT5,SYT17,STX2,CD63,SYT13,RAB11FIP1,SNAP23,VAMP2,S100A13,TUBA4A,LYN,YKT6,TIMP1,SNAP25,PROS1,NKD2,APP,STX4,CDK5,SYTL4,STX3,SCFD2,STXBP2,CCL5,ALDOA,SDF4,SYT15,C2CD4C,APLP2…
GO_REGULATION_OF_FATTY_ACID_BIOSYNTHETIC_PROCESS	0.453798	1.33024	0.112903	0.300362	35	26	INSIG1,INSIG2,MLXIPL,PRKAB2,TRIB3,PIBF1,WDTC1,PRKAG2,ACADVL,MAPK9,SLC45A3,PLA2G4A,ERLIN1,PRKAA2,MID1IP1,PDK4,NR1H2,ANXA1,SIRT1,SCAP,NR1H3,ERLIN2,HNF4A,PTGS2,APOC1,BRCA1
GO_CELLULAR_RESPONSE_TO_INTERLEUKIN_1	0.389634	1.32987	0.0740741	0.300467	88	58	CCL20,IL8,ICAM1,CCL22,TNIP2,SOX9,CX3CL1,HYAL1,FN1,CEBPB,IRAK2,ZC3H12A,RELA,PSMB9,HYAL3,MAPK3,ADAMTS7,CCL5,PTGER4,CCL26,PPP4C,IL6,MAPK9,CCL21,DAB2IP,OTUB1,RPS6KA5,RPS6KA4,CHI3L1,IRAK3,IL1RL2,VLDLR,TRAF6,UPF1,PLCB1,HSPA9,EDN1,RC3H1,PAWR,IL1R1,ANKRD1,YY2,P2RY2,CCL24,KLF2,IKBKB,RBMX,NFKB1,IRAK1,HYAL2,HAS2,HIF1A,EGR1,FAS,ADAMTS12,CCL2,PYCARD,BYSL
GO_REGULATION_OF_PHOSPHOLIPASE_ACTIVITY	0.424455	1.33671	0.169492	0.30057	64	35	PDGFRB,PLA2G1B,ARF4,S1PR4,PLA2R1,LRP1,PRKCZ,GNA15,EGFR,ARL1,ABL2,TXK,PRKCE,CCL5,GNA13,MARCKS,RASGRP1,PPT1,PDPK1,GNAQ,ABL1,RGS2,FGFR2,PRKCD,FGFR1,FGF2,EDNRA,ANXA1,FGFR3,LPAR2,BICD1,CYR61,LPAR1,ANXA8,PLCB2
GO_POSITIVE_REGULATION_OF_AXONOGENESIS	0.386259	1.32821	0.0967742	0.300578	69	58	VEGFA,TRPV2,NGFR,L1CAM,SEMA7A,MAP1B,MAP2K1,GOLGA4,FN1,MAP2K2,RND2,DISC1,NDEL1,IST1,GSK3B,ILK,STK11,SEMA5A,RHOA,SRF,BRAF,EP300,SEMA4D,RAB11A,TWF2,MACF1,KIAA1598,NTN1,BMPR2,STK25,SKIL,NRP1,BCL11A,METRN,EFNA5,NRG1,SHOX2,ZEB2,MAPT,ROBO2,PAFAH1B1,PLXNB2,ROBO1,LIMK1,RUFY3,CRABP2,ADNP,TIAM1,DSCAM,MEGF8,TNFRSF12A,SLIT2,ANAPC2,WNT3,PLXNB1,ARHGDIA,AMIGO1,PLXNB3
GO_NEURAL_CREST_CELL_DIFFERENTIATION	0.404837	1.33518	0.0149254	0.30074	75	53	FRZB,ALDH1A2,SEMA4B,SEMA6B,SOX8,SEMA7A,SOX9,SEMA6C,NRTN,EFNB1,SEMA5A,SEMA3C,SMAD4,MAPK3,ACVR1,JAG1,CORO1C,SEMA4G,SEMA4D,LRP6,SNAI2,WNT10A,ISL1,NRP1,FOXC1,MAPK1,NRG1,SEMA3E,SEMA6D,ZEB2,SEMA3A,TWIST1,EDNRA,GSC,SEMA4F,EDNRB,HES1,EDN1,BMPR1A,FGF19,SEMA3D,PHACTR4,SEMA3B,SEMA3F,SEMA4C,RDH10,HIF1A,LAMA5,KITLG,LEF1,SEMA4A,OVOL2,SEMA3G
GO_ALPHA_AMINO_ACID_CATABOLIC_PROCESS	-0.354009	-1.31154	0.0540541	0.301069	95	67	NOS3,DDO,ALDH1L2,IVD,GAD1,CCBL1,HMGCL,PRODH,HIBADH,GPT2,OAT,DDAH2,AFMID,ABHD12,GLS,HGD,IL4I1,MCCC1,ASL,ALDH6A1,DTD1,AHCY,GOT1,AGPHD1,CARNS1,AASS,ASPA,KYNU,AUH,OGDH,HPD,DLD,DLST,GLUD1,GSTZ1,FAH,FTCD,QDPR,AMT,AGXT2L2,PCBD1,GCAT,GLUL,AADAT,PPAT,GOT2,HIBCH,ACAD8,DDAH1,MTRR,ASRGL1,ALDH4A1,MCCC2,ALDH7A1,THNSL2,SHMT1,GPT,GCDH,CRYM,GLS2,AMDHD1,GLDC,MTHFS,GCSH,IDO1,HNMT,SLC25A21
GO_ACTIVATION_OF_PROTEIN_KINASE_ACTIVITY	0.326337	1.33533	0.0131579	0.301084	279	218	TNF,IKBKG,VEGFA,DUSP5,PLA2G1B,TLR6,EFNA1,EGF,RAPGEF1,C21orf7,GADD45G,FPR1,AVPI1,DUSP9,GADD45B,TNIK,MAP3K15,BMP2,SHC2,MAPK8IP3,SAA1,UCN,CRKL,INSR,PRKACB,MAP2K1,PINK1,TGFBR1,ADAM8,MAP3K8,TNFRSF10B,HMGB1,PRKCZ,MAP2K2,IRAK2,ADAM9,EGFR,SPAG9,F2R,STK11,MADD,PPP2R3C,PIBF1,MAP3K2,PEA15,GPRC5B,RIPK2,MAP3K9,MAP3K10,ADCY9,UBA52,EIF2AK2,CARD14,MAPKAPK2,RPS27A,RPLP1,TRAF7,MAPK3,CAB39,MAP2K7,CRK,ERN1,PRKAG2,DA…
GO_ADAPTIVE_IMMUNE_RESPONSE	0.355479	1.33618	0.0327869	0.301091	288	139	EBI3,CD7,CXCL13,C3,TGFB1,HLA-DRB1,IL18BP,RELB,TLR6,PAG1,SUSD4,ICAM1,CTSS,MICA,NFKB2,CLEC4A,HLA-E,PIK3CD,BCL3,BTN3A1,C2,ADAM17,C3AR1,MICB,SWAP70,HMGB1,ICOSLG,IL18,FYN,BCL6,C1R,RORC,BCL10,IRF7,C1RL,TXK,C1S,LYN,INPP5D,VTCN1,TFE3,TAP1,RIPK2,CD55,BTN3A2,JAG1,ERAP1,ALCAM,BTN3A3,C4B,RNF168,RAB27A,TSC1,LIME1,TFEB,DLG1,MARCH8,IL6,C8G,C4A,RNF19B,PRKD2,SLAMF7,OTUB1,ERAP2,GNL1,ERCC1,TNFRSF11A,SERPING1,CTSL1,…
GO_LIPID_BIOSYNTHETIC_PROCESS	0.302001	1.33544	0	0.301265	539	426	LSS,ACSS2,INSIG1,MSMO1,HMGCS1,INSIG2,ADM,HSD17B8,ALDH1A2,IDI1,WNT4,SQLE,CACNA1H,CYP11A1,MVD,SCARB1,PLA2G1B,DPM3,PLA2G16,AGPAT4,PLA2G4D,ELOVL3,DHCR7,SCD,EBP,MVK,HSD17B7,LPIN1,HMGCR,AKR1B1,FDFT1,SLC27A1,IRS2,PLAUR,HSD17B14,ST6GALNAC6,ACBD3,NSDHL,CYP51A1,PIGA,ALOXE3,PHOSPHO1,ELOVL7,GGPS1,PI4K2A,PIK3CD,C14orf1,FDPS,CERS4,FADS3,ST3GAL2,PIK3C2A,UGCG,ACSL4,SGPP2,ACLY,PIK3R5,ALDH8A1,SYNJ2,HSD17B3,PRKAB2,…
GO_EXTRACELLULAR_MATRIX_DISASSEMBLY	0.406326	1.33551	0.0606061	0.301528	76	50	MMP7,CTSK,CTSS,HTRA1,LAMB3,LCP1,GSN,SH3PXD2B,ADAM8,FN1,MMP11,TLL2,CDH1,ADAM10,FBN1,TIMP1,LAMC2,TIMP2,EXOC8,KLK7,CTRB2,CAPG,BSG,MMP13,BMP1,CTSL2,CTSL1,CAPNS2,MMP9,MMP15,CD44,MMP16,CAPN2,FLOT1,MMP1,MMP14,WASH1,NOXO1,CAPNS1,LAMC1,CAPN1,ADAM15,FURIN,HSPG2,ENG,MMP10,MMP19,SPP1,KIF9,LAMA3
GO_EPITHELIAL_CELL_APOPTOTIC_PROCESS	-0.424824	-1.31177	0.209302	0.301698	25	21	GSN,STK3,RB1,DAB2IP,BMPR2,HIPK1,CAPN10,JAG2,PIK3CG,KRT18,STK4,MTCH2,KRT8,BID,TGFBR2,BCL2L1,ARF6,FAS,DNMT3A,E2F2,E2F1
GO_REACTIVE_OXYGEN_SPECIES_METABOLIC_PROCESS	0.375522	1.32518	0.102941	0.302012	96	68	DDIT4,BNIP3,NOS3,GPX3,SOD2,DUOXA2,DUOXA1,NCF2,SH3PXD2B,POR,PLA2R1,SH3PXD2A,ARG2,ALOX12,DUOX2,CYB5R4,GBF1,GCH1,DDAH2,CAT,PRDX5,ATP7A,LRRK2,CYBA,CTGF,RFK,ATPIF1,NQO1,NDUFS4,NDUFS3,CYP1B1,DUOX1,P2RX7,NNT,MAOB,PDK4,IMMP2L,EDN1,PRDX4,PDGFB,NOXO1,PARK7,PRDX3,PRDX1,CCS,PMAIP1,NDUFA13,EPHX2,AKT1,NOXA1,PRDX2,PRDX6,NDUFAF2,NDUFS1,AOX1,GPX1,SOD1,SPR,CYR61,GCHFR,PXDN,SLC7A2,SOD3,GLS2,CPS1,BCL2,DRD5,CYBB
GO_NEGATIVE_REGULATION_OF_WOUND_HEALING	0.418085	1.32529	0.0491803	0.302379	58	36	PDGFA,WNT4,NOS3,HMGCR,PLAUR,ALOX12,ANXA2,UBASH3B,ABAT,VTN,PROS1,ANXA5,SMAD3,APOE,C1QTNF1,CD109,SERPINE1,SERPING1,GJA1,PRKCD,SERPINF2,PHLDB2,TSPAN8,PRKG1,FGF2,SERPINE2,EDN1,PDGFB,CLASP1,CASK,ADRB2,CLASP2,SERPINB2,PLAT,PLAU,THBD
GO_GOLGI_TO_VACUOLE_TRANSPORT	0.477423	1.32548	0.125	0.302533	27	27	WIPI1,DOPEY2,GBF1,MON2,LAMP1,KIF16B,GOSR2,AP2A1,VPS13C,SYS1,RAB14,RAB7L1,EPS15,ZFYVE20,AP1G1,SORT1,AP1AR,VTI1A,AP4M1,TGOLN2,KLHL20,VTI1B,CORO7,VPS54,EHD3,VPS13A,ANKFY1
GO_PYRIMIDINE_NUCLEOSIDE_BIOSYNTHETIC_PROCESS	-0.405149	-1.3093	0.136364	0.302652	32	24	UPP1,CDA,NME7,TYMP,CMPK1,UCK1,NME6,UCKL1,NME3,DCTD,DCK,DHFRL1,TK2,NME1,CTPS2,TK1,NME4,DUT,UCK2,UPRT,DHODH,UMPS,TYMS,CAD
GO_REGULATION_OF_NEURON_PROJECTION_REGENERATION	0.525894	1.32568	0.142857	0.302824	20	17	KLK8,MAP2K1,MAP2K2,STK24,NDEL1,PTEN,KLF4,EPHA4,FKBP1B,SCARF1,BRAF,PTPRF,INPP5F,PRRX1,CERS2,CNTF,SPP1
GO_REGULATION_OF_MUSCLE_ADAPTATION	0.392311	1.32403	0.0882353	0.302927	63	49	SCN5A,ERRFI1,NOS3,FBXO32,ECE1,NOL3,CTDP1,TNNT1,SLC9A1,CAMK2D,GSK3B,KLF4,MTMR4,CDK9,P2RX4,GTF2IRD1,EP300,PPP3CA,ATP2B4,MTPN,AKAP13,PPARGC1A,GSK3A,PDE5A,RGS2,CAMK2G,PDE9A,GLRX3,EDN1,HDAC4,NR4A3,ADK,MTOR,PRKCA,LMCD1,RPS6KB1,AKAP1,DDX39B,ATP2A2,SEPN1,PIN1,IL6ST,NEDD4,AKAP6,PARP1,GTF2I,TNNC1,ACTN3,IGFBP5
GO_NUCLEOSIDE_TRIPHOSPHATE_METABOLIC_PROCESS	0.330046	1.32424	0.0138889	0.302964	228	193	ALDOC,ENO2,PFKFB3,PFKFB4,PGAM2,GPI,AK7,LDHA,TGFB1,PGK1,HK2,AK4,SLC25A25,PFKP,GAPDH,ENO1,PGAM1,GUK1,PFKFB2,HKDC1,PFKFB1,NADK,TPI1,HK1,NME7,COX7A2L,AK8,HSPA1B,ENPP1,AMPD2,PGM1,GBAS,MECP2,BAD,PFKL,PRKAG2,ALDOA,BPGM,ATP6V0A4,GNAI3,ATP6V1A,NUDT16,UQCRC2,TBPL1,COX4I1,COX6A1,LRRK2,NDUFS7,ATP1B1,NDUFB3,UQCRHL,NDUFC1,RHOQ,ATP6V0A1,COX6C,CMPK1,UCK1,ATP6V1B2,NDUFB8,ATP5L,TCIRG1,NDUFB5,COX6B1,C11orf83,ATP5J2…
GO_POSITIVE_REGULATION_OF_ENDOTHELIAL_CELL_MIGRATION	0.387303	1.32279	0.0923077	0.305014	67	53	TGFB1,HDAC9,VEGFA,SCARB1,SPARC,ETS1,CIB1,ALOX12,STAT5A,ZC3H12A,SEMA5A,SRPX2,MET,ITGB1BP1,GPR124,SASH1,PRKD2,PDCD6,BMPR2,RHOB,ANXA3,ANGPT1,AAMP,GATA3,NRP1,CCBE1,NRP2,ITGB3,PRKD1,FGFR1,FGF2,PTK2B,HDAC7,MAPK14,BCAS3,BCAR1,EDN1,FOXP1,PDGFB,BMP4,AKT1,PRKCA,AMOTL1,PLCG1,AMOT,ROCK2,PPAP2B,PTGS2,GPLD1,HSPB1,PROX1,THBS1,VEGFC
GO_ACTIVATION_OF_MAPKK_ACTIVITY	0.411748	1.32071	0.0701754	0.305092	52	46	EGF,RAPGEF1,C21orf7,GADD45B,TNIK,MAP3K15,CRKL,TGFBR1,MAP3K8,ADAM9,EGFR,F2R,MAP3K2,MAP3K9,MAP3K10,EIF2AK2,CRK,MAP3K13,BRAF,MAP3K3,LRRK2,MAP3K12,KIDINS220,GNAI2,LAMTOR2,MAP3K11,RAP1A,MAP3K4,MAP3K14,KIAA1804,PSEN1,FRS2,KISS1R,RAF1,BMP4,PLCG1,TAOK2,MAP3K7,MAP3K5,JAK2,ERCC6,MAP3K1,NRK,MAP3K6,ZAK,ADORA1
GO_DNA_TEMPLATED_TRANSCRIPTION_ELONGATION	-0.324876	-1.30727	0.0263158	0.305109	97	96	ELL2,CTDP1,TAF13,CDK7,ELL,TAF1D,SUPT5H,TCEA1,COBRA1,ELL3,POLR2H,CDK9,CCNH,CCNK,TAF12,WHSC2,CCNT1,POLR2C,ELP2,GTF2B,POLR1D,GTF2F1,POLR2J,GTF2F2,ZNRD1,PAF1,TAF4,GTF2A1,TAF9,NCBP2,TAF3,GTF2E2,TAF1,GTF2E1,TCEB2,GTF2H5,TAF6,SETD2,ENY2,GTF2A2,POLR2F,TCEB1,TAF10,GTF2H1,SUPT4H1,MNAT1,CDC73,TBP,TAF2,GTF2H4,TAF1B,RDBP,ADRM1,TAF1A,POLR2I,TAF11,ERCC3,TAF4B,POLR1C,THOC7,POLR2E,ELP4,TAF5,TAF1L,POLR2G,LEO1,POLR…
GO_MUCOPOLYSACCHARIDE_METABOLIC_PROCESS	0.37912	1.32097	0.114754	0.30519	108	71	TGFB1,CHST7,CHST15,IDS,ST3GAL2,PRELP,ITIH4,SLC9A1,IMPAD1,B4GALT4,PIM1,HYAL1,ITIH5,IL15,VCAN,XYLT2,B3GAT1,CHST3,HEXB,ST3GAL6,GNS,GALNS,HYAL3,GLB1,ST3GAL4,CHPF,SLC35D2,CHSY1,ST3GAL1,UST,B3GAT3,B4GALT1,KIAA1199,DSEL,CSGALNACT2,B4GALT5,CHPF2,GLCE,ABCC5,ANGPT1,CHST11,B4GALT3,CSPG4,CD44,CHST1,NDNF,CHSY3,FGF2,HEXA,B3GNT2,B4GALT2,GUSB,B3GNT1,HAS3,B3GNT3,ST3GAL3,AKT1,MKI67,IDUA,HYAL2,NDST2,HAS2,XYLT1,NDST…
GO_NUCLEAR_PORE_ORGANIZATION	-0.505684	-1.30645	0.0487805	0.305215	15	15	RTN4,NUP98,TMEM170A,TPR,TMEM33,NUP54,NUP205,NUP153,NUP35,TMEM48,AHCTF1,NUP107,SEH1L,NUP93,NUP133
GO_POSITIVE_REGULATION_OF_ALPHA_BETA_T_CELL_ACTIVATION	0.435239	1.321	0.0983607	0.305672	51	31	HLA-A,EBI3,IL23A,HLA-E,NKAP,PRKCZ,HLX,IL18,CD83,SOCS5,RIPK2,CD55,LGALS9,RARA,IL6,AP3D1,AP3B1,ANXA1,IL4R,CD86,NLRP3,ADA,PRKCQ,ITPKB,TGFBR2,PNP,GLI3,SYK,HSPH1,IL12A,FOXP3
GO_REGULATION_OF_AUTOPHAGY	0.320812	1.3194	0.0133333	0.30592	249	226	RRAGD,BNIP3,ATP6V1C2,BNIP3L,DAPK2,QSOX1,CTSK,ATP6V1G2,SNX32,TP53INP2,GAPDH,SQSTM1,EEF1A2,SIRT2,RAB33B,IFT20,ATP6V1D,ATG14,DAPK3,PARK2,PINK1,LEPR,NPC1,ATP6V0E1,DRAM2,RRAGC,RAB5A,PSAP,EEF1A1,HMGB1,GOLGA2,FLCN,RAB20,SCOC,TRIM13,RAB7A,ZC3H12A,ABL2,TMEM59,ZDHHC8,ULK1,SUPT5H,STK11,RPL28,ATP6V1H,NRBF2,RB1CC1,DRAM1,DAP,UVRAG,RALB,PIM2,VPS13C,TBC1D25,RIPK2,SREBF2,ATP6V1C1,ATP6V1E1,BAD,ZBTB17,MET,CDK5,DAPK…
GO_REGULATION_OF_TUMOR_NECROSIS_FACTOR_SUPERFAMILY_CYTOKINE_PRODUCTION	0.36588	1.32192	0.0535714	0.305956	101	64	ACP5,ERRFI1,TNFAIP3,CD14,GPNMB,IL23A,HLA-E,TBC1D23,BCL3,NFKBIL1,SPON2,ZFP36,ADAM8,HMGB1,ZC3H12A,LY96,RIPK2,MAPKAPK2,MC1R,LGALS9,RARA,PTPN22,PTGER4,RASGRP1,ZBTB20,HSF1,ARRB2,CYBA,PIK3R1,CD274,ARFGEF2,ANGPT1,TLR1,ARHGEF2,ISL1,TSPO,IRAK3,TLR2,TLR4,TWIST1,UBE2J1,FOXP1,GSTP1,CD86,TRIM27,FADD,HDAC2,GAS6,TLR3,JAK2,TIRAP,NCL,AXL,MAVS,CCL2,RIPK1,NOD1,PYCARD,CLU,HSPB1,THBS1,FOXP3,CARD9,NFATC4
GO_DIVALENT_INORGANIC_CATION_HOMEOSTASIS	0.322952	1.32167	0.0151515	0.30601	343	192	CALB1,STC1,CXCL13,ERO1L,ADM,CCR1,TGFB1,STC2,TMTC2,P2RY1,HERPUD1,PYGM,ATP7B,CACNB4,ATP2A3,JPH2,SAA1,NOL3,TACR1,S1PR4,ATP2A1,PARK2,CNNM2,GIPR,NPTN,DDIT3,SLC39A7,C3AR1,CACNB3,SWAP70,HMGB1,CAMK2D,NMB,BBC3,DISC1,GNA15,TPT1,SLC8A2,CCDC47,S100A14,TNNI3,ABL2,F2R,WFS1,SYPL2,TMBIM6,DMPK,HEXB,PRKCE,TRPC1,TMC8,JPH3,SLC30A5,FKBP1B,APP,CAV1,SLC39A13,CD55,HRC,PLA2G6,CCL5,ITPR3,GRINA,GNB1,MICU1,GNA13,TPCN1,EPOR,…
GO_RESPONSE_TO_VITAMIN	0.358047	1.32109	0.0877193	0.306021	98	73	STC1,ACP5,HMGCS1,ADAMTS1,ALDH1A2,TGFB1,STC2,SPARC,MTHFR,GSN,INSR,CDKN2D,PTN,PIM1,IL15,EEF2,PPARD,RELA,FKBP1B,EIF2AK2,CCL5,RARA,CAT,CXCL10,ZNF354A,COL1A1,AGER,ALAD,ITGA2,ITGB1,PLA2G4A,TSPO,GATA4,BCHE,KYNU,TNC,BECN1,RXRA,SETDB1,PAWR,MGMT,ATP2B1,NRF1,PPARG,BMP7,GSTP1,HLCS,MDM2,ADA,CYP27B1,GAS6,PEMT,ABCG2,CCNE1,PTGS2,CYP24A1,CCL2,IL1B,DNMT3A,VDR,DNMT1,FZD1,BGLAP,OGG1,SPP1,HMBS,AQP3,CCND1,TPCN2,PDX1,T…
GO_ION_HOMEOSTASIS	0.311667	1.32126	0.0123457	0.306294	576	360	MAFG,CALB1,STC1,CXCL13,SLC17A7,ERO1L,ADM,HMOX1,ATP6V1C2,CCR1,FTH1,SLC4A5,TGFB1,STC2,MTL5,TMTC2,P2RY1,SFXN3,ATP1B2,HERPUD1,PYGM,ATP6V1F,LIPG,ATP6V1G2,ATP7B,CACNB4,WNK4,ATP2A3,JPH2,SAA1,KLHL3,NOL3,EPAS1,SLC31A1,SLC9A5,TACR1,S1PR4,ATP6V1D,ATP2A1,PARK2,CNNM2,GIPR,SLC9A1,NPTN,MLXIPL,DDIT3,SLC26A6,SLC31A2,SLC39A7,ABCB6,FGFR4,ATP1A3,ATP6V0E1,C3AR1,CACNB3,SLC26A7,B2M,SWAP70,HMGB1,CAMK2D,LCN2,ARF1,NMB,BBC…
GO_POSITIVE_REGULATION_OF_LEUKOCYTE_PROLIFERATION	0.369758	1.31868	0.0909091	0.306423	136	73	HLA-A,EBI3,TNFSF9,IL23A,IRS2,PDCD1LG2,CCDC88B,CDKN1A,HLA-E,TACR1,HLA-DPB1,HMGB1,ICOSLG,IL15,IL18,BCL6,CD59,EFNB1,LYN,FLT3LG,VTCN1,RIPK2,CD55,LGALS9,CCL5,TNFSF13B,NCK1,CD81,DHPS,IGFBP2,PELI1,TCF3,AGER,IL6,CD274,CSF1,CD276,RLTPR,CD40,TLR4,ST6GAL1,HLA-DPA1,IL7,ZNF335,TRAF6,ANXA1,HES1,STAT5B,CARD11,NFATC2,CD86,CD74,ADK,ADA,FADD,DNAJA3,PRKCQ,GPAM,IL6ST,PNP,CD46,TIRAP,ZP3,KITLG,IL1B,GPR183,PYCARD,SYK,I…
GO_NEGATIVE_REGULATION_OF_TRANSLATIONAL_INITIATION	0.472	1.31943	0.163265	0.306437	22	22	LOC100127983,EIF2AK3,PAIP2B,RPL13A,EIF4EBP3,PAIP2,FMR1,EIF4EBP1,ATF4,RARA,EIF3E,EIF2AK1,RBM4,EIF2C2,TPR,EIF2B5,EIF2B4,EIF4EBP2,BANK1,EIF2AK4,EIF2S1,EIF2B3
GO_POSITIVE_REGULATION_OF_MUSCLE_CONTRACTION	-0.411486	-1.30523	0.148936	0.306438	44	33	UCN,TACR1,ATP2A1,F2R,ABAT,KCNQ1,SRF,ACE2,NPPA,ITGA2,NOS1AP,CTGF,OXTR,RGS2,TBXA2R,ADRA1B,EDN1,PAWR,ATP1A1,SPHK1,ADA,GSTO1,PTGS2,GPER,EDN2,CTTN,NPNT,TRPM4,CHRM3,NMU,HSP90AA1,RNF207,PTGS1
GO_REGULATION_OF_FIBROBLAST_MIGRATION	0.453805	1.31957	0.137931	0.306595	28	23	TGFB1,DDR2,SDC4,GNA12,RAC1,PRKCE,FER,CORO1C,ITGB1BP1,BRAF,AGER,BAG4,PRR5L,WDPCP,ARHGEF7,FGF2,RFFL,AKT1,RCC2,MTA2,EPB49,HYAL2,THBS1
GO_MUSCLE_SYSTEM_PROCESS	0.329721	1.31885	0.057971	0.306617	282	182	SCN5A,MYLK,PGAM2,VCL,HMOX1,NOS3,SLC6A8,CACNA1H,TMOD1,SORBS3,GJC1,P2RY1,GATA6,KCNE2,RCSD1,SCN1B,TNNC2,MB,DES,GSN,STBD1,VEGFB,TACR1,PIK3C2A,ATP2A1,SNTA1,TNNT1,TNNT2,SLC9A1,ATP1A3,ARG2,ATP8A2,CAMK2D,IL15,EEF2,PKP2,TNNI3,GSTM2,DMPK,ASPH,PSMB9,PPP1R13L,PXN,KCNQ1,MYL12A,CHRNB1,FKBP1B,TNNT3,NEDD4L,HRC,SCN3B,PLA2G6,MYOF,KCNH2,ALDOA,ACTA2,TMOD2,EMD,P2RX4,TPM2,TMOD3,TCAP,MYL12B,MYH14,NPPA,PPP3CA,ATP1B1,TPM…
GO_SYNAPTIC_TRANSMISSION_GLUTAMATERGIC	0.466514	1.31727	0.175439	0.30861	22	16	SLC17A7,CACNB4,PARK2,NF1,CNIH2,CDK5,ALS2,NAPA,CNIH3,CLSTN3,GRIK5,SHC3,SLC1A4,ADRB2,UNC13B,GRIK2
GO_PROTEIN_ACYLATION	-0.303479	-1.3014	0.0909091	0.312019	159	138	YEATS2,PER1,CHD5,TRIM16,MBD3,POR,MSL1,PORCN,APBB1,MORF4L2,CLIP3,PHF20,NCOA3,ZDHHC8,ZDHHC9,ING4,BRD8,DBI,MECP2,ESCO1,NUPR1,PPM1A,ZDHHC3,TAF12,CRTC2,TADA2B,MLL,ATF2,EP300,CDYL,ZDHHC16,FOXO1,NAT9,ZDHHC7,KAT8,SAP130,BAG6,SUPT3H,TAF9,TAF1,GOLGA7,ZDHHC1,ZDHHC2,BRPF1,ASL,YEATS4,KAT6A,TADA3,ZDHHC17,DR1,KAT5,NAA60,TADA1,NAA20,CREBBP,SUPT7L,ZDHHC20,TAF10,ZDHHC18,CLOCK,PCGF2,MSL2,MDH2,KAT2B,MEAF6,MBIP,PHF16…
GO_ACTIVATION_OF_MAPK_ACTIVITY	0.359023	1.31446	0.0909091	0.31443	137	104	TNF,IKBKG,DUSP5,PLA2G1B,EFNA1,EGF,FPR1,AVPI1,DUSP9,BMP2,SHC2,MAPK8IP3,SAA1,INSR,MAP2K1,ADAM8,MAP2K2,IRAK2,SPAG9,MADD,MAP3K2,PEA15,RIPK2,MAP3K9,MAP3K10,UBA52,MAPKAPK2,RPS27A,MAPK3,MAP2K7,ERN1,DAXX,CD81,ERP29,ADRA2B,LRRK2,AXIN1,TAB2,MUL1,MAP3K11,MAP2K3,MAP4K5,DAB2IP,PKN1,PIK3CB,KIAA1804,MAP2K5,PTPN11,PLCE1,GAB1,MAPK1,MAP2K6,CXCR4,CSPG4,P2RX7,GHR,TLR4,FGF2,MDFIC,MAPKAPK3,TRAF6,MAPK14,TP73,MUC20,PTPN…
GO_PLACENTA_DEVELOPMENT	0.354281	1.31272	0.0294118	0.314658	138	115	CSF2,STC1,ADM,STC2,KRT19,SNAI1,EGLN1,SOCS3,HTRA1,RBM15,NSDHL,PLCD1,HEY1,EPAS1,MAP2K1,RBPJ,PRDM1,CEBPB,JUNB,SPINT1,ZFAT,EGFR,ZFP36L1,TMED2,CDKN1C,ETNK2,PPARD,BIRC2,GJB3,GRB2,C22orf28,DNAJB6,STK3,CTSB,EPOR,ITGB8,PTK2,CUL7,ARNT,TFEB,GATA2,HSF1,SP3,NR2F2,ST14,BSG,MAP3K4,BIRC6,BMPR2,ALKBH1,PLAC1,CTSL2,PLA2G4A,FGFR2,SETD2,RPS6,LIF,GAB1,SENP2,MAPK1,MED1,NDP,WNT2,RSPO3,TTPA,HEY2,PHLDA2,MAPK14,STK4,WNT7B,…
GO_NEGATIVE_REGULATION_OF_CELL_GROWTH	0.348395	1.31294	0.0606061	0.314788	170	134	FRZB,DACT3,TGFB1,IFRD1,SEMA4B,CDA,ESR2,BTG1,ENO1,SEMA6B,CDKN1A,NOV,SEMA7A,CTDP1,SERTAD3,CDKN2D,RTN4R,APBB1,IP6K2,HYAL1,ING1,FLCN,SERTAD2,ADIPOR2,EAF2,BCL6,SIPA1,SEMA6C,STK11,PPARD,TP53TG5,PTPRJ,ENPP1,SEMA5A,SEMA3C,TSPYL2,SMAD4,GNB2L1,CDK5,FOXK1,RTN4,NDRG3,OSGIN1,PPP2CA,SEMA4G,CDKN1B,SEMA4D,PPT1,NPPA,SMAD3,ADIPOR1,RRAD,SH3BP4,PLXNA3,ST7L,MUL1,TGFB2,PPP1R9B,INHBA,GDF9,NTN1,GSK3A,BMPR2,PPP2R1A,CRYAB…
GO_REGULATION_OF_WOUND_HEALING	0.374912	1.31228	0.0895522	0.314993	126	85	MYLK,TNFAIP3,PDGFA,WNT4,NOS3,HMGCR,PLAUR,GSN,VEGFB,F3,TC2N,ANO6,ALOX12,HMGB1,FAM46A,STX2,ANXA2,UBASH3B,F2R,PPARD,SOX15,TXK,LYN,ABAT,PRKCE,VTN,PROS1,VIL1,CAV1,ANXA5,RREB1,PTGER4,LBH,SMAD3,USF1,S100A9,APOE,ENPP4,C1QTNF1,CD109,SERPINE1,ARFGEF1,F2RL1,SERPING1,GJA1,PRKCD,SERPINF2,PHLDB2,TLR4,TSPAN8,FOXA2,PRKG1,FGF2,SERPINE2,ANXA1,EDN1,PDGFB,VPS33B,CLASP1,CASK,TEC,NFE2L2,KANK1,PRKCA,FAP,PRKCQ,EPB49,TGF…
GO_RESPONSE_TO_AMPHETAMINE	0.508777	1.31303	0.148148	0.315163	30	18	TH,HDAC9,ICAM1,DPYSL2,DDIT3,NTS,NR4A2,PPP3CA,CALM2,OXTR,CALM3,CALM1,HPRT1,PPP1R1B,HDAC2,SOD1,TRDMT1,DRD5
GO_RESPONSE_TO_INTERLEUKIN_1	0.361909	1.31085	0.0535714	0.315195	115	78	CCL20,IL8,ICAM1,CCL22,MTHFR,ETS1,FIGF,TNIP2,SOX9,IGBP1,CX3CL1,HYAL1,FN1,CEBPB,IRAK2,ZC3H12A,RELA,PSMB9,RIPK2,HYAL3,MAPK3,LGALS9,ADAMTS7,CCL5,PTGER4,PRKCI,CCL26,PPP4C,IL6,MAPK9,CCL21,CYBA,TAF9,DAB2IP,OTUB1,RPS6KA5,AES,TNFRSF11A,RPS6KA4,CREBBP,CHI3L1,IRAK3,IL1RL2,VLDLR,TRAF6,UPF1,PLCB1,ANXA1,HSPA9,EDN1,RC3H1,HDAC4,PAWR,IL1R1,ANKRD1,YY2,P2RY2,CCL24,SPHK1,KLF2,PRKCA,SRC,IKBKB,RBMX,NFKB1,IRAK1,HYAL2,H…
GO_NEGATIVE_REGULATION_OF_INFLAMMATORY_RESPONSE	0.372265	1.31316	0.0985915	0.315483	100	63	ACP5,TNFAIP3,NLRX1,TNFAIP6,SOCS3,MVK,DUSP10,FAM132A,ETS1,SAA1,NOV,ABR,PPARA,ZC3H12A,PPARD,IL20RB,KLF4,SOCS5,MAPK7,NDFIP1,RPS19,TNFRSF1A,NT5E,PTGER4,PTPN2,SMAD3,APOD,RABGEF1,ASH1L,APOE,CD276,SHARPIN,FAM105B,METRNL,C1QTNF3,PRKCD,ISL1,GATA3,TNFRSF1B,PSMB4,PYDC2,CUEDC2,PPARG,GSTP1,NLRP3,BCR,ADA,GBA,NR1H3,NFKB1,GPX1,ADRB2,SLIT2,FEM1A,GPER,TYRO3,PBK,CHID1,ADORA1,SERPINF1,SMPDL3B,FOXP3,CALCRL
GO_RESPONSE_TO_REACTIVE_OXYGEN_SPECIES	0.338851	1.31121	0.0285714	0.315493	191	154	TNFAIP3,BNIP3,ERO1L,LDHA,HMOX1,PDGFRB,IL18BP,NOS3,EGLN1,GPX3,DNM2,AKR1B1,DUSP1,GJA3,SOD2,MB,ETS1,F3,TACR1,C20orf111,KDM6B,TXNIP,DDIT3,P4HB,HYAL1,FN1,PPP1R15B,AQP1,ADAM9,STK24,ZNF277,EEF2,GSK3B,KLF4,RELA,PXN,FER,FKBP1B,MAPK7,BAD,CBX8,MPV17,FOS,CAT,RPS3,KLF6,PRDX5,EP300,ATP7A,PPP2CB,FOXO1,BAK1,APOD,TPM1,COL1A1,AGER,KPNA4,PPARGC1A,IL6,PDCD10,APOE,CYBA,MST4,OLR1,HDAC6,ABL1,GPX8,ROMO1,RHOB,PLEKHA1,CRY…
GO_TISSUE_REMODELING	0.390153	1.31144	0.0701754	0.315587	87	64	ACP5,TGFB1,NOS3,CTSK,IL23A,ELF3,EFNA2,IL1A,NOL3,EPAS1,RBPJ,HMGB1,ACE,RAC2,RAB7A,LIPA,F2R,RAC1,SEMA3C,TPP1,DLL4,CAV1,JAG1,ATP7A,BAK1,ATG5,TGFB2,IL6,LGR4,HOXA3,ACVR2B,BMPR2,RAB3D,RASSF2,GJA1,LIF,CTNNB1,FOXC1,CTHRC1,CSPG4,RSPO3,IL7,PTK2B,TRAF6,ANXA1,MMP14,ZNF675,BAX,MDM2,SRC,CAPN1,LRP5,NOTCH2,ADRB2,NCDN,TGFB3,HIF1A,LRRK1,AXL,THBS4,IGFBP5,EPHA2,FGF8,GJA5
GO_NEGATIVE_REGULATION_OF_EPITHELIAL_CELL_MIGRATION	0.397538	1.31092	0.123288	0.315622	53	39	STC1,CXCL13,TGFB1,HDAC5,HMGB1,CD63,KLF4,RHOA,DLL4,NOTCH1,CORO1C,ITGB1BP1,AGER,NR2F2,PDCD10,APOE,CCDC23,DAB2IP,TACSTD2,SYNJ2BP,MAP2K5,CSNK2B,SEMA3A,FGF2,PTPRM,PTPN23,STARD13,MARVELD3,SP100,STRAP,MCC,PFN2,MMRN2,VASH1,SLIT2,PTPRG,THBS1,PBLD,SERPINF1
GO_EPITHELIAL_CELL_MORPHOGENESIS	0.422215	1.31166	0.118644	0.315645	42	29	STC1,WNT4,EPB41L5,FLNB,CLDN3,RAC1,PAX8,RAB25,RILPL2,MET,CLIC4,RILPL1,ROCK1,PLOD3,HEG1,ST14,GATA3,SIX2,BASP1,FRMD6,FZD7,SIPA1L3,GRHL2,BMP4,COL18A1,BCL11B,PALLD,ARHGEF26,ID1
GO_CELLULAR_RESPONSE_TO_OXIDATIVE_STRESS	0.322634	1.31335	0.0461538	0.315804	184	154	TNFAIP3,PDK1,BNIP3,HMOX1,IL18BP,NOS3,NGFR,DNM2,AKR1B1,CPEB2,SOD2,ETS1,FOXO3,EPAS1,SIRT2,F3,STAU1,C20orf111,PINK1,KDM6B,PLA2R1,DIABLO,AQP1,NFE2L1,STK24,ZNF277,ZC3H12A,GSK3B,HSPA1B,LONP1,PRODH,KLF4,RELA,PXN,ARNTL,FER,MAPK7,CBX8,MPV17,ARL6IP5,ATF4,FOS,CCL5,ADNP2,ZNF622,NR4A2,RPS3,TP53INP1,KLF6,PRDX5,EP300,ATP7A,ARNT,FOXO1,LRRK2,ALDH3B1,OXR1,TPM1,AGER,SIN3A,PPARGC1A,IL6,PDCD10,HDAC6,SLC11A2,ABL1,ROMO…
GO_REGULATION_OF_HEMOPOIESIS	0.311434	1.31354	0.0238095	0.315994	314	228	VNN1,TNF,CCR1,TGFB1,HIST1H4I,NFKBIA,HLA-B,CSF1R,TNFSF9,IL23A,TMEM176B,IKZF3,MAFB,MITF,INHA,RBM15,PRDM16,ETS1,FSTL3,HIST4H4,FOXO3,CYLD,CIB1,FNIP1,RUNX1,LGALS1,SMAP1,PRDM1,ADAM8,NKAP,HMGB1,CEBPB,PRKCZ,IRF1,ACE,IL15,NF1,HLX,FLCN,RBFOX2,HCLS1,BCL6,NFKBID,PGLYRP3,UBASH3B,CD83,N4BP2L2,PPP2R3C,IRF7,LYN,ZBTB46,INPP5D,FLT3LG,TFE3,MLL5,SOCS5,RIPK2,ATP6AP1,EIF2AK2,BAD,NOTCH1,NDFIP1,C8orf4,ZBTB1,LGALS9,FOS,C…
GO_REGULATION_OF_SKELETAL_MUSCLE_TISSUE_DEVELOPMENT	0.378405	1.31009	0.0806452	0.316136	50	35	TSC22D3,TGFB1,HDAC9,HMGCR,TLL2,SIX4,ARNTL,WNT10B,MTM1,NACA,NR1D2,CTNNB1,USP2,CDON,FBXO22,DKK1,SHOX2,TWIST1,DDX17,HDAC4,FLOT1,CSDA,MSTN,USP19,NLN,RPS6KB1,GPC1,ADRB2,CAPN3,PRKAA1,DDX5,SIX1,CYP26B1,ACTN3,BCL2
GO_REGULATION_OF_ENDOPLASMIC_RETICULUM_STRESS_INDUCED_INTRINSIC_APOPTOTIC_SIGNALING_PATHWAY	0.466733	1.30768	0.0677966	0.320502	30	28	HERPUD1,EIF2AK3,PARK2,DDIT3,CREB3,BBC3,SERINC3,WFS1,BCL2L11,TMBIM6,TXNDC12,NCK1,GRINA,ERP29,LRRK2,PTPN2,SYVN1,MAGEA3,CREB3L1,PTPN1,SIRT1,PARK7,HSPA1A,PMAIP1,XBP1,HYOU1,OPA1,PDX1
GO_REGULATION_OF_MYELOID_LEUKOCYTE_DIFFERENTIATION	0.373911	1.30726	0.0322581	0.32075	108	74	TNF,CCR1,CSF1R,IL23A,MAFB,MITF,INHA,PRDM16,FSTL3,RUNX1,CEBPB,NF1,HCLS1,UBASH3B,IRF7,LYN,ZBTB46,INPP5D,TFE3,MLL5,ATP6AP1,NDFIP1,FOS,CD101,CCL5,RARA,TRIB1,TJP2,PTPN2,GATA2,INHBA,GNAS,TESC,ID2,RB1,PIK3R1,CSF1,ZFPM1,ACIN1,ESRRA,CREB1,CUL4A,RASSF2,LIF,KLF10,CTNNB1,HAX1,SIGLEC15,TLR4,CA2,TRAF6,OGT,FOXP1,ZBTB7A,JUN,ZNF675,LILRB3,MTOR,FADD,PRKCA,TLR3,TOB2,CTNNBIP1,NME1,TMEM64,KITLG,CAMK4,LEF1,RIPK1,BGLAP…
GO_REGULATION_OF_SYNAPTIC_VESICLE_EXOCYTOSIS	0.505822	1.30533	0.134615	0.323588	21	17	RAB3A,STXBP1,RAB5A,STX1A,SEPT5,FMR1,BRAF,NAPA,LRRK2,STX1B,RAP1A,RAB3GAP1,GRIK5,RIMS3,PFN2,ATP2A2,UNC13B
GO_LEUKOCYTE_DIFFERENTIATION	0.324609	1.30476	0.0666667	0.324032	292	202	PRTN3,CSF2,ACP5,TNF,TGFB1,HDAC9,PLCL2,VEGFA,WNT4,RELB,JMJD6,CSF1R,TNFSF9,EFNA2,HDAC5,MAFB,RRAS,HHEX,UBD,FNIP1,PIK3CD,BCL3,LGALS1,LEPR,TPD52,ADAM17,RBPJ,B2M,SH3PXD2A,NKAP,HMGB1,JUNB,PDE2A,IRF1,IL15,BCL6,ZFP36L1,ANXA2,OSTM1,STK11,RORC,CDC42,GAB2,LYN,FLT3LG,TFRC,DLL4,NHEJ1,MT1G,ZBTB1,LGALS9,PTPN22,SRF,BRAF,KLF6,MALT1,EP300,PIR,ATP7A,PTGER4,BAK1,PTPN2,FZD8,KDM1A,TSC1,ATG5,GATA2,TCF3,MYH9,SP3,IL6,ID2,…
GO_VASCULATURE_DEVELOPMENT	0.301485	1.30339	0.027027	0.324466	469	362	ITGA5,MYLK,IL8,ERRFI1,GPI,ADM,HMOX1,ALDH1A2,PDGFRB,PGF,VEGFA,PDGFA,NOS3,JMJD6,LOXL2,EFNA1,EGF,SAT1,DHCR7,GJC1,RAPGEF1,SOCS3,PDE3B,GATA6,DNM2,RBM15,ETS1,NSDHL,CXCL17,PLCD1,TNFAIP2,HEY1,FIGF,HHEX,CIB1,EPAS1,ZMIZ1,NOV,EIF2AK3,CRKL,VEGFB,RECK,SHB,MAP2K1,LEPR,TGFBR1,DDIT3,RBPJ,PRDM1,LRP1,ANGPTL4,ADAM8,CX3CL1,WASF2,PLXND1,FN1,JUNB,ESM1,NF1,SLC12A6,SPINT1,IL18,NOTCH3,MYO1E,ADIPOR2,ZFP36L1,TMED2,SRPK2,ZC…
GO_POSITIVE_REGULATION_OF_NEURON_DEATH	0.377069	1.30307	0.109375	0.324578	67	56	DDIT4,NGFR,PCSK9,FOXO3,PARK2,DDIT3,NF1,BBC3,SRPK2,GSK3B,CDC42,PICALM,BCL2L11,CDC34,BAD,CDK5,ATF4,ELK1,MAP2K7,DAXX,ATF2,CASP9,TP53BP2,TFAP2A,AGER,TGFB2,APOE,MAP3K11,ABL1,ATM,UBE2M,CTNNB1,NQO1,EPHA7,FBXW7,GRIK5,HDAC4,PAWR,JUN,TP53,PMAIP1,MCL1,BAX,MTOR,IKBKB,AIFM1,MAP3K5,PIN1,EIF2S1,CASP3,ITGA1,CASP2,AIMP2,ZNF746,CLU,GRIK2
GO_BEHAVIOR	0.312795	1.30268	0.0126582	0.324689	516	298	MAFG,CALB1,SLITRK6,ITGA5,SLC17A7,TH,GPI,OSM,SLC6A3,TMOD1,LGI4,P2RY1,CSTB,ESR2,HMGCR,MYO15A,ARF4,FOXP2,CACNB4,RASD2,KLK8,DDO,EFNB3,BBS12,UCN,DACH1,KCNK4,TACR1,IFT20,PJA2,PARK2,SYNGAP1,EIF4A3,NPC1,NPTN,CPEB3,BTG2,PTN,ATP1A3,NLGN2,APLN,SHANK2,TAS2R5,ATP8A2,MBD5,CEBPB,PRKCZ,STAT3,NF1,NEGR1,SLC8A2,FYN,NDRG4,RASGRF1,C1QL1,EGFR,PPARA,ARCN1,DPP4,ZDHHC8,PTEN,FBXL20,ARC,DGKI,OLFM2,DEAF1,MCOLN3,HEXB,EPHA4,A…
GO_TOR_SIGNALING	0.486885	1.30345	0.166667	0.32481	16	16	RHEBL1,FNIP1,PINK1,FLCN,DISC1,RICTOR,EIF4EBP1,PRR5L,RPS6,GATA3,EIF4EBP2,MTOR,RPS6KB1,LARP1,RPTOR,CCDC88A
GO_CARBOHYDRATE_METABOLIC_PROCESS	0.296513	1.30392	0	0.325117	662	489	PDK3,ALDOC,SLC5A3,ENO2,PFKFB3,SLC2A3,FUT11,PFKFB4,PGAM2,GPI,TNF,PDK1,ALDH2,LDHA,PGK1,MUC1,GALNT9,PPP1R3B,NEU1,DPM3,PGM3,AMY2B,DHDH,CHST7,PGM5,FPGT,HK2,GBE1,PHKG1,PYGM,AKR1B1,IRS2,NR1D1,ARF4,ST6GALNAC6,PFKP,GAPDH,CHST15,ENO1,PGAM1,FUT6,PFKFB2,HKDC1,COG3,MGAM,SLC2A1,KIAA2018,STBD1,POFUT2,PFKFB1,SIRT2,SERP1,VEGFB,GFPT1,DAD1,GXYLT2,ST3GAL2,SIRT4,INSR,COG6,NPC1,IMPAD1,MAN1A1,B4GALT4,MPI,SLC35A2,GAL3ST…
GO_REGULATION_OF_BONE_REMODELING	0.460337	1.30352	0.12	0.325246	42	28	TNFAIP3,CSF1R,TNFRSF11B,LEPR,IL20RA,ADAM8,NF1,UBASH3B,INPP5D,TFRC,ATP6AP1,PTGER4,S1PR1,GJA1,SIGLEC15,P2RX7,ITGB3,PDK4,CA2,SYT7,CSK,SRC,LRP5,TMEM64,SYK,BGLAP,SPP1,PPARGC1B
GO_RESPONSE_TO_TUMOR_NECROSIS_FACTOR	0.324553	1.3041	0.0769231	0.325335	233	173	TNFRSF9,CCL20,IL8,TNF,BIRC3,LTA,IL18BP,CD14,PLVAP,NGFR,ICAM1,CCL22,UBD,FOXO3,CIB1,TNFRSF11B,TNFRSF10D,INSR,ENTPD2,ADAM17,AFF3,IGBP1,CX3CL1,HYAL1,TNFRSF10B,TNFRSF10C,ADAM9,ADAMTS13,TRADD,ZC3H12A,BIRC2,PSMD10,ADAM10,INPP5K,RELA,PSMB9,UBA52,CARD14,RPS27A,ASS1,HYAL3,ERBB2IP,PSMB8,GCH1,MAP2K7,CXCL16,ADAMTS7,CCL5,TNFSF13B,DAXX,AIM2,TNFRSF1A,EP300,RELT,TJP2,TNFRSF6B,ZFAND6,CCL26,COL1A1,KCNJ11,PSMA6,PPAR…
GO_MANNOSYLATION	-0.432624	-1.29245	0.0909091	0.326029	34	30	DPM3,LARGE,SDF2,ALG11,PIGV,NUS1,ALG9,DPM1,ALG2,ALG3,SDF2L1,PIGZ,DPM2,PIGB,POMT1,POMT2,ALG12,B3GNT1,DPY19L4,TMEM5,ALG5,DPY19L1,FKTN,ALG8,DPY19L3,ALG1,ALG1L,ISPD,FKRP,GYLTL1B
GO_CELLULAR_HOMEOSTASIS	0.299139	1.29816	0.0136986	0.326633	676	440	MAFG,CALB1,PDK3,STC1,CXCL13,SLC17A7,TH,ERO1L,ADM,HMOX1,ATP6V1C2,CCR1,FTH1,SLC4A5,TGFB1,QSOX1,STC2,NOS3,MTL5,ICAM1,P2RY1,HK2,ATP1B2,HERPUD1,PYGM,IRS2,SLC6A12,ATP6V1F,ATP6V1G2,ATP7B,DEDD2,CACNB4,ATP2A3,JPH2,SAA1,HKDC1,RAB11FIP5,NOL3,SLC31A1,CLCN6,GLRX,LGALS1,TACR1,S1PR4,ATP6V1D,ATP2A1,PARK2,NCF2,GIPR,SLC9A1,NPTN,MLXIPL,DDIT3,SLC26A6,LAMP2,SLC31A2,SLC39A7,P4HB,ABCB6,ATP1A3,ATP6V0E1,C3AR1,CACNB3,ANO6…
GO_POSITIVE_REGULATION_OF_RESPONSE_TO_WOUNDING	0.361328	1.29787	0.0972222	0.326685	162	86	MYLK,TNF,OSM,LTA,C3,TNIP1,IL23A,ETS1,VEGFB,F3,ANO6,ADAM8,CX3CL1,HMGB1,PDE2A,IL15,CDK19,IL18,NDEL1,GBP5,F2R,PPARD,SOX15,PRKCE,VTN,GPRC5B,CD47,FKBP1B,RPS19,SCARF1,CCL5,RREB1,BRAF,TNFRSF1A,PTGER4,CCL26,AGER,USF1,IL6,S100A9,ITGA2,ENPP4,SERPINE1,ARFGEF1,TNFRSF11A,PLA2G4A,VAMP8,VAMP7,SERPINF2,CLOCK,OSMR,TLR2,TLR4,EDNRA,PIK3CG,ANXA1,STAT5B,ADORA2B,CCL24,NFE2L2,KANK1,TLR3,SNX4,JAK2,EPB49,TGFBR2,GPSM3,IL1…
GO_POSITIVE_REGULATION_OF_SMOOTH_MUSCLE_CELL_PROLIFERATION	0.390092	1.30105	0.118644	0.326915	60	48	TNF,HMOX1,PDGFRB,HMGCR,AKR1B1,NAMPT,C3AR1,CX3CL1,ALOX12,CAMK2D,NOTCH3,IL6R,GSK3B,CCL5,AGER,S1PR1,PPARGC1A,IL6,ID2,CYBA,ITGA2,FGFR2,SERPINF2,TRAF6,MNAT1,EDN1,STAT5B,FOXP1,HDAC4,JUN,PDGFB,BMP4,NR4A3,MTOR,RPS6KB1,IRAK4,DDX39B,TGFBR2,STAT1,IRAK1,HIF1A,HBEGF,PTGS2,SHC1,ORC1,SKP2,EREG,CALCRL
GO_NEGATIVE_REGULATION_OF_MUSCLE_TISSUE_DEVELOPMENT	0.425119	1.29819	0.136364	0.327095	36	28	TSC22D3,TGFB1,BMP2,SIRT2,CTDP1,SAV1,SOX15,TLL2,SIX4,GSK3A,GJA1,USP2,DKK1,TWIST1,FGF3,TP73,CSDA,BMP4,LUC7L,MAPK11,MSTN,USP19,TGFBR2,CAPN3,LEF1,NOG,IGFBP5,FGF8
GO_POSITIVE_REGULATION_OF_PHOSPHOLIPID_METABOLIC_PROCESS	0.441963	1.30017	0.2	0.327126	42	24	TGFB1,PDGFRB,ATG14,RAC1,CDC42,LYN,CD81,PTK2,TNFAIP8L3,CCL21,ACSL3,AMBRA1,PRKCD,FGF2,PTK2B,FGFR3,PIK3R4,STOML2,PDGFB,XBP1,SRC,IRS1,ZP3,VAV2
GO_POSITIVE_REGULATION_OF_IMMUNE_RESPONSE	0.311459	1.30113	0.0121951	0.327278	563	370	HLA-A,HLA-DRA,TANK,ITGB2,TNFAIP3,TNF,BIRC3,IKBKG,LTA,C3,TGFB1,NFKBIA,HLA-DRB1,RELB,CD14,CTSK,HLA-B,PLA2G1B,TNIP1,DEFB103A,TLR6,PAG1,SUSD4,IL23A,CTSS,CACNB4,NCKIPSD,CLEC4A,POLR3D,CYLD,HLA-E,PIK3CD,RBCK1,WAS,SEMA7A,BTN3A1,C2,PRKACB,HLA-DPB1,TNIP2,CFB,SPON2,C3AR1,CACNB3,MICB,ADAM8,B2M,WASF2,HMGB1,PRKCZ,IL15,HLX,IRAK2,FYN,GBP5,LAMP1,C1R,S100A14,PGLYRP3,COLEC10,SKAP2,HPX,RAC1,PTEN,STK11,BIRC2,PSMD10,C…
GO_POSITIVE_REGULATION_OF_MITOCHONDRIAL_MEMBRANE_PERMEABILITY	0.500811	1.30031	0.230769	0.327326	18	18	BNIP3,BNIP3L,BMF,SLC9A1,BBC3,BCL2L11,BAD,ATF2,MOAP1,RHOT1,C22orf29,HEBP2,BID,PMAIP1,BAX,BLOC1S2,EYA2,RHOT2
GO_RESPONSE_TO_ESTRADIOL	0.350265	1.29863	0.106061	0.327347	146	101	TH,ALDH1A2,C3,TGFB1,PDGFRB,PDGFA,SOCS3,ESR2,PAM,DUSP1,ETS1,UCN,F3,TACR1,INSR,MBD3,TXNIP,PTN,STAT3,PTCH1,EEF2,EGFR,NCOA3,GSK3B,PTEN,PRDM2,SOCS2,MECP2,BAD,NTS,ASS1,RARA,CAT,CASP9,CDKN1B,IGFBP2,MBD1,GRN,COL1A1,KCNJ11,PPARGC1A,NR2F2,ITGA2,CTGF,SRD5A1,OXTR,ESRRA,CRYAB,KAT5,MBD4,CTNNB1,NQO1,MMP15,GHR,ARNT2,ANXA1,CALR,STRN3,AHR,STAT5B,FOXA1,PAWR,HNRNPD,NCOA1,PDGFB,NRF1,BMP4,BMP7,GSTP1,BID,ENDOG,CDK2,AIF…
GO_OLIGOSACCHARIDE_METABOLIC_PROCESS	0.394869	1.29834	0.0714286	0.327363	65	51	NEU1,ST6GALNAC6,MGAM,SLC2A1,KIAA2018,ST3GAL2,MAN1A1,GAL3ST4,MAN1B1,EDEM1,HEXB,MOGS,ST3GAL6,MANBA,ST3GAL5,ST3GAL4,PRKCSH,MGAT4A,GM2A,ST3GAL1,B4GALT1,NEU2,MGAT4B,EDEM3,ST6GALNAC4,GAA,GNPTG,MAN2B1,MAN2B2,MAN2A1,ST6GAL1,B3GALNT1,ST8SIA4,ST6GALNAC3,ST6GALNAC5,EDEM2,CTBS,MAN1A2,B3GALT1,ST3GAL3,GANC,ST6GALNAC2,GLA,IDUA,FUT8,MGAT2,GNPTAB,MAN2A2,MAN2C1,NEU3,MPDU1
GO_RESPONSE_TO_CORTICOSTEROID	0.342412	1.29919	0.0606061	0.327568	176	120	STC1,ERRFI1,TH,TNF,ADM,C3,TGFB1,FBXO32,SOCS3,SPARC,ESR2,PAM,DUSP1,HEY1,UCN,CDKN1A,PFKFB1,INSR,KLF9,HMGB1,FN1,JUNB,PTGDS,AQP1,ADAM9,ABCA3,BAD,CAV1,NOTCH1,KRAS,NTS,ASS1,ACVR1,FOS,CCL5,CASP9,IGFBP2,EP300,SMYD3,FOXO1,COL1A1,IL1RN,IL6,ALAD,GPR83,UBE2L3,CALM2,CTGF,SRD5A1,NR3C1,ANXA3,CTSL2,PLA2G4A,AKR1C3,ISL1,GOT1,PDCD7,MAOB,ALDH3A1,BMP6,BCHE,CALM3,ANXA1,PTPRU,HSD11B2,AHR,RXRA,CALM1,EDN1,TFAP4,ATP2B1,AC…
GO_LYMPHOCYTE_ACTIVATION	0.319688	1.29969	0.028169	0.32768	342	222	IL21R,EBI3,CD7,ITGB2,TGFB1,HDAC9,PLCL2,WNT4,RELB,JMJD6,IL23A,ICAM1,MICA,HDAC5,IKZF3,MAFB,LCP1,ULBP2,HHEX,FNIP1,HLA-E,PIK3CD,BCL3,LGALS1,WAS,BTN3A1,LEPR,TPD52,ADAM17,RBPJ,MICB,IGBP1,B2M,SWAP70,NKAP,HMGB1,CEBPB,ICOSLG,IRF1,IL15,IL18,FYN,BCL6,ZFP36L1,DPP4,AKAP17A,SKAP2,STK11,RORC,VAMP2,CLEC7A,FLT3LG,DLL4,RIPK2,NHEJ1,FKBP1B,ZBTB1,NCK1,PTPN22,SRF,BRAF,IFNAR1,KLF6,MALT1,EP300,ATP7A,PTGER4,ULBP1,BAK1,UL…
GO_GLUCAN_METABOLIC_PROCESS	0.38119	1.30039	0.12069	0.327724	58	47	PPP1R3B,PGM5,GBE1,PHKG1,PYGM,NR1D1,MGAM,STBD1,PPP1CB,GSK3B,PGM1,PPP1R3E,UGP2,UBA52,PHKG2,RPS27A,PPP1CC,PRKAG2,GYS1,PPP1R2,GAA,STK40,PGM2,CALM2,GSK3A,PPP1R3C,CALM3,AKT2,CALM1,PHKA2,PYGB,PPP1R3D,AKT1,PPP1CA,GYG2,EPM2A,AGL,PER2,PHKB,IL6ST,PHKA1,UBB,PFKM,PYGL,GNMT,NHLRC1,CPS1
GO_ENDOCRINE_PROCESS	0.436851	1.30117	0.163934	0.327751	44	30	CORIN,NOS3,TMF1,ECE1,TACR1,ACE,FOXD1,AVPR2,RPS6KA2,RASL10B,KRAS,ACE2,ATP6AP2,INHBA,CYBA,ENPEP,CTSZ,OXTR,GATA3,SERPINF2,PCSK5,CRHR1,NKX2-1,HSD11B2,EDN1,FZD4,TBX3,EDN2,DRD5,MME
GO_VASCULAR_PROCESS_IN_CIRCULATORY_SYSTEM	0.361484	1.29863	0.0327869	0.327866	163	101	ADM,HMOX1,TGFB1,VEGFA,NOS3,ICAM1,P2RY1,PDE3A,ESR2,HMGCR,ECE1,SOD2,UCN,VEGFB,TACR1,PIK3C2A,APLN,KCNMB4,CX3CL1,ALOX12,PDE2A,ACE,AVPR2,PTP4A3,ABR,GCLC,F2R,PPARD,PTPRJ,CAV1,NTS,PLA2G6,GCH1,SCPEP1,ACTA2,ITGB1BP1,ACE2,ADRA2B,NPPA,ATG5,PLOD3,APOE,ARHGAP35,OXTR,BMPR2,YES1,F2RL1,ANGPT1,RGS2,GJA1,BBS2,GCLM,FOXC1,SERPINF2,TBXA2R,ATP1A2,PRKG1,ADRA1B,ALOX5,EDNRA,GUCY1A3,PTPRM,DOCK5,EDNRB,KAT2B,EDN1,ADORA2B,P2…
GO_CIRCULATORY_SYSTEM_PROCESS	0.319604	1.2993	0.056338	0.327911	366	222	SCN5A,CORIN,ADM,HMOX1,SLC4A5,TGFB1,VEGFA,NOS3,NPR3,ADORA2A,GJC1,ICAM1,P2RY1,WNK1,AQPEP,PDE3A,KCNE2,ESR2,HMGCR,SCN1B,MTHFR,ECE1,KCNK6,SOD2,UCN,ADAMTS16,VEGFB,TACR1,PIK3C2A,SNTA1,TNNT2,SLC9A1,ATP1A3,C3AR1,APLN,KCNMB4,CX3CL1,ALOX12,CAMK2D,PDE2A,ACE,EPB41,AVPR2,PTP4A3,ABR,RPS6KA2,F11R,PPARA,PKP2,TNNI3,GCLC,F2R,PPARD,CDC42,RASL10B,PTPRJ,ABAT,PPP1R13L,KCNQ1,DLL4,MECP2,CAV1,NEDD4L,NTS,SCN3B,PLA2G6,MYOF,…
GO_STRIATED_MUSCLE_CONTRACTION	0.363131	1.29694	0.0847458	0.328237	99	68	SCN5A,PGAM2,GJC1,KCNE2,RCSD1,SCN1B,TNNC2,MB,VEGFB,SNTA1,TNNT1,TNNT2,SLC9A1,ATP1A3,ARG2,ATP8A2,CAMK2D,EEF2,PKP2,TNNI3,DMPK,PPP1R13L,KCNQ1,CHRNB1,TNNT3,NEDD4L,SCN3B,KCNH2,ALDOA,TCAP,MYH14,ATP1B1,TPM1,GAA,SMAD5,MAP2K3,GJA1,MAP2K6,DTNA,CXCR4,MYL2,NKX2-5,ATP1A2,CHUK,PIK3CA,TAZ,ATP1A1,TNNI2,MTOR,IKBKB,HOMER1,RPS6KB1,ADRBK1,CACNA2D1,ARHGEF11,CHRNE,ADRB2,CCDC78,MYH3,MYLK2,GPD1L,TNNC1,FGF12,HSP90AA1,ANK2,…
GO_REGULATION_OF_PHOSPHATIDYLINOSITOL_3_KINASE_SIGNALING	0.341095	1.29866	0.0923077	0.328297	138	93	C3orf58,PDGFRB,PDGFA,EGF,PPP2R5B,IER3,PIK3IP1,IRS2,PPP2R5C,HCST,PIK3CD,FGFR4,SOX9,HCLS1,FYN,EGFR,CBL,F2R,PTEN,PPARD,KLF4,GRB2,C19orf10,MAPK3,FGF9,CCL5,CAT,PDGFC,FBXL2,PTK2,SEMA4D,RASGRP1,STAMBP,FGF17,PIP5K1C,TGFB2,UBE3A,PIP5K1B,PIK3R1,DAB2IP,PRR5L,F2RL1,PIK3R2,ANGPT1,FGFR2,PIK3CB,PIP4K2C,PTPN11,ERBB3,GAB1,MAPK1,HAX1,NRG1,TWIST1,FGF3,FGFR1,FGF5,FGF20,FGF2,BECN1,SERPINE2,PIP5K1A,PTPN6,FGFR3,FRS2,PI…
GO_DNA_CATABOLIC_PROCESS	-0.429278	-1.28854	0.122449	0.330358	27	23	DNASE2,HMGB1,DNASE1,DNASE1L1,ISG20,H1F0,FBXO18,KPNB1,DFFB,KPNA1,XRN2,TATDN2,TATDN1,ENDOG,AIFM1,HMGB2,MUS81,DFFA,CASP3,DNASE1L2,DICER1,SETMAR,FOXL2
GO_DNA_LIGATION	-0.466834	-1.28888	0.0909091	0.330955	16	15	HMGB1,PARP3,MGMT,XRCC4,XRCC6,PARP2,LIG3,C9orf142,HMGB2,LIG4,XRCC1,APTX,TOP2A,PARP1,LIG1
GO_GLUTAMINE_METABOLIC_PROCESS	-0.45862	-1.28942	0.0952381	0.330974	23	20	GFPT1,SIRT4,MECP2,GLS,ASNS,PHGDH,GFPT2,GLUD1,GGH,GLUL,PPAT,GMPS,CTPS2,NIT2,ALDH5A1,ASNSD1,GLS2,CPS1,CAD,PFAS
GO_TRANSMEMBRANE_RECEPTOR_PROTEIN_TYROSINE_KINASE_SIGNALING_PATHWAY	0.301117	1.29545	0.0365854	0.331035	498	392	EPHA3,CD7,DDIT4,ATP6V1C2,TGFB1,PDGFRB,PGF,EFNA3,VEGFA,PDGFA,DDR2,EFNA1,EGF,PAG1,CSF1R,RAPGEF1,NGFR,EFNA2,IRS2,ATP6V1F,NGEF,ATP6V1G2,ARF4,KAL1,NAMPT,PDGFRL,SHC2,FIGF,EFNB3,SDCBP,EIF2AK3,SIRT2,VEGFB,SHB,FGFBP1,ATP6V1D,PIK3C2A,INSR,NCF2,SH2B2,EFNA4,CAMLG,NPTN,TXNIP,ADAM17,FGFR4,ATP6V0E1,DDR1,SOX9,WASF2,GRB7,PRKCZ,STAT3,PILRA,RBFOX2,JAK1,MYO1E,FYN,EGFR,STAT5A,IGF1R,PTK6,KIF16B,ABL2,REPS2,AP3S1,CBL,GA…
GO_REGULATION_OF_RESPONSE_TO_CYTOKINE_STIMULUS	0.337918	1.29244	0.111111	0.33127	144	115	TNFAIP3,TNF,BIRC3,IKBKG,PADI2,SOCS3,NOL3,CYLD,RBCK1,IFNGR2,PARK2,IFNAR2,TAX1BP1,IRAK2,CLIP3,JAK1,TRADD,HPX,HSPA1B,BIRC2,MADD,IRF7,KLF4,TXK,RIPK2,UBA52,GNB2L1,MAPK7,IFNGR1,CAV1,RPS27A,PIAS4,LSM14A,CCL5,TNFRSF1A,PELI3,IFNAR1,PIAS1,PTPN2,RABGEF1,MUL1,IL1RN,TAF9,AGPAT2,CSF1,HIPK1,SUMO1,SHARPIN,AES,F2RL1,ANGPT1,IRF3,FAM105B,TRIM6,TYK2,MAP2K5,PTPN11,ADAR,CDC37,MED1,IRAK3,PAFAH1B1,TRAF2,NR1H2,RFFL,PTPN6…
GO_ENDOCRINE_PANCREAS_DEVELOPMENT	0.467347	1.29273	0.0819672	0.331278	40	26	NKX6-1,GATA6,EIF2AK3,GIPR,SOX9,RFX3,HNF1B,IL6R,SIDT2,FOXO1,BAK1,PDPK1,IL6,ONECUT1,FOXA2,BMP6,ANXA1,BMP4,MEN1,CDK6,SOX4,AKT1,MNX1,ONECUT2,CLU,PDX1
GO_HORMONE_TRANSPORT	0.388744	1.2913	0.111111	0.331359	78	51	RAPGEF4,ADM,SLCO4A1,TMF1,RAB11FIP5,EIF2AK3,SMPD3,FOXD1,RAB1A,CYB5R4,MAFA,HNF1B,LTBP4,SNAP23,SLC16A2,LYN,FKBP1B,SMAD2,INHBA,IL1RN,STXBP3,IL6,RAB11FIP2,ACVR2B,CPLX1,CAMK2G,RAB11B,GATA3,UBE2Q1,MYO5A,CRHR1,PTPRN2,SNX19,ANXA1,EDN1,RAF1,VGF,NPFF,ABCC2,FZD4,CPLX3,TBX3,GAL,CDK16,SLCO1B1,CRYM,ILDR2,PCLO,PDX1,SLC22A1,SLC16A10
GO_GENERATION_OF_PRECURSOR_METABOLITES_AND_ENERGY	0.315509	1.29301	0.037037	0.331608	292	241	ALDOC,ENO2,PFKFB3,PFKFB4,PGAM2,GPI,LDHA,PGK1,PPP1R3B,PGM5,HK2,GBE1,PHKG1,PYGM,NR1D1,SLC25A25,PFKP,GAPDH,ENO1,PGAM1,PFKFB2,HKDC1,UCN,STBD1,PFKFB1,GFPT1,PINK1,LEPR,GIPR,TPI1,HK1,SLC25A14,CYB5R4,SDHA,PPP1CB,GNPDA1,COX7A2L,COX19,GSK3B,PPARD,IDH1,ENPP1,PGM1,PPP1R3E,UGP2,GBAS,MECP2,UBA52,PHKG2,RPS27A,PPP1CC,ACO1,PFKL,PRKAG2,ALDOA,ACADVL,CAT,BPGM,MTFR1,UQCRC2,FAM54B,THTPA,COX4I1,COX6A1,FASTKD5,NDUFS7,GY…
GO_AMINO_ACID_TRANSPORT	0.366447	1.29278	0.106061	0.331635	124	82	SLC6A20,SLC17A7,RAB3A,PPFIA4,SLC6A8,SLC25A2,SLC6A12,CACNB4,STXBP1,SLC6A13,SLC6A6,NFKBIE,SLC1A1,SLC17A5,NF1,STX1A,SLC25A22,PPFIA3,SERINC3,SLC6A16,SERINC1,VAMP2,SLC7A5,GIPC1,SNAP25,SERINC5,PPFIA1,SLC7A7,ARL6IP5,SLC38A1,ACE2,PRAF2,GLS,RIMS1,SH3BP4,SLC36A4,CLN8,PQLC2,PEX3,CLN3,SLC7A5P1,SLC16A12,SLC36A1,SLC38A2,SLC1A5,CPLX1,SLC25A12,PSEN1,SERINC2,SLC7A5P2,SLC19A2,SLC3A2,CTNS,SLC7A1,SLC38A9,SLC25A32,BZ…
GO_REGULATION_OF_APOPTOTIC_SIGNALING_PATHWAY	0.306826	1.29201	0.0428571	0.331661	363	309	CSF2,VNN1,TNFAIP3,TNF,BNIP3,FAM162A,OSM,HMOX1,DAPK2,MUC1,WNT4,NOS3,BMF,SNAI1,ICAM1,BMPR1B,HERPUD1,PLAUR,IL1A,DEDD2,SOD2,GSN,NOL3,CYLD,EIF2AK3,RBCK1,HRK,DAPK3,PARK2,PINK1,CDKN2D,TGFBR1,INHBB,IL20RA,DDIT3,SRPX,PTTG1IP,P4HB,SIAH2,TMBIM1,IGBP1,PGAP2,CX3CL1,VDAC2,TNFRSF10B,BCL2L2,MAPK8IP1,MNT,G0S2,CREB3,NF1,BBC3,PDIA2,TPT1,FYN,TRADD,TPD52L1,GSK3B,SERINC3,GCLC,PTEN,HSPA1B,PPP3CC,PSMD10,MADD,WFS1,RB1CC1…
GO_CARDIAC_EPITHELIAL_TO_MESENCHYMAL_TRANSITION	0.474559	1.29066	0.220339	0.331721	24	20	EFNA1,SNAI1,BMP2,HEY1,TGFBR1,RBPJ,SMAD4,NOTCH1,RTN4,SNAI2,TGFB2,WNT2,HEY2,TGFBR3,HEYL,ADAM15,MSX2,HAS2,MSX1,FGF8
GO_NEGATIVE_REGULATION_OF_PRODUCTION_OF_MOLECULAR_MEDIATOR_OF_IMMUNE_RESPONSE	0.492202	1.29136	0.16129	0.331764	29	18	TNF,HMOX1,TGFB1,BCL6,TMBIM6,NDFIP1,C10orf54,TGFB2,ANGPT1,IRAK3,BST2,HFE,CUEDC2,SPINK5,TGFB3,PRKDC,THOC1,FOXP3
GO_RESPONSE_TO_CAMP	0.368838	1.29153	0.0923077	0.331946	104	71	STC1,LDHA,SLC6A3,RAPGEF1,PDE3A,SPARC,HCN2,PYGM,PER1,DUSP1,ATP7B,PFKFB1,SLC26A6,JUNB,AQP1,DUOX2,HCN3,BIRC2,INPP5K,RELA,KCNQ1,APP,ASS1,WNT10B,JUND,FOS,ITPR3,BRAF,EP300,COL1A1,RAP1A,CREM,BSG,RAPGEF2,SRD5A1,RAPGEF3,NDUFS4,DUOX1,ALDH3A1,PIK3CG,PTK2B,EZR,EEF2K,AKAP9,JUN,RAP1B,VGF,SDC1,CARM1,FOSB,CDK2,SREBF1,AREG,AKAP1,APEX1,EPB49,ITPR2,STAT1,NME1,HNF4A,AKAP6,AKAP7,FOXM1,MMP19,PDE4D,PPARGC1B,CPS1,FOSL1,…
GO_POSITIVE_REGULATION_OF_LYMPHOCYTE_DIFFERENTIATION	0.385802	1.29428	0.115942	0.331968	80	54	VNN1,TGFB1,TNFSF9,IL23A,PRDM1,ADAM8,NKAP,PRKCZ,IL15,HLX,CD83,PPP2R3C,INPP5D,FLT3LG,SOCS5,RIPK2,BAD,ZBTB1,LGALS9,SART1,RARA,RASGRP1,IL6,AP3D1,AP3B1,RLTPR,GATA3,ATP11C,IL1RL2,IL7,EGR3,ANXA1,IL4R,PCID2,STAT5B,MMP14,CD86,CD74,XBP1,NLRP3,ADA,GAS6,ITPKB,TGFBR2,PNP,CD46,GLI3,GLI2,AXL,IL1B,IL7R,SYK,IL12A,FOXP3
GO_REGULATION_OF_MESONEPHROS_DEVELOPMENT	0.482738	1.29073	0.211538	0.332039	26	19	TGFB1,VEGFA,WNT2B,SOX8,SOX9,HNF1B,SIX4,PAX8,HOXB7,MAGED1,LGR4,TACSTD2,GATA3,SIX2,BASP1,BMP4,SIX1,NOG,LHX1
GO_REGULATION_OF_CELL_PROJECTION_ORGANIZATION	0.297327	1.29397	0.0235294	0.332047	558	427	EPHA3,ADAMTS1,CCDC151,NKX6-1,VEGFA,IFRD1,NEU1,EFNA1,TRPV2,PPP2R5B,SEMA4B,RAPGEF1,NGFR,ICAM1,DNM2,SCN1B,L1CAM,CDC42EP5,NGEF,TNIK,DPYSL2,PALM,NCKIPSD,SEMA6B,KLK8,CYLD,CIB1,ADAMTS16,PMP22,TBC1D20,RAP1GAP,TBC1D10A,LGALS1,SEMA7A,IFT20,RAB8B,MAP1B,PARK2,MAP2K1,SPOCK1,SYNGAP1,CBFA2T2,TGFBR1,RTN4R,NPTN,CPEB3,PTN,TBC1D22A,FAM110C,LRP1,APBB1,RAB5A,B2M,WASF2,GOLGA4,ATP8A2,RALA,GDI1,PLXND1,FN1,EVI5L,MAP2K2,R…
GO_SECONDARY_METABOLIC_PROCESS	0.443168	1.29303	0.206897	0.332054	48	26	TH,CYP11A1,AKR1B1,PAM,AS3MT,AKR1C1,ARL1,DDT,TRPC1,MC1R,AKR1C3,CYP2W1,AKR7A2,CYP1B1,MYO5A,CTNS,EPHX2,PMEL,COQ6,BDH2,CYP2D6,CBR4,PON3,IL1B,BCL2,AKR1C2
GO_COFACTOR_METABOLIC_PROCESS	0.30829	1.29334	0.0149254	0.332063	334	275	ALDOC,ENO2,ACSS2,PFKFB3,PFKFB4,VNN1,PGAM2,GPI,LDHA,HMOX1,PGK1,MVD,ELOVL3,SCD,MVK,HK2,HMGCR,AKR1B1,MTHFR,NAMPT,PFKP,GAPDH,ENO1,PGAM1,PFKFB2,HKDC1,ELOVL7,SDHAF1,PANK3,PFKFB1,MAT1A,VKORC1,ACSL4,AKR1C1,ALDH1L2,ACSF2,ACLY,ABCB6,NADK,MCEE,OXSM,TPI1,PANK4,HK1,PDXP,NFE2L1,TKT,CYB5R4,SLC25A1,HMGCL,HPX,ISCA2,IDH1,PGM1,PDXK,MMS19,ASPDH,ACOT8,BLVRB,AHCYL1,SCD5,GCH1,PFKL,ALDOA,HSD17B12,BPGM,AFMID,PGLS,MTHFD2,…
GO_POSITIVE_REGULATION_OF_PEPTIDYL_SERINE_PHOSPHORYLATION	0.369749	1.29348	0.030303	0.332335	88	58	TNF,OSM,TGFB1,VEGFA,UCN,FNIP1,PINK1,FNIP2,HCLS1,TERF2IP,GSK3B,CDC42,RIPK2,CAV1,BRAF,SMYD3,AXIN1,PAK1,ATP2B4,LATS1,TBK1,ARRB2,IL6,PDCD10,MAD2L2,PRKD2,BAG4,IL11,ANGPT1,TRIM6,LIF,BCAR3,RAPGEF3,HAX1,CD44,PRKD1,STK4,AKT2,AKAP9,PIK3CA,RAF1,PARK7,STOX1,AKT1,SPRY2,DOCK7,PFN2,CREBL2,GAS6,TXN,CAPRIN2,IFNE,IFNA1,ARRB1,ARAF,IFNA13,CAMK1,BCL2
GO_EXTRINSIC_APOPTOTIC_SIGNALING_PATHWAY_VIA_DEATH_DOMAIN_RECEPTORS	0.399709	1.29437	0.115385	0.3324	39	35	TNFRSF9,TNF,DEDD2,TNFRSF10D,DIABLO,TNFRSF10B,NF1,TNFRSF10C,GABARAP,TRADD,BAD,DAPK1,DAXX,TNFRSF1A,MOAP1,CRADD,SORT1,PIK3R1,DAB2IP,DDX47,KIAA0141,BAG3,DEDD,TNFRSF10A,BID,BAX,FADD,DDX3X,CASP8AP2,BLOC1S2,FAS,CASP10,BCL2,NGFRAP1,CASP8
GO_AMEBOIDAL_TYPE_CELL_MIGRATION	0.326935	1.28816	0.0694444	0.335596	154	115	ITGB2,CXCL13,VEGFA,NOS3,LOXL2,SCARB1,SEMA4B,EPB41L5,SEMA6B,KRT16,S100P,NOV,SOX8,SRGAP2,SEMA7A,TGFBR1,WASF2,PLXND1,HMGB1,PTP4A3,SEMA6C,DPP4,ILK,PTEN,PPARD,NRTN,EFNB1,SEMA5A,SEMA3C,GIPC1,RHOA,CAP1,ACVR1,CORO1C,SRF,SEMA4G,GPR124,RAB13,PTK2,SEMA4D,ANLN,CORO1B,MYH9,ITGB1,WDPCP,PKN1,ZFAND5,PTPN11,EPHB4,ISL1,ITGB7,NRP1,SGPL1,CYP1B1,SEMA3E,SEMA6D,ZEB2,SEMA3A,TWIST1,FGF2,PAFAH1B1,SEMA4F,PTK2B,NR4A1,PKN2,E…
GO_POSITIVE_REGULATION_OF_EPITHELIAL_TO_MESENCHYMAL_TRANSITION	0.426289	1.28852	0.125	0.335611	34	29	TGFB1,SNAI1,BMP2,EPB41L5,SDCBP,SMAD4,NOTCH1,SMAD2,SMAD3,COL1A1,AGER,TGFB2,TGFB1I1,DAB2,CTNNB1,TWIST1,TCF7L2,WWTR1,BCL9L,GCNT2,BAMBI,HDAC2,ZNF703,TGFBR2,EZH2,TGFB3,GLIPR2,LEF1,AXIN2
GO_POSITIVE_REGULATION_OF_SODIUM_ION_TRANSPORT	0.436602	1.28867	0.137931	0.335677	34	25	SCN5A,ATP1B2,DNM2,SCN1B,GLRX,SLC9A1,ARF1,PKP2,SCN3B,AHCYL1,ATP1B1,TESC,ACTN4,CNTN1,NKX2-5,ATP1B3,CNKSR3,AKT1,WNK2,ADRB2,WNK3,GPD1L,SGK2,FGF12,SGK3
GO_REGULATION_OF_HORMONE_SECRETION	0.325303	1.28518	0.0882353	0.336346	262	167	RAPGEF4,TNF,OSM,NKX6-1,HLA-DRB1,TMF1,P2RY1,HMGCR,IRS2,NR1D1,FAM132A,INHA,PFKFB2,RAB11FIP5,SLC2A1,PIM3,UCN,SCG5,NOV,SERP1,PDE4C,TACR1,SIRT4,RAB8B,PARK2,INHBB,GIPR,NLGN2,APLN,KDM5B,RFX3,STX1A,NMB,PPARD,RAB11FIP1,RASL10B,VAMP2,AACS,HMGN3,NCOA6,PAX8,ABAT,PRKCE,SNAP25,ARNTL,SMAD4,FKBP1B,BAD,STX4,ANXA5,SYTL4,PLA2G6,CCL5,ITPR3,PFKL,MARCKS,SNX6,SIDT2,ADRA2B,C2CD2L,PTGER4,PPP3CA,SLC24A6,KCNJ11,INHBA,GNAS,…
GO_IMMUNE_SYSTEM_DEVELOPMENT	0.298773	1.28729	0	0.336386	582	421	PRTN3,CSF2,ACP5,CXCL13,TNFAIP3,TNF,LTA,C3,TGFB1,HDAC9,PLCL2,VEGFA,WNT4,RELB,JMJD6,MKNK2,PGM3,ADD2,CSF1R,TNFSF9,EBP,EFNA2,HDAC5,MAFB,NFKB2,WNT2B,POLL,CACNB4,ZNF160,RRAS,INHA,RBM15,MB,FSTL3,HHEX,UBD,CIB1,FNIP1,EPAS1,PIK3CD,CRKL,DYRK3,SMPD3,BCL3,RUNX1,LGALS1,MAP2K1,LEPR,SPNS2,CDKN2B,TGFBR1,SOX6,TPD52,ADAM17,RBPJ,C3AR1,B2M,SH3PXD2A,DNASE2,SWAP70,WASF2,NKAP,HMGB1,JUNB,PDE2A,IRF1,ACE,MAP2K2,IL15,CHD2,F…
GO_LEUKOCYTE_MEDIATED_IMMUNITY	0.334847	1.28623	0.106061	0.336408	189	109	C3,HLA-DRB1,PLA2G1B,SUSD4,ICAM1,MICA,KLRD1,ULBP2,LYST,CXCL5,PI4K2A,RAET1G,PIK3CD,BCL3,C2,ADAM17,SPON2,MICB,SWAP70,ACE,C1R,IL6R,SNAP23,VAMP2,S100A13,BCL10,IRF7,C1RL,C1S,LYN,INPP5D,MLL5,CD55,STXBP2,BTN3A2,JAG1,SERPINB9,RASGRP1,BTN3A3,ULBP1,ULBP3,C4B,RNF168,RAB27A,RAET1L,DLG1,GATA2,STXBP3,IL6,C8G,C4A,TUSC2,SLAMF7,ANXA3,GNL1,ERCC1,SERPING1,MILR1,VAMP8,DENND1B,PRKCD,GCNT3,VAMP7,GATA3,LAT,CTSH,KDM5D,CF…
GO_REGULATION_OF_PEPTIDYL_THREONINE_PHOSPHORYLATION	0.436046	1.28559	0.122807	0.336513	37	32	DDIT4,TGFB1,EGF,SIRT2,PPP1R15A,GSK3B,INPP5K,RIPK2,PARD3,CAB39,PRKAG2,AXIN1,KIAA1199,SPRED2,CALM2,TRIM6,MAPK1,CHI3L1,TRPC6,CALM3,CALM1,OGT,BMP7,SMAD7,STOX1,SPHK1,UBE2K,SPRY2,EPB49,SPRED1,WNK3,PLK1
GO_CELLULAR_RESPONSE_TO_NITROGEN_COMPOUND	0.29597	1.2846	0.0384615	0.336534	505	364	STC1,RRAGD,ERRFI1,TH,TNF,ATP6V1C2,NKX6-1,HDAC9,GNRHR2,CYP11A1,PLA2G1B,RAPGEF1,ICAM1,PDE3A,GNG7,PDE3B,HCN2,LPIN1,DNM2,HDAC5,GPR173,AKR1B1,IRS2,ATP6V1F,PCSK9,P2RY11,CPEB2,ATP6V1G2,NAMPT,SIRT2,GFPT1,ATP6V1D,PIK3C2A,INSR,PARK2,PRKACB,SH2B2,COL6A1,INHBB,SLC9A1,CPEB3,CPEB4,POR,SLC26A6,TRIB3,ATP6V0E1,RRAGC,PPP1R15A,SOX9,CEBPB,LAMTOR3,PRKCZ,PDE2A,STAT3,PDXP,RGS10,AQP1,GNA15,FYN,EGFR,STAT5A,IGF1R,AP3S1,GS…
GO_MALE_SEX_DIFFERENTIATION	0.337427	1.2853	0.0701754	0.336649	148	101	KDM3A,HMGCS1,WNT4,LRRC6,TMF1,ICAM1,GATA6,ESR2,WNT2B,INHA,FSTL3,TBC1D20,SOX8,MAMLD1,INSR,TGFBR1,HSD17B3,SOX9,BCL2L2,SOX15,BCL2L11,SIX4,BIK,ING2,DHCR24,ARID4A,CTNNA1,SMAD4,NUPR1,FGF9,RARA,RAB13,EIF2S2,INHBA,ATRX,ARID4B,LGR4,FNDC3A,SMAD5,ASB1,WDR48,SRD5A1,CSDE1,CTSL2,ERCC1,PLEKHA1,AKR1C3,BOK,AMH,TFPT,CTNNB1,GATA3,SGPL1,ACVR2A,NKX2-1,AMHR2,GATA4,BMP6,MGST1,KDM5A,TLR5,MEA1,STAT5B,REC8,BMPR1A,PRDX4,CSD…
GO_NUCLEOSIDE_MONOPHOSPHATE_METABOLIC_PROCESS	0.319056	1.28743	0.04	0.336675	239	208	ALDOC,ENO2,PFKFB3,PFKFB4,PGAM2,GPI,LDHA,UPP1,TGFB1,PGK1,HK2,AK4,DLG2,SLC25A25,PFKP,GAPDH,ENO1,PGAM1,GUK1,PFKFB2,HKDC1,PFKFB1,NADK,PRTFDC1,TPI1,HK1,COX7A2L,HSPA1B,AMPD2,PGM1,GBAS,MECP2,BAD,MPP3,PFKL,PRKAG2,ALDOA,GMPR2,BPGM,MAGI3,ATP6V0A4,ATP6V1A,UQCRC2,NT5E,COX4I1,COX6A1,TJP2,NDUFS7,MPP1,ATP1B1,NDUFB3,UQCRHL,NDUFC1,ATP6V0A1,COX6C,CMPK1,DLG1,UCK1,ATP6V1B2,NDUFB8,ATP5L,TCIRG1,ENTPD8,NDUFB5,COX6B1,C1…
GO_REGULATION_OF_EPITHELIAL_CELL_MIGRATION	0.342106	1.28624	0.0597015	0.336883	166	130	STC1,CXCL13,EPB41L4B,TGFB1,HDAC9,VEGFA,SCARB1,EFNA1,SPARC,HDAC5,EPB41L5,ETS1,CIB1,TACR1,SOX9,HYAL1,ALOX12,HMGB1,NF1,ADAM9,STAT5A,ZC3H12A,CD63,SH3BGRL3,KLF4,SEMA5A,RHOA,PRKCE,RAB25,DLL4,VIL1,NOTCH1,SRPX2,MET,RREB1,CORO1C,ITGB1BP1,GPR124,SASH1,PTK2,RAB11A,PRCP,PDPK1,MACF1,AGER,TGFB2,NR2F2,PDCD10,APOE,CCDC23,ITGA2,PRKD2,HDAC6,PDCD6,DAB2IP,BMPR2,RHOB,ANXA3,TACSTD2,ANGPT1,AAMP,SYNJ2BP,MAP2K5,MMP9,CSNK…
GO_REGULATION_OF_TRANSCRIPTION_FACTOR_IMPORT_INTO_NUCLEUS	0.362736	1.28565	0.104478	0.336884	95	81	TNF,MXI1,NFKBIA,IL23A,NOL3,CYLD,NFKBIE,NOV,RBCK1,BCL3,NFKBIL1,SLC9A1,CREB3,NF1,IL18,HCLS1,ZC3H12A,GSK3B,PSMD10,CDH1,HDAC3,NFKBIB,RHOA,MAPK7,C8orf4,FBXW11,G3BP2,PPM1A,LGALS9,THRA,PPP3CA,SMAD3,PPP3R1,MBTPS1,SPPL3,PIK3R1,SUFU,FLNA,CCDC22,TMEM110,LITAF,PIK3R2,PPP3CB,IL18R1,C1QTNF3,SRI,FAF1,RAB23,TLR2,TLR4,EDA,PYDC2,CHERP,PKD1,AKAP5,ZNF268,DYRK2,BMP7,PPM1B,PRDX1,SPHK1,XBP1,NLRP3,MTOR,TLR3,PRKCQ,AKAP1,…
GO_VESICLE_DOCKING	0.390744	1.28467	0.0689655	0.336937	56	48	STXBP1,RAB8B,STX11,STX1A,STX5,SNPH,NDRG4,STX2,YKT6,USO1,SNAP25,STX4,TSNARE1,STX3,STX8,SCFD2,STXBP2,STX12,RAB13,EXOC8,STX7,STX19,EXOC4,STX1B,STXBP3,VPS18,STX6,STX16,EXOC6B,VAMP3,SYTL2,RAB8A,CAV2,EXOC6,EXOC2,VPS45,SCFD1,VPS11,EXOC5,STX17,VPS33B,NSF,VTI1B,SYT1,CCDC41,UNC13B,VPS33A,RABEPK
GO_PEPTIDYL_ASPARAGINE_MODIFICATION	0.412191	1.28638	0.133333	0.337154	39	35	DPM3,ST6GALNAC6,DAD1,ST3GAL2,LMAN1,STT3A,ST3GAL6,ST3GAL5,ST3GAL4,NUDT14,MAGT1,ST3GAL1,SYVN1,ST6GALNAC4,DPM1,TUSC3,OSTC,RPN1,DPM2,STT3B,ST6GAL1,ST6GALNAC3,ST6GALNAC5,MCFD2,DDOST,UBE2J1,HIF1AN,ST3GAL3,UBE2G2,ST6GALNAC2,RPN2,ALG5,FUT8,MGAT2,VCP
GO_REGULATION_OF_VOLTAGE_GATED_CALCIUM_CHANNEL_ACTIVITY	0.526434	1.28385	0.137931	0.337173	25	19	KCNE2,CACNB4,AHNAK,CACNB3,FMR1,GNB5,C19orf26,NPPA,CACNB1,NOS1AP,CALM2,SRI,PDE4B,KCNE3,CRHR1,CALM3,CALM1,CACNA2D1,S100A1
GO_COFACTOR_BIOSYNTHETIC_PROCESS	-0.293457	-1.28373	0.0555556	0.337235	166	145	ACSS2,ELOVL3,SCD,NAMPT,ELOVL7,SDHAF1,PANK3,MAT1A,ACSL4,ACSF2,ACLY,ABCB6,NADK,PANK4,NFE2L1,SLC25A1,ISCA2,PDXK,MMS19,ASPDH,ACOT8,SCD5,GCH1,HSD17B12,AFMID,MTHFD2,TECR,FAM96B,PPT1,ACSL1,CPOX,ME1,TMEM14C,ALAD,SUCLA2,SLC25A38,GPHN,SLC11A2,COQ5,ELOVL1,ISCA1,PDHX,TPK1,ACOT9,NFS1,PTPLA,ACSF3,MLYCD,ACSL3,RFK,NMNAT1,FASN,COX15,PDSS2,TSPO,ATPIF1,COQ9,NDUFA9,DCAKD,LIAS,ACOT1,KYNU,ISCU,ALAS1,NADSYN1,HSCB,PANK2…
GO_REGULATION_OF_AUTOPHAGOSOME_ASSEMBLY	0.408606	1.28642	0.12	0.337614	34	33	RAB33B,IFT20,PINK1,RAB5A,RAB20,RAB7A,RALB,CHMP4B,MTMR3,RNF5,LRSAM1,LRRK2,MTM1,TBC1D12,PIKFYVE,RAB1B,RAB3GAP2,UBQLN1,FEZ2,AMBRA1,PHF23,PIP4K2C,RAB3GAP1,FEZ1,SCFD1,CHMP4A,TBC1D14,PIP4K2A,IFT88,PIP4K2B,UBQLN2,SH3GLB1,KIAA1324
GO_BLOOD_VESSEL_MORPHOGENESIS	0.307774	1.28386	0.0375	0.337676	364	277	ITGA5,MYLK,IL8,GPI,ADM,HMOX1,PDGFRB,PGF,VEGFA,PDGFA,NOS3,JMJD6,LOXL2,EFNA1,EGF,SAT1,GJC1,PDE3B,RBM15,ETS1,CXCL17,PLCD1,TNFAIP2,HEY1,FIGF,HHEX,CIB1,EPAS1,ZMIZ1,NOV,EIF2AK3,VEGFB,SHB,LEPR,TGFBR1,RBPJ,PRDM1,LRP1,ANGPTL4,ADAM8,CX3CL1,WASF2,PLXND1,FN1,JUNB,ESM1,NF1,SLC12A6,IL18,NOTCH3,MYO1E,ADIPOR2,ZFP36L1,SRPK2,ZC3H12A,TNNI3,PLXDC1,ANXA2,PTEN,CDC42,SEC24B,SEMA5A,C19orf10,STRA6,DLL4,CAV1,NOTCH1,SRPX2,…
GO_POSITIVE_REGULATION_OF_HISTONE_METHYLATION	-0.392308	-1.28417	0.130435	0.337766	33	28	PHF1,JARID2,SMAD4,MLL,ZNF304,CHTOP,PAF1,SNW1,TET1,CTNNB1,RNF20,AUTS2,GCFC1,OGT,RDBP,CTR9,SIRT1,MTF2,XBP1,EED,WDR61,PAXIP1,HIST1H1B,RTF1,DNMT1,BRCA1,PHF19,DNMT3B
GO_PROTEIN_IMPORT_INTO_NUCLEUS_TRANSLOCATION	0.468511	1.27999	0.152542	0.338192	29	21	TNF,TGFB1,NFKBIA,BCL3,BCL6,CEP57,ARNTL,KPNB1,SEC61B,RANBP6,AKR1C3,NUTF2,PHB2,RBM22,AKT1,TNPO1,TNPO2,RAN,IPO5,POLA2,IPO4
GO_ASSOCIATIVE_LEARNING	0.398943	1.28011	0.153846	0.338424	73	42	HMGCR,UCN,TACR1,IFT20,SYNGAP1,EIF4A3,NPTN,BTG2,ATP1A3,NF1,NDRG4,DEAF1,SNAP25,MECP2,APP,KRAS,NTS,CDK5,FOS,MLL,SRF,BRAF,PPT1,NLGN3,CLN8,CLN3,ITGB1,CREB1,ATP1A2,RIN1,CTNS,TANC1,RIC8A,MTOR,PPP1R1B,RGS14,ADRB2,HIF1A,ADCY3,MEIS2,NRGN,DRD5
GO_MESENCHYMAL_CELL_DIFFERENTIATION	0.350857	1.2826	0.0416667	0.338443	134	97	FRZB,ALDH1A2,TGFB1,WNT4,LOXL2,EFNA1,SEMA4B,SNAI1,BMP2,EPB41L5,SEMA6B,HEY1,SOX8,SEMA7A,TGFBR1,RBPJ,SOX9,SEMA6C,GSK3B,NRTN,EFNB1,SEMA5A,SEMA3C,SMAD4,NOTCH1,MAPK3,ACVR1,RTN4,JAG1,CORO1C,SEMA4G,SEMA4D,CUL7,LRP6,SNAI2,TGFB2,LIMS1,FGFR2,WNT10A,ISL1,CTNNB1,NRP1,FOXC1,MAPK1,SIX2,NRG1,SEMA3E,WNT2,SEMA6D,ZEB2,SEMA3A,TWIST1,FGFR1,HEY2,EDNRA,GSC,SEMA4F,EDNRB,WWTR1,FAM123B,HES1,EDN1,BMPR1A,TGFBR3,BMP4,BMP7,FG…
GO_REGULATION_OF_RESPONSE_TO_EXTRACELLULAR_STIMULUS	0.323586	1.28238	0.0746269	0.338491	171	154	BNIP3,ATP6V1C2,BNIP3L,QSOX1,CTSK,ATP6V1G2,SNX32,GAPDH,SQSTM1,UCN,RAB33B,IFT20,ATP6V1D,PARK2,PINK1,NPC1,ATP6V0E1,RAB5A,RAB20,SCOC,TRIM13,RAB7A,PPARA,ZDHHC8,ULK1,SUPT5H,RPL28,ATP6V1H,KANK2,RALB,VPS13C,TBC1D25,RIPK2,SREBF2,ATP6V1C1,ATP6V1E1,ZBTB17,CDK5,WAC,MAPK3,CHMP4B,VDAC1,ATP6V0B,MTMR3,ERN1,ATP6V0D1,CSNK2A2,RNF5,ATP6V1G1,SNX6,ATP6V1A,CALCOCO2,LRSAM1,EXOC8,LRRK2,KIAA0226,MTM1,PAFAH1B2,SPTLC1,EXOC1…
GO_NEGATIVE_REGULATION_OF_CYSTEINE_TYPE_ENDOPEPTIDASE_ACTIVITY	0.368713	1.28277	0.131148	0.338645	88	70	GPI,BIRC3,VEGFA,NGFR,HERPUD1,PLAUR,NOL3,FNIP1,CDKN2D,POR,SIAH2,IGBP1,AQP1,CSNK2A1,BIRC2,KLF4,DHCR24,VIL1,DNAJB6,SERPINB9,PRDX5,ARL6IP1,EP300,YWHAE,MICAL1,XIAP,RPS6KA1,ARRB2,IL6,MAGEA3,CRYAB,MAP2K5,MMP9,LAMP3,IFI6,RPS6KA3,WNT9A,CD44,MKL1,PIH1D1,RFFL,PCID2,AKT2,TRIAP1,PAK2,USP47,RAF1,PARK7,PRDX3,SFN,MDM2,AKT1,DNAJA3,HTT,SRC,DDX3X,GAS6,BCL2L12,SH3RF1,GPX1,RNF34,BIRC5,IFI16,NLE1,TNFAIP8,LEF1,ARRB1,TH…
GO_ENDOTHELIAL_CELL_PROLIFERATION	0.495209	1.27951	0.150943	0.338666	24	17	HMOX1,LOXL2,SCARB1,HMGB1,SEMA5A,THAP1,ERN1,ITGB1BP1,NRARP,DLG1,BMPR2,PIK3CB,MMP14,BMP4,XBP1,PRKX,BMPER
GO_POSITIVE_REGULATION_OF_VASODILATION	0.487451	1.28018	0.157895	0.338771	32	19	ADM,HMOX1,NOS3,ESR2,UCN,APLN,ALOX12,PPARD,PLA2G6,SCPEP1,F2RL1,GJA1,PTPRM,KAT2B,EPHX2,ADRB2,GPER,CPS1,GJA5
GO_POSITIVE_REGULATION_OF_CD4_POSITIVE_ALPHA_BETA_T_CELL_ACTIVATION	0.462719	1.28021	0.178571	0.339136	27	16	IL23A,PRKCZ,HLX,CD83,SOCS5,RIPK2,CD55,LGALS9,RARA,IL6,ANXA1,IL4R,CD86,NLRP3,PRKCQ,FOXP3
GO_REGULATION_OF_EPIDERMIS_DEVELOPMENT	0.382613	1.28059	0.0704225	0.339257	63	47	MAFG,ERRFI1,TNF,KRT17,TRIM16,PTCH1,TRADD,NCOA3,FST,PPARD,MAFF,SMAD4,PTCH2,NOTCH1,WNT10B,ROCK1,TGFB2,NAB2,PRKCH,CD109,C1orf172,MED1,MYCN,HEY2,MYSM1,CDH3,HES1,MYCL1,GRHL2,BMP4,SFN,H2AFY,CYP27B1,ROCK2,NAB1,MSX2,EZH2,KEAP1,GAL,TMEM79,VDR,FOXN1,H2AFY2,OVOL2,AQP3,SRSF6,HPSE
GO_NLS_BEARING_PROTEIN_IMPORT_INTO_NUCLEUS	0.461636	1.27853	0.169014	0.339313	22	21	KPNA7,CBLB,NCKIPSD,RERE,KPNA5,DAG1,KPNA4,TRPS1,KPNB1,KPNA6,KPNA1,RANBP6,RANBP2,TNPO1,NUP54,KPNA3,TNPO2,NUP35,KPNA2,IPO5,IPO4
GO_ANTIGEN_PROCESSING_AND_PRESENTATION_OF_PEPTIDE_OR_POLYSACCHARIDE_ANTIGEN_VIA_MHC_CLASS_II	0.352727	1.28031	0.104478	0.339337	94	83	HLA-DRA,HLA-DOB,HLA-DRB1,SEC24A,CTSS,DNM2,SEC24D,HLA-DPB1,SEC13,KIF3C,ARF1,MARCH1,SEC31A,SEC23A,SAR1B,RAB7A,HLA-DMA,CTSF,SEC24B,CANX,SEC24C,AP2A1,KIF26A,AP2A2,KIFAP3,DYNC2LI1,AP1M2,CTSD,LGMN,KLC1,DYNC1H1,AP1G1,KIF3B,ACTR1A,CLTC,DCTN6,MARCH8,AP1M1,DYNC1I2,OSBPL1A,DYNLL1,RILP,DYNC1LI2,DCTN2,CTSL2,CTSL1,AP1S1,AP2B1,AP1S2,KIF3A,AP1S3,ACTR1B,HLA-DQA1,HLA-DOA,HLA-DPA1,AP2S1,KLC2,TRAF6,DCTN3,DCTN4,DCTN5…
GO_ION_TRANSMEMBRANE_TRANSPORT	0.287056	1.27792	0	0.339551	822	465	PKD1L2,SLC6A20,SCN5A,SLC17A7,CNGA4,KCND1,GABRD,CACNA1I,ERO1L,ATP6V1C2,KCNF1,SLC6A3,SLC4A5,TSC22D3,SLC30A10,SLC6A8,CACNA1H,TRPV2,GRIN3B,GJC1,SLC25A2,SFXN3,GABRR2,ATP1B2,HCN2,KCNE2,SCN1B,SLC6A12,ATP6V1F,ATP6V1G2,ATP7B,SLC16A3,CATSPER1,KCNK6,SLC25A25,CACNB4,SLC30A3,SLC16A4,ATP2A3,JPH2,NOL3,RHCE,SLC6A6,SLC31A1,CLCN6,SLC1A1,KCNK4,SLC17A5,ORAI3,SLC9A5,SLC22A4,ATP6V1D,SLC41A2,ATP2A1,TMEM38A,KCNJ15,SLC9A…
GO_ANTIGEN_PROCESSING_AND_PRESENTATION_OF_PEPTIDE_ANTIGEN_VIA_MHC_CLASS_I	0.350605	1.2781	0.145161	0.33962	91	77	HLA-A,HLA-B,SEC24A,SEC24D,HLA-E,MR1,NCF2,B2M,SEC13,ACE,HLA-F,SEC31A,SEC23A,HLA-C,SAR1B,PSMD10,SEC24B,CANX,TAPBP,SEC24C,PSMB9,TAP1,PSMB8,PDIA3,ERAP1,PSMA6,CYBA,PSMB7,ERAP2,ITGAV,PSME1,ITGB5,PSMC4,PSMB1,PSMA2,AZGP1,PSMB4,CALR,PSMA5,HFE,PSMA1,PSMC6,PSMC2,PSMD9,PSME4,PSMD7,PSMB10,PSMD13,PSMF1,PSMD4,PSMB3,PSMD3,PSMC1,TAP2,PSMB5,PSMB6,PSMB2,PSME2,PSMC5,PSMA7,PSMD12,PSMA4,ABCB9,PSMD6,PSMD8,PSMD14,PSMC3,…
GO_REGULATION_OF_BLOOD_VESSEL_ENDOTHELIAL_CELL_MIGRATION	0.412727	1.28061	0.138462	0.339724	51	41	TGFB1,HDAC9,VEGFA,EFNA1,HDAC5,CIB1,HMGB1,NF1,STAT5A,SH3BGRL3,KLF4,RHOA,DLL4,NOTCH1,SRPX2,ITGB1BP1,PRCP,PDCD10,APOE,PRKD2,ANGPT1,MAP2K5,CSNK2B,PRKD1,FGF2,HDAC7,STARD13,MAPK14,PDGFB,AKT1,PRKCA,AMOTL1,PLCG1,MMRN2,AMOT,VASH1,PTGS2,HSPB1,THBS1,EPHA2,VEGFC
GO_MULTICELLULAR_ORGANISMAL_SIGNALING	0.366002	1.27856	0.0746269	0.339773	123	57	SCN5A,KCND1,CACNA1I,CNTNAP1,GJC1,ATP1B2,KCNE2,SCN1B,KCNK6,CACNB4,SLC9A1,ATP1A3,CACNB3,KCNMB4,CAMK2D,PKP2,JUP,DSP,KCNK1,KCNQ1,FKBP1B,CAV1,SCN3B,KCNH2,P2RX4,MYH14,ATP1B1,SCN8A,YWHAE,CACNB1,S1PR1,CXADR,DSG2,MEF2A,DSC2,GJA1,ATP1A2,PAFAH1B1,KCNIP2,PRKACA,AKAP9,ATP1A1,CACNG4,CACNA2D1,KCNMB3,SOD1,SCN9A,GPER,TRPM4,RNF207,GRIK2,ANK2,KCNK15,NUP155,DRD5,HCN4,GJA5
GO_ORGANELLE_DISASSEMBLY	0.332871	1.28075	0.0675676	0.339843	185	149	MYLK,PDK1,BNIP3,ATG9B,HK2,TMEM39A,WDR45L,PFKP,WIPI1,SQSTM1,STOM,PI4K2A,TMEM39B,FGFBP1,ATG14,WDR45,PARK2,MAP2K1,PINK1,MAP1LC3B2,GABARAPL2,MBD5,MAP1LC3A,GOLGA2,STX5,GBF1,IST1,C8orf59,ATG4A,CHST3,KRT15,TOMM7,ATG9A,OBSCN,ATG12,GABARAPL1,FAM131B,FUNDC2,ZNF189,FUNDC1,ANXA5,ADAMTS7,YIPF1,TBC1D5,LARP1B,ATG4D,PEX13,MTIF3,KLC1,MEX3C,MCTS1,MAP3K12,ATP1B1,ATG4C,ZCCHC17,ATG5,SMURF1,MARK2,SUPT3H,PPARGC1A,NR2C2…
GO_POSITIVE_REGULATION_OF_NEURON_APOPTOTIC_PROCESS	0.396312	1.2787	0.132353	0.33999	47	40	PCSK9,FOXO3,PARK2,DDIT3,NF1,BBC3,SRPK2,GSK3B,CDC42,BCL2L11,CDC34,CDK5,ATF4,MAP2K7,ATF2,CASP9,TFAP2A,AGER,TGFB2,MAP3K11,ATM,UBE2M,CTNNB1,NQO1,EPHA7,FBXW7,GRIK5,HDAC4,PAWR,JUN,TP53,PMAIP1,MCL1,BAX,AIFM1,PIN1,CASP3,ITGA1,CASP2,GRIK2
GO_REGULATION_OF_MUSCLE_CELL_DIFFERENTIATION	0.32703	1.27718	0.0625	0.340047	152	113	IGFBP3,TNF,TGFB1,HDAC9,BHLHE41,BTG1,HDAC5,BMP2,NOV,SOX8,EHD2,CTDP1,DDIT3,RBPJ,SOX9,MORF4L2,BNIP2,IL18,SPAG9,ILK,PPARD,CDC42,OLFM2,HDAC3,DMPK,FLT3LG,CTNNA1,GDF15,NOTCH1,CDK9,DAXX,MED28,SRF,CXCL10,EP300,THRA,NEU2,FOXO4,SETD3,NACA,AKAP13,TCF3,NR2C2,ABL1,MEF2A,GSK3A,RBM38,RBM4,FGFR2,CTH,CTNNB1,PTBP1,CDON,FBXO22,NRG1,DKK1,CEACAM5,CDH2,SHOX2,NKX2-5,BOC,RBM24,HEY2,ANKRD17,PLCB1,MAPK14,IL4R,BHLHA15,ZFHX3…
GO_REGULATION_OF_DEVELOPMENTAL_GROWTH	0.318105	1.28084	0.0394737	0.340096	289	211	SLC6A3,C3,NKX6-1,STC2,VEGFA,PLAC8,IFRD1,TRPV2,SEMA4B,GATA6,DNM2,L1CAM,DPYSL2,SEMA6B,SERP1,SEMA7A,CTDP1,INSR,MAP1B,PARK2,RTN4R,POR,RBPJ,GOLGA4,ATP8A2,PLXND1,MBD5,FN1,STAT3,RND2,ATRN,HLX,DISC1,PTCH1,NDEL1,IST1,SAV1,SYT17,STAT5A,SEMA6C,HNF1B,GSK3B,ILK,PTEN,PPARD,SOX15,TLL2,BCL2L11,SIX4,SEMA5A,SEMA3C,APP,VIL1,NOTCH1,NEDD4L,CDK5,WNT10B,FGF9,RTN4,STK3,SRF,SEMA4G,LGMN,FTO,WWC2,EP300,PTGER4,PTK2,SEMA4D,R…
GO_REGULATION_OF_CD4_POSITIVE_ALPHA_BETA_T_CELL_ACTIVATION	0.473487	1.28097	0.2	0.340367	38	22	IL23A,HMGB1,PRKCZ,HLX,BCL6,CD83,SOCS5,RIPK2,CD55,LGALS9,RARA,C10orf54,AGER,IL6,GATA3,ANXA1,IL4R,RC3H1,CD86,NLRP3,PRKCQ,FOXP3
GO_MONOVALENT_INORGANIC_CATION_TRANSPORT	0.308008	1.27721	0.0641026	0.34049	435	245	SLC5A3,SCN5A,SLC17A7,CNGA4,KCND1,ATP6V1C2,KCNF1,SLC6A3,SLC4A5,SLC6A8,SLC2A12,ATP1B2,HCN2,KCNE2,SCN1B,ATP6V1F,ATP6V1G2,KCNK6,WNK4,KLHL3,RHCE,KCNK4,SLC17A5,SLC9A5,SLC22A4,ATP6V1D,PARK2,TMEM38A,KCNJ15,SLC9A1,PRKAB2,ATP1A3,ATP6V0E1,SLC35A2,KCNMB4,ANO6,SCNN1D,SLC25A14,SLC12A6,AQP1,ATP6AP1L,KCNH3,SLC9A7,SLC8A2,SLC35A1,COX7A2L,SEC14L1,HCN3,SNAP23,ATP6V1H,TMCO3,KCNK1,KCNK7,LYN,KCNQ1,ATP6AP1,ATP6V1C1,SLC2…
GO_PHOSPHATIDYLSERINE_METABOLIC_PROCESS	0.455236	1.27665	0.166667	0.340691	28	20	PLA2G1B,PLA2G16,PLA2G4D,SLC27A1,SERINC3,SERINC1,LPCAT4,SERINC5,ABHD12,PLSCR1,PLA2G10,PLA2G4A,PTDSS2,SERINC2,PTDSS1,PLA2G12A,MBOAT1,LPCAT3,PLA2G4B,PLA2G4F
GO_REGULATION_OF_NUCLEOTIDE_METABOLIC_PROCESS	0.330072	1.28103	0.0714286	0.340821	211	113	DDIT4,PGAM2,ADM,VEGFA,NOS3,ADORA2A,EGLN1,CDA,P2RY11,ECE1,PALM,PGAM1,ACR,UCN,INSR,PINK1,GIPR,MLXIPL,SLC25A23,PDE2A,STAT3,AVPR2,NF1,FLCN,GUCA1B,PPARA,GPR161,WFS1,CAP1,ADCY9,GNB2L1,MAPK7,TIMP2,MC1R,SIRT6,PRKAG2,BPGM,CXCL10,GNAI3,ATP7A,PTGER4,ARNT,AKAP12,ME1,TBL1XR1,PTHLH,GNAI2,GNAS,PPARGC1A,APOE,DNAJC15,CALM2,GSK3A,PDE5A,PRKAG1,TSPO,ATPIF1,RAPGEF3,CRHR1,P2RX7,PRKAA2,VIPR2,EDNRA,GPR65,GUCY1A3,PTK2B,C…
GO_RESPONSE_TO_RADIATION	-0.26747	-1.2812	0.0454545	0.340879	413	313	TH,HMGCS1,TGFB1,BHLHE40,ICAM1,SOCS3,HMGCR,DNM2,PER1,DUSP1,CACNB4,CDKN1A,BCL3,IFT20,SYNGAP1,CDKN2D,NPTN,USP28,RAD54B,PTN,ATP1A3,HIST3H2A,PPP1R15A,KRT14,RAD51B,HYAL1,ATP8A2,ERCC5,JUNB,NF1,AQP1,UBE2B,RDH13,LZIC,PPP1CB,NDRG4,BRSK1,GUCA1B,TRIM13,EGFR,F11R,UNC119,SWI5,STK11,MFAP4,CRY2,DEAF1,GRB2,RELA,CUL4B,MECP2,NHEJ1,APP,CAV1,CLK2,KRAS,NTS,CDK5,MC1R,HYAL3,ATF4,PPP1CC,ZBTB1,JUND,ELK1,FOS,MAP2K7,MLL,DDB…
GO_FATTY_ACID_BETA_OXIDATION	-0.378637	-1.28023	0.0857143	0.341821	51	45	IVD,PPARD,ACAD10,ACOT8,ACAD11,ACADVL,ECI2,CRAT,ACOX1,ECI1,ETFA,HADHB,ETFDH,HADHA,ACAA1,SCP2,AMACR,ECH1,CPT1B,PEX7,ACADS,ACOX3,CPT1A,SESN2,DECR1,ACADSB,ECHS1,HSD17B4,SLC25A17,ACADM,BDH2,ETFB,ABCD1,ACAD8,ACOXL,EHHADH,ABCD3,NUDT19,GCDH,SLC27A2,HADH,CROT,CPT1C,ACAD9,CPT2
GO_NEGATIVE_REGULATION_OF_CELL_ADHESION	0.32653	1.27558	0.027027	0.342223	223	157	ACP5,TGFB1,MUC1,HLA-DRB1,PAG1,PDE3B,RND1,PDCD1LG2,BMP2,EPB41L5,CYLD,BTN2A2,LGALS1,SPOCK1,SWAP70,ALOX12,HMGB1,CEBPB,IRF1,NF1,PODXL,HLX,BCL6,SIPA1,MYADM,PPARA,NFKBID,UBASH3B,PTEN,IL20RB,CDH1,ADAM10,KLF4,SEMA5A,ITCH,ABAT,VTCN1,SOCS5,MAPK7,DUSP3,SPINT2,ACER2,NOTCH1,NDFIP1,ASS1,MFI2,LGALS9,PTPN22,CD164,CORO1C,ITGB1BP1,LPXN,C10orf54,PTK2,SEMA4D,PELI1,PTPN2,PRKAR1A,NRARP,APOD,DLG1,COL1A1,CEACAM1,AGER,SN…
GO_ANGIOGENESIS	0.308439	1.27518	0.0123457	0.342717	293	219	ITGA5,IL8,GPI,HMOX1,PDGFRB,PGF,VEGFA,PDGFA,NOS3,JMJD6,LOXL2,EFNA1,EGF,SAT1,PDE3B,RBM15,ETS1,CXCL17,PLCD1,TNFAIP2,HEY1,FIGF,CIB1,EPAS1,NOV,EIF2AK3,VEGFB,SHB,LEPR,TGFBR1,RBPJ,ANGPTL4,ADAM8,CX3CL1,WASF2,PLXND1,FN1,ESM1,SLC12A6,IL18,NOTCH3,ADIPOR2,SRPK2,ZC3H12A,PLXDC1,ANXA2,PTEN,CDC42,SEMA5A,C19orf10,DLL4,CAV1,NOTCH1,SRPX2,ACVR1,CLIC4,FGF9,JAG1,ZNF304,TYMP,MFGE8,ITGB1BP1,GNA13,TIE1,SRF,GPR124,GPR56,E…
GO_STRESS_ACTIVATED_PROTEIN_KINASE_SIGNALING_CASCADE	0.349795	1.27452	0.1	0.343104	103	90	TNF,ARHGEF6,IKBKG,NPHS1,AKR1B1,DUSP9,CDC42EP5,TNIK,DUSP10,MAPK8IP3,CRKL,TNIP2,MAP3K8,MAPK8IP1,IRAK2,SPAG9,RB1CC1,MAP3K2,RIPK2,MAP3K9,MAP3K10,UBA52,MAPKAPK2,RPS27A,FBXW11,LGALS9,MAP2K7,ERN1,TRIB1,DAXX,MAP3K13,BTRC,PTGER4,AXIN1,MAP3K12,TAB2,MUL1,NR2C2,MAPK9,MAP3K11,SKP1,MAP4K5,DAB2IP,SH2D3A,MAP2K4,MAPK8IP2,PKN1,MINK1,RBM4,CRYAB,KIAA1804,GAB1,MDFIC,MAP4K3,TRAF6,MAPK14,PTPN1,TNFRSF19,MAP4K2,GPS2,TAB1…
GO_DEFENSE_RESPONSE_TO_GRAM_NEGATIVE_BACTERIUM	0.447364	1.27459	0.245283	0.343467	43	19	ADM,IL23A,OPTN,MR1,B2M,IL6R,APP,IL6,TUSC2,SERPINE1,TREM1,TLR4,TLR5,IL22RA1,TNFRSF14,HMGB2,DROSHA,PYCARD,NLRP10
GO_FORMATION_OF_PRIMARY_GERM_LAYER	0.362924	1.27281	0.117647	0.343613	110	84	ITGA5,ITGB2,GPI,DUSP5,SNAI1,GATA6,POU5F1,DUSP1,LAMB3,ETS2,EPB41L5,CHRD,POFUT2,KDM6B,COL6A1,FN1,KIF16B,EXT2,HNF1B,COL7A1,TRIM15,KLF4,VTN,DUSP2,TWSG1,WLS,ACVR1,SMAD2,ELF5,SRF,AXIN1,NANOG,SMAD3,PRKAR1A,EXOC4,ITGB4,INHBA,PAF1,ITGA2,ITGB1,BMPR2,FGFR2,ITGAV,MMP9,ITGB5,CTNNB1,FOXC1,MMP15,TBX20,SIX2,COL8A1,DKK1,ITGB3,EYA1,CDC73,KDM6A,PRKACA,BMPR1A,MMP14,CTR9,ITGA3,HSBP1,BMP4,TBX6,BMP7,NR4A3,NF2,COL12A1,L…
GO_MODULATION_BY_SYMBIONT_OF_HOST_CELLULAR_PROCESS	0.44289	1.27298	0.122807	0.343766	28	25	KPNA7,TGFB1,TNIP1,PARK2,ZC3H12A,BCL2L11,BAD,CCNK,SERPINB9,KPNA5,KPNA4,KPNB1,SLC25A6,VAPB,KPNA1,ITGAV,ATG7,VAPA,CPSF4,KPNA3,PABPN1,EIF2AK4,KPNA2,BCL2L1,CASP8
GO_NEGATIVE_REGULATION_OF_PROTEIN_MATURATION	0.411134	1.27193	0.193548	0.343809	35	27	BIRC3,SUSD4,NOL3,SIRT4,PPP1R15A,TMEM59,BIRC2,CD59,CD55,USP17L2,LRRK2,GLG1,XIAP,SERPINE1,MAGEA3,SERPING1,SERPINF2,MASP1,SERPINE2,SNX12,MDM2,BCL2L12,CD46,CHAC1,BIRC5,THBS1,C4BPB
GO_RESPONSE_TO_ESTROGEN	0.337126	1.27339	0.0675676	0.343977	218	150	TH,LDHA,HMOX1,ALDH1A2,C3,TGFB1,PDGFRB,PDGFA,KRT19,RGS9,SOCS3,GATA6,ESR2,PAM,DUSP1,ETS1,UCN,TNFRSF11B,F3,TACR1,INSR,WBP2,MBD3,TXNIP,PTN,STAT3,PTCH1,EEF2,EGFR,NCOA3,SFR1,GSK3B,PTEN,PRDM2,SOCS2,CTNNA1,MECP2,BAD,CAV1,NTS,ASS1,CCL5,RARA,MFGE8,CAT,CASP9,CDKN1B,SERPINB9,IGFBP2,EP300,MBD1,GRN,COL1A1,AGER,KCNJ11,PPARGC1A,NR2F2,ITGA2,CTGF,SRD5A1,OXTR,MMP13,ESRRA,RBBP5,CITED2,CRYAB,KAT5,MBD4,CTNNB1,GATA3,NQ…
GO_REGULATION_OF_BONE_RESORPTION	0.460982	1.27357	0.169231	0.344099	33	24	TNFAIP3,CSF1R,TNFRSF11B,IL20RA,ADAM8,NF1,UBASH3B,INPP5D,TFRC,ATP6AP1,PTGER4,S1PR1,SIGLEC15,P2RX7,ITGB3,PDK4,CA2,CSK,SRC,TMEM64,SYK,BGLAP,SPP1,PPARGC1B
GO_NEGATIVE_REGULATION_OF_LYMPHOCYTE_DIFFERENTIATION	0.429011	1.27303	0.132075	0.344112	40	26	INHA,CYLD,HMGB1,IRF1,HLX,BCL6,NFKBID,PGLYRP3,SOCS5,PTPN2,NRARP,INHBA,ID2,IL29,FBXO7,KIAA0922,FOXJ1,ANXA1,IL4R,RC3H1,ZC3H8,BMP4,CD74,ERBB2,GLI3,FOXP3
GO_CARDIOCYTE_DIFFERENTIATION	0.362404	1.27202	0.1	0.344153	96	61	PDGFRB,VEGFA,GATA6,POU5F1,BMP2,FHL2,IFT20,KDM6B,SLC9A1,SOX6,RBPJ,NEXN,CAMK2D,SMAD4,NOTCH1,MAPK3,ACVR1,RARA,JAG1,SRF,TCAP,NPPA,TSC1,ATG5,AKAP13,TGFB2,LMNA,CXADR,PDLIM5,MEF2A,ITGB1,ISL1,MAPK1,NRG1,MYL2,NKX2-5,RARB,TWIST1,GATA4,HEY2,HES1,CALR,RXRA,MAML1,NEBL,SIK1,ARID1A,REST,MYH11,MTOR,MYH10,CDK1,CBY1,TBX3,OBSL1,PROX1,CCNB1,KAT2A,FHOD3,TBX2,SGCB
GO_REGULATION_OF_TRANSMEMBRANE_TRANSPORT	0.311468	1.27373	0.047619	0.344286	426	241	STC1,SCN5A,KCND1,CACNA1I,KCNF1,TGFB1,PDGFRB,KLHL24,CACNA1H,EGF,TRPV2,WNK1,CTSS,ATP1B2,HCN2,KCNE2,DNM2,SCN1B,IRS2,PCSK9,CATSPER1,KCNK6,CACNB4,WNK4,JPH2,AHNAK,UCN,STOM,CLCN6,GLRX,KCNK4,SNTA1,KCNJ15,SLC9A1,HSPA2,TRPV3,SLC26A6,SLC31A2,CACNB3,CATSPER2,NLGN2,ANO6,VDAC2,CAMK2D,ARF1,KCNH3,FAM115C,RASGRF1,CNIH2,HCN3,UBASH3B,F2R,GSTM2,ARC,ANO9,VAMP2,ASPH,KCNK7,LYN,CLCN7,PRKCE,TRPC1,KCNQ1,JPH3,FMR1,FKBP1B,C…
GO_LEARNING	0.359642	1.2721	0.151515	0.344529	131	80	TH,HMGCR,ARF4,FOXP2,UCN,TACR1,IFT20,PARK2,SYNGAP1,EIF4A3,NPTN,BTG2,PTN,ATP1A3,SHANK2,NF1,SLC8A2,FYN,NDRG4,ARC,DGKI,DEAF1,STRA6,SNAP25,UBA6,JPH3,MECP2,APP,KRAS,NTS,CDK5,FOS,VDAC1,MLL,SRF,BRAF,PPT1,ATP8A1,SYNJ1,NLGN3,CLN8,CLN3,ITGB1,MAPK8IP2,CREB1,ATAD1,PPP3CB,DKK1,ATP1A2,BCHE,FGF13,RIN1,CTNS,TANC1,GPR52,JUN,RIC8A,DLG4,EPHB2,GMFB,MTOR,HTT,PPP1R1B,EPM2A,PRKAR2B,EIF2AK4,COMT,RGS14,ADRB2,HIF1A,ADCY3,P…
GO_VENTRICULAR_SEPTUM_MORPHOGENESIS	-0.397464	-1.278	0.125	0.344601	28	25	EGLN1,RBM15,HEY1,SAV1,NOTCH1,ID2,ZFPM1,CITED2,FGFR2,FGFRL1,ZFPM2,NKX2-5,HEY2,HES1,SMAD7,SOX4,HEYL,WHSC1,TBX3,VANGL2,FZD1,PROX1,WNT11,FZD2,GJA5
GO_DIENCEPHALON_DEVELOPMENT	0.414794	1.27095	0.12963	0.344694	77	41	ALDH1A2,SLC6A3,WNT4,ESR2,BMP2,ETS1,TBX19,PTN,RBPJ,DUOX2,CDH1,SEMA5A,NR4A2,KDM1A,LRP6,GATA2,SRD5A1,CREB1,RAB3GAP1,ISL1,NRP1,ZEB2,SEMA3A,NKX2-1,HAP1,UQCRQ,HES1,PITX1,BMPR1A,OTX1,NCOA1,BMP4,OGDH,BAX,GLI2,LEF1,GLI1,NOG,POU3F2,FGF8,SOX2
GO_NEGATIVE_REGULATION_OF_MRNA_SPLICING_VIA_SPLICEOSOME	-0.498085	-1.2761	0.157895	0.344821	19	17	SRSF9,SRSF4,DYRK1A,SAP18,SFSWAP,ACIN1,RBM42,HNRNPK,PTBP1,RNPS1,U2AF2,RBMX,HNRNPA2B1,SRSF10,C1QBP,SRSF6,SRSF7
GO_REGULATION_OF_LYMPHOCYTE_DIFFERENTIATION	0.346474	1.27067	0.0645161	0.344905	132	90	VNN1,TGFB1,TNFSF9,IL23A,IKZF3,INHA,CYLD,PRDM1,ADAM8,NKAP,HMGB1,PRKCZ,IRF1,IL15,HLX,BCL6,NFKBID,PGLYRP3,CD83,PPP2R3C,INPP5D,FLT3LG,SOCS5,RIPK2,BAD,NDFIP1,ZBTB1,LGALS9,SART1,RARA,RASGRP1,PTPN2,NRARP,INHBA,IL6,ID2,IL29,AP3D1,AP3B1,FBXO7,RLTPR,GATA3,KIAA0922,CLPTM1,ATP11C,SOS1,FOXJ1,IL1RL2,HLA-DOA,IL7,PRELID1,EGR3,ANXA1,IL4R,PTPN6,PCID2,STAT5B,RC3H1,SOX13,ZC3H8,MMP14,CARD11,BMP4,CD86,RNF41,CD74,XBP1,…
GO_REGULATION_OF_T_CELL_MEDIATED_IMMUNITY	0.420951	1.2711	0.179104	0.344927	52	37	HLA-A,HLA-B,IL23A,HLA-E,WAS,B2M,HMGB1,PRKCZ,IL20RB,ZBTB1,C10orf54,MALT1,STX7,CEACAM1,AGER,PPP3CB,GATA3,DUSP22,P2RX7,RIPK3,TRAF6,TRAF2,HFE,FZD5,NLRP3,FADD,PVRL2,MAP3K7,HSPD1,PVR,ZP3,IL1B,IL7R,RSAD2,TRPM4,IL12A,FOXP3
GO_NEGATIVE_REGULATION_OF_CELL_CYCLE_PHASE_TRANSITION	-0.301094	-1.27723	0.0588235	0.345212	146	134	GPR132,FOXN3,MUC1,PPP2R5C,DACT1,CDKN1A,CDKN2B,BTG2,SYF2,ARID3A,TPRA1,PRMT2,CSNK2A1,PTEN,KANK2,RBL2,UBA52,RPS27A,GIGYF2,CTDSP2,CSNK2A2,CDKN1B,MYO16,EP300,CNOT7,OVOL1,CNOT6L,CRADD,FOXO4,MIIP,CNOT2,HUS1B,MAD2L2,E2F4,NPM1,RB1,APC,CNOT1,RBM38,ATM,PSMG2,CNOT4,FBXO7,TNKS1BP1,FBXO31,MDM4,TEX14,TP73,CDC73,GADD45A,TPR,ZC3H12D,TFDP2,ZNF830,TRIAP1,KLHL22,CHEK2,CNOT3,C2orf29,PRMT1,PLK3,USP47,TAOK3,TP53,CDK5RA…
GO_VITAMIN_TRANSPORT	0.471731	1.27023	0.206897	0.345243	34	19	SLC2A3,SCARB1,TCN1,SLC2A1,CUBN,AMN,LMBRD1,STRA6,ABCC1,SLC35F3,TTPA,SLC19A2,SLC23A2,SLC25A32,CD320,SLC46A1,SLC19A1,SLC5A6,TCN2
GO_MYELOID_CELL_HOMEOSTASIS	0.368702	1.2697	0.132353	0.345579	88	72	GPI,HMOX1,VEGFA,JMJD6,INHA,MB,EPAS1,DYRK3,SOX6,DNASE2,HMGB1,NFE2L1,HCLS1,BCL6,HOXB6,BCL2L11,LYN,ARID4A,MLL5,RPS19,SRF,TMOD3,THRA,BAK1,PTPN2,INHBA,SP3,IL6,ID2,SLC25A38,RB1,SMAD5,ADD1,SLC11A2,SFXN1,ZFPM1,ACIN1,L3MBTL3,RPS6,ATPIF1,GATA3,ADAR,MED1,PDE4B,HCAR2,NCSTN,ANXA1,FLVCR1,RPS24,TGFBR3,BMP4,PKNOX1,PRDX1,CEBPG,KLF2,MAEA,BAX,G6PD,JAK2,ITPKB,GATA1,EPB49,AMPD3,SOD1,TRIM10,CASP3,AXL,ERCC2,HIPK2,RPS14…
GO_ALPHA_AMINO_ACID_METABOLIC_PROCESS	-0.303558	-1.27636	0.030303	0.345593	229	180	EGLN3,NOXRED1,TH,P4HA1,ERO1L,NOS3,SLC6A8,PADI2,PADI1,EGLN1,MTHFR,DDO,GFPT1,SIRT4,EIF4A3,ALDH1L2,GATM,MUT,IVD,P4HB,DMGDH,ARG2,GAD1,CCBL2,CCBL1,STAT5A,HMGCL,SARS,GCLC,PRODH,GGT1,HIBADH,MECP2,GPT2,OAT,ASS1,AHCYL1,CKB,SEPSECS,GCH1,EIF2B2,DDAH2,PLOD1,AFMID,MTHFD2,ALDH18A1,ABHD12,DHPS,ATP7A,CRTAP,GLS,AHCYL2,SMS,ENOPH1,ASNS,SARDH,HGD,IL4I1,MCCC1,ASL,ALDH6A1,DTD1,MPST,NMNAT1,PYCR1,AHCY,CTH,ATPIF1,AZIN1,G…
GO_HEPARAN_SULFATE_PROTEOGLYCAN_METABOLIC_PROCESS	-0.452586	-1.2731	0.166667	0.34853	28	19	XYLT2,EXT2,EXT1,B3GAT3,GLCE,SULF1,HS6ST3,HS3ST3B1,EXTL3,EXTL2,GPC1,HS6ST1,NDST2,XYLT1,NDST1,VANGL2,SULF2,B3GALT6,HPSE
GO_MRNA_CLEAVAGE	-0.454592	-1.27109	0.121212	0.351738	21	19	EIF2C4,ERN1,CSTF1,NCBP2,PCF11,EIF2C3,WDR33,EIF2C2,TUT1,CLP1,CSTF3,POP4,EIF2C1,MOV10,CPSF1,CPSF2,CSTF2T,NCBP1,CSTF2
GO_NEGATIVE_REGULATION_OF_CELL_PROLIFERATION	0.283882	1.26608	0.0119048	0.352757	643	481	IGFBP3,NDRG1,TNFRSF9,FRZB,IL8,CXCL1,TNFAIP3,ADAMTS1,ADM,OSM,LTA,HMOX1,ALDH1A2,MXI1,FTH1,TGFB1,KCTD11,HLA-DRB1,NOS3,NPR3,GPNMB,TRPV2,CSF1R,RAPGEF1,BMPR1B,SPARC,ESR2,IGFBP6,BTG1,PDCD1LG2,IL1A,BMP2,SOD2,PPP2R5C,IL24,ETS1,CHD5,CIB1,DACH1,CDKN1A,BTN2A2,PMP22,NOV,MORC3,RAP1GAP,SIRT2,FGFBP1,MAP2K1,EMP3,CDKN2B,CDKN2D,TGFBR1,BTG2,SRPX,PTN,MED31,RBPJ,PRDM1,KLF9,RASSF5,DDR1,PPP1R15A,SOX9,ATP8A2,CEBPB,MNT,IN…
GO_REGULATION_OF_BEHAVIOR	0.448457	1.26463	0.192982	0.355743	65	28	ARRDC3,ESR2,UCN,LEPR,PTGDS,STAT3,STRA6,PTGER4,IL6,NR2C2,RXFP4,GJA1,QRFP,HOXA1,C16orf80,ZFHX3,AHI1,PER3,DLG4,MDK,NR4A3,ALB,MTOR,ADA,EIF2AK4,UTS2R,ADORA1,HTR1D
GO_NEURONAL_STEM_CELL_POPULATION_MAINTENANCE	-0.462536	-1.26847	0.179487	0.356036	19	15	FOXO3,NOTCH1,JAG1,HOOK3,FOXO1,CDH2,PRRX1,HES1,SS18,PCM1,FUT10,ASPM,SRRT,PROX1,SOX2
GO_POSITIVE_REGULATION_OF_BLOOD_VESSEL_ENDOTHELIAL_CELL_MIGRATION	0.443152	1.26332	0.218182	0.357529	25	22	TGFB1,HDAC9,VEGFA,CIB1,STAT5A,SRPX2,PRKD2,ANGPT1,PRKD1,FGF2,HDAC7,MAPK14,PDGFB,AKT1,PRKCA,AMOTL1,PLCG1,AMOT,PTGS2,HSPB1,THBS1,VEGFC
GO_RESPIRATORY_SYSTEM_DEVELOPMENT	0.316401	1.26343	0.0869565	0.35773	197	152	ERRFI1,RAB3A,ALDH1A2,VEGFA,PDGFA,NOS3,JMJD6,CCDC40,DHCR7,SPARC,GATA6,FOXP2,MAPK8IP3,FSTL3,HHEX,EPAS1,MAP2K1,NPHP3,PTN,RBPJ,SOX9,HMGB1,MAP2K2,SAV1,LIPA,SEC24B,TMBIM6,SIX4,STRA6,CRISPLD2,DPPA2,CELSR1,NOTCH1,KRAS,TULP3,ASS1,EIF4EBP1,MAPK3,FGF9,RARA,SMAD2,SRF,LTA4H,NUMB,EP300,ATP7A,THRA,AXIN1,DAG1,LRP6,HYDIN,CIC,BAG6,PLOD3,AGER,SP3,HEG1,STK40,SKI,CTSZ,CTGF,ACVR2B,RPGRIP1L,BMPR2,WDPCP,CREB1,PTK7,EIF4E…
GO_EPIDERMAL_GROWTH_FACTOR_RECEPTOR_SIGNALING_PATHWAY	0.378826	1.26277	0.142857	0.35819	55	51	TGFB1,EGF,PAG1,ARF4,PIK3C2A,CAMLG,ADAM17,SOX9,GRB7,EGFR,KIF16B,REPS2,CBL,FAM83A,GRB2,PXN,SOCS5,VIL1,KRAS,ERBB2IP,EPS15,IQGAP1,NRAS,PTK2,PDPK1,PIK3R1,ABL1,RPS6KA5,FAM59A,FAM83B,RASSF2,PTPN11,PLCE1,GAB1,SOS1,PTK2B,BCAR1,PIK3CA,SHC3,CSK,DGKD,SRC,PLCG1,AREG,HBEGF,SHC1,HRAS,FES,EPS8,BTC,EREG
GO_GOLGI_ORGANIZATION	0.335609	1.26253	0.147541	0.358239	84	83	OPTN,COG3,TBC1D20,GOLPH3L,GOLGA5,SURF4,LMAN1,GOLGA2,RAB1A,STX5,GBF1,TMED2,ARL1,SEC23IP,CDC42,RAB30,ATP8B1,HACE1,BLZF1,VCPIP1,TMED9,RAB2A,PLEKHM2,RAB7L1,DNAJC28,TMED5,ATL2,CUL7,VMP1,LRRK2,TMED10,COG7,GOLGB1,GORASP1,YWHAZ,GOLPH3,RAB43,ATP8B2,GCC2,MYO18A,PDCD10,CSNK1A1,STX6,STX16,ARHGAP21,GAK,VTI1A,ARFGEF1,CSNK1D,ATL3,COG1,STK25,UBXN2B,ARHGEF7,ATP8B3,PRKD1,KIFC3,DYM,VAMP4,BCAS3,BHLHA15,USP6NL,VRK1,S…
GO_EPITHELIAL_CELL_DIFFERENTIATION	0.282138	1.26167	0.027027	0.359883	495	348	ALDOC,STC1,SLITRK6,NKX6-1,SLC4A5,TGFB1,PGK1,SPRR2D,SPRR2E,VEGFA,WNT4,TMOD1,CNN3,RAPGEF1,ICAM1,UPK1A,SULT1B1,NPHS1,GATA6,ELF3,ESR2,BMP2,MITF,EPB41L5,KRT16,HEY1,HHEX,PDZD7,CDKN1A,FOSL2,TBC1D20,SOX8,KRT17,FLNB,MAP2K1,CBFA2T2,AKR1C1,KDM6B,TXNIP,PTN,RBPJ,PRDM1,PSAP,STRC,TMC1,KRT14,SOX9,KDM5B,CEBPB,CLDN3,PDE2A,RFX3,IRF6,RAB1A,PODXL,KAZN,PTCH1,ADAM9,SAV1,MYO1E,STX2,F11R,PTK6,MYADM,RAP2A,HNF1B,BFSP1,TOLL…
GO_POSITIVE_REGULATION_OF_PROTEIN_COMPLEX_ASSEMBLY	0.305186	1.26076	0.0634921	0.360381	197	171	CSF2,WASH3P,CXCL13,TNF,TGFB1,VEGFA,TLR6,BMF,PPP2R5B,ICAM1,NPHS1,CDC42EP5,LCP1,MITF,GSN,FNIP1,HRK,PINK1,FNIP2,ERCC5,BBC3,GBP5,HNF1B,CDC42EP1,GSK3B,RAC1,SNX9,BCL2L11,BIK,BAIAP2L1,GRB2,FSCN1,CLIP1,JMY,CUL4B,RICTOR,PRKCE,FER,GNB2L1,SLAIN2,VIL1,CAV1,SPIRE1,WNT10B,NCK1,DDB2,SRF,ARPC3,AIM2,CDKN1B,RPS3,GTF2F2,CCL26,SPIRE2,DLG1,ACTR2,MAPK9,CCL21,ARHGEF5,ERCC4,ARPC2,CAPG,HDAC6,BAG4,BAIAP2,TAF1,SUMO1,STUB1,…
GO_CONNECTIVE_TISSUE_DEVELOPMENT	0.330708	1.261	0.116667	0.360444	194	141	STC1,ARRDC3,TGFB1,PDGFRB,SNAI1,BMPR1B,WNT2B,NAMPT,BMP2,SLC25A25,MUSTN1,HOXD3,NOV,EIF2AK3,COL27A1,SOX8,RUNX1,SOX6,MEF2D,SH3PXD2B,IMPAD1,SOX9,HYAL1,FOXD1,SATB2,ZNF516,PPARD,RORC,AACS,TIMP1,DYRK1B,NOTCH1,SLC39A13,HYAL3,MAPK3,WNT10B,FGF9,RARA,ACTA2,ATF2,SRF,ITGB8,CHSY1,FBXW4,FTO,ATP7A,MEX3C,THRA,THBS3,LRP6,TBL1XR1,COL1A1,SNAI2,TGFB2,GNAS,PPARGC1A,ID2,SMAD5,HOXA3,RUNX2,CTGF,CSF1,BMPR2,MMP13,BMP1,ESRRA…
GO_CELLULAR_CARBOHYDRATE_METABOLIC_PROCESS	0.321909	1.26043	0.0806452	0.360567	144	116	SLC5A3,PFKFB3,PFKFB4,PPP1R3B,PGM5,HK2,GBE1,PHKG1,PYGM,AKR1B1,NR1D1,PFKFB2,HKDC1,MGAM,SLC2A1,STBD1,PFKFB1,IMPAD1,TPI1,HK1,PPP1CB,EXT2,GSK3B,PTEN,IDH1,INPP5K,PGM1,PPP1R3E,UGP2,GNE,MECP2,UBA52,PHKG2,RPS27A,PPP1CC,EXT1,GLB1,PRKAG2,ITPKA,GYS1,B4GALT1,GALK2,SYNJ1,IDH2,PPP1R2,GAA,CSGALNACT2,GNPTG,STK40,PGM2,NAGK,IMPA1,CALM2,GALK1,GSK3A,RPE,PGD,HK3,GOT1,IPPK,PPP1R3C,CALM3,ISYNA1,B3GNT2,AKT2,NANS,CALM1,IN…
GO_NEGATIVE_REGULATION_OF_PHOSPHORUS_METABOLIC_PROCESS	0.287816	1.26112	0.0232558	0.360617	541	412	IGFBP3,DDIT4,ERRFI1,TNFAIP3,TNF,TGFB1,PDGFA,DUSP5,TNIP1,RAPGEF1,EGLN1,WNK1,SOCS3,CDA,HMGCR,PIK3IP1,PER1,DUSP9,DUSP1,SLC27A1,IRS2,GADD45B,DLG2,DUSP10,KIAA1244,INHA,PALM,SNX25,HHEX,CIB1,DACT1,CDKN1A,GPRC5A,SIRT2,NPRL2,ATG14,INSR,PPP4R4,CAMK2N1,PARK2,PINK1,ZFYVE1,CDKN2B,CDKN2D,RTN4R,MLXIPL,TRIB3,SMPD1,PPP1R15A,IGBP1,SWAP70,MAPK8IP1,PRKCZ,PPP1R15B,PDE2A,STAT3,NF1,FLCN,UBE2B,ELL,ZFYVE28,CAMSAP3,KIAA04…
GO_NEGATIVE_REGULATION_OF_OXIDATIVE_STRESS_INDUCED_INTRINSIC_APOPTOTIC_SIGNALING_PATHWAY	0.484916	1.25993	0.2	0.360673	21	18	VNN1,SOD2,NOL3,PARK2,PINK1,MAPK7,HTRA2,NONO,SIRT1,PARK7,NFE2L2,AKT1,GPX1,HIF1A,BAG5,TRAP1,HSPB1,HSPH1
GO_NEGATIVE_REGULATION_OF_NUCLEOTIDE_METABOLIC_PROCESS	0.427025	1.25994	0.169492	0.361156	63	31	DDIT4,EGLN1,CDA,PALM,MLXIPL,PDE2A,STAT3,FLCN,PPARA,MAPK7,SIRT6,GNAI3,GNAI2,PPARGC1A,DNAJC15,GSK3A,TSPO,EDNRA,EDNRB,EDN1,C12orf5,HDAC4,AKAP5,APLP1,PRKCA,LTB4R2,AKAP6,LPAR1,GPR87,ACTN3,PPIF
GO_DICARBOXYLIC_ACID_METABOLIC_PROCESS	-0.309301	-1.26534	0.111111	0.361576	101	80	TH,MTHFR,DDO,ALDH1L2,ACLY,GAD1,SDHA,CCBL2,STAT5A,GCLC,IDH1,PRODH,GGT1,GPT2,ACOT8,OAT,ASS1,MTHFD2,ALDH18A1,GLS,ME1,IDH3B,IDH2,SUCLA2,MRPS36,ACSF3,SDHB,NMNAT1,MDH1,IDH3G,GCLM,GOT1,NAGS,GHR,ASPA,KYNU,MDH2,NMNAT3,QPRT,STAT5B,SUCLG1,L2HGDH,SLC25A32,GRHPR,OGDH,DLD,DLST,GLUD1,FTCD,D2HGDH,MDH1B,FH,MTHFD1L,GLUL,AADAT,ME3,GOT2,KEAP1,SLC46A1,NIT2,ME2,MTRR,ALDH4A1,SLC19A1,SHMT1,FPGS,SLC1A3,ADHFE1,ALDH5A1,ATI…
GO_POSITIVE_REGULATION_OF_AUTOPHAGY	0.366922	1.2572	0.142857	0.361749	75	70	BNIP3,BNIP3L,TP53INP2,SQSTM1,ATG14,PINK1,FLCN,SCOC,TRIM13,ZC3H12A,TMEM59,ULK1,SUPT5H,STK11,UVRAG,RALB,PIM2,RIPK2,BAD,WAC,MAPK3,TBC1D5,TPCN1,TP53INP1,CALCOCO2,LRSAM1,FOXO1,LRRK2,PAFAH1B2,SPTLC1,TBK1,ATG5,SH3BP4,TFEB,AGER,RAB3GAP2,SPTLC2,AMBRA1,PIK3CB,PIP4K2C,RAB3GAP1,RAB12,ATG7,WDFY3,PRKAA2,MID2,BECN1,PIP4K2A,PIP4K2B,TRIM65,SIRT1,PARK7,TRIM8,MTDH,XBP1,GBA,EPM2A,LARP1,TRIM22,EIF2AK4,PLK2,ADRB2,RNF1…
GO_REGULATION_OF_FATTY_ACID_METABOLIC_PROCESS	0.386932	1.2566	0.0923077	0.361912	87	59	PDK3,INSIG1,PDK1,INSIG2,IRS2,SIRT4,MLXIPL,PRKAB2,TRIB3,PPARA,PIBF1,PDP2,WDTC1,CAV1,PRKAG2,ACADVL,PPARGC1A,MAPK9,LONP2,SLC45A3,PDHX,MLYCD,PLA2G4A,UGT1A6,ERLIN1,PRKAA2,TWIST1,MID1IP1,PDK4,NR1H2,ANXA1,PANK2,AKT2,PDPR,PDHA1,PPARG,SIRT1,PDK2,SCAP,CPT1A,DLAT,NR4A3,DLD,MTOR,AKT1,NR1H3,SREBF1,ERLIN2,PDHB,IRS1,HNF4A,PTGS2,ACACB,TYSND1,APOC1,DGAT2,BRCA1,GK,METTL20
GO_MULTI_MULTICELLULAR_ORGANISM_PROCESS	0.327696	1.25729	0.0634921	0.362028	213	139	STC1,PSG1,MMP7,CORIN,ADM,TGFB1,PGF,PLA2G4C,STC2,WNT4,PSG9,AKR1B1,PAM,NAMPT,ACR,ETS1,DDO,PSG3,UCN,TACR1,RECK,ACSL4,KLK14,PRDM1,DDR1,JUNB,ADIPOR2,TMED2,PPARD,MAFF,RPL29,HEXB,OVGP1,ARNTL,CLDN4,PLA2G6,LGALS9,FOS,RARA,CTSB,EPOR,IGFBP2,PTGER4,NPPA,VMP1,B4GALT1,PTHLH,HSF1,GNAS,SP3,NR2F2,ITGA2,DSG2,BSG,IL11RA,OXTR,ITGB1,BMPR2,MMP13,SLC38A2,KPNA6,CTSL2,PLA2G4A,LIF,MMP9,ACVR2A,UBE2Q1,MED1,PCSK5,CRHR1,PAPPA…
GO_FIBRIL_ORGANIZATION	0.507052	1.25669	0.19697	0.362297	19	15	TNXB,GSN,ILK,MFAP4,APP,FKBP1A,CST3,COL5A1,ADAMTS3,RIPK3,B4GALT7,HSP90AB1,LTBP2,MFAP5,RIPK1
GO_MIDDLE_EAR_MORPHOGENESIS	0.444034	1.25739	0.209677	0.362323	20	19	INSIG1,INSIG2,TSHZ1,RPL38,PRKRA,NKX3-2,SIX2,EYA1,PRRX1,FGFR1,GSC,OSR2,EDN1,NAGLU,HOXA2,MSX1,SIX1,NOG,OSR1
GO_AMINOGLYCAN_CATABOLIC_PROCESS	0.371296	1.25775	0.127273	0.362607	68	43	TGFB1,SDC4,IDS,PRELP,SLC9A1,LYG1,HYAL1,VCAN,PGLYRP3,HEXB,OVGP1,GNS,GALNS,HYAL3,GLB1,FUCA1,SGSH,GPC2,KIAA1199,CHI3L2,CHI3L1,SDC2,CSPG4,CD44,GPC6,FGF2,HEXA,SDC3,CTBS,GUSB,AGRN,NAGLU,SDC1,HGSNAT,IDUA,GPC4,GPC1,HYAL2,HSPG2,HMMR,CHID1,ARSB,HPSE
GO_SYNAPTIC_SIGNALING	0.301699	1.25856	0.0853659	0.362634	424	230	SLC6A20,SLC17A7,TH,RAB3A,GABRD,PPFIA4,SLC6A3,BAIAP3,GRIN3B,GJC1,GABRR2,SCN1B,NPBWR1,SLC6A12,P2RY11,DLG2,CACNB4,RASD2,PCDHB5,STXBP1,SLC6A13,SDCBP,PMP22,SLC1A1,OMP,TACR1,PARK2,SYT5,LIN7B,TC2N,CACNB3,KCNMB4,STX11,CX3CL1,NF1,SLC12A6,STX1A,RGS10,GAD1,GNA15,APBA3,SNPH,GABARAP,BRSK1,SEPT5,SYT17,STX2,UNC119,PPFIA3,CNIH2,GSK3B,SYT13,RAC1,PTEN,SNAP23,VAMP2,DGKI,PDE7B,GIPC1,SNAP25,MECP2,PPFIA1,CHRNB1,STX4,C…
GO_MUSCLE_ADAPTATION	0.449092	1.25821	0.14	0.362661	29	23	HMOX1,NOS3,GATA6,GSN,IL15,PSMB9,TCAP,NPPA,PPP3CA,PPARGC1A,CYBA,INPP5F,TBCE,HEY2,ACTA1,HDAC4,CAMTA2,KDM4A,MSTN,RPS6KB1,IL1B,CFLAR,ACTN3
GO_RESPONSE_TO_STARVATION	0.323106	1.25745	0.078125	0.362757	154	126	RRAGD,ADM,UPP1,WNT4,PCSK9,WNT2B,SLC2A1,FNIP1,CDKN1A,PFKFB1,EIF2AK3,SIRT2,NPRL2,ATG14,ZFYVE1,MAP1LC3B2,INHBB,DDIT3,CPEB4,ZFP36,RRAGC,GABARAPL2,PPP1R15A,MAP1LC3A,HSPA5,HMGCL,ZC3H12A,ULK1,AACS,GABARAPL1,FADS1,DAP,RALB,SREBF2,EIF2AK2,CAV1,ATF4,MTMR3,TBC1D5,NUAK2,FOXO1,LRRK2,TBL2,ATG5,ASNS,PPARGC1A,LRP11,RRP8,DNAJC15,RRAGA,WDR59,WDR24,SRD5A1,BMPR2,SLC38A2,PIK3C3,CTSL2,DSC2,AKR1C3,ATF3,KLF10,ATG7,FBXO2…
GO_MYOBLAST_DIFFERENTIATION	0.43624	1.25872	0.2	0.36284	37	27	IFRD1,HMGCR,EPAS1,LGALS1,RBPJ,CSRP2,SOX15,HINFP,NOTCH1,WNT10B,JAG1,SRF,MBNL1,RB1,CAST,ISL1,CTNNB1,NRG1,TCF7L2,MAPK14,PITX1,MAML1,REST,SDC1,MAPK12,DTYMK,TBX2
GO_MACROAUTOPHAGY	0.30406	1.25779	0.0365854	0.362997	281	231	MYLK,RRAGD,PDK1,ATG9B,HK2,OPTN,TNIK,ALKBH5,TMEM39A,TP53INP2,WDR45L,PFKP,WIPI1,SQSTM1,STOM,STBD1,PI4K2A,TMEM39B,FGFBP1,ATG14,WDR45,PARK2,MAP2K1,PINK1,HIST1H3H,ZFYVE1,MAP1LC3B2,PRKAB2,C1orf210,RRAGC,GABARAPL2,EPG5,MBD5,LAMTOR3,MAP1LC3A,RAB1A,TOMM20,IST1,C8orf59,ATG4A,GABARAP,RAB7A,CHST3,KRT15,ULK1,TOMM7,ATG9A,C12orf44,RB1CC1,OBSCN,ATG12,GABARAPL1,UVRAG,MTMR14,C6orf106,KCNQ1,HIST1H3D,FAM131B,UBA52,Z…
GO_ADULT_BEHAVIOR	0.349679	1.25471	0.0555556	0.36557	135	68	MAFG,SLITRK6,TMOD1,LGI4,CSTB,CACNB4,EFNB3,PARK2,NPC1,ATP1A3,SHANK2,PPARA,ARCN1,PTEN,EPHA4,ABAT,MECP2,CHRNB1,APP,CDK5,GIGYF2,PUM1,SDK1,NTAN1,NR4A2,ABHD12,PPT1,TSC1,OXR1,NLGN3,CLN8,GRIN2D,ARRB2,ID2,BTBD9,HTRA2,DNM1,CHD7,BBS2,TBCE,BBS4,PCDH17,SLITRK5,GLRB,MAPT,ATP1A2,FOXA2,PAFAH1B1,USP46,PBX3,CTNS,PARK7,NR4A3,ZFHX2,HOMER1,HDAC2,FXN,HIPK2,CNP,DMBX1,FGF12,NTSR1,SNCG,EPS8,SPTBN2,CHRNA5,HOXB8,ADAM22
GO_REGULATION_OF_ENDOTHELIAL_CELL_APOPTOTIC_PROCESS	0.43335	1.25438	0.177419	0.365593	42	26	TNFAIP3,ICAM1,TNIP2,ANO6,ANGPTL4,SEMA5A,MAPK7,BRAF,CD248,PRKCI,AGER,IL11,ABL1,SERPINE1,ANGPT1,AKR1C3,GATA3,NDNF,CD40,BMP4,NFE2L2,COL18A1,XBP1,GAS6,GPER,THBS1
GO_MECHANORECEPTOR_DIFFERENTIATION	0.413885	1.25381	0.196721	0.366269	51	34	SLITRK6,SDC4,DFNB31,PDZD7,RBPJ,STRC,TMC1,RAC1,SEC24B,MCOLN3,ATP8B1,NOTCH1,PLS3,JAG1,DFNA5,WDPCP,JAG2,SLC4A7,CTHRC1,FAT4,FGFR1,FGF20,PAFAH1B1,HES1,BMP4,SLC9A3R1,NAGLU,MKS1,SCRIB,SOD1,VANGL2,USH1G,MYO7A,FZD2
GO_REGULATION_OF_TOLL_LIKE_RECEPTOR_SIGNALING_PATHWAY	0.408759	1.25311	0.147541	0.367142	49	38	TNFAIP3,BIRC3,CD14,NR1D1,NFKBIL1,HMGB1,IRF1,BIRC2,IRF7,LYN,LY96,CAV1,PTPN22,WDFY1,PELI1,PDPK1,ARRB2,LGR4,CYBA,UBQLN1,DAB2IP,F2RL1,IRAK3,BPIFB1,TLR2,TLR4,TLR5,FLOT1,SARM1,NR1H3,TLR3,GFI1,FLOT2,TIRAP,PIK3AP1,TYRO3,RSAD2,SMPDL3B
GO_REGULATION_OF_VASCULAR_ENDOTHELIAL_GROWTH_FACTOR_RECEPTOR_SIGNALING_PATHWAY	0.483521	1.25206	0.166667	0.368349	27	21	ITGA5,VEGFA,FIGF,HHEX,VEGFB,VTN,MYOF,FGF9,ARNT,PRKD2,PDCD6,DAB2IP,ITGB3,PTPN1,FZD4,MMRN2,NEDD4,GRB10,HIF1A,IL1B,VEGFC
GO_PEPTIDYL_PROLINE_MODIFICATION	0.382772	1.2521	0.107143	0.36874	57	49	EGLN3,P4HA1,P4HA2,EGLN1,FKBP14,TTC9C,P4HB,FKBP8,PDIA2,LEPRE1,FKBP1B,FKBP11,TTC9,PPIL4,PPIL3,FKBPL,CRTAP,PPIL6,FKBP1A,P4HA3,NKTR,PPIC,EGLN2,PPID,FKBP5,LEPREL1,FKBP2,PPIE,FKBP10,PPIG,FKBP9,PPIA,PPIAL4G,FKBP3,PPIB,RANBP2,PPP2R4,OGFOD1,PPWD1,CWC27,PPIL2,PIN4,PIN1,FKBP4,LEPREL2,PPIH,PPIF,FKBP7,PPIL1
GO_CELLULAR_RESPONSE_TO_UV	-0.332225	-1.25961	0.111111	0.36923	66	63	CDKN1A,USP28,PTN,HIST3H2A,PPP1R15A,HYAL1,AQP1,STK11,MFAP4,CUL4B,MC1R,HYAL3,ATF4,ZBTB1,DDB2,CASP9,TP53INP1,EP300,YY1,BAK1,KDM1A,MAPK9,POLH,ERCC4,PIK3R1,CERS1,CREBBP,PPID,FBXW7,TP73,N4BP1,TRIAP1,USP47,TP53,SIRT1,DDB1,XPC,BAX,MDM2,TMEM161A,ACTR5,EIF2AK4,PTPRK,NEDD4,CHEK1,AURKB,EIF2S1,HYAL2,XPA,NOC2L,RUVBL2,CRIP1,PTGS2,IMPACT,PBK,INO80,ATR,PCNA,MYC,POLD1,CDC25A,MME,NFATC4
GO_NEGATIVE_REGULATION_OF_EPITHELIAL_CELL_DIFFERENTIATION	-0.404256	-1.26013	0.170213	0.369381	37	23	FRZB,SOX9,GSK3B,CAV1,NOTCH1,GSK3A,FOXE3,CTNNB1,XDH,S1PR3,HES1,YAP1,GRHL2,STAT1,MSX2,EZH2,TBX3,ZEB1,OVOL2,SRSF6,CCND1,ID1,OSR1
GO_REGULATION_OF_INTRACELLULAR_ESTROGEN_RECEPTOR_SIGNALING_PATHWAY	-0.422312	-1.26072	0.173913	0.36945	28	23	KANK2,UFSP2,PAK1,CNOT2,UFM1,CNOT1,DDRGK1,DYX1C1,ISL1,UFL1,MED1,DDX17,STRN3,FOXA1,MLL2,PHB2,CARM1,SRC,DDX5,UBA5,FOXH1,SKP2,BRCA1
GO_SPROUTING_ANGIOGENESIS	0.395664	1.25027	0.174603	0.370262	45	36	PGF,VEGFA,JMJD6,LOXL2,ESM1,CDC42,SEMA5A,NOTCH1,ITGB1BP1,SRF,GPR124,NRARP,ITGB1,ANGPT1,FAM105B,EPHB4,NRP1,RNF213,CCBE1,SEMA3E,RSPO3,FGF2,PTK2B,NR4A1,EGR3,ROBO1,BMP4,EFNB2,PARVA,SLIT2,LEF1,GPLD1,E2F8,THBS1,E2F7,BMPER
GO_DIVALENT_INORGANIC_CATION_TRANSPORT	0.313963	1.25061	0.0434783	0.370472	268	155	PKD1L2,CACNA1I,ERO1L,CCR1,SLC30A10,CACNA1H,TRPV2,GRIN3B,TCN1,NIPA1,CATSPER1,SLC25A25,CACNB4,SLC30A3,ATP2A3,JPH2,NOL3,ORAI3,ATP2A1,CNNM2,TRPV3,DDIT3,SLC39A7,PANX1,CACNB3,CATSPER2,ANO6,TMC1,CAMK2D,PDE2A,BBC3,TPT1,SLC8A2,FYN,F2R,MCOLN3,ASPH,BSPRY,PRKCE,TRPC1,JPH3,DENND5B,SELK,SLC30A5,FKBP1B,CAV1,SLC39A13,CDK5,ANXA5,TMEM66,VDAC1,CCL5,ITPR3,MICU1,NIPA2,TPCN1,SLC39A14,PPP3CA,MAGT1,ATP2B4,ATP2C2,SLC39A9…
GO_REGULATION_OF_EPIDERMAL_CELL_DIFFERENTIATION	0.425493	1.25078	0.180328	0.370501	45	31	MAFG,ERRFI1,TRIM16,PTCH1,NCOA3,MAFF,PTCH2,NOTCH1,ROCK1,PRKCH,CD109,C1orf172,MED1,MYCN,HEY2,HES1,MYCL1,GRHL2,BMP4,SFN,H2AFY,CYP27B1,ROCK2,MSX2,EZH2,KEAP1,VDR,H2AFY2,OVOL2,AQP3,SRSF6
GO_POSITIVE_REGULATION_OF_CELL_DEVELOPMENT	0.294014	1.25038	0.0119048	0.370623	472	339	PLAG1,EPHA3,RNF112,ADAMTS1,LTA,NKX6-1,TGFB1,KCTD11,VEGFA,NEU1,TRPV2,PPP2R5B,SNAI1,RAPGEF1,NGFR,PDE3A,DNM2,SCN1B,L1CAM,TLE6,BMP2,PALM,EPB41L5,NCKIPSD,HOXD3,DUOXA1,SDCBP,CIB1,SIRT2,SOX8,SEMA7A,MAP1B,PARK2,MAP2K1,CBFA2T2,NPTN,CPEB3,PTN,APBB1,CX3CL1,GOLGA4,ATP8A2,FN1,RFX3,MAP2K2,RND2,ARF1,SPINT1,DISC1,NEGR1,SNX3,NDEL1,IST1,FYN,NDRG4,BCL6,SYT17,PTK6,MYADM,KDM2B,SPAG9,ABL2,GSK3B,ILK,RAC1,STK11,CDC42,ZM…
GO_POSITIVE_REGULATION_OF_MESONEPHROS_DEVELOPMENT	0.481093	1.24923	0.241379	0.371647	22	15	TGFB1,VEGFA,WNT2B,SOX8,SOX9,SIX4,PAX8,HOXB7,MAGED1,LGR4,GATA3,BASP1,SIX1,NOG,LHX1
GO_NUCLEOTIDE_BINDING_DOMAIN_LEUCINE_RICH_REPEAT_CONTAINING_RECEPTOR_SIGNALING_PATHWAY	0.456518	1.2493	0.2	0.372039	28	26	TNFAIP3,IKBKG,NFKBIA,CYLD,IRAK2,UBE2V1,RELA,ITCH,RIPK2,UBA52,RPS27A,TAB2,FAM105B,MAP2K6,TRAF6,TAB1,CHUK,TAB3,IKBKB,UBE2N,MAP3K7,RNF34,IRAK1,UBB,NOD1,CASP8
GO_LUNG_ALVEOLUS_DEVELOPMENT	0.443065	1.24851	0.15942	0.37226	41	33	ERRFI1,PDGFA,GATA6,FOXP2,MAPK8IP3,STRA6,ATP7A,CIC,STK40,BMPR2,CREB1,FGFR2,LIF,ABCA12,MAN2A1,ATXN1L,RC3H2,NKX2-1,FOXA1,ASXL1,MAN1A2,BMP4,ADA,HOXA5,SEPN1,HS6ST1,TGFB3,PHF14,TNS3,PKDCC,EDN2,FZD1,IGFBP5
GO_CEREBRAL_CORTEX_CELL_MIGRATION	0.404282	1.24831	0.2	0.372348	43	32	SRGAP2,DIXDC1,C16orf45,DISC1,EFHC1,NDEL1,EGFR,RAC1,CDK5R2,CDK5,SOCS7,RTN4,PEX13,GPR56,DAB2IP,MBOAT7,PSEN1,CTNNB1,NRP1,SEMA3A,NKX2-1,FGFR1,FGF13,PAFAH1B1,ROBO1,LHX6,LAMB1,FUT10,FBXO45,GLI3,SLIT2,POU3F2
GO_NEGATIVE_REGULATION_OF_CALCIUM_ION_TRANSPORT	0.429993	1.24728	0.118644	0.372445	51	28	STC1,TGFB1,NOS3,ICAM1,GSTM2,INPP5K,FMR1,FKBP1B,GNB5,C19orf26,FKBP1A,CALM2,UBQLN1,SRI,CRHR1,ATP1A2,CALM3,CALM1,PAWR,TRIM27,GSTO1,SLC30A1,PTGS2,PACSIN3,NTSR1,CLIC2,PKD2,BCL2
GO_REGULATION_OF_RECEPTOR_RECYCLING	0.491949	1.24748	0.280702	0.372507	20	15	OPTN,PCSK9,ECE1,KIF16B,CHMP5,AP1AR,VAMP3,INPP5F,ARAP1,PSEN1,NSF,LAMTOR1,ACHE,SCRIB,TBC1D16
GO_BODY_FLUID_SECRETION	0.39561	1.24856	0.101695	0.372667	71	50	SLC6A3,SLC4A5,VEGFA,NPR3,HK2,PAM,ATP7B,UCN,SLC22A4,APLN,DDR1,AQP1,GUCA1B,STAT5A,COPA,ANXA2,VAMP2,RAB14,CAV1,USF2,C11orf63,ATP7A,VAMP3,OXTR,CREB1,VAMP8,CEL,XDH,MED1,EDN1,STAT5B,AGR2,NCOA1,NCOR1,APRT,AQP5,PPAT,AGPAT6,NME1,HIF1A,KCNN4,VDR,UPRT,SLC29A1,PRLR,CHRM3,DHODH,CCND1,UMPS,CAD
GO_RNA_STABILIZATION	-0.439667	-1.25729	0.1	0.372684	31	26	CCRN4L,ZFP36,PABPC1,MAPKAPK2,RBM38,TARDBP,CIRBP,HNRNPC,ELAVL1,MAPK14,PAIP1,YBX1,CSDA,HNRNPD,MTOR,THRAP3,TIRAP,ANGEL2,SYNCRIP,HNRNPU,MYD88,DHX9,AXIN2,DKC1,HNRNPA0,E2F1
GO_CYCLIC_NUCLEOTIDE_METABOLIC_PROCESS	0.412037	1.24755	0.172414	0.372927	57	34	ADM,NPR3,ADORA2A,PDE3A,PDE3B,CACNB4,PDE4C,PDE2A,AQP1,PDE8A,PDE4A,AMPD2,PDE7B,ADCY9,NPPA,PTHLH,PDE8B,PDE5A,PDE4B,PDE10A,GUCY1B3,GUCY1A3,PDE9A,MB21D1,ADCY6,NPR2,ADCY7,ADCY3,NUDT4,CNP,PDE7A,PDE4D,PDE11A,CALCRL
GO_REGULATION_OF_B_CELL_MEDIATED_IMMUNITY	0.439403	1.24759	0.193548	0.373288	41	27	TNF,LTA,C3,TGFB1,SUSD4,APLF,BCL6,HPX,NDFIP1,CD226,CD40,FOXJ1,PTPN6,IL27RA,TNFSF13,SUPT6H,PVRL2,MSH6,WHSC1,EXOSC3,PAXIP1,THOC1,STAT6,C4BPB,FOXP3,CLCF1,UNG
GO_REGULATION_OF_METANEPHROS_DEVELOPMENT	0.499051	1.24591	0.22449	0.37343	23	15	PDGFRB,PDGFA,HNF1B,PAX8,LIF,CTNNB1,FAT4,BASP1,WWTR1,YAP1,PDGFB,BMP4,STAT1,EGR1,MYC
GO_POSITIVE_REGULATION_OF_DEFENSE_RESPONSE	0.290454	1.24634	0.0555556	0.37351	364	255	TANK,ITGB2,TNFAIP3,TNF,BIRC3,IKBKG,OSM,LTA,C3,TGFB1,NFKBIA,RELB,CD14,CTSK,TNIP1,DEFB103A,TLR6,IL23A,CTSS,ETS1,CLEC4A,POLR3D,UCN,CYLD,HLA-E,PRKACB,TNIP2,ADAM8,CX3CL1,HMGB1,PDE2A,IL15,IRAK2,CDK19,IL18,FYN,GBP5,LAMP1,S100A14,PGLYRP3,HPX,BIRC2,PSMD10,UBE2V1,TRIM15,BCL10,IRF7,CLEC7A,TXK,RELA,ITCH,LYN,PSMB9,PRKCE,LY96,GPRC5B,RIPK2,CD47,UBA52,MAPKAPK2,KRAS,UBE2D2,RPS27A,RPS19,FBXW11,MAPK3,LSM14A,PSMB8,L…
GO_PEPTIDYL_TYROSINE_MODIFICATION	0.32072	1.24653	0.180328	0.373588	186	137	CSF2,EPHA3,OSM,PDGFRB,CLK3,DDR2,CLK4,EGF,CSF1R,DYRK3,TESK2,INSR,CLK1,MAP2K1,NPTN,FGFR4,DDR1,MAP2K2,IL15,JAK1,FYN,TESK1,EGFR,STAT5A,IGF1R,PTK6,ABL2,F2R,ZMYM2,PIBF1,TXK,LYN,EPHA4,DYRK1B,FRK,FER,RIPK2,STK16,EIF2AK2,CLK2,LTK,MET,MAPK3,MAP2K7,FGF9,STYK1,TIE1,ABI1,PEAK1,DYRK1A,PTK2,TNK2,SGK223,RYK,EPHB3,DYRK4,TWF1,FGF17,SCYL1,CSF2RA,MAP2K3,ABL1,YES1,MAP2K4,FGFR2,TYK2,PRKCD,MAP2K5,ABI2,LIF,ERBB3,EPHB4,M…
GO_VESICLE_LOCALIZATION	0.319389	1.24603	0.0843373	0.37367	224	184	RAB3A,IKBKG,SEC24A,DNM2,DPYSL2,SEC24D,WIPI1,TBC1D20,BLOC1S3,SEC22B,SYT5,TC2N,RAB5A,SEC13,STX11,LMAN1,PRKCZ,GOLGA2,ARF1,RAB1A,STX1A,BET1,TFG,TRAPPC3,STX5,GBF1,NDEL1,SEC31A,SEC23A,SNPH,SEPT5,SYT17,TMED2,STX2,SAR1B,CNIH2,SEC23IP,GOSR2,AP3S1,SYT13,COL7A1,SNAP23,DENND1A,VAMP2,SEC24B,TRAPPC6A,CANX,CD59,SEC24C,YKT6,USO1,MYO1A,SNAP25,TMED9,BBS7,SEC16A,WASL,STX4,CDK5,SYTL4,STX3,KIFAP3,NDE1,ITSN1,SYT15,C2C…
GO_MACROPHAGE_ACTIVATION	0.485049	1.24535	0.196429	0.374018	31	16	CSF2,JMJD6,CX3CL1,HMGB1,PRKCE,CRTC3,TLR1,TLR4,FOXP1,JUN,SBNO2,TLR3,EDN2,CLU,SYK,SLC7A2
GO_OLFACTORY_LOBE_DEVELOPMENT	0.428308	1.24478	0.234375	0.374886	36	23	CSF1R,EFNA2,DPYSL2,SEMA7A,RAC1,EXT1,SRF,AGTPBP1,LRRK2,ID2,SKI,RPGRIP1L,CHD7,SEMA3A,FGFR1,FEZF1,ROBO2,ROBO1,OGDH,DLX2,SLIT2,ATF5,KIF14
GO_REGULATION_OF_INTERLEUKIN_10_PRODUCTION	0.439547	1.24438	0.207547	0.375146	46	24	TNFRSF9,HLA-DRB1,IL23A,PDCD1LG2,BCL3,HMGB1,PRKCZ,CD83,IL20RB,PIBF1,TRIB2,LGALS9,PTGER4,AGER,TUSC2,CD274,TLR4,HSPD1,CD46,TNFRSF21,PYCARD,PRG2,IDO1,FOXP3
GO_INNER_EAR_RECEPTOR_CELL_DEVELOPMENT	0.434954	1.24414	0.166667	0.375229	35	25	SLITRK6,SDC4,DFNB31,PDZD7,STRC,TMC1,RAC1,SEC24B,ATP8B1,WDPCP,SLC4A7,CTHRC1,FAT4,FGFR1,PAFAH1B1,HES1,SLC9A3R1,NAGLU,MKS1,SCRIB,SOD1,VANGL2,USH1G,MYO7A,FZD2
GO_PITUITARY_GLAND_DEVELOPMENT	0.429727	1.24364	0.15873	0.375233	42	25	ALDH1A2,SLC6A3,WNT4,BMP2,ETS1,TBX19,RBPJ,DUOX2,CDH1,KDM1A,GATA2,SRD5A1,CREB1,ISL1,NKX2-1,HES1,PITX1,BMPR1A,BMP4,GLI2,GLI1,NOG,POU3F2,FGF8,SOX2
GO_CAMP_METABOLIC_PROCESS	0.451518	1.24382	0.245283	0.375342	34	23	ADM,NPR3,ADORA2A,PDE3A,PDE3B,CACNB4,PDE4C,PDE2A,PDE8A,PDE4A,PDE7B,ADCY9,PTHLH,PDE8B,PDE4B,PDE10A,ADCY6,ADCY7,ADCY3,PDE7A,PDE4D,PDE11A,CALCRL
GO_AMINO_SUGAR_METABOLIC_PROCESS	0.416671	1.24317	0.169811	0.375785	40	31	PGM3,CHST7,GFPT1,ST3GAL2,UAP1,UAP1L1,GNPDA1,LARGE,OVGP1,FN3K,GNE,MGEA5,RENBP,ST3GAL1,NANP,NAGK,CHI3L2,CHI3L1,ST6GAL1,GNPDA2,GNPNAT1,OGT,CTBS,CMAS,DPAGT1,GFPT2,AMDHD2,EXTL2,NPL,CHID1,CHST4
GO_MYD88_DEPENDENT_TOLL_LIKE_RECEPTOR_SIGNALING_PATHWAY	0.424535	1.24205	0.203704	0.376023	32	24	CD14,TNIP1,TLR6,IRAK2,LY96,UBA52,RPS27A,TAB2,TLR1,IRAK3,TLR2,TLR4,TRAF6,TLR5,TAB1,TAB3,IRAK4,MAP3K7,HSPD1,MAP3K1,IRAK1,TIRAP,UBB,MYD88
GO_MUSCLE_CONTRACTION	0.318305	1.24253	0.106061	0.376109	233	145	SCN5A,MYLK,PGAM2,VCL,SLC6A8,CACNA1H,TMOD1,SORBS3,GJC1,KCNE2,RCSD1,SCN1B,TNNC2,MB,DES,STBD1,VEGFB,TACR1,PIK3C2A,SNTA1,TNNT1,TNNT2,SLC9A1,ATP1A3,ARG2,ATP8A2,CAMK2D,EEF2,PKP2,TNNI3,DMPK,ASPH,PPP1R13L,PXN,KCNQ1,MYL12A,CHRNB1,FKBP1B,TNNT3,NEDD4L,HRC,SCN3B,PLA2G6,MYOF,KCNH2,ALDOA,ACTA2,TMOD2,EMD,TPM2,TMOD3,TCAP,MYL12B,MYH14,ATP1B1,TPM1,ROCK1,DLG1,GAA,SMAD5,CALM2,MAP2K3,MYL6,VIM,OXTR,SNTB1,COL4A3BP,MYL6…
GO_NEGATIVE_REGULATION_OF_HORMONE_SECRETION	0.375294	1.24273	0.152542	0.376189	74	46	OSM,HMGCR,INHA,RAB11FIP5,PIM3,UCN,NOV,PDE4C,SIRT4,PARK2,INHBB,NMB,RAB11FIP1,FKBP1B,ANXA5,SYTL4,PFKL,ADRA2B,PPP3CA,KCNJ11,INHBA,PDE8B,CRY1,ACVR1C,IL6,IL11,PTPN11,ENY2,LIF,EDN1,PSMD9,MIDN,NPFF,REST,RAB11FIP3,SREBF1,NDUFAF2,IRS1,ADRA2C,BMP8A,IL1B,HADH,VSNL1,ADORA1,PTGS1,UCP2
GO_NEUTRAL_AMINO_ACID_TRANSPORT	0.458405	1.24177	0.1875	0.376206	34	19	SLC6A20,NFKBIE,SLC1A1,SERINC3,SERINC1,SLC7A5,SERINC5,SLC38A1,SLC36A4,SLC36A1,SLC38A2,SLC1A5,SERINC2,SLC3A2,SLC1A4,SLC38A7,SLC43A1,SLC43A2,SLC6A9
GO_AMINO_ACID_TRANSMEMBRANE_TRANSPORT	0.360628	1.24207	0.15	0.376454	67	40	SLC6A20,SLC17A7,SLC6A8,SLC25A2,SLC6A12,SLC6A6,SLC1A1,SLC25A22,SLC6A16,SLC7A5,SLC7A7,SLC38A1,SLC36A4,PQLC2,PEX3,SLC7A5P1,SLC16A12,SLC36A1,SLC38A2,SLC1A5,SLC25A12,SLC7A5P2,SLC7A1,SLC38A9,SLC7A6,SLC1A4,SLC38A6,SLC38A10,SLC38A7,SLC25A26,SLC43A1,SLC1A3,SLC43A2,SLC6A9,SLC7A2,SLC25A15,SLC7A11,SLC25A13,SLC38A4,SLC16A10
GO_REGULATION_OF_GENE_EXPRESSION_EPIGENETIC	-0.279233	-1.25466	0.0869565	0.377202	229	196	KDM1B,HIST1H4I,PADI2,HDAC5,HIST4H4,SIRT2,PHF1,SIRT4,WBP2,EIF1,HIST1H3H,MBD3,ZFP36,HIST3H2A,CREBZF,HIST2H3D,MORF4L2,STAT3,WTIP,UBE2B,TNRC6C,LIMD1,TAF1D,GSK3B,BAZ2A,HIST2H2AC,SLC50A1,SNIP1,JARID2,POLR2H,ARID4A,KCNQ1,HIST1H3D,MECP2,EIF2C4,SF3B1,SIRT5,PUM1,SMAD2,HIST1H2AC,RLIM,H2AFJ,EP300,POLR1D,CNOT7,SMAD3,MBD1,DOT1L,MRPL44,ZNRD1,ARID4B,MBD2,HIST1H2AD,PHF8,RRP8,DEK,BAHCC1,HDAC6,TARBP2,H3F3B,CNOT1,PR…
GO_SKELETAL_SYSTEM_MORPHOGENESIS	0.311672	1.24086	0.101449	0.377211	201	142	STC1,ACP5,INSIG1,INSIG2,HOXA6,TGFB1,COL13A1,BMPR1B,HOXD3,PHOSPHO1,COL27A1,RAB33B,EIF4A3,TGFBR1,DHRS3,MEF2D,IMPAD1,SOX9,PAPPA2,HYAL1,SATB2,HOXB6,SIX4,WDR19,TULP3,WNT10B,RARA,SMAD2,CHSY1,HOXB7,THRA,AXIN1,TFAP2A,THBS3,SMAD3,IFT140,DLG1,COL1A1,GLG1,TGFB2,TIPARP,NAB2,GNAS,CSRNP1,SLC39A1,SKI,HOXA3,WDR48,RUNX2,CTGF,ACVR2B,BMPR2,PRKRA,MMP13,BMP1,NKX3-2,ZFAND5,PLEKHA1,FGFR2,SETD2,CHST11,PSEN1,CTNNB1,RAB23…
GO_REGULATION_OF_VACUOLAR_TRANSPORT	0.431678	1.24097	0.245902	0.377539	29	27	EHD2,MAP2K1,MAP2K2,ARF1,SNX3,NDRG4,MAPK3,LRRK2,SORL1,DAB2,RAB21,INPP5F,RDX,VAMP7,RAB11B,MAPK1,VPS11,PTPN23,EZR,EHD1,VPS35,SNX12,DNAJC13,MTMR2,SRC,MSN,SNAPIN
GO_POLYSACCHARIDE_METABOLIC_PROCESS	0.363186	1.24004	0.104167	0.377679	80	62	PPP1R3B,CHST7,PGM5,GBE1,PHKG1,PYGM,NR1D1,MGAM,STBD1,PPP1CB,EXT2,GSK3B,PGM1,PPP1R3E,UGP2,UBA52,PHKG2,RPS27A,PPP1CC,EXT1,GLT8D1,PRKAG2,GYS1,PPP1R2,GAA,CSGALNACT2,STK40,PGM2,CALM2,GSK3A,CHST1,GLT8D2,PPP1R3C,CALM3,B3GNT2,AKT2,NANS,CALM1,B3GNT1,HAS3,PHKA2,B3GNT3,PYGB,PPP1R3D,AKT1,PPP1CA,GYG2,EPM2A,AGL,PER2,PHKB,IL6ST,PHKA1,UBB,HAS2,NDST1,PFKM,PYGL,GNMT,NHLRC1,CPS1,ALG1
GO_CELL_SUBSTRATE_ADHESION	0.321106	1.24043	0.0694444	0.377697	164	126	ITGA5,ITGB2,VCL,TNXB,ITGB6,COL13A1,SORBS3,EFNA1,COL17A1,EPB41L5,HOXD3,TMEM8B,FXC1,TESK2,SRGAP2,FBLN5,STRC,DDR1,FN1,RAB1A,WHAMM,ADAM9,ADAMTS13,CD63,ILK,RAC1,PPARD,COL5A3,BCL2L11,CUZD1,VTN,PXN,FER,PPFIA1,FERMT2,CDK5,ZYX,ITGB1BP1,SRF,MARCKS,ITGB8,PEAK1,DAG1,THBS3,PDPK1,SRCIN1,TSC1,EPHB3,ITGB4,ITGA10,CCL21,AKIP1,ITGA2,MKLN1,VAMP3,ABL1,CTGF,ITGB1,MICALL2,ANGPT1,FERMT3,ITGAV,MERTK,FGFRL1,ITGB5,CTNNB1,I…
GO_PH_REDUCTION	0.412268	1.23975	0.15873	0.377844	39	35	SLC17A7,ATP6V1C2,ATP6V1F,ATP6V1G2,ATP6V1D,ATP6V0E1,RAB20,RAB7A,ATP6V1H,CLN5,ATP6AP1,ATP6V1C1,ATP6V1E1,CLIC4,ATP6V0B,ATP6V0D1,ATP6V1G1,ATP6V0A4,ATP6V1A,PPT1,ATP6V0A1,ATP6V0C,ATP6V1B2,TCIRG1,CLN3,RAB38,ATP6V0D2,TTPA,CLCN3,ATP6V0A2,ATP6V0E2,GPR89A,ATP6V1E2,CLN6,ATP6V1B1
GO_NEGATIVE_REGULATION_OF_TOLL_LIKE_RECEPTOR_SIGNALING_PATHWAY	0.470105	1.24015	0.27451	0.377891	29	20	TNFAIP3,CD14,NR1D1,NFKBIL1,LYN,LY96,PDPK1,ARRB2,LGR4,UBQLN1,DAB2IP,F2RL1,IRAK3,BPIFB1,TLR4,SARM1,TLR3,PIK3AP1,TYRO3,SMPDL3B
GO_AMINOGLYCAN_METABOLIC_PROCESS	0.315526	1.23929	0.0689655	0.377986	166	111	TGFB1,PDGFRB,CHST7,SDC4,CHST15,IDS,ST3GAL2,PRELP,ITIH4,SLC9A1,IMPAD1,B4GALT4,LYG1,PIM1,HYAL1,ITIH5,IL15,VCAN,XYLT2,EXT2,B3GAT1,CHST3,PGLYRP3,HEXB,OVGP1,ST3GAL6,GNS,GALNS,HYAL3,EXT1,GLB1,FUCA1,ST3GAL4,CHPF,SLC35D2,HS2ST1,CHSY1,SGSH,GPC2,ST3GAL1,UST,B3GAT3,B4GALT1,KIAA1199,DSEL,CSGALNACT2,B4GALT5,CHPF2,GLCE,ABCC5,UGDH,ANGPT1,CHST11,B4GALT3,HS3ST1,FOXC1,CHI3L2,CHI3L1,SDC2,CSPG4,CD44,CHST1,NDNF,CHSY3…
GO_SENSORY_PERCEPTION	-0.267299	-1.25296	0.0344828	0.378094	938	294	SLITRK6,TH,CNGA4,RAB3A,SLC6A3,AOC2,ADORA2A,FSCN2,TRPV2,GJC1,NGFR,RGS9,ICAM1,P2RY1,GABRR2,NXNL2,PRR4,MYO15A,OR11H12,DLG2,GJA3,CACNB4,OR11H2,IMPG2,OR2AE1,DFNB31,ALOXE3,PDZD7,UCN,EPAS1,KCNK4,OMP,TACR1,TPRN,CDKN2D,DHRS3,LXN,DRAM2,NLGN2,STRC,OR10S1,TMC1,SCNN1D,TAS2R5,ATP8A2,TAS2R3,MYO3B,FYN,GUCA1B,OR52W1,UNC119,CST1,PDE4A,SPATA7,CRYBB3,RGS16,RDH5,BBS10,WFS1,GJB3,TAS1R3,OLFM2,NOB1,HEXB,BBS9,ATP8B1,LRIG…
GO_REGULATION_OF_LIPID_STORAGE	0.418778	1.23948	0.224138	0.378096	41	31	TNF,C3,NFKBIA,SCARB1,ALKBH7,PPARA,ZC3H12A,SREBF2,PNPLA2,FTO,PTPN2,FITM2,IL6,ABCG1,OSBPL11,PLA2G10,ITGAV,OSBPL8,ITGB3,FBXW7,NR1H2,EHD1,PPARG,SIRT1,ABHD5,MSR1,NR1H3,NFKB1,MEST,ACACB,ABCA1
GO_NUCLEOTIDE_EXCISION_REPAIR_PREINCISION_COMPLEX_STABILIZATION	-0.445964	-1.25238	0.117647	0.378212	21	20	ERCC5,CUL4B,DDB2,ERCC4,GTF2H5,ERCC1,CUL4A,RBX1,GTF2H1,GTF2H4,RPA1,ERCC3,DDB1,XPA,ERCC2,RPA2,GTF2H3,PARP1,GTF2H2,CHD1L
GO_MONOCARBOXYLIC_ACID_CATABOLIC_PROCESS	-0.351321	-1.25327	0.0645161	0.378842	96	80	LPIN1,MUT,IVD,MCEE,LPIN2,PPARD,AKR1A1,PRODH,ACAD10,ABAT,ACOT8,ACAD11,ACADVL,LPIN3,PEX13,ECI2,PHYH,CYP4F12,CRAT,CRYL1,ACOX1,PLA2G15,ECI1,MMAA,ETFA,CEL,HADHB,ETFDH,HADHA,CRABP1,ACAA1,SCP2,AMACR,ECH1,CPT1B,HACL1,PEX7,LIPE,ACADS,ACOX3,CPT1A,SESN2,DECR1,ACADSB,ECHS1,HSD17B4,SLC25A17,ACADM,IDUA,BDH2,PCCB,ETFB,DCXR,ABCD1,CYP39A1,PCCA,CYP4F3,GOT2,ACAD8,PON3,SORD,ACOXL,ALDH4A1,EHHADH,ABCD3,NUDT19,ALDH5A1,…
GO_RNA_SPLICING	-0.264049	-1.25136	0.0416667	0.379108	367	337	NOVA2,JMJD6,RBM15,NOL3,ZRSR2,KIAA1875,U2AF1L4,EIF4A3,CIR1,PRPF3,RRAGC,AKAP8L,SYF2,MBNL2,SMNDC1,RNF113A,BUD31,RBFOX2,SRSF9,RBMXL1,SRPK2,AKAP17A,KIAA1429,WTAP,SCNM1,SNRNP48,C2orf49,TRPT1,PCBP2,PPP4R2,GEMIN8,DHX32,POLR2H,HNRNPH2,SF3B1,PABPC1,C22orf28,SF3B2,SPEN,USP49,SRSF4,PCBP1,XAB2,RBM41,SART1,ERN1,PPP2CA,POLR2C,ESRP1,ISY1,ZCRB1,SF3B14,PPIL3,SNRNP27,SLU7,GTF2F1,PRPF38B,POLR2J,ZMAT5,LSM1,MBNL1,GTF2…
GO_NEGATIVE_REGULATION_OF_BLOOD_PRESSURE	-0.408264	-1.24892	0.166667	0.380326	43	25	NOS3,KCNK6,SOD2,UCN,APLN,PPARA,ABAT,GCH1,SCPEP1,NPPA,PRCP,BMPR2,RNPEP,BBS4,ADRB2,ADRB1,UTS2R,BDKRB2,MKKS,NTSR1,ADORA1,VEGFC,DRD5,BDKRB1,GJA5
GO_REGULATION_OF_RNA_STABILITY	-0.286268	-1.24965	0.03125	0.380402	139	127	CCRN4L,MEX3D,CPEB3,ZFP36,ZFP36L1,ZC3H12A,PSMD10,PSMB9,DIS3,FMR1,PABPC1,UBA52,MAPKAPK2,RPS27A,PSMB8,PUM1,EXOSC1,DCP1A,CARHSP1,CNOT6L,YWHAZ,PUM2,DCP2,PSMA6,XRN1,PSMB7,RBM38,TARDBP,CIRBP,METTL14,PSME1,PRKCD,HNRNPC,EXOSC7,KHSRP,ELAVL1,PSMC4,PSMB1,PSMA2,RBM24,QKI,TNFRSF1B,UPF1,MAPK14,SERBP1,PSMB4,PCID2,YWHAB,PSMA5,ZC3H12D,PAIP1,TNFSF13,PSMA1,RC3H1,PSMC6,PSMC2,YBX1,PSMD9,PSME4,CSDA,HNRNPD,PSMD7,EXOSC5,…
GO_RRNA_CATABOLIC_PROCESS	-0.452165	-1.24743	0.155556	0.380622	17	15	DEDD2,DIS3,ERN2,XRN1,EXOSC7,EXOSC5,EXOSC10,EXOSC4,EXOSC3,DIS3L2,EXOSC8,DROSHA,EXOSC9,DIS3L,EXOSC2
GO_POSITIVE_REGULATION_OF_TYPE_I_INTERFERON_PRODUCTION	-0.351038	-1.25001	0.108108	0.38072	70	65	CD14,NFKB2,POLR3D,HMGB1,IRF1,TRIM15,IRF7,RELA,LRRFIP1,POLR2H,RIPK2,PTPN22,IFNAR1,EP300,POLR1D,ZBTB20,TBK1,IFIH1,PLCG2,IRF3,DDX41,CREBBP,POLR3A,POLR2F,CTNNB1,TLR2,TLR4,MB21D1,FLOT1,RNF135,XRCC6,POLR1C,POLR2E,POLR3GL,DDX3X,TLR3,HMGB2,ZC3HAV1,CRCP,HSPD1,NFKB1,IRAK1,POLR3E,IFI16,DHX36,MAVS,POLR3F,IRF5,XRCC5,POLR2K,PRKDC,POLR3K,TMEM173,POLR2L,MYD88,SYK,DHX58,DHX9,POLR3H,POLR3C,STAT6,DDX58,POLR3G,MRE11…
GO_GENE_SILENCING	-0.271634	-1.24787	0	0.381123	212	173	HIST1H4I,NUP210,HDAC5,HIST4H4,SIRT2,SIRT4,HIST1H3H,SOX6,MBD3,ZFP36,HIST3H2A,NUPL1,HIST2H3D,MORF4L2,STAT3,WTIP,UBE2B,TNRC6C,LIMD1,BAZ2A,SND1,HIST2H2AC,SNIP1,POLR2H,KCNQ1,TSNAX,HIST1H3D,POM121,MECP2,EIF2C4,PABPC1,SIRT5,TDRKH,PUM1,SMAD2,NUP98,POLR2C,HIST1H2AC,H2AFJ,CNOT7,POLR2J,CNOT6L,SMAD3,MBD1,DOT1L,CNOT2,MRPL44,MBD2,HIST1H2AD,RRP8,NCBP2,BAHCC1,TARBP2,H3F3B,CNOT1,PRKRA,EIF2C3,RBM4,HIST1H2AI,XPO5,E…
GO_POSITIVE_REGULATION_OF_VASOCONSTRICTION	-0.437473	-1.2464	0.153846	0.381598	35	18	ICAM1,TACR1,AVPR2,F2R,CAV1,OXTR,GJA1,TBXA2R,ADRA1B,ALOX5,AKT1,ADRA2C,UTS2R,PTGS2,SHC1,TRPM4,PTGS1,GJA5
GO_DNA_METHYLATION_OR_DEMETHYLATION	-0.383706	-1.24461	0.0833333	0.381961	59	41	KDM1B,BAZ2A,MLL5,FOS,TDRKH,MLL,GATAD2B,FTO,GNAS,ATRX,TET1,ALKBH1,ALKBH2,GATAD2A,ZFP57,TDG,PICK1,ALKBH3,MGMT,EHMT2,TET2,EHMT1,APOBEC3C,MTA2,APEX1,TET3,HEMK1,CTCF,EZH2,PLD6,MTRR,TRIM28,APOBEC3F,DNMT3A,TRDMT1,DNMT1,ATF7IP,DMAP1,PRMT7,DNMT3B,BEND3
GO_NEGATIVE_REGULATION_OF_LIPID_TRANSPORT	0.456926	1.23699	0.222222	0.382546	26	18	EGF,IRS2,ACSL4,PLA2R1,SREBF2,CRY1,APOE,PLA2G10,ITGAV,PTPN11,ITGB3,NR1H2,AKT2,AKT1,NR1H3,NFKB1,APOC1,THBS1
GO_NCRNA_CATABOLIC_PROCESS	-0.459043	-1.24488	0.190476	0.382698	22	18	DEDD2,DIS3,ERN2,NUDT16,XRN1,EXOSC7,EXOSC5,ZCCHC11,EXOSC10,EXOSC4,EXOSC3,DIS3L2,EXOSC8,DROSHA,EXOSC9,DIS3L,EXOSC2,POP1
GO_REGULATION_OF_ACUTE_INFLAMMATORY_RESPONSE	0.376624	1.23662	0.189655	0.383035	74	44	TNF,OSM,C3,SUSD4,C2,CFB,C3AR1,ADAM8,IL20RB,CD59,VTN,PROS1,CD55,CCL5,C4B,IL6,ASH1L,C8G,C4A,CFP,TNFRSF11A,SERPING1,PLA2G4A,OSMR,CFI,MASP1,PIK3CG,EDNRB,PHB2,CFH,PPARG,GSTP1,NLRP3,RHBDD3,IL6ST,CD46,ZP3,PHB,PTGS2,IL1B,C1QBP,C5,ADORA1,C4BPB
GO_NEGATIVE_REGULATION_OF_ESTABLISHMENT_OF_PROTEIN_LOCALIZATION	0.307684	1.2363	0.0454545	0.383063	209	161	TNFRSF9,TNF,MXI1,DACT3,NFKBIA,HMGCR,YOD1,RAB11FIP5,PIM3,CYLD,BTN2A2,NFKBIE,NOV,PDE4C,SIRT4,PARK2,NFKBIL1,ERLEC1,INHBB,TMBIM1,CX3CL1,GDI1,FN1,PDE2A,CREB3,NF1,CABP1,SNX3,ZC3H12A,TMEM59,GSK3B,F2R,RAB11FIP1,PSMD10,SERGEF,TMBIM6,INPP5K,NFKBIB,PPFIA1,FKBP1B,MAPK7,NDFIP1,CDK5,ANXA5,FBXW11,G3BP2,SYTL4,PPM1A,USP17L2,PFKL,PTPN22,ITGB1BP1,EMD,ERP29,UBAC2,PTGER4,LRRK2,THRA,RHBDF1,PPP3CA,OS9,FAM89B,SRCIN1,APO…
GO_REGULATION_OF_RESPONSE_TO_DNA_DAMAGE_STIMULUS	-0.284063	-1.24369	0.0882353	0.383105	145	133	MUC1,SNAI1,IER3,CDKN2D,PLA2R1,PTTG1IP,APBB1,PGAP2,HMGB1,TPT1,TERF2IP,EGFR,BRD4,PSMD10,UBE2V1,RNF169,FBXO18,PPP4R2,ING2,ELL3,UBE2V2,CBX8,CDK9,PIAS4,SIRT6,CASP9,RPS3,NUDT16,DYRK1A,NPAS2,RNF168,KDM1A,UIMC1,PPP4C,SPRED2,SNAI2,CRY1,POLH,TAF9,EYA3,DEK,ABL1,SETD8,KDM4D,OTUB1,ATM,TERF2,BABAM1,CUL4A,SKIL,PRKCD,HNRNPK,RAD52,UBR5,SENP2,FAM178A,CXCR7,CD44,EYA1,FIGN,TWIST1,FAM175A,TFIP11,BRE,C12orf5,TRIAP1,CH…
GO_REGULATION_OF_VACUOLE_ORGANIZATION	0.397475	1.23574	0.142857	0.383679	41	40	RAB33B,IFT20,PINK1,RAB5A,RAB20,RAB7A,RALB,TBC1D25,CHMP4B,MTMR3,RNF5,CALCOCO2,LRSAM1,LRRK2,KIAA0226,MTM1,TBC1D12,SYNJ1,PIKFYVE,RAB1B,RAB3GAP2,UBQLN1,FEZ2,AMBRA1,PHF23,PIP4K2C,RAB3GAP1,FEZ1,SCFD1,CHMP4A,TBC1D14,VPS16,PIP4K2A,IFT88,PIP4K2B,UBQLN4,UBQLN2,ADRB2,SH3GLB1,KIAA1324
GO_REGULATION_OF_PROTEIN_AUTOPHOSPHORYLATION	0.412147	1.23507	0.189655	0.384191	37	30	ERRFI1,VEGFA,PDGFA,PPP2R5B,ACE,RAP2A,ENPP1,CAV1,MVP,PDGFC,CALM2,RAP2C,RASSF2,MOB1B,RAD50,EPHA7,CALM3,EEF2K,CALM1,JUN,TOM1L1,PDGFB,RAP2B,SRC,NEK10,ENG,IMPACT,NBN,MRE11A,VEGFC
GO_NEGATIVE_REGULATION_OF_PROTEIN_TYROSINE_KINASE_ACTIVITY	0.465618	1.23518	0.169811	0.38438	20	20	ERRFI1,GPRC5A,ZFYVE28,PTK6,SOCS5,GNB2L1,CAV1,MVP,SNX6,PTPN2,SRCIN1,PSEN1,SH3BP5,CBLC,SOCS4,IBTK,SH3BP5L,FGFR1OP,ZGPAT,HYAL2
GO_MAMMARY_GLAND_DUCT_MORPHOGENESIS	0.442857	1.23442	0.206349	0.384586	28	23	TGFB1,WNT4,CSF1R,DDR1,KDM5B,PTCH1,BTRC,NTN1,CSF1,FGFR2,MED1,ETV4,PHB2,PML,SRC,AREG,LRP5,SCRIB,MSX2,TBX3,GLI2,VDR,EPHA2
GO_MATERNAL_PROCESS_INVOLVED_IN_FEMALE_PREGNANCY	0.390309	1.23451	0.137931	0.384875	60	45	STC1,MMP7,STC2,WNT4,AKR1B1,PAM,PRDM1,JUNB,TMED2,PPARD,PLA2G6,LGALS9,CTSB,EPOR,NR2F2,DSG2,BSG,ITGB1,BMPR2,KPNA6,CTSL2,PLA2G4A,LIF,MED1,RXRA,DAZAP1,DEDD,ITGA3,AKAP5,NPFF,MEN1,PRDX3,UBE2A,MTOR,AKT1,CYP27B1,ADCY7,PPAT,HIF1A,FAS,PTGS2,CCL2,VDR,SPP1,STOX2
GO_HOMEOSTASIS_OF_NUMBER_OF_CELLS	0.323497	1.23237	0.0933333	0.38872	175	133	CD7,GPI,TNFAIP3,HMOX1,TGFB1,VEGFA,JMJD6,INHA,MB,EPAS1,NOV,DYRK3,SPNS2,SOX6,SOX9,DNASE2,HMGB1,NFE2L1,HCLS1,BCL6,LIPA,HOXB6,F2R,RAC1,IL20RB,PPP2R3C,BCL2L11,LYN,FLT3LG,ARID4A,MLL5,KRAS,RPS19,GIGYF2,MLL,SRF,TMOD3,PRDX5,RAC3,THRA,BAK1,PTPN2,GATA2,SLC22A5,INHBA,SP3,IL6,LGR4,ID2,SLC25A38,RB1,SMAD5,ADD1,WDR48,SLC11A2,ABL1,SFXN1,CSF1,ZFPM1,UBAP2L,ACIN1,PKN1,L3MBTL3,PPP3CB,RASSF2,SKIL,RPS6,PTPN11,RLTPR,ATP…
GO_TRABECULA_FORMATION	0.471493	1.2321	0.181818	0.388912	23	16	ADAMTS1,EGLN1,FHL2,HEY1,WNT10B,SRF,THBS3,COL1A1,FKBP1A,NKX2-5,HEY2,TGFBR3,MSX2,PPARGC1B,OVOL2,SLC40A1
GO_POSITIVE_REGULATION_OF_CELL_PROJECTION_ORGANIZATION	0.309203	1.23128	0.075	0.389199	303	237	EPHA3,ADAMTS1,VEGFA,NEU1,TRPV2,PPP2R5B,RAPGEF1,NGFR,DNM2,SCN1B,L1CAM,CDC42EP5,PALM,NCKIPSD,SEMA7A,RAB8B,MAP1B,PARK2,MAP2K1,CBFA2T2,TGFBR1,NPTN,CPEB3,PTN,APBB1,WASF2,GOLGA4,ATP8A2,RALA,FN1,MAP2K2,RND2,ARF1,DISC1,NEGR1,SNX3,NDEL1,IST1,RAC2,FYN,NDRG4,SYT17,PTK6,CDC42EP1,ABL2,GSK3B,ILK,RAC1,STK11,DNM3,CDC42,ZMYND8,CAMK1D,SEMA5A,LYN,FSCN1,BRK1,EPHA4,RHOA,GPRC5B,FMR1,FKBP1B,WASL,VIL1,NEDD4L,LTK,UBE2V2,…
GO_CELLULAR_GLUCOSE_HOMEOSTASIS	0.35035	1.23163	0.102941	0.38943	75	61	PDK3,TH,ICAM1,HK2,IRS2,HKDC1,RAB11FIP5,LGALS1,MLXIPL,HK1,FN1,AACS,GNB2L1,ZNF236,ERN1,SRF,POLG,EP300,PTGER4,FOXO1,PPP3CA,AGER,KCNJ11,SIN3A,PPARGC1A,CYBA,RAP1A,PIK3R1,RAB11FIP2,PIK3R2,HNRNPK,HK3,RAB11B,GATA4,PTPRN2,GRIK5,OGT,PRKACA,IL1R1,PIK3CA,RAF1,SIRT1,MEN1,SOX4,SESN2,XBP1,RANBP2,ENDOG,GAS6,FOXA3,NME1,HIF1A,FAS,GPER,IL1B,SLC29A1,C10orf2,PLAU,SERPINF1,GJB6,UCP2
GO_ENDODERM_FORMATION	0.387204	1.23141	0.104167	0.389463	50	40	ITGA5,ITGB2,DUSP5,GATA6,POU5F1,DUSP1,LAMB3,COL6A1,FN1,HNF1B,COL7A1,VTN,DUSP2,SMAD2,NANOG,INHBA,PAF1,ITGAV,MMP9,ITGB5,CTNNB1,MMP15,TBX20,COL8A1,DKK1,CDC73,MMP14,CTR9,HSBP1,COL12A1,LEO1,LAMB1,ITGA7,DUSP4,RTF1,NOG,HMGA2,LHX1,LAMA3,SOX2
GO_POSITIVE_REGULATION_OF_HORMONE_SECRETION	0.34182	1.23041	0.144928	0.389847	119	77	NKX6-1,HLA-DRB1,TMF1,P2RY1,IRS2,FAM132A,INHA,PFKFB2,UCN,SERP1,TACR1,RAB8B,INHBB,GIPR,NLGN2,APLN,NMB,PPARD,RASL10B,AACS,NCOA6,ABAT,PRKCE,SMAD4,BAD,STX4,PLA2G6,C2CD2L,PTGER4,INHBA,MCU,C1QTNF1,CREB1,TARDBP,VAMP8,PPP3CB,GJA1,C1QTNF3,PTPN11,SRI,LIF,ISL1,VAMP7,CAPN10,ARHGEF7,NNAT,OXCT1,BMP6,HCAR2,TCF7L2,HFE,EDN1,KISS1R,PHPT1,PSMD9,SOX4,KISS1,GLUD1,TFR2,SNX4,JAK2,GLUL,HIF1A,GAL,PFKM,GPLD1,GPER,ARRB1,ANO…
GO_REGULATION_OF_BIOMINERAL_TISSUE_DEVELOPMENT	0.384831	1.2305	0.125	0.390126	75	48	CCR1,TGFB1,WNT4,DDR2,BMPR1B,BMP2,PHOSPHO1,ANO6,SOX9,ENPP1,NBR1,WNT10B,ACVR1,TFAP2A,SMAD3,S1PR1,BCOR,ACVR2B,BMPR2,CD276,PLA2G4A,GJA1,BMP2K,ACVR2A,P2RX7,TWIST1,BMP6,PTK2B,OSR2,BMPR1A,BMP4,BMP7,FAM20C,CYP27B1,GAS6,ANKH,GATA1,ADRB2,TGFB3,HIF1A,ECM1,PKDCC,WNT6,TXLNG,BGLAP,TRPM4,SRGN,OSR1
GO_PROTEIN_ACTIVATION_CASCADE	0.433747	1.22961	0.193548	0.390368	99	26	C3,SUSD4,F3,C2,CFB,TFPI,C1R,COLEC10,C1RL,C1S,CD55,PRCP,C4B,C8G,C4A,CFP,SERPING1,CFI,MASP1,CFD,CFH,CD46,C1QBP,CLU,C5,C4BPB
GO_ALPHA_BETA_T_CELL_DIFFERENTIATION	-0.378289	-1.23955	0.1	0.390446	45	28	RELB,BCL3,HMGB1,IRF1,RORC,BRAF,ATP7A,PTGER4,IL6,ABL1,ZFPM1,IL18R1,GATA3,RC3H2,SATB1,ANXA1,FOXP1,RC3H1,RPL22,LEF1,SEMA4A,BCL11B,RSAD2,SYK,STAT6,TCF7,BCL2,FOXP3
GO_EXTRINSIC_APOPTOTIC_SIGNALING_PATHWAY	0.330568	1.2297	0.107692	0.390689	99	88	TNFRSF9,TNF,TGFB1,MKNK2,IL1A,DEDD2,FOXO3,CIB1,TNFRSF10D,DIABLO,TNFRSF10B,BCL2L2,G0S2,NF1,TNFRSF10C,GABARAP,TRADD,IL6R,GSK3B,BCL2L11,BAD,DAPK1,DAXX,CASP9,TNFRSF1A,BAK1,MOAP1,CRADD,SMAD3,PDPK1,SORT1,TGFB2,INHBA,PIK3R1,ST20,GSK3A,DAB2IP,HIPK1,DDX47,ITGAV,SGPP1,BOK,ERBB3,KIAA0141,P2RX7,TNFRSF1B,TRAF2,KRT18,BAG3,FGFR3,RAF1,DEDD,ACVR1B,TNFRSF10A,KRT8,PARP2,BID,SIVA1,RNF41,NDUFA13,MCL1,BAX,FADD,BCL2A1,P…
GO_CALCIUM_ION_TRANSPORT	0.326207	1.22971	0.136986	0.391124	223	121	PKD1L2,CACNA1I,ERO1L,CCR1,CACNA1H,TRPV2,GRIN3B,CATSPER1,SLC25A25,CACNB4,ATP2A3,JPH2,NOL3,ORAI3,ATP2A1,TRPV3,DDIT3,PANX1,CACNB3,CATSPER2,ANO6,TMC1,CAMK2D,PDE2A,BBC3,TPT1,SLC8A2,FYN,F2R,MCOLN3,ASPH,BSPRY,PRKCE,TRPC1,JPH3,DENND5B,SELK,FKBP1B,CAV1,CDK5,ANXA5,TMEM66,VDAC1,CCL5,ITPR3,MICU1,TPCN1,PPP3CA,ATP2B4,ATP2C2,DENND5A,SLC24A6,CACNB1,C22orf32,TMEM165,CCL21,MCU,ANXA6,FKBP1A,CTGF,PLCG2,CCDC90A,ITGAV…
GO_AUTOPHAGY	0.295299	1.22765	0.0657895	0.391693	394	335	MYLK,RRAGD,PDK1,BNIP3,ATG9B,HK2,OPTN,VPS37D,TNIK,ALKBH5,TMEM39A,TP53INP2,WDR45L,PFKP,WIPI1,SQSTM1,STOM,STBD1,PI4K2A,SIRT2,TMEM39B,RAB33B,FGFBP1,ATG14,WDR45,PARK2,MAP2K1,PINK1,HIST1H3H,ZFYVE1,MAP1LC3B2,NPC1,SRPX,LAMP2,PRKAB2,DRAM2,C1orf210,RRAGC,GABARAPL2,EPG5,MBD5,HMGB1,LAMTOR3,MAP1LC3A,TBC1D17,RAB1A,TOMM20,IST1,C8orf59,ATG4A,GABARAP,LAMP1,RNF185,TM9SF1,RAB7A,CHST3,KRT15,TMEM59,TOLLIP,ULK1,TOMM7,…
GO_NEGATIVE_REGULATION_OF_EXTRINSIC_APOPTOTIC_SIGNALING_PATHWAY	0.340706	1.22855	0.183333	0.392161	98	79	CSF2,TNFAIP3,TNF,HMOX1,NOS3,ICAM1,IL1A,NOL3,TGFBR1,SIAH2,TMBIM1,CX3CL1,TNFRSF10B,FYN,TRADD,GCLC,HSPA1B,RB1CC1,RELA,PEA15,CTNNA1,MAPK7,DAPK1,ACVR1,PELI3,SNAI2,LMNA,BIRC6,SERPINE1,ITGAV,MAP2K5,ARHGEF2,GCLM,NRP1,STRADB,IFI6,NRG1,EYA1,IL7,AR,TCF7L2,TRAF2,RFFL,LGALS3,YAP1,RAF1,PARK7,HSPA1A,PHIP,GSTP1,TNFRSF10A,MCL1,FADD,AKT1,HTT,SRC,RPS6KB1,ITGA6,HMGB2,SH3RF1,GATA1,GPX1,RNF34,BCL2L1,UNC5B,PSME3,FAS,ZM…
GO_POSITIVE_REGULATION_OF_INTERLEUKIN_10_PRODUCTION	0.512029	1.22767	0.222222	0.392168	29	15	IL23A,BCL3,HMGB1,PRKCZ,CD83,IL20RB,PIBF1,LGALS9,PTGER4,TUSC2,CD274,TLR4,HSPD1,CD46,PYCARD
GO_REGULATION_OF_NEURON_DIFFERENTIATION	0.277944	1.22834	0.0243902	0.392177	554	402	EPHA3,RNF112,ADAMTS1,NKX6-1,KCTD11,VEGFA,IFRD1,NEU1,EFNA1,TRPV2,PPP2R5B,SEMA4B,RAPGEF1,NGFR,DNM2,SCN1B,L1CAM,NGEF,TLE6,TNIK,S1PR5,DPYSL2,BMP2,PALM,NCKIPSD,SEMA6B,KLK8,HOXD3,DUOXA1,CIB1,PMP22,RAP1GAP,SOX8,LGALS1,SEMA7A,MAP1B,PARK2,MAP2K1,SPOCK1,SYNGAP1,CBFA2T2,RTN4R,NPTN,CPEB3,PTN,LRP1,APBB1,SOX9,B2M,GOLGA4,ATP8A2,GDI1,PLXND1,FN1,MAP2K2,RND2,ARF1,DIXDC1,DISC1,NEGR1,SNX3,NOTCH3,STK24,NDEL1,IST1,FYN…
GO_CELLULAR_MONOVALENT_INORGANIC_CATION_HOMEOSTASIS	0.348135	1.22806	0.190476	0.392235	96	69	MAFG,SLC17A7,ATP6V1C2,SLC4A5,ATP1B2,ATP6V1F,ATP6V1G2,ATP6V1D,SLC9A1,SLC26A6,ATP1A3,ATP6V0E1,SLC26A7,CAMK2D,RAB20,RAB7A,ATP6V1H,CLN5,SLC26A11,ATP6V1C1,ATP6V1E1,NEDD4L,CLIC4,ATP6V0B,ATP6V0D1,ATP6V1G1,ATP6V0A4,ATP6V1A,PPT1,LRRK2,ATP1B1,SLC4A4,ATP6V0A1,ATP6V0C,ATP6V1B2,TMEM165,TCIRG1,SLC26A1,CLN3,ATP5B,SLC4A7,RAB38,ATP6V0D2,ATP1A2,TTPA,CA2,ATP1B3,ATP1A1,CLCN3,ATP6V0A2,ATP6V0E2,SLC26A4,GPR89A,SLC9A8,S…
GO_CALCIUM_ION_IMPORT	0.385479	1.22779	0.127273	0.392419	65	38	CACNA1I,ERO1L,CACNA1H,JPH2,NOL3,ATP2A1,DDIT3,BBC3,F2R,PRKCE,JPH3,FKBP1B,CDK5,ITPR3,MICU1,TPCN1,ATP2B4,C22orf32,CCL21,MCU,PLCG2,CCDC90A,MCOLN1,P2RX7,FGF2,RASA3,CHERP,PAWR,CASK,IBTK,CCDC109B,LCK,ATP2A2,ITPR2,SLC30A1,PKD2,TPCN2,ITPR1
GO_CELLULAR_RESPONSE_TO_AMINO_ACID_STIMULUS	0.394395	1.22671	0.147541	0.393136	53	37	RRAGD,TNF,COL6A1,CPEB3,CPEB4,RRAGC,CEBPB,LAMTOR3,EGFR,ASS1,CCL5,PDGFC,SH3BP4,COL1A1,LAMTOR2,CYBA,RRAGA,UBR1,NELF,HNRNPK,RAPGEF3,COL1A2,CAPN2,UBR2,HNRNPD,SLC38A9,XBP1,LAMTOR1,BCL2L1,RRAGB,RPTOR,FAS,IPO5,DNMT3A,DNMT1,COL5A2,ZEB1
GO_REGULATION_OF_MICROTUBULE_BASED_PROCESS	-0.268756	-1.23664	0.0714286	0.395306	243	217	EPHA3,BIRC3,CCDC40,NEK6,CATSPER1,ARMC4,CYLD,CIB1,MID1,SIRT2,IGBP1,GOLGA2,DIXDC1,C16orf45,CLIP3,PHLDB1,LAMP1,CAMSAP3,AURKC,CNIH2,GSK3B,BIRC2,CDC42,TNKS,HDAC3,PIBF1,UVRAG,CLIP1,RHOA,SPICE1,SLAIN2,CAV1,CHMP4B,CHMP5,MAP4,EML2,TRIM37,KIAA1377,CDKN1B,RPS3,RAB11A,DYNC1H1,CHMP2B,KIF3B,SBDS,PDCD6IP,VPS4B,DLG1,MACF1,XIAP,MYH9,KPNB1,MEMO1,NPM1,HDAC6,APC,ABL1,FLNA,CHMP3,DCTN2,SKA2,PPP2R1A,CHMP2A,NEK2,ARL2,CS…
GO_NEGATIVE_REGULATION_OF_PHOSPHORYLATION	0.28875	1.22537	0.0344828	0.395355	422	334	IGFBP3,DDIT4,ERRFI1,TNFAIP3,TGFB1,DUSP5,TNIP1,RAPGEF1,WNK1,SOCS3,HMGCR,PIK3IP1,PER1,DUSP9,DUSP1,IRS2,GADD45B,DUSP10,INHA,SNX25,HHEX,CIB1,DACT1,CDKN1A,GPRC5A,SIRT2,NPRL2,ATG14,INSR,CAMK2N1,PARK2,PINK1,CDKN2B,CDKN2D,RTN4R,MLXIPL,TRIB3,SMPD1,PPP1R15A,IGBP1,MAPK8IP1,PRKCZ,PPP1R15B,STAT3,NF1,FLCN,UBE2B,ZFYVE28,IGF1R,PTK6,MYADM,CDKN1C,PPARA,PODNL1,ZC3H12A,CISH,GSK3B,UBASH3B,ILK,PTEN,PSMD10,PTPRJ,ENPP1,…
GO_REGULATION_OF_EPITHELIAL_CELL_DIFFERENTIATION	0.333486	1.22558	0.115942	0.395357	122	82	MAFG,FRZB,ERRFI1,TNF,NKX6-1,BTG1,ADAMTS9,TRIM16,SOX9,ALOX12,RFX3,PTCH1,NCOA3,GSK3B,MAFF,PAX8,ARNTL,PTCH2,BAD,CAV1,NOTCH1,WNT10B,KIAA1109,TNFRSF1A,NUMB,ROCK1,GNAQ,RHEB,PRKCH,GSK3A,CD109,C1orf172,LIF,FOXE3,CTNNB1,GATA3,XDH,MED1,MYCN,CLOCK,ZEB2,FAT4,S1PR3,FOXJ1,BMP6,HEY2,WWTR1,GNA11,HES1,AHI1,YAP1,PPP1R12A,STAT5B,MYCL1,GRHL2,BMP4,SFN,H2AFY,IKBKB,CYP27B1,ROCK2,STAT1,MSX2,EZH2,TBX3,KEAP1,PRKX,KITLG,AD…
GO_LENS_DEVELOPMENT_IN_CAMERA_TYPE_EYE	0.384951	1.22473	0.132075	0.395851	66	47	SLITRK6,TGFB1,TMOD1,WNT2B,TBC1D20,TGFBR1,KDM5B,BFSP1,SMAD3,DLG1,NHS,SKI,FZR1,VIM,HIPK1,TDRD7,CRYAB,GJA1,SKIL,C6orf170,FOXE3,BCAR3,CTNNB1,GATA3,MED1,CDON,WNT2,MAF,SIX5,WNT7B,FRS2,CTNS,BMP4,NF2,PYGO2,CDK2,CRYGS,PVRL3,TGFBR2,CDK4,SHROOM2,MEIS1,HIPK2,PVRL1,PROX1,SLC7A11,EPHA2
GO_NEGATIVE_REGULATION_OF_INTRACELLULAR_PROTEIN_TRANSPORT	0.339158	1.22444	0.15493	0.396029	95	85	MXI1,DACT3,NFKBIA,YOD1,CYLD,NFKBIE,NOV,SIRT4,NFKBIL1,ERLEC1,GDI1,PDE2A,CREB3,NF1,CABP1,ZC3H12A,GSK3B,PSMD10,INPP5K,NFKBIB,MAPK7,CDK5,FBXW11,G3BP2,PPM1A,USP17L2,ITGB1BP1,EMD,UBAC2,LRRK2,THRA,OS9,FAM89B,APOD,SNAI2,SUFU,BAG4,DAB2IP,CCDC22,PKIG,LITAF,ANGPT1,APC2,C1QTNF3,SRI,FAF1,RAB23,PKIA,MDFIC,LYPLA1,BARD1,DERL2,WWTR1,GOPC,OGT,UBE2J1,PYDC2,PKD1,PARK7,DYRK2,BMP7,SP100,CSK,SLC9A3R1,PPM1B,SOX4,NLRP3,M…
GO_GOLGI_TO_PLASMA_MEMBRANE_PROTEIN_TRANSPORT	0.432314	1.22478	0.166667	0.396216	26	25	OPTN,VAMP5,GOLGA4,AMN,VAMP2,BLZF1,SYS1,RAB10,GOLPH3,MACF1,GCC2,VAMP3,GOLGA7,RAB26,VAMP7,BBS2,KIF13A,RAB31,VAMP4,KRT18,SPTBN1,NSF,BBS1,RAB34,ARFRP1
GO_POTASSIUM_ION_TRANSPORT	0.360128	1.22392	0.160714	0.396608	154	63	CNGA4,KCND1,KCNF1,ATP1B2,HCN2,KCNE2,KCNK6,KCNK4,TMEM38A,KCNJ15,ATP1A3,KCNMB4,SLC12A6,AQP1,KCNH3,SLC9A7,HCN3,KCNK1,KCNK7,KCNQ1,SLC12A7,SLC12A8,KCNH2,CDKN1B,ATP1B1,TSC1,TMEM38B,VPS4B,KCNJ11,SLC12A4,KCNG1,KCNE3,KCNB2,ABCC9,KCNN2,KCNT1,KCNQ5,KCNS3,HTR3A,ATP1A2,KCNIP2,ATP1B3,ATP1A1,KCNAB2,REST,KCNH8,NSF,KCNC4,MTMR6,CDK2,KCNMB3,SLC9A8,SLC12A2,KCNN4,TMEM175,KCNQ4,SLC12A9,KCNAB3,PKD2,KCNK15,KCNK5,HCN4,GJ…
[truncated: 1,828 more rows]
