# Supplementary material for: Shedding Light on the African Enigma: In Vitro Testing of Homo sapiens-Helicobacter pylori Coevolution
Source: Microorganisms. 2021 Jan 25;9(2):240. doi: 10.3390/microorganisms9020240 (PMC7912213; doi:10.3390/microorganisms9020240)
Supplement: Supplementary file 1 [file microorganisms-09-00240-s001.zip › microorganisms-1056872-sl-prood done/SupplementaryTable_S11.xlsx]

## Sheet: SupplementaryTableS11
Supplementary Table S11- GSEA GO-BP results for the HsEASxHpAFR versus uninfected settings.
Term	enrichment score (es)	normalized enrichment score (nes)	pval	fdr	geneset_size	matched_size	genes
GO_STRAND_DISPLACEMENT	-0.686439	-2.26796	0	0	26	26	RAD51B,RAD50,RAD51C,KAT5,RMI2,ATM,BARD1,RMI1,DNA2,BRCA2,XRCC3,RAD51AP1,RAD51D,PALB2,TOP3A,BRIP1,RBBP8,NBN,BLM,RTEL1,BRCA1,EXO1,WRN,MRE11A,RAD51,XRCC2
GO_NADH_METABOLIC_PROCESS	0.760319	2.13815	0	0	35	29	ALDOC,ENO2,PFKFB4,GPI,PGAM2,HK2,PFKFB3,PGK1,PFKFB1,GAPDH,PFKP,ENO1,PGAM1,HK3,TPI1,PFKFB2,HK1,ALDOA,PFKL,ENO3,IDH3B,MDH1,IDH3G,DLST,OGDH,MDH2,VCP,GPD1L,PFKM
GO_NAD_METABOLIC_PROCESS	0.710705	2.12222	0	0	55	45	ALDOC,ENO2,PFKFB4,GPI,PGAM2,HK2,PFKFB3,LDHA,PGK1,PFKFB1,GAPDH,PFKP,ENO1,PGAM1,HK3,KYNU,TPI1,NAMPT,ASPDH,NADK,PFKFB2,HK1,NMNAT3,AFMID,ALDOA,PFKL,ENO3,IDH3B,NADSYN1,MDH1,NMNAT1,IDH3G,LDHB,NUDT12,QPRT,DLST,OGDH,MDH2,PNP,NADKD1,VCP,GPD1L,NAPRT1,PFKM,NMNAT2
GO_DNA_RECOMBINATION	-0.552018	-2.29646	0	0	215	177	HMGB1,SFR1,RBPJ,RAD51B,RAD54B,SWAP70,POLD4,KDM4D,POLM,POLN,CCNB1IP1,THAP9,C11orf80,NHEJ1,ZSWIM7,HUS1B,UBE2B,NCOA6,ERCC1,FBXO18,NSMCE2,RECQL,SWI5,INO80B,SLX4,NDNL2,KLHDC3,WDR48,TEP1,MLH3,IGHMBP2,KIN,RAD52,RNF168,TFPT,ZFYVE26,RAD50,RAD51C,ATRX,KAT5,TCF3,TOP2B,NONO,MSH3,MSH5,SHFM1,YY1,MSH4,RMI2,ERCC4,REC8,RNF212,XRCC6,STRA13,SMC5,EID3,ATM,LEF1,INO80E,BARD1,RFC1,KIAA0146,XRCC4,RPA1,DMC1,RECQL5,NFRKB,…
GO_DNA_REPLICATION	-0.622616	-2.74616	0	0	208	193	EGF,POLL,TYMP,POLD4,RAD9B,WRNIP1,ING4,POLK,POLN,POLI,NFIX,POLG2,NAP1L1,CDC34,CDK9,DTD1,NCOA6,FBXO18,SIN3A,SLX4,PARP3,IGHMBP2,KIN,FAM111A,POLG,PDGFB,RAD50,SMARCAL1,ATRX,KAT5,TOP2B,NUP98,E4F1,KCTD13,RMI2,RAD17,HMGA1,TOP1MT,STRA13,NT5M,CHTF8,TBRG1,ATM,TNFAIP1,INO80E,BARD1,RFC1,RBMS1,HELB,RBBP6,RPA1,POLH,RECQL5,NFIB,RPAIN,CDK2AP1,ACHE,UPF1,ZNF259,ORC2,SSBP1,ORC3,ZNF830,NFIA,CCNE1,RBBP7,SIRT1,RMI1,NFI…
GO_DNA_REPLICATION_INITIATION	-0.798408	-2.57852	0	0	29	26	CDC34,ORC2,CCNE1,LRWD1,PRIM1,RPA4,CDC6,PURA,POLA1,ORC5,CDC7,ORC1,POLA2,CCNE2,MCM4,MCM6,POLE,MCM5,GINS4,MCM2,GINS2,MCM10,MCM3,MCM7,POLE2,CDC45
GO_DNA_STRAND_ELONGATION	-0.710728	-2.47462	0	0	30	29	POLD4,PARP3,RAD50,DCLRE1B,DNA2,PARP2,LIG3,LIG4,POLD2,TERT,PRIM1,RNASEH1,PARP1,RNASEH2A,POLA1,GINS3,NBN,RFC4,POLD3,GINS1,PCNA,POLA2,FEN1,MRE11A,LIG1,GINS4,POLD1,GINS2,RFC3
GO_DNA_STRAND_ELONGATION_INVOLVED_IN_DNA_REPLICATION	-0.713824	-2.23771	0	0	25	24	POLD4,PARP3,DNA2,PARP2,LIG3,LIG4,POLD2,PRIM1,RNASEH1,PARP1,RNASEH2A,POLA1,GINS3,RFC4,POLD3,GINS1,PCNA,POLA2,FEN1,LIG1,GINS4,POLD1,GINS2,RFC3
GO_INTERSTRAND_CROSS_LINK_REPAIR	-0.593135	-2.32138	0	0	44	39	POLN,UBA52,RPS27A,ERCC1,SLX4,RNF168,FANCE,FANCB,ERCC4,C1orf86,STRA13,RPA1,FANCF,DCLRE1B,FANCC,RNF8,MUS81,XPA,FAN1,C17orf70,RPA2,FANCM,UBB,USP1,FANCL,APITD1,RAD51D,ATR,FANCD2,DEM1,UBE2T,EME1,C19orf40,FANCI,FANCG,DCLRE1A,DCLRE1C,ATRIP,FANCA
GO_DNA_GEOMETRIC_CHANGE	-0.585284	-2.24088	0	0	81	80	HMGB1,DDB2,RAD54B,CETN2,CHD2,UBA52,CUL4B,RPS27A,FBXO18,RECQL,IGHMBP2,ANXA1,GTF2H5,GTF2H4,RAD23B,RAD50,ATRX,TOP2B,XPC,HMGA1,XRCC6,CHD3,CUL4A,ASCC3,HELB,RBX1,RECQL5,CHD4,POT1,MTERF,SETX,CHD1,CHD8,GTF2H1,DNA2,XPA,ERCC3,GTF2H3,ERCC2,G3BP1,DDX3X,DDX1,HMGB2,GTF2H2,DDB1,UBB,DHX9,TOP2A,RUVBL2,HMGB3,PARP1,BRIP1,XRCC5,SUPV3L1,PURA,NBN,ZRANB3,BLM,RTEL1,GINS1,C10orf2,RUVBL1,CHD1L,INO80,WRN,MRE11A,DDX11,MCM4,…
GO_DNA_SYNTHESIS_INVOLVED_IN_DNA_REPAIR	-0.587855	-2.3266	0	0	74	68	RAD51B,POLD4,CDKN2D,WRNIP1,POLK,POLN,POLI,UBA52,RPS27A,MAD2L2,RAD50,RAD51C,KAT5,ZBTB1,USP10,UBE2L6,RMI2,C1orf86,ATM,BARD1,RFC1,RPA1,POLH,NPLOC4,SIRT1,RMI1,CCDC111,USP43,DNA2,ISG15,UFD1L,BRCA2,POLD2,RCHY1,XRCC3,RPA2,REV3L,UBB,VCP,RAD51AP1,RAD51D,RFC5,PALB2,TOP3A,TRIM25,BRIP1,KIAA0101,UBA7,RFC2,POLA1,RBBP8,NBN,RFC4,POLD3,BLM,BRCA1,PCNA,EXO1,WRN,MRE11A,POLE,REV1,RAD51,POLD1,XRCC2,POLE2,RFC3,DTL
GO_ADP_METABOLIC_PROCESS	0.743326	2.20534	0	0	47	37	ALDOC,ENO2,PFKFB4,GPI,PGAM2,HK2,PFKFB3,LDHA,PGK1,AK4,PFKFB1,GAPDH,HKDC1,PFKP,ENO1,PGAM1,HK3,TPI1,PFKFB2,HK1,ALDOA,PFKL,PGM1,AKD1,ENO3,BAD,AK2,GALK1,BPGM,AMPD3,NUDT9,OGDH,AK1,DHTKD1,AK3,ADPGK,PFKM
GO_TRNA_METABOLIC_PROCESS	-0.543334	-2.33583	0	0	176	167	CARS,TRPT1,DARS,SARS,SEPSECS,AARS,C2orf49,POLG2,DALRD3,DTD1,FBL,GRSF1,RPP30,LARS,C22orf28,TSEN34,TARS,TARSL2,CDKAL1,FTSJ1,TRIT1,PUS3,QARS,HARS2,TRMT1L,WARS,IARS2,GTF3C5,VARS2,MTO1,RPP21,NARS,TARBP1,TYW5,POP5,METTL2B,EPRS,C14orf166,PPA1,GTF3C1,RARS,TSEN54,OSGEPL1,GARS,TP53RK,YARS,ZBTB8OS,CTU1,GTF3C3,LRRC47,TRMT112,TARS2,EXOSC7,IARS,PET112,PUSL1,CARS2,AIMP1,RPP14,GTPBP3,BRF1,TSEN15,PPA2,PUS10,ELP3,…
GO_TRNA_METHYLATION	-0.745521	-2.24195	0	0	25	20	FTSJ1,TRMT1L,TARBP1,METTL2B,TRMT112,TRMT61B,METTL2A,TRMT11,TRDMT1,HSD17B10,C9orf156,NSUN2,TRMT1,TRMT5,METTL1,TRMT61A,TRMT6,LCMT2,ALKBH8,WDR4
GO_ANAPHASE_PROMOTING_COMPLEX_DEPENDENT_CATABOLIC_PROCESS	-0.498742	-2.14904	0	0	77	73	ANAPC11,PSMB8,PSMB9,ANAPC16,UBA52,RPS27A,PSMD10,UBE2D1,CDC26,UBE2E1,PSMA6,FZR1,PSMB4,PSMB1,PSMA2,CDC16,PSMC1,PSMB7,PSME1,ANAPC10,CDC23,PSMC4,PSMD4,PSMF1,PSMC5,PSMC6,CDC27,PSMC2,PSMA1,BUB3,PSMB6,PSMD7,PSMD3,AURKB,PSMA5,PSMD13,PSMB2,PSMD9,ANAPC4,PSMA4,PSME2,PSMB10,PSMA7,PSMC3,PTTG1,CDK1,PSMB5,PSMD12,PSMB3,ANAPC7,PSME4,PSMD14,PSME3,PSMD5,UBE2C,PSMD6,UBB,PSMD2,ANAPC2,PSMD8,ANAPC5,UBE2S,PSMD11,MAD2L1,…
GO_TRNA_MODIFICATION	-0.649296	-2.47981	0	0	60	55	AARS,CDKAL1,FTSJ1,TRIT1,PUS3,TRMT1L,TARBP1,TYW5,METTL2B,OSGEPL1,CTU1,TRMT112,GTPBP3,ELP3,TRUB1,URM1,TRMT61B,METTL2A,TRMT11,THG1L,SSB,TRDMT1,TRMU,DUS2L,MTFMT,HSD17B10,CDK5RAP1,C9orf156,RPUSD1,UBA5,RPUSD4,AARS2,MOCS3,YRDC,RPUSD3,ADAT2,RPUSD2,NSUN2,DUS4L,TRMT1,OSGEP,CTU2,TRMT5,METTL1,QTRTD1,DUS1L,TRMT61A,ADAT3,DUS3L,TRMT6,QTRT1,LCMT2,PUS1,ALKBH8,WDR4
GO_TRNA_PROCESSING	-0.597795	-2.71758	0	0	114	107	TRPT1,SARS,AARS,C2orf49,FBL,GRSF1,RPP30,C22orf28,TSEN34,CDKAL1,FTSJ1,TRIT1,PUS3,TRMT1L,MTO1,RPP21,TARBP1,TYW5,POP5,METTL2B,C14orf166,TSEN54,OSGEPL1,TP53RK,ZBTB8OS,CTU1,TRMT112,PUSL1,RPP14,GTPBP3,TSEN15,PUS10,ELP3,TRUB1,POP4,URM1,PTCD1,TRMT61B,TPRKB,METTL2A,TRMT11,THG1L,CPSF4,SSB,TRDMT1,LSM6,LAGE3,TYW1B,TRMU,KARS,DUS2L,MTFMT,CLP1,HSD17B10,FARS2,CDK5RAP1,KIAA0391,FAM98B,TRMT12,C9orf156,DDX1,TSEN2,R…
GO_HEXOSE_CATABOLIC_PROCESS	0.698363	2.14722	0	0	49	41	ALDOC,ENO2,PFKFB4,GPI,PGAM2,HK2,PFKFB3,PGK1,PFKFB1,GAPDH,PFKP,ENO1,PGAM1,HK3,TPI1,FUT6,PFKFB2,HK1,ALDOA,PFKL,PGM1,GLYCTK,ENO3,GLB1,BAD,GALK1,GALT,PGM2,ALDH1A1,FUT9,PGM5,FUT1,FUT10,GALE,DAK,FUT2,FUT8,LRP5,KHK,PFKM,FUT4
GO_PYRUVATE_METABOLIC_PROCESS	0.690621	2.06451	0	0	65	46	ALDOC,ENO2,PFKFB4,GPI,PGAM2,HK2,PFKFB3,LDHA,PGK1,PFKFB1,GAPDH,SLC16A3,HKDC1,PFKP,ENO1,PGAM1,HK3,TPI1,PFKFB2,HK1,LDHAL6B,ALDOA,PFKL,PGM1,GLO1,ENO3,SRR,BSG,GALK1,HAGH,BPGM,SLC16A1,LDHB,PDHB,PDHA1,PDHX,DLD,OGDH,DLAT,DHTKD1,NR4A3,ADPGK,SLC16A8,ME3,PFKM,PCK1
GO_STEROL_BIOSYNTHETIC_PROCESS	0.770574	2.14446	0	0	43	35	LSS,INSIG1,MSMO1,INSIG2,HMGCS1,MVD,SQLE,IDI1,DHCR7,EBP,HSD17B7,MVK,HMGCR,FDFT1,CYP51A1,FDPS,NSDHL,GGPS1,C14orf1,CYB5R2,ACLY,PRKAG2,SC5DL,TM7SF2,DHCR24,CYB5R1,PMVK,CH25H,ACAA2,PRKAA2,CNBP,PRKAA1,G6PD,LBR,ARV1
GO_RECOMBINATIONAL_REPAIR	-0.572878	-2.32115	0	0	80	68	SFR1,RAD51B,RAD54B,KDM4D,POLN,ZSWIM7,HUS1B,FBXO18,NSMCE2,RECQL,SWI5,SLX4,WDR48,RAD52,ZFYVE26,RAD50,RAD51C,SHFM1,YY1,ERCC4,REC8,SMC5,ATM,KIAA0146,RPA1,DMC1,RECQL5,UBE2N,MORF4L1,SMC6,FAN1,EXD2,LIG3,NSMCE1,BRCA2,XRCC3,HUS1,RPA2,HELQ,PSMD14,XRCC1,RAD51AP1,RAD51D,PALB2,PARP1,POLQ,MCM9,RBBP8,NBN,MMS22L,RNF138,CDC7,BLM,SFPQ,BRCA1,RAD54L,H2AFX,FEN1,INO80,MRE11A,GEN1,TONSL,GINS4,RAD51,GINS2,XRCC2,MCM8,CDC…
GO_GLUCOSE_CATABOLIC_PROCESS	0.79315	2.08689	0	0	29	23	ALDOC,ENO2,PFKFB4,GPI,PGAM2,HK2,PFKFB3,PGK1,PFKFB1,GAPDH,PFKP,ENO1,PGAM1,HK3,TPI1,PFKFB2,HK1,ALDOA,PFKL,ENO3,BAD,LRP5,PFKM
GO_DNA_DEPENDENT_DNA_REPLICATION	-0.691178	-2.79815	0	0	99	92	POLD4,POLN,POLG2,CDC34,CDK9,FBXO18,PARP3,POLG,SMARCAL1,ATRX,TOP2B,HMGA1,STRA13,RFC1,HELB,RPA1,RPAIN,CDK2AP1,UPF1,ZNF259,ORC2,ZNF830,CCNE1,CCDC111,DNA2,PARP2,C20orf72,LIG3,MCMBP,SLBP,DNAJA3,BRCA2,LRWD1,LIG4,POLD2,FANCM,PRIM1,PNKP,RRM2B,SLC25A33,REV3L,RNASEH1,RPA4,TOP2A,APITD1,CDC6,BAZ1A,RFC5,PARP1,RFC2,THOC1,TFAM,POLQ,RNASEH2A,PURA,POLA1,ORC5,GINS3,MMS22L,RFC4,POLD3,CDC7,ZRANB3,BLM,RTEL1,ORC1,GINS…
GO_MITOTIC_SISTER_CHROMATID_SEGREGATION	-0.562822	-2.30719	0	0	91	87	AKAP8L,AURKC,CHMP4B,PIBF1,RB1,CEP57L1,CEP57,VPS4B,CDC14A,CHMP1B,RAB11A,CHMP5,PDCD6IP,CHMP1A,CHMP3,CHMP7,POGZ,CHMP2A,CHMP2B,PPP2R1A,CHMP4A,PDS5A,PHF13,KPNB1,PAPD7,KIAA1383,KLHL22,CHMP4C,NIPBL,VPS4A,PINX1,BECN1,CDC23,CHMP6,PDS5B,AKAP8,NCAPD2,NEK2,ZW10,CEP55,DIS3L2,BUB3,PSRC1,KIFC1,AURKB,MIS12,SMC2,NUSAP1,KATNB1,KIF22,CUL3,ZNF207,SMC3,NAA50,KIF2C,CDCA8,CDCA5,TEX14,MAD2L1,NCAPG,KIF18A,MAU2,RACGAP1,SE…
GO_MITOTIC_RECOMBINATION	-0.630243	-2.3948	0	0	41	39	RAD51B,RAD54B,POLD4,ERCC1,NSMCE2,TEP1,RAD50,RAD51C,TOP2B,SMC5,RFC1,RPA1,DMC1,DNA2,SMC6,BRCA2,POLD2,XRCC3,RPA2,PRIM1,TOP2A,RAD51D,RFC5,RFC2,POLA1,RFC4,POLD3,PCNA,POLA2,FEN1,WRN,GEN1,LIG1,POLE,RAD51,POLD1,XRCC2,POLE2,RFC3
GO_STEROID_BIOSYNTHETIC_PROCESS	0.632791	2.08506	0	0	114	78	LSS,HSD17B8,INSIG1,MSMO1,CACNA1H,INSIG2,HMGCS1,SCARB1,MVD,ADM,WNT4,CYP11A1,SQLE,IDI1,SDR42E1,DHCR7,EBP,HSD17B7,MVK,HMGCR,FDFT1,HSD17B14,AKR1B1,CYP51A1,FDPS,NSDHL,GGPS1,C14orf1,CYB5R2,ACLY,PRLR,PRKAG2,HSD17B3,ACBD3,SC5DL,STARD5,TM7SF2,HSD17B12,ACOT8,DHCR24,SRD5A1,AMACR,TSPO,TRERF1,SLC27A5,CYP8B1,CYB5R1,PMVK,HSD11B2,CH25H,ACAA2,PRKAA2,CYP27A1,HSD3B7,CNBP,STARD3,HINT2,HSD17B4,HSD17B1,SCP2,MED1,PRKAA…
GO_SISTER_CHROMATID_SEGREGATION	-0.587892	-2.74276	0	0	176	167	AKAP8L,B9D2,AURKC,CHMP4B,SEC13,PIBF1,RB1,CEP57L1,CEP57,VPS4B,RPS27,PPP1CC,CDC14A,ESCO1,CLIP1,CHMP1B,RAB11A,CHMP5,PDCD6IP,CHMP1A,CHMP3,CHMP7,POGZ,CHMP2A,TAOK1,CENPC1,RAD51C,CHMP2B,TOP2B,HDAC8,SKA2,PPP2R1A,NUP98,PAFAH1B1,FBXW7,CHMP4A,NDEL1,CLASP1,PDS5A,NSL1,NDE1,PHF13,KPNB1,REC8,PAPD7,KIAA1383,MAPRE1,KLHL22,CHMP4C,LATS1,NUP37,WAPAL,NIPBL,VPS4A,PINX1,BECN1,RCC2,RAD21,PHB2,ITGB3BP,CDC23,RANBP2,CHMP6,…
GO_SISTER_CHROMATID_COHESION	-0.642264	-2.63489	0	0	111	105	B9D2,SEC13,RB1,RPS27,PPP1CC,ESCO1,CLIP1,POGZ,TAOK1,CENPC1,RAD51C,HDAC8,SKA2,PPP2R1A,NUP98,PAFAH1B1,FBXW7,NDEL1,CLASP1,PDS5A,NSL1,NDE1,REC8,PAPD7,MAPRE1,NUP37,WAPAL,NIPBL,RCC2,RAD21,PHB2,ITGB3BP,RANBP2,PDS5B,XPO1,STAG2,HORMAD1,NUP43,CKAP5,ZW10,MAD1L1,BUB3,CENPH,AURKB,MIS12,INCENP,MCMBP,KIF22,DSN1,SMC3,CLASP2,NAA50,CASC5,NUDC,KIF2C,STAG1,CENPQ,CDCA8,CDCA5,BUB1,CENPI,SPC24,APITD1,CENPT,MAD2L1,SGOL1,…
GO_NUCLEOTIDE_PHOSPHORYLATION	0.694907	2.12036	0	0	61	46	ALDOC,ENO2,AK7,PFKFB4,GPI,PGAM2,HK2,PFKFB3,LDHA,PGK1,AK4,PFKFB1,GAPDH,HKDC1,PFKP,ENO1,PGAM1,GUK1,HK3,NME7,TPI1,PFKFB2,HK1,AK8,ALDOA,PFKL,PGM1,AKD1,ENO3,AK2,CMPK1,GALK1,RAD50,BPGM,NME3,OGDH,AK1,NME6,DHTKD1,NME4,PNKP,ADPGK,NME1,PFKM,DTYMK,CMPK2
GO_MITOCHONDRIAL_RNA_METABOLIC_PROCESS	-0.706886	-2.22306	0	0	29	27	TRIT1,POLRMT,MTERFD2,TARS2,MTERF,TRMT61B,TRMU,DARS2,FASTKD5,HSD17B10,KIAA0391,SLC25A33,AARS2,PPARGC1B,TFB2M,TFAM,MTERFD3,SUPV3L1,MRPL12,YARS2,EARS2,C10orf2,ELAC2,TRMT5,PNPT1,TRNT1,PUS1
GO_TELOMERE_MAINTENANCE_VIA_RECOMBINATION	-0.690212	-2.4889	0	0	32	30	POLD4,NSMCE2,TEP1,RAD50,RAD51C,SMC5,RFC1,RPA1,DNA2,SMC6,BRCA2,POLD2,XRCC3,RPA2,PRIM1,RFC5,RFC2,POLA1,RFC4,POLD3,PCNA,POLA2,FEN1,WRN,LIG1,POLE,RAD51,POLD1,POLE2,RFC3
GO_RNA_MODIFICATION	-0.54499	-2.24469	0	0	120	110	RRNAD1,RNMT,C7orf60,ALKBH5,AARS,BCDIN3D,KIAA1429,WTAP,TFB1M,NOP10,ALKBH3,FBL,FTO,NUDT16,ADARB1,CDKAL1,FTSJ1,TRIT1,PUS3,TRMT1L,THUMPD1,ADAR,TARBP1,METTL15,TYW5,WBSCR22,METTL2B,FTSJD2,OSGEPL1,METTL14,CTU1,TRMT112,PUSL1,PARN,GTPBP3,NSUN3,PUS10,ELP3,TRUB1,NSUN4,URM1,RBM47,TRMT61B,METTL2A,TRMT11,THG1L,SSB,TRDMT1,FTSJD1,TRMT2A,METTL16,TRMU,DUS2L,MTFMT,RNMTL1,APOBEC3F,HSD17B10,METTL3,CDK5RAP1,C9orf156,H…
GO_NUCLEOSIDE_DIPHOSPHATE_METABOLIC_PROCESS	0.640825	2.09363	0	0	84	68	ALDOC,ENO2,AK7,PFKFB4,GPI,PGAM2,HK2,PFKFB3,LDHA,PGK1,AK4,PFKFB1,GAPDH,HKDC1,PFKP,ENO1,PGAM1,ENTPD2,GUK1,ENTPD8,NUDT18,HK3,DLG2,NME7,TPI1,PFKFB2,HK1,AK8,ALDOA,PFKL,PGM1,ENTPD4,DLG1,AKD1,MAGI3,ENO3,MPP1,BAD,AK2,NUDT16,CMPK1,CASK,GALK1,TJP2,BPGM,NME3,NUDT5,AMPD3,MPP3,NUDT9,OGDH,DLG4,AK1,DLG3,NME6,NUDT7,DHTKD1,MPP2,AK3,CARD11,NME4,RRM2B,ADPGK,RRM2,NME1,PFKM,DTYMK,CMPK2
GO_MONOSACCHARIDE_CATABOLIC_PROCESS	0.655133	2.06561	0	0	59	50	ALDOC,ENO2,PFKFB4,GPI,PGAM2,HK2,PFKFB3,PGK1,DHDH,PFKFB1,GAPDH,PFKP,ENO1,PGAM1,HK3,TPI1,FUT6,PFKFB2,HK1,ALDOA,PFKL,PGM1,GLYCTK,AKR1A1,CRYL1,ENO3,GLB1,BAD,RBKS,GALK1,RPE,GALT,PGM2,ALDH1A1,FUT9,PGM5,NUDT5,FUT1,FUT10,GALE,DAK,FUT2,FUT8,DCXR,LRP5,KHK,SORD,XYLB,PFKM,FUT4
GO_ATP_GENERATION_FROM_ADP	0.765091	2.14365	0	0	39	30	ALDOC,ENO2,PFKFB4,GPI,PGAM2,HK2,PFKFB3,LDHA,PGK1,PFKFB1,GAPDH,HKDC1,PFKP,ENO1,PGAM1,HK3,TPI1,PFKFB2,HK1,ALDOA,PFKL,PGM1,AKD1,ENO3,GALK1,BPGM,OGDH,DHTKD1,ADPGK,PFKM
GO_CHROMOSOME_SEGREGATION	-0.523847	-2.4225	0	0	272	240	NEK6,RIOK3,GEM,AKAP8L,SUN1,ARL8B,B9D2,MMS19,AURKC,CHMP4B,UVRAG,CCNB1IP1,SEC13,PIBF1,RB1,CEP57L1,UBE2B,CEP57,PPP1R7,VPS4B,RPS27,SPICE1,PPP1CC,CDC14A,ESCO1,CLIP1,ACTR2,CHMP1B,RAB11A,RPS3,CHMP5,PDCD6IP,CHMP1A,MLH3,CHMP3,USP9X,CHMP7,SYCE1,POGZ,CHMP2A,FAM96B,TAOK1,CENPC1,RAD51C,CHMP2B,BAG6,TOP2B,HDAC8,SKA2,NAA60,NEK3,ARL8A,PPP2R1A,NUP98,MSH5,LEPREL4,PAFAH1B1,FBXW7,CHMP4A,NDEL1,MSH4,ACTR3,CLASP1,PDS5A,…
GO_NUCLEAR_CHROMOSOME_SEGREGATION	-0.555376	-2.97343	0	0	228	197	GEM,AKAP8L,SUN1,B9D2,AURKC,CHMP4B,CCNB1IP1,SEC13,PIBF1,RB1,CEP57L1,UBE2B,CEP57,VPS4B,RPS27,SPICE1,PPP1CC,CDC14A,ESCO1,CLIP1,ACTR2,CHMP1B,RAB11A,CHMP5,PDCD6IP,CHMP1A,MLH3,CHMP3,CHMP7,SYCE1,POGZ,CHMP2A,TAOK1,CENPC1,RAD51C,CHMP2B,BAG6,TOP2B,HDAC8,SKA2,PPP2R1A,NUP98,MSH5,LEPREL4,PAFAH1B1,FBXW7,CHMP4A,NDEL1,MSH4,ACTR3,CLASP1,PDS5A,NSL1,NDE1,PHF13,KPNB1,ERCC4,REC8,PAPD7,RNF212,KIAA1383,MAPRE1,STRA13,KL…
GO_DNA_BIOSYNTHETIC_PROCESS	-0.55076	-2.47408	0	0	121	107	POLL,RAD51B,POLD4,CDKN2D,WRNIP1,POLM,POLK,POLN,HMBOX1,POLI,POLG2,UBA52,NOP10,RPS27A,TERF2IP,CTGF,MAD2L2,TEP1,POLG,RAD50,RAD51C,TNKS1BP1,KAT5,TERF2,ZBTB1,PTGES3,CHRAC1,USP10,UBE2L6,RMI2,PAPD7,C1orf86,WRAP53,ATM,BARD1,RFC1,RPA1,TK2,POLH,PAPD5,PINX1,POT1,PPIA,NPLOC4,SIRT1,RMI1,CCDC111,USP43,DNA2,ISG15,POLE4,ACD,LIG3,UFD1L,BRCA2,LIG4,LIN9,POLD2,TERT,RCHY1,XRCC3,RPA2,TK1,REV3L,UBB,VCP,RAD51AP1,RAD51D,…
GO_MATURATION_OF_SSU_RRNA_FROM_TRICISTRONIC_RRNA_TRANSCRIPT_SSU_RRNA_5_8S_RRNA_LSU_RRNA_	-0.602107	-2.15185	0	0	33	33	RPS24,RPS19,RPS21,RPS8,RPS16,ABT1,TSR2,NGDN,UTP18,NOP14,FCF1,UTP23,RRP36,MRPS9,RCL1,TBL3,NOC4L,UTP6,UTP3,DIEXF,KRR1,EMG1,PWP2,MRPS11,RPSA,RPS14,DCAF13,WDR3,BYSL,HEATR1,WDR46,RRS1,UTP20
GO_RIBONUCLEOSIDE_DIPHOSPHATE_METABOLIC_PROCESS	0.697713	2.20554	0	0	64	54	ALDOC,ENO2,PFKFB4,GPI,PGAM2,HK2,PFKFB3,LDHA,PGK1,AK4,PFKFB1,GAPDH,HKDC1,PFKP,ENO1,PGAM1,ENTPD2,GUK1,NUDT18,HK3,DLG2,TPI1,PFKFB2,HK1,ALDOA,PFKL,PGM1,ENTPD4,DLG1,AKD1,MAGI3,ENO3,MPP1,BAD,AK2,NUDT16,CASK,GALK1,TJP2,BPGM,NUDT5,AMPD3,MPP3,NUDT9,OGDH,DLG4,AK1,DLG3,DHTKD1,MPP2,AK3,CARD11,ADPGK,PFKM
GO_REGULATION_OF_DNA_DEPENDENT_DNA_REPLICATION	-0.65226	-2.12865	0	0.000346019	41	38	DACH1,WRNIP1,FBXO18,ATRX,TERF2,FBXW7,WIZ,BMP6,BMP4,CHTF8,SENP2,CHEK2,STOML2,ZNF830,STAG2,LIG3,BRCA2,CDK2,SMC3,CDT1,RFC5,RFC2,NBN,RFC4,TERF1,CDC7,ZRANB3,SMC1A,BLM,E2F8,E2F7,DBF4B,INO80,MRE11A,TIPIN,CHTF18,RFC3,DSCC1
GO_DNA_CONFORMATION_CHANGE	-0.437112	-2.133	0	0.000346019	273	237	HIST1H4I,HIST1H2BJ,HIST1H1T,HIST1H2BE,CHD5,HIST1H2BO,HIST1H2BK,HIST2H3D,HIST3H3,HIST4H4,HMGB1,HIST1H3H,DDB2,HIST1H3D,RAD54B,AKAP8L,TSPYL6,SOX9,H1F0,CETN2,HIST3H2BB,TSPYL2,H1FX,HIST2H2BE,HIST1H2BF,SPTY2D1,CHD2,SMYD3,HIST1H2BC,ERN2,HIST1H2BG,UBA52,NAP1L1,CABIN1,RSF1,CUL4B,UBN1,RPS27A,BRD2,H3F3B,HIST1H2BD,HIST1H4J,FBXO18,RECQL,CHMP1A,IGHMBP2,HIST1H4K,ANXA1,GTF2H5,GTF2H4,ACIN1,NAP1L5,RAD23B,BAHCC1,CE…
GO_DNA_DAMAGE_RESPONSE_DETECTION_OF_DNA_DAMAGE	-0.640757	-2.13107	0	0.000346019	36	33	POLD4,UBA52,CUL4B,RPS27A,UBE2B,RPS3,SOX4,CUL4A,RFC1,RPA1,RBX1,MRPS9,RAD18,POLD2,RPA2,MRPS35,DDB1,PNKP,UBB,USP1,MRPS11,RFC5,PARP1,RFC2,MRPS26,RFC4,POLD3,DNAJA1,PCNA,HMGA2,POLD1,RFC3,DTL
GO_MATURATION_OF_5_8S_RRNA	-0.674728	-2.11934	0	0.000467126	28	27	RPS21,ABT1,PES1,EIF6,EXOSC7,NOP14,EXOSC3,C1D,EXOSC8,BOP1,ERI3,ERI1,RPF1,SKIV2L2,EXOSC10,ERI2,FTSJ3,RPSA,EXOSC4,MPHOSPH6,WDR12,EXOSC9,MAK16,NOL9,EXOSC2,RRS1,UTP20
GO_DNA_DEPENDENT_DNA_REPLICATION_MAINTENANCE_OF_FIDELITY	-0.715278	-2.12288	0	0.000519029	24	22	CDK9,FBXO18,SMARCAL1,ATRX,STRA13,ZNF830,CCDC111,BRCA2,FANCM,APITD1,THOC1,MMS22L,ZRANB3,BLM,RTEL1,PCNA,SETMAR,WRN,TONSL,RAD51,POLD1,TIPIN
GO_TRANSLESION_SYNTHESIS	-0.569823	-2.10988	0	0.000622834	41	38	POLD4,POLK,POLN,POLI,UBA52,RPS27A,MAD2L2,ZBTB1,USP10,UBE2L6,C1orf86,RFC1,RPA1,POLH,NPLOC4,CCDC111,USP43,ISG15,UFD1L,POLD2,RCHY1,RPA2,REV3L,UBB,VCP,RFC5,TRIM25,KIAA0101,UBA7,RFC2,RFC4,POLD3,PCNA,REV1,POLD1,POLE2,RFC3,DTL
GO_DNA_TEMPLATED_TRANSCRIPTION_TERMINATION	-0.483184	-2.1033	0	0.000778543	101	99	SRSF9,EIF4A3,CDK7,CCNH,MED18,TAF1D,LSM11,ZC3H11A,PTRF,CHTOP,POLR1D,POLR2H,CSTF1,SRSF4,GTF2H5,SRRM1,GTF2H4,TTF1,THOC6,SARNP,SLU7,NCBP2,SRSF11,PAPOLA,THOC2,MNAT1,TAF1B,TBP,FIP1L1,XRN2,SMN1,NUDT21,PCF11,RNPS1,UPF3B,POLDIP3,CDC40,CSTF3,CASC3,SNRPG,THOC3,THOC7,MTERF,POLR2A,POLR2F,DDX39B,SETX,GTF2H1,ZNRD1,PABPN1,SNRPE,PRMT5,RBM8A,POLR2E,SNRPB,SRSF5,ERCC3,MAGOH,DHX38,U2AF1,GTF2H3,TAF1C,SNRPD3,CLP1,POLR1…
GO_TRNA_TRANSPORT	-0.567432	-2.08615	0	0.000849319	34	33	NUP210,NUPL1,TOMM20,POM121,NUP98,XPOT,TPR,NUP37,RANBP2,RAE1,NUP43,NUP205,NUP54,NUP35,RAN,NUP88,NUP50,NUP153,NUP62,NUPL2,TMEM48,NUP214,POM121C,AAAS,NUP85,NUP133,NUP107,SEH1L,NUP93,NUP160,NUP188,NUP155,NOL6
GO_CELL_CYCLE_G1_S_PHASE_TRANSITION	-0.489678	-2.09274	0	0.000849319	111	102	SPDYA,GPR132,INHBA,BACH1,CDKN1A,PIM2,CDKN2D,EIF4EBP1,CDK7,BRD4,CCNH,CDK3,CAMK2D,PPP3CA,CDC34,HINFP,ACVR1,RB1,LATS2,KLF11,USP37,PHF8,EIF4E,CDK6,ITGB1,RHOU,MNAT1,GFI1,PLK3,CCNA1,PPP6C,CAMK2G,LATS1,GSPT1,CUL4A,CDKN1B,RPS6,RPA1,CDKN2C,E2F4,ZNF259,ORC2,ACVR1B,ORC3,CCNE1,RCC1,CDK4,CUL5,PLK2,DBF4,FBXO5,CUL3,IQGAP3,CDK1,NPAT,CDK2,CUL1,CDKN3,RPA2,RPS6KB1,PRIM1,PPAT,CUL2,CDCA5,CRLF3,RPA4,CDC6,CDT1,E2F6,SKP…
GO_DNA_REPLICATION_INDEPENDENT_NUCLEOSOME_ORGANIZATION	-0.521127	-2.09339	0	0.000934251	53	50	HIST1H4I,HIST4H4,CABIN1,RSF1,UBN1,H3F3B,HIST1H4J,HIST1H4K,CENPC1,ATRX,NPM1,SMARCA5,H3F3A,STRA13,ITGB3BP,HIST1H4B,RBBP7,HIST1H4H,HIST1H4E,CENPH,HAT1,HIST1H4C,RBBP4,HJURP,CASC5,CENPQ,CENPI,MIS18BP1,HIRA,APITD1,CENPT,OIP5,NASP,CENPA,CENPN,HIST1H4D,CENPL,CENPW,ASF1B,CENPP,CENPK,ASF1A,CENPO,HIST1H4L,RUVBL1,MIS18A,CENPM,IPO4,MLF1IP,HIST1H4A
GO_TELOMERE_ORGANIZATION	-0.48683	-2.08312	0	0.000990873	104	97	HIST1H4I,HIST3H3,HIST4H4,HIST1H3H,OBFC1,HIST1H3D,POLD4,ZSCAN4,NOP10,H3F3B,ERCC1,HIST1H4J,NSMCE2,TERF2IP,SLX4,SMG1,FBXO4,TINF2,PARP3,TEP1,DOT1L,HIST1H4K,RAD50,RAD51C,TNKS1BP1,TERF2,PTGES3,SMG6,H3F3A,SP100,ERCC4,XRCC6,WRAP53,HIST1H3C,SMC5,ATM,RFC1,RPA1,PINX1,POT1,UPF1,HIST1H4B,DCLRE1B,HSPA1A,HIST1H3J,APEX1,DNA2,SMC6,HIST1H4H,HIST1H4E,ACD,TFIP11,BRCA2,HIST1H4C,HIST1H3I,POLD2,TERT,XRCC3,RPA2,HIST1H3G…
GO_MITOTIC_NUCLEAR_DIVISION	-0.437666	-2.04441	0	0.00103806	361	340	ANAPC11,NEK6,BIRC3,CCNG2,CLTCL1,FSD1,GEM,C19orf21,CTDP1,NEDD9,AKAP8L,CETN2,LMLN,SIRT2,RAB1A,DYNLT3,BOD1,TNKS,TUBB3,MARK4,BIRC2,CDK3,PTEN,MAPRE3,ANAPC16,AURKC,WASL,CHMP4B,RHOA,SNX9,GOLGA2,PIBF1,RB1,CEP57L1,LATS2,CEP57,VPS4B,SPICE1,HAUS3,CDC14A,SNX33,ANKLE2,PPP1R12A,CLIP1,PPP2R2D,NSMCE2,XIAP,VCPIP1,FLNA,TADA3,SEPT2,CHMP1B,CDK11A,CSNK1A1,USP37,KIF3B,CLTC,CCNK,DYNLT1,RAB11A,MAD2L2,RPS3,CHMP5,PDCD6IP,…
GO_PSEUDOURIDINE_SYNTHESIS	-0.722349	-2.07176	0	0.00113243	17	17	NOP10,PUS3,PUSL1,PUS10,TRUB1,RPUSD1,TRUB2,RPUSD4,PUS7,PUS7L,RPUSD3,RPUSD2,GAR1,NAF1,NHP2,DKC1,PUS1
GO_PROTEIN_LOCALIZATION_TO_CHROMOSOME	-0.555675	-2.04893	0	0.00113243	45	40	TNKS,RB1,TERF2IP,PIH1D1,TINF2,PARP3,ATRX,TERF2,H2AFY,TNKS2,WRAP53,WAPAL,CCDC101,PINX1,POT1,RCC2,RAD21,FAM178A,ZW10,EZH2,ACD,AURKB,MIS12,ANKRD32,BRCA2,LRWD1,CDK1,CASC5,TERT,RUVBL2,CENPA,ATR,HIST1H1B,ESCO2,MTBP,H2AFY2,BUB1B,GSG2,CHAMP1,PLK1
GO_REGULATION_OF_CELLULAR_RESPONSE_TO_HEAT	-0.451109	-2.06715	0	0.00113243	76	71	NUP210,HSPA1L,GSK3B,NUPL1,CAMK2D,MAPK3,HSPA1B,YWHAE,MAPKAPK2,DNAJB1,DNAJB6,EP300,POM121,HSF1,PTGES3,NUP98,BAG4,MAPK1,TPR,C11orf73,CAMK2G,NUP37,ATM,CREBBP,RPA1,CRYAB,BAG5,KIAA1967,RANBP2,DNAJC7,HSPA1A,BAG3,MLST8,RPTOR,SIRT1,RAE1,HSBP1,NUP43,CHORDC1,NUP205,NUP54,NUP35,HSP90AB1,NUP88,NUP50,NUP153,NUP62,MTOR,RPA2,NUPL2,BAG1,AKT1S1,TMEM48,NUP214,POM121C,AAAS,NUP85,NUP133,ATR,HSPA8,NUP107,SEH1L,NUP93,D…
GO_ORGANELLE_FISSION	-0.402748	-2.07396	0	0.00113243	496	431	SPDYA,ANAPC11,NEK6,BIRC3,CCNG2,PEX11G,CLTCL1,FSD1,GEM,C19orf21,MTFP1,RAD51B,CTDP1,RAD54B,HSPA2,NEDD9,KIAA0430,AKAP8L,SUN1,PEX11A,PIM2,CETN2,TDRKH,CYP26B1,LMLN,SIRT2,RAB1A,DYNLT3,BOD1,C11orf20,TNKS,TUBB3,MARK4,BIRC2,CDK3,PTEN,MAPRE3,ANAPC16,AURKC,WASL,CHMP4B,ING2,CCNB1IP1,RHOA,SNX9,GOLGA2,ACOT8,BCL2L11,C11orf80,PIBF1,RB1,CEP57L1,UBE2B,LATS2,CEP57,VPS4B,SPICE1,HAUS3,CDC14A,FAM54B,SNX33,ANKLE2,MTFR1…
GO_RNA_3_END_PROCESSING	-0.478387	-2.02326	0	0.00133464	98	90	SRSF9,EIF4A3,APP,PABPC1,RPS21,AHCYL1,LSM11,FBL,ZC3H11A,GRSF1,CHTOP,PABPC1L,CSTF1,CDC73,SRSF4,SRRM1,THOC6,SARNP,SLU7,NCBP2,SRSF11,PAPOLA,WDR33,THOC2,SSU72,CPSF6,FIP1L1,TUT1,PAPOLG,ZC3H3,NUDT21,PCF11,ZCCHC6,RNPS1,UPF3B,POLDIP3,CDC40,CSTF3,CASC3,THOC3,THOC7,SYMPK,EXOSC7,EXOSC5,PAF1,LEO1,DDX39B,EXOSC3,PTCD1,PABPN1,RBM8A,ZCCHC11,EXOSC8,SRSF5,MAGOH,DHX38,U2AF1,ERI3,ERI1,CLP1,SLBP,CSTF2T,U2AF2,CPSF7,ERI…
GO_CELL_CYCLE_PHASE_TRANSITION	-0.404287	-2.02895	0	0.00133464	255	241	SPDYA,GPR132,TUBB4A,INHBA,OPTN,DNM2,PPP2R2A,BACH1,CDKN1A,CTDP1,CDKN2B,TUBA1A,AKAP8L,PIM2,CETN2,CDKN2D,CCNY,CSNK1E,PPP1CB,NEK11,TPD52L1,EIF4EBP1,DYNC1H1,CDK7,BRD4,CCNH,CDK3,CAMK2D,TUBA4A,FBXL15,CHMP4B,PPP3CA,UBA52,CDC34,NINL,YWHAE,HINFP,FBXW11,ACVR1,RPS27A,PHLDA1,RB1,LATS2,CEP57,CCP110,DYNC1I2,HAUS3,CALM2,PPP1R12A,ACTR1A,PPP2R2D,KLF11,USP37,BTRC,DYNLL1,CSNK1D,DCTN2,PHF8,CHMP7,BRSK2,SIRT7,CALM3,SKP…
GO_RNA_LOCALIZATION	-0.438733	-2.03805	0	0.00142733	185	166	MEX3D,KIF5C,NUP210,ALKBH5,QKI,SRSF9,EIF4A3,IGF2BP2,RPS28,NUPL1,TNKS,MVP,TOMM20,NUP62CL,SIDT2,SEC13,FMR1,FBL,G3BP2,ZC3H11A,RBMX2,CHTOP,PIH1D1,SMG1,POM121,ATXN2,SRSF4,SRRM1,THOC6,SARNP,EIF4E,HNRNPA1,SLU7,NCBP2,SRSF11,NUP98,FLOT1,SHFM1,SMG6,THOC2,XPOT,IGF2BP3,TPR,DDX19B,PARP11,TSC1,FIP1L1,SIDT1,HHEX,KHSRP,C14orf166,EIF5A2,WRAP53,NUP37,PRPF18,SNUPN,ATM,SENP2,ZC3H3,XPO5,RNPS1,IWS1,FYTTD1,UPF3B,POLDIP3…
GO_MITOCHONDRIAL_TRANSLATION	-0.462905	-2.03194	0	0.00143731	107	104	MRPS6,MRPL34,MRPL17,MRPL2,NOA1,MRPS18A,MRPL23,MTIF3,MTRF1,MRRF,HARS2,MRPL55,MRPL22,MRPS33,MRPS15,MRPL10,C12orf65,MRPL45,MRPL44,MRPS36,MRPL53,CHCHD1,MRPS27,GFM2,MRPS5,MRPS18B,MRPL14,MRPS10,MRPL13,MRPL21,MRPL43,MRPS31,MRPL33,MRPL28,MRPL40,MRPL35,MRPL49,TARS2,MTRF1L,MRPL48,AURKAIP1,PET112,MRPL36,PTCD3,GADD45GIP1,DAP3,MRPS24,MRPS22,MRPS14,MRPL18,MRPL37,MRPL54,MRPL16,MRP63,MRPS2,RARS2,MRPL9,MRPL30,MRP…
GO_DNA_REPAIR	-0.400122	-2.02182	0	0.00155709	480	442	HIST1H4I,APBB1,POLL,ASCC1,HIST3H3,HIST3H2A,HIST4H4,CIB1,HMGB1,SFR1,BACH1,EEPD1,NEIL1,DDB2,RAD51B,USP28,RAD54B,KIAA0430,ERCC5,CETN2,POLD4,CDKN2D,CSNK1E,APLF,PMS2P5,RAD9B,TCEA1,WRNIP1,UBE2V1,PMS2CL,KDM4D,POLM,POLK,MMS19,CRY2,ATXN3,CDK7,POLN,MORF4L2,CCNH,POLI,UVRAG,BTG2,POLG2,UBA52,CDK9,FAM175A,MPG,CUL4B,HINFP,NHEJ1,ZSWIM7,MC1R,ALKBH3,RPS27A,ENDOV,HUS1B,UBE2B,PARP9,NCOA6,RPS27L,GGN,FTO,STUB1,ERCC1,H…
GO_REGULATION_OF_TRANSCRIPTION_INVOLVED_IN_G1_S_TRANSITION_OF_MITOTIC_CELL_CYCLE	-0.619822	-2.01731	0	0.00166831	27	26	BACH1,BRD4,HINFP,RB1,KLF11,GFI1,CCNA1,E2F4,ZNF259,CCNE1,FBXO5,CDK1,NPAT,CDC6,CDT1,E2F6,POLA1,ID2,RRM2,E2F7,ORC1,PCNA,E2F1,DHFR,TYMS,CDC45
GO_PTERIDINE_CONTAINING_COMPOUND_BIOSYNTHETIC_PROCESS	-0.685832	-2.01976	0	0.00166831	18	17	DHFRL1,GCH1,ATPIF1,MTHFD2,QDPR,MTHFD1L,PCBD1,FPGS,GART,SPR,ATIC,MTHFS,PCBD2,PTS,DHFR,MTHFD1,MTHFD2L
GO_RIBONUCLEOPROTEIN_COMPLEX_LOCALIZATION	-0.488885	-2.00935	0	0.00177953	118	109	NUP210,ALKBH5,SRSF9,EIF4A3,RPS28,NUPL1,NUP62CL,RPS15,ZC3H11A,RBMX2,CHTOP,SMG1,NMD3,POM121,SRSF4,SRRM1,THOC6,SARNP,EIF4E,SLU7,NCBP2,SRSF11,NUP98,SHFM1,SMG6,THOC2,XPOT,TPR,DDX19B,TSC1,FIP1L1,HHEX,NUP37,ZC3H3,RNPS1,FYTTD1,UPF3B,POLDIP3,CDC40,SMG7,CASC3,THOC3,THOC7,ENY2,EIF6,UPF1,RANBP2,DDX39B,BUD13,EIF5A,UPF2,PABPN1,RAE1,XPO1,PRPF31,NUP43,RBM8A,NUP205,SRSF5,SDAD1,MAGOH,DHX38,SMG5,U2AF1,NUP54,GLE1,NU…
GO_NUCLEIC_ACID_PHOSPHODIESTER_BOND_HYDROLYSIS	-0.435829	-2.00027	0	0.00222441	254	220	RNASE1,ZC3H12D,ENPP1,ENPP2,HMGB1,DNASE1,ISG20,DDB2,CCRN4L,EXD3,DNASE1L1,H1F0,ERCC5,POLD4,APLF,RAD9B,DNASE2,N4BP2,POLK,POLN,SND1,ERN2,RNASET2,EIF2C4,UBA52,DCP1B,RPS21,CUL4B,PELO,C11orf80,RPS27A,ENDOV,NOB1,CNOT6L,HARBI1,ERCC1,FBXO18,RPP30,ERN1,RNASEK,CSTF1,TSEN34,CNOT7,CNOT2,POLG,EDC3,GTF2H5,DIS3,GTF2H4,DCP2,RAD50,PGAP1,NCBP2,PAN3,CNOT8,ZC3H12A,MRPL44,WDR33,KPNA1,XRN1,RPP21,SMG6,DCP1A,DFFB,POP5,KPN…
GO_REGULATION_OF_DOUBLE_STRAND_BREAK_REPAIR	-0.543381	-1.99512	0	0.00222441	38	35	KDM4D,PPP4R2,RNF169,SIRT6,FBXO18,TERF2IP,NUDT16,PPP4C,MGMT,KDM1A,DEK,OTUB1,UBR5,TWIST1,FIGN,KIAA0146,HELB,TRIP12,FAM178A,PML,TFIP11,ANKRD32,WHSC1,RPA2,OGG1,FIGNL1,RAD51AP1,RIF1,POLQ,RTEL1,CHEK1,FOXM1,SETMAR,HMGA2,RAD51
GO_REGULATION_OF_TRANSCRIPTION_FROM_RNA_POLYMERASE_I_PROMOTER	-0.638755	-1.99891	0	0.00222441	23	22	EIF2AK3,ATF4,FLNA,PIH1D1,PHF8,H2AFY,DEDD,MED1,SMARCA4,ERBB2,POLR2K,NCL,MTOR,SMARCB1,TFAM,RASL11A,H2AFY2,POLR2L,HEATR1,NOL11,DHX33,UBTF
GO_SPINDLE_CHECKPOINT	-0.584187	-1.98815	0	0.00244685	25	24	CSNK2A1,CSNK2A2,MAD2L2,PSMG2,TAOK1,APC,TPR,KLHL22,ATM,ZW10,MAD1L1,BUB3,AURKB,ZNF207,CASC5,TEX14,BUB1,MAD2L1,TTK,TERF1,BUB1B,BIRC5,CENPF,PLK1
GO_MICROTUBULE_ORGANIZING_CENTER_ORGANIZATION	-0.52205	-1.97196	0	0.00269895	84	81	BRSK1,CETN2,UVRAG,GOLGA2,CCP110,HAUS3,CTNNB1,PPP1R12A,BBS4,KIF3B,GCC2,UXT,CEP68,TUBGCP2,SDCCAG8,CEP135,PAFAH1B1,HAUS4,FBXW5,NDEL1,CETN3,CEP250,ARL2,BCAS3,NPM1,CEP72,CLASP1,C11orf63,NDE1,SLC16A1,USP33,KIAA0753,OFD1,CNTLN,CROCC,PCM1,HAUS6,CHD3,CNTROB,CEP63,HAUS1,GADD45A,ROCK2,NEK2,HAUS8,TUBGCP5,CKAP5,ARHGEF10,CEP192,HAUS2,TUBGCP4,BRCA2,SASS6,CDK1,SSX2IP,CDK2,CEP152,CLASP2,TUBGCP6,C2CD3,WDR81,CDK5RA…
GO_NCRNA_PROCESSING	-0.422502	-1.96369	0	0.00282222	386	368	RRP7A,RPS29,RIOK3,RRNAD1,C7orf60,ISG20,YBEY,RPL12,TRPT1,TARBP2,EIF4A3,CSNK1E,RNF113A,SARS,RPL35A,RPS18,RPS24,RPS28,RPL13A,RPLP0,RPL24,RPL34,RPL28,RPL26,RPS3A,AARS,RPL29,RPL3L,RPL36,RPL18,C2orf49,RPL27A,RPLP2,RPL39,RPL3,RPL37A,EIF2C4,RPL5,RPS9,RPS11,RPS19,RPL18A,RPL11,UBA52,RPL10,RPS23,RPS21,SMAD2,RPS12,RPS10,RPS8,TFB1M,RPS4X,RPS13,NOP10,RPL35,RPL36A,RPL15,RPS27A,RPL23,FBL,RPL17,RPLP1,RPL21,RPS15,…
GO_MATURATION_OF_SSU_RRNA	-0.572673	-1.95677	0	0.00283939	42	41	RPS24,RPS19,RPS21,RPS8,NOB1,RPS16,ABT1,TSR2,NGDN,UTP14C,UTP18,SRFBP1,NOP14,FCF1,MPHOSPH10,UTP23,RRP36,LSM6,UTP14A,MRPS9,RCL1,TBL3,NOC4L,UTP6,UTP3,DIEXF,KRR1,EMG1,PWP2,MRPS11,RPSA,RPS14,DCAF13,WDR3,BYSL,HEATR1,WDR46,NOL11,CIRH1A,RRS1,UTP20
GO_PROTEIN_SUMOYLATION	-0.446499	-1.97804	0	0.00289173	115	113	MITF,NUP210,CETN2,SUMO4,ZNF451,NUPL1,PHC2,PIAS1,SP3,UBA2,PHC3,NSMCE2,NDNL2,PHC1,CBX8,POM121,SUMO1,PIAS3,SUMO2,RAD52,RNF168,PIAS4,RNF2,TOP2B,XPC,MUL1,NUP98,HNRNPK,HNRNPC,IFIH1,PCGF2,TPR,SP100,SCMH1,RNF212,EYA1,SMC5,EID3,NUP37,SENP2,XRCC4,TP53,MTA1,RING1,RPA1,BCL11A,HDAC7,RAD21,RANBP2,TP53BP1,CBX4,PML,MDM2,BMI1,RAE1,PIAS2,STAG2,NUP43,EGR2,HERC2,MDC1,SMC6,TOPORS,NUP205,UBE2I,AURKB,NFATC2IP,TDG,TOP1,…
GO_RNA_PHOSPHODIESTER_BOND_HYDROLYSIS	-0.497425	-1.96472	0	0.00290656	120	103	RNASE1,ISG20,CCRN4L,ERN2,RNASET2,EIF2C4,RPS21,ENDOV,NOB1,CNOT6L,RPP30,ERN1,RNASEK,CSTF1,TSEN34,CNOT7,CNOT2,EDC3,DIS3,DCP2,NCBP2,PAN3,CNOT8,ZC3H12A,MRPL44,WDR33,RPP21,SMG6,POP5,ABT1,AZGP1,XRN2,EIF2C2,CNOT1,TUT1,PDE12,PPP1R8,PCF11,TSEN54,CSTF3,EIF2C3,EXOSC7,EXOSC5,RPP14,PARN,TSEN15,NOP14,EIF2C1,POP4,RNASEL,EXOSC3,APEX1,PLD6,CNOT6,HRSP12,RRP36,EXOSC8,DIS3L2,RCL1,BOP1,ERI3,ERI1,CLP1,ISG20L2,CSTF2T,KI…
GO_MEIOSIS_I	-0.45931	-1.95109	0	0.00294116	88	57	RAD51B,RAD54B,HSPA2,SUN1,ING2,CCNB1IP1,BCL2L11,C11orf80,UBE2B,KLHDC3,MLH3,SYCE1,RAD50,RAD51C,BAG6,TOP2B,MSH3,MSH5,LEPREL4,MSH4,UBR2,ERCC4,REC8,RNF212,CCNA1,STRA13,SYCE2,ATM,DMC1,RAD21,MSH6,HORMAD1,CDC25B,PSMD13,SYCP2,FBXO5,CKS2,MLH1,BRCA2,PTTG1,XRCC3,FANCM,TMEM48,MSH2,TOP2A,APITD1,RAD51D,SLC2A8,FANCD2,TERF1,ESPL1,MRE11A,RAD51,XRCC2,TRIP13,PLK1,AURKA
GO_NUCLEOTIDE_EXCISION_REPAIR_DNA_GAP_FILLING	-0.627048	-1.94477	0	0.00311417	24	21	POLD4,POLK,UBA52,RPS27A,RFC1,RPA1,LIG3,LIG4,POLD2,RPA2,UBB,XRCC1,RFC5,RFC2,RFC4,POLD3,PCNA,LIG1,POLE,POLD1,RFC3
GO_MATURATION_OF_5_8S_RRNA_FROM_TRICISTRONIC_RRNA_TRANSCRIPT_SSU_RRNA_5_8S_RRNA_LSU_RRNA_	-0.670585	-1.91972	0	0.00333661	19	19	RPS21,ABT1,PES1,EXOSC7,NOP14,EXOSC3,EXOSC8,BOP1,ERI3,ERI1,ERI2,FTSJ3,RPSA,WDR12,EXOSC9,NOL9,EXOSC2,RRS1,UTP20
GO_MEIOTIC_CHROMOSOME_SEGREGATION	-0.55241	-1.93229	0	0.00334773	65	40	SUN1,CCNB1IP1,UBE2B,ACTR2,MLH3,SYCE1,RAD51C,BAG6,TOP2B,PPP2R1A,MSH5,LEPREL4,MSH4,ACTR3,ERCC4,REC8,RNF212,STRA13,SYCE2,ATM,DMC1,HORMAD1,SMC2,SYCP2,MLH1,BRCA2,PTTG1,FANCM,TMEM48,TOP2A,APITD1,SGOL1,FANCD2,SGOL2,TERF1,SMC4,ESPL1,MRE11A,TRIP13,PLK1
GO_CHROMOSOME_CONDENSATION	-0.627576	-1.94014	0	0.00337369	31	25	AKAP8L,ERN2,CHMP1A,ACIN1,GPER,DFFB,PHF13,PAPD7,AKAP8,NCAPD2,SMC2,NUSAP1,CDK1,AIFM1,CDCA5,TOP2A,NCAPG,NCAPG2,NCAPH,SMC4,NCAPD3,NCAPH2,HMGA2,CCNB1,PRM3
GO_NUCLEAR_EXPORT	-0.413277	-1.91853	0	0.00341076	147	137	TGFB1,NUP210,CCHCR1,ALKBH5,SRSF9,EIF4A3,GSK3B,RPS28,NUPL1,AHCYL1,NUP62CL,RPS15,ZC3H11A,STRADA,RBMX2,ATXN1,AKAP13,CHTOP,STRADB,SMG1,NMD3,MALT1,POM121,DUSP16,SRSF4,SRRM1,THOC6,SARNP,EIF4E,HNRNPA1,SMURF1,SLU7,NCBP2,SRSF11,STYX,NUP98,ADAR,SHFM1,SMG6,THOC2,XPOT,TPR,DDX19B,PKD1,TSC1,FIP1L1,HHEX,NUP37,ZC3H3,NUTF2,XPO5,RNPS1,FYTTD1,UPF3B,POLDIP3,CDC40,SMG7,CASC3,C12orf52,THOC3,THOC7,ENY2,EIF6,RANBP17,UPF…
GO_REGULATION_OF_TELOMERE_MAINTENANCE	-0.459829	-1.9193	0	0.00341076	67	64	OBFC1,PKIB,TNKS,HMBOX1,MAPK3,ERCC1,CTNNB1,TERF2IP,MAPK15,SLX4,TINF2,MAP2K7,NEK7,HNRNPA1,RAD50,ATRX,TERF2,HDAC8,TEN1,SMG6,HNRNPC,MAPK1,TNKS2,ERCC4,WRAP53,ATM,PRKCQ,CCT8,PINX1,POT1,MAP3K4,CCT4,PML,CCT7,NEK2,USP7,TCP1,MAPKAPK5,HNRNPU,ACD,AURKB,SMG5,DHX36,SRC,CCT3,PNKP,PARP1,ATR,CCT2,CCT6A,XRCC5,NBN,TERF1,MCRS1,GNL3,RTEL1,GNL3L,CTC1,DKC1,MRE11A,CCT5,NAT10,MYC,PIF1
GO_TRANSLATIONAL_TERMINATION	-0.420161	-1.92346	0	0.00342559	92	88	MRPS6,MRPL34,MRPL17,MRPL2,MRPS18A,MRPL23,MTRF1,MRRF,MRPL55,MRPL22,MRPS33,MRPS15,MRPL10,C12orf65,MRPL45,MRPL44,MRPS36,MRPL53,CHCHD1,MRPS27,GFM2,MRPS5,MRPS18B,MRPL14,MRPS10,GSPT1,MRPL13,MRPL21,MRPL43,MRPS31,MRPL33,MRPL28,MRPL40,MRPL35,TRMT112,MRPL49,MTRF1L,MRPL48,AURKAIP1,MRPL36,PTCD3,APEH,GADD45GIP1,DAP3,MRPS24,MRPS22,N6AMT1,MRPS14,MRPL18,MRPL37,MRPL54,MRPL16,ETF1,MRPL9,MRPL30,MRPL47,MRPL19,MRPL27…
GO_RNA_METHYLATION	-0.507058	-1.91531	0	0.00348491	57	50	RRNAD1,RNMT,C7orf60,BCDIN3D,KIAA1429,WTAP,TFB1M,FBL,FTSJ1,TRMT1L,TARBP1,METTL15,WBSCR22,METTL2B,FTSJD2,METTL14,TRMT112,NSUN3,NSUN4,TRMT61B,METTL2A,TRMT11,TRDMT1,FTSJD1,TRMT2A,METTL16,RNMTL1,HSD17B10,METTL3,C9orf156,HENMT1,FTSJ3,EMG1,FTSJ2,TFB2M,TGS1,TRMT2B,NSUN2,MEPCE,TRMT1,MRM1,DIMT1,TRMT5,METTL1,TRMT61A,TRMT6,LCMT2,FDXACB1,ALKBH8,WDR4
GO_MITOCHONDRIAL_RESPIRATORY_CHAIN_COMPLEX_I_BIOGENESIS	-0.505034	-1.93294	0	0.00352393	56	51	NDUFB8,ECSIT,TAZ,NDUFS7,NDUFB5,NDUFB4,NDUFA6,TIMMDC1,NDUFB9,NDUFA5,NDUFA3,NDUFA12,NDUFA8,NDUFA9,NDUFS4,NDUFB3,NDUFB11,TMEM126B,NDUFA13,NDUFA1,NDUFB1,NDUFC2,NDUFA10,NDUFB6,NDUFA2,NDUFV2,NDUFA11,NDUFAF2,NDUFC1,NDUFAF3,NDUFS3,OXA1L,NDUFV1,NDUFAB1,NDUFS2,NDUFA7,NUBPL,NDUFB7,NDUFS8,NDUFB2,NDUFS1,AIFM1,FOXRED1,NDUFS6,NDUFV3,NDUFAF1,NDUFB10,NDUFS5,ACAD9,BCS1L,NDUFAF4
GO_RIBOSOME_BIOGENESIS	-0.400047	-1.93519	0	0.0037197	308	294	RRP7A,RPS29,RIOK3,RRNAD1,C7orf60,ISG20,YBEY,RPL12,EIF4A3,CSNK1E,RPL35A,RPS18,RPS24,RPS28,RPL13A,RPLP0,RPL24,RPL34,RPL28,RPL26,RSL24D1,RPS3A,RPL29,RPL3L,RPL36,RPL18,RPL27A,RPLP2,RPL39,RPL3,RPL37A,RPL5,RPS9,RPS11,RPS19,RPL18A,RPL11,UBA52,RPL10,RPS23,RPS21,RPS12,RPS10,RPS8,TFB1M,RPS4X,RPS13,NOP10,RPL35,RPL36A,RPL15,RPS27A,RPL23,FBL,RPL17,RPLP1,RPL21,RPS15,RPS5,RPL30,NOB1,RPS27,RPS2,RPL7A,ZNF622,RPS7…
GO_ESTABLISHMENT_OF_MITOTIC_SPINDLE_ORIENTATION	-0.600085	-1.90755	0	0.00385564	20	16	DYNLT1,PAFAH1B1,NDEL1,NDE1,EYA1,SPRY2,ARHGEF2,ZW10,NUMA1,HTT,GPSM2,WDR81,CDK5RAP2,CENPA,WDR43,NDC80
GO_MEIOTIC_CELL_CYCLE_PROCESS	-0.436348	-1.89664	0	0.00389271	152	107	SPDYA,RAD51B,RAD54B,HSPA2,KIAA0430,SUN1,PIM2,TDRKH,CYP26B1,MYH9,C11orf20,ING2,CCNB1IP1,GOLGA2,BCL2L11,C11orf80,HUS1B,UBE2B,ACTR2,PRKAR1A,KLHDC3,MLH3,SPIRE2,SYCE1,HSF1,TUBGCP2,RAD50,RAD51C,BAG6,TOP2B,SPIRE1,MSH3,PPP2R1A,MSH5,LEPREL4,MSH4,ACTR3,KIAA0196,UBR2,ERCC4,REC8,RNF212,CCNA1,STRA13,SYCE2,ATM,DMC1,RAD21,MSH6,NCAPD2,PLD6,HORMAD1,TUBGCP5,ZW10,MASTL,CDC25B,PSMD13,SMC2,SYCP2,FBXO5,CKS2,MLH1,TUBGC…
GO_TERMINATION_OF_RNA_POLYMERASE_II_TRANSCRIPTION	-0.478421	-1.89641	0	0.00389271	62	60	SRSF9,EIF4A3,MED18,LSM11,ZC3H11A,CHTOP,CSTF1,SRSF4,SRRM1,THOC6,SARNP,SLU7,NCBP2,SRSF11,PAPOLA,THOC2,FIP1L1,NUDT21,PCF11,RNPS1,UPF3B,POLDIP3,CDC40,CSTF3,CASC3,SNRPG,THOC3,THOC7,DDX39B,SETX,PABPN1,SNRPE,RBM8A,SNRPB,SRSF5,MAGOH,DHX38,U2AF1,SNRPD3,CLP1,SLBP,U2AF2,SNRPF,CPSF7,TTF2,MAZ,THOC5,LSM10,CPSF1,CPSF2,THOC1,ZNF473,DDX39A,SRSF6,NCBP1,CSTF2,SRSF3,SRSF1,SRSF7,SRSF2
GO_TRANSCRIPTION_FROM_RNA_POLYMERASE_I_PROMOTER	-0.489566	-1.88994	0	0.00403427	35	35	CDK7,CCNH,MAPK3,TAF1D,PTRF,POLR1D,POLR2H,GTF2H5,GTF2H4,TTF1,MNAT1,TAF1B,TBP,POLR2F,GTF2H1,ZNRD1,POLR2E,ERCC6,ERCC3,GTF2H3,TAF1C,POLR1E,ERCC2,POLR2K,GTF2H2,TAF1A,POLR1C,RRN3,TWISTNB,POLR2L,POLR1A,CEBPA,POLR1B,UBTF,CD3EAP
GO_RIBOSOMAL_LARGE_SUBUNIT_BIOGENESIS	-0.479326	-1.88508	0	0.00438815	49	46	RPL12,RPL35A,RPL24,RPL26,RSL24D1,RPL3L,RPL3,RPL5,RPL11,RPL10,RPL35,ZNF622,RPL38,RPL7,RPL6,PPAN,PES1,EIF6,RPF2,RPL26L1,SDAD1,WDR55,FASTKD2,BOP1,RPL7L1,RPF1,NLE1,DHX30,FTSJ3,MRPL11,ORAOV1,RPL23A,MRPL20,NOC2L,WDR74,WDR12,BRIX1,MAK16,EBNA1BP2,MDN1,DDX28,NOL9,RPL14,MRTO4,RRS1,NOP16
GO_NUCLEOBASE_CONTAINING_COMPOUND_TRANSPORT	-0.38585	-1.87834	0	0.00474203	199	174	SLC28A1,SLC29A4,KIF5C,NUP210,GJA1,ALKBH5,SLC25A23,QKI,SLC35A1,SRSF9,EIF4A3,IGF2BP2,SLC25A36,RPS28,NUPL1,TNKS,MVP,TOMM20,SLC35A2,NUP62CL,SIDT2,SEC13,FMR1,SLC25A42,G3BP2,ZC3H11A,SLC35D2,RBMX2,CHTOP,SMG1,POM121,ATXN2,SRSF4,SRRM1,THOC6,SARNP,EIF4E,HNRNPA1,SLU7,NCBP2,SRSF11,SLC25A6,NUP98,FLOT1,SHFM1,SMG6,THOC2,SLC35E3,XPOT,IGF2BP3,TPR,DDX19B,PARP11,TSC1,FIP1L1,SIDT1,P2RX7,HHEX,KHSRP,C14orf166,EIF5A2,S…
GO_NEGATIVE_REGULATION_OF_CHROMOSOME_ORGANIZATION	-0.429222	-1.87332	0	0.00516669	96	89	KDM3A,PHF1,CSNK2A1,ZNF451,TNKS,JARID2,MECP2,UCN,ATG5,CSNK2A2,UBE2B,ERCC1,SIN3A,TERF2IP,PIH1D1,MAD2L2,TINF2,BCOR,PHF8,PSMG2,HNRNPA1,RAD50,ATRX,TERF2,SKI,KDM1A,H2AFY,APC,SMG6,HNRNPC,TAF7,OTUB1,KDM5A,TPR,UBR5,TNKS2,ERCC4,HMGA1,TWIST1,KLHL22,WAPAL,ATM,CTBP1,MTF2,PHF2,PINX1,USP17L2,TRIP12,ATAD2B,PML,SUPT6H,SIRT1,ZW10,KDM4A,MAD1L1,BUB3,HNRNPU,ACD,SET,TET1,PTTG1,SRC,ZNF207,TEX14,BUB1,SMARCB1,MAD2L1,PARP…
GO_NEGATIVE_REGULATION_OF_DNA_DEPENDENT_DNA_REPLICATION	-0.651695	-1.87351	0	0.00516669	16	15	FBXO18,TERF2,FBXW7,CHEK2,ZNF830,STAG2,LIG3,BRCA2,SMC3,TERF1,ZRANB3,SMC1A,BLM,MRE11A,TIPIN
GO_HISTONE_MRNA_METABOLIC_PROCESS	-0.533331	-1.86727	0	0.00573291	28	27	PAPD4,LSM11,DCP2,NCBP2,XRN1,LSM1,TUT1,ATM,ZCCHC6,SNRPG,PAPD5,UPF1,SNRPE,ZCCHC11,SSB,SNRPB,ERI1,SNRPD3,SLBP,SNRPF,EXOSC10,LSM10,CPSF2,EXOSC4,ZNF473,MTPAP,NCBP1
GO_REGULATION_OF_CENTROSOME_CYCLE	-0.525094	-1.85773	0	0.00658223	39	37	CHMP4B,TMEM67,VPS4B,SPICE1,CHMP1B,CHMP5,PDCD6IP,CHMP1A,CHMP3,CHMP2A,CHMP2B,TRIM37,NPM1,CHMP4C,AZI1,CEP76,ROCK2,NEK2,XPO1,MDM1,CHORDC1,PLK2,CDK5RAP2,XRCC3,CEP85,NUBP1,KIF11,ATF5,CCNF,RANBP1,BRCA1,CHEK1,RBM14,PLK4,CENPJ,GEN1,AURKA
GO_BASE_EXCISION_REPAIR	-0.521539	-1.85292	0	0.00670224	39	37	HMGB1,NEIL1,MPG,SIRT6,POLG,MBD4,CCNO,HMGA1,HUWE1,NTHL1,TP53,RPA1,SMUG1,USP47,APEX1,APEX2,MUTYH,DNA2,ERCC6,PARP2,XPA,NEIL3,TDG,LIG3,RPA2,OGG1,XRCC1,POLQ,NEIL2,WRN,HMGA2,LIG1,POLE,POLD1,RECQL4,PRMT6,UNG
GO_TELOMERE_MAINTENANCE_VIA_TELOMERE_LENGTHENING	-0.549844	-1.84632	0	0.00717613	26	26	OBFC1,ZSCAN4,NOP10,TERF2IP,TINF2,RAD50,TNKS1BP1,TERF2,WRAP53,ATM,RFC1,PINX1,POT1,UPF1,DNA2,ACD,TERT,TERF1,GAR1,RTEL1,NHP2,PCNA,CTC1,DKC1,MRE11A,RAD51
GO_ERROR_PRONE_TRANSLESION_SYNTHESIS	-0.62526	-1.84326	0	0.00751463	19	17	POLK,POLI,UBA52,RPS27A,MAD2L2,RFC1,RPA1,RPA2,REV3L,UBB,RFC5,RFC2,RFC4,PCNA,REV1,POLE2,RFC3
GO_NUCLEOBASE_BIOSYNTHETIC_PROCESS	-0.650416	-1.83953	0	0.00771773	18	17	CMPK1,PAICS,ADAL,PRTFDC1,HPRT1,APRT,ADA,CPS1,GMPS,PRPS1,MTOR,PPAT,SHMT1,DHODH,GART,UMPS,CAD
GO_RNA_PHOSPHODIESTER_BOND_HYDROLYSIS_ENDONUCLEOLYTIC	-0.533119	-1.83718	0	0.00792083	62	50	RNASE1,RNASET2,RPS21,ENDOV,NOB1,RPP30,ERN1,RNASEK,TSEN34,EDC3,ZC3H12A,MRPL44,RPP21,SMG6,POP5,ABT1,EIF2C2,TSEN54,RPP14,TSEN15,NOP14,POP4,RNASEL,APEX1,PLD6,HRSP12,RCL1,BOP1,KIAA0391,DGCR8,TSEN2,RNASEH2C,RNASEH2B,RPP38,RNASEH1,DROSHA,POP7,RPSA,RNASEH2A,DBR1,ELAC1,ELAC2,DICER1,EXO1,FEN1,NOL9,RPP40,RRS1,POP1,UTP20
GO_RIBONUCLEOPROTEIN_COMPLEX_BIOGENESIS	-0.365631	-1.8352	0	0.00798853	440	418	RRP7A,RPS29,NOL3,RIOK3,RRNAD1,C7orf60,KIAA1875,ISG20,YBEY,CCRN4L,RPL12,SRSF9,TARBP2,LIMD1,EIF4A3,PATL2,CSNK1E,SRPK2,RBMXL1,GRB7,RPL35A,RPS18,RPS24,RPS28,RPL13A,RPLP0,RPL24,RPL34,GEMIN8,RPL28,RPL26,PRPF3,DYNC1H1,RSL24D1,RPS3A,ZRSR2,RPL29,EIF4B,RPL3L,RPL36,RPL18,EIF3D,RPL27A,RPLP2,RPL39,RPL3,RPL37A,EIF2C4,RPL5,RPS9,RPS11,RPS19,RPL18A,RPL11,UBA52,RPL10,RPS23,RPS21,RPS12,CIRBP,RPS10,PATL1,RPS8,TFB1M,…
GO_SPLICEOSOMAL_SNRNP_ASSEMBLY	-0.543511	-1.83612	0	0.00798853	38	36	GEMIN8,PRPF3,SNRPD2,GEMIN7,CLNS1A,USP4,SART1,SNUPN,SMN1,CD2BP2,SNRPG,SNRPC,SART3,RBM22,PRPF6,LSM4,SNRPE,PRMT5,PRPF31,SNRPB,PRPF8,SNRPD3,SNRPD1,SNRPF,GEMIN2,STRAP,PRPF19,SRSF10,SMN2,PRMT7,GEMIN6,TGS1,DDX20,GEMIN4,GEMIN5,WDR77
GO_FEMALE_MEIOTIC_DIVISION	-0.602264	-1.83319	0.0263158	0.00825932	26	20	KIAA0430,PRKAR1A,MLH3,SPIRE2,HSF1,RAD51C,SPIRE1,PPP2R1A,KIAA0196,MASTL,CDC25B,SYCP2,FBXO5,MLH1,ADCY3,TRIP13,PLK1,AURKA,LFNG,EREG
GO_DOUBLE_STRAND_BREAK_REPAIR	-0.416422	-1.831	0	0.00853012	165	151	HIST1H4I,APBB1,POLL,HIST3H3,HIST4H4,CIB1,SFR1,RAD51B,RAD54B,KIAA0430,APLF,KDM4D,POLM,POLN,UVRAG,FAM175A,NHEJ1,ZSWIM7,HUS1B,PARP9,GGN,ERCC1,HIST1H4J,UBE2V2,FBXO18,NSMCE2,RECQL,SWI5,SLX4,KDM2A,MAD2L2,SUMO1,UIMC1,PARP3,WDR48,RAD52,RNF168,HIST1H4K,EYA3,PIAS4,ZFYVE26,RAD50,RAD51C,KAT5,SHFM1,YY1,BABAM1,BRE,SMARCA5,DTX3L,ERCC4,REC8,PAPD7,EYA1,XRCC6,TDP2,SMC5,ATM,BARD1,KIAA0146,CHEK2,XRCC4,MTA1,RPA1,DMC1…
GO_ASPARTATE_FAMILY_AMINO_ACID_BIOSYNTHETIC_PROCESS	-0.576483	-1.82185	0	0.00895324	23	20	PLOD1,ENOPH1,ASNS,EIF2B2,THNSL1,MTR,APIP,GOT1,EIF2B4,THNSL2,MRI1,EIF2B1,MTAP,MTRR,AASDHPPT,GOT2,ASNSD1,ADI1,MTHFD1,MTHFD2L
GO_DNA_DOUBLE_STRAND_BREAK_PROCESSING	-0.640874	-1.81842	0.0263158	0.00934251	20	18	UBE2V2,SLX4,RAD52,RAD50,KAT5,ATM,BARD1,SMARCAD1,UBE2N,DNA2,EXD2,RBBP8,NBN,RNF138,BLM,BRCA1,SETMAR,MRE11A
GO_POSTREPLICATION_REPAIR	-0.504706	-1.81876	0	0.00934251	54	50	POLD4,UBE2V1,POLK,POLN,POLI,UBA52,RPS27A,UBE2B,UBE2V2,UBE2F,MAD2L2,HLTF,ZBTB1,WDR33,USP10,UBE2L6,C1orf86,RFC1,UBE2A,RPA1,POLH,UBE2N,NPLOC4,CCDC111,USP43,ISG15,RAD18,UFD1L,NSMCE1,POLD2,RCHY1,RPA2,REV3L,UBB,MSH2,VCP,RFC5,TRIM25,KIAA0101,UBA7,RFC2,RFC4,POLD3,BRCA1,PCNA,REV1,POLD1,POLE2,RFC3,DTL
GO_RRNA_MODIFICATION	-0.575025	-1.81541	0	0.00986154	27	25	RRNAD1,C7orf60,TFB1M,NOP10,FBL,THUMPD1,METTL15,WBSCR22,TRMT112,NSUN3,NSUN4,METTL16,FTSJ3,EMG1,FTSJ2,TFB2M,NOP58,GAR1,NHP2,MRM1,NOP56,DIMT1,DKC1,NAT10,FDXACB1
GO_MITOCHONDRIAL_RESPIRATORY_CHAIN_COMPLEX_ASSEMBLY	-0.44184	-1.80444	0	0.0101211	76	65	SDHAF1,C11orf83,COX19,NDUFB8,ECSIT,TAZ,NDUFS7,IMMP2L,NDUFB5,NDUFB4,NDUFA6,UQCRB,TIMMDC1,NDUFB9,NDUFA5,NDUFA3,NDUFA12,NDUFA8,NDUFA9,NDUFS4,NDUFB3,NDUFB11,TMEM126B,NDUFA13,NDUFA1,UQCC,NDUFB1,TTC19,NDUFC2,NDUFA10,NDUFB6,NDUFA2,CHCHD5,NDUFV2,NDUFA11,NDUFAF2,NDUFC1,UQCR10,NDUFAF3,NDUFS3,OXA1L,NDUFV1,NDUFAB1,NDUFS2,NDUFA7,NUBPL,NDUFB7,NDUFS8,NDUFB2,NDUFS1,AIFM1,FOXRED1,NDUFS6,SLC25A33,AARS2,NDUFV3,NDUF…
GO_CHROMOSOME_SEPARATION	-0.630431	-1.8131	0	0.0101859	20	16	TOP2B,PPP2R1A,ERCC4,STRA13,RECQL5,SMARCAD1,NCAPD2,DIS3L2,MLH1,FANCM,TEX14,TOP2A,APITD1,TTK,NCAPD3,ESPL1
GO_ERROR_FREE_TRANSLESION_SYNTHESIS	-0.637636	-1.79909	0	0.0103007	19	16	UBA52,RPS27A,RFC1,RPA1,POLH,NPLOC4,UFD1L,RCHY1,RPA2,UBB,VCP,RFC5,RFC2,RFC4,PCNA,RFC3
GO_CENTROSOME_CYCLE	-0.51594	-1.79814	0	0.0103606	45	44	BRSK1,CETN2,CCP110,CTNNB1,KIF3B,TUBGCP2,CEP135,FBXW5,NDEL1,CETN3,CEP250,NPM1,CEP72,NDE1,USP33,KIAA0753,OFD1,CNTROB,CEP63,GADD45A,ROCK2,NEK2,TUBGCP5,ARHGEF10,CEP192,TUBGCP4,BRCA2,SASS6,CDK1,CDK2,CEP152,TUBGCP6,C2CD3,CDK5RAP2,KIF11,TUBE1,STIL,TUBGCP3,PKD2,BRCA1,PLK4,WDR62,CENPJ,AURKA
GO_MRNA_3_END_PROCESSING	-0.436266	-1.80491	0	0.0105259	72	69	SRSF9,EIF4A3,APP,PABPC1,AHCYL1,LSM11,ZC3H11A,GRSF1,CHTOP,PABPC1L,CSTF1,CDC73,SRSF4,SRRM1,THOC6,SARNP,SLU7,NCBP2,SRSF11,PAPOLA,WDR33,THOC2,SSU72,CPSF6,FIP1L1,TUT1,PAPOLG,ZC3H3,NUDT21,PCF11,RNPS1,UPF3B,POLDIP3,CDC40,CSTF3,CASC3,THOC3,THOC7,SYMPK,PAF1,LEO1,DDX39B,PABPN1,RBM8A,SRSF5,MAGOH,DHX38,U2AF1,CLP1,SLBP,CSTF2T,U2AF2,CPSF7,THOC5,CPSF1,CPSF2,POLR2D,THOC1,ZNF473,DDX39A,SRSF6,MTPAP,NCBP1,CSTF2,SRS…
GO_DNA_INTEGRITY_CHECKPOINT	-0.39597	-1.79141	0	0.0111392	146	136	FOXN3,MUC1,NEK6,PPP2R5C,BRSK1,CDKN1A,USP28,ARID3A,RAD9B,SYF2,NEK11,RBL2,TIPRL,BTG2,CRADD,UBA52,ATF2,GIGYF2,FAM175A,MAPKAPK2,HINFP,RPS27A,HUS1B,CNOT6L,RPS27L,PEA15,WAC,EP300,UIMC1,CNOT7,CNOT2,TFDP2,TAOK1,TNKS1BP1,TOP2B,XPC,MDM4,CNOT8,FOXO4,CNOT4,CLOCK,NPM1,PTPN11,BABAM1,BRE,SFN,C2orf29,RAD17,FBXO31,PLK3,SOX4,CDK5RAP3,CNOT1,TAOK3,FZR1,ATM,CDKN1B,CHEK2,TP53,TP73,CEP63,MAPK14,CDC14B,E2F4,BAX,FBXO6,ZN…
GO_CHROMOSOME_ORGANIZATION_INVOLVED_IN_MEIOTIC_CELL_CYCLE	-0.5008	-1.78996	0	0.0114386	51	31	SUN1,CCNB1IP1,UBE2B,MLH3,SYCE1,RAD50,RAD51C,BAG6,PPP2R1A,MSH5,LEPREL4,MSH4,REC8,RNF212,SYCE2,ATM,DMC1,NCAPD2,HORMAD1,SMC2,SYCP2,MLH1,TMEM48,FANCD2,SGOL2,TERF1,SMC4,NCAPD3,MRE11A,RAD51,TRIP13
GO_CLEAVAGE_INVOLVED_IN_RRNA_PROCESSING	-0.623398	-1.787	0.0277778	0.0116183	19	19	RPS21,NOB1,ABT1,EXOSC7,NOP14,EXOSC3,RRP36,EXOSC8,RCL1,BOP1,ERI3,ERI1,ERI2,RPSA,EXOSC9,NOL9,EXOSC2,RRS1,UTP20
GO_METHYLATION	-0.375879	-1.78353	0	0.0118578	284	233	KDM3A,FAM86B1,KDM1B,CHD5,FAM86B2,AS3MT,PRDM16,RRNAD1,MAT1A,RNMT,C7orf60,METTL12,PRDM1,PRDM10,PCMTD1,TDRKH,MLL3,TPMT,PRDM2,RAB3B,FOS,MLL5,METTL23,ARID4A,MECOM,SMYD3,BAZ2A,NSUN5P2,ASMTL,BCDIN3D,BTG2,GATAD2B,WHSC1L1,KIAA1429,MECP2,WTAP,RAB6A,MLL,TFB1M,NSUN6,FBL,LCMT1,PCMT1,FAM103A1,NNMT,COQ5,THUMPD3,FBXO11,COMTD1,PRMT2,GAMT,DOT1L,WBSCR27,FTSJ1,KDM6A,SETD3,OGT,EZH1,TRMT1L,ATRX,CAMKMT,MGMT,SATB1,SUV42…
GO_CELL_CYCLE_CHECKPOINT	-0.403242	-1.77327	0	0.012572	194	180	FOXN3,MUC1,NEK6,TGFB1,CCNG2,PPP2R5C,BRSK1,CDKN1A,USP28,CDKN2B,ARID3A,RAD9B,CSNK2A1,SYF2,NEK11,RBL2,TIPRL,BTG2,CRADD,DLG1,UBA52,ATF2,GIGYF2,FAM175A,MAPKAPK2,HINFP,RPS27A,RB1,CSNK2A2,HUS1B,CNOT6L,RPS27L,PEA15,WAC,EP300,MAD2L2,UIMC1,CHFR,CNOT7,CNOT2,PSMG2,TFDP2,TAOK1,TNKS1BP1,TOP2B,XPC,MDM4,CNOT8,APC,FOXO4,CNOT4,CLOCK,NPM1,PTPN11,BABAM1,BRE,SFN,TPR,C2orf29,RAD17,FBXO31,PLK3,WNT9A,SOX4,CDK5RAP3,CNOT1…
GO_NEGATIVE_REGULATION_OF_CHROMOSOME_SEGREGATION	-0.531888	-1.77734	0	0.0126363	28	25	CSNK2A1,TNKS,CSNK2A2,MAD2L2,PSMG2,ATRX,APC,TPR,KLHL22,WAPAL,ATM,ZW10,MAD1L1,BUB3,PTTG1,ZNF207,TEX14,BUB1,MAD2L1,TTK,TERF1,BUB1B,ESPL1,CENPF,PLK1
GO_CHROMOSOME_LOCALIZATION	-0.431694	-1.77724	0.0384615	0.0126363	61	52	GEM,CHMP4B,PIBF1,UBE2B,VPS4B,SPICE1,ACTR2,CHMP1B,RAB11A,CHMP5,PDCD6IP,CHMP1A,CHMP3,CHMP7,CHMP2A,CHMP2B,NUP98,CHMP4A,NDEL1,ACTR3,NDE1,KPNB1,CHMP4C,ATM,VPS4A,PINX1,BECN1,CDC23,CHMP6,ZW10,CEP55,FAM83D,PSRC1,KIFC1,KATNB1,KIF22,MLH1,CUL3,BRCA2,KIF2C,CDCA8,CDCA5,KIF18A,SEH1L,CENPE,TERF1,KIF14,BIRC5,DLGAP5,CENPF,CCNB1,RRS1
GO_NEGATIVE_REGULATION_OF_TELOMERE_MAINTENANCE	-0.574058	-1.77617	0	0.012816	26	26	TNKS,ERCC1,TERF2IP,TINF2,HNRNPA1,RAD50,TERF2,SMG6,HNRNPC,TNKS2,ERCC4,ATM,PINX1,PML,HNRNPU,ACD,SRC,PARP1,XRCC5,NBN,TERF1,MCRS1,RTEL1,GNL3L,NAT10,PIF1
GO_PYRIMIDINE_DEOXYRIBONUCLEOTIDE_METABOLIC_PROCESS	-0.623949	-1.76671	0	0.0134371	18	16	NEIL1,TBPL1,MBD4,NT5M,NTHL1,SMUG1,TDG,NT5C,DUT,OGG1,SHMT1,NEIL2,DTYMK,CMPK2,UNG,TYMS
GO_CENTROMERE_COMPLEX_ASSEMBLY	-0.53065	-1.76407	0	0.0137254	48	45	HIST1H4I,HIST4H4,RSF1,HIST1H4J,HIST1H4K,POGZ,CENPC1,NPM1,SMARCA5,STRA13,ITGB3BP,HIST1H4B,RBBP7,HIST1H4H,HIST1H4E,CENPH,MIS12,CENPV,HIST1H4C,RBBP4,HJURP,CASC5,CENPQ,CENPI,MIS18BP1,APITD1,CENPT,OIP5,CENPA,CENPN,HIST1H4D,CENPL,CENPW,CENPP,CENPK,CENPE,CENPO,HIST1H4L,RUVBL1,HELLS,MIS18A,CENPF,CENPM,MLF1IP,HIST1H4A
GO_TRANSCRIPTION_COUPLED_NUCLEOTIDE_EXCISION_REPAIR	-0.416343	-1.76151	0	0.0139561	73	70	ERCC5,POLD4,TCEA1,POLK,CDK7,CCNH,UBA52,CUL4B,RPS27A,ERCC1,EP300,POLR2H,COPS2,ISY1,GTF2H5,GTF2H4,XAB2,POLR2J,MNAT1,COPS4,ERCC4,COPS5,POLR2I,CUL4A,RFC1,POLR2C,COPS7A,COPS8,RPA1,RBX1,HMGN1,POLR2A,POLR2F,ZNF830,GTF2H1,USP7,COPS7B,POLR2E,PPIE,COPS6,ERCC6,XPA,ERCC3,LIG3,GTF2H3,ERCC2,POLR2G,POLR2K,AQR,POLR2B,POLD2,GTF2H2,RPA2,ERCC8,DDB1,GPS1,UBB,PRPF19,XRCC1,COPS3,RFC5,POLR2D,RFC2,RFC4,POLD3,POLR2L,PCNA…
GO_ISOPRENOID_BIOSYNTHETIC_PROCESS	0.673044	1.92926	0	0.0139671	25	21	ALDH1A2,HMGCS1,MVD,IDI1,MVK,HMGCR,FDFT1,FDPS,GGPS1,ALDH8A1,BCMO1,PMVK,RBP1,RDH10,NUS1,DPAGT1,ALDH1A3,PDSS2,PDSS1,COQ2,ISPD
GO_MULTICELLULAR_ORGANISM_METABOLIC_PROCESS	0.565376	1.92814	0	0.0139671	93	62	PRTN3,COL13A1,TNXB,MMP7,MRC2,PPARGC1A,MMP11,TRAM2,ADRB2,ACE,MMP13,COL6A2,CTSK,COL6A1,COL5A3,CTSS,COL7A1,LEPRE1,MMP9,CTSD,ACE2,ENPEP,COL4A5,CTSB,CEL,COL1A1,TIPARP,CTSL1,MMP15,COL11A2,AGXT2L2,OMA1,GHR,COL1A2,COL4A6,COL8A1,COL5A1,ADAMTS3,P2RX7,ADAMTS14,LEPREL1,MMP16,PLA2G1B,PEPD,MMP19,KLK6,TENC1,COL18A1,ACACA,AKR1C3,ADAM15,COL12A1,MMP14,COL5A2,ADRB1,FURIN,HIF1A,MMP10,MMP1,SERPINH1,BMP8A,ID1
GO_REGULATION_OF_DNA_RECOMBINATION	-0.515894	-1.75088	0	0.0156862	58	46	TGFB1,APLF,BCL6,NDFIP1,PPP4R2,UBE2B,SIRT6,FBXO18,TERF2IP,PPP4C,RAD50,TERF2,KDM1A,MSH3,KPNA1,IL7R,CD40,FIGN,KIAA0146,HELB,MSH6,SMARCAD1,SUPT6H,EXOSC3,TNFSF13,MLH1,WHSC1,RPA2,FIGNL1,MSH2,RAD51AP1,STAT6,KPNA2,THOC1,POLQ,PAXIP1,IL27RA,ZRANB3,BLM,RTEL1,CHEK1,MRE11A,RAD51,UNG,CLCF1,FOXP3
GO_NCRNA_3_END_PROCESSING	-0.610448	-1.74568	0	0.0157377	21	18	RPS21,FBL,EXOSC7,EXOSC5,EXOSC3,PTCD1,EXOSC8,ERI3,ERI1,ERI2,RPSA,EXOSC4,EXOSC9,ELAC1,ELAC2,DKC1,EXOSC2,TRNT1
GO_MEIOTIC_CELL_CYCLE	-0.398904	-1.73638	0	0.0173504	186	131	SPDYA,FBXO43,RAD51B,ZNF318,RAD54B,HSPA2,KIAA0430,SUN1,PIM2,TDRKH,CYP26B1,SIRT2,MYH9,C11orf20,RSPH1,AURKC,CCNB3,ING2,CCNB1IP1,GOLGA2,BCL2L11,C11orf80,HUS1B,UBE2B,WBP2NL,PPP2CA,NR2C2,ACTR2,PRKAR1A,KLHDC3,RBM7,MLH3,SPIRE2,SYCE1,HSF1,TUBGCP2,RAD50,RAD51C,BAG6,TOP2B,SPIRE1,MSH3,PPP2R1A,MSH5,LEPREL4,MSH4,ACTR3,SPIN1,KIAA0196,UBR2,ERCC4,REC8,RNF212,CCNA1,STRA13,SYCE2,ATM,DMC1,UTP14C,RAD21,MSH6,OSGIN2,NC…
GO_CELLULAR_RESPONSE_TO_GAMMA_RADIATION	-0.597516	-1.73161	0	0.0178509	19	17	CYBA,GTF2H5,KDM1A,XRCC6,ATM,ELK1,CRYAB,TLK2,YAP1,BCL2L1,EGR1,TMEM109,ATR,XRCC5,H2AFX,WRN,RAD51
GO_ATP_DEPENDENT_CHROMATIN_REMODELING	-0.410998	-1.72422	0	0.0183092	74	67	HIST1H4I,CHD5,HIST4H4,MBD3,SPTY2D1,GATAD2B,RSF1,HIST1H4J,ZNHIT1,HIST1H4K,MBD2,CENPC1,NPM1,HNRNPC,SMARCA5,STRA13,VPS72,HDAC2,ACTB,SMARCD2,CHD4,SMARCE1,ITGB3BP,SMARCAD1,HIST1H4B,CHD8,SMARCC2,RBBP7,SMARCA4,ARID1A,RNF8,ANP32E,HIST1H4H,HIST1H4E,CENPH,HDAC1,ACTL6A,HIST1H4C,RBBP4,HJURP,CASC5,PSME4,SMARCA1,CENPQ,MTA2,CENPI,SMARCB1,SMARCC1,MIS18BP1,APITD1,CENPT,OIP5,NASP,CENPA,CENPN,HIST1H4D,CENPL,CENPW,C…
GO_MACROMOLECULE_METHYLATION	-0.385675	-1.72189	0	0.0185239	205	169	KDM3A,KDM1B,CHD5,PRDM16,RRNAD1,RNMT,C7orf60,PCMTD1,TDRKH,MLL3,PRDM2,RAB3B,FOS,MLL5,ARID4A,MECOM,SMYD3,BAZ2A,BCDIN3D,BTG2,GATAD2B,WHSC1L1,KIAA1429,MECP2,WTAP,RAB6A,MLL,TFB1M,FBL,LCMT1,PCMT1,FBXO11,PRMT2,DOT1L,FTSJ1,KDM6A,SETD3,OGT,EZH1,TRMT1L,ATRX,CAMKMT,MGMT,SATB1,SUV420H2,RAB3D,ARID4B,HIST1H1C,METTL21A,TARBP1,ASH1L,ZNF335,GATAD2A,METTL15,WBSCR22,METTL2B,PRDM5,ZFP57,NSD1,GSPT1,FTSJD2,MLL4,SETD2,M…
GO_REGULATION_OF_TELOMERASE_RNA_LOCALIZATION_TO_CAJAL_BODY	-0.660417	-1.72594	0.0294118	0.018685	15	15	NOP10,CCT8,CCT4,CCT7,SHQ1,TCP1,CCT3,RUVBL2,CCT2,CCT6A,NAF1,NHP2,RUVBL1,DKC1,CCT5
GO_NEGATIVE_REGULATION_OF_DNA_REPLICATION	-0.461677	-1.72532	0	0.0187962	55	51	TGFB1,OBFC1,TSPYL2,CERS1,FBXO18,MAPK15,TINF2,TTF1,HNRNPA1,TERF2,TEN1,FBXW7,HNRNPC,PDS5A,RAD17,WAPAL,TGFB3,CHEK2,TP53,MEN1,PINX1,POT1,ZNF830,S100A11,PML,NF2,STAG2,PPARG,HNRNPU,ACD,LIG3,GTPBP4,BRCA2,SRC,SMC3,HUS1,CDC6,ATR,CDAN1,GMNN,TERF1,MCRS1,ZRANB3,SMC1A,BLM,GNL3L,CTC1,MRE11A,NAT10,PIF1,TIPIN
GO_PEPTIDYL_LYSINE_TRIMETHYLATION	-0.59195	-1.71485	0.047619	0.0198126	25	25	ARID4A,MLL,SETD3,OGT,SUV420H2,ARID4B,HIST1H1C,ZNF335,MLL4,SETD2,HIST1H1E,HIST1H1D,CTR9,SETD4,TET2,RTF1,WDR61,SUV420H1,METTL21D,TET3,METTL20,SUV39H1,SUV39H2,FAM86A,BEND3
GO_NEGATIVE_REGULATION_OF_MITOTIC_NUCLEAR_DIVISION	-0.498948	-1.71173	0	0.0202958	34	31	CSNK2A1,TNKS,TOM1L2,CSNK2A2,MAD2L2,PSMG2,ATRX,APC,TPR,BMP4,KLHL22,ATM,TOM1L1,BMP7,AURKAIP1,ZW10,NME6,MAD1L1,BUB3,PTTG1,ZNF207,TEX14,BUB1,MAD2L1,TTK,TERF1,MTBP,CHEK1,BUB1B,CENPF,PLK1
GO_PTERIDINE_CONTAINING_COMPOUND_METABOLIC_PROCESS	-0.538084	-1.71054	0	0.0207253	36	30	ALDH1L2,MTHFR,SARDH,DHFRL1,GCH1,FTCD,ATPIF1,MTHFD2,MTR,QDPR,GGH,MTHFD1L,SLC25A32,MTRR,PCBD1,FPGS,SHMT1,SLC46A1,GART,SPR,ATIC,SHMT2,SLC19A1,MTHFS,PCBD2,PTS,DHFR,TYMS,MTHFD1,MTHFD2L
GO_CENTROSOME_DUPLICATION	-0.499075	-1.7083	0.030303	0.021316	32	31	BRSK1,CETN2,CCP110,TUBGCP2,CEP135,FBXW5,CEP72,NDE1,USP33,KIAA0753,OFD1,CNTROB,CEP63,ROCK2,TUBGCP5,ARHGEF10,CEP192,TUBGCP4,BRCA2,SASS6,CDK2,CEP152,TUBGCP6,C2CD3,CDK5RAP2,STIL,TUBGCP3,PKD2,PLK4,WDR62,CENPJ
GO_SNRNA_PROCESSING	-0.567605	-1.70825	0	0.021316	22	19	CPSF3L,INTS4,INTS8,TUT1,INTS3,EXOSC7,EXOSC5,INTS6,INTS1,EXOSC3,INTS10,EXOSC8,INTS12,INTS9,INTS2,INTS7,EXOSC4,EXOSC9,EXOSC2
GO_ESTABLISHMENT_OF_MITOTIC_SPINDLE_LOCALIZATION	-0.619792	-1.69685	0	0.0235711	24	20	DYNLT1,PAFAH1B1,NDEL1,CLASP1,NDE1,KPNB1,EYA1,SPRY2,ARHGEF2,ZW10,NUMA1,HTT,GPSM2,NUSAP1,WDR81,CDK5RAP2,CENPA,WDR43,ESPL1,NDC80
GO_HISTONE_EXCHANGE	-0.457032	-1.69459	0	0.024108	53	47	HIST1H4I,CHD5,HIST4H4,SPTY2D1,RSF1,HIST1H4J,ZNHIT1,HIST1H4K,CENPC1,NPM1,SMARCA5,STRA13,VPS72,ITGB3BP,HIST1H4B,RBBP7,RNF8,ANP32E,HIST1H4H,HIST1H4E,CENPH,HIST1H4C,RBBP4,HJURP,CASC5,PSME4,CENPQ,CENPI,MIS18BP1,APITD1,CENPT,OIP5,NASP,CENPA,CENPN,HIST1H4D,CENPL,CENPW,CENPP,CENPK,CENPO,HIST1H4L,RUVBL1,MIS18A,CENPM,MLF1IP,HIST1H4A
GO_MITOTIC_CELL_CYCLE_CHECKPOINT	-0.38484	-1.68523	0	0.0247577	139	130	FOXN3,MUC1,TGFB1,PPP2R5C,CDKN1A,CDKN2B,ARID3A,RAD9B,CSNK2A1,SYF2,NEK11,RBL2,BTG2,CRADD,DLG1,UBA52,ATF2,GIGYF2,RPS27A,RB1,CSNK2A2,HUS1B,CNOT6L,RPS27L,EP300,MAD2L2,CHFR,CNOT7,CNOT2,PSMG2,TFDP2,TNKS1BP1,TOP2B,XPC,MDM4,CNOT8,APC,FOXO4,CNOT4,NPM1,SFN,TPR,C2orf29,RAD17,FBXO31,PLK3,WNT9A,SOX4,CDK5RAP3,CNOT1,KLHL22,TAOK3,ATM,CDKN1B,INTS3,CHEK2,TP53,TP73,RPS6,MAD2L1BP,USP17L2,E2F4,BAX,ZNF385A,PCBP4,RBM38,…
GO_FOLIC_ACID_METABOLIC_PROCESS	-0.566816	-1.68994	0.0344828	0.024806	18	15	ALDH1L2,MTHFR,MTHFD2,MTHFD1L,SLC25A32,MTRR,FPGS,SHMT1,SLC46A1,SHMT2,SLC19A1,MTHFS,DHFR,MTHFD1,MTHFD2L
GO_HOMOLOGOUS_CHROMOSOME_SEGREGATION	-0.528846	-1.68555	0.03125	0.0255577	48	26	SUN1,CCNB1IP1,UBE2B,MLH3,SYCE1,BAG6,MSH5,LEPREL4,MSH4,REC8,RNF212,SYCE2,ATM,DMC1,HORMAD1,SYCP2,MLH1,BRCA2,PTTG1,TMEM48,FANCD2,TERF1,ESPL1,MRE11A,TRIP13,PLK1
GO_DNA_TEMPLATED_TRANSCRIPTION_ELONGATION	-0.367095	-1.68194	0	0.0257957	97	96	ELL2,CTDP1,ELL,TCEA1,CDK7,CCNH,CDK9,TAF1D,ELL3,COBRA1,SUPT5H,POLR1D,TAF12,GTF2B,GTF2A1,POLR2H,CCNK,TAF13,GTF2E1,CDC73,WHSC2,TCEB2,GTF2H5,GTF2H4,TAF3,ELP2,TAF1,NCBP2,GTF2F1,RDBP,POLR2J,MNAT1,TAF1B,TBP,TAF4,GTF2E2,TAF2,CCNT1,GTF2A2,POLR2I,TAF10,TCEB1,SETD2,POLR2C,TCEA2,GTF2F2,TAF11,ELP4,SUPT4H1,THOC7,ENY2,TAF9,PAF1,POLR2A,POLR2F,LEO1,ADRM1,ELP3,GTF2H1,ZNRD1,LOC100506888,CCNT2,POLR2E,ERCC6,SSRP1,ERC…
GO_REGULATION_OF_PROTEIN_HOMODIMERIZATION_ACTIVITY	-0.559498	-1.67457	0	0.0273009	22	18	SPAG9,HSPA5,AIDA,CRBN,BAK1,ICA1,NRG1,ZNF268,BAX,PARK7,TRAF2,TIRAP,ISL1,PCBD1,TRAF4,GNL3L,BCL2,ID1
GO_NUCLEAR_PORE_ORGANIZATION	-0.631918	-1.67462	0	0.0273009	15	15	RTN4,NUP98,TPR,TMEM170A,TMEM33,NUP205,NUP54,NUP35,NUP153,TMEM48,AHCTF1,NUP133,NUP107,SEH1L,NUP93
GO_RNA_SPLICING_VIA_TRANSESTERIFICATION_REACTIONS	-0.352972	-1.6742	0	0.0273528	267	253	NOVA2,NOL3,KIAA1875,U2AF1L4,SRSF9,EIF4A3,RNF113A,SRPK2,RBMXL1,RBPMS,RBM15,SYF2,PRPF40B,USP49,GEMIN8,PRPF3,BUD31,ZMAT5,DHX32,ZRSR2,PABPC1,HNRNPH2,SF3B14,SNRNP48,PCBP2,SPEN,SNRNP35,SMNDC1,SF3B2,RBMX2,SF3B1,RNPC3,PPIL3,DQX1,POLR2H,ZCRB1,PCBP1,CSTF1,HNRNPH3,SNW1,RBM41,SRSF4,PLRG1,SF3A1,RNF113B,ISY1,SNRNP27,SRRM1,RSRC1,SNRPA1,LUC7L3,XAB2,HNRNPA1,SLU7,NCBP2,SRSF11,SNRPD2,NONO,PQBP1,GEMIN7,PAPOLA,GTF2F1…
GO_MITOCHONDRIAL_TRANSMEMBRANE_TRANSPORT	-0.404747	-1.66506	0	0.0274436	58	53	PRKAB2,PRKAG2,TOMM20,TOMM7,PAM16,TIMM17B,MICU1,ATP5O,C22orf32,ATP5L,CPT1B,MCU,ATP5D,ATP5C1,TIMM44,ACACB,TIMM9,ATP5S,PRKAA2,ATP5J2,ATP5B,ATP5G2,ATP5H,NDUFA13,AFG3L2,STOML2,HSPA4,ATP5E,ACACA,ATP5I,CPT1A,ATP5A1,CCDC109B,TOMM40L,ATP5F1,SLC25A20,ATP5G3,TIMM22,TIMM17A,MRS2,SLC25A33,CHCHD4,DNLZ,TIMM23,TOMM22,TIMM50,ATP5G1,CPT2,TOMM40,SAMM50,ATP5J,TIMM10,HSP90AA1
GO_MITOTIC_SPINDLE_ORGANIZATION	-0.454829	-1.66915	0	0.027475	69	65	BIRC3,KIAA1377,TNKS,DYNC1H1,BIRC2,AURKC,RHOA,GOLGA2,MAP4,PIBF1,SPICE1,CDC14A,XIAP,FLNA,KIF3B,RAB11A,DCTN2,SBDS,TUBGCP2,CLASP1,KPNB1,OFD1,MAP9,KIAA1383,CHEK2,SPAST,FAM175B,NEK2,RCC1,SUN2,TUBGCP5,ARHGEF10,EML1,GPSM2,KIFC1,PPP2R4,AURKB,PLK2,RAN,TUBGCP4,ZNF207,SMC3,CLASP2,TUBGCP6,PCNT,KIF11,TTK,RACGAP1,STIL,TPX2,KIF4A,TUBGCP3,PRC1,SMC1A,STMN1,BIRC5,KIF4B,WDR62,KIF23,NDC80,MYBL2,SPC25,KIF2A,AURKA,CCNB1
GO_REGULATION_OF_TELOMERE_MAINTENANCE_VIA_TELOMERE_LENGTHENING	-0.442295	-1.67163	0	0.0280275	50	50	OBFC1,PKIB,TNKS,HMBOX1,MAPK3,CTNNB1,MAPK15,TINF2,MAP2K7,NEK7,HNRNPA1,TERF2,TEN1,SMG6,HNRNPC,MAPK1,TNKS2,WRAP53,ATM,PRKCQ,CCT8,PINX1,POT1,MAP3K4,CCT4,PML,CCT7,NEK2,TCP1,MAPKAPK5,HNRNPU,ACD,AURKB,SMG5,SRC,CCT3,PNKP,PARP1,ATR,CCT2,CCT6A,TERF1,MCRS1,RTEL1,GNL3L,CTC1,DKC1,CCT5,NAT10,PIF1
GO_RRNA_METABOLIC_PROCESS	-0.351898	-1.67094	0	0.0282352	255	245	RRP7A,RPS29,RIOK3,DEDD2,RRNAD1,C7orf60,ISG20,YBEY,RPL12,EIF4A3,CSNK1E,RPL35A,RPS18,RPS24,RPS28,RPL13A,RPLP0,RPL24,RPL34,RPL28,RPL26,RPS3A,RPL29,RPL3L,RPL36,RPL18,RPL27A,RPLP2,RPL39,ERN2,RPL3,RPL37A,RPL5,RPS9,RPS11,RPS19,RPL18A,RPL11,UBA52,RPL10,RPS23,RPS21,RPS12,RPS10,RPS8,TFB1M,RPS4X,RPS13,NOP10,RPL35,RPL36A,RPL15,RPS27A,RPL23,FBL,RPL17,RPLP1,RPL21,RPS15,RPS5,RPL30,NOB1,RPS27,RPS2,RPL7A,RPS7,RPS…
GO_AMINO_ACID_ACTIVATION	-0.444365	-1.65841	0	0.0283106	52	51	CARS,DARS,SARS,AARS,POLG2,DALRD3,LARS,TARS,TARSL2,QARS,HARS2,WARS,IARS2,VARS2,NARS,EPRS,PPA1,RARS,GARS,YARS,LRRC47,TARS2,IARS,PET112,CARS2,AIMP1,PPA2,RARS2,DARS2,KARS,MARS,AIMP2,GATC,MRPL39,FARS2,FARSB,NARS2,QRSL1,AARS2,WARS2,FARSA,LARS2,YARS2,EEF1E1,HARS,SARS2,EARS2,VARS,PARS2,MARS2,FDXACB1
GO_GLUTAMINE_METABOLIC_PROCESS	-0.500832	-1.65391	0.0588235	0.0298677	23	20	GFPT1,SIRT4,MECP2,ASNS,GLS2,PHGDH,GLS,GLUL,GLUD1,GGH,CPS1,GMPS,ALDH5A1,NIT2,CTPS2,PPAT,ASNSD1,CAD,GFPT2,PFAS
GO_PROTEIN_TARGETING_TO_MITOCHONDRION	-0.461024	-1.65327	0	0.0299149	52	47	PDE2A,FXC1,TOMM20,TOMM7,PAM16,TIMM17B,TSPO,MAPK9,MTX2,IMMP2L,SLC25A6,TIMM44,DNAJC19,AIP,TIMM9,FBXO7,MTERFD2,MFN2,MTX1,FIS1,NDUFA13,AFG3L2,MFF,MTX3,HSPA4,TOMM70A,TOMM40L,MIPEP,TIMM22,PMPCA,TIMM13,TIMM17A,TOMM34,CHCHD4,BID,DNLZ,TIMM23,TOMM22,GDAP1,TIMM50,TIMM8B,TOMM40,SAMM50,TIMM10,HSP90AA1,IMMP1L,TRNT1
GO_CENTRIOLE_ASSEMBLY	-0.543007	-1.64509	0.0294118	0.0316136	20	18	CETN2,CCP110,CEP135,CEP72,KIAA0753,OFD1,CNTROB,CEP63,E2F4,CCDC78,SASS6,CDK2,CEP152,C2CD3,CDK5RAP2,PLK4,WDR62,CENPJ
GO_MEMBRANE_DEPOLARIZATION	0.638158	1.88784	0	0.0317278	61	31	CACNA1I,SCN5A,CACNA1H,CATSPER1,SCN1B,KCNH2,CACNB3,CATSPER2,CAV1,PRKCZ,SCN8A,P2RX4,TPCN1,MLL,CACNG4,ABL1,CACNB4,ATPIF1,JUN,P2RX7,ATP1A2,CATSPER3,PARK7,CASP1,YWHAH,CACNA2D1,EDN1,ANK2,SCN9A,TPCN2,SCN3B
GO_ANTIMICROBIAL_HUMORAL_RESPONSE	0.699492	1.89397	0	0.03259	52	21	HLA-A,HIST1H2BJ,HIST1H2BE,ADM,HIST1H2BK,HLA-E,PLA2G6,SPON2,BCL3,B2M,HIST2H2BE,HIST1H2BF,APP,SLPI,HIST1H2BC,RPL39,IL36RN,HIST1H2BG,FAU,PLA2G1B,HIST1H2BI
GO_MICROTUBULE_NUCLEATION	-0.52667	-1.64208	0	0.0326988	18	18	GOLGA2,SLAIN2,CSNK1D,TUBGCP2,NDEL1,CLASP1,NDE1,AKAP9,TUBGCP5,BLOC1S2,TUBGCP4,CLASP2,TUBGCP6,TUBG2,RANBP9,TUBG1,TUBGCP3,CENPJ
GO_MULTICELLULAR_ORGANISMAL_MACROMOLECULE_METABOLIC_PROCESS	0.585666	1.88348	0	0.0331073	79	53	PRTN3,COL13A1,TNXB,MMP7,MRC2,MMP11,TRAM2,ACE,MMP13,COL6A2,CTSK,COL6A1,COL5A3,CTSS,COL7A1,LEPRE1,MMP9,CTSD,ACE2,ENPEP,COL4A5,CTSB,COL1A1,CTSL1,MMP15,COL11A2,AGXT2L2,COL1A2,COL4A6,COL8A1,COL5A1,ADAMTS3,P2RX7,ADAMTS14,LEPREL1,MMP16,PEPD,MMP19,KLK6,TENC1,COL18A1,ACACA,AKR1C3,ADAM15,COL12A1,MMP14,COL5A2,FURIN,HIF1A,MMP10,MMP1,SERPINH1,ID1
GO_PROTEIN_LOCALIZATION_TO_CYTOSKELETON	-0.479246	-1.63931	0.03125	0.0335953	30	29	MID1,DISC1,GSK3B,PIBF1,CRIPT,HOOK3,BBS4,CSNK1D,DCTN2,DVL1,SNX10,NEDD1,KIAA0753,MID2,MAPRE1,PCM1,DIAPH1,AZI1,FAM83D,C2CD3,KLHL21,STIL,CCDC41,FAM83H,CCDC14,SPAG5,KIF20B,CHAMP1,AURKA
GO_MISMATCH_REPAIR	-0.458543	-1.63413	0.0689655	0.0337063	31	30	POLD4,PMS2P5,PMS2CL,PMS2P3,MLH3,PMS2P1,ABL1,MSH3,XPC,MSH5,MSH4,SETD2,TP73,RPA1,MSH6,MUTYH,PMS1,TDG,MLH1,PMS2,POLD2,RPA2,MSH2,RNASEH2A,POLD3,TREX1,PCNA,EXO1,LIG1,POLD1
GO_CELLULAR_MODIFIED_AMINO_ACID_BIOSYNTHETIC_PROCESS	-0.448744	-1.63653	0	0.0343502	53	45	PADI2,PADI1,SLC27A1,MAT1A,GGT7,GGT1,DHFRL1,PLOD1,PLSCR1,CNDP2,GCH1,GCLC,GAMT,ALDH18A1,HAGH,DHPS,ATPIF1,MTHFD2,AHCY,GSS,PTDSS2,PTDSS1,SEPHS2,MAT2B,CPS1,GCLM,MTHFD1L,FPGS,ALDH7A1,GART,CHAC2,GGCT,ATIC,CHDH,MGST2,GATM,MTHFS,OPLAH,CHAC1,MAT2A,DHFR,MTHFD1,MTHFD2L,PADI3,GGT6
GO_RNA_SPLICING	-0.312946	-1.6307	0	0.0346223	367	337	NOVA2,PPARGC1A,NOL3,JMJD6,KIAA1875,QKI,RBFOX2,TRPT1,U2AF1L4,SRSF9,AKAP8L,EIF4A3,RNF113A,SRPK2,RBMXL1,RBPMS,RBM15,RRAGC,SYF2,CIR1,PRPF40B,USP49,GEMIN8,PRPF3,BUD31,ZMAT5,ESRP1,DHX32,ZRSR2,SCNM1,PABPC1,HNRNPH2,C2orf49,SF3B14,KIAA1429,WTAP,ZRANB2,PPP4R2,SNRNP48,PCBP2,SPEN,SNRNP35,SMNDC1,SF3B2,RBMX2,SF3B1,MBNL2,PPP2CA,RNPC3,PPIL3,AKAP17A,DQX1,ERN1,POLR2H,ZCRB1,C22orf28,PCBP1,CSTF1,TSEN34,HNRNPH3,SNW1,…
GO_ESTABLISHMENT_OF_SPINDLE_ORIENTATION	-0.538453	-1.62987	0.027027	0.0346681	26	21	MAP4,LLGL2,DYNLT1,PAFAH1B1,NDEL1,CLASP1,NDE1,EYA1,SPRY2,ARHGEF2,ZW10,NUMA1,LLGL1,HTT,GPSM2,WDR81,CDK5RAP2,CENPA,WDR43,SPAG5,NDC80
GO_RESPONSE_TO_IONIZING_RADIATION	-0.349268	-1.62475	0	0.0357672	145	127	SNAI2,SOCS3,DNM2,CAV1,BRSK1,ICAM1,CXCL10,CDKN1A,LZIC,RAD51B,USP28,RAD54B,KRT14,RAD9B,TRIM13,KDM4D,GRB2,CLK2,MECP2,FAM175A,STK11,NHEJ1,CYBA,ERCC1,RHOB,SWI5,UIMC1,POLG,RNF168,EEF1D,EYA3,ANXA1,GTF2H5,ALAD,IKBIP,RAD51C,KAT5,MGMT,KDM1A,ITGB1,CLOCK,BABAM1,BRE,BAK1,NET1,EYA1,XRCC6,ATM,NIPBL,INTS3,ELK1,KIAA0146,CHEK2,RFWD2,GATA3,XRCC4,TP53,MTA1,TP73,DMC1,MAPK14,IFI16,CRYAB,MEN1,BAX,TLK2,YAP1,TP53BP1,PML,…
GO_RESPONSE_TO_ZINC_ION	0.627987	1.87441	0	0.0360042	55	35	TH,MT1E,MT1M,SLC30A10,ACP5,MT1X,ATP7B,MT1G,SLC30A3,CA2,MT2A,KRT14,MT1F,LTA4H,PTEN,ASS1,D2HGDH,ATP7A,TSPO,ALAD,CREB1,SLC30A6,ZNF658,SLC30A5,P2RX7,GGH,SLC30A4,CPS1,SLC30A7,KHK,SLC30A1,CRIP1,MT1A,HMBS,BGLAP
GO_METHIONINE_METABOLIC_PROCESS	-0.555986	-1.62086	0	0.0375532	18	16	MTHFR,ENOPH1,SMS,EIF2B2,MTR,APIP,EIF2B4,MRI1,EIF2B1,GNMT,MTAP,MTRR,MSRA,ADI1,MTHFD1,MTHFD2L
GO_DEOXYRIBONUCLEOSIDE_TRIPHOSPHATE_METABOLIC_PROCESS	-0.542861	-1.62011	0	0.0376448	19	17	GUK1,AKD1,AK2,NUDT16,TBPL1,DGUOK,ADA,ADK,DUT,NUDT1,RRM2B,SAMHD1,ITPA,NUDT15,DTYMK,CMPK2,TYMS
GO_PYRIMIDINE_NUCLEOSIDE_TRIPHOSPHATE_METABOLIC_PROCESS	-0.597115	-1.61906	0.0769231	0.0379654	24	16	NME7,TBPL1,UCK1,NME3,UCKL1,NME6,AK3,NME4,CTPS2,DUT,UCK2,NME1,DTYMK,CMPK2,TYMS,CAD
GO_EMBRYONIC_SKELETAL_SYSTEM_MORPHOGENESIS	-0.407724	-1.61835	0	0.0381028	93	69	HOXA6,TGFBR1,HYAL1,EIF4A3,RUNX2,WDR19,DLG1,SMAD2,SIX1,HOXB6,SMAD3,HOXB7,CTNNB1,FGFR2,TULP3,HOXA3,MYCN,TGFBR2,AXIN1,CHST11,TFAP2A,PCGF2,HOXA5,SATB2,MEGF8,SIX2,HOXD4,HOXD3,SHOX2,TWIST1,EYA1,WNT9A,PRRX1,GSC,MMP16,SIX4,BMP4,RDH10,SLC39A1,NIPBL,TGFB3,SETD2,SLC39A3,GNAS,GLI3,HOXA1,BMP7,ZEB1,FLVCR1,HOXC9,OSR2,GRHL2,MTHFD1L,MMP14,DLX2,NDST1,MED12,HOXB5,FUZ,MDFI,IRX5,NOG,OSR1,HOXC11,MTHFD1,HOXB4,HOXA2,HOX…
GO_RRNA_TRANSCRIPTION	-0.56974	-1.61669	0	0.0383776	18	17	RNASEK,GTF3A,SIRT7,GTF3C5,SPIN1,TAF1B,GTF3C1,GTF3C3,BRF1,GTF3C2,GTF3C4,POLR1E,MKI67IP,NPM3,POLR1B,GTF3C6,CD3EAP
GO_NEGATIVE_REGULATION_OF_TELOMERE_MAINTENANCE_VIA_TELOMERE_LENGTHENING	-0.585039	-1.61582	0.0357143	0.0386982	17	17	TNKS,TINF2,HNRNPA1,TERF2,HNRNPC,TNKS2,PINX1,PML,HNRNPU,ACD,SRC,PARP1,TERF1,MCRS1,GNL3L,NAT10,PIF1
GO_PYRIMIDINE_NUCLEOTIDE_METABOLIC_PROCESS	-0.440266	-1.61535	0	0.038744	48	38	UPP1,NME7,TYMP,NEIL1,ENTPD4,TBPL1,CMPK1,UCK1,MBD4,NME3,NT5M,UCKL1,NTHL1,DCTD,SMUG1,UPRT,DCK,NME6,TDG,AK3,NT5C,NME4,CTPS2,DUT,PRPS1,OGG1,SHMT1,DHODH,ERH,UCK2,NME1,NEIL2,DTYMK,UMPS,CMPK2,UNG,TYMS,CAD
GO_CELLULAR_PROTEIN_COMPLEX_DISASSEMBLY	-0.368152	-1.6061	0	0.0415375	122	112	MRPS6,VIL1,MICAL1,NAPB,MRPL34,MRPL17,DSTN,VPS4B,MRPL2,MRPS18A,MRPL23,MTRF1,MRRF,NAPA,MRPL55,MICAL2,MRPL22,MRPS33,MRPS15,MRPL10,C12orf65,MRPL45,MRPL44,MRPS36,MRPL53,CHCHD1,STMN3,MRPS27,GFM2,MRPS5,MRPS18B,NRG1,NCKAP5L,MRPL14,MRPS10,MICAL3,GSPT1,MRPL13,MRPL21,MRPL43,SYNJ1,MRPS31,VPS4A,MRPL33,MRPL28,MRPL40,MRPL35,TRMT112,MRPL49,MTRF1L,MRPL48,AURKAIP1,CFL1,MRPL36,CFL2,PTCD3,APEH,DNAJC6,GADD45GIP1,DAP3…
GO_CARBOHYDRATE_CATABOLIC_PROCESS	0.584129	1.87047	0	0.0422118	113	90	ALDOC,ENO2,PFKFB4,GPI,PGAM2,HK2,PFKFB3,LDHA,PGK1,DHDH,PFKFB1,NEU1,GAPDH,HKDC1,PFKP,ENO1,PGAM1,PYGM,PHKG1,MGAM,NEU2,HK3,TPI1,STBD1,FUT6,PFKFB2,DERA,HK1,ALDOA,PFKL,PGM1,MAN2B1,GAA,GLYCTK,AKR1A1,CRYL1,PHKG2,ENO3,CALM2,HEXB,GLB1,BAD,RBKS,GM2A,CALM3,MANBA,GALK1,GYG2,RPE,GALT,BPGM,CTBS,PGM2,ALDH1A1,FUT9,MAN2B2,PYGB,PGM5,CALM1,NUDT5,PHKA2,FUT1,AGL,OGDH,ABHD10,MAN2C1,FUT10,CPS1,GK5,GALE,DAK,PHKB,FUT2,NAG…
GO_CHROMATIN_REMODELING	-0.370803	-1.604	0	0.0422703	150	131	HIST1H4I,PADI2,CHD5,HDAC5,HIST4H4,SOX9,MBD3,SMARCD3,SPTY2D1,MORF4L2,BRD4,BAZ2A,RERE,GATAD2B,RSF1,KAT2B,RB1,SUPT5H,CTNNB1,HIST1H4J,ZNHIT1,PIH1D1,INO80B,ACTR6,HIST1H4K,MBD2,TTF1,BAHCC1,CENPC1,ATRX,ZBTB1,SATB1,TADA2B,CHRAC1,NPM1,HNRNPC,DAXX,MYSM1,MSL3,SMARCA5,BAHD1,FOXA1,SCMH1,SATB2,SMARCA2,HMGA1,TOP1MT,STRA13,VPS72,MLL4,HDAC2,GATA3,ACTB,SUPT4H1,SMARCD2,CHD4,INO80C,HDAC4,SMARCE1,ACTR8,ITGB3BP,SMARCA…
GO_PEPTIDYL_LYSINE_MODIFICATION	-0.339835	-1.59557	0	0.0448349	312	290	KDM3A,MITF,APBB1,CHD5,HDAC9,YEATS2,JMJD6,PER1,PRDM16,NUP210,TRIM16,SIRT5,BRD8,CETN2,MLL3,MBD3,POR,PRDM2,SIRT2,SUMO4,ZNF451,ING4,NUPL1,MSL1,MLL5,SIRT4,ARID4A,PHF20,MECOM,MORF4L2,SMYD3,PLOD1,CDYL,NCOA3,PHC2,WHSC1L1,ATF2,MECP2,PIAS1,MLL,CPA4,KAT2B,HDAC6,SP3,ATP7A,UBA2,TAF12,PHC3,NSMCE2,EP300,TADA3,NDNL2,PHC1,CBX8,POM121,SUMO1,PIAS3,SUMO2,RAD52,USPL1,CTH,RNF168,DOT1L,KDM6A,SETD3,PIAS4,OGT,EZH1,KAT8,R…
GO_REGULATION_OF_COFACTOR_METABOLIC_PROCESS	0.638346	1.85451	0	0.0448858	50	37	PDK3,PDK1,PGAM2,DDIT4,PPARGC1A,PDK4,MLXIPL,PGAM1,INSR,PRKAG2,PPARA,STAT3,ARNT,SIRT6,PDK2,PDP2,OGT,ME1,BPGM,PDPR,PRKAA2,P2RX7,ENTPD5,PDHB,PDHA1,PDHX,DLD,HDAC4,ME2,PRKAA1,NCOR1,DLAT,ECD,PRKAG1,C12orf5,ACTN3,HIF1A
GO_REGULATION_OF_DNA_REPLICATION	-0.370648	-1.5922	0	0.045934	161	143	CSF2,PDGFA,TGFB1,DACH1,OBFC1,PKIB,GLI1,INSR,EGFR,TSPYL2,PDGFC,WRNIP1,IGF1R,TNKS,RAC1,HMBOX1,CDC42,MAPK3,KLF4,UCN,CERS1,CTNNB1,ESCO1,PPP2CA,FBXO18,MAPK15,TINF2,MAP2K7,PDGFB,TTF1,NEK7,HNRNPA1,ATRX,TERF2,IL6,PPP2R1A,TEN1,FBXW7,ATF1,SMG6,HNRNPC,KCTD13,WIZ,MAPK1,JUN,KITLG,PDS5A,RAD17,TNKS2,BMP6,PLA2G1B,BMP4,CHTF8,WRAP53,WAPAL,ATM,SENP2,TNFAIP1,TGFB3,CHEK2,TP53,PRKCQ,GLI2,RBBP6,EHMT2,MEN1,CCT8,PINX1,PO…
GO_MYELOID_LEUKOCYTE_ACTIVATION	0.547376	1.86373	0	0.0459363	98	59	NDRG1,CSF2,IL8,MT1G,TGFB1,RELB,TNFSF9,JMJD6,UBD,HMGB1,DHRS2,PIK3CD,RBPJ,PI4K2A,CAMK4,ADAM9,PRKCE,BATF3,TLR1,MLL5,ADAM10,CD86,S100A13,STXBP2,SNAP23,LYN,FOXP1,RASGRP1,VAMP2,GATA2,STXBP3,TGFBR2,ANXA3,VAMP7,CRTC3,CX3CL1,JUN,LAT,TLR4,PIK3CG,PSEN1,TRAF6,PRKCD,F2RL1,VAMP8,CCL5,MILR1,SLC7A2,LTBR,TLR3,SBNO2,NR4A3,CSF1,PYCARD,SYK,HYAL2,EDN2,CLU,BATF2
GO_SCF_DEPENDENT_PROTEASOMAL_UBIQUITIN_DEPENDENT_PROTEIN_CATABOLIC_PROCESS	-0.49345	-1.59122	0	0.0464378	23	23	FBXL2,FBXO36,FBXL15,FBXW11,FBXO2,FBXO4,BTRC,SKP1,FBXW7,FBXW5,FBXO31,FBXL7,WWTR1,FBXL3,RNF7,FBXL5,RBX1,FBXO6,CUL1,CCNF,KIF14,FBXO9,FBXO39
GO_MRNA_CLEAVAGE	-0.49792	-1.58701	0	0.0466236	21	19	EIF2C4,ERN1,CSTF1,NCBP2,WDR33,EIF2C2,TUT1,PCF11,CSTF3,EIF2C3,EIF2C1,POP4,CLP1,CSTF2T,MOV10,CPSF1,CPSF2,NCBP1,CSTF2
GO_PROTEIN_O_LINKED_MANNOSYLATION	-0.487144	-1.58668	0.0285714	0.0467571	16	15	DPM3,SDF2,POMT1,POMT2,LARGE,DPM2,DPM1,SDF2L1,B3GNT1,FKTN,ALG5,TMEM5,FKRP,ISPD,GYLTL1B
GO_DENDRITIC_CELL_DIFFERENTIATION	0.666461	1.85198	0	0.0467959	33	23	PRTN3,CSF2,TGFB1,RELB,TNFSF9,UBD,GATA1,DHRS2,RBPJ,CAMK4,BATF3,LGALS9,CD86,LYN,AZI2,TGFBR2,PSEN1,TRAF6,F2RL1,GAS6,LTBR,AXL,BATF2
GO_RESPONSE_TO_UV	-0.37695	-1.58636	0	0.0468905	126	116	PTN,HYAL1,BRSK1,HIST3H2A,CDKN1A,AQP1,DDB2,USP28,ERCC5,EGFR,CDKN2D,BCL3,CASP9,PPP1R15A,HYAL3,TP53INP1,CUL4B,CIRBP,STK11,MC1R,ATF4,CERS1,UBE2B,SDF4,ERCC1,RELA,EP300,MFAP4,MAPK9,TROVE2,PIK3R1,MAP2K7,ZBTB1,N4BP1,KDM1A,XPC,CAT,FBXW7,YY1,USF1,BAK1,ERCC4,UBE4B,TP53,TP73,CREBBP,UBE2A,POLH,MEN1,KIAA1967,RPAIN,MAP3K4,BAX,MAP4K3,MSH6,TMEM161A,PML,PRKAA1,USP47,TRIAP1,IMPACT,SIRT1,GPX1,MDM2,AKT1,PPID,ACTR5,CC…
GO_DEOXYRIBONUCLEOTIDE_METABOLIC_PROCESS	-0.429949	-1.58576	0	0.0471574	36	33	GUK1,NUDT18,NEIL1,DERA,MPG,AKD1,AK2,NUDT16,TBPL1,DGUOK,MBD4,NT5M,NTHL1,ADA,SMUG1,MUTYH,ADK,TDG,NT5C,DUT,NUDT1,OGG1,RRM2B,SHMT1,SAMHD1,RRM2,RRM1,NEIL2,NUDT15,DTYMK,CMPK2,UNG,TYMS
GO_REGULATION_OF_RNA_STABILITY	-0.339882	-1.58877	0	0.0473995	139	127	MEX3D,TNFRSF1B,ZC3H12D,QKI,CCRN4L,ZFP36L1,PSMB8,CPEB3,PSMB9,PABPC1,UBA52,PUM1,CIRBP,MAPKAPK2,FMR1,RPS27A,ZFP36,CNOT6L,YWHAZ,PSMD10,CARHSP1,EXOSC1,PUM2,DIS3,DCP2,ZC3H12A,XRN1,DCP1A,PSMA6,TARDBP,HNRNPC,HNRNPD,RBM24,KHSRP,PRKCD,YWHAB,PSMB4,SERBP1,METTL14,PSMB1,MAPK14,PSMA2,ANP32A,PSMC1,PAIP1,PSMB7,ZC3H14,EXOSC7,PSME1,PRKCA,UPF1,EXOSC5,ELAVL1,PARN,PCID2,PCBP4,PSMC4,RBM38,PSMD4,PSMF1,PSMC5,HSPA1A,RNAS…
GO_REGULATION_OF_MICROTUBULE_POLYMERIZATION_OR_DEPOLYMERIZATION	-0.349571	-1.58421	0	0.0476023	178	160	NEK6,BIRC3,CLIP3,MID1,CAV1,C16orf45,CIB1,MAP1A,KIAA1377,STARD9,MYH9,TNKS,DYNC1H1,BIRC2,AURKC,HDAC3,CHMP4B,UVRAG,RGS2,RHOA,DLG1,GOLGA2,MAP4,HDAC6,PIBF1,VPS4B,SLAIN2,SPICE1,HAUS3,CDC14A,APC2,TRIM54,CLIP1,EML2,XIAP,FLNA,CHMP1B,KIF3B,RAB11A,RPS3,CHMP5,PDCD6IP,PARP3,CSNK1D,CHMP1A,CHMP3,DCTN2,CHMP2A,SBDS,ABL1,TUBGCP2,NEK7,CHMP2B,SKA2,PPP2R1A,APC,HAUS4,EZR,ARL2,CEP72,INPP5J,CLASP1,TPR,KIAA0196,KPNB1,PKD…
GO_CELL_AGING	-0.380516	-1.57306	0	0.048438	67	60	ZMIZ1,CAV1,ICAM1,PLA2R1,CDKN1A,MAP2K1,MORC3,SERPINE1,ILK,ARNTL,MNT,ZNF354A,SRF,ERCC1,NSMCE2,PDCD4,ROMO1,ULK3,TERF2,NPM1,HMGA1,PRELP,PRKCD,SMC5,ATM,LIMS1,KAT6A,CHEK2,TP53,MAPK14,MAGEA2B,PML,SIRT1,SMC6,OPA1,MAPKAPK5,CALR,HSD17B10,DNAJA3,BRCA2,CDK1,TBX3,TERT,NUP62,MTOR,SOD1,ENG,HRAS,ATR,ID2,CHEK1,CTC1,H2AFX,WRN,HMGA2,TBX2,PRMT6,BGLAP,BCL2,MME
GO_MEMBRANE_DEPOLARIZATION_DURING_ACTION_POTENTIAL	0.723527	1.859	0.0151515	0.0485322	39	17	CACNA1I,SCN5A,CACNA1H,CATSPER1,SCN1B,KCNH2,CATSPER2,SCN8A,TPCN1,ATP1A2,CATSPER3,YWHAH,CACNA2D1,ANK2,SCN9A,TPCN2,SCN3B
GO_RESPONSE_TO_OXYGEN_LEVELS	0.513143	1.85481	0	0.0486263	311	234	EGLN3,CA9,NDRG1,STC1,PDK3,TH,PDK1,BMP2,BNIP3L,LDHA,DDIT4,BNIP3,FAM162A,KDM3A,ERO1L,HMOX1,STC2,LOXL2,VEGFA,MB,ADM,SCNN1B,PDGFA,PAM,PGF,PDGFRB,TGFB1,PPARGC1A,EGLN1,NOL3,PLOD2,SOCS3,ECE1,PTN,ADRB2,LTA,GATA6,PYGM,MMP13,MTHFR,CAV1,ALKBH5,ICAM1,CITED2,EPAS1,DPP4,NPEPPS,CPEB2,BACH1,ANGPTL4,CDKN1A,AQP1,SLC9A1,RBPJ,CPEB4,ADAM17,PINK1,ADAM8,ALOX5,TRPC1,WTIP,PLAU,LIMD1,FIGF,NPPA,NF1,CYB5R4,P4HB,SLC2A4,BDKRB…
GO_REGULATION_OF_DOUBLE_STRAND_BREAK_REPAIR_VIA_HOMOLOGOUS_RECOMBINATION	-0.582749	-1.5725	0.0540541	0.0486905	19	16	PPP4R2,SIRT6,FBXO18,TERF2IP,PPP4C,KDM1A,FIGN,KIAA0146,HELB,RPA2,FIGNL1,RAD51AP1,POLQ,RTEL1,CHEK1,RAD51
GO_MITOTIC_DNA_INTEGRITY_CHECKPOINT	-0.364815	-1.57542	0	0.0487887	100	93	FOXN3,MUC1,PPP2R5C,CDKN1A,ARID3A,RAD9B,SYF2,NEK11,RBL2,BTG2,CRADD,UBA52,ATF2,GIGYF2,RPS27A,HUS1B,CNOT6L,RPS27L,EP300,CNOT7,CNOT2,TFDP2,TNKS1BP1,TOP2B,XPC,MDM4,CNOT8,FOXO4,CNOT4,NPM1,SFN,C2orf29,FBXO31,PLK3,SOX4,CDK5RAP3,CNOT1,TAOK3,ATM,CDKN1B,CHEK2,TP53,TP73,E2F4,BAX,ZNF385A,PCBP4,RBM38,ZNF830,CARM1,PML,GADD45A,TRIAP1,CNOT3,MDM2,PRMT1,CNOT6,MDC1,NAE1,PLK2,RFWD3,PLAGL1,CDC25C,CDK1,CDK2,CNOT10,HUS1…
GO_RESPONSE_TO_X_RAY	-0.496017	-1.58035	0	0.0489815	30	27	DNM2,CDKN1A,ERCC1,ANXA1,IKBIP,XRCC6,NIPBL,XRCC4,TP53,TP73,TP53BP1,ERCC6,XRRA1,CASP3,THBD,BRCA2,LIG4,ERCC8,BRCC3,PMAIP1,MSH2,HIF1A,XRCC5,CCND1,BLM,RAD51,XRCC2
GO_SOMATIC_CELL_DNA_RECOMBINATION	-0.513998	-1.57504	0.037037	0.0490049	33	26	HMGB1,SWAP70,ERCC1,RNF168,TCF3,MSH3,ATM,LEF1,MSH6,EXOSC3,RNF8,BCL11B,LIG3,MLH1,LIG4,HMGB2,HSPD1,PRKDC,MSH2,VPRBP,NBN,TCF7,DCLRE1C,EXO1,LIG1,UNG
GO_RNA_SECONDARY_STRUCTURE_UNWINDING	-0.480507	-1.57349	0	0.0496537	44	40	EIF4A2,EIF4A3,EIF2C4,DDX50,DDX24,DDX41,DDX17,DDX19B,DDX3Y,DDX43,EIF2C2,DDX6,DDX59,EIF4A1,EIF2C3,DDX46,DDX18,DDX39B,EIF2C1,DDX47,DDX55,DDX52,DHX36,DDX31,DDX23,DDX42,DDX54,DDX5,DDX3X,DDX1,DDX49,DDX27,DDX21,DDX51,DDX19A,DDX56,DDX20,DDX39A,DDX28,DDX10
GO_SULFUR_AMINO_ACID_BIOSYNTHETIC_PROCESS	-0.576414	-1.57592	0	0.0500492	19	15	GGT1,CTH,ENOPH1,EIF2B2,MTR,AHCY,APIP,EIF2B4,MRI1,EIF2B1,MTAP,MTRR,ADI1,MTHFD1,MTHFD2L
GO_NEGATIVE_REGULATION_OF_MRNA_SPLICING_VIA_SPLICEOSOME	-0.565503	-1.57598	0	0.0500492	19	17	SRSF9,SRSF4,RBM42,DYRK1A,ACIN1,HNRNPK,SAP18,SFSWAP,RNPS1,PTBP1,U2AF2,RBMX,SRSF10,HNRNPA2B1,C1QBP,SRSF6,SRSF7
GO_REGULATION_OF_CHROMOSOME_SEGREGATION	-0.365787	-1.5663	0	0.0507105	85	79	ANAPC11,NEK6,DUSP1,SIRT2,RAB1A,CSNK2A1,TNKS,PTEN,CDC42,GOLGA2,PUM1,RB1,CSNK2A2,LCMT1,CTNNB1,NSMCE2,MAD2L2,PUM2,CDC26,PSMG2,ATRX,HDAC8,H2AFY,APC,GORASP1,TPR,KLHL22,SMC5,WAPAL,ATM,RNF4,BECN1,RCC2,ANAPC10,CDC23,PCID2,FAM178A,NEK2,CDC27,HORMAD1,ZW10,MAD1L1,SMC6,BUB3,RAD18,AURKB,ANAPC4,FBXO5,SENP6,CUL3,ANKRD32,PTTG1,ZNF207,ECT2,XRCC3,KIF2C,CTCF,DYNC1LI1,UBE2C,CDCA5,TEX14,BUB1,AXIN2,MAD2L1,CDC6,TTK,RAC…
GO_SOMATIC_RECOMBINATION_OF_IMMUNOGLOBULIN_GENE_SEGMENTS	-0.51478	-1.56542	0	0.0508367	21	16	SWAP70,ERCC1,RNF168,TCF3,MSH3,MSH6,EXOSC3,RNF8,MLH1,LIG4,HSPD1,PRKDC,MSH2,NBN,EXO1,UNG
GO_HISTONE_H3_K4_METHYLATION	-0.488535	-1.56472	0	0.0510051	32	30	MLL3,MLL5,ARID4A,MLL,KDM6A,SETD3,OGT,HIST1H1C,ASH1L,ZNF335,MLL4,HIST1H1E,ASH2L,HIST1H1D,MLL2,CTR9,TET2,DPY30,SETD1A,RTF1,WDR61,WDR82,TET3,WDR5,RBBP5,PAXIP1,SETMAR,SETD1B,CXXC1,BEND3
GO_REGULATION_OF_CELL_CYCLE_G2_M_PHASE_TRANSITION	-0.393954	-1.56474	0	0.0510051	59	54	GPR132,FOXN3,RAD51B,HSPA2,SMARCD3,SYF2,APP,BRD4,CAMK2D,CCNB3,HUS1B,VPS4B,SIN3A,RAB11A,RAD51C,H2AFY,FOXO4,NPM1,MIIP,WNT10B,PKIA,CDK5RAP3,TAOK3,ATM,TP53,PRKCQ,RCC2,ZNF830,USP47,CDK4,NAE1,PBX1,CDK1,NEK10,HUS1,RNASEH2B,ATF5,STOX1,CCNA2,NBN,CCND1,CDC7,RINT1,BLM,FANCI,KIF14,CTC1,DBF4B,GTSE1,HMGA2,MRE11A,CENPF,CLSPN,PLK1
GO_DNA_PACKAGING	-0.365008	-1.56424	0	0.0512997	194	159	HIST1H4I,HIST1H2BJ,HIST1H1T,HIST1H2BE,CHD5,HIST1H2BO,HIST1H2BK,HIST2H3D,HIST3H3,HIST4H4,HMGB1,HIST1H3H,HIST1H3D,AKAP8L,TSPYL6,SOX9,H1F0,HIST3H2BB,TSPYL2,H1FX,HIST2H2BE,HIST1H2BF,SPTY2D1,SMYD3,HIST1H2BC,ERN2,HIST1H2BG,NAP1L1,CABIN1,RSF1,UBN1,BRD2,H3F3B,HIST1H2BD,HIST1H4J,CHMP1A,HIST1H4K,ACIN1,NAP1L5,BAHCC1,CENPC1,ATRX,NAA60,ANP32B,H2AFY,NPM1,HIST1H1C,GPER,ASH1L,DFFB,DAXX,SMARCA5,H3F3A,BAHD1,PHF13,…
GO_FOLIC_ACID_CONTAINING_COMPOUND_METABOLIC_PROCESS	-0.491599	-1.56127	0.027027	0.0521834	29	24	ALDH1L2,MTHFR,SARDH,DHFRL1,GCH1,FTCD,ATPIF1,MTHFD2,GGH,MTHFD1L,SLC25A32,MTRR,FPGS,SHMT1,SLC46A1,GART,ATIC,SHMT2,SLC19A1,MTHFS,DHFR,TYMS,MTHFD1,MTHFD2L
GO_HETEROTYPIC_CELL_CELL_ADHESION	0.722803	1.8463	0	0.053481	27	17	ITGB2,ITGA5,ITGB3,ITGAX,GLDN,PERP,PKP2,JUP,DSP,ITGA7,DSG2,ITGB1,ITGB7,CD58,DSC2,ITGAV,PARVA
GO_REGULATION_OF_CELL_CYCLE_PROCESS	-0.297628	-1.55353	0	0.0555922	558	486	NDRG1,OSM,GPR132,ANAPC11,MYO16,RNF112,FOXN3,MUC1,NEK6,WNT4,PDGFRB,TGFB1,EGF,PPP2R5B,MLXIPL,DACH1,GATA6,PDE3A,PPP2R5C,C8orf4,ZC3H12D,DUSP1,FBXO43,CDKN1A,SVIL,RAD51B,RPS6KA2,INSR,HSPA2,CDKN2B,ARID3A,ADAM17,SOX9,PSMB8,KANK2,CETN2,L3MBTL1,EGFR,IL1A,GIPC1,SMARCD3,PRKCE,SIRT2,RAB1A,DAPK3,SOX15,CSNK2A1,SYF2,FLCN,TNKS,NEK11,APP,PDXP,UBE2E2,RBL2,PSMB9,CTDSP2,BRD4,PTEN,ANAPC16,AURKC,CAMK2D,CCNB3,CDC42,TPRA…
GO_ALDITOL_METABOLIC_PROCESS	-0.52005	-1.54952	0.0606061	0.0558502	20	15	AKR1B1,TPI1,GALK1,GOT1,GK5,DAK,DGAT2,GPD2,SORD,COQ3,COQ2,PGP,GK,MOGAT3,PCK1
GO_NUCLEOTIDE_EXCISION_REPAIR_DNA_INCISION	-0.451956	-1.54839	0	0.0560141	39	37	DDB2,ERCC5,POLD4,POLK,UBA52,CUL4B,RPS27A,ERCC1,GTF2H5,GTF2H4,ERCC4,CUL4A,NTHL1,RFC1,RPA1,RBX1,GTF2H1,XPA,FAN1,ERCC3,GTF2H3,ERCC2,POLD2,GTF2H2,RPA2,DDB1,OGG1,UBB,RFC5,PARP1,RFC2,RFC4,POLD3,PCNA,CHD1L,POLD1,RFC3
GO_RECIPROCAL_DNA_RECOMBINATION	-0.457544	-1.55175	0	0.0562655	40	32	RAD51B,RAD54B,CCNB1IP1,C11orf80,UBE2B,KLHDC3,MLH3,RAD50,RAD51C,TOP2B,MSH3,MSH5,MSH4,ERCC4,REC8,RNF212,STRA13,ATM,DMC1,RAD21,MSH6,MLH1,XRCC3,FANCM,MSH2,TOP2A,APITD1,RAD51D,MRE11A,RAD51,XRCC2,TRIP13
GO_REGULATION_OF_DNA_METABOLIC_PROCESS	-0.314109	-1.5508	0	0.0565601	340	292	CSF2,ZNF91,IL8,PDGFA,APBB1,PDGFRB,TGFB1,PPARGC1A,KDM1B,DACH1,DUSP1,GJA1,HMGB1,C3AR1,CDKN1A,OBFC1,PKIB,FGFR4,GLI1,INSR,EGFR,MBD3,TSPYL2,APOBEC3D,APLF,PDGFC,GSK3B,WRNIP1,PRKCG,IGF1R,UBE2V1,TNKS,RAC1,KDM4D,BCL6,HMBOX1,INPP5K,CDC42,MAPK3,NDFIP1,KLF4,MECP2,UCN,CDK9,FAM175A,PPP4R2,CERS1,RNF169,UBE2B,ERCC1,CTNNB1,NPAS2,ESCO1,UBE2V2,SIRT6,PPP2CA,FBXO18,TERF2IP,MAPK15,ARRB2,SLX4,TINF2,RPS3,CBX8,NUDT16,PPP…
GO_POSITIVE_REGULATION_OF_RESPONSE_TO_DNA_DAMAGE_STIMULUS	-0.369574	-1.54666	0	0.0572434	64	60	APBB1,HMGB1,PLA2R1,EGFR,PRKCG,KDM4D,FAM175A,NPAS2,SPRED2,UBE2V2,FBXO18,RPS3,CBX8,NUDT16,UIMC1,RNF168,EYA3,PIAS4,MGMT,SKIL,BABAM1,BRE,EYA1,PRKCD,ATM,KIAA0146,KIAA1967,ZNF385A,TMEM161A,FAM178A,SPRED1,UBE2N,APEX1,SIRT1,RNF8,CEBPG,ANKRD1,C12orf5,DDX5,NSMCE1,ANKRD32,ERCC8,BRCC3,RAD9A,NACC2,PMAIP1,NSMCE4A,RIF1,ATR,TRIM28,MSX1,EEF1E1,BRCA1,BCLAF1,FOXM1,PCNA,H2AFX,SETMAR,HMGA2,MYC
GO_EMBRYONIC_SKELETAL_SYSTEM_DEVELOPMENT	-0.363896	-1.54588	0	0.0576122	122	91	HOXA6,HOXB9,TGFBR1,HYAL1,EIF4A3,RUNX2,KIAA1217,WDR19,DEAF1,DLG1,SMAD2,SIX1,HOXB6,SP3,SMAD3,ACVR2A,HOXB7,EXT1,COL1A1,CTNNB1,FGFR2,MKS1,TULP3,HOXA3,NKX3-2,FGF9,MYCN,TGFBR2,AXIN1,HOXC6,CHST11,TFAP2A,PCGF2,MBTD1,HOXA5,SATB2,MEGF8,SIX2,HOXD4,PCSK5,HOXD3,SULF1,SHOX2,TWIST1,EYA1,WNT9A,PRRX1,GSC,MMP16,SIX4,BMP4,RDH10,SLC39A1,NIPBL,TGFB3,SETD2,SLC39A3,GNAS,GLI3,HOXA1,BMP7,ZEB1,DLX1,FLVCR1,HOXC9,OSR2,GRHL2…
GO_TETRAHYDROFOLATE_METABOLIC_PROCESS	-0.499064	-1.54228	0	0.0591283	21	18	ALDH1L2,MTHFR,SARDH,DHFRL1,GCH1,FTCD,ATPIF1,MTHFD2,MTHFD1L,SHMT1,GART,ATIC,SHMT2,MTHFS,DHFR,TYMS,MTHFD1,MTHFD2L
GO_ALPHA_AMINO_ACID_BIOSYNTHETIC_PROCESS	-0.383984	-1.53566	0	0.0602872	77	64	NOXRED1,PADI2,PADI1,GGT1,DHFRL1,PLOD1,GCH1,ASS1,OAT,NAGS,ASL,SRR,CTH,GAMT,ENOPH1,ASNS,ALDH18A1,EIF2B2,DHPS,GLS2,PYCR1,ATPIF1,THNSL1,PHGDH,GLS,MTHFD2,MTR,CARNS1,AHCY,GLUL,APIP,PSAT1,GOT1,SEPHS2,EIF2B4,GLUD1,THNSL2,CPS1,MRI1,PSPH,EIF2B1,MTAP,MTHFD1L,PYCR2,MTRR,ALDH4A1,FPGS,SHMT1,AASDHPPT,GART,GOT2,ATIC,SHMT2,PYCRL,GATM,MTHFS,SLC1A3,ASNSD1,ADI1,DHFR,CAD,MTHFD1,MTHFD2L,PADI3
GO_RNA_PHOSPHODIESTER_BOND_HYDROLYSIS_EXONUCLEOLYTIC	-0.4724	-1.53935	0.0263158	0.0603985	35	34	ISG20,CCRN4L,CNOT6L,CNOT7,CNOT2,DIS3,DCP2,PAN3,CNOT8,ZC3H12A,XRN2,CNOT1,PDE12,EXOSC7,EXOSC5,PARN,EXOSC3,CNOT6,EXOSC8,DIS3L2,ERI3,ERI1,ISG20L2,EXOSC10,ERI2,REXO2,DCPS,PAN2,EXOSC4,EXOSC9,DIS3L,EXOSC2,PNPT1,TOE1
GO_CHROMATIN_ASSEMBLY_OR_DISASSEMBLY	-0.337834	-1.53103	0	0.0624431	177	148	HIST1H4I,HIST1H2BJ,HIST1H1T,HIST1H2BE,HIST1H2BO,HIST1H2BK,HIST2H3D,HIST3H3,HIST3H2A,HIST4H4,HMGB1,HIST1H3H,HIST1H3D,TSPYL6,SOX9,H1F0,HIST3H2BB,TSPYL2,H1FX,SMARCD3,HIST2H2BE,HIST1H2BF,SPTY2D1,SMYD3,HIST1H2BC,HIST1H2BG,NAP1L1,CABIN1,RSF1,UBN1,BRD2,H3F3B,HIST1H2BD,HIST1H4J,NFE2,HIST1H4K,NAP1L5,BAHCC1,CENPC1,ATRX,HDAC8,NAA60,ANP32B,H2AFY,NPM1,HIST1H1C,DAXX,SMARCA5,H3F3A,BAHD1,HMGA1,NAP1L2,STRA13,HIST…
GO_MEMBRANE_DISASSEMBLY	-0.43086	-1.52933	0	0.0630021	47	45	NEK6,LPIN1,NUP210,AKAP8L,NUPL1,EMD,POM121,CTDNEP1,NUP98,LMNA,PAFAH1B1,NDEL1,TPR,NUP37,NEK9,PRKCA,RANBP2,VRK1,RAE1,NUP43,NUP205,NUP54,NUP35,NUP88,NUP50,CDK1,NUP153,BANF1,NUP62,NUPL2,TMEM48,NUP214,POM121C,AAAS,NUP85,NUP133,NUP107,SEH1L,NUP93,CCNB2,NUP160,NUP188,NUP155,PLK1,CCNB1
GO_RESPONSE_TO_GAMMA_RADIATION	-0.429977	-1.52412	0.0625	0.0656771	50	44	SOCS3,CAV1,CXCL10,TRIM13,CYBA,POLG,GTF2H5,KDM1A,BAK1,XRCC6,ATM,ELK1,CHEK2,GATA3,TP53,TP73,CRYAB,MEN1,BAX,TLK2,YAP1,PML,PRKAA1,GPX1,BCL2L1,DCUN1D3,ERCC6,EGR1,C12orf5,BRCA2,LIG4,PRKDC,TMEM109,ATR,FANCD2,XRCC5,H2AFX,WRN,IL1B,MYC,RAD51,XRCC2,BCL2,CCL2
GO_TELOMERE_MAINTENANCE_VIA_TELOMERASE	-0.571656	-1.51964	0.0294118	0.067833	17	17	NOP10,TERF2IP,RAD50,TNKS1BP1,TERF2,WRAP53,ATM,RFC1,PINX1,POT1,ACD,TERT,TERF1,GAR1,NHP2,DKC1,MRE11A
GO_POSITIVE_REGULATION_OF_MITOTIC_CELL_CYCLE	-0.374034	-1.51724	0.0909091	0.0692703	123	105	ANAPC11,PDGFRB,TGFB1,EGF,RAD51B,INSR,IL1A,SMARCD3,RAB1A,APP,EIF4EBP1,UBE2E2,BRD4,PTEN,GOLGA2,CUL4B,LSM11,RB1,VPS4B,SIN3A,NSMCE2,DUSP3,RAB11A,TMOD3,PLRG1,ANXA1,PDGFB,ASNS,ABL1,EIF4E,RAD51C,H2AFY,PAFAH1B1,GORASP1,PTPN11,PLCB1,TPR,WNT10B,PKN2,FOXA1,STAT5B,SMC5,CUL4A,RDX,USP2,CREBBP,BECN1,RCC2,PRKCA,ANAPC10,PHB2,SPHK1,PCID2,FAM178A,ANKRD17,SH2B1,USP22,APEX1,CDK4,MDM2,TGFA,CDC25B,EDN1,PBX1,NUSAP1,FBXO…
GO_METAPHASE_PLATE_CONGRESSION	-0.41736	-1.51672	0.0384615	0.0693901	42	41	GEM,CHMP4B,PIBF1,VPS4B,SPICE1,CHMP1B,RAB11A,CHMP5,PDCD6IP,CHMP1A,CHMP3,CHMP7,CHMP2A,CHMP2B,CHMP4A,KPNB1,CHMP4C,VPS4A,PINX1,BECN1,CDC23,CHMP6,ZW10,CEP55,FAM83D,PSRC1,KIFC1,KIF22,MLH1,CUL3,BRCA2,KIF2C,CDCA8,CDCA5,KIF18A,SEH1L,CENPE,KIF14,CENPF,CCNB1,RRS1
GO_MITOTIC_G2_M_TRANSITION_CHECKPOINT	-0.484159	-1.51284	0.0588235	0.0695628	19	18	FOXN3,SYF2,HUS1B,FOXO4,CDK5RAP3,TAOK3,ATM,ZNF830,NAE1,CDK1,HUS1,CCNA2,NBN,BLM,FANCI,HMGA2,MRE11A,CLSPN
GO_RIBOSOMAL_SMALL_SUBUNIT_BIOGENESIS	-0.397122	-1.51214	0	0.069991	59	56	RRP7A,RPS24,RPS28,RPS19,RPS21,RPS10,RPS8,RPS15,RPS5,NOB1,RPS27,RPS7,RPS27L,RPL38,RPS16,ABT1,TSR2,NGDN,RPS6,UTP14C,UTP18,SRFBP1,NOP14,FCF1,MPHOSPH10,UTP23,RRP36,LSM6,UTP14A,MRPS9,RCL1,UTP11L,RRP7B,TBL3,NOC4L,UTP6,UTP3,NOM1,MRPS7,DIEXF,KRR1,EMG1,PWP2,MRPS11,RPSA,RPS14,DCAF13,WDR3,ERAL1,BYSL,HEATR1,WDR46,NOL11,CIRH1A,RRS1,UTP20
GO_ASPARTATE_FAMILY_AMINO_ACID_METABOLIC_PROCESS	-0.406591	-1.50806	0.0416667	0.0700309	55	49	AASS,ASPA,MTHFR,NMNAT3,DDO,PLOD1,AHCYL1,ASS1,AHCYL2,AGPHD1,ENOPH1,SMS,ASNS,EIF2B2,AGXT2L2,THNSL1,NMNAT1,PHGDH,MTR,AHCY,APIP,DLST,DLD,OGDH,GOT1,EIF2B4,THNSL2,MRI1,EIF2B1,CRYM,AADAT,GNMT,ASRGL1,MTAP,GCAT,NIT2,MTRR,ALDH7A1,AASDHPPT,GOT2,ADSS,GCDH,MSRA,ASNSD1,ADI1,MTHFD1,MTHFD2L,NMNAT2,SLC25A21
GO_PROTEIN_HYDROXYLATION	0.705389	1.8317	0	0.0700574	18	17	EGLN3,P4HA1,P4HA2,EGLN1,JMJD6,PDIA2,LEPRE1,P4HB,ASPH,PLOD1,P4HA3,HIF1AN,EGLN2,LEPREL1,CRTAP,OGFOD1,LEPREL2
GO_BLASTOCYST_GROWTH	-0.547176	-1.50408	0	0.070143	17	16	RAD51B,SBDS,NDEL1,TAF8,SALL4,CTR9,ZNF259,ZNF830,RTF1,BRCA2,PRPF19,PALB2,NCAPG2,NBN,GINS1,GINS4
GO_POSITIVE_REGULATION_OF_CELL_CYCLE_G1_S_PHASE_TRANSITION	-0.464505	-1.50725	0.03125	0.0703347	29	23	UBE2E2,CUL4B,LSM11,PLRG1,ANXA1,PLCB1,CUL4A,RDX,STXBP4,CREBBP,PHB2,ANKRD17,APEX1,MDM2,FAM83D,DDX3X,CDK10,NACC2,LSM10,CDC6,MTBP,MEPCE,CDC45
GO_ERBB2_SIGNALING_PATHWAY	-0.428819	-1.50716	0	0.0703727	39	35	EGF,PTK6,KRAS,EGFR,GRB7,GRB2,UBA52,RPS27A,STUB1,NRAS,PIK3R1,ERBB2IP,NRG1,SOS1,CDC37,CPNE3,USP8,ERBB3,GAB1,PIK3CA,AKT1,CUL5,ERBB2,SRC,UBB,HBEGF,RNF41,HRAS,SHC1,NRG4,HSP90AA1,NRG2,EREG,BTC,MATK
GO_PYRIMIDINE_CONTAINING_COMPOUND_METABOLIC_PROCESS	-0.398732	-1.50329	0.0588235	0.0704767	79	58	UPP1,CDA,NME7,TYMP,NEIL1,NT5E,THTPA,DHFRL1,ENTPD4,TPK1,TBPL1,DPYD,CMPK1,ALDH6A1,UCK1,MBD4,NME3,MAPK1,NT5M,UCKL1,NTHL1,DCTD,SMUG1,TK2,UPRT,DCK,CPS1,TET2,NME6,TDG,AK3,NT5C,APOBEC3F,NME4,CTPS2,DUT,APOBEC3C,PRPS1,MTOR,TK1,OGG1,NT5C3,SHMT1,DHODH,SLC19A2,ERH,UCK2,NME1,RRM1,APOBEC3G,NEIL2,DTYMK,UMPS,CMPK2,UNG,ACPP,TYMS,CAD
GO_NEGATIVE_REGULATION_OF_MITOTIC_CELL_CYCLE	-0.31709	-1.50162	0	0.0711069	199	181	GPR132,MYO16,FOXN3,MUC1,TGFB1,PPP2R5C,ZC3H12D,CDKN1A,CDKN2B,ARID3A,KANK2,HECA,RAD9B,CSNK2A1,SYF2,TNKS,NEK11,RBL2,CTDSP2,PTEN,TIMP2,TPRA1,BTG2,CRADD,FZD3,DLG1,UBA52,ATF2,GIGYF2,TOM1L2,RPS27A,SMAD3,RB1,CSNK2A2,HUS1B,CNOT6L,RPS27L,CTNNB1,EP300,MAD2L2,CHFR,CNOT7,CDC73,PRMT2,CNOT2,PSMG2,TFDP2,ABL1,TNKS1BP1,ATRX,TOP2B,XPC,MDM4,CNOT8,APC,FOXO4,CNOT4,NPM1,MIIP,SFN,TPR,C2orf29,RAD17,FBXO31,FBXO7,PLK3,WNT9…
GO_POSITIVE_REGULATION_OF_CELL_CYCLE_PROCESS	-0.314497	-1.5095	0	0.0711199	247	206	NDRG1,ANAPC11,RNF112,MUC1,WNT4,PDGFRB,TGFB1,EGF,PPP2R5B,GATA6,PPP2R5C,CDKN1A,SVIL,RAD51B,INSR,ARID3A,IL1A,GIPC1,SMARCD3,PRKCE,SIRT2,RAB1A,SOX15,APP,UBE2E2,RBL2,BRD4,PTEN,AURKC,CDC42,BTG2,CRADD,RHOA,GOLGA2,UBA52,CUL4B,LSM11,RPS27A,RB1,UBE2B,CSPP1,CNOT6L,VPS4B,SIN3A,NSMCE2,EP300,KIF3B,CTGF,RAB11A,TMOD3,UHRF2,NUDT16,CNOT7,PLRG1,CNOT2,ANXA1,PDGFB,TFDP2,RAD51C,TNKS1BP1,ATRX,MDM4,CNOT8,FAP,H2AFY,FOXO4,…
GO_REGULATION_OF_CHROMATIN_SILENCING	-0.524662	-1.50135	0.0882353	0.0712181	21	19	POU5F1,SIN3A,UHRF2,PHF8,MIER1,ZNF304,H2AFY,HMGA1,PHF2,ATAD2B,SIRT1,SETDB1,TET1,TRIM28,ASF1A,DNMT1,ATAD2,UHRF1,CDC45
GO_ALCOHOL_BIOSYNTHETIC_PROCESS	0.544576	1.8329	0	0.0725813	111	90	LSS,INSIG1,MSMO1,CACNA1H,INSIG2,HMGCS1,MVD,SQLE,IDI1,SLC27A1,LPIN1,DHCR7,EBP,HSD17B7,MVK,HMGCR,PHOSPHO1,FDFT1,AKR1B1,CYP51A1,FDPS,NSDHL,GGPS1,C14orf1,CYB5R2,ACLY,LPIN3,IPMK,PRKAG2,HSD17B3,SC5DL,IMPAD1,LPIN2,SAMD8,ACER2,SLC44A3,TM7SF2,CEPT1,DHCR24,CHKB,PLCG2,SLC44A4,PLA2G4A,SPHK2,LPCAT2,SPTLC1,CYB5R1,PMVK,CDS1,ACER3,CH25H,SLC44A2,ACAA2,IMPA1,PRKAA2,FGF2,SPTLC2,CNBP,CHPT1,NUS1,SLC44A1,HSD17B1,ACHE,…
GO_REGULATION_OF_ISOTYPE_SWITCHING	-0.485787	-1.49847	0.0731707	0.0726269	24	17	TGFB1,APLF,BCL6,NDFIP1,CD40,MSH6,SUPT6H,EXOSC3,TNFSF13,WHSC1,STAT6,THOC1,PAXIP1,IL27RA,UNG,CLCF1,FOXP3
GO_PYRIMIDINE_NUCLEOTIDE_BIOSYNTHETIC_PROCESS	-0.508738	-1.49706	0	0.0734425	31	23	UPP1,NME7,TBPL1,CMPK1,UCK1,NME3,UCKL1,UPRT,NME6,NME4,CTPS2,DUT,PRPS1,SHMT1,DHODH,ERH,UCK2,NME1,DTYMK,UMPS,CMPK2,TYMS,CAD
GO_RNA_DEPENDENT_DNA_BIOSYNTHETIC_PROCESS	-0.486072	-1.49606	0.030303	0.0742211	27	21	HMBOX1,NOP10,TERF2IP,TEP1,RAD50,TNKS1BP1,TERF2,PTGES3,WRAP53,ATM,RFC1,PINX1,POT1,PPIA,ACD,TERT,TERF1,GAR1,NHP2,DKC1,MRE11A
GO_POSITIVE_REGULATION_OF_G1_S_TRANSITION_OF_MITOTIC_CELL_CYCLE	-0.5071	-1.49599	0.0384615	0.0742211	24	20	UBE2E2,CUL4B,LSM11,PLRG1,ANXA1,PLCB1,CUL4A,RDX,CREBBP,ANKRD17,APEX1,MDM2,DDX3X,CDK10,NACC2,LSM10,CDC6,MTBP,MEPCE,CDC45
GO_NEGATIVE_REGULATION_OF_DNA_METABOLIC_PROCESS	-0.358675	-1.49591	0	0.0742952	111	98	ZNF91,TGFB1,DACH1,DUSP1,GJA1,OBFC1,TSPYL2,APOBEC3D,TNKS,BCL6,INPP5K,NDFIP1,CERS1,RNF169,ERCC1,FBXO18,TERF2IP,MAPK15,TINF2,RPS3,ZNF93,TTF1,HNRNPA1,RAD50,TERF2,BMPR2,MSH3,TEN1,FBXW7,SMG6,HNRNPC,GPER,OTUB1,PDS5A,UBR5,RAD17,TNKS2,ERCC4,TWIST1,WAPAL,ATM,TGFB3,CHEK2,GATA3,TP53,HELB,MEN1,PINX1,POT1,MSH6,TRIP12,ZNF830,DFFA,S100A11,PML,NF2,STAG2,PPARG,HNRNPU,ACD,LIG3,GTPBP4,ANKRD1,APOBEC3F,MLH1,TFIP11,BRC…
GO_GENE_SILENCING_BY_RNA	-0.353802	-1.49341	0	0.0758523	139	117	HIST1H4I,HIST2H3D,NUP210,HIST4H4,HIST1H3H,HIST1H3D,TNRC6C,WTIP,TARBP2,TDRKH,LIMD1,NUPL1,STAT3,PABPC1,SND1,EIF2C4,TSNAX,SMAD2,ZFP36,SMAD3,H3F3B,CNOT6L,HIST1H4J,POLR2H,POM121,CNOT7,CNOT2,HIST1H4K,NCBP2,SNIP1,NUP98,CNOT8,ADAR,MRPL44,PRKRA,POLR2J,RBM4,TPR,H3F3A,C2orf29,TNRC6A,EIF2C2,CNOT1,POLR2I,HIST1H3C,NUP37,XPO5,POLR2C,EIF2C3,CELF1,POLR2A,POLR2F,RANBP2,EIF2C1,HIST1H4B,HIST1H3J,CNOT3,RAE1,NUP43,CNO…
GO_REGULATION_OF_MICROTUBULE_BASED_PROCESS	-0.306009	-1.49327	0	0.0759265	243	217	EPHA3,NEK6,BIRC3,CATSPER1,CLIP3,MID1,CAV1,C16orf45,CYLD,CIB1,DIXDC1,MAP1A,IGBP1,KIAA1377,STARD9,LAMP1,CNIH2,SIRT2,GSK3B,MYH9,TNKS,CAMSAP3,DYNC1H1,BIRC2,HAP1,AURKC,HDAC3,CDC42,CHMP4B,UVRAG,RGS2,RHOA,PHLDB2,DLG1,GOLGA2,TMEM67,MAP4,EFNA5,HDAC6,PIBF1,PHLDB1,VPS4B,SLAIN2,SPICE1,HAUS3,CDC14A,APC2,TRIM54,CTNNB1,CLIP1,MACF1,BBS4,EML2,XIAP,FLNA,CHMP1B,KIF3B,RAB11A,RPS3,CHMP5,PDCD6IP,PARP3,CSNK1D,BBS2,CHMP…
GO_OXIDOREDUCTION_COENZYME_METABOLIC_PROCESS	0.562237	1.82369	0	0.0769744	107	87	ALDOC,ENO2,PFKFB4,GPI,PGAM2,HK2,PFKFB3,LDHA,PGK1,PFKFB1,GAPDH,HKDC1,PFKP,ENO1,HMGCR,PGAM1,HK3,KYNU,TPI1,NAMPT,ASPDH,NNT,NADK,PFKFB2,IDH1,DERA,HK1,NMNAT3,AFMID,ALDOA,CYB5R4,PFKL,PGM1,TKT,PGLS,H6PD,PRDX5,ENO3,COQ5,COQ4,IDH3B,NADSYN1,GALK1,ME1,MDH1,RPE,BPGM,NMNAT1,IDH3G,PGM2,COQ9,PGD,LDHB,NDUFA9,NUDT12,QPRT,TALDO1,PDHB,PDHA1,DLST,SHPK,PDHX,DLD,OGDH,KCNAB2,MDH2,TP53I3,PDSS2,PNP,COQ6,DHTKD1,DCXR,NADKD…
GO_REGULATION_OF_PROTEIN_UBIQUITINATION_INVOLVED_IN_UBIQUITIN_DEPENDENT_PROTEIN_CATABOLIC_PROCESS	-0.369067	-1.4891	0	0.0782992	103	95	ANAPC11,EGF,PSMB8,DISC1,RAB1A,PSMB9,PTEN,ANAPC16,GOLGA2,UBA52,RPS27A,PTK2,PSMD10,UBE2D1,BTRC,UBE3A,SUFU,CDC26,SKP1,PTK2B,FBXO22,AXIN1,SMURF1,UBE2E1,FBXW7,GORASP1,PSMA6,CCDC22,PSEN1,CDK5RAP3,FZR1,PSMB4,PSMB1,RNF139,TRIM39,PSMA2,CDC16,PSMC1,PSMB7,PSME1,ANAPC10,CDC23,PSMC4,PSMD4,PSMF1,PML,PSMC5,PSMC6,HFE,CDC27,PSMC2,PSMA1,BUB3,PSMB6,PSMD7,PSMD3,PSMA5,PSMD13,PSMB2,PSMD9,ANAPC4,PSMA4,FBXO5,PSME2,PSMB1…
GO_REGULATION_OF_CELLULAR_AMINO_ACID_METABOLIC_PROCESS	-0.388635	-1.48644	0.037037	0.079745	66	57	DUOXA1,PSMB8,SIRT4,PSMB9,OAZ2,DUOXA2,OAZ1,PAX8,PSMD10,ATP2B4,APC,NQO1,PSMA6,PSMB4,GATA3,PSMB1,AZIN1,PSMA2,PSMC1,PSMB7,PSME1,PARK7,PSMC4,PSMD4,PSMF1,PSMC5,PSMC6,PSMC2,PSMA1,PSMB6,PSMD7,PSMD3,PSMA5,PSMD13,PSMB2,PSMD9,COMT,PSMA4,PSME2,PSMB10,PSMA7,PSMC3,PSMB5,PSMD12,PSMB3,PSME4,PSMD14,PSME3,PSMD5,PSMD6,PSMD2,PSMD8,PSMD11,SLC7A7,PSMA3,PSMD1,ODC1
GO_HISTONE_PHOSPHORYLATION	-0.492842	-1.48243	0	0.0816358	25	24	MAP3K12,NEK11,AURKC,RPS6KA5,PKN1,RPS6KA4,PRKAA2,PRKCD,ATM,JAK2,PRKCA,PRKAA1,VRK1,BAZ1B,AURKB,CDK1,CDK2,VPRBP,HIPK4,CHEK1,GSG2,HMGA2,AURKA,CCNB1
GO_SPINDLE_LOCALIZATION	-0.413749	-1.48106	0	0.0825626	38	32	MYH9,DYNC1H1,WASL,MAP4,LLGL2,ACTR2,DYNLT1,SPIRE2,SPIRE1,PAFAH1B1,NDEL1,ACTR3,CLASP1,NDE1,KPNB1,EYA1,SPRY2,ARHGEF2,ZW10,NUMA1,LLGL1,HTT,GPSM2,NUSAP1,WDR81,CDK5RAP2,CENPA,WDR43,ESPL1,ASPM,SPAG5,NDC80
GO_REGULATION_OF_CELL_CYCLE_PHASE_TRANSITION	-0.319165	-1.47769	0	0.0840826	321	290	GPR132,ANAPC11,MYO16,FOXN3,MUC1,NEK6,TGFB1,PPP2R5C,C8orf4,ZC3H12D,DUSP1,CDKN1A,RAD51B,HSPA2,CDKN2B,ARID3A,ADAM17,PSMB8,KANK2,EGFR,SMARCD3,SIRT2,RAB1A,CSNK2A1,SYF2,NEK11,APP,UBE2E2,RBL2,PSMB9,CTDSP2,BRD4,PTEN,ANAPC16,CAMK2D,CCNB3,TPRA1,BTG2,PIM1,CRADD,GOLGA2,UBA52,GIGYF2,CUL4B,LSM11,RPS27A,RB1,CSNK2A2,HUS1B,CNOT6L,VPS4B,LCMT1,CDC14A,RPS27L,PSMD10,UBE2D1,SIN3A,NSMCE2,EP300,ATP2B4,RAB11A,TMOD3,MAD2L…
GO_HISTONE_H3_ACETYLATION	-0.393941	-1.4777	0.0357143	0.0840826	46	43	YEATS2,PER1,TRIM16,ING4,KAT2B,TAF12,EP300,TADA3,SAP130,SUPT3H,DR1,TADA1,CRTC2,MAP3K7,MEAF6,TAF10,LEF1,KAT6A,SUPT7L,CCDC101,ELP4,LDB1,PHF16,TAF9,ELP3,BRD1,MBIP,BRPF1,POLE4,KAT7,BRCA2,TAF5L,CSRP2BP,WDR5,TADA2A,PHF17,ING5,POLE3,KAT2A,TAF6L,BRPF3,KAT6B,PHF15
GO_PROTEIN_ACETYLATION	-0.340418	-1.47656	0	0.0849353	129	112	APBB1,CHD5,YEATS2,PER1,TRIM16,BRD8,MBD3,POR,ING4,MSL1,PHF20,MORF4L2,CDYL,NCOA3,ATF2,MECP2,MLL,CPA4,KAT2B,FOXO1,ESCO1,TAF12,EP300,ASL,TADA3,NAT9,OGT,KAT8,KAT5,TAF1,BAG6,SAP130,SUPT3H,TADA2B,NAA60,YEATS4,DR1,CLOCK,TADA1,PCGF2,MSL3,CRTC2,NAA30,MAP3K7,MEAF6,TAF10,NAA20,LEF1,KAT6A,SUPT7L,CCDC101,CREBBP,ELP4,NCOA1,LDB1,EP400,PHF16,NUPR1,TAF9,ELP3,NAA10,MDH2,BRD1,USP22,SIRT1,MORF4L1,MBIP,TRRAP,BRPF1,POL…
GO_RNA_CAPPING	-0.414331	-1.47408	0.0714286	0.0865295	37	37	RNMT,CDK7,CCNH,SUPT5H,FAM103A1,POLR2H,GTF2H5,GTF2H4,NCBP2,GTF2F1,POLR2J,RNGTT,MNAT1,POLR2I,FTSJD2,POLR2C,GTF2F2,TRMT112,POLR2A,POLR2F,GTF2H1,POLR2E,FTSJD1,ERCC3,C17orf85,GTF2H3,ERCC2,POLR2G,POLR2K,POLR2B,GTF2H2,POLR2D,TGS1,POLR2L,NCBP1,METTL1,WDR4
GO_POSITIVE_REGULATION_OF_DNA_METABOLIC_PROCESS	-0.300587	-1.47264	0	0.0875675	185	161	CSF2,PDGFA,APBB1,PDGFRB,TGFB1,PPARGC1A,HMGB1,C3AR1,OBFC1,PKIB,FGFR4,GLI1,INSR,EGFR,APLF,PDGFC,GSK3B,PRKCG,IGF1R,TNKS,RAC1,KDM4D,HMBOX1,CDC42,MAPK3,KLF4,UCN,FAM175A,UBE2B,ERCC1,CTNNB1,NPAS2,UBE2V2,MAPK15,ARRB2,SLX4,TINF2,RPS3,CBX8,NUDT16,UIMC1,PARP3,RNF168,EYA3,MAP2K7,PTK2B,PDGFB,NEK7,HNRNPA1,RAD50,ATRX,ANXA3,MGMT,TERF2,IL6,PRKD2,ATF1,KCTD13,BABAM1,WIZ,MAPK1,JUN,BRE,KITLG,PFN1,TNKS2,CD40,EYA1,BMP6…
GO_REGULATION_OF_SULFUR_METABOLIC_PROCESS	0.694287	1.8066	0	0.0883672	20	17	PDK3,PDK1,PDK4,CTNNB1,TCF7L2,PDK2,PDP2,SP1,PDPR,PDHB,PDHA1,PDHX,DLD,ACPL2,DLAT,COMT,NFE2L2
GO_REGULATION_OF_CELL_MATURATION	-0.517508	-1.47106	0	0.0884573	18	15	LRRK2,SIRT2,GSK3B,RAC1,TBX6,RAC3,PPP2R1A,NPR2,OPA1,MTOR,GAL,KIF14,AURKA,BCL2,EDNRB
GO_CELLULAR_RESPONSE_TO_RADIATION	-0.35255	-1.46708	0	0.0906817	137	114	SNAI2,PTN,HYAL1,DNM2,HIST3H2A,CDKN1A,AQP1,DDB2,USP28,RAD9B,CASP9,PPP1R15A,KDM4D,CRY2,HYAL3,GRB2,GNB1,TP53INP1,CUL4B,STK11,MC1R,ATF4,CERS1,CYBA,RDH11,RHOB,EP300,SWI5,MFAP4,MAPK9,CRY1,EEF1D,PIK3R1,GTF2H5,MGMT,ZBTB1,N4BP1,KDM1A,ITGB1,XPC,OPN3,FBXW7,YY1,CLOCK,BAK1,NET1,ERCC4,XRCC6,ATM,NIPBL,ELK1,KIAA0146,TP53,TP73,CREBBP,SAG,MAPK14,POLH,IFI16,CRYAB,PDE6G,RRH,BAX,TLK2,TMEM161A,YAP1,TP53BP1,USP47,GADD4…
GO_NUCLEOTIDE_EXCISION_REPAIR	-0.367569	-1.46414	0	0.0920163	113	108	POLL,NEIL1,DDB2,ERCC5,CETN2,POLD4,TCEA1,POLK,MMS19,ATXN3,CDK7,CCNH,UBA52,CUL4B,RPS27A,HUS1B,ERCC1,RNF111,UBE2V2,EP300,POLR2H,SLX4,SUMO1,COPS2,SUMO2,ISY1,GTF2H5,GTF2H4,RAD23B,XAB2,XPC,POLR2J,MNAT1,USP45,COPS4,SLC30A9,ERCC4,COPS5,POLR2I,CUL4A,NTHL1,RFC1,POLR2C,TP53,COPS7A,RAD23A,COPS8,RPA1,RBX1,HMGN1,POLR2A,POLR2F,ZNF830,UBE2N,GTF2H1,USP7,SIRT1,COPS7B,POLR2E,PPIE,COPS6,ERCC6,XPA,FAN1,NEIL3,ERCC3,UB…
GO_NEUROBLAST_PROLIFERATION	-0.474544	-1.46414	0.08	0.0920163	29	19	DAGLB,RAB10,NUMB,FGFR2,PLXNB2,PAFAH1B1,DOCK7,NDE1,FGF13,FGFR1,NUMBL,LEF1,FRS2,TEAD3,EML1,RACGAP1,DAGLA,ASPM,ID4
GO_NEGATIVE_REGULATION_OF_CELL_CYCLE_PHASE_TRANSITION	-0.316512	-1.46237	0	0.092869	146	134	GPR132,MYO16,FOXN3,MUC1,PPP2R5C,ZC3H12D,CDKN1A,CDKN2B,ARID3A,KANK2,CSNK2A1,SYF2,RBL2,CTDSP2,PTEN,TPRA1,BTG2,CRADD,UBA52,GIGYF2,RPS27A,RB1,CSNK2A2,HUS1B,CNOT6L,RPS27L,EP300,MAD2L2,CNOT7,CDC73,PRMT2,CNOT2,PSMG2,TFDP2,TNKS1BP1,MDM4,CNOT8,H2AFY,APC,FOXO4,CNOT4,NPM1,MIIP,SFN,TPR,C2orf29,FBXO31,FBXO7,PLK3,DACT1,CTDSP1,SOX4,CDK5RAP3,CNOT1,KLHL22,TAOK3,ATM,CDKN1B,CHEK2,TP53,TP73,MEN1,E2F4,BAX,BRD7,ZNF385…
GO_STEROL_METABOLIC_PROCESS	0.542079	1.80707	0	0.0938902	123	90	LSS,INSIG1,MSMO1,INSIG2,HMGCS1,SCARB1,CUBN,MVD,CYP11A1,SQLE,IDI1,DHCR7,EBP,HSD17B7,MVK,HMGCR,FDFT1,CYP51A1,FDPS,NSDHL,LDLR,GGPS1,C14orf1,CYB5R2,ACLY,PRKAG2,LIPA,NPC1,LEPR,LIPE,NPC2,PCSK9,SC5DL,APOL1,APP,SORL1,SREBF2,TM7SF2,PPARD,ABCG1,DHCR24,CEL,HDLBP,OSBPL5,CLN8,APOE,TRERF1,MBTPS1,CYP8B1,LDLRAP1,CYB5R1,SOAT1,ERLIN1,CYP1B1,PMVK,CH25H,MBTPS2,CAT,ACAA2,SREBF1,APOBR,PTCHD2,ERLIN2,PRKAA2,SOAT2,VLDLR,…
GO_MITOTIC_CYTOKINESIS	-0.42305	-1.45759	0.0322581	0.0940769	31	29	MITD1,CHMP4B,RHOA,SNX9,RASA1,SNX33,BBS4,STAMBP,CUL7,ANLN,APC,SPTBN1,MYH10,SPAST,USP8,CNTROB,SNX18,BIN3,CEP55,NUSAP1,GTPBP8,CKAP2,RACGAP1,KIF20A,KIF4A,STMN1,KIF4B,KIF23,PLK1
GO_NEGATIVE_REGULATION_OF_CELL_CYCLE_PROCESS	-0.29849	-1.46072	0	0.0941295	214	193	OSM,GPR132,MYO16,FOXN3,MUC1,PPP2R5B,MLXIPL,PPP2R5C,ZC3H12D,FBXO43,CDKN1A,RPS6KA2,CDKN2B,ARID3A,KANK2,CSNK2A1,SYF2,TNKS,RBL2,CTDSP2,BRD4,PTEN,TPRA1,BTG2,CRADD,UBA52,GIGYF2,TOM1L2,TMEM67,CDK9,RPS27A,RB1,CSNK2A2,HUS1B,CNOT6L,RPS27L,CAST,EP300,PRKAR1A,CCNK,MAD2L2,ZFYVE19,CNOT7,CDC73,PRMT2,CNOT2,CHMP2A,PSMG2,TFDP2,TNKS1BP1,ATRX,TERF2,TRIM37,MDM4,CNOT8,H2AFY,FBXW7,APC,FOXO4,CNOT4,NPM1,GPER,MIIP,SFN,TPR…
GO_PROTEIN_LOCALIZATION_TO_CENTROSOME	-0.540741	-1.45725	0.0526316	0.0943666	17	17	DISC1,PIBF1,HOOK3,BBS4,CSNK1D,DCTN2,SNX10,NEDD1,KIAA0753,PCM1,AZI1,C2CD3,STIL,CCDC41,CCDC14,SPAG5,AURKA
GO_G2_DNA_DAMAGE_CHECKPOINT	-0.463539	-1.45864	0	0.0955754	33	32	FOXN3,NEK6,BRSK1,SYF2,NEK11,FAM175A,MAPKAPK2,UIMC1,TAOK1,FOXO4,BABAM1,BRE,CDK5RAP3,TAOK3,FZR1,ATM,CDC14B,TAOK2,CDK1,BRCC3,CCNA2,RBBP8,NBN,BLM,BRCA1,CHEK1,FANCI,HMGA2,MRE11A,CLSPN,PLK1,DTL
GO_CHEMOKINE_MEDIATED_SIGNALING_PATHWAY	0.683648	1.80095	0	0.0964006	72	24	CXCL2,CCR1,CCL20,IL8,CXCL1,CXCL5,CXCL3,CIB1,CXCL10,CCL22,THPO,CXCL13,CCL26,CCBP2,CCL21,PTK2B,CX3CL1,CXCR4,CXCR7,CCL5,CCL24,GPR75,CCRL2,CCL2
GO_HORMONE_BIOSYNTHETIC_PROCESS	0.62445	1.81078	0	0.0976664	49	29	HSD17B8,CACNA1H,SCARB1,ADM,WNT4,CYP11A1,HSD17B7,HSD17B14,AKR1B1,DUOX2,HSD17B3,STARD5,HSD17B12,SRD5A1,DIO2,DUOX1,STARD3,HSD17B1,SCP2,MED1,HFE,AKR1C3,HSD17B11,TG,FDXR,FDX1,SRD5A3,HSD17B6,FDX1L
GO_REGULATION_OF_VASCULAR_PERMEABILITY	0.685744	1.79574	0	0.101391	30	20	TACR1,VEGFA,ADM,TGFB1,PDE3A,PTP4A3,PDE2A,VEGFB,ABR,BDKRB2,UCN,PTPRJ,AMOT,ARHGAP35,YES1,CTNNBIP1,BCR,SRC,SLIT2,ANGPT1
GO_OOCYTE_DIFFERENTIATION	-0.433206	-1.43873	0.025641	0.106099	38	28	WNT4,PDE3A,FOXO3,RPS6KA2,INHBB,AURKC,CTNNB1,PABPC1L,PTK2B,KIAA0196,REC8,GDF9,ATM,MLL4,ZP3,DMC1,MLL2,PLD6,CDC25B,ZGLP1,FBXO5,BRCA2,YBX2,TRIP13,CCNB1,BCL2,EREG,FOXL2
GO_EMBRYONIC_PATTERN_SPECIFICATION	-0.399405	-1.4383	0	0.106316	58	37	EPB41L5,PTCH1,EFNB1,TBX6,OOEP,TMED2,BASP1,NRARP,SMAD2,SMAD3,NRP1,CTNNB1,FGFR2,COBL,KDM6A,LRP6,PGAP1,SMAD5,SMAD4,SATB2,SEMA3A,FZD5,FRS2,BMP7,PLD6,SEMA3F,PCSK6,TBX3,C2CD3,SIM2,STIL,SMAD1,DISP1,MEOX1,SMAD6,CXXC4,LHX1
GO_NEGATIVE_REGULATION_OF_ORGANELLE_ORGANIZATION	-0.262343	-1.43652	0	0.107366	387	345	OSM,INSIG1,BNIP3,KDM3A,NEK6,BIRC3,PPARGC1A,VIL1,TMOD1,NOL3,FHOD3,GSN,CLIP3,MID1,SPTB,C16orf45,CIB1,LRRK2,FBXO43,VAT1,MAP1A,TMOD2,RPS6KA2,SWAP70,PHF1,PINK1,EVI5L,WASF2,MYADM,KIAA1377,PATL2,STARD9,S1PR1,MYH9,CSNK2A1,ZNF451,FLCN,TNKS,SIRT4,DYNC1H1,BIRC2,INPP5K,JARID2,VPS13C,AURKC,HDAC3,CHMP4B,UVRAG,RHOA,PHLDB2,DLG1,GOLGA2,MTM1,TOM1L2,MECP2,TMEM67,UCN,FEZ1,MAP4,TWF2,ATG5,HDAC6,PIBF1,ESPN,CSNK2A2,UBE2…
GO_PROTEIN_DNA_COMPLEX_SUBUNIT_ORGANIZATION	-0.303408	-1.4325	0	0.109901	229	196	HIST1H4I,HIST1H2BJ,HIST1H1T,HIST1H2BE,CHD5,HIST1H2BO,DACH1,HIST1H2BK,HIST2H3D,HIST3H3,HIST3H2A,HIST4H4,SOX12,HIST1H3H,DDB2,RAD51B,HIST1H3D,TSPYL6,SOX9,H1F0,ERCC5,CETN2,HIST3H2BB,TSPYL2,H1FX,SMARCD3,HIST2H2BE,HIST1H2BF,SPTY2D1,CDK7,CCNH,SMYD3,HIST1H2BC,HNF1B,HIST1H2BG,UBA52,NAP1L1,CABIN1,RSF1,CUL4B,UBN1,RPS27A,BRD2,H3F3B,HIST1H2BD,HIST1H4J,NFE2,ZNHIT1,EP300,SWI5,RAD52,HIST1H4K,POGZ,GTF2H5,GTF2H4,N…
GO_ESTABLISHMENT_OF_EPITHELIAL_CELL_POLARITY	-0.498678	-1.43219	0.107143	0.110046	23	18	RAP2A,PARD3,CYTH3,MYO18A,MPP5,PTK7,EZR,CLASP1,GOLPH3,SIPA1L3,SLC9A3R1,ARF6,HES1,FRMD4A,FBF1,FRMD4B,FERMT1,MSN
GO_REGULATION_OF_CENTROSOME_DUPLICATION	-0.41772	-1.43204	0.037037	0.110082	32	30	CHMP4B,TMEM67,VPS4B,SPICE1,CHMP1B,CHMP5,PDCD6IP,CHMP1A,CHMP3,CHMP2A,CHMP2B,TRIM37,NPM1,CHMP4C,AZI1,CEP76,ROCK2,XPO1,MDM1,CHORDC1,PLK2,CDK5RAP2,XRCC3,NUBP1,CCNF,BRCA1,RBM14,PLK4,CENPJ,GEN1
GO_NEGATIVE_REGULATION_OF_DNA_RECOMBINATION	-0.5425	-1.43052	0.142857	0.110988	16	15	BCL6,NDFIP1,FBXO18,TERF2IP,TERF2,MSH3,HELB,MSH6,MLH1,MSH2,THOC1,POLQ,ZRANB3,BLM,FOXP3
GO_NEGATIVE_REGULATION_OF_PROTEIN_COMPLEX_DISASSEMBLY	-0.312648	-1.43018	0	0.111169	170	154	TNF,NEK6,BIRC3,VIL1,TMOD1,GSN,MID1,SPTB,C16orf45,CIB1,MAP1A,TMOD2,SWAP70,KIAA1377,STARD9,MYH9,TNKS,DYNC1H1,BIRC2,AURKC,HDAC3,UVRAG,RHOA,DLG1,GOLGA2,MAP4,TWF2,HDAC6,PIBF1,SPICE1,HAUS3,CDC14A,APC2,TRIM54,XIAP,CAPZB,PLEKHH2,FLNA,KIF3B,RAB11A,TMOD3,RPS3,CSNK1D,LIMA1,DCTN2,AVIL,ADD1,SBDS,TUBGCP2,CAPZA2,NEK7,CAPZA1,TWF1,PPP2R1A,APC,HAUS4,EZR,CEP72,CLASP1,KIAA0196,KPNB1,OFD1,PLK1S1,IRAK3,MAP9,KIAA1383,F…
GO_SOMITOGENESIS	-0.401158	-1.42931	0.0909091	0.111748	62	39	EPB41L5,RBPJ,ROR2,TBX6,TMED2,NRARP,ABI1,MIB1,RGS20,SEMA3C,SMAD3,EP300,COBL,KDM6A,LRP6,AXIN1,SMAD4,PPP2R3A,ZEB2,DKK1,PSEN1,ATM,LEF1,BMPR1A,FOXC1,RGS19,POFUT1,PLXNA2,NLE1,PRKDC,AXIN2,PALB2,MED12,TCAP,KAT2A,MEOX1,XRCC2,LFNG,LHX1
GO_NON_RECOMBINATIONAL_REPAIR	-0.346924	-1.4291	0	0.112074	70	65	HIST1H4I,POLL,HIST3H3,HIST4H4,POLM,UVRAG,FAM175A,NHEJ1,HIST1H4J,UBE2V2,NSMCE2,SLX4,KDM2A,SUMO1,UIMC1,RAD52,RNF168,HIST1H4K,PIAS4,RAD50,KAT5,BABAM1,BRE,XRCC6,SMC5,ATM,BARD1,XRCC4,XRCC6BP1,C9orf142,TP53BP1,HIST1H4B,DCLRE1B,UBE2N,RNF8,HERC2,MDC1,HIST1H4H,HIST1H4E,LIG3,MLH1,HIST1H4C,WHSC1,LIG4,PSMD14,BRCC3,PRKDC,PRPF19,RIF1,POLQ,XRCC5,HIST1H4D,POLA1,PAXIP1,RBBP8,NBN,RNF138,BRCA1,HIST1H4L,DCLRE1A,DCLR…
GO_MRNA_CIS_SPLICING_VIA_SPLICEOSOME	-0.506641	-1.41661	0.142857	0.112719	18	16	RNF113A,RNF113B,NCBP2,PRPF39,SFSWAP,SART1,PSIP1,SNRPC,RBM22,SNRNP200,DDX23,WBP11,WBP4,DCPS,NCBP1,SRSF1
GO_REGULATION_OF_PRI_MIRNA_TRANSCRIPTION_FROM_RNA_POLYMERASE_II_PROMOTER	-0.457727	-1.42696	0.0857143	0.113486	17	15	FOS,PPARA,STAT3,PPARD,SRF,TEAD1,PDGFB,JUN,NFIB,SMARCA4,NFATC3,TERT,HIF1A,GNL3,NFATC4
GO_CELLULAR_RESPONSE_TO_UV	-0.35542	-1.41172	0.0555556	0.113634	66	63	PTN,HYAL1,HIST3H2A,CDKN1A,AQP1,DDB2,USP28,CASP9,PPP1R15A,HYAL3,TP53INP1,CUL4B,STK11,MC1R,ATF4,CERS1,EP300,MFAP4,MAPK9,PIK3R1,ZBTB1,N4BP1,KDM1A,XPC,FBXW7,YY1,BAK1,ERCC4,TP53,TP73,CREBBP,POLH,BAX,TMEM161A,USP47,TRIAP1,IMPACT,SIRT1,MDM2,PPID,ACTR5,PTPRK,XPA,NEDD4,AURKB,PTGS2,EIF2AK4,DDB1,EIF2S1,HYAL2,CRIP1,RUVBL2,ATR,NOC2L,CHEK1,PCNA,PBK,INO80,MYC,POLD1,CDC25A,MME,NFATC4
GO_MORPHOGENESIS_OF_A_POLARIZED_EPITHELIUM	-0.456764	-1.42149	0.0731707	0.114269	28	21	CELSR1,RAP2A,FZD3,RAB10,PTK7,VANGL2,RPGRIP1L,PAFAH1B1,EZR,CTHRC1,LAMA5,FZD6,C5orf42,AHI1,DLG3,SLC9A3R1,TRAF3IP1,DLG5,FUZ,MSN,GRHL3
GO_TRANSLATIONAL_ELONGATION	-0.344376	-1.41058	0	0.114363	111	107	MRPS6,EEF1A2,EEF1A1,SEPSECS,GTPBP2,EEF2,ABTB1,MRPL34,EEF1G,MRPL17,RPLP2,GTPBP1,SECISBP2,RPLP1,MRPL2,EEF2K,MRPS18A,MRPL23,EEF1D,TRNAU1AP,MRPL55,MRPL22,MRPS33,MRPS15,MRPL10,SELT,DIO2,C12orf65,MRPL45,MRPL44,MRPS36,HBS1L,MRPL53,CHCHD1,MRPS27,GFM2,MRPS5,MRPS18B,MRPL14,MRPS10,EIF5A2,MRPL13,MRPL21,EEF1B2,MRPL43,MRPS31,MRPL33,MRPL28,MRPL40,MRPL35,MRPL49,MRPL48,AURKAIP1,MRPL36,PTCD3,GADD45GIP1,DAP3,MRPS24…
GO_CELL_CYCLE_G2_M_PHASE_TRANSITION	-0.30609	-1.41699	0	0.114878	138	134	TUBB4A,OPTN,DNM2,PPP2R2A,BACH1,CDKN1A,CDKN2B,TUBA1A,AKAP8L,CETN2,CCNY,CSNK1E,PPP1CB,TPD52L1,DYNC1H1,CDK7,CCNH,TUBA4A,FBXL15,UBA52,NINL,YWHAE,FBXW11,RPS27A,PHLDA1,CEP57,CCP110,DYNC1I2,HAUS3,CALM2,PPP1R12A,ACTR1A,BTRC,DYNLL1,CSNK1D,DCTN2,BRSK2,CALM3,SKP1,RAB8A,CEP290,PPP1R12B,ALMS1,ARPP19,SDCCAG8,YWHAG,PPP2R1A,CEP135,PAFAH1B1,HAUS4,CEP250,MNAT1,PLCB1,CEP72,NEDD1,CLASP1,WNT10B,NDE1,PLK3,OFD1,FBXL7,M…
GO_REGULATION_OF_CYTOKINESIS	-0.373513	-1.42471	0.08	0.114935	64	53	SVIL,CETN2,GIPC1,PRKCE,FLCN,PDXP,AURKC,CDC42,UVRAG,RHOA,CSPP1,CCP110,CALM2,BBS4,KIF3B,ZFYVE19,CALM3,PIK3R4,GIT1,SH3GLB1,PIK3C3,PKN2,PLK3,KIAA1383,BIRC6,CHMP4C,OR2A4,CALM1,PRPF40A,SPAST,VPS4A,BECN1,PKP4,CDC25B,AURKB,CENPV,CUL3,BRCA2,PIN1,ECT2,TEX14,KLHL21,SDCCAG3,CDC6,CIT,RACGAP1,E2F8,E2F7,KIF14,KIF20B,KIF23,AURKA,TAS2R13
GO_MANNOSYLATION	-0.429453	-1.41305	0.0322581	0.115292	34	30	DPM3,PIGV,SDF2,ALG11,ALG9,PIGZ,POMT1,POMT2,PIGB,LARGE,DPM2,DPM1,ALG2,SDF2L1,B3GNT1,NUS1,DPY19L4,ALG12,ALG3,DPY19L1,FKTN,ALG5,ALG8,DPY19L3,TMEM5,ALG1,FKRP,ISPD,ALG1L,GYLTL1B
GO_RESPONSE_TO_RADIATION	-0.279893	-1.41273	0	0.115461	413	313	TH,HMGCS1,BHLHE40,TGFB1,SNAI2,SOCS3,PTN,NDRG4,HMGCR,PER1,SYNGAP1,BEST1,HYAL1,DNM2,DUSP1,CAV1,BRSK1,ICAM1,HIST3H2A,ABCA4,CXCL10,CDKN1A,AQP1,NPTN,LZIC,ATP1A3,DDB2,ATP8A2,RAD51B,USP28,RAD54B,KRT14,RDH13,KRAS,ERCC5,EGFR,CDKN2D,NPHP1,GUCA1B,NF1,BCL3,RAD9B,JUNB,PLEKHB1,PPP1CB,TRIM13,UNC119,FOS,CASP9,PPP1R15A,APP,KDM4D,TNFRSF11A,IFT20,DEAF1,F11R,CRY2,HYAL3,GRB2,CDK5,GNB1,TP53INP1,JUND,CLK2,MECP2,FAM175A…
GO_CELLULAR_AMINO_ACID_BIOSYNTHETIC_PROCESS	-0.342454	-1.40859	0	0.115721	93	73	NOXRED1,PADI2,PADI1,ASPA,CCBL1,GGT1,DHFRL1,GAD1,PLOD1,GCH1,ASS1,OAT,GPT2,ABAT,NAGS,ASL,SRR,DPYD,CTH,GAMT,BCAT2,ENOPH1,ASNS,ALDH18A1,EIF2B2,DHPS,GLS2,PYCR1,ATPIF1,THNSL1,PHGDH,GLS,MTHFD2,MTR,CARNS1,AHCY,GLUL,APIP,PSAT1,GOT1,SEPHS2,EIF2B4,GLUD1,THNSL2,CPS1,MRI1,GPT,PSPH,EIF2B1,MTAP,MTHFD1L,PYCR2,MTRR,ALDH4A1,FPGS,SHMT1,AASDHPPT,GART,GOT2,ATIC,SHMT2,PYCRL,GATM,MTHFS,SLC1A3,BCAT1,ASNSD1,ADI1,DHFR,CAD…
GO_CHROMATIN_MODIFICATION	-0.263589	-1.40813	0	0.116284	539	478	HIST1H4I,KDM3A,PADI2,LOXL2,KDM4B,APBB1,KDM1B,CHD5,HDAC9,BCORL1,YEATS2,JMJD6,PER1,PRDM16,HDAC5,L3MBTL4,HMGN3,L3MBTL3,HIST4H4,RYBP,SAP30,KDM5B,USP51,PHF21A,DDB2,TRIM16,KDM6B,BRD8,PHF1,SOX9,L3MBTL1,MLL3,MAP3K12,ING1,MBD3,TSPYL2,KDM2B,SMARCD3,PRDM2,HSF4,SIRT2,DAPK3,KDM4C,JHDM1D,ING4,SPTY2D1,HMG20B,USP49,MSL1,MLL5,NEK11,KDM4D,RBL2,ARID4A,CHD2,TBL1X,PHF20,ATXN3,MECOM,MORF4L2,BRD4,SMYD3,JARID2,BAZ2A,AUR…
GO_POSITIVE_REGULATION_OF_PROTEIN_EXPORT_FROM_NUCLEUS	-0.469447	-1.41873	0.0526316	0.116321	19	18	GSK3B,EMD,PPM1A,TCF7L2,CTDSPL2,RAPGEF3,ANP32B,SFN,TPR,RANBP3,TP53,GAS6,MDM2,PRKACA,XPO4,GTSE1,IL1B,CAMK1
GO_NUCLEOBASE_METABOLIC_PROCESS	-0.417107	-1.41808	0.0454545	0.116675	39	36	AOX1,CDA,TYMP,GDA,GMPR2,XDH,DPYD,CMPK1,ALDH6A1,PAICS,UCK1,ADAL,MAPK1,PRTFDC1,HPRT1,UCKL1,APRT,ADA,UPRT,CPS1,TET2,GMPS,PRPS1,MTOR,GMPR,PPAT,SHMT1,DHODH,GART,UCK2,RRM1,IL1B,UMPS,ACPP,TYMS,CAD
GO_CEREBELLAR_CORTEX_MORPHOGENESIS	-0.496318	-1.40729	0.166667	0.116682	30	17	KNDC1,MAP2K1,GLI1,AGTPBP1,CDK5,ATP7A,MTPN,HERC1,PTPN11,TRNP1,SERPINE2,GLI2,LDB1,KIF14,SPTBN2,PROX1,LHX1
GO_PEPTIDYL_LYSINE_METHYLATION	-0.365601	-1.4179	0	0.116852	74	67	KDM3A,CHD5,PRDM16,MLL3,PRDM2,MLL5,ARID4A,MECOM,SMYD3,WHSC1L1,MLL,DOT1L,KDM6A,SETD3,OGT,EZH1,CAMKMT,SUV420H2,ARID4B,HIST1H1C,METTL21A,ASH1L,ZNF335,PRDM5,NSD1,MLL4,SETD2,HIST1H1E,ASH2L,HIST1H1D,EHMT2,MEN1,MLL2,CTR9,SETD4,SMYD2,SETD8,METTL10,TET2,DPY30,SETD1A,SETDB2,EHMT1,EZH2,SETDB1,SETD7,RTF1,WHSC1,WDR61,WDR82,SUV420H1,METTL21D,TET3,WDR5,RBBP5,PAXIP1,SETD6,N6AMT2,SETMAR,METTL20,SUV39H1,SUV39H2,SET…
GO_SENSORY_PERCEPTION_OF_CHEMICAL_STIMULUS	-0.333396	-1.40679	0	0.117146	524	77	OR2T27,SCNN1D,CNGA4,SLC6A3,SCNN1B,TAS2R5,NXNL2,TAS2R3,OR52W1,OR13J1,OR11H12,OR2AE1,TAS2R4,OR5D14,OMP,OR10S1,TAS2R60,TAS1R3,OR4F21,CST1,OR4F17,TAS2R30,GNB1,TAS2R19,ITPR3,SCNN1A,OR5C1,OR1F1,OR2A1,OR13H1,PDE4A,OR11H2,TAS2R41,BBS4,OR5B21,OR52B6,B3GNT2,TAS2R43,REEP2,WNT10B,AZGP1,OR2A4,LEF1,OR2J3,OR8G2,GNAS,OR1F2P,OR2M4,OR10J1,TAS2R50,MKKS,UBR3,OR2A7,OR4C6,OR2B11,OR10AD1,ADCY3,TAS2R20,OR52H1,TAS2R14,OR…
GO_PROTEIN_MANNOSYLATION	-0.451242	-1.40349	0.0625	0.119266	22	19	DPM3,SDF2,POMT1,POMT2,LARGE,DPM2,DPM1,SDF2L1,B3GNT1,NUS1,DPY19L4,DPY19L1,FKTN,ALG5,DPY19L3,TMEM5,FKRP,ISPD,GYLTL1B
GO_REGULATION_OF_MRNA_SPLICING_VIA_SPLICEOSOME	-0.344888	-1.40268	0.0833333	0.119896	62	51	JMJD6,C11orf35,CELF6,RBFOX2,SRSF9,SRPK2,WTAP,FMR1,MBNL2,UHMK1,SNW1,SRSF4,SF3A1,RBM42,DYRK1A,ACIN1,HNRNPK,RBM4,SNRNP70,SAP18,NSRP1,SFSWAP,YTHDC1,RNPS1,PTBP1,TIA1,DAZAP1,CWC22,RBM25,HNRNPL,THRAP3,RBM8A,MAGOH,SRPK1,RBM5,DDX5,U2AF2,RBMX,RBM10,PRPF19,SRSF10,TRA2B,HSPA8,RBM15B,HNRNPA2B1,C1QBP,SRSF6,SRSF3,SF3B4,SRSF7,SRSF2
GO_PYRIMIDINE_NUCLEOBASE_METABOLIC_PROCESS	-0.463364	-1.40253	0.0526316	0.120028	19	18	CDA,TYMP,DPYD,CMPK1,ALDH6A1,UCK1,MAPK1,UCKL1,UPRT,CPS1,TET2,MTOR,DHODH,UCK2,RRM1,UMPS,TYMS,CAD
GO_SOMATIC_DIVERSIFICATION_OF_IMMUNE_RECEPTORS	-0.404339	-1.4018	0.0384615	0.120624	42	34	POLL,HMGB1,SWAP70,PMS2P5,POLM,ERCC1,PMS2P1,RNF168,TCF3,MSH3,ADAR,CTNNBL1,ATM,LEF1,MSH6,EXOSC3,RNF8,BCL11B,LIG3,MLH1,PMS2,LIG4,HMGB2,HSPD1,PRKDC,MSH2,POLQ,VPRBP,NBN,TCF7,DCLRE1C,EXO1,LIG1,UNG
GO_POSITIVE_REGULATION_OF_TYPE_I_INTERFERON_PRODUCTION	-0.347636	-1.40136	0	0.121121	70	65	ZBTB20,CD14,HMGB1,NFKB2,POLR3D,IRF7,IRF1,TRIM15,LRRFIP1,PLCG2,CTNNB1,POLR1D,RELA,IRF3,IFNAR1,EP300,POLR2H,RIPK2,TBK1,FLOT1,RNF135,DDX41,IFIH1,PTPN22,TLR2,TLR4,XRCC6,POLR3GL,POLR3A,CREBBP,ZC3HAV1,IFI16,MB21D1,POLR2F,DHX58,TLR3,POLR2E,MAVS,DHX36,IRAK1,DDX3X,POLR2K,HMGB2,SYK,HSPD1,MYD88,POLR3H,PRKDC,POLR1C,DDX58,DHX9,STAT6,CRCP,IRF5,XRCC5,POLR3C,POLR3E,NFKB1,POLR3G,POLR3F,POLR2L,TMEM173,POLR3K,POLR3…
GO_MITOTIC_SPINDLE_ASSEMBLY	-0.377995	-1.39711	0.0357143	0.121777	41	38	BIRC3,BIRC2,AURKC,RHOA,GOLGA2,PIBF1,SPICE1,CDC14A,XIAP,FLNA,KIF3B,RAB11A,TUBGCP2,CLASP1,KPNB1,OFD1,MAP9,KIAA1383,CHEK2,FAM175B,NEK2,TUBGCP5,ARHGEF10,KIFC1,AURKB,TUBGCP4,ZNF207,TUBGCP6,KIF11,RACGAP1,TPX2,KIF4A,TUBGCP3,BIRC5,KIF4B,KIF23,MYBL2,KIF2A
GO_REGULATION_OF_MITOTIC_CELL_CYCLE	-0.289887	-1.39591	0	0.122296	468	417	GPR132,ANAPC11,MYO16,FOXN3,MUC1,NEK6,PDGFRB,TGFB1,EGF,TMEM8B,PPP2R5C,ZC3H12D,AFAP1L2,DUSP1,CYLD,FBXO43,CDKN1A,PTCH1,SDCBP,RAD51B,INSR,HSPA2,CDKN2B,ARID3A,ADAM17,PSMB8,KANK2,PIM2,L3MBTL1,EGFR,HECA,IL1A,CDKN1C,PIM3,SMARCD3,RAD9B,SIRT2,RAB1A,DAPK3,DYNLT3,CSNK2A1,SYF2,TNKS,NEK11,APP,PDXP,EIF4EBP1,UBE2E2,RBL2,PSMB9,CTDSP2,BRD4,PTEN,ANAPC16,CAMK2D,CCNB3,TIMP2,CDC42,TPRA1,CHMP4B,BTG2,PIM1,CRADD,FZD3,DLG…
GO_NUCLEAR_TRANSCRIBED_MRNA_CATABOLIC_PROCESS_EXONUCLEOLYTIC	-0.398086	-1.39907	0.0416667	0.123308	31	30	DCP1B,PATL1,EXOSC1,CNOT7,EDC3,DIS3,DCP2,NT5C3L,CNOT8,DCP1A,LSM1,DDX6,LSM2,EXOSC7,LSM5,LSM4,EXOSC5,LSM7,EXOSC3,CNOT6,LSM6,EXOSC8,DIS3L2,LSM3,POLR2G,EDC4,DCPS,EXOSC4,EXOSC9,EXOSC2
GO_REGULATION_OF_DNA_REPAIR	-0.351348	-1.39766	0	0.124103	75	71	APBB1,HMGB1,EGFR,PRKCG,UBE2V1,KDM4D,CDK9,FAM175A,PPP4R2,RNF169,NPAS2,UBE2V2,SIRT6,FBXO18,TERF2IP,RPS3,CBX8,NUDT16,PPP4C,UIMC1,RAD52,RNF168,EYA3,MGMT,TERF2,KDM1A,DEK,BABAM1,OTUB1,BRE,UBR5,TWIST1,EYA1,FIGN,CUL4A,KIAA0146,HELB,POLH,TRIP12,TMEM161A,FAM178A,PML,UBE2N,APEX1,SIRT1,RNF8,CEBPG,C12orf5,TFIP11,ANKRD32,WHSC1,RPA2,ERCC8,BRCC3,OGG1,USP1,FIGNL1,AXIN2,RAD51AP1,RIF1,POLQ,TRIM28,RTEL1,BRCA1,CHEK1,…
GO_GENE_SILENCING	-0.308785	-1.39149	0	0.125443	212	173	HIST1H4I,HIST2H3D,HDAC5,NUP210,HIST3H2A,HIST4H4,HIST1H3H,HIST1H3D,SIRT5,H2AFJ,TNRC6C,WTIP,TARBP2,TDRKH,LIMD1,MBD3,KCNQ1,SIRT2,NUPL1,HIST1H2AC,SIRT4,STAT3,MORF4L2,PABPC1,HIST2H2AC,BAZ2A,HIST1H2AI,SND1,EIF2C4,MECP2,TSNAX,HIST1H2AD,PUM1,SMAD2,ZFP36,SMAD3,UBE2B,H3F3B,CNOT6L,HIST1H4J,POLR2H,POM121,CHMP1A,CNOT7,CNOT2,DOT1L,HIST1H4K,MBD2,HIST1H2AE,BAHCC1,NCBP2,MBD1,SNIP1,NUP98,CNOT8,H2AFY,ADAR,MRPL44,PR…
GO_MONOSACCHARIDE_BIOSYNTHETIC_PROCESS	0.586622	1.78332	0	0.125532	54	42	ALDOC,ENO2,GPI,PGAM2,PGK1,PPARGC1A,PFKFB1,GAPDH,ENO1,PGAM1,AKR1B1,CHST15,TPI1,ALDOA,SLC25A1,PGM1,TKT,AKR1A1,ATF4,SLC25A12,ENO3,PCK2,CRY1,MDH1,BPGM,CRTC2,PGD,TALDO1,GOT1,MDH2,SLC25A11,ATF3,G6PC3,PER2,GPD2,G6PD,SORD,GSTO1,SLC25A10,GOT2,SLC25A13,PCK1
GO_HISTONE_METHYLATION	-0.331915	-1.38623	0	0.129498	84	73	KDM3A,CHD5,PRDM16,MLL3,PRDM2,MLL5,ARID4A,MECOM,SMYD3,WHSC1L1,MECP2,MLL,FBL,PRMT2,DOT1L,KDM6A,SETD3,OGT,EZH1,SATB1,SUV420H2,ARID4B,HIST1H1C,ASH1L,ZNF335,PRDM5,NSD1,MLL4,SETD2,HIST1H1E,ASH2L,HIST1H1D,EHMT2,MEN1,MLL2,CTR9,C17orf79,CARM1,SMYD2,SETD8,SUZ12,PRMT5,TET2,PRMT1,DPY30,SETD1A,SETDB2,EHMT1,EZH2,EED,SETDB1,SETD7,RTF1,WHSC1,WDR61,WDR82,SUV420H1,PRMT7,TET3,PRDM4,WDR5,PRMT3,RBBP5,PAXIP1,SETD6,SET…
GO_CELLULAR_RESPONSE_TO_OXYGEN_LEVELS	0.528654	1.78046	0	0.13105	143	115	EGLN3,CA9,NDRG1,STC1,PDK3,PDK1,BNIP3L,BNIP3,FAM162A,ERO1L,HMOX1,STC2,VEGFA,PPARGC1A,EGLN1,PTN,ADRB2,GATA6,CAV1,ICAM1,CITED2,EPAS1,NPEPPS,CPEB2,BACH1,AQP1,SLC9A1,RBPJ,CPEB4,PINK1,ADAM8,TRPC1,PLAU,P4HB,SLC2A4,BDKRB2,PRKCE,SIRT2,PPP1R15A,SIRT4,EIF4EBP1,PTEN,UBE2D2,GNB1,PPARD,UBA52,BBC3,ARNT,RPS27A,FOXO1,UBE2D1,BAD,EEF2K,EP300,UBE2D3,TBL2,TCEB2,MDM4,UBQLN1,ACAA2,LMNA,DAXX,HIF1AN,EGLN2,PLK3,TSC1,TRPC6…
GO_NEGATIVE_REGULATION_OF_CYTOSKELETON_ORGANIZATION	-0.294729	-1.38402	0	0.131444	221	196	NEK6,BIRC3,VIL1,TMOD1,FHOD3,GSN,CLIP3,MID1,SPTB,C16orf45,CIB1,MAP1A,TMOD2,SWAP70,WASF2,MYADM,KIAA1377,STARD9,S1PR1,MYH9,TNKS,DYNC1H1,BIRC2,INPP5K,AURKC,HDAC3,UVRAG,RHOA,PHLDB2,DLG1,GOLGA2,TMEM67,MAP4,TWF2,HDAC6,PIBF1,ESPN,SPICE1,HAUS3,CDC14A,APC2,TRIM54,BBS4,EML2,XIAP,CAPZB,PLEKHH2,FLNA,ARAP1,KIF3B,RAB11A,TMOD3,RPS3,CSNK1D,PPFIA1,LIMA1,DCTN2,AVIL,CORO1B,ARFGEF1,TMSB4Y,ADD1,CHMP2A,PARK2,SBDS,TUBGC…
GO_REGULATION_OF_PROTEIN_COMPLEX_DISASSEMBLY	-0.288091	-1.38388	0	0.131574	217	197	BNIP3,TNF,NEK6,BIRC3,VIL1,TMOD1,GSN,MID1,SPTB,C16orf45,CIB1,MAP1A,TMOD2,SWAP70,KIAA1377,STARD9,SH3BGRL3,MYH9,TNKS,PDXP,DYNC1H1,BIRC2,ASPH,AURKC,HDAC3,CHMP4B,UVRAG,RHOA,DLG1,GOLGA2,MAP4,DSTN,TWF2,HDAC6,PIBF1,VPS4B,SPICE1,RLTPR,HAUS3,CDC14A,APC2,TRIM54,XIAP,SEMA5A,CAPZB,PLEKHH2,FLNA,MTPN,CHMP1B,LRRC16A,KIF3B,RAB11A,TMOD3,RPS3,CHMP5,PDCD6IP,PARP3,CSNK1D,CHMP1A,CHMP3,LIMA1,DCTN2,AVIL,MTRF1,ADD1,CHMP2…
GO_COENZYME_BIOSYNTHETIC_PROCESS	-0.308335	-1.37783	0	0.13605	127	108	ACSS2,SCD,MAT1A,ACSF2,ACSL4,ELOVL3,KYNU,NAMPT,ASPDH,ELOVL7,NADK,ACLY,PANK3,NMNAT3,AFMID,SLC25A1,DHFRL1,PANK4,PDXK,LIAS,PTPLA,SCD5,MLYCD,HSD17B12,GCH1,ACOT8,TPK1,FASN,ACSL1,ACOT2,PPT1,ACSL3,DCAKD,COQ5,TECR,PPCDC,ACOT9,ACSF3,COQ4,ACOT11,PANK2,RFK,NADSYN1,ELOVL1,ME1,GPHN,NFS1,ATPIF1,NMNAT1,ACACB,MTHFD2,MOCS2,SLC25A16,COQ9,ACOT1,NDUFA9,LIPT2,QPRT,ACOT13,PDHB,PDHA1,PDHX,DLD,MAT2B,QDPR,PTPLB,ACACA,ELOV…
GO_MRNA_PROCESSING	-0.299961	-1.3723	0	0.137913	432	390	NOVA2,PPARGC1A,NOL3,JMJD6,RNMT,ALKBH5,CELF6,KIAA1875,QKI,RBFOX2,CCRN4L,U2AF1L4,SRSF9,AKAP8L,EIF4A3,RNF113A,SRPK2,RBMXL1,RBPMS,RBM15,CELF2,SYF2,CIR1,PRPF40B,USP49,GEMIN8,PRPF3,APP,BUD31,ZMAT5,ESRP1,DHX32,ZRSR2,CDK7,CCNH,SCNM1,PABPC1,HNRNPH2,ERN2,SF3B14,PAPD4,KIAA1429,AHCYL1,WTAP,LSM11,ZRANB2,PPP4R2,SNRNP48,PCBP2,SPEN,SNRNP35,SMNDC1,CNOT6L,ZC3H11A,SF3B2,RBMX2,GRSF1,SUPT5H,SF3B1,CHTOP,FAM103A1,MBNL2…
GO_RESPONSE_TO_DSRNA	-0.35299	-1.37164	0.0434783	0.138326	72	52	NFKBIA,CAV1,TARBP2,IFNE,EIF2AK2,RALB,MAPK3,EIF2C4,SMAD2,SMAD3,IRF3,PELI1,RIPK2,SNIP1,MUL1,FLOT1,ADAR,MRPL44,PRKRA,NPM1,MAPK1,IRAK3,P2RX7,EIF2C2,IFNA1,ZC3HAV1,EIF2C3,MB21D1,EIF2C1,SLC3A2,TLR3,ZCCHC11,MAVS,DHX36,IFIT1,METTL3,DGCR8,DDX1,TERT,PMAIP1,DDX21,DDX58,DROSHA,IFNA13,RFTN1,HNRNPA2B1,NFKB1,SMAD1,TMEM173,DICER1,SRRT,CARD9
GO_DNA_REPLICATION_DEPENDENT_NUCLEOSOME_ORGANIZATION	-0.415192	-1.37308	0.0666667	0.140332	32	29	HIST1H4I,HIST4H4,HIST1H3H,HIST1H3D,HIST1H4J,HIST1H4K,HIST1H3C,HIST1H4B,HIST1H3J,HIST1H4H,HIST1H4E,HAT1,HIST1H4C,RBBP4,HIST1H3I,HIST1H3G,CHAF1B,NASP,HIST1H3B,HIST1H3F,HIST1H4D,ASF1B,ASF1A,CHAF1A,HIST1H3E,HIST1H4L,HIST1H3A,IPO4,HIST1H4A
GO_AXON_REGENERATION	-0.441692	-1.36286	0.0625	0.14347	24	16	CALU,CTNNA1,LAMB2,TSPO,RTN4RL2,RTN4RL1,JUN,MTR,CHST3,TNC,JAK2,RXRA,APOD,ISL1,DHFR,BCL2
GO_REGULATION_OF_RESPONSE_TO_DNA_DAMAGE_STIMULUS	-0.295209	-1.36253	0	0.143812	145	133	MUC1,APBB1,SNAI2,SNAI1,IER3,HMGB1,PLA2R1,PTTG1IP,EGFR,CDKN2D,TPT1,PRKCG,CASP9,UBE2V1,KDM4D,BRD4,ING2,CDK9,FAM175A,PGAP2,PPP4R2,ELL3,RNF169,NPAS2,SPRED2,UBE2V2,SIRT6,PSMD10,FBXO18,TERF2IP,RPS3,CBX8,NUDT16,PPP4C,CD74,UIMC1,RAD52,CRY1,RNF168,EYA3,DYRK1A,PIAS4,ABL1,MGMT,TERF2,KDM1A,SKIL,HNRNPK,DEK,BABAM1,OTUB1,BRE,UBR5,CD44,TWIST1,EYA1,FIGN,CXCR7,PRKCD,CUL4A,ATM,SENP2,KIAA0146,CHEK2,HELB,POLH,FEM1B,K…
GO_REGULATION_OF_ASTROCYTE_DIFFERENTIATION	-0.42249	-1.36474	0.1	0.144809	27	20	BMP2,EPHA4,NF1,MECP2,MYCN,MBD1,SERPINE2,GPR37L1,NOTCH1,LIF,HES1,IL6ST,PRPF19,ATF5,ID2,NOG,IL1B,ID4,CLCF1,BIN1
GO_NEGATIVE_REGULATION_OF_RNA_SPLICING	-0.452429	-1.35995	0.0384615	0.146117	25	22	SRSF9,TMBIM6,RPS13,SRSF4,RBM42,DYRK1A,ACIN1,HNRNPK,AKT2,SAP18,RPS26,SFSWAP,RNPS1,PTBP1,PTBP2,U2AF2,RBMX,SRSF10,HNRNPA2B1,C1QBP,SRSF6,SRSF7
GO_CELLULAR_AMINO_ACID_METABOLIC_PROCESS	-0.271393	-1.36326	0	0.146144	332	267	EGLN3,TH,P4HA1,NOS3,NOXRED1,SLC6A8,ERO1L,PADI2,PADI1,EGLN1,AASS,MAT1A,ALDH1L2,ASPA,MTHFR,BCKDHA,KYNU,PRODH,HMGCL,GFPT1,SARDH,SLC6A6,CCBL1,CARS,BCKDK,CKB,GGT1,DMGDH,CCBL2,NMNAT3,AFMID,DDO,EIF4A3,DARS,DHFRL1,SARS,P4HB,BCKDHB,ARG2,IVD,SEPSECS,GAD1,SIRT4,MUT,AARS,PLOD1,SLC7A5,POLG2,ABHD12,DDAH2,DALRD3,MECP2,CNDP2,AHCYL1,GCH1,ASS1,HIBADH,DTD1,OAT,AHCYL2,ATF4,GPT2,ATP7A,ABAT,FN3K,GCLC,NAGS,FTCD,ASL,LAR…
GO_DEVELOPMENTAL_PROGRAMMED_CELL_DEATH	-0.47167	-1.35923	0.0740741	0.146833	26	18	IL1A,BCL2L11,JAG2,BAK1,KITLG,NKX2-5,FZD5,LEF1,CRYAB,BAX,NOTCH1,LRP5,SCRIB,CASP2,PRKDC,PPP2R1B,CYR61,IL1B
GO_GLUCOSE_METABOLIC_PROCESS	0.520315	1.77395	0	0.148293	119	91	ALDOC,ENO2,PDK3,PFKFB4,PDK1,GPI,PGAM2,HK2,PFKFB3,PGK1,TNF,PPARGC1A,PFKFB1,PDK4,GAPDH,PFKP,ENO1,PGAM1,IRS2,HK3,TPI1,PFKFB2,HK1,ALDOA,SLC25A1,SERP1,PFKL,WDTC1,PGM1,CREM,GALM,GAA,H6PD,AKR1A1,PPARD,KCNJ11,GNPDA1,ATF4,SLC25A12,ENO3,PCK2,PGM2L1,GNPDA2,BAD,PDK2,NISCH,CRY1,MDH1,BPGM,AKT2,USF1,OMA1,PGM2,CRTC2,ONECUT1,PGM5,PDHB,PDHA1,MAPK14,OAS1,GOT1,AIMP1,PRKAA1,PIK3CA,FABP5,CPT1A,MDH2,DLAT,INPPL1,AKT1,SL…
GO_NEURAL_TUBE_FORMATION	-0.306756	-1.35618	0	0.149387	94	81	ADM,SDC4,PTCH1,IPMK,KDM2B,CELSR1,DEAF1,TMED2,SPINT1,DVL2,LIAS,FZD3,IFT52,RALA,MIB1,IFT57,BCL10,VASP,RPS7,SEC24B,BBS4,MKS1,TULP3,STK3,SUFU,IFT172,COBL,KDM6A,PTK7,DVL1,LRP6,VANGL2,RARA,SKI,ARHGAP35,PLXNB2,SHROOM3,PFN1,TCTN1,APAF1,TSC1,CTHRC1,ZEB2,PRKACB,TWIST1,TRAF6,SOX4,BMP4,STK4,ST14,LUZP1,SETD2,FZD6,PHACTR4,DLC1,SALL4,FZD1,DVL3,ARID1A,GRHL2,MTHFD1L,TSC2,LMO4,PRKACA,SCRIB,SEMA4C,HIF1A,MED12,IFT12…
GO_CYTOSKELETON_DEPENDENT_CYTOKINESIS	-0.368835	-1.35565	0	0.15001	39	36	MITD1,CHMP4B,RHOA,SNX9,RASA1,SNX33,BBS4,ACTR2,STAMBP,SPIRE2,CUL7,SPIRE1,ANLN,APC,ACTR3,KIAA0196,SPTBN1,MYH10,SPAST,USP8,CNTROB,SNX18,BIN3,ALKBH4,CEP55,AURKB,NUSAP1,GTPBP8,CKAP2,RACGAP1,KIF20A,KIF4A,STMN1,KIF4B,KIF23,PLK1
GO_SPINDLE_ASSEMBLY	-0.360432	-1.35296	0.0714286	0.152501	70	66	NEK6,BIRC3,STARD9,TNKS,BIRC2,AURKC,HDAC3,RHOA,GOLGA2,PIBF1,SPICE1,HAUS3,CDC14A,XIAP,FLNA,KIF3B,RAB11A,RPS3,CSNK1D,TUBGCP2,NEK7,HAUS4,CLASP1,KIAA0196,KPNB1,OFD1,MAP9,KIAA1383,HAUS6,CHEK2,CEP63,CHD4,FAM175B,HAUS1,NCOR1,NEK2,RCC1,HAUS8,TUBGCP5,ARHGEF10,KIFC1,LZTS2,AURKB,CEP192,FBXO5,HAUS2,MLH1,TUBGCP4,ZNF207,TUBGCP6,TUBB,KIF11,RACGAP1,TPX2,KIF4A,TUBGCP3,BIRC5,ASPM,KIF4B,HAUS5,INO80,KIF23,MYBL2,KIF2A…
GO_CELL_DIVISION	-0.363461			0.155709	460	424	SEPT3,ANAPC11,NEK6,TACC1,ROPN1B,CCNG2,FSD1,CIB1,C19orf21,DIXDC1,SEPT5,DIAPH2,CTDP1,NEDD9,TUBA1A,CETN2,CCNY,ARL3,IST1,PRKCE,LMLN,SIRT2,DAPK3,DYNLT3,MYH9,PPP1CB,BOD1,PARD3B,ARL8B,SEPT6,MITD1,TNKS,SEPT10,MARK4,CDK7,EVI5,BCAR1,CDK3,RALB,MAPRE3,ANAPC16,CUZD1,AURKC,CDK20,WASL,CCNB3,TPRA1,CHMP4B,CDK5,ING2,RHOA,PARD3,CCND2,SNX9,GOLGA2,MAP4,RALA,PELO,RAB10,RASA1,PARD6B,RB1,LATS2,VPS4B,SPICE1,TGFB2,PPP1CC,…
GO_NCRNA_METABOLIC_PROCESS	-0.395504			0.155709	533	494	RRP7A,RPS29,ELL2,RIOK3,DEDD2,RRNAD1,C7orf60,SNAPC1,ZNF143,CARS,ISG20,YBEY,RPL12,TRPT1,SNAPC2,TARBP2,TDRKH,EIF4A3,DARS,SNAPC3,CSNK1E,RNF113A,SARS,RPL35A,SEPSECS,RPS18,ELL,RPS24,RPS28,RPL13A,RPLP0,RPL24,RPL34,RPL28,POU2F1,RPL26,RPS3A,AARS,RPL29,RPL3L,CDK7,RPL36,RPL18,C2orf49,RPL27A,RPLP2,RPL39,BCDIN3D,ERN2,POLG2,RPL3,RPL37A,EIF2C4,RPL5,RPS9,RPS11,RPS19,RPL18A,RPL11,UBA52,RPL10,DALRD3,RPS23,RPS21,CD…
GO_CELLULAR_RESPONSE_TO_LIGHT_STIMULUS	-0.336329	-1.34896	0.1	0.155989	91	72	PTN,HYAL1,HIST3H2A,CDKN1A,AQP1,DDB2,USP28,CASP9,PPP1R15A,CRY2,HYAL3,GNB1,TP53INP1,CUL4B,STK11,MC1R,ATF4,CERS1,RDH11,EP300,MFAP4,MAPK9,CRY1,PIK3R1,ZBTB1,N4BP1,KDM1A,XPC,OPN3,FBXW7,YY1,BAK1,ERCC4,TP53,TP73,CREBBP,SAG,POLH,PDE6G,RRH,BAX,TMEM161A,USP47,TRIAP1,IMPACT,SIRT1,MDM2,PPID,ACTR5,PTPRK,XPA,NEDD4,AURKB,PTGS2,EIF2AK4,DDB1,EIF2S1,HYAL2,CRIP1,RUVBL2,HIF1A,ATR,NOC2L,CHEK1,PCNA,PBK,INO80,MYC,POLD1,…
GO_REGULATION_OF_TRANSCRIPTION_FROM_RNA_POLYMERASE_III_PROMOTER	-0.408667	-1.34486	0.0714286	0.159383	23	22	ZNF143,ELL,PRDX5,NAB2,MAF1,ZNF345,AR,POLR3GL,ZC3H8,KIAA0947,CHD8,RPTOR,NARG2,ZNF76,ERBB2,BDP1,MTOR,POLR3C,POLR3G,BRCA1,POLR3F,CEBPA
GO_DSRNA_FRAGMENTATION	-0.468872	-1.34397	0.0588235	0.160411	22	20	TARBP2,EIF2C4,SMAD2,SMAD3,SNIP1,ADAR,MRPL44,PRKRA,EIF2C2,EIF2C3,EIF2C1,ZCCHC11,METTL3,DGCR8,TERT,DROSHA,HNRNPA2B1,SMAD1,DICER1,SRRT
GO_RESPONSE_TO_ANTIBIOTIC	-0.365269	-1.34265	0.111111	0.16175	47	39	HYAL1,AOC3,SLC9A1,JAK1,CYB5R4,CASP9,PPP1R15A,HYAL3,RAB10,PPP2CB,EP300,PLA2G4A,HSPA5,RSRC1,IL6,SKIL,CIITA,ETS1,ABP1,JAK2,CDKN1B,TP53,UQCRFS1,ZC3H8,UROS,MDM2,ENDOG,CASP3,SOD1,HYAL2,CRIP1,CASP8,HMBS,PLA2G4F,SLC1A3,IL1B,HSP90AA1,CCL2,ID1
GO_REGULATION_OF_HISTONE_H3_K4_METHYLATION	-0.419844	-1.33389	0.238095	0.169473	27	23	MLL,CTNNB1,PIH1D1,BCOR,SNW1,OGT,SMAD4,KDM1A,H2AFY,RDBP,ZNF335,GFI1,AUTS2,MLL4,GATA3,CTR9,PYGO2,RTF1,WDR61,DNMT3B,PAXIP1,DNMT1,BRCA1
GO_REGULATION_OF_THYMOCYTE_AGGREGATION	-0.392917	-1.33372	0	0.169598	26	22	VNN1,ADAM8,CAMK4,KIAA0922,RASGRP1,PTPN2,IL7R,NFKBID,FOXJ1,BMP4,SOS1,GLI2,ADA,EGR3,CLPTM1,ZEB1,ZC3H8,ERBB2,SOD1,IL1B,FOXN1,FOXP3
GO_NEGATIVE_REGULATION_OF_OSTEOBLAST_DIFFERENTIATION	-0.39762	-1.33231	0.037037	0.17103	40	31	TNF,CHRD,PTCH1,CCRN4L,LIMD1,SEMA4D,TWSG1,SMAD3,NBR1,SUFU,SKI,CDK6,RORB,TWIST1,FGFR1,MEN1,HDAC4,HDAC7,NOTCH1,TMEM64,AREG,LRP5,AXIN2,TRPM4,ID2,NOG,C14orf169,IGFBP5,HOXA2,ID3,ID1
GO_INFLAMMATORY_RESPONSE	0.472177	1.75969	0	0.173192	454	271	SERPINA3,CXCL2,CCR1,ITGB2,CCL20,ITGB6,BMP2,EMR2,IL8,CXCL1,TNFRSF9,TACR1,HLA-DRB1,HMOX1,NGFR,TNFAIP6,TNFAIP3,TNF,TGFB1,IKBKG,TNFRSF10C,CD14,CXCL5,LY96,HDAC9,CXCL3,C3,TNIP1,AOX1,CSF1R,ADORA2A,TLR6,RELB,IL17C,TNFRSF1B,IL1RAP,PLA2G4C,VNN1,F3,HDAC5,PTX3,KRT16,CD163,HYAL1,AFAP1L2,ELF3,NFKBIZ,GJA1,ICAM1,AOC3,HMGB1,NFKB2,SEMA7A,C3AR1,PTGS1,PIK3CD,FN1,CXCL10,TNFRSF10D,IL23A,PRKCZ,RBPJ,BMPR1B,ITIH4,ODAM,TN…
GO_RIBONUCLEOPROTEIN_COMPLEX_SUBUNIT_ORGANIZATION	-0.27482	-1.3298	0	0.173522	199	186	RRP7A,NOL3,KIAA1875,CCRN4L,RPL12,SRSF9,TARBP2,LIMD1,PATL2,SRPK2,RBMXL1,GRB7,RPL24,GEMIN8,PRPF3,DYNC1H1,RSL24D1,ZRSR2,EIF4B,RPL3L,EIF3D,RPL3,EIF2C4,RPL5,RPS19,RPL11,RPL10,CIRBP,RPS10,PATL1,EIF2S3,LSM14A,KLC1,RPS15,RPS5,EIF3H,EIF4H,RPS27,RPS27L,RPL38,SF3B1,FAM103A1,PIH1D1,EIF3L,EIF2A,MTIF3,CNOT7,ATXN2,PUM2,EFTUD1,SF3A1,MRRF,EDC3,RPL6,ISY1,SBDS,EIF3F,LUC7L3,EIF3M,XAB2,SLU7,SNRPD2,GEMIN7,EIF3E,EIF2D,…
GO_POSITIVE_REGULATION_OF_GENE_EXPRESSION_EPIGENETIC	-0.334887	-1.3292	0.105263	0.174144	78	71	HIST1H4I,PADI2,HIST2H3D,HIST4H4,HIST1H3H,HIST1H3D,WBP2,SLC50A1,TAF1D,KAT2B,H3F3B,SF3B1,CTNNB1,HIST1H4J,POLR1D,EP300,POLR2H,PHF8,HIST1H4K,H2AFY,DEK,TAF1B,SMARCA5,H3F3A,TBP,HMGA1,HIST1H3C,MLL4,ACTB,PHF2,POLR2F,ATAD2B,HIST1H4B,HIST1H3J,ZNRD1,ARID1A,POLR2E,BAZ1B,ERCC6,HIST1H4H,ARID1B,HIST1H4E,TET1,TAF1C,POLR1E,HIST1H4C,POLR2K,HIST1H3I,HIST1H3G,MYO1C,TAF1A,POLR1C,DDX21,HIST1H3B,HIST1H3F,HIST1H4D,TWIST…
GO_NEGATIVE_REGULATION_OF_RECEPTOR_ACTIVITY	0.614627	1.76155	0.031746	0.17512	29	26	LYNX1,ERRFI1,GSTM2,PPARGC1A,GPRC5A,ZFYVE28,PCSK9,SNX6,CALM2,FKBP1A,CALM3,MED13,FOXH1,SOCS5,CBLC,HEYL,SRI,PSEN1,CALM1,CLIC2,HFE,FKBP1B,SOCS4,ZGPAT,GSTO1,PKD2
GO_TRANSCRIPTION_FROM_RNA_POLYMERASE_III_PROMOTER	-0.391661	-1.32685	0.137931	0.176293	40	40	SNAPC1,ZNF143,SNAPC2,SNAPC3,POLR3D,ELL,POLR1D,POLR2H,GTF3A,TROVE2,ZNF345,IVNS1ABP,GTF3C5,TBP,POLR3GL,GTF3C1,POLR3A,GTF3C3,ZC3H8,POLR2F,BRF1,SNAPC4,KIAA0947,GTF3C2,NARG2,POLR2E,GTF3C4,POLR2K,POLR3H,POLR1C,CRCP,POLR3C,POLR3E,POLR3G,POLR3F,POLR2L,POLR3K,POLR3B,GTF3C6,SNAPC5
GO_RRNA_METHYLATION	-0.457754	-1.32177	0.138889	0.181743	19	17	RRNAD1,C7orf60,TFB1M,FBL,METTL15,WBSCR22,TRMT112,NSUN3,NSUN4,METTL16,FTSJ3,EMG1,FTSJ2,TFB2M,MRM1,DIMT1,FDXACB1
GO_POSITIVE_REGULATION_OF_VASCULATURE_DEVELOPMENT	0.541449	1.75019	0	0.188593	133	90	ITGB2,ITGA5,IL8,NOS3,HMOX1,VEGFA,ADM,PGF,HDAC9,C3,CCBE1,RRAS,BTG1,GATA6,F3,HYAL1,VASH2,CIB1,HMGB1,VEGFB,C3AR1,ANGPTL4,AQP1,JAK1,IL1A,SERPINE1,ALOX12,SRPX2,CYSLTR2,TNFSF12,SASH1,ERAP1,SEMA5A,RHOB,RAPGEF2,C19orf10,CTH,GATA2,PTK2B,PDGFB,ZNF304,CYP1B1,RAPGEF3,TGFBR2,ANXA3,PRKD2,ZC3H12A,PDCD6,GPER,CX3CL1,HIF1AN,HIPK1,TBXA2R,GATA4,PRKD1,TWIST1,ETS1,CHI3L1,SERPINB7,FGF2,RAP1A,ECM1,CTSH,PLCG1,HIPK2,CCL5,…
GO_REGULATION_OF_CELL_CYCLE_G1_S_PHASE_TRANSITION	-0.288851	-1.31431	0	0.188906	147	130	MYO16,MUC1,PPP2R5C,C8orf4,ZC3H12D,CDKN1A,CDKN2B,ARID3A,ADAM17,KANK2,EGFR,UBE2E2,RBL2,CTDSP2,PTEN,BTG2,PIM1,CRADD,UBA52,GIGYF2,CUL4B,LSM11,RPS27A,RB1,CNOT6L,RPS27L,EP300,ATP2B4,CNOT7,CDC73,PLRG1,PRMT2,CNOT2,ANXA1,TFDP2,TNKS1BP1,TCF3,MDM4,CNOT8,FBXW7,CNOT4,NPM1,PLCB1,SFN,C2orf29,FBXO31,FBXO7,PLK3,PKD1,DACT1,CTDSP1,SOX4,CNOT1,CUL4A,ATM,SENP2,CDKN1B,RDX,CHEK2,TP53,STXBP4,TP73,CREBBP,PTPN6,MEN1,PSME1,…
GO_NCRNA_TRANSCRIPTION	-0.305812	-1.29384	0.1	0.192512	88	82	ELL2,SNAPC1,ZNF143,SNAPC2,SNAPC3,ELL,POU2F1,CDK7,CDK9,ELL3,CPSF3L,GTF2B,GTF2A1,RNASEK,POLR2H,CCNK,GTF3A,TAF13,GTF2E1,SIRT7,SP1,INTS4,GTF3C5,NCBP2,GTF2F1,SPIN1,POLR2J,TAF1B,TBP,GTF2E2,INTS8,CCNT1,GTF2A2,POLR2I,TAF8,GTF3C1,INTS3,POLR2C,GTF2F2,TAF11,GTF3C3,RPRD1A,TAF9,ZC3H8,POLR2A,POLR2F,BRF1,INTS6,SNAPC4,KIAA0947,INTS1,GTF3C2,RPRD2,CCNT2,NARG2,POLR2E,INTS10,INTS12,INTS9,INTS2,GTF3C4,POLR1E,MKI67IP,…
GO_PROTEIN_ALKYLATION	-0.334686	-1.31005	0	0.193546	117	100	KDM3A,CHD5,PRDM16,PCMTD1,MLL3,PRDM2,RAB3B,MLL5,ARID4A,MECOM,SMYD3,BTG2,WHSC1L1,MECP2,RAB6A,MLL,FBL,LCMT1,PCMT1,FBXO11,PRMT2,DOT1L,KDM6A,SETD3,OGT,EZH1,CAMKMT,SATB1,SUV420H2,RAB3D,ARID4B,HIST1H1C,METTL21A,ASH1L,ZNF335,PRDM5,NSD1,GSPT1,MLL4,SETD2,HIST1H1E,ASH2L,HIST1H1D,TRMT112,EHMT2,MEN1,HEMK1,PCMTD2,MLL2,CTR9,SETD4,C17orf79,CARM1,SMYD2,N6AMT1,SETD8,METTL10,SUZ12,PRMT5,TET2,PRMT1,DPY30,SETD1A,ETF1…
GO_LIPOPOLYSACCHARIDE_MEDIATED_SIGNALING_PATHWAY	0.637967	1.7448	0	0.193565	31	25	NOS3,SCARB1,TNF,NFKBIA,TGFB1,CD14,LY96,IL18,PRKCE,MAPK3,LYN,IRAK2,IRF3,RIPK2,MAPK1,PTPN22,TLR2,TLR4,MAPK14,CCL5,MTDH,AKT1,IRAK1,IL1B,CCL2
GO_REGULATION_OF_SISTER_CHROMATID_SEGREGATION	-0.376177	-1.30953	0.0869565	0.193982	67	62	ANAPC11,NEK6,DUSP1,RAB1A,CSNK2A1,TNKS,PTEN,GOLGA2,RB1,CSNK2A2,LCMT1,CTNNB1,NSMCE2,MAD2L2,CDC26,PSMG2,ATRX,HDAC8,H2AFY,APC,GORASP1,TPR,KLHL22,SMC5,WAPAL,ATM,BECN1,ANAPC10,CDC23,PCID2,FAM178A,CDC27,ZW10,MAD1L1,BUB3,ANAPC4,FBXO5,CUL3,ANKRD32,PTTG1,ZNF207,XRCC3,CTCF,DYNC1LI1,UBE2C,CDCA5,TEX14,BUB1,AXIN2,MAD2L1,CDC6,TTK,CENPE,TERF1,SFPQ,BUB1B,ESPL1,DLGAP5,CENPF,GEN1,PLK1,CCNB1
GO_APOPTOTIC_PROCESS_INVOLVED_IN_DEVELOPMENT	-0.445273	-1.29423	0.117647	0.195587	21	16	BCL2L11,JAG2,BAK1,ROBO2,NKX2-5,FZD5,LEF1,CRYAB,BAX,ZNF259,NOTCH1,LRP5,SCRIB,SLIT2,PPP2R1B,CYR61
GO_REGULATION_OF_CHROMOSOME_ORGANIZATION	-0.284433	-1.30809	0	0.196162	278	252	KDM3A,ANAPC11,PADI2,VEGFA,MUC1,NEK6,TGFB1,PPARGC1A,SNAI2,DPPA2,JDP2,HDAC5,POU5F1,DUSP1,MTHFR,OBFC1,PKIB,PHF1,AKAP8L,WBP2,RAB1A,CSNK2A1,ZNF451,FLCN,SPTY2D1,TNKS,BCL6,TRPS1,HMBOX1,PTEN,JARID2,CAMK2D,MAPK3,GOLGA2,MECP2,UCN,CDK9,MLL,ATG5,KAT2B,RB1,CSNK2A2,UBE2B,LCMT1,RPS6KA5,CHTOP,ERCC1,CTNNB1,SIN3A,NSMCE2,TERF2IP,MAPK15,ZNHIT1,EP300,PIH1D1,TADA3,SLX4,UHRF2,MAD2L2,TINF2,RNF20,BCOR,SNW1,PHF8,CDC26,C6o…
GO_MITOCHONDRIAL_ATP_SYNTHESIS_COUPLED_PROTON_TRANSPORT	-0.46618	-1.29997	0.1	0.196911	17	17	ATP5O,ATP5L,ATP5D,ATP5C1,ATP5S,ATP5J2,ATP5B,ATP5G2,ATP5H,STOML2,ATP5E,ATP5I,ATP5A1,ATP5F1,ATP5G3,ATP5G1,ATP5J
GO_HISTONE_H4_K16_ACETYLATION	-0.472182	-1.30605	0.166667	0.198124	19	16	ING4,MSL1,PHF20,MLL,OGT,KAT8,MSL3,MEAF6,PHF16,KAT7,MSL2,WDR5,HCFC1,MCRS1,PHF17,PHF15
GO_CARDIAC_ATRIUM_DEVELOPMENT	-0.446027	-1.30244	0.147059	0.198238	31	23	NPHP3,DLL4,ACVR1,HEG1,TBX20,NKX2-5,GATA4,SHOX2,WNT2,HEY2,ZFPM1,SOX4,SOS1,NOTCH1,MDM2,C20orf160,ISL1,NOTCH2,ANK2,WHSC1,CYR61,PROX1,GJA5
GO_DNA_LIGATION	-0.485235	-1.30224	0.181818	0.19836	16	15	HMGB1,PARP3,MGMT,XRCC6,XRCC4,C9orf142,PARP2,APTX,LIG3,LIG4,HMGB2,XRCC1,TOP2A,PARP1,LIG1
GO_REGULATION_OF_CELL_CYCLE_CHECKPOINT	-0.398496	-1.28792	0.125	0.198514	29	27	NDRG1,DUSP1,BRD4,LCMT1,CRY1,TPR,CUL4A,CHEK2,FEM1B,KIAA1967,PCID2,DDX39B,AKT1,RFWD3,CDK5RAP2,XRCC3,RPA2,RNASEH2B,DYNC1LI1,THOC5,MAD2L1,THOC1,RINT1,GSG2,GEN1,CCNB1,PROX1
GO_POSITIVE_REGULATION_OF_CYTOKINESIS	-0.415171	-1.28782	0.147059	0.198599	36	25	SVIL,GIPC1,PRKCE,AURKC,CDC42,RHOA,CSPP1,KIF3B,PKN2,KIAA1383,OR2A4,SPAST,PKP4,CDC25B,AURKB,CENPV,CUL3,ECT2,CDC6,CIT,RACGAP1,KIF14,KIF20B,KIF23,TAS2R13
GO__DE_NOVO_PROTEIN_FOLDING	-0.433281	-1.28787	0.121212	0.198599	19	19	ERO1L,TOR2A,DNAJB1,FKBP1A,CD74,TOR1B,SEP15,ENTPD5,FKBP1B,UGGT1,HSPD1,CHCHD4,HSPA14,HSPA8,CCT2,TOR1A,DNAJC2,HSPE1,HSPH1
GO_NCRNA_CATABOLIC_PROCESS	-0.454965	-1.29475	0.151515	0.19869	22	18	DEDD2,ERN2,NUDT16,DIS3,XRN1,EXOSC7,EXOSC5,EXOSC3,ZCCHC11,EXOSC8,DIS3L2,EXOSC10,DROSHA,EXOSC4,EXOSC9,DIS3L,EXOSC2,POP1
GO_REGULATION_OF_ESTABLISHMENT_OF_PLANAR_POLARITY	-0.302037	-1.29428	0.0714286	0.199101	110	100	NPHP3,DAAM1,CELSR3,MLLT3,PSMB8,ROR2,CELSR1,RAC1,PSMB9,RYK,CDC42,DVL2,AP2A1,FZD3,RHOA,UBA52,AP2A2,RPS27A,SEC24B,PSMD10,MKS1,ARRB2,CLTC,PTK7,DVL1,VANGL2,ABL1,SMURF1,PSMA6,DAB2,SMURF2,CELSR2,AP2B1,AP2S1,PFN1,ROR1,CTHRC1,GPC6,RSPO3,DACT1,PARD6A,FZD5,PSMB4,FZD4,PSMB1,FZD6,PSMA2,PSMC1,PSMB7,PSME1,FZD1,AP2M1,PSMC4,PSMD4,DVL3,PSMF1,PSMC5,ARHGEF19,PSMC6,PSMC2,PSMA1,FZD7,GPC4,ANKRD6,NKD1,PSMB6,PSMD7,PSMD3,…
GO_BONE_MORPHOGENESIS	0.527394	1.74096	0	0.199208	79	56	STC1,INSIG1,INSIG2,COL13A1,ACP5,TGFB1,PAPPA2,PHOSPHO1,MMP13,COL27A1,RARB,DHRS3,BMPR1B,SOX9,CYP26B1,RUNX2,THBS3,IMPAD1,MEF2D,GLG1,RAB23,CHSY1,COL1A1,FGFR2,IFT80,NAB2,TGFBR2,RARA,BMPR2,SKI,PEX7,TFAP2A,MEGF8,SHOX2,TWIST1,BMP6,MMP16,BMP4,TGFB3,GNAS,GLI3,CARM1,INPPL1,OSR2,NAB1,MMP14,DLX5,MSX2,LRP5,HAS2,AXIN2,FGFR3,RARG,MSX1,SP5,SERPINH1
GO_PROTEIN_ACYLATION	-0.295109	-1.30136	0	0.19949	159	138	APBB1,CHD5,ZDHHC8,YEATS2,PER1,CLIP3,PORCN,TRIM16,BRD8,MBD3,POR,ING4,MSL1,ZDHHC3,PHF20,MORF4L2,ZDHHC9,CDYL,NCOA3,ZDHHC2,ATF2,MECP2,NMT2,DBI,MLL,CPA4,KAT2B,PPM1A,FOXO1,ZDHHC16,ESCO1,TAF12,EP300,ASL,TADA3,NAT9,OGT,GOLGA7,KAT8,KAT5,ZDHHC7,TAF1,BAG6,SAP130,SUPT3H,ZDHHC17,TADA2B,NAA60,YEATS4,DR1,CLOCK,ZDHHC20,TADA1,PCGF2,MSL3,CRTC2,NAA30,MAP3K7,MEAF6,TAF10,NAA20,LEF1,ZDHHC5,KAT6A,SUPT7L,CCDC101,CREBBP,…
GO_CELLULAR_RESPONSE_TO_DSRNA	-0.357754	-1.30049	0.0967742	0.200345	38	34	CAV1,TARBP2,RALB,EIF2C4,SMAD2,SMAD3,IRF3,SNIP1,MUL1,FLOT1,ADAR,MRPL44,PRKRA,NPM1,P2RX7,EIF2C2,ZC3HAV1,EIF2C3,MB21D1,EIF2C1,TLR3,ZCCHC11,MAVS,IFIT1,METTL3,DGCR8,TERT,DROSHA,HNRNPA2B1,NFKB1,SMAD1,TMEM173,DICER1,SRRT
GO_POSITIVE_REGULATION_OF_MRNA_METABOLIC_PROCESS	-0.379699	-1.29642	0.133333	0.200714	45	37	C11orf35,TNRC6C,CPEB3,PABPC1,BTG2,GTPBP1,ZFP36,CNOT7,SNW1,CDC73,NCBP2,CNOT8,ZC3H12A,SNRNP70,EIF2C2,CNOT1,NANOS1,ZC3HAV1,DAZAP1,UPF1,PAF1,LEO1,HSPA1A,THRAP3,RC3H1,POLR2G,TNRC6B,RBMX,PRPF19,ZFP36L2,TRA2B,HSPA8,HNRNPR,NCBP1,PNPT1,CCNB1,SF3B4
GO_SEGMENTATION	-0.329383	-1.29579	0.0869565	0.201343	89	60	MAFB,EPB41L5,RBPJ,MLLT3,ROR2,TBX6,TMED2,BASP1,DVL2,NRARP,ABI1,MIB1,RGS20,SEMA3C,SMAD3,NRP1,EP300,COBL,KDM6A,LRP6,AXIN1,SMAD4,PPP2R3A,IRX2,IRX3,ZEB2,SEMA3A,DKK1,PSEN1,BMP4,ATM,FZD5,LEF1,MTF2,BMPR1A,FRS2,BMI1,FOXC1,PLD6,RGS19,SEMA3F,EGR2,PCSK6,ACD,POFUT1,PLXNA2,TBX3,NLE1,PRKDC,AXIN2,PALB2,MED12,TCAP,KAT2A,OSR1,MEOX1,XRCC2,LFNG,HOXA2,LHX1
GO_DIGESTIVE_TRACT_MORPHOGENESIS	-0.349763	-1.28478	0.166667	0.201515	48	32	STRA6,EPB41L5,GLI1,STX2,EGFR,HNF1B,SMAD2,BBS7,SMAD3,EPHB3,CTNNB1,FGFR2,VANGL2,SIX2,GATA4,SHOX2,DACT1,BMP4,ACVR2B,NIPBL,GLI2,GLI3,AHI1,NOTCH1,HLX,HIF1A,OVOL2,ID2,TCF7,WNT11,BCL2,AGR2
GO_REGULATION_OF_TRANSFORMING_GROWTH_FACTOR_BETA_PRODUCTION	-0.384036	-1.28467	0.142857	0.2016	25	20	GATA6,LGALS9,ATF2,SMAD3,TGFB2,ATP6AP2,CD2AP,CREB1,SMAD4,CDH3,CX3CL1,SERPINB7,CD46,PTGS2,SERPINF2,FURIN,HIF1A,WNT11,THBS1,FOXP3
GO_SNRNA_METABOLIC_PROCESS	-0.314258	-1.29538	0.0555556	0.201792	82	75	ELL2,SNAPC1,ZNF143,SNAPC2,SNAPC3,ELL,POU2F1,CDK7,CDK9,ELL3,CPSF3L,GTF2B,GTF2A1,POLR2H,CCNK,TAF13,GTF2E1,SP1,INTS4,NCBP2,GTF2F1,POLR2J,TBP,GTF2E2,INTS8,CCNT1,TUT1,GTF2A2,POLR2I,TAF8,INTS3,POLR2C,GTF2F2,TAF11,EXOSC7,RPRD1A,TAF9,EXOSC5,ZC3H8,POLR2A,POLR2F,INTS6,SNAPC4,KIAA0947,INTS1,EXOSC3,RPRD2,CCNT2,NARG2,POLR2E,INTS10,EXOSC8,INTS12,INTS9,INTS2,POLR2G,RPRD1B,PHAX,POLR2K,POLR2B,TAF5,TAF6,INTS7,RPAP…
GO_POSITIVE_REGULATION_OF_CELL_CYCLE_PHASE_TRANSITION	-0.317006	-1.30258	0	0.202047	68	60	ANAPC11,TGFB1,RAD51B,SMARCD3,RAB1A,APP,UBE2E2,BRD4,PTEN,GOLGA2,CUL4B,LSM11,RB1,VPS4B,SIN3A,NSMCE2,RAB11A,TMOD3,PLRG1,ANXA1,RAD51C,GORASP1,NPM1,PLCB1,WNT10B,SMC5,CUL4A,RDX,STXBP4,CREBBP,RCC2,ANAPC10,PHB2,ANKRD17,APEX1,CDK4,MDM2,FAM83D,PBX1,FBXO5,CUL3,DDX3X,ZNF16,CDK10,UBE2C,NACC2,CDCA5,LSM10,CDC6,STOX1,CCND1,MTBP,CDC7,MEPCE,ESPL1,BIRC5,DLGAP5,DBF4B,PLK1,CDC45
GO_POSITIVE_REGULATION_OF_RNA_SPLICING	-0.412815	-1.28348	0.103448	0.203101	25	21	C11orf35,ERN1,SNW1,PIK3R1,HNRNPK,SNRNP70,HNRPLL,RBM22,DAZAP1,ZNF259,POLR2A,SETX,HSPA1A,THRAP3,U2AF2,RBMX,PRPF19,TRA2B,HSPA8,RBM20,SF3B4
GO_ORGANIC_HYDROXY_COMPOUND_BIOSYNTHETIC_PROCESS	0.489776	1.73367	0	0.203817	175	124	LSS,TH,INSIG1,MSMO1,CACNA1H,INSIG2,HMGCS1,SLC6A3,MVD,SQLE,IDI1,SLC27A1,LPIN1,DHCR7,EBP,HSD17B7,MVK,HMGCR,PHOSPHO1,FDFT1,AKR1B1,CYP51A1,FDPS,NSDHL,GGPS1,C14orf1,CYB5R2,ACLY,LPIN3,TRPC1,IPMK,PRKAG2,PLTP,HSD17B3,DDT,SC5DL,ALOX12,IMPAD1,LPIN2,SAMD8,PDXK,ACER2,SLC44A3,TM7SF2,GCH1,ACOT8,CEPT1,MC1R,DHCR24,CHKB,PLCG2,TGFB2,AMACR,SLC44A4,PLA2G4A,SPHK2,MYO5A,SLC27A5,CYP8B1,LPCAT2,SPTLC1,CYB5R1,PMVK,CDS1,AC…
GO_REGULATION_OF_SISTER_CHROMATID_COHESION	-0.473763	-1.28091	0.111111	0.205847	17	17	TNKS,RB1,CTNNB1,NSMCE2,ATRX,HDAC8,H2AFY,SMC5,WAPAL,FAM178A,ANKRD32,CTCF,CDCA5,BUB1,AXIN2,SFPQ,ESPL1
GO_SOMITE_DEVELOPMENT	-0.343764	-1.28004	0.08	0.207064	78	50	FRZB,EPB41L5,PTCH1,RBPJ,RAD51B,ROR2,WDR19,TBX6,TMED2,NRARP,ABI1,MIB1,SIX1,RGS20,SEMA3C,SMAD3,EP300,COBL,KDM6A,LRP6,AXIN1,SMAD4,PPP2R3A,ZEB2,DKK1,PSEN1,SIX4,ATM,LEF1,RBBP6,BMPR1A,FOXC1,RGS19,POFUT1,PLXNA2,NLE1,PRKDC,AXIN2,PALB2,MED12,NUP133,TCAP,KAT2A,WNT11,NOG,MEOX1,XRCC2,MTHFD1,LFNG,LHX1
GO_REGULATION_OF_SIGNAL_TRANSDUCTION_BY_P53_CLASS_MEDIATOR	-0.305693	-1.27902	0	0.208055	162	149	MUC1,CHD5,SNAI2,SNAI1,PRKAB2,PLA2R1,PTTG1IP,PRKAG2,L3MBTL1,MBD3,BDKRB2,RAD9B,PPP1R13L,CSNK2A1,PHF20,CDK5,ING2,TP53INP1,PPP1R13B,UBA52,STK11,ELL3,RPS27A,CSNK2A2,TP53BP2,SPRED2,PSMD10,TAF12,EP300,MAPK11,CD74,TAF13,JMY,DYRK1A,PARK2,CSNK2B,TAF3,RAD50,KAT5,TAF1,KDM1A,MDM4,HNRNPK,BANP,TRIM24,HIPK1,RMI2,RAD17,TBP,PLK3,TAF4,CD44,PRKAA2,TWIST1,TAF2,CDK5RAP3,MEAF6,CHD3,RFFL,TAF10,ATM,SENP2,HDAC2,KAT6A,BARD…
GO_RESPONSE_TO_LITHIUM_ION	-0.50035	-1.27841	0.115385	0.208734	27	18	GSK3B,CDH1,CTNNB1,PLA2G4A,IGFBP2,PTK2B,CDKN1B,LEF1,XRCC4,FAS,NTS,CALR,PTGS2,LIG4,ACTA1,ID2,CEBPA,NFATC4
GO_NEGATIVE_REGULATION_OF_SMOOTH_MUSCLE_CELL_PROLIFERATION	0.614283	1.73476	0	0.209439	36	26	IGFBP3,HMOX1,NPR3,TNFAIP3,PPARGC1A,NDRG4,CAV1,IL15,ILK,KLF4,PPARD,TPM1,TRIB1,GPER,VIPR2,ESR2,MFN2,CDKN1B,CTNNBIP1,PPARG,APOD,COMT,SF1,IL12A,NDRG2,IGFBP5
GO_PIGMENT_CELL_DIFFERENTIATION	-0.456329	-1.27653	0.125	0.210858	29	19	MITF,BLOC1S3,CD63,RAB27A,MYO5A,AP3D1,AP1G1,HPS4,MREG,RAB38,RAB32,C10orf11,AP1M1,GLI3,ANKRD27,HPS6,USP13,BCL2,EDNRB
GO_POSITIVE_REGULATION_OF_NEURAL_PRECURSOR_CELL_PROLIFERATION	-0.396356	-1.27393	0.103448	0.213887	42	28	VEGFA,EGF,GLI1,DISC1,SMARCD3,DLL4,FZD3,LYN,ELL3,CDON,CTNNB1,GNG5,KDM1A,GPR56,CX3CL1,ZNF335,PTCHD2,GPR37L1,GLI2,GLI3,NES,NOTCH1,HIF1A,ASPM,KIAA1524,VEGFC,PROX1,LHX1
GO_HINDBRAIN_MORPHOGENESIS	-0.42877	-1.27294	0.148148	0.214736	40	23	KNDC1,MAP2K1,GLI1,AGTPBP1,CDK5,ATP7A,MTPN,HSPA5,LRP6,HERC1,ABL1,PTPN11,TRNP1,SERPINE2,GLI2,LDB1,DLC1,HES1,GNPAT,KIF14,SPTBN2,PROX1,LHX1
GO_CEREBELLAR_CORTEX_DEVELOPMENT	-0.389881	-1.2725	0.137931	0.215302	46	28	KNDC1,MAP2K1,GLI1,AGTPBP1,AARS,RERE,CDK5,ATP7A,MTPN,ARCN1,HSPA5,HERC1,UQCRQ,PTPN11,MDK,TRNP1,SERPINE2,MYH10,GLI2,LDB1,OGDH,NAGLU,EZH2,CLP1,KIF14,SPTBN2,PROX1,LHX1
GO_N_TERMINAL_PROTEIN_AMINO_ACID_MODIFICATION	-0.425867	-1.27213	0.108108	0.215557	26	21	NMT2,KAT2B,PPM1A,EP300,NAT9,METAP1,NAA60,NAA30,NAA20,CREBBP,PPM1B,METAP2,NAA10,NAA25,NMT1,NAA16,MAP6D1,NAA50,NAA15,METAP1D,PDF
GO_SYNAPSIS	-0.395877	-1.27213	0.108108	0.215557	37	20	SUN1,CCNB1IP1,UBE2B,MLH3,SYCE1,BAG6,MSH5,LEPREL4,MSH4,REC8,RNF212,SYCE2,DMC1,HORMAD1,SYCP2,MLH1,TMEM48,FANCD2,MRE11A,TRIP13
GO_POSITIVE_REGULATION_OF_HEART_GROWTH	-0.384818	-1.2721	0.103448	0.215586	27	22	GATA6,RBPJ,AKAP6,BASP1,FGFR2,FGF9,ACACB,TBX20,NRG1,WNT2,HEY2,FGF2,FGFR1,MAPK14,DDX39B,NOTCH1,PIN1,CDK1,MTOR,TBX2,CCNB1,PROX1
GO_MYELOID_LEUKOCYTE_DIFFERENTIATION	0.542708	1.73546	0	0.217266	96	77	PRTN3,CSF2,ACP5,TNF,VEGFA,MT1G,TGFB1,CD109,CSF1R,RELB,TNFSF9,UBD,EFNA2,GATA1,PDE2A,L3MBTL3,DHRS2,PIK3CD,RBPJ,ANXA2,CAMK4,SH3PXD2A,BATF3,JUNB,MYH9,MMP9,TFRC,LGALS9,TNFRSF11A,NKAP,CD86,CDC42,GLO1,SP3,FOXP1,CTNNB1,FAM20C,GAB2,GATA2,SNX10,TGFBR2,OSTM1,KDM1A,PAFAH1B1,JUN,IL31RA,HHEX,PSEN1,ZFPM1,TRAF6,BMP4,PIR,EIF2AK1,LEF1,F2RL1,GATA3,JAGN1,MAPK14,IFI16,MED1,LTBR,SIRT1,FARP2,PPARG,SBNO2,LRRK1,TSPAN2,SR…
GO_REGULATION_OF_VASCULATURE_DEVELOPMENT	0.476069	1.72473	0	0.217515	233	162	ITGB2,ITGA5,IL8,NOS3,HMOX1,TNFAIP3,VEGFA,ADM,PDGFA,WNT4,PGF,HDAC9,C3,CCBE1,EGLN1,RRAS,PTN,SPARC,ADRB2,BTG1,HEY1,GATA6,F3,HDAC5,EFNA1,HYAL1,ENPP2,VASH2,CIB1,HMGB1,VEGFB,C3AR1,ANGPTL4,CXCL10,BAI1,AQP1,BAI2,TIE1,PLXND1,JAK1,IL1A,NF1,SERPINE1,GPR124,ALOX12,PPP1R15A,DLL4,CXCL13,SRPX2,CYSLTR2,TNFSF12,RHOA,KLF4,SASH1,XDH,ERAP1,CTNNB1,ROCK1,PDCD10,ITGB1BP1,PTGER4,SEMA5A,RHOB,RAPGEF2,MAPK7,C19orf10,CTH,GA…
GO_ATRIAL_SEPTUM_DEVELOPMENT	-0.475554	-1.26701	0.228571	0.217686	18	15	NPHP3,ACVR1,TBX20,NKX2-5,GATA4,HEY2,ZFPM1,SOX4,MDM2,ISL1,NOTCH2,ANK2,WHSC1,CYR61,GJA5
GO_DEVELOPMENTAL_PIGMENTATION	-0.395907	-1.26521	0.121212	0.219521	40	26	MITF,BLOC1S3,BCL2L11,CD63,RAB27A,GNAQ,ATP6AP2,MYO5A,AP3D1,AP1G1,HPS4,MREG,RAB38,ZEB2,RAB32,C10orf11,AP1M1,PMEL,LEF1,GLI3,ANKRD27,GNA11,HPS6,USP13,BCL2,EDNRB
GO_POSITIVE_REGULATION_OF_CELL_CYCLE	-0.258181	-1.26508	0	0.219605	332	279	NDRG1,SPDYA,ANAPC11,RNF112,MUC1,WNT4,PDGFRB,TGFB1,EGF,PPP2R5B,MLXIPL,GATA6,PPP2R5C,CITED2,CDKN1A,CCPG1,SVIL,RAD51B,INSR,HSPA2,PTK6,ARID3A,GDPD5,ADAM17,EGFR,IL1A,CCNY,SRPK2,GIPC1,SMARCD3,PRKCE,SIRT2,RAB1A,FLT3LG,SOX15,APP,EIF4EBP1,UBE2E2,RBL2,BRD4,CCNH,PTEN,MAPRE3,AURKC,CDC42,BTG2,PIM1,CRADD,TGM1,RHOA,CCND2,GOLGA2,UBA52,CDK9,BCL2L11,CUL4B,LSM11,RPS27A,RB1,UBE2B,CSPP1,CNOT6L,VPS4B,TGFB2,CAST,RPS15A…
GO_DNA_MODIFICATION	-0.325166	-1.2639	0.148148	0.221106	79	58	KDM1B,ASCC1,NEIL1,TDRKH,APOBEC3D,FOS,MLL5,BAZ2A,GATAD2B,MPG,MLL,ALKBH3,FTO,ALKBH2,ATRX,MGMT,MBD4,GATAD2A,ZFP57,ASCC2,ALKBH1,NTHL1,ASCC3,GNAS,SMUG1,EHMT2,HEMK1,EXOSC5,EXOSC3,APEX1,PLD6,PICK1,TET2,MUTYH,TRDMT1,EHMT1,EZH2,TDG,TET1,APOBEC3F,DMAP1,APOBEC3C,MTRR,CTCF,OGG1,ATF7IP,MTA2,PRMT7,TET3,DNMT3A,DNMT3B,EXOSC4,TRIM28,DNMT1,APOBEC3G,NEIL2,UNG,BEND3
GO_NEGATIVE_REGULATION_OF_TELOMERASE_ACTIVITY	-0.460386	-1.26158	0.153846	0.22397	15	15	OBFC1,CERS1,TINF2,TEN1,TP53,MEN1,PINX1,POT1,PML,PPARG,SRC,TERF1,MCRS1,CTC1,PIF1
GO_NEURAL_RETINA_DEVELOPMENT	-0.362671	-1.25845	0.166667	0.227752	50	34	CALB1,SDK1,SLC17A7,PTN,ATP8A2,RDH13,SOX9,SMARCD3,ATP2B4,SOX8,TFAP2A,ATP2B1,RAB11FIP4,HIPK1,RORB,RP1,PSEN1,HIPK2,AHI1,SMARCA4,PTPRM,TOPORS,THY1,ACTL6A,DSCAM,CASP2,IRX5,ARL6,TSPAN12,ROM1,FJX1,ATOH7,LHX1,GPM6A
GO_POSITIVE_REGULATION_OF_LIGASE_ACTIVITY	-0.283421	-1.25729	0.133333	0.229754	110	103	ARRDC3,ANAPC11,ARRDC4,TRIB3,PINK1,PSMB8,MAGEC2,RAB1A,PSMB9,PTEN,ANAPC16,GOLGA2,UBA52,NHEJ1,RPS27A,STUB1,DCUN1D4,PSMD10,UBE2D1,DCUN1D1,BTRC,CDC26,SKP1,AXIN1,UBE2E1,FBXW7,GORASP1,UBE2L3,PSMA6,RIPK3,MID1IP1,DCUN1D2,FZR1,PSMB4,XRCC4,PSMB1,PSMA2,CDC14B,CDC16,PSMC1,PSMB7,PSME1,ANAPC10,MAGEA2B,CDC23,PSMC4,PSMD4,PSMF1,PSMC5,PSMC6,UBE2N,DCUN1D5,BMI1,CDC27,PSMC2,PSMA1,MASTL,DCUN1D3,GCLM,TOPORS,BUB3,PSMB6,P…
GO_POSITIVE_REGULATION_OF_DNA_BIOSYNTHETIC_PROCESS	-0.341861	-1.25627	0.2	0.231144	59	54	PDGFRB,C3AR1,OBFC1,PKIB,FGFR4,GSK3B,TNKS,HMBOX1,MAPK3,KLF4,CTNNB1,MAPK15,ARRB2,MAP2K7,PTK2B,PDGFB,NEK7,HNRNPA1,PRKD2,MAPK1,TNKS2,CHTF8,WRAP53,ATM,PRKCQ,CCT8,POT1,MAP3K4,DDX39B,CCT4,CCT7,NEK2,GRHL2,TCP1,MAPKAPK5,ACD,AURKB,SRC,CCT3,NVL,PNKP,PARM1,RFC5,ATR,RFC2,CCT2,CCT6A,RFC4,DKC1,CCT5,MYC,CHTF18,RFC3,DSCC1
GO_POSITIVE_REGULATION_OF_TELOMERE_MAINTENANCE	-0.341709	-1.25479	0.0833333	0.233452	47	44	OBFC1,PKIB,TNKS,HMBOX1,MAPK3,ERCC1,CTNNB1,MAPK15,SLX4,TINF2,MAP2K7,NEK7,HNRNPA1,RAD50,ATRX,TERF2,MAPK1,TNKS2,WRAP53,ATM,PRKCQ,CCT8,POT1,MAP3K4,CCT4,PML,CCT7,NEK2,TCP1,MAPKAPK5,ACD,AURKB,DHX36,CCT3,PNKP,ATR,CCT2,CCT6A,NBN,GNL3,RTEL1,DKC1,MRE11A,CCT5
GO_ALPHA_AMINO_ACID_METABOLIC_PROCESS	-0.257764	-1.25157	0	0.233563	229	180	EGLN3,TH,P4HA1,NOS3,NOXRED1,SLC6A8,ERO1L,PADI2,PADI1,EGLN1,AASS,ALDH1L2,ASPA,MTHFR,KYNU,PRODH,HMGCL,GFPT1,SARDH,CCBL1,CKB,GGT1,DMGDH,CCBL2,NMNAT3,AFMID,DDO,EIF4A3,DHFRL1,SARS,P4HB,ARG2,IVD,SEPSECS,GAD1,SIRT4,MUT,PLOD1,ABHD12,DDAH2,MECP2,AHCYL1,GCH1,ASS1,HIBADH,DTD1,OAT,AHCYL2,GPT2,ATP7A,GCLC,NAGS,FTCD,ASL,AGPHD1,SRR,STAT5A,CTH,GAMT,ALDH6A1,ENOPH1,SMS,ASNS,ALDH18A1,EIF2B2,DHPS,AGXT2L2,GLS2,AMT,PYC…
GO_NEGATIVE_REGULATION_OF_CELL_DIVISION	-0.325807	-1.25453	0.2	0.23373	60	53	OSM,TXNIP,FBXO43,PTCH1,RPS6KA2,CSNK2A1,TNKS,TOM1L2,INTU,CSNK2A2,PRKAR1A,MAD2L2,ZFYVE19,PSMG2,ATRX,APC,TPR,BMP4,KLHL22,CHMP4C,ATM,VPS4A,TOM1L1,BMP7,AURKAIP1,LIF,HORMAD1,ZW10,NME6,MAD1L1,BUB3,AURKB,FBXO5,SUSD2,PTTG1,ZNF207,TEX14,BUB1,MSH2,MAD2L1,TTK,TERF1,MTBP,BLM,E2F8,E2F7,RAD1,CHEK1,BUB1B,ASPM,CENPF,MYC,PLK1
GO_ENERGY_COUPLED_PROTON_TRANSPORT_DOWN_ELECTROCHEMICAL_GRADIENT	-0.40702	-1.25135	0.108108	0.233973	24	22	ATP5O,ATP6V0A1,TCIRG1,ATP5L,ATP5D,ATP5C1,ATP5S,ATP5J2,ATP5B,ATP5G2,ATP5H,ATP5L2,STOML2,ATP6V0A4,ATP5E,ATP5I,ATP5A1,ATP5F1,ATP5G3,ATP6V0A2,ATP5G1,ATP5J
GO_DNA_METHYLATION_OR_DEMETHYLATION	-0.355202	-1.25063	0.153846	0.234929	59	41	KDM1B,TDRKH,FOS,MLL5,BAZ2A,GATAD2B,MLL,ALKBH3,FTO,ALKBH2,ATRX,MGMT,GATAD2A,ZFP57,ALKBH1,GNAS,EHMT2,HEMK1,APEX1,PLD6,PICK1,TET2,TRDMT1,EHMT1,EZH2,TDG,TET1,APOBEC3F,DMAP1,APOBEC3C,MTRR,CTCF,ATF7IP,MTA2,PRMT7,TET3,DNMT3A,DNMT3B,TRIM28,DNMT1,BEND3
GO_NEGATIVE_REGULATION_OF_MUSCLE_CELL_APOPTOTIC_PROCESS	0.62776	1.709	0.012987	0.235889	30	23	HMOX1,NOL3,HMGCR,CAV1,SIRT5,NACA,GSK3B,ALOX12,SIRT4,ILK,PDPK1,ARRB2,LRP6,PTK2B,RAPGEF3,ZC3H12A,NKX2-5,NRG1,HEY2,JAK2,BMP7,BAG3,EDN1
GO_MACROMOLECULAR_COMPLEX_DISASSEMBLY	-0.264456	-1.24824	0	0.238343	182	166	DDIT4,MRPS6,VIL1,CAV1,HIST3H2A,MICAL1,IST1,SMARCD3,GSK3B,NAPB,MRPL34,MRPL17,DVL2,DSTN,HDAC6,KLC1,VPS4B,MRPL2,CTNNB1,NFE2,CHMP1B,CSNK1A1,FRAT1,MRPS18A,CHMP5,MRPL23,MTIF3,CHMP1A,CHMP7,MTRF1,MRRF,DVL1,LRP6,CHMP2A,NAPA,VTA1,MRPL55,MICAL2,MRPL22,MRPS33,AXIN1,CHMP2B,MRPS15,MRPL10,C12orf65,EIF2D,MRPL45,APC,MRPL44,MCTS1,MRPS36,HBS1L,MRPL53,CHCHD1,STMN3,MRPS27,GFM2,MRPS5,MRPS18B,HMGA1,NRG1,NCKAP5L,MRPL14,…
GO_SOMATIC_STEM_CELL_DIVISION	-0.448481	-1.24646	0.181818	0.241048	22	16	RAB10,TGFB2,NUMB,FGFR2,VANGL2,DOCK7,FGF13,FGFR1,NUMBL,LEF1,NOTCH1,TEAD3,FZD7,ZFP36L2,ASPM,HOXB4
GO_DEFENSE_RESPONSE_TO_VIRUS	-0.278615	-1.24595	0.111111	0.241594	164	126	BNIP3L,DDIT4,BNIP3,MICA,ZNF175,LYST,CXCL10,IL23A,ISG20,TRIM11,CD8A,SPON2,POLR3D,IRF7,APOBEC3D,IFNE,IL28RA,ITCH,SERINC3,AGBL5,CD86,IRF1,EIF2AK2,TRIM56,IL10RB,PLSCR1,SERINC5,LSM14A,PCBP2,CXADR,RELA,IRF3,IFNAR1,IFITM3,IFITM1,ADARB1,IL29,FAM111A,BST2,ELMOD2,TRIM5,IL6,MX1,TBK1,ZC3H12A,ADAR,DDX41,IFIH1,CD40,ABCC9,UNC93B1,IFI44L,F2RL1,NLRP3,ILF3,C19orf66,IFNA1,POLR3A,OAS3,DDX60,FADD,ATG7,ZC3HAV1,IFI16,O…
GO_PEPTIDE_CATABOLIC_PROCESS	0.645651	1.7106	0	0.241867	25	22	AQPEP,ECE1,ACE,MMP13,ADAMTS13,NPEPPS,ANPEP,LOC440434,GGT1,TPP1,LTA4H,XPNPEP1,ACE2,ENPEP,ERAP1,ERAP2,RNPEPL1,TRHDE,RNPEP,CTSH,C9orf3,IDE
GO_T_HELPER_1_TYPE_IMMUNE_RESPONSE	0.688391	1.71319	0	0.242097	21	15	HLA-DRB1,EBI3,IL18BP,TLR6,RELB,HMGB1,IL18,BCL3,IL18R1,TLR4,TRAF6,LEF1,SEMA4A,STAT6,HRAS
GO_REGULATION_OF_DNA_BIOSYNTHETIC_PROCESS	-0.300925	-1.24486	0	0.243179	94	83	PDGFA,PDGFRB,DACH1,DUSP1,GJA1,C3AR1,CDKN1A,OBFC1,PKIB,FGFR4,GSK3B,TNKS,HMBOX1,MAPK3,KLF4,CERS1,CTNNB1,MAPK15,ARRB2,TINF2,MAP2K7,PTK2B,PDGFB,NEK7,HNRNPA1,TERF2,BMPR2,PRKD2,TEN1,SMG6,HNRNPC,MAPK1,TNKS2,CHTF8,WRAP53,ATM,TP53,PRKCQ,TOM1L1,MEN1,CCT8,PINX1,POT1,MAP3K4,DDX39B,CCT4,PML,CCT7,SH2B1,NEK2,PPARG,GRHL2,TCP1,MAPKAPK5,HNRNPU,ACD,AURKB,SMG5,ANKRD1,SRC,CCT3,NVL,PNKP,PARM1,RFC5,ATR,RFC2,CCT2,CCT6A,…
GO_HEXOSE_METABOLIC_PROCESS	0.491397	1.70668	0	0.243871	157	126	ALDOC,ENO2,PDK3,PFKFB4,PDK1,GPI,PGAM2,HK2,PFKFB3,PGK1,TNF,FPGT,PPARGC1A,PFKFB1,PDK4,GAPDH,HKDC1,PFKP,ENO1,MPI,PGAM1,IRS2,AKR1B1,HK3,CHST15,TPI1,FUT6,POFUT2,PFKFB2,HK1,ALDOA,SLC25A1,SERP1,PFKL,WDTC1,PGM1,MAN2B1,CREM,GALM,GAA,GLYCTK,H6PD,AKR1A1,PPARD,KCNJ11,SLC35A2,FUCA1,GNPDA1,ATF4,SLC25A12,ENO3,PCK2,PGM2L1,GLB1,GNPDA2,BAD,PDK2,B4GALT1,NISCH,PMM1,CRY1,GALK1,MDH1,GALK2,MAN2A1,GALT,BPGM,AKT2,USF1,OM…
GO_REGULATION_OF_INTERLEUKIN_2_PRODUCTION	-0.37124	-1.24416	0.1875	0.244107	48	35	TNFAIP3,VTCN1,IL1A,CD86,IL20RB,RLTPR,CD83,LAG3,MALT1,RIPK2,ANXA1,ABL1,KAT5,CD276,PRKD2,EZR,PDE4B,TRAF6,STAT5B,MAP3K7,SPTBN1,GATA3,PRKCQ,HDAC7,TRAF2,RUNX1,CARD11,TRIM27,GBP1,GLMN,PRNP,IL1B,PDE4D,FOXP3,CARD9
GO_ENDOCRINE_SYSTEM_DEVELOPMENT	0.493911	1.71592	0	0.245325	123	81	ALDH1A2,BMP2,SLC6A3,WNT4,NKX6-1,GIPR,GATA6,TGFBR1,STRA6,TBX19,CITED2,DUOX2,CRKL,FSTL3,MAP2K1,RFX3,RBPJ,GLI1,INSR,THRA,SOX9,CDKN1C,NF1,CDH1,MAP2K2,MAPK3,HNF1B,SIDT2,SIX1,EIF2AK3,SMAD3,FOXO1,SRD5A1,SRF,IL6R,PAX8,BRAF,PDPK1,HOXA3,TSPO,ONECUT2,ANXA1,GATA2,CREB1,IL6,KDM1A,CDK6,MAPK1,MDK,BAK1,HOXA5,HOXD3,NKX2-5,NKX2-1,ONECUT1,FOXA2,ETS1,HHEX,BMP6,SOX4,BMP4,GATA3,GLI2,ARID5B,MEN1,BMPR1A,POU3F2,AKT1,RAF1…
GO_REGULATION_OF_GENE_EXPRESSION_EPIGENETIC	-0.280409	-1.24299	0	0.24561	229	196	HIST1H4I,PADI2,KDM1B,HIST2H3D,HDAC5,HIST3H2A,HIST4H4,HIST1H3H,HIST1H3D,SIRT5,H2AFJ,PHF1,TNRC6C,WTIP,TARBP2,LIMD1,WBP2,MBD3,KCNQ1,CREBZF,SIRT2,GSK3B,EIF1,HIST1H2AC,SIRT4,ARID4A,SLC50A1,STAT3,MORF4L2,HIST2H2AC,JARID2,BAZ2A,HIST1H2AI,EIF2C4,MECP2,HIST1H2AD,PUM1,SMAD2,TAF1D,KAT2B,HDAC6,ZFP36,SMAD3,UBE2B,H3F3B,SF3B1,CTNNB1,HIST1H4J,POLR1D,EP300,POLR2H,CNOT7,PHF8,DOT1L,HIST1H4K,MBD2,RLIM,HIST1H2AE,BAHC…
GO_REGULATION_OF_PROTEIN_EXPORT_FROM_NUCLEUS	-0.377252	-1.24283	0.16129	0.245856	33	31	GSK3B,CDK5,EMD,PPM1A,IFI27,TCF7L2,UHMK1,CTDSPL2,RAPGEF3,ANP32B,PTPN11,SFN,TPR,SP100,SOX4,RANBP3,DNAJC27,BARD1,TP53,PARK7,GAS6,MDM2,PTPN14,XPO1,TXN,PRKACA,XPO4,RANGAP1,GTSE1,IL1B,CAMK1
GO_POSITIVE_REGULATION_OF_PROTEIN_LOCALIZATION_TO_CELL_PERIPHERY	-0.365208	-1.24212	0.153846	0.246812	37	29	VIL1,CLIP3,CIB1,NKD2,GNB2L1,STX4,DLG1,ARHGEF16,CNST,PRKCI,RHOG,ACSL3,PDPK1,RER1,PLS1,PIK3R1,ITGB1,EZR,GPER,WNK3,ITGA3,STX3,SPTBN1,KIF5B,AKT1,ARF6,EPHA2,AGR2,RANGRF
GO_NEURONAL_STEM_CELL_POPULATION_MAINTENANCE	-0.47422	-1.24015	0.297297	0.249735	19	15	FOXO3,FOXO1,JAG1,HOOK3,CDH2,PRRX1,PCM1,FUT10,SS18,NOTCH1,HES1,SOX2,ASPM,SRRT,PROX1
GO_NUCLEOSIDE_MONOPHOSPHATE_BIOSYNTHETIC_PROCESS	-0.287478	-1.23922	0.0588235	0.251046	83	73	UPP1,TGFB1,AK4,ENTPD8,PRKAG2,ALDOA,C11orf83,GBAS,AKD1,AK2,ATP5O,ATP6V0A1,CMPK1,LHPP,TCIRG1,RFK,DGUOK,PAICS,UCK1,ATP5L,ATP5D,ATP5C1,SURF1,IMPDH2,ATP5S,IMPDH1,PRPS2,PRTFDC1,AMPD2,HPRT1,ATP5J2,ATP5B,UCKL1,ATP5G2,ATP5H,AMPD3,ATP5L2,APRT,ADA,TK2,UPRT,STOML2,ATP6V0A4,DCK,CHCHD10,ATP5E,ATP5I,ATP5A1,AK1,ATP5F1,ADK,ATP5G3,GMPS,AK3,DUT,PRPS1,ATP6V0A2,TK1,PPAT,SHMT1,DHODH,ADSL,GART,ATIC,UCK2,ATP5G1,SLC25A13…
GO_REGULATION_OF_MRNA_METABOLIC_PROCESS	-0.28177	-1.23878	0.111111	0.251647	118	103	JMJD6,C11orf35,CELF6,RBFOX2,SRSF9,TNRC6C,CPEB3,SRPK2,TMBIM6,PABPC1,BTG2,GTPBP1,CDK9,AHCYL1,WTAP,FMR1,ZFP36,SECISBP2,SUPT5H,MBNL2,CDK11A,RNF20,UHMK1,NBAS,CNOT7,SNW1,CDC73,SRSF4,SF3A1,RBM42,DYRK1A,ACIN1,NCBP2,PAPOLA,CNOT8,ZC3H12A,HNRNPK,RDBP,RNF40,RBM4,SNRNP70,SAP18,NSRP1,SAFB,SFSWAP,NOVA1,YTHDC1,EIF2C2,CCNT1,CNOT1,BARD1,RNPS1,IWS1,PTCD2,CDK11B,NANOS1,ZC3HAV1,PTBP1,TIA1,ZC3H14,DAZAP1,UPF1,CWC22,PAF…
GO_COFACTOR_BIOSYNTHETIC_PROCESS	-0.272146	-1.23842	0.0769231	0.252139	166	145	ACSS2,SCD,MAT1A,ABCB6,ACSF2,SDHAF1,ACSL4,ELOVL3,KYNU,NAMPT,ASPDH,ELOVL7,NADK,ACLY,PANK3,NMNAT3,AFMID,ISCA2,SLC25A1,DHFRL1,PANK4,PDXK,MMS19,LIAS,PTPLA,SCD5,CPOX,MLYCD,NFE2L1,HSD17B12,GCH1,ACOT8,TPK1,FASN,ISCA1,ACSL1,ACOT2,PPT1,ACSL3,TMEM14C,DCAKD,COQ5,TSPO,HSCB,TECR,PPCDC,ACOT9,ACSF3,COQ4,ACOT11,PANK2,RFK,NADSYN1,FAM96B,ALAD,ELOVL1,COX15,ME1,BDH2,PPOX,GPHN,NFS1,ATPIF1,NMNAT1,ACACB,MTHFD2,MOCS2,SLC…
GO_MICROTUBULE_CYTOSKELETON_ORGANIZATION	-0.243984	-1.23659	0	0.254324	348	291	DNAH5,TPPP3,NEK6,TACC1,BIRC3,DNAH7,MAP7D3,LRRC6,CCDC114,GAPDH,MAP1B,TTLL3,TTLL1,ZMYND10,MID1,HYDIN,CAV1,BRSK1,MAP2,CIB1,SRGAP2,RNF19A,TPPP,PRKCZ,MAP1A,CETN2,KIAA1377,STARD9,GABARAP,DISC1,NAV1,MYH9,PPP2R3C,FAM190B,TNKS,KATNAL1,FER,CAMSAP3,DYNC1H1,MAP7D2,MARK4,BIRC2,ATXN3,RSPH1,AURKC,HDAC3,UVRAG,RHOA,CAPN6,PHLDB2,DLG1,GOLGA2,DYX1C1,MAP4,TACC2,PIBF1,NIN,CEP57L1,UBE2B,CEP57,CCP110,VPS4B,SLAIN2,SPICE1…
GO_POSITIVE_REGULATION_OF_MITOTIC_NUCLEAR_DIVISION	-0.335327	-1.23579	0.05	0.255389	51	41	ANAPC11,PDGFRB,TGFB1,EGF,INSR,IL1A,RAB1A,PTEN,GOLGA2,RB1,NSMCE2,PDGFB,H2AFY,GORASP1,SMC5,BECN1,ANAPC10,PHB2,FAM178A,SH2B1,TGFA,EDN1,NUSAP1,FBXO5,LRP5,CUL3,ANKRD32,PHIP,FGF8,UBE2C,CDCA5,TERF1,RANBP1,ESPL1,BIRC5,DLGAP5,IL1B,PLK1,AURKA,EREG,BTC
GO_ENDODERMAL_CELL_DIFFERENTIATION	0.594353	1.70233	0	0.255842	40	31	ITGB2,ITGA5,GATA6,INHBA,POU5F1,LAMB3,VTN,COL6A1,FN1,COL7A1,MMP9,HNF1B,NANOG,ITGA7,CTNNB1,CDC73,MMP15,ITGB5,COL8A1,ITGAV,PAF1,CTR9,LEO1,HSBP1,COL12A1,LAMB1,MMP14,RTF1,LAMA3,SOX2,HMGA2
GO_NEURAL_PRECURSOR_CELL_PROLIFERATION	-0.318929	-1.23384	0.05	0.257875	70	45	DIXDC1,DISC1,DBN1,IFT20,RYK,RERE,DAGLB,FZD3,RAB10,GRN,NUMB,FGFR2,HOOK3,PLXNB2,PAFAH1B1,ZNF503,DOCK7,NDE1,TRNP1,ZEB2,HHEX,WNT2,FGF13,FGFR1,PCM1,NUMBL,LEF1,FZD6,GLI3,FRS2,ORC3,TEAD3,POU3F2,CEP120,EML1,FGF8,ATF5,RACGAP1,DAGLA,MELK,PSMG1,RRM1,KIF14,ASPM,ID4
GO_REGULATION_OF_TYPE_I_INTERFERON_PRODUCTION	-0.284525	-1.23333	0.0833333	0.258476	111	98	ZBTB20,TNFAIP3,CD14,RELB,NLRX1,CYLD,HMGB1,NFKB2,TAX1BP1,POLR3D,IRF7,ITCH,IRF1,TRIM56,TRIM15,REL,LRRFIP1,UBA52,RPS27A,PLCG2,PCBP2,CTNNB1,POLR1D,RELA,IRF3,IFNAR1,EP300,POLR2H,TRIM38,RIPK2,OTUD5,TBK1,FLOT1,RNF135,DDX41,IFIH1,UBE2L6,PTPN22,TLR2,TLR4,XRCC6,POLR3GL,POLR3A,CREBBP,ZC3HAV1,IFI16,PPM1B,HERC5,RNF216,IKBKE,MB21D1,POLR2F,TRAF3,DHX58,TIRAP,TLR3,NMI,POLR2E,TRAF3IP1,ISG15,MAVS,DHX36,IRAK1,PIN1,D…
GO_PYRIMIDINE_CONTAINING_COMPOUND_BIOSYNTHETIC_PROCESS	-0.383799	-1.23229	0.172414	0.259924	42	33	UPP1,CDA,NME7,TYMP,DHFRL1,TPK1,TBPL1,CMPK1,UCK1,NME3,UCKL1,DCTD,TK2,UPRT,DCK,CPS1,NME6,NME4,CTPS2,DUT,PRPS1,MTOR,TK1,SHMT1,DHODH,ERH,UCK2,NME1,DTYMK,UMPS,CMPK2,TYMS,CAD
GO_CELLULAR_RESPONSE_TO_IONIZING_RADIATION	-0.35641	-1.23117	0.111111	0.261672	52	47	SNAI2,DNM2,CDKN1A,RAD9B,KDM4D,GRB2,CYBA,RHOB,SWI5,EEF1D,GTF2H5,MGMT,KDM1A,ITGB1,CLOCK,NET1,XRCC6,ATM,NIPBL,ELK1,KIAA0146,TP53,MAPK14,IFI16,CRYAB,TLK2,YAP1,TP53BP1,GADD45A,SIRT1,BCL2L1,EGR1,ECT2,HUS1,RAD9A,FIGNL1,TMEM109,INTS7,RAD51AP1,ATR,XRCC5,BLM,RAD1,H2AFX,INO80,WRN,RAD51
GO_REGULATION_OF_NUCLEAR_DIVISION	-0.270463	-1.23097	0	0.262	163	138	OSM,ANAPC11,NEK6,WNT4,PDGFRB,TGFB1,EGF,PDE3A,DUSP1,FBXO43,RPS6KA2,INSR,L3MBTL1,IL1A,SIRT2,RAB1A,DAPK3,CSNK2A1,TNKS,PDXP,PTEN,CDC42,CHMP4B,GOLGA2,TOM1L2,RB1,CSNK2A2,UBE2B,VPS4B,LCMT1,CDC14A,NSMCE2,CHMP1B,PRKAR1A,MAD2L2,CHMP5,PDCD6IP,CHMP1A,CHMP3,PPP1R9B,CDC26,CUL7,CHMP2A,PDGFB,PSMG2,CHMP2B,ATRX,ANLN,CUL9,CAV2,H2AFY,APC,GORASP1,PLCB1,TPR,CDK13,MAP9,BMP4,KLHL22,CHMP4C,SMC5,FZR1,ATM,TOM1L1,MAD2L1BP,C…
GO_COFACTOR_TRANSPORT	-0.395619	-1.22608	0.193548	0.268939	26	21	SLC25A29,ABCB6,SLC25A42,SLC33A1,PPT1,SLC48A1,HPX,ABCB7,P2RX7,MFSD3,FLVCR1,SLC25A20,SLC25A26,FLVCR2,SLC25A32,SLC25A17,SLC19A2,SLC46A1,SLC19A1,SLC5A6,ABCG2
GO_NEGATIVE_REGULATION_OF_CELL_CYCLE_G1_S_PHASE_TRANSITION	-0.266992	-1.22582	0.0625	0.269594	98	90	MYO16,MUC1,PPP2R5C,ZC3H12D,CDKN1A,CDKN2B,ARID3A,KANK2,RBL2,CTDSP2,PTEN,BTG2,CRADD,UBA52,GIGYF2,RPS27A,RB1,CNOT6L,RPS27L,EP300,CNOT7,CDC73,PRMT2,CNOT2,TFDP2,TNKS1BP1,MDM4,CNOT8,CNOT4,NPM1,SFN,C2orf29,FBXO31,FBXO7,PLK3,DACT1,CTDSP1,SOX4,CNOT1,ATM,CDKN1B,CHEK2,TP53,TP73,MEN1,E2F4,BAX,BRD7,ZNF385A,PCBP4,RBM38,CARM1,PML,GADD45A,TRIAP1,CNOT3,SMARCA4,MDM2,PRMT1,CNOT6,CTDSPL,EZH2,PLK2,ZNF655,RFWD3,PLAGL1…
GO_PORE_COMPLEX_ASSEMBLY	-0.440836	-1.22474	0.157895	0.271124	16	16	ANO6,RTN4,BAD,NUP98,TPR,TMEM170A,P2RX7,CCT8,TMEM33,NUP205,NUP153,CCT3,TMEM48,AHCTF1,NUP107,NUP93
GO_METANEPHRIC_NEPHRON_DEVELOPMENT	-0.383023	-1.22458	0.115385	0.271261	32	19	WNT4,PDGFRB,SOX9,FOXD1,LAMB2,PAX8,LGR4,PDGFB,SOX8,PKD1,IRX2,SIX2,BMP4,FMN1,HES1,PKD2,OSR1,KIF26B,LHX1
GO_RNA_STABILIZATION	-0.392301	-1.22136	0.16	0.276287	31	26	CCRN4L,PABPC1,CIRBP,MAPKAPK2,ZFP36,TARDBP,HNRNPC,HNRNPD,MAPK14,PAIP1,ELAVL1,RBM38,TIRAP,YBX1,THRAP3,CSDA,ANGEL2,HNRNPU,SYNCRIP,MTOR,MYD88,DHX9,AXIN2,HNRNPA0,DKC1,E2F1
GO_MULTI_ORGANISM_LOCALIZATION	-0.304365	-1.21759	0.0833333	0.276759	68	64	KPNA7,NUP210,VPS37D,CAV1,NUPL1,VPS37A,UBA52,NMT2,RPS27A,DYNLT1,POM121,EPS15,KPNA5,VPS37B,THOC6,KPNA4,TAP1,VPS28,NUP98,CAV2,DERL1,KPNA1,THOC2,TPR,KPNB1,NUP37,TSG101,VPS37C,THOC3,THOC7,RANBP2,DDX39B,RAE1,XPO1,NUP43,TAP2,TCP1,NUP205,IFIT1,NUP54,NUP35,RAN,NUP88,NUP50,NUP153,NUP62,NUPL2,UBB,TMEM48,NUP214,KPNA3,THOC5,POM121C,AAAS,NUP85,NUP133,KPNA2,THOC1,NUP107,SEH1L,NUP93,NUP160,NUP188,NUP155
GO_AUTOPHAGOSOME_ORGANIZATION	0.545923	1.69644	0.0131579	0.278899	44	39	ATG9B,TP53INP2,WDR45L,WIPI1,MAP1LC3A,WDR45,ATG4A,MAP1LC3B2,ATG14,MAP1LC3C,RAB1A,GABARAPL2,ATG9A,RB1CC1,ATG12,TP53INP1,ATG5,RAB23,GABARAPL1,ATG4C,ATG16L1,STX12,C12orf44,PIK3C3,ATG4B,WIPI2,STX17,ATG4D,PACS2,PSEN1,MFN2,ATG2A,TRAPPC8,ATG2B,BECN1,ATG16L2,ATP13A2,ATG3,KIAA1324
GO_RESPONSE_TO_NERVE_GROWTH_FACTOR	-0.375674	-1.21572	0.173913	0.279228	37	30	PTN,CIB1,EIF4A3,EEF2,APP,KIDINS220,EEF2K,RAPGEF2,EP300,ACAP2,CSNK1D,SORT1,CREB1,APC,RAPGEF1,RAP1A,EHD1,AKT1,CDC5L,NTS,RAB35,BPTF,CORO1A,NFKB1,DNMT1,MICALL1,KAT2A,E2F1,MAGI2,ID1
GO_T_CELL_SELECTION	-0.400472	-1.21518	0.259259	0.279953	36	19	IL15,STK11,ATG5,JAG2,SRF,BRAF,CD74,IL6,ZFPM1,GATA3,GLI3,FAS,BCL11B,CARD11,ITPKB,SYK,STAT6,BCL2,FOXP3
GO_DEFENSE_RESPONSE_TO_BACTERIUM	0.496947	1.69586	0	0.28156	237	86	HLA-A,CCL20,HIST1H2BJ,PLAC8,ACP5,HIST1H2BE,TNF,ADM,DEFB103A,TLR6,HIST1H2BK,LTA,MICA,LYST,OPTN,PGLYRP3,MR1,TMF1,HLA-E,IL23A,RBPJ,PLA2G6,SPON2,ADAM17,SERPINE1,BCL3,TLR1,RAB1A,S100A14,B2M,IFNE,HIST2H2BE,CEBPB,HIST1H2BF,APP,SLPI,MUC5B,CXCL13,HIST1H2BC,RPL39,HIST1H2BG,S100A9,RAB14,TNFRSF1A,IL6R,FAU,ROMO1,RIPK2,ANXA3,IL6,LEAP2,TBK1,TUSC2,TREM1,LYZ,P2RX7,TLR2,TLR4,PLA2G1B,STAB1,PRKCD,CFP,ANKRD17,TIRAP,T…
GO_REGULATION_OF_VOLTAGE_GATED_CALCIUM_CHANNEL_ACTIVITY	0.634169	1.69054	0	0.282653	25	19	CRHR1,KCNE2,AHNAK,CACNB3,NPPA,GNB5,CACNB1,NOS1AP,FMR1,CALM2,CALM3,C19orf26,CACNB4,SRI,PDE4B,KCNE3,S100A1,CALM1,CACNA2D1
GO_SENSORY_PERCEPTION_OF_PAIN	-0.335976	-1.21209	0.178571	0.284329	75	40	TACR1,NGFR,ALOXE3,NLGN2,P2RY1,FYN,DLG2,PTGS1,KCNK4,ALOX5,P2RX4,MAPK3,CDK5,MECP2,ITGA2,NIPSNAP1,MC1R,P2RY2,ARRB2,NTSR1,MAPK1,LXN,EDNRA,P2RX7,NR2F6,PAWR,SGK196,EDN1,PTGS2,SCN9A,HOXD1,FAM134B,SCN3B,ANO1,NMU,ADORA1,HOXB8,EDNRB,MME,BDKRB1
GO_REGULATION_OF_STRIATED_MUSCLE_CELL_APOPTOTIC_PROCESS	0.6597	1.69281	0	0.284694	22	18	BNIP3,NOL3,HMGCR,LTK,SIRT5,NACA,SIRT4,ILK,CAMK2D,PDPK1,RAPGEF3,NKX2-5,NRG1,HEY2,JAK2,BMP7,BAG3,C12orf5
GO_REGULATION_OF_LIGASE_ACTIVITY	-0.27293	-1.21115	0.1	0.285591	130	120	ARRDC3,ANAPC11,ARRDC4,DUSP1,FBXO43,TRIB3,PINK1,PSMB8,MAGEC2,RAB1A,PSMB9,PTEN,ANAPC16,GOLGA2,UBA52,NHEJ1,RPS27A,LCMT1,STUB1,DCUN1D4,PSMD10,UBE2D1,DCUN1D1,MAD2L2,BTRC,CDC26,SKP1,ABL1,AXIN1,UBE2E1,FBXW7,GORASP1,UBE2L3,PSMA6,TPR,LIMK1,RIPK3,MID1IP1,PSEN1,DCUN1D2,FZR1,PSMB4,XRCC4,PSMB1,PSMA2,CDC14B,BAG5,CDC16,PSMC1,PSMB7,PSME1,ANAPC10,MAGEA2B,PARK7,CDC23,PCID2,PSMC4,PSMD4,PSMF1,PSMC5,PSMC6,UBE2N,DCUN1…
GO_PHOTORECEPTOR_CELL_MAINTENANCE	0.643664	1.68606	0.0142857	0.285951	35	21	CDHR1,NPHP3,NXNL2,BBS12,ABCA4,SPATA7,DRAM2,BBS10,BBS4,CLN8,BBS2,CIB2,BBS1,RP1,CROCC,NPHP4,USH1G,IQCB1,MKKS,ERCC6,USH1C
GO_GRANULOCYTE_MIGRATION	0.5488	1.68811	0.0136986	0.289275	75	38	ITGB2,CCL20,EMR2,IL8,DAPK2,VEGFA,CXCL3,PIK3CD,SAA1,CCL22,CCL26,GBF1,S100A9,CXADR,TGFB2,ANXA1,PIP5K1C,LGALS3,ITGA9,CX3CL1,TREM1,PDE4B,PIK3CG,PLA2G1B,JAGN1,CCL5,CCL24,IL17RA,ITGA1,EDN1,CKLF,IRAK4,SYK,EDN2,IL17RC,IL1B,PDE4D,CCL2
GO_NEGATIVE_REGULATION_OF_OXIDOREDUCTASE_ACTIVITY	-0.387643	-1.20755	0.222222	0.29139	26	16	CAV1,LRRK2,GSK3B,PRDX5,HDAC6,ATP2B4,PARK2,TMLHE,GFI1,OXA1L,NOSIP,ENG,NFKB1,GLA,CYP27B1,DRD5
GO_GENITALIA_DEVELOPMENT	-0.342058	-1.20658	0.238095	0.292786	42	26	STRA6,ROR2,HSD17B3,HNF1B,DHCR24,SRD5A1,CTNNB1,LGR4,MERTK,LRP6,ASB1,PTPN11,DNAJC19,BAK1,PKD1,CHD7,BMP6,NIPBL,BAX,SYCP2,TBX3,FGF8,AXL,TYRO3,TCF7,LHX1
GO_QUINONE_METABOLIC_PROCESS	-0.37789	-1.20524	0.1875	0.295068	29	25	HMGCR,AKR1B1,VKORC1,AKR1C1,CRYZL1,COQ5,COQ4,AKR7A2,COQ9,NDUFA9,CBR4,CBR1,AKR1C3,PDSS2,COQ6,CYP4F11,COQ7,COQ3,PDSS1,COQ2,CBR3,UBIAD1,VKORC1L1,AKR1C2,ADCK3
GO_VENTRICULAR_SEPTUM_MORPHOGENESIS	-0.377225	-1.2022	0.142857	0.299846	28	25	EGLN1,HEY1,CITED2,SAV1,RBM15,FGFRL1,FGFR2,VANGL2,HEYL,NKX2-5,ZFPM2,HEY2,ZFPM1,SOX4,FZD1,NOTCH1,SMAD7,HES1,WHSC1,TBX3,ID2,WNT11,FZD2,PROX1,GJA5
GO_COVALENT_CHROMATIN_MODIFICATION	-0.226787	-1.20005	0	0.303605	345	307	KDM3A,PADI2,LOXL2,KDM4B,APBB1,KDM1B,CHD5,HDAC9,YEATS2,JMJD6,PER1,PRDM16,HDAC5,RYBP,SAP30,KDM5B,USP51,PHF21A,DDB2,TRIM16,KDM6B,BRD8,MLL3,MAP3K12,MBD3,KDM2B,PRDM2,HSF4,SIRT2,KDM4C,JHDM1D,ING4,HMG20B,USP49,MSL1,MLL5,NEK11,KDM4D,ARID4A,TBL1X,PHF20,ATXN3,MECOM,MORF4L2,SMYD3,BAZ2A,AURKC,HDAC3,CDYL,NCOA3,WHSC1L1,ATF2,MECP2,CUL4B,TBL1XR1,MLL,KDM5C,CPA4,KAT2B,HDAC6,FBL,UBE2B,RPS6KA5,PKN1,WAC,SIRT6,TAF12,S…
GO_DNA_CATABOLIC_PROCESS_ENDONUCLEOLYTIC	-0.43196	-1.19517	0.257143	0.311014	19	15	HMGB1,H1F0,DNASE2,FBXO18,KPNA1,DFFB,KPNB1,DFFA,ENDOG,MUS81,CASP3,HMGB2,DICER1,SETMAR,FOXL2
GO_COLLAGEN_FIBRIL_ORGANIZATION	0.65082	1.67892	0	0.311182	38	26	P4HA1,TNXB,LOXL2,MMP11,DDR2,TGFBR1,COL5A3,ANXA2,LOX,TNXA,NF1,TGFB2,ATP7A,COL1A1,CYP1B1,COL11A2,PLOD3,COL1A2,COL5A1,ADAMTS3,ADAMTS14,FOXC1,COL12A1,COL5A2,SERPINF2,SERPINH1
GO_NEGATIVE_REGULATION_OF_MRNA_METABOLIC_PROCESS	-0.336731	-1.19446	0.193548	0.311873	35	32	SRSF9,TMBIM6,PABPC1,CDK9,SECISBP2,SUPT5H,RNF20,NBAS,SRSF4,RBM42,DYRK1A,ACIN1,HNRNPK,RDBP,RNF40,SAP18,SFSWAP,CCNT1,BARD1,RNPS1,PTBP1,ZC3H14,CTR9,DHX34,SYNCRIP,U2AF2,RBMX,SRSF10,HNRNPA2B1,C1QBP,SRSF6,SRSF7
GO_EMBRYONIC_AXIS_SPECIFICATION	-0.415659	-1.19219	0.290323	0.315766	33	21	EPB41L5,PTCH1,TBX6,TMED2,BASP1,NRARP,SMAD2,CTNNB1,COBL,KDM6A,SMAD4,FZD5,FRS2,PLD6,PCSK6,TBX3,C2CD3,STIL,SMAD6,CXXC4,LHX1
GO_POLYOL_BIOSYNTHETIC_PROCESS	-0.430347	-1.19175	0.193548	0.316357	26	21	AKR1B1,IPMK,IMPAD1,ACER2,PLCG2,SPHK2,SPTLC1,ACER3,IMPA1,FGF2,SPTLC2,GOT1,SCP2,SPHK1,GBA,ISYNA1,CYP2R1,PGP,CYP27B1,IMPA2,PCK1
GO_RESPONSE_TO_UV_B	-0.440164	-1.1907	0.205882	0.318451	16	15	HYAL1,CDKN1A,HYAL3,STK11,RELA,MFAP4,XPC,ERCC6,IVL,HYAL2,CRIP1,MSH2,IL12A,BCL2,MME
GO_TRANSCRIPTION_ELONGATION_FROM_RNA_POLYMERASE_II_PROMOTER	-0.292175	-1.19006	0.15	0.31939	82	81	ELL2,CTDP1,ELL,TCEA1,CDK7,CCNH,CDK9,ELL3,COBRA1,SUPT5H,TAF12,GTF2B,GTF2A1,POLR2H,CCNK,TAF13,GTF2E1,CDC73,WHSC2,TCEB2,GTF2H5,GTF2H4,TAF3,ELP2,TAF1,NCBP2,GTF2F1,RDBP,POLR2J,MNAT1,TBP,TAF4,GTF2E2,TAF2,CCNT1,GTF2A2,POLR2I,TAF10,TCEB1,SETD2,POLR2C,GTF2F2,TAF11,ELP4,SUPT4H1,THOC7,ENY2,TAF9,PAF1,POLR2A,POLR2F,LEO1,ADRM1,ELP3,GTF2H1,LOC100506888,CCNT2,POLR2E,SSRP1,ERCC3,TAF4B,GTF2H3,TCEB3,ERCC2,RTF1,TH1L…
GO_FEMALE_GAMETE_GENERATION	-0.317366	-1.18833	0.153846	0.321887	96	68	NOS3,WNT4,ADAMTS1,PDE3A,ZMIZ1,FOXO3,DIAPH2,BMPR1B,RPS6KA2,INHBB,KIAA0430,AURKC,PAQR5,HEXB,ERCC1,CTNNB1,PLA2G4A,PABPC1L,CGB,DYNLL1,USP9X,PTK2B,IMMP2L,MSH4,IL4R,KIAA0196,REC8,GDF9,AMH,MMP19,ATM,SOS1,MLL4,ZP3,RPS6,DMC1,MLL2,PARN,POMZP3,ZNF830,PAQR7,SIRT1,NRIP1,PLD6,HORMAD1,CDC25B,TAF4B,ZGLP1,PTGS2,FBXO5,MLH1,BRCA2,SRC,TOB2,YBX2,MCM9,DDX20,IL1R1,ASPM,IL1B,TRIP13,HPGD,FOSL1,CCNB1,BCL2,MCM8,EREG,FOXL2
GO_POSITIVE_REGULATION_OF_LEUKOCYTE_MIGRATION	0.513274	1.67347	0	0.32202	109	69	CXCL2,CCR1,CCL20,IL8,CXCL1,DAPK2,TACR1,TNF,VEGFA,PLVAP,CXCL5,CXCL3,ICAM1,HMGB1,VEGFB,C3AR1,CXCL10,IL23A,SWAP70,ADAM17,ADAM8,ANO6,FIGF,SERPINE1,S100A14,RAC1,ADAM10,TMEM102,LGALS9,CAMK1D,CREB3,CXCL13,ITGA2,CCL21,RAC2,IL6R,PTGER4,CD74,PTK2B,IL6,LGALS3,CX3CL1,KITLG,EDNRA,MIA3,ZP3,F2RL1,FADD,CCL5,PAWR,CCL24,THBS4,GAS6,GPSM3,TIRAP,TNFRSF14,CALR,ITGA2B,CSF1,PYCARD,EDN2,RARRES2,IL12A,C1QBP,IL1B,THBS1,VEG…
GO_RIBOSOME_ASSEMBLY	-0.318496	-1.18787	0.181818	0.322773	54	50	RRP7A,RPL12,RPL24,RSL24D1,RPL3L,RPL3,RPL5,RPS19,RPL11,RPL10,RPS10,RPS15,RPS5,RPS27,RPS27L,RPL38,EIF2A,EFTUD1,RPL6,SBDS,NPM1,ABT1,PPAN,MTERFD2,EIF6,NSUN4,RPF2,BMS1,FASTKD2,RPF1,RRP7B,DDX3X,TSR1,MRPS7,DHX30,MPV17L2,MRPL11,PWP2,RPL23A,MRPS11,RPSA,MRPL20,RPS14,BRIX1,C1QBP,ERAL1,MDN1,DDX28,NIP7,MRTO4
GO_OVARIAN_FOLLICLE_DEVELOPMENT	-0.321805	-1.18761	0.208333	0.323176	61	46	VEGFA,INHA,INHBA,ICAM1,FOXO3,BMPR1B,INHBB,CTNNA1,CEBPB,NCOA6,CAPN5,ARRB2,UBE3A,AHR,IMMP2L,SMAD4,EIF2B2,HNRNPK,MSH4,KITLG,TAF4,ESR2,BMP4,AMH,MMP19,MLL4,DMC1,BAX,EIF2B4,ZNF830,FANCF,CCNE1,FOXC1,BCL2L1,EIF2B5,MMP14,SOD1,CENPI,ARRB1,FANCG,DMRTA1,VGF,BCL2,LFNG,EREG,FOXL2
GO_MESONEPHRIC_TUBULE_MORPHOGENESIS	-0.349437	-1.18677	0.178571	0.324545	53	38	BMP2,WNT4,PGF,ADAMTS16,PTCH1,SOX9,FOXD1,ILK,HNF1B,DLG1,SIX1,PAX8,CTNNB1,SMAD4,FAT4,EYA1,FGF2,BMP4,LAMA5,GZF1,GATA3,GLI3,CTNNBIP1,TACSTD2,FMN1,NPNT,PBX1,HES1,FGF8,PKD2,WNT11,NOG,WNT6,OSR1,MYC,BCL2,KIF26B,LHX1
GO_CILIUM_MOVEMENT	0.643064	1.6706	0	0.325806	36	23	DNAH5,DNAH7,ROPN1L,LRRC6,CCDC114,NPHP3,TTLL1,DPCD,HYDIN,RFX3,KIF27,DYX1C1,CCDC40,CCDC103,OFD1,CABYR,CCDC151,SPA17,DNAH11,HEATR2,DNAH1,ARMC4,STK36
GO_RESPONSE_TO_AUDITORY_STIMULUS	0.685351	1.6707	0	0.325806	23	15	SLITRK6,TACR1,ENTPD2,STRA6,FOXP2,CXCL10,ATP8A2,ABHD12,UCN,IL6,XPC,XPA,HTT,HIF1A,SLC1A3
GO_EMBRYONIC_EYE_MORPHOGENESIS	-0.383915	-1.18142	0.272727	0.333861	33	24	TH,STRA6,RARB,KDM2B,FBN1,SP3,AXIN1,TFAP2A,HIPK1,TWIST1,VAX2,FZD5,HIPK2,PHACTR4,FRS2,BMP7,ZEB1,ARID1A,ALDH1A3,RARG,TBX2,MFAP2,PROX1,FOXL2
GO_NEGATIVE_REGULATION_OF_BLOOD_PRESSURE	-0.388052	-1.17778	0.296296	0.3348	43	25	NOS3,ADRB2,KCNK6,APLN,SOD2,NPPA,BDKRB2,SCPEP1,PPARA,UCN,GCH1,ABAT,PRCP,BBS4,NTSR1,BMPR2,RNPEP,MKKS,ADRB1,UTS2R,ADORA1,VEGFC,DRD5,BDKRB1,GJA5
GO_NEGATIVE_REGULATION_OF_WOUND_HEALING	0.582903	1.66594	0	0.335576	58	36	NOS3,PDGFA,WNT4,CD109,ADRB2,HMGCR,VTN,TSPAN8,GJA1,PLAUR,ANXA2,PLAU,SERPINE1,PROS1,ALOX12,UBASH3B,ANXA5,PHLDB2,SERPING1,SMAD3,ABAT,APOE,CASK,PDGFB,CLASP1,SERPINE2,PRKG1,FGF2,PRKCD,EDN1,THBD,SERPINF2,CLASP2,SERPINB2,C1QTNF1,PLAT
GO_CELLULAR_RESPIRATION	-0.260747	-1.1774	0.0625	0.335592	143	133	PPARGC1A,NNT,IDH1,PINK1,SDHA,SLC25A25,C11orf83,ACO1,SLC25A14,COX19,POLG2,MECP2,UCN,COX7A2L,NDUFB8,SLC25A12,FAM54B,MTFR1,TAZ,IDH2,COX6C,COX6A1,COX4I1,FASTKD1,UQCRC1,NDUFS7,PANK2,IDH3B,MDH1B,COX6B1,COX5A,COX15,IMMP2L,NDUFB5,SIRT3,MDH1,NDUFB4,ETFDH,NDUFA6,CAT,UQCRQ,COX7C,COX5B,UQCR11,UQCRB,NDUFA4,NDUFB9,NDUFA5,IDH3G,NDUFA3,UQCRC2,SURF1,COX7B,COQ9,NDUFA12,NDUFA8,SUCLA2,UQCRH,NDUFA9,NDUFS4,SDHD,NDUFB3…
GO_NUCLEAR_ENVELOPE_ORGANIZATION	-0.299044	-1.17716	0.0555556	0.335961	81	76	NEK6,SPAG4,LPIN1,NUP210,PPP2R2A,TOR1AIP2,AKAP8L,SUN1,NUPL1,LEMD2,CHMP4B,DMPK,EMD,ANKLE2,PPP2CA,POM121,SUMO1,CTDNEP1,CHMP7,TMEM43,CHMP2A,PPP2R1A,TOR1B,NUP98,LMNA,PAFAH1B1,NDEL1,OSBPL8,TARDBP,GPER,UBXN2B,TPR,TMEM170A,PARP11,NUP37,NEK9,SPAST,REEP3,SYNE2,PRKCA,RANBP2,UBXN2A,VRK1,RAE1,SUN2,NUP43,NUP205,NSFL1C,NUP54,ZMPSTE24,NUP35,NUP88,NUP50,CDK1,TOR1AIP1,NUP153,BANF1,NUP62,REEP4,NUPL2,TMEM48,NUP214,P…
GO_DNA_TEMPLATED_TRANSCRIPTION_INITIATION	-0.263858	-1.17687	0	0.336489	202	178	HIST1H4I,NR3C2,PPARGC1A,DACH1,NR6A1,RORC,RARB,NR1D1,HIST4H4,NOTCH3,RBPJ,THRA,MED31,NPPA,MED15,PPARA,CDK7,CCNH,MAPK3,PPARD,RSF1,CDK9,CDK8,TAF1D,MAML2,MED8,KAT2B,NRBF2,NCOA6,PTRF,HIST1H4J,POLR1D,TAF12,NR2C2,GTF2B,GTF2A1,POLR2H,NAT14,CTGF,TAF13,TBPL1,SNW1,GTF2E1,MED20,MED26,MED16,TEAD1,HIST1H4K,GTF2H5,GTF2H4,MED7,MED13,TTF1,NR3C1,POLRMT,TAF3,TAF1,RARA,NR2C1,GTF2F1,POLR2J,MNAT1,TAF7,TAF1B,MED6,SMARCA…
GO_MONOSACCHARIDE_METABOLIC_PROCESS	0.469988	1.66744	0	0.338597	202	146	ALDOC,ENO2,PDK3,PFKFB4,PDK1,GPI,PGAM2,HK2,PFKFB3,SLC2A3,PGK1,TNF,DHDH,FPGT,PPARGC1A,PFKFB1,PDK4,GAPDH,HKDC1,PFKP,ENO1,MPI,PGAM1,IRS2,AKR1B1,HK3,CHST15,SLC2A1,TPI1,FUT6,POFUT2,PFKFB2,HK1,ALDOA,SLC25A1,SERP1,PFKL,WDTC1,PGM1,TKT,CYB5A,MAN2B1,CREM,GALM,GAA,GLYCTK,H6PD,AKR1A1,PPARD,CRYL1,GSTO2,KCNJ11,SLC35A2,FUCA1,GNPDA1,ATF4,SLC25A12,ENO3,PCK2,PGM2L1,GLB1,GNPDA2,BAD,PDK2,RBKS,GCLC,B4GALT1,NISCH,PMM1,…
GO_RIBOSOMAL_LARGE_SUBUNIT_ASSEMBLY	-0.363596	-1.17406	0.285714	0.341424	23	22	RPL12,RPL24,RSL24D1,RPL3L,RPL3,RPL5,RPL11,RPL10,RPL38,RPL6,PPAN,RPF2,FASTKD2,RPF1,DHX30,MRPL11,RPL23A,MRPL20,BRIX1,MDN1,DDX28,MRTO4
GO_EMBRYONIC_CRANIAL_SKELETON_MORPHOGENESIS	-0.369929	-1.17385	0.16	0.341688	46	37	TGFBR1,EIF4A3,RUNX2,WDR19,SMAD2,SIX1,SMAD3,CTNNB1,FGFR2,TULP3,TGFBR2,CHST11,TFAP2A,SIX2,TWIST1,PRRX1,MMP16,SIX4,BMP4,RDH10,SLC39A1,NIPBL,TGFB3,SETD2,SLC39A3,GNAS,HOXA1,GRHL2,MTHFD1L,MMP14,DLX2,NDST1,MED12,IRX5,MTHFD1,HOXA2,LHX1
GO_STEROID_METABOLIC_PROCESS	0.467995	1.66094	0	0.343015	237	153	LSS,HSD17B8,INSIG1,MSMO1,CACNA1H,INSIG2,HMGCS1,SCARB1,CUBN,MVD,ADM,WNT4,CYP11A1,SQLE,IDI1,SLCO1B3,PPARGC1A,SDR42E1,DHCR7,EBP,HSD17B7,MVK,HMGCR,FDFT1,HSD17B14,AKR1B1,CYP51A1,FDPS,NSDHL,LDLR,DHRS2,GGPS1,C14orf1,CYB5R2,ACLY,PRLR,PRKAG2,AKR1C1,LIPA,NPC1,LEPR,HSD17B3,LIPE,ACBD3,NPC2,PCSK9,SC5DL,APOL1,APP,SORL1,SREBF2,STARD5,TM7SF2,ATP8B1,PPARD,MECP2,HSD17B12,ACOT8,ABCG1,PLEKHA1,DHCR24,CEL,SRD5A1,HDLBP…
GO_MOTOR_NEURON_AXON_GUIDANCE	-0.417825	-1.16942	0.25	0.343571	27	20	KIF5C,EPHA4,PLXND1,CDK5,PLXNA3,ALCAM,NRP1,ETV4,SEMA3A,SEMA3F,EGR2,ERBB2,PLXNA2,PLXNA1,FGF8,LHX4,SLIT2,NOG,HOXA2,LHX1
GO_NEGATIVE_REGULATION_OF_NUCLEAR_DIVISION	-0.319564	-1.169	0.206897	0.34409	46	40	OSM,FBXO43,RPS6KA2,CSNK2A1,TNKS,TOM1L2,CSNK2A2,PRKAR1A,MAD2L2,PSMG2,ATRX,APC,TPR,BMP4,KLHL22,ATM,TOM1L1,BMP7,AURKAIP1,LIF,HORMAD1,ZW10,NME6,MAD1L1,BUB3,FBXO5,PTTG1,ZNF207,TEX14,BUB1,MSH2,MAD2L1,TTK,TERF1,MTBP,RAD1,CHEK1,BUB1B,CENPF,PLK1
GO_SULFUR_AMINO_ACID_METABOLIC_PROCESS	-0.327655	-1.16798	0.181818	0.345907	40	32	MAT1A,MTHFR,GGT1,MUT,CNDP2,AHCYL1,AHCYL2,GCLC,PCYOX1L,CTH,ENOPH1,SMS,EIF2B2,NFS1,MPST,MTR,PCYOX1,AHCY,ADO,APIP,EIF2B4,CPS1,MRI1,EIF2B1,GNMT,GCLM,MTAP,MTRR,MSRA,ADI1,MTHFD1,MTHFD2L
GO_REGULATION_OF_PROTEIN_INSERTION_INTO_MITOCHONDRIAL_MEMBRANE_INVOLVED_IN_APOPTOTIC_SIGNALING_PATHWAY	-0.335779	-1.16743	0.222222	0.346919	29	27	BMF,PPP1R13B,BCL2L11,YWHAE,BBC3,TP53BP2,YWHAZ,BAD,PPP3CC,YWHAQ,DYNLL1,YWHAG,PPP3R1,SFN,YWHAB,DYNLL2,TP53,TP73,YWHAH,NMT1,TFDP1,PMAIP1,BID,CASP8,MAPK8,E2F1,BCL2
GO_POSITIVE_REGULATION_OF_CARDIAC_MUSCLE_CELL_PROLIFERATION	-0.388623	-1.17052	0.222222	0.34723	19	15	GATA6,RBPJ,FGFR2,FGF9,TBX20,NRG1,WNT2,HEY2,FGF2,FGFR1,MAPK14,NOTCH1,CDK1,TBX2,CCNB1
GO_REGULATION_OF_CELL_CYCLE_ARREST	-0.289621	-1.16679	0.153846	0.347827	108	94	RNF112,MUC1,TGFB1,PPP2R5B,MLXIPL,GATA6,PPP2R5C,CDKN1A,ARID3A,RBL2,CDK5,BTG2,CRADD,UBA52,CDK9,RPS27A,CNOT6L,CAST,EP300,CCNK,UHRF2,CNOT7,CNOT2,TFDP2,TNKS1BP1,MDM4,CNOT8,FAP,FOXO4,CNOT4,NPM1,AKT2,GPER,SFN,C2orf29,PLK3,HMGN5,SOX4,CNOT1,RRP8,ATM,CDKN1B,TFAP4,CHEK2,TP53,ZNF268,TP73,DAB2IP,E2F4,BAX,ZNF385A,PCBP4,RBM38,CARM1,PML,GADD45A,TRIAP1,CNOT3,CDK4,MDM2,PRMT1,CNOT6,RASSF1,MED25,PLK2,PRKACA,PLAGL1,C…
GO_REGULATION_OF_TELOMERASE_ACTIVITY	-0.307984	-1.16996	0.190476	0.348233	43	41	OBFC1,PKIB,TNKS,HMBOX1,MAPK3,KLF4,CERS1,CTNNB1,MAPK15,TINF2,MAP2K7,NEK7,TEN1,MAPK1,WRAP53,ATM,TP53,PRKCQ,MEN1,PINX1,POT1,MAP3K4,CCT4,PML,NEK2,PPARG,GRHL2,TCP1,MAPKAPK5,ACD,AURKB,SRC,NVL,PNKP,PARM1,CCT2,TERF1,MCRS1,CTC1,DKC1,PIF1
GO_REGULATION_OF_UBIQUITIN_PROTEIN_LIGASE_ACTIVITY	-0.414377	-1.16594	0.258065	0.34954	18	16	DUSP1,RAB1A,PTEN,GOLGA2,LCMT1,GORASP1,TPR,ANAPC10,PCID2,FBXO5,XRCC3,DYNC1LI1,MAD2L1,GEN1,PLK1,CCNB1
GO_MITOCHONDRION_MORPHOGENESIS	-0.446807	-1.16193	0.258065	0.351263	19	18	POLG2,MTM1,MYH14,PANK2,COL4A3BP,FIS1,MFF,BAX,SSBP1,BCL2L1,DNM1L,NUBPL,POLDIP2,SLIRP,NDUFS6,OPA3,SUPV3L1,PNPT1
GO_DEOXYRIBOSE_PHOSPHATE_CATABOLIC_PROCESS	-0.361109	-1.16064	0.277778	0.353356	21	21	NUDT18,NEIL1,DERA,MPG,NUDT16,MBD4,PGM2,NT5M,NTHL1,ADA,SMUG1,MUTYH,TDG,NT5C,DUT,NUDT1,OGG1,SAMHD1,NEIL2,NUDT15,UNG
GO_REGULATION_OF_STEROID_BIOSYNTHETIC_PROCESS	0.555349	1.65657	0	0.355903	49	36	BMP2,INSIG1,INSIG2,TNF,WNT4,PPARGC1A,SNAI2,DHCR7,SNAI1,SEC14L2,NR1D1,FGFR4,POR,ABCG1,TSPO,APOE,ERLIN1,SREBF1,GFI1,ERLIN2,BMP6,PRKAA1,SCAP,AKR1C3,REST,SIRT1,VDR,ATP1A1,SF1,SOD1,NFKB1,DDX20,IL1B,CYP27B1,FGF19,PROX1
GO_CENTROSOME_LOCALIZATION	-0.434325	-1.1576	0.3125	0.359125	18	16	IFT20,DLG1,NIN,PAFAH1B1,NDEL1,EZR,NDE1,DYNC1LI2,SYNE2,SUN2,GPSM2,PLXNA2,TBCCD1,NUBP1,ASPM,AURKA
GO_PURINE_NUCLEOBASE_METABOLIC_PROCESS	-0.365029	-1.15634	0.194444	0.361167	21	19	AOX1,GDA,GMPR2,XDH,DPYD,PAICS,ADAL,PRTFDC1,HPRT1,APRT,ADA,GMPS,PRPS1,GMPR,PPAT,SHMT1,GART,IL1B,ACPP
GO_MYELOID_CELL_DIFFERENTIATION	0.465167	1.65742	0	0.363234	189	152	PRTN3,CSF2,ACP5,TNF,VEGFA,MB,MT1G,TGFB1,CD109,HCLS1,CSF1R,RELB,INHA,TNFSF9,JMJD6,UBD,EFNA2,GATA1,INHBA,DYRK3,PDE2A,L3MBTL3,EPAS1,CIB1,DHRS2,PIK3CD,IL11,RBPJ,ANXA2,THRA,CDKN2B,CAMK4,WASF2,CDKN1C,SH3PXD2A,BATF3,JUNB,MYH9,DNASE2,MMP9,TFRC,CASP9,MLL5,ARID4A,LGALS9,TNFRSF11A,BCL6,NKAP,CD86,THPO,CDC42,PIP4K2A,RPS19,NFE2L1,GLO1,ABI1,LYN,SP3,RB1,FOXP1,HOXB7,SRF,NCOA6,CTNNB1,EP300,TMOD3,FAM20C,GAB2,ADD1,G…
GO_NEGATIVE_REGULATION_OF_PROTEIN_ACETYLATION	-0.393375	-1.15348	0.27027	0.366604	21	17	ZNF451,MECP2,ATG5,SIN3A,PIH1D1,SIRT3,TAF7,TWIST1,HDAC2,CTBP1,MAGEA2B,PARK7,SIRT1,SET,NOC2L,BRCA1,FOXP3
GO_REGULATION_OF_TYPE_2_IMMUNE_RESPONSE	-0.405972	-1.1529	0.241379	0.367293	26	19	PRKCZ,BCL6,CD86,NDFIP1,CD74,IL29,ANXA1,RARA,IL6,SOCS5,IL4R,ECM1,NLRP3,GATA3,HLX,STAT6,RSAD2,IL27RA,IDO1
GO_SOMATIC_DIVERSIFICATION_OF_IMMUNOGLOBULINS	-0.360461	-1.15192	0.363636	0.369412	29	23	POLL,SWAP70,PMS2P5,POLM,ERCC1,PMS2P1,RNF168,TCF3,MSH3,CTNNBL1,MSH6,EXOSC3,RNF8,MLH1,PMS2,LIG4,HSPD1,PRKDC,MSH2,POLQ,NBN,EXO1,UNG
GO_REGULATION_OF_NEUTROPHIL_CHEMOTAXIS	0.630091	1.65093	0.0147059	0.37145	27	19	CXCL2,IL8,CXCL1,DAPK2,CXCL3,C3AR1,IL23A,RAC1,CAMK1D,CCL21,RAC2,MPP1,CD74,EDNRA,THBS4,TIRAP,SLIT2,C1QBP,IL1B
GO_MYELOID_DENDRITIC_CELL_ACTIVATION	0.687976	1.65053	0.016129	0.372792	26	17	CSF2,TGFB1,RELB,TNFSF9,UBD,HMGB1,DHRS2,RBPJ,CAMK4,BATF3,CD86,TGFBR2,PSEN1,TRAF6,LTBR,PYCARD,BATF2
GO_REGULATION_OF_PROTEIN_IMPORT_INTO_NUCLEUS_TRANSLOCATION	-0.376984	-1.14943	0.266667	0.374237	21	19	PDE2A,CDKN1A,EP300,IL6,UBR5,JAK2,MED1,GAS6,PARP10,SIRT1,TXN,MAVS,HSP90AB1,CDK1,HNF4A,OGG1,BRCA1,TMEM173,HSP90AA1
GO_DORSAL_VENTRAL_AXIS_SPECIFICATION	-0.42177	-1.14781	0.3	0.37758	20	18	EGF,SMAD2,RGS20,CTNNB1,LRP5L,LRP6,AXIN1,VAX2,SENP2,FZD5,BMPR1A,RGS19,LRP5,AXIN2,WNT3,MDFI,SMAD6,CXXC4
GO_G1_DNA_DAMAGE_CHECKPOINT	-0.30686	-1.14762	0.133333	0.378065	73	67	MUC1,PPP2R5C,CDKN1A,ARID3A,RBL2,BTG2,CRADD,UBA52,GIGYF2,RPS27A,CNOT6L,RPS27L,WAC,EP300,CNOT7,CNOT2,TFDP2,TNKS1BP1,MDM4,CNOT8,CNOT4,NPM1,SFN,C2orf29,FBXO31,PLK3,SOX4,CNOT1,ATM,CDKN1B,CHEK2,TP53,TP73,E2F4,BAX,ZNF385A,PCBP4,RBM38,CARM1,PML,GADD45A,TRIAP1,CNOT3,MDM2,PRMT1,CNOT6,PLK2,RFWD3,PLAGL1,CDC25C,CDK1,CDK2,CNOT10,RPA2,TFDP1,CASP2,UBB,PRKDC,CCND1,PIDD,E2F7,PCNA,GTSE1,CENPJ,E2F1,AURKA,CCNB1
GO_POSITIVE_REGULATION_OF_CHEMOTAXIS	0.473607	1.6355	0	0.378231	120	76	CXCL2,CCR1,IL8,CXCL1,DAPK2,VEGFA,PDGFRB,TGFB1,CXCL5,CXCL3,F3,HMGB1,VEGFB,C3AR1,FN1,CXCL10,IL23A,SWAP70,ADAM17,ANO6,FIGF,S1PR1,SERPINE1,S100A14,RAC1,ADAM10,TMEM102,LGALS9,CAMK1D,CREB3,CXCL13,STX4,MET,ITGA2,CCL21,RAC2,SMAD3,IL6R,NRP1,SEMA5A,CD74,PTK2B,PDGFB,IL6,BMPR2,PRKD2,AKT2,CX3CL1,MEGF8,EDNRA,PRKD1,FGF2,FGFR1,STX3,F2RL1,CCL5,THBS4,GAS6,GPSM3,TIRAP,CALR,TIAM1,DSCAM,CSF1,PPM1F,SLIT2,EDN2,LPAR1,RA…
GO_NEURAL_TUBE_DEVELOPMENT	-0.264824	-1.14685	0.25	0.380031	149	118	ALDH1A2,ADM,CHRD,SDC4,PTCH1,FKBP8,ZFP36L1,IPMK,KDM2B,NF1,CELSR1,WDR19,DEAF1,TMED2,SPINT1,DVL2,LIAS,FZD3,IFT52,RALA,MIB1,INTU,IFT57,BCL10,SEMA3C,VASP,RPS7,IFT140,SEC24B,BBS4,MKS1,TULP3,STK3,ATP6AP2,SUFU,IFT172,C6orf170,COBL,KDM6A,PTK7,DVL1,LRP6,ARL13B,VANGL2,RPGRIP1L,SSBP3,RARA,SKI,ARHGAP35,PLXNB2,PLOD3,SHROOM3,PHGDH,PFN1,TCTN1,FOXA1,PKD1,APAF1,TSC1,CTHRC1,ZEB2,PRKACB,TWIST1,DACT1,GSC,PSEN1,TRAF6,…
GO_BROWN_FAT_CELL_DIFFERENTIATION	0.597714	1.64836	0.0147059	0.38051	30	23	PLAC8,BNIP3,ERO1L,MB,PPARGC1A,ADRB2,PRDM16,LAMB3,PEX11A,SLC2A4,ZNF516,CEBPB,RGS2,ALDH6A1,ITGA6,METRNL,NUDT7,PTGS2,ADRB1,LRG1,RARRES2,ARL4A,CEBPA
GO_REGULATION_OF_LEUKOCYTE_CHEMOTAXIS	0.5112	1.63631	0.0229885	0.383985	96	57	CXCL2,CCR1,IL8,CXCL1,DAPK2,PADI2,VEGFA,CXCL5,CXCL3,HMGB1,VEGFB,C3AR1,NOV,CXCL10,IL23A,SWAP70,ADAM17,ANO6,FIGF,SERPINE1,S100A14,RAC1,ADAM10,TMEM102,LGALS9,CAMK1D,CREB3,CXCL13,CCL21,LYN,RAC2,IL6R,MPP1,CD74,PTK2B,IL6,CX3CL1,EDNRA,MMP28,F2RL1,CCL5,THBS4,GAS6,GPSM3,TIRAP,CALR,CSF1,SLIT2,EDN2,RARRES2,C5,IL12A,C1QBP,IL1B,THBS1,VEGFC,CCL2
GO_VENTRICULAR_SEPTUM_DEVELOPMENT	-0.311084	-1.14475	0.2	0.384421	54	46	EGLN1,HEY1,STRA6,DNM2,CITED2,PRDM1,SAV1,RBM15,FGFRL1,FGFR2,TRIP11,LTBP1,SUFU,PTK7,HEG1,VANGL2,HEYL,AP2B1,NKX2-5,GATA4,ZFPM2,HEY2,ZFPM1,SOX4,LUZP1,GATA3,FRS2,C5orf42,SALL4,FZD1,NOTCH1,NPRL3,MDM2,SMAD7,DCTN5,LMO4,HES1,WHSC1,TBX3,ID2,CYR61,WNT11,FZD2,SMAD6,PROX1,GJA5
GO_REGULATION_OF_WOUND_HEALING	0.486609	1.63837	0	0.385175	126	85	MYLK,NOS3,TNFAIP3,PDGFA,WNT4,VIL1,CD109,ADRB2,HMGCR,GSN,F3,VTN,TSPAN8,GJA1,CAV1,HMGB1,VEGFB,PLAUR,ANXA2,TC2N,STX2,PLAU,ANO6,SERPINE1,PRKCE,PROS1,SOX15,F2R,ALOX12,UBASH3B,FAM46A,ANXA5,TXK,PHLDB2,PPARD,S100A9,LYN,SERPING1,SMAD3,ABAT,LBH,ENPP4,RREB1,PTGER4,APOE,CASK,ARFGEF1,ANXA1,PDGFB,TGFBR2,FAP,USF1,CLASP1,SERPINE2,PRKG1,FOXA2,TLR4,FGF2,PRKCD,F2RL1,PRKCQ,CAPN3,PRKCA,TEC,EPB49,VPS33B,STXBP5,EDN1,TN…
GO_REGULATION_OF_HORMONE_METABOLIC_PROCESS	0.629871	1.64036	0.0135135	0.386424	26	20	BMP2,STC2,WNT4,PPARGC1A,DUOXA1,POR,ARNT,DUOXA2,PAX8,STUB1,TCF7L2,TRERF1,KDM1A,BMP6,GATA3,AKR1C3,REST,ATP1A1,HIF1A,GAL
GO_BICARBONATE_TRANSPORT	0.599046	1.63378	0	0.386604	44	27	CA9,CA12,SLC4A5,SLC26A7,SLC26A1,SLC26A6,BEST1,CA2,AQP1,CYB5R2,SLC4A4,CYB5R4,SLC26A11,CA5B,CYB5R1,CA3,SLC26A2,CYB5RL,SLC4A7,SLC4A11,SLC26A10,SLC4A3,SLC4A2,SLC26A9,CA13,SLC26A4,SLC4A8
GO_PLATELET_DEGRANULATION	0.49012	1.6442	0	0.387812	107	69	A1BG,SERPINA3,ITGB3,VEGFA,QSOX1,PDGFA,VCL,TGFB1,EGF,SPARC,STXBP1,HABP4,VEGFB,FN1,PSAP,ITIH4,LAMP2,ALDOA,FIGF,SERPINE1,PROS1,CD9,APP,TIMP1,TUBA4A,ISLR,LYN,CTSW,CD63,SERPING1,APLP2,FAM3C,TGFB2,PCDH7,CFD,CALM2,FLNA,CALM3,CYB5R1,PDGFB,ALB,SEPP1,WDR1,ACTN4,ABCC4,LGALS3BP,SRGN,ACTN1,SERPINA1,ECM1,CALM1,TGFB3,TLN1,PHACTR2,GAS6,TMSB4X,EPB49,CDC37L1,TMX3,ITGA2B,SERPINF2,SOD1,SYK,PECAM1,RARRES2,BRPF3,CLU,T…
GO_PROTEIN_DEALKYLATION	0.583564	1.62899	0.0136986	0.389286	29	26	KDM3A,KDM4B,KDM1B,JMJD6,KDM5B,KDM6B,KDM2B,HSF4,KDM4C,JHDM1D,KDM4D,KDM5C,UBE2B,KDM2A,PHF8,KDM6A,KDM3B,KDM1A,KDM5A,KDM5D,JMJD1C,ARID5B,PHF2,ALKBH4,KDM4A,C14orf169
GO_POSITIVE_REGULATION_OF_HISTONE_METHYLATION	-0.370513	-1.14142	0.192308	0.39065	33	28	PHF1,JARID2,MLL,CHTOP,CTNNB1,RNF20,SNW1,OGT,ZNF304,SMAD4,GCFC1,RDBP,AUTS2,MTF2,PAF1,CTR9,SIRT1,XBP1,EED,TET1,RTF1,WDR61,DNMT3B,PAXIP1,HIST1H1B,DNMT1,BRCA1,PHF19
GO_ANTIGEN_PROCESSING_AND_PRESENTATION_OF_EXOGENOUS_PEPTIDE_ANTIGEN_VIA_MHC_CLASS_I	-0.304025	-1.13802	0.157895	0.391054	66	55	HLA-A,HLA-B,HLA-E,NCF2,HLA-F,PSMB8,B2M,PSMB9,HLA-C,CYBA,PSMD10,ITGB5,PSMA6,ITGAV,PSMB4,PSMB1,PSMA2,PSMC1,PSMB7,PSME1,PSMC4,PSMD4,PSMF1,PSMC5,PSMC6,PSMC2,PSMA1,PSMB6,PSMD7,PSMD3,PSMA5,PSMD13,PSMB2,PSMD9,PSMA4,PSME2,PSMB10,PSMA7,PSMC3,PSMB5,PSMD12,PSMB3,PSME4,PSMD14,PSME3,PSMD5,PSMD6,PSMD2,PSMD8,PSMD11,IFI30,PSMA3,PSMD1,CYBB,NCF4
GO_RNA_POLYADENYLATION	-0.369944	-1.14066	0.242424	0.392258	29	27	APP,PABPC1,PAPD4,AHCYL1,GRSF1,PABPC1L,CSTF1,CDC73,PAPOLA,WDR33,SSU72,CPSF6,TUT1,PAPOLG,ZC3H3,NUDT21,PCF11,CSTF3,SYMPK,PAF1,LEO1,CLP1,CPSF1,CPSF2,MTPAP,CSTF2,PNPT1
GO_RESPONSE_TO_BACTERIUM	0.435511	1.63054	0	0.39249	528	293	HLA-A,CSF2,CXCL2,CCL20,TH,HIST1H2BJ,PLAC8,IL8,IL10RA,NOS3,CXCL1,MGST1,TNFRSF9,HLA-DRB1,ACP5,NGFR,HIST1H2BE,SCARB1,TNFAIP3,TNF,IL18BP,ADM,DEFB103A,NFKBIA,TGFB1,PPARGC1A,TNFRSF10C,CD14,CXCL5,VIL1,LY96,CXCL3,SOCS3,TLR6,PTGER1,SPARC,HIST1H2BK,TNFRSF1B,LTA,ENTPD2,F3,MICA,HLA-B,HDAC5,LYST,OPTN,NR1D1,CAV1,ICAM1,PGLYRP3,NFKB2,FN1,MR1,CXCL10,TMF1,HLA-E,ABR,TNFRSF10D,IL23A,RBPJ,CDK19,DUSP10,PLA2G6,TNFRSF10…
GO_NON_CANONICAL_WNT_SIGNALING_PATHWAY	-0.254107	-1.1398	0.0769231	0.394147	140	119	FRZB,WNT4,DAAM1,CELSR3,TNRC6C,PSMB8,ROR2,CELSR1,RAC1,PSMB9,RYK,CDC42,DVL2,AP2A1,PPP3CA,GNB1,EIF2C4,FZD3,RHOA,NFATC1,UBA52,AP2A2,RPS27A,CALM2,CTNNB1,TCF7L2,PSMD10,PPP3CB,ARRB2,CLTC,CALM3,PTK7,DVL1,PLCB3,VANGL2,SMURF1,PPP3R1,PSMA6,PLCB1,SMURF2,CELSR2,AP2B1,AP2S1,PFN1,TNRC6A,ROR1,CTHRC1,GPC6,GNG2,PARD6A,EIF2C2,MAP3K7,NLK,FZD5,CALM1,PSMB4,LEF1,FZD4,PSMB1,FZD6,PSMA2,PDE6G,PSMC1,PSMB7,EIF2C3,PSME1,FZD1…
GO_REGULATION_OF_GLUCOSE_IMPORT	0.544328	1.64086	0.0138889	0.394422	60	44	HK2,NGFR,TNF,MZB1,FAM132A,RTN2,CLTCL1,IRS2,ENPP1,PRKCZ,LMBRD1,INSR,PRKAG2,ADIPOR2,MARCKS,PRKCI,PEA15,SIRT6,RHOQ,PIK3R2,PIK3R1,ARPP19,OSBPL8,PTPN11,AKT2,APPL1,RAP1A,GSK3A,MAPK14,CAPN10,IRS1,CREBL2,PRKAA1,RNASEL,AKT1,GRB10,PIK3R3,NFE2L2,KIAA0528,ASPSCR1,REPIN1,RPS6KB1,RARRES2,FGF19
GO_REGULATION_OF_MICROTUBULE_POLYMERIZATION	-0.348138	-1.13559	0.285714	0.395374	31	26	CLIP3,CAV1,RGS2,SLAIN2,CLIP1,EML2,RPS3,ABL1,TUBGCP2,ARL2,INPP5J,CLASP1,MAPT,MAPRE1,CDKN1B,TBCD,TUBGCP5,PSRC1,TUBGCP4,CLASP2,TUBGCP6,TERF1,TUBGCP3,STMN1,FKBP4,FES
GO_CELLULAR_HORMONE_METABOLIC_PROCESS	0.504081	1.63181	0	0.395555	104	64	ALDH1A2,HSD17B8,CACNA1H,SCARB1,ADM,WNT4,CYP11A1,PPARGC1A,ECE1,HSD17B7,HSD17B14,AKR1B1,RDH5,DHRS2,DHRS3,RDH13,AKR1C1,HSD17B3,ALDH8A1,CYP26B1,SCPEP1,BCMO1,STARD5,HSD17B12,PLEKHA1,RETSAT,SRD5A1,RDH11,DHRS4,DGAT1,TIPARP,BCO2,CYP1B1,SGPL1,RDH14,RBP1,ALDH1A1,CRABP1,LRAT,SDR16C5,STAT5B,RDH10,PNPLA4,STARD3,PLB1,HSD17B4,HSD17B1,SCP2,MED1,AKR1C3,HSD17B11,ALDH1A3,DGAT2,COMT,FDXR,FDX1,CRABP2,SRD5A3,HSD17B6,I…
GO_PYRIMIDINE_NUCLEOSIDE_METABOLIC_PROCESS	-0.32155	-1.13835	0.24	0.396572	51	35	UPP1,CDA,NME7,TYMP,NT5E,DHFRL1,ENTPD4,DPYD,CMPK1,UCK1,NME3,NT5M,UCKL1,DCTD,TK2,UPRT,DCK,NME6,AK3,NT5C,APOBEC3F,NME4,CTPS2,DUT,APOBEC3C,TK1,NT5C3,DHODH,ERH,UCK2,NME1,APOBEC3G,UMPS,TYMS,CAD
GO_DNA_CATABOLIC_PROCESS	-0.359441	-1.13411	0.285714	0.397961	27	23	HMGB1,DNASE1,ISG20,DNASE1L1,H1F0,DNASE2,FBXO18,KPNA1,DFFB,KPNB1,XRN2,TATDN1,DFFA,TATDN2,ENDOG,MUS81,CASP3,AIFM1,HMGB2,DICER1,SETMAR,DNASE1L2,FOXL2
GO_METANEPHROS_DEVELOPMENT	-0.292725	-1.1323	0.318182	0.401653	81	52	CALB1,WNT4,PDGFRB,PTCH1,SOX9,FOXD1,NF1,BASP1,LAMB2,SIX1,FBN1,PAX8,CTNNB1,LGR4,GDF11,PDGFB,SOX8,SMAD4,APH1A,FRAS1,PKD1,IRX2,IRX3,ROBO2,SIX2,FOXJ1,EYA1,SIX4,BMP4,RDH10,NIPBL,CTSH,GATA3,GLI3,BMP7,WNT7B,STAT1,OSR2,EGR1,FMN1,ACAT1,HES1,FGF8,DLG5,PKD2,ID2,OSR1,HOXC11,BCL2,ID3,KIF26B,LHX1
GO_NEURON_PROJECTION_REGENERATION	-0.358192	-1.13217	0.294118	0.401954	33	22	ADM,CALU,CTNNA1,LAMB2,ULK1,PTPRF,TSPO,APOE,RTN4RL2,RTN4RL1,JUN,MTR,CHST3,TNC,JAK2,RXRA,FAS,APOD,ISL1,MATN2,DHFR,BCL2
GO_EXTRACELLULAR_STRUCTURE_ORGANIZATION	0.444963	1.62483	0	0.409427	304	201	ITGB2,ITGB6,P4HA1,ITGA5,COL13A1,ERO1L,TNXB,TNF,ITGB3,LOXL2,PDGFA,MMP7,NPHS1,TGFB1,MMP11,LCP1,LAMA4,SPARC,OLFML2A,DDR2,GSN,MMP13,SH3PXD2B,COL27A1,LAMB3,TGFBR1,VTN,ELF3,MATN4,COL6A2,ITGA10,ICAM1,CTSK,COL6A1,ITGAX,COL5A3,NFKB2,TGFBI,TLL2,CTSS,FN1,COL7A1,HTRA1,ANXA2,LOX,RECK,MPZL3,ADAM8,SOX9,TNXA,DDR1,WASH1,NF1,ITGB4,SERPINE1,BCL3,MYO1E,CDH1,CAPNS2,MMP9,MATN3,APP,ADAM10,TIMP1,F11R,ILK,SPINT1,TIMP2,LA…
GO_NEGATIVE_REGULATION_OF_ACTIN_FILAMENT_POLYMERIZATION	-0.317498	-1.122	0.3	0.410122	44	39	VIL1,TMOD1,FHOD3,GSN,SPTB,TMOD2,MYADM,TWF2,BBS4,CAPZB,TMOD3,AVIL,ARFGEF1,TMSB4Y,ADD1,CAPZA2,CAPZA1,TWF1,PFN1,ADD2,PRKCD,CAPG,RDX,TRIOBP,SPTBN1,SPTAN1,PFN2,EPB49,SPTBN5,VILL,MKKS,KANK1,TMOD4,SLIT2,EPS8,SPTBN2,CAPZA3,PFN4,SCIN
GO_POSITIVE_REGULATION_OF_CHROMOSOME_ORGANIZATION	-0.249239	-1.12159	0.1	0.4109	150	138	ANAPC11,VEGFA,MUC1,TGFB1,PPARGC1A,SNAI2,JDP2,OBFC1,PKIB,PHF1,AKAP8L,WBP2,RAB1A,TNKS,BCL6,HMBOX1,PTEN,JARID2,MAPK3,GOLGA2,CDK9,MLL,KAT2B,RB1,RPS6KA5,CHTOP,ERCC1,CTNNB1,SIN3A,NSMCE2,MAPK15,EP300,PIH1D1,SLX4,TINF2,RNF20,SNW1,C6orf89,MAP2K7,MIER1,OGT,ZNF304,NEK7,HNRNPA1,RAD50,ATRX,SMAD4,TERF2,KDM1A,TADA2B,PRKD2,SREBF1,H2AFY,GCFC1,GORASP1,RPS6KA4,RDBP,RNF40,MAPK1,DAXX,TPR,TNKS2,AUTS2,PRKD1,NAP1L2,WRAP…
GO_BETA_CATENIN_TCF_COMPLEX_ASSEMBLY	-0.317456	-1.12444	0.227273	0.411515	43	40	HIST1H4I,HIST4H4,TCF7L1,CTNNB1,HIST1H4J,TCF7L2,EP300,TLE2,CDC73,HIST1H4K,KAT5,BCL9,PYGO1,LEF1,CREBBP,TLE3,ASH2L,BCL9L,MEN1,MLL2,LEO1,TLE1,HIST1H4B,SMARCA4,TRRAP,HIST1H4H,HIST1H4E,HDAC1,PYGO2,HIST1H4C,TERT,AXIN2,RBBP5,HIST1H4D,TCF7,HIST1H4L,RUVBL1,MYC,HIST1H4A,TLE4
GO_OOGENESIS	-0.304144	-1.12755	0.310345	0.411573	65	45	WNT4,PDE3A,FOXO3,DIAPH2,BMPR1B,RPS6KA2,INHBB,KIAA0430,AURKC,PAQR5,HEXB,ERCC1,CTNNB1,PABPC1L,PTK2B,KIAA0196,REC8,GDF9,AMH,ATM,MLL4,ZP3,RPS6,DMC1,MLL2,POMZP3,ZNF830,PAQR7,PLD6,HORMAD1,CDC25B,TAF4B,ZGLP1,FBXO5,MLH1,BRCA2,SRC,YBX2,DDX20,ASPM,TRIP13,CCNB1,BCL2,EREG,FOXL2
GO_NEGATIVE_REGULATION_OF_CELLULAR_PROTEIN_CATABOLIC_PROCESS	-0.301697	-1.12411	0.166667	0.412034	64	56	SDCBP,ANXA2,GIPC1,GABARAPL2,CSNK2A1,PRKCG,OPHN1,MTM1,KIAA1432,UBXN1,CSNK2A2,WAC,LAMP3,MAD2L2,SUFU,PSMG2,BAG6,N4BP1,APC,TPR,FHIT,PSEN1,CDK5RAP3,KLHL22,ATM,RGP1,DAB2IP,TRIM39,BAG5,KIAA1967,TAF9,PARK7,TLK2,PSMF1,PML,HFE,ZW10,USP14,MAD1L1,BUB3,HSP90AB1,SVIP,ZNF207,FURIN,TEX14,BUB1,SMARCC1,MAD2L1,TTK,PDCL3,USP19,TERF1,BUB1B,PBK,CENPF,PLK1
GO_NEGATIVE_REGULATION_OF_DENDRITE_DEVELOPMENT	-0.399554	-1.12407	0.333333	0.412183	28	21	NGEF,EFNA1,GSK3B,DNM3,PTEN,PPP3CA,NLGN3,RAPGEF2,APOE,ASAP1,GORASP1,KIAA0319,TRPC6,HDAC2,BCL11A,CARM1,YWHAH,PLK2,ARF6,ID1,NFATC4
GO_DNA_ALKYLATION	-0.357572	-1.12686	0.205882	0.41318	45	31	KDM1B,TDRKH,FOS,MLL5,BAZ2A,GATAD2B,MLL,ATRX,MGMT,GATAD2A,ZFP57,GNAS,EHMT2,HEMK1,PLD6,PICK1,TRDMT1,EHMT1,EZH2,DMAP1,MTRR,CTCF,ATF7IP,MTA2,PRMT7,TET3,DNMT3A,DNMT3B,TRIM28,DNMT1,BEND3
GO_NEGATIVE_REGULATION_OF_CELL_CYCLE_G2_M_PHASE_TRANSITION	-0.360888	-1.11997	0.264706	0.414404	25	23	GPR132,FOXN3,SYF2,HUS1B,H2AFY,FOXO4,MIIP,CDK5RAP3,TAOK3,ATM,ZNF830,USP47,NAE1,CDK1,HUS1,ATF5,CCNA2,NBN,BLM,FANCI,HMGA2,MRE11A,CLSPN
GO_ALCOHOL_CATABOLIC_PROCESS	-0.307601	-1.11599	0.238095	0.415694	58	43	SCARB1,ALDH2,ENPP2,SARDH,TPI1,DMGDH,ALDH3B1,SMPD1,SMPD3,INPP5K,PTEN,CEL,NTSR1,APOE,TRERF1,IMPA1,PLA2G15,SNX17,SYNJ1,SLC44A1,NUDT3,PNPLA8,AKR1C3,GK5,SCARF1,MTMR2,INPP5E,CYP39A1,INPP1,GPD2,ALDH7A1,SORD,ALDH3B2,SRD5A3,SMPD4,CHDH,CYP24A1,ALDH1B1,CYP27B1,GK,IMPA2,SMPDL3A,SMPDL3B
GO_CARBOHYDRATE_PHOSPHORYLATION	0.652525	1.62268	0.0140845	0.416324	22	21	PFKFB4,HK2,PFKFB3,PFKFB1,HKDC1,HK3,PFKFB2,HK1,RBKS,GNPTG,GALK1,NAGK,GALK2,GNE,SGK196,IPPK,DAK,GNPTAB,KHK,XYLB,PFKM
GO_NEUTRAL_LIPID_BIOSYNTHETIC_PROCESS	-0.358637	-1.11764	0.333333	0.418613	29	24	LPIN1,AGPAT4,LPIN3,PNPLA3,LPCAT4,LPIN2,LPCAT1,DGAT1,AGPAT2,AGPAT9,PLCE1,AGPAT5,GPAT2,AGPAT1,DGAT2,LCLAT1,AGPAT6,GPAM,AGPAT3,GPD1L,GK,MOGAT3,PCK1,AGMO
GO_CARDIAC_SEPTUM_MORPHOGENESIS	-0.296817	-1.11457	0.16	0.418952	49	42	EGLN1,HEY1,GATA6,RARB,CITED2,DHRS3,SAV1,RBM15,FGFRL1,ACVR1,JAG1,FGFR2,VANGL2,RARA,HEYL,TBX20,NKX2-5,GATA4,ZFPM2,HEY2,ZFPM1,SOX4,FZD1,DVL3,NOTCH1,MDM2,PARVA,SMAD7,ISL1,MSX2,NOTCH2,HES1,WHSC1,TBX3,FGF8,ID2,CYR61,WNT11,TBX2,FZD2,PROX1,GJA5
GO_RESPONSE_TO_ELECTRICAL_STIMULUS	0.588685	1.61947	0.0144928	0.420498	43	27	TH,TACR1,RAB3A,PPARGC1A,CD14,EEF1A2,PALM,SLC9A1,DISC1,PSMB9,S100A13,BTG2,NELF,GJB6,IL6,HNRNPD,P2RX7,NRF1,BRD1,REST,MSTN,SRC,CDK2,RPS6KB1,HIF1A,AKAP5,ADSS
GO_POSITIVE_REGULATION_OF_LOCOMOTION	0.42839	1.61408	0	0.421611	420	310	CXCL2,CCR1,CCL20,ITGA5,MYLK,BMP2,IL8,CXCL1,DAPK2,TACR1,EPB41L4B,ACP5,SCARB1,TNF,ITGB3,VEGFA,PDGFA,PLVAP,PDGFRB,TGFB1,CXCL5,VIL1,HDAC9,CXCL3,CCBE1,SEMA4B,SNAI2,LGALS1,CSF1R,SEMA6B,SPARC,SNAI1,DDR2,ATP8A1,F3,IRS2,TGFBR1,VTN,HYAL1,EPB41L5,ENPP2,ICAM1,FAM115C,CIB1,HMGB1,VEGFB,SEMA7A,FAM110C,C3AR1,PIK3CD,FN1,CXCL10,IL23A,TRIM11,SDCBP,GLI1,MCAM,INSR,DOCK4,KIAA1199,SEMA6C,SWAP70,ADAM17,ADAM8,SOX9,ROR2,P…
GO_FIBROBLAST_GROWTH_FACTOR_RECEPTOR_SIGNALING_PATHWAY	-0.269952	-1.11272	0.157895	0.422833	84	67	FGF3,KAL1,FGFBP1,RBFOX2,FGFR4,CBL,ESRP1,FGFRL1,MAPK3,GRB2,KIF16B,UBA52,RAB14,IQGAP1,RPS27A,CEP57,SPRED2,FGFR2,GALNT3,POLR2H,CTGF,FGF9,FRS3,TIAL1,HNRNPA1,NCBP2,SHOC2,GTF2F1,POLR2J,PTPN11,MAPK1,FGF5,FGF20,FGF2,FGFR1,POLR2I,ESRP2,POLR2C,GTF2F2,PTBP1,TIA1,FRS2,POLR2A,POLR2F,SETX,SPRED1,POLR2E,FIBP,HNRNPF,FLRT3,POLR2G,POLR2K,POLR2B,FGF8,NDST1,UBB,HNRNPH1,FGFR3,POLR2D,SHCBP1,POLR2L,HNRNPM,NOG,NCBP1,FGF…
GO_MORPHOGENESIS_OF_EMBRYONIC_EPITHELIUM	-0.261965	-1.10946	0.1875	0.423221	134	110	ALDH1A2,ADM,WNT4,EPB41L5,SDC4,PTCH1,SOX9,IPMK,KDM2B,CELSR1,DEAF1,TMED2,SPINT1,DVL2,LIAS,HNF1B,FZD3,IFT52,RALA,MIB1,SIX1,IFT57,BCL10,VASP,JAG2,GRSF1,RPS7,PAX8,CTNNB1,SEC24B,FGFR2,BBS4,MKS1,TULP3,STK3,SUFU,TGFB1I1,IFT172,COBL,KDM6A,PTK7,DVL1,LRP6,VANGL2,SOX8,RARA,SKI,ARHGAP35,PLXNB2,TFAP2A,SHROOM3,C1orf172,PFN1,TCTN1,APAF1,TSC1,IRX2,IRX3,CTHRC1,ZEB2,PRKACB,TWIST1,HHEX,TRAF6,SOX4,BMP4,STK4,RDH10,LAM…
GO_REGULATION_OF_ESTABLISHMENT_OF_PROTEIN_LOCALIZATION_TO_PLASMA_MEMBRANE	-0.301935	-1.1124	0.2	0.423671	48	41	VIL1,CLIP3,CIB1,TMBIM1,NKD2,GNB2L1,TMEM59,STX4,DLG1,ARHGEF16,CNST,PRKCI,RHOG,ACSL3,PDPK1,RHOQ,RER1,PPFIA1,PLS1,LDLRAP1,PIK3R1,ITGB1,EZR,GPER,APPL1,WNK3,PPP2R5A,ITGA3,LRRC15,AR,LYPLA1,KIF5B,GOPC,CSK,AKT1,BCL2L1,ARF6,PKDCC,EPHA2,AGR2,RANGRF
GO_POSITIVE_REGULATION_OF_MRNA_PROCESSING	-0.349439	-1.10874	0.333333	0.424424	32	27	C11orf35,TNRC6C,CPEB3,PABPC1,BTG2,ZFP36,CNOT7,SNW1,CDC73,NCBP2,SNRNP70,EIF2C2,CNOT1,DAZAP1,PAF1,LEO1,HSPA1A,THRAP3,POLR2G,TNRC6B,RBMX,PRPF19,TRA2B,HSPA8,NCBP1,CCNB1,SF3B4
GO_LONG_TERM_MEMORY	0.649787	1.61637	0	0.424495	28	16	CALB1,TACR1,SLC17A7,PRKCZ,RASGRF1,CAMK4,PJA2,CPEB3,MECP2,SRF,BTBD9,CTNS,MTOR,EIF2AK4,RPS6KB1,RGS14
GO_MOVEMENT_IN_ENVIRONMENT_OF_OTHER_ORGANISM_INVOLVED_IN_SYMBIOTIC_INTERACTION	0.476948	1.61615	0.0121951	0.427137	87	67	ITGB6,ITGA5,HLA-DRB1,SCARB1,ITGB3,PVRL4,SELPLG,EFNB3,CAV1,LDLR,ICAM1,DPP4,ANPEP,CLDN1,NPC1,LAMP1,TFRC,ITCH,F11R,XPR1,CD86,ACE2,CD81,SCARB2,UVRAG,ITGA2,HSPA1B,CTSB,CD55,CXADR,LAMP3,MRC1,DAG1,DYNLT1,EPS15,ITGB1,ITGB7,CAV2,ITGB5,NCAM1,SLC1A5,CXCR4,ITGAV,VPS18,WWP1,EFNB2,VAMP8,PPIA,CD46,SLC20A2,WWP2,PVRL2,GAS6,HSPA1A,SIVA1,ZNF639,TNFRSF14,NUP153,IDE,AXL,HYAL2,PVRL1,PVR,KPNA3,ADRBK1,RPSA,TYRO3
GO_POSITIVE_REGULATION_OF_TUMOR_NECROSIS_FACTOR_SUPERFAMILY_CYTOKINE_PRODUCTION	-0.310198	-1.10708	0.318182	0.427774	57	38	ZBTB20,CD14,LY96,HMGB1,HLA-E,IL23A,SPON2,ADAM8,TLR1,LGALS9,CD86,MAPKAPK2,CYBA,RASGRP1,RIPK2,PIK3R1,TWIST1,TLR2,TLR4,ARFGEF2,JAK2,HDAC2,FADD,ARHGEF2,TIRAP,TLR3,ISL1,MAVS,NCL,PYCARD,NOD1,RIPK1,CLU,HSPB1,THBS1,CCL2,CARD9,NFATC4
GO_DORSAL_VENTRAL_PATTERN_FORMATION	-0.291765	-1.10686	0.210526	0.428199	91	58	NKX6-1,EGF,CHRD,PTCH1,BMPR1B,FKBP8,GLI1,WDR19,DLL4,TTC21B,FBXL15,IFT52,SMAD2,INTU,SP8,RGS20,DUSP6,CTNNB1,TULP3,LRP5L,SUFU,IFT172,C6orf170,LRP6,ARL13B,AXIN1,AIDA,TCTN1,FOXA1,TBX20,NKX2-1,GSC,VAX2,PSEN1,DYNC2H1,BMP4,SENP2,FZD5,LMX1B,GLI2,GLI3,BMPR1A,RGS19,EDN1,LRP5,LRP4,FGF8,AXIN2,IFT122,OVOL2,WNT3,DISP1,MDFI,NOG,SMAD6,CXXC4,HOXA2,LHX1
GO_REGULATION_OF_BLOOD_CIRCULATION	0.439004	1.61414	0	0.429877	295	174	STC1,SCN5A,TH,NOS3,CACNA1H,TACR1,DES,HMOX1,CORIN,SLC1A1,ADM,KCNE2,GSTM2,KCND1,SNTA1,TNNI3,SCN1B,ECE1,ADRB2,KCNK6,HMGCR,ACE,KCNH2,CACNB3,ATP2A1,GJA1,CAV1,KCNMB4,ICAM1,EPAS1,P2RY1,ATP2A3,PTGS1,PDE5A,GJC1,APLN,SLC9A1,ATP1A3,PLA2G6,KCNIP2,DOCK4,THRA,ALOX5,TRPC1,PKP2,NPPA,KCNQ1,BDKRB2,JUP,TMEM65,CELF2,F2R,ALOX12,SCPEP1,CACNB1,DSP,ATP1B2,SLC8A2,ACE2,GAA,ASPH,CAMK2D,P2RX4,EPHX2,RGS2,PPARD,ITPR3,TPM1,KCN…
GO_RESPONSE_TO_PROGESTERONE	0.568539	1.60393	0.0135135	0.431488	50	38	TXNIP,TACR1,TGFB1,GABRB1,CATSPER1,C3,SOCS3,PTN,ADRB2,CATSPER2,CAV1,JUNB,FOS,TGFB2,RELA,BAD,PTGER4,TSPO,DSG2,ABHD2,SREBF1,OXTR,CLDN4,CATSPERB,PTGER2,TGFB3,CATSPER3,NCOA1,NR1H3,SPHK1,FOSB,CCNE1,MBP,SRC,THBS1,TYMS,FOSL1,CCL2
GO_ANDROGEN_METABOLIC_PROCESS	0.686622	1.61505	0	0.432684	30	17	HSD17B8,SCARB1,ADM,WNT4,PPARGC1A,HSD17B3,PLEKHA1,SRD5A1,TIPARP,SGPL1,HSD17B4,HSD17B1,MED1,AKR1C3,HSD17B11,SRD5A3,HSD17B6
GO_POSITIVE_REGULATION_OF_NEUTROPHIL_MIGRATION	0.628902	1.58851	0	0.432731	27	20	CXCL2,IL8,CXCL1,DAPK2,CXCL3,C3AR1,IL23A,ADAM8,RAC1,CAMK1D,CCL21,RAC2,PTGER4,CD74,EDNRA,PAWR,THBS4,TIRAP,C1QBP,IL1B
GO_EYE_PHOTORECEPTOR_CELL_DEVELOPMENT	0.652794	1.60885	0.0327869	0.43354	31	17	TH,FSCN2,VEGFA,NRL,PRDM1,RDH13,PRKCI,BBS4,CEP290,RORB,RP1,NAGLU,NR2E3,CCDC66,TOPORS,THY1,MYO7A
GO_REGULATION_OF_TRANSCRIPTION_FROM_RNA_POLYMERASE_II_PROMOTER_IN_RESPONSE_TO_HYPOXIA	0.600351	1.60887	0.0140845	0.43354	32	29	EGLN3,CA9,VEGFA,EGLN1,CITED2,EPAS1,BACH1,RBPJ,SIRT2,UBE2D2,UBA52,ARNT,RPS27A,UBE2D1,EP300,UBE2D3,TCEB2,HIF1AN,EGLN2,TCEB1,CREBBP,VHL,RBX1,NOTCH1,EGR1,UBB,CUL2,HIF1A,STOX1
GO_PLASMA_MEMBRANE_FUSION	0.602446	1.58677	0.0547945	0.433745	26	18	SERPINA5,CATSPER1,ROPN1B,STX11,STX2,TIE1,SNAP25,CD9,STX4,SNAP23,STX1A,STX19,SNAP47,STX1B,SNAP29,STX3,NSF,SNAPIN
GO_MAINTENANCE_OF_CELL_NUMBER	-0.275349	-1.10382	0.25	0.434144	132	104	DPPA2,PRDM16,POU5F1,EPAS1,FOXO3,RBPJ,SOX9,NKAP,STAT3,KLF4,SMAD2,NANOG,FOXO1,ZHX2,CTNNB1,JAG1,BRAF,HOOK3,POLR2H,CDC73,MED28,GATA2,MED7,VANGL2,EIF4E,SMAD4,SKI,BCL9,ELF5,POLR2J,LSM1,LDB2,SIX2,CDH2,FGF2,PRRX1,FGFR1,SOX4,PCM1,MED30,POLR2I,CUL4A,VPS72,NIPBL,DDX6,POLR2C,METTL14,BCL9L,MTF2,MED14,BMPR1A,LDB1,FUT10,SS18,KLF10,PAF1,SALL4,CTR9,POLR2A,POLR2F,LEO1,YAP1,CDX2,NOTCH1,LIF,TRIM8,MED21,MED10,ZCCHC11…
GO_HUMORAL_IMMUNE_RESPONSE	0.49303	1.6032	0	0.434299	187	76	HLA-A,HIST1H2BJ,GPI,HLA-DRB1,HIST1H2BE,TNF,EBI3,ADM,C3,HIST1H2BK,C2,LTA,IL7,SUSD4,HLA-E,RBPJ,C1RL,PLA2G6,SPON2,CFB,C8G,BCL3,GPR183,C4B,B2M,IFNE,HIST2H2BE,HIST1H2BF,APP,SLPI,C1R,C4A,HIST1H2BC,RPL39,C1S,IL36RN,HIST1H2BG,SERPING1,CD55,FAU,CFD,CD83,TFEB,TFE3,BST2,IL6,TREM1,CFI,MASP1,FOXJ1,ST6GAL1,PLA2G1B,ZP3,CFH,GATA3,IFNA1,TRAF3IP2,CFP,CD46,COLEC10,NOTCH1,YTHDF2,MNX1,PSMB10,TNFRSF21,C4BPB,IFNA13,HIS…
GO_ELECTRON_TRANSPORT_CHAIN	-0.261519	-1.1037	0.210526	0.434592	94	87	PPARGC1A,PINK1,SDHA,C11orf83,POLG2,MECP2,COX7A2L,NDUFB8,SLC25A12,TAZ,COX6C,COX6A1,COX4I1,UQCRC1,NDUFS7,COX6B1,COX5A,COX15,IMMP2L,NDUFB5,NDUFB4,ETFDH,NDUFA6,UQCRQ,COX7C,COX5B,UQCR11,UQCRB,NDUFA4,NDUFB9,NDUFA5,NDUFA3,UQCRC2,COX7B,COQ9,NDUFA12,NDUFA8,UQCRH,NDUFA9,NDUFS4,NDUFB3,ETFA,COX8A,UQCRHL,NDUFB11,PMPCB,UQCRFS1,SDHB,NDUFA13,NDUFA1,DLD,NDUFB1,NDUFC2,SDHC,NDUFA10,CYC1,NDUFB6,SDHAF2,NDUFA2,NDUFV2,…
GO_GLUTAMINE_FAMILY_AMINO_ACID_METABOLIC_PROCESS	-0.277973	-1.10314	0.25	0.435819	65	50	NOS3,NOXRED1,PRODH,GFPT1,GGT1,ARG2,GAD1,SIRT4,DDAH2,MECP2,ASS1,OAT,GCLC,NAGS,FTCD,ASL,ASNS,ALDH18A1,GLS2,PYCR1,PHGDH,GLS,GLUL,GOT1,FAH,GLUD1,GGH,CPS1,AADAT,GCLM,ASRGL1,GMPS,ALDH5A1,NIT2,AMDHD1,PYCR2,CTPS2,ALDH4A1,FPGS,PPAT,DDAH1,GOT2,PYCRL,MTHFS,SLC1A3,ASNSD1,CAD,GFPT2,PFAS,AGMAT
GO_PROTEIN_STABILIZATION	-0.237687	-1.10272	0.142857	0.436857	131	116	PPARGC1A,GAPDH,STXBP1,CDKN1A,LEPRE1,LAMP2,PINK1,MORC3,PIM2,SAV1,LAMP1,TNIP2,ATP1B2,TMEM88,COG3,PTEN,TESC,WFS1,HSPA1B,ZSWIM7,SMAD3,UBE2B,PDCD10,FLNA,EP300,GNAQ,STK3,SUMO1,STX12,RASSF2,PIK3R1,DVL1,PARK2,GOLGA7,SEL1L,CREB1,BAG6,MDM4,MUL1,FBXW7,HPS4,WIZ,SYVN1,WNT10B,PFN1,USP33,TSC1,SOX4,PRKCD,ATP1B1,STK4,TBRG1,NLK,CRTAP,CDC37,PEX19,CHEK2,STXBP4,USP2,VHL,TSPAN1,CCT8,PFN2,COG7,CREBL2,PHB2,TAF9,PARK7,NA…
GO_REGULATION_OF_HUMORAL_IMMUNE_RESPONSE	0.563014	1.60414	0	0.437875	52	36	TNF,DEFB103A,C3,C2,LTA,VTN,SUSD4,SPNS2,C3AR1,CFB,C8G,PROS1,C4B,PPP2R3C,CXCL13,C4A,CD59,SERPING1,CD55,KLK7,SPINK5,HPX,CFI,MASP1,FOXJ1,ZP3,CFH,PTPN6,CFP,CD46,PHB2,KLK5,C4BPB,PHB,C5,C1QBP
GO_SENSORY_PERCEPTION_OF_LIGHT_STIMULUS	0.474042	1.58893	0.0125	0.438603	212	104	SLITRK6,TH,FSCN2,RGS9,NRL,GJA3,AOC2,NXNL2,CRYBB3,MYO3B,BEST1,IMPG2,ABCA4,RDH5,EPAS1,TGFBI,BBS9,GJC1,DFNB31,DHRS3,ABLIM1,KRT12,ATP8A2,GABRR2,SPATA7,DRAM2,GUCA1B,RGS16,HSF4,UNC119,OLFM2,DLL4,FAM161A,BBS10,LAMB2,WFS1,BBS7,OAT,RIMS1,NOB1,PRR4,OCLM,RPGR,COL1A1,ATF6,PPT1,BBS4,EML2,CLN8,HPS1,HMCN1,PDE6D,BBS2,MYO5A,RP2,EYA3,CYP1B1,MYO9A,PDCL,CACNB4,CDH3,KIFC3,DNAJC19,BBS1,CNNM4,RORB,RP1,GLRB,LRAT,NDP,SDR…
GO_ACETYL_COA_METABOLIC_PROCESS	0.641599	1.58893	0.0416667	0.438807	26	20	ACSS2,MVD,MVK,AASS,KYNU,ACLY,MLYCD,FASN,PMVK,ACACB,PDHB,PDHA1,DLST,PDHX,DLD,ACACA,DLAT,AADAT,NUDT7,ACSS1
GO_REGULATION_OF_CARBOHYDRATE_CATABOLIC_PROCESS	0.586394	1.59592	0	0.438889	42	32	PGAM2,DDIT4,PPARGC1A,PPP1R3B,MLXIPL,PGAM1,HMGB1,INSR,PPP1R3E,PRKAG2,PPP1CB,PPARA,STAT3,ARNT,PHKG2,SIRT6,OGT,BPGM,PRKAA2,P2RX7,ENTPD5,GSK3A,PPP1R3D,HDAC4,PPP1CA,PRKAA1,NCOR1,ECD,PRKAG1,C12orf5,ACTN3,HIF1A
GO_INORGANIC_ION_TRANSMEMBRANE_TRANSPORT	0.42642	1.60567	0	0.438915	583	319	CACNA1I,SCN5A,PKD1L2,SCNN1D,GABRD,ATP6V1C2,CACNA1H,SLC30A10,ERO1L,SLC4A5,CNGA4,SLC17A7,GRIN3B,SLC6A3,ATP7B,TRPV2,SCNN1B,KCNE2,ATP6V1F,HTR3A,GABRB1,KCND1,CATSPER1,HCN2,NOL3,RHCE,SCN1B,SLC26A7,SLC30A3,KCNK6,KCNF1,TMC1,SLC22A4,SLC26A1,SLC26A6,KCNH2,BEST1,CACNB3,CATSPER2,ATP2A1,KCNH3,JPH2,PDE2A,KCNMB4,MCOLN3,ATP2A3,PRKAB2,TMEM38A,SLC9A5,KCNK4,COX6B2,AQP1,ATP6AP1L,SLC9A1,NNT,ATP1A3,SLC31A2,ANO9,GABRR2…
GO_REGULATION_OF_PHAGOCYTOSIS	0.50823	1.58377	0	0.439383	68	45	PRTN3,SCARB1,TNF,TGFB1,C3,C2,PTX3,DNM2,HMGB1,ABR,ANO6,SNX3,PROS1,C4B,PRKCG,MFGE8,CAMK1D,PTEN,GNB2L1,C4A,ITGA2,CD47,AGER,ABCA7,CYBA,RAB27A,MERTK,PLD2,GATA2,ALOX15,ITGAV,RAP1A,F2RL1,LMAN2,GAS6,CSK,BCR,PPARG,SYT7,CALR,PYCARD,SYK,C4BPB,IL1B,CCL2
GO_LEUKOCYTE_HOMEOSTASIS	-0.29352	-1.10142	0.3	0.439428	60	42	TNFAIP3,TGFB1,SPNS2,HMGB1,PPP2R3C,BCL2L11,LYN,PKN1,PPP3CB,ANXA1,ABL1,IL6,SKIL,BAK1,LAT,RIPK3,HCAR2,P2RX7,PDE4B,STAT5B,SOS1,SLC39A3,RPS6,FADD,BAX,ZC3H8,FAS,RC3H2,AKT1,SIVA1,RC3H1,CASP3,DNAJA3,SLC40A1,CORO1A,PMAIP1,HIF1A,CCNB2,MTHFD1,BCL2,FOXN1,FOXP3
GO_REGULATION_OF_SMAD_PROTEIN_IMPORT_INTO_NUCLEUS	0.677982	1.59412	0	0.439456	16	15	TGFB1,POU5F1,TGFBR1,NOV,RBPMS,SMAD4,DAB2,BMP6,WWTR1,BMP4,TGFB3,PBLD,FAM89B,BMPR1A,PARP1
GO_MICROTUBULE_BASED_PROCESS	-0.196106	-1.10121	0	0.440089	522	434	DNHD1,DNAH5,TPPP3,NEK6,TACC1,BIRC3,DNAH7,MAP7D3,ROPN1L,LRRC6,TUBB4A,CCDC114,GAPDH,MAP1B,NPHP3,TTLL3,KIF5C,TTLL1,ZMYND10,BBS12,DPCD,MID1,HYDIN,CAV1,BRSK1,MAP2,CIB1,SRGAP2,TUBB2B,RNF19A,TTC21A,TPPP,KIF26A,PRKCZ,RFX3,TUBB8,MAP1A,TTC30A,TUBA1A,DNAH14,CETN2,DNAL4,KIAA1377,ARL3,AP3S1,STARD9,GABARAP,BLOC1S3,DISC1,RAB1A,NAV1,MYH9,KIF27,PPP2R3C,FAM190B,TNKS,KATNAL1,TUBB3,FER,APP,WDR19,CAMSAP3,DYNC1H1,TTLL…
GO_MONOSACCHARIDE_TRANSPORT	0.547906	1.60533	0.038961	0.441106	54	37	HK2,SLC2A3,VIL1,SLC2A14,SLC2A12,HK3,SLC2A1,SLC2A6,HK1,SLC5A2,SLC2A4,RAB4B,SLC2A5,PPARD,BRAF,PLS1,SORT1,M6PR,STXBP3,SLC2A13,SLC23A2,EZR,YES1,TSC1,SLC2A10,EDNRA,NRG1,SLC5A1,PLA2G1B,STXBP4,SESN2,FABP5,AKT1,G6PC3,EDN1,SLC2A8,SLC37A4
GO_REGULATION_OF_SYNAPTIC_TRANSMISSION_GABAERGIC	0.618569	1.59672	0.0142857	0.443179	29	16	TACR1,STXBP1,NLGN2,CA2,KRAS,NF1,PRKCE,PTEN,HAP1,NISCH,OXTR,USP46,PLCL2,PLCL1,KIF5B,ADORA1
GO_ACTIN_FILAMENT_POLYMERIZATION	0.632395	1.59499	0.0138889	0.443899	23	17	VIL1,HCLS1,WAS,GSN,RAC1,MICALL2,ARPC4,COBL,WASF1,TTC17,WASF3,JAK2,MSRB2,DIAPH1,CORO7,COBLL1,CTTN
GO_REGULATION_OF_MULTICELLULAR_ORGANISMAL_METABOLIC_PROCESS	0.577435	1.58953	0	0.444465	38	30	ARRDC3,ERRFI1,WNT4,PDGFRB,TGFB1,F2R,PPARD,PRDX5,ITGA2,UCN,AGER,IL6R,EP300,CTGF,MFAP4,CBX8,RAPGEF3,IL6,ITGB1,FAP,CST3,CIITA,SERPINB7,BMP4,RAP1A,TGFB3,HDAC2,PPARG,SERPINF2,CCL2
GO_GLUCOSE_6_PHOSPHATE_METABOLIC_PROCESS	0.63214	1.5842	0	0.444977	22	18	GPI,HK2,HKDC1,HK3,TPI1,DERA,HK1,TKT,PGLS,H6PD,RPE,PGM2,PGD,TALDO1,SHPK,G6PC3,G6PD,RPIA
GO_CALCIUM_ION_TRANSMEMBRANE_TRANSPORT	0.462331	1.58262	0	0.445008	159	81	CACNA1I,PKD1L2,CACNA1H,ERO1L,GRIN3B,TRPV2,CATSPER1,NOL3,TMC1,CACNB3,CATSPER2,ATP2A1,JPH2,PDE2A,MCOLN3,ATP2A3,ORAI3,DENND5B,TRPC1,PANX1,DDIT3,ANO6,SLC25A25,PRKCE,F2R,CACNB1,JPH3,SLC8A2,ASPH,ANXA5,TPCN1,ITPR3,TRPV3,ATP2C2,CCL21,BBC3,CACNG4,PLCG2,SLC24A6,DENND5A,LCK,FKBP1A,ATP2B4,MICU1,C22orf32,ITPR1,NCS1,MCU,CACNB4,ATP2B1,IBTK,PKD1,TRPC6,P2RX7,FGF2,PSEN1,ITGAV,ORAI2,TRPC4AP,ZP3,CATSPER3,SLC24A1,RAS…
GO_CARDIAC_EPITHELIAL_TO_MESENCHYMAL_TRANSITION	0.628644	1.59259	0.0285714	0.445236	24	20	BMP2,SNAI2,SNAI1,HEY1,EFNA1,TGFBR1,RBPJ,RTN4,TGFB2,SMAD4,HEYL,WNT2,HEY2,NOTCH1,ADAM15,TGFBR3,MSX2,HAS2,FGF8,MSX1
GO_REGULATION_OF_SPROUTING_ANGIOGENESIS	0.596791	1.59065	0.0136986	0.445896	28	21	ITGA5,VEGFA,HDAC9,HDAC5,CIB1,HMGB1,JAK1,DLL4,SRPX2,RHOA,KLF4,PDCD10,ITGB1BP1,MAP2K5,MMRN2,FGF2,SYNJ2BP,HDAC7,NOTCH1,PTGS2,STARD13
GO_ANTERIOR_POSTERIOR_PATTERN_SPECIFICATION	-0.248456	-1.09562	0.142857	0.445977	194	133	ALDH1A2,BMP2,HOXA6,HOXB9,TGFBR1,EPB41L5,ETS2,CRKL,RBPJ,MLLT3,ROR2,DDIT3,KDM2B,HOXC10,CELSR1,TBX6,ARC,TMED2,BASP1,BTG2,NRARP,HNF1B,SMAD2,ABI1,MLL,MIB1,RGS20,WLS,HOXB6,SEMA3C,SMAD3,ACVR2A,HOXB7,GRSF1,SRF,CDON,CTNNB1,EP300,TSHZ1,TULP3,HOXA3,ATP6AP2,GDF11,COBL,KDM6A,LRP6,OTX1,VANGL2,NR2F2,RNF2,PGAP1,AXIN1,SSBP3,HOXC6,SMAD4,BMPR2,SKI,FOXH1,CELSR2,PPP2R3A,PCGF2,HOXA5,HIPK1,SCMH1,SIX2,HOXD4,PCSK5,HOXD3,…
GO_TELOMERE_CAPPING	-0.329217	-1.09829	0.333333	0.446341	29	26	HIST1H4I,HIST3H3,HIST4H4,HIST1H4J,TERF2IP,TINF2,HIST1H4K,RAD50,TERF2,POT1,HIST1H4B,DCLRE1B,HIST1H4H,HIST1H4E,ACD,TFIP11,HIST1H4C,PRKDC,HIST1H4D,NBN,TERF1,HIST1H4L,DCLRE1A,DCLRE1C,MRE11A,HIST1H4A
GO_REGULATION_OF_LIPID_BIOSYNTHETIC_PROCESS	0.471639	1.59782	0	0.446497	128	94	BMP2,INSIG1,INSIG2,SCARB1,TNF,PDGFA,WNT4,PPARGC1A,SLC27A1,C3,PDK4,SNAI2,DHCR7,MLXIPL,SNAI1,SEC14L2,NR1D1,LDLR,PRKAB2,TRIB3,PLA2G6,FGFR4,NT5E,IDH1,PRKAG2,POR,WDTC1,SMPD3,SAMD8,SIRT4,GNB2L1,STK11,LPCAT1,ABCG1,TNFRSF1A,PIBF1,ACADVL,ACSL3,PLA2G4A,FITM2,TSPO,APOE,MAPK9,CTDNEP1,ANXA1,ERLIN1,PDGFB,CREB1,SREBF1,FBXW7,GPER,SLC45A3,GFI1,SMPD2,ERLIN2,PRKAA2,BMP6,MID1IP1,SIK1,PRKCD,ORMDL1,NR1H2,ABHD6,ZP3,ORM…
GO_MYELOID_DENDRITIC_CELL_DIFFERENTIATION	0.704203	1.59733	0	0.448528	20	15	CSF2,TGFB1,RELB,TNFSF9,UBD,DHRS2,RBPJ,CAMK4,BATF3,CD86,TGFBR2,PSEN1,TRAF6,LTBR,BATF2
GO_CHROMATIN_SILENCING_AT_RDNA	-0.302886	-1.09714	0.35	0.448912	37	32	HIST1H4I,HIST2H3D,HIST4H4,HIST1H3H,HIST1H3D,SIRT2,BAZ2A,H3F3B,HIST1H4J,HIST1H4K,MBD2,SMARCA5,H3F3A,HIST1H3C,RRP8,HIST1H4B,HIST1H3J,SIRT1,HIST1H4H,HIST1H4E,HIST1H4C,HIST1H3I,HIST1H3G,HIST1H3B,HIST1H3F,HIST1H4D,HIST1H3E,HIST1H4L,HIST1H3A,SUV39H1,HIST1H4A,BEND3
GO_REGULATION_OF_ALCOHOL_BIOSYNTHETIC_PROCESS	0.565881	1.5784	0	0.449017	45	30	BMP2,TNF,WNT4,SNAI2,DHCR7,SNAI1,SEC14L2,P2RY1,POR,LPCAT1,ABCG1,ACSL3,NTSR1,APOE,ERLIN1,PTK2B,SREBF1,GPER,GFI1,ERLIN2,BMP6,PRKAA1,SCAP,AKR1C3,REST,VDR,SOD1,NFKB1,IL1B,CYP27B1
GO_PITUITARY_GLAND_DEVELOPMENT	0.607338	1.59887	0.027027	0.449017	42	25	ALDH1A2,BMP2,SLC6A3,WNT4,TBX19,DUOX2,RBPJ,GLI1,CDH1,SRD5A1,GATA2,CREB1,KDM1A,NKX2-1,ETS1,BMP4,GLI2,BMPR1A,POU3F2,ISL1,HES1,FGF8,PITX1,SOX2,NOG
GO_REGULATION_OF_CALCIUM_ION_TRANSPORT	0.456552	1.57971	0	0.44924	209	131	STC1,CCR1,MYLK,NOS3,STC2,CRHR1,GRIN3B,TRPV2,KCNE2,PDGFRB,GSTM2,TGFB1,CATSPER1,EGF,ADRB2,AHNAK,BEST1,CACNB3,JPH2,GJA1,CAV1,ICAM1,CXCL10,SLC9A1,PLA2G6,KIAA1199,HSPA2,TRPC1,NPPA,PRKCE,GNB5,F2R,AKAP6,CACNB1,UBASH3B,JPH3,CREB3,INPP5K,ASPH,HAP1,CAMK2D,TMEM66,P2RX4,TRPV3,WFS1,UCN,NOS1AP,LYN,ATG5,FMR1,PLCG2,CYBA,CALM2,CTNNB1,FKBP1A,PDPK1,HRC,ARRB2,TSPO,NTSR1,SUMO1,MYO5A,CASK,CALM3,PTK2B,PDGFB,ABL1,RAPGEF…
GO_REGULATION_OF_CHROMATIN_BINDING	-0.406325	-1.09387	0.27027	0.449998	17	16	CTBP2,KDM4D,BTAF1,HMBOX1,PPP3CA,KAT2B,CTNNB1,FBXO18,ZNF304,WAPAL,SENP2,TDG,MED25,PYGO2,MEPCE,NFATC4
GO_VIRAL_GENOME_REPLICATION	-0.349636	-1.09358	0.37037	0.450625	21	17	CTBP2,ATG5,PCBP2,SUPT5H,ATG16L1,PCBP1,DEK,CTBP1,ATG16L2,GAS6,NFIA,UBP1,HTATSF1,SMARCB1,ADRBK1,VCP,CCL2
GO_ENDOCHONDRAL_BONE_MORPHOGENESIS	0.532266	1.58968	0	0.451157	45	32	STC1,COL13A1,PHOSPHO1,MMP13,COL27A1,RARB,BMPR1B,SOX9,RUNX2,THBS3,IMPAD1,MEF2D,COL1A1,NAB2,TGFBR2,RARA,BMPR2,PEX7,SHOX2,BMP6,MMP16,BMP4,GNAS,CARM1,INPPL1,NAB1,MMP14,DLX5,AXIN2,FGFR3,RARG,SERPINH1
GO_NEGATIVE_REGULATION_OF_PROTEIN_MODIFICATION_BY_SMALL_PROTEIN_CONJUGATION_OR_REMOVAL	-0.245393	-1.0929	0.3	0.452113	139	130	ANAPC11,TNFAIP3,RASD2,DNAJB2,CAV1,FYN,FBXO43,PSMB8,PRKCE,PRKCG,HMG20B,NXN,CCDC23,PSMB9,ANAPC16,CDK5,UBA52,HSPA1B,ATG5,RPS27A,UBXN1,CTNNB1,PSMD10,SPOPL,UBE2D1,GCLC,ARRB2,TSPO,MAD2L2,RPS3,SUFU,PIAS3,CRY1,CDC26,OGT,ABL1,HDAC8,N4BP1,VPS28,UBE2E1,PSMA6,OTUB1,USP4,UBR5,LIMK1,PSEN1,SOX4,FZR1,SENP2,PSMB4,RNF4,PSMB1,CAPN3,TRIM39,PSMA2,BAG5,PINX1,CDC16,PSMC1,PSMB7,PSME1,UFL1,ANAPC10,TRIP12,MAGEA2B,PARK7,CD…
GO_CELL_CELL_SIGNALING	0.412727	1.57729	0	0.453532	767	419	SCN5A,CCR1,ITGB2,CCL20,TH,PPFIA4,SLC6A20,BMP2,GABRD,RAPGEF4,TACR1,SYT11,SLC17A7,TNFAIP6,CRHR1,RAB3A,GRIN3B,SLC1A1,SLC6A3,EFNA3,ADM,PDGFA,SLC6A13,HTR3A,PGF,BAIAP3,CXCL5,GJA3,HCN2,RASD2,AQPEP,SCN1B,ADORA2A,FGF3,INHA,ADRB2,IL17C,TNFSF9,C2CD4C,EFNA2,LTA,GAL3ST4,GATA1,WNT2B,CNIH3,STXBP1,IL7,INHBA,EFNA1,POU5F1,APBA2,FGFBP1,CACNB3,EFNB3,PDE7B,GJA1,BRSK1,KCNMB4,LRRK2,DLG2,ILDR2,PMP22,SYT5,NOV,GJC1,EFNA4,…
GO_RRNA_CATABOLIC_PROCESS	-0.422629	-1.09199	0.393939	0.454413	17	15	DEDD2,ERN2,DIS3,XRN1,EXOSC7,EXOSC5,EXOSC3,EXOSC8,DIS3L2,EXOSC10,DROSHA,EXOSC4,EXOSC9,DIS3L,EXOSC2
GO_NEURON_MIGRATION	-0.267625	-1.09145	0.266667	0.455668	110	70	DDIT4,GJA1,SPOCK1,FYN,TUBB2B,CELSR3,CDK5R2,DISC1,NAV1,CELSR1,CDK5,FZD3,DYX1C1,YWHAE,SRF,NRP1,CTNNB1,PTK2,BBS4,PEX13,RAPGEF2,MDGA1,USP9X,DNER,GATA2,NR2F2,TOP2B,MARK1,PEX7,SDCCAG8,PAFAH1B1,NDEL1,UNK,NDE1,SATB2,MARK2,ITGA3,KIAA0319,NTN1,MAPT,CXCR4,TBX20,NKX2-1,PRKG1,TWIST1,SEMA3A,NDNF,FEZF1,FGF13,FGFR1,PSEN1,PCM1,ALKBH1,MYH10,GATA3,BAX,GAS6,SGK196,NR4A2,ELP3,APBB2,LHX6,LPHN3,AXL,FBXO45,ASPM,HSP90AA1…
GO_DIENCEPHALON_DEVELOPMENT	0.551447	1.59903	0	0.456084	77	41	ALDH1A2,BMP2,SLC6A3,WNT4,PTN,TBX19,DUOX2,RBPJ,GLI1,CDH1,HAP1,SRD5A1,NRP1,SEMA5A,LRP6,GATA2,OTX1,CREB1,KDM1A,RAB3GAP1,UQCRQ,NKX2-1,ZEB2,ETS1,SEMA3A,ESR2,BMP4,LEF1,GLI2,NCOA1,BMPR1A,OGDH,BAX,NR4A2,POU3F2,ISL1,HES1,FGF8,PITX1,SOX2,NOG
GO_SODIUM_ION_TRANSMEMBRANE_TRANSPORT	0.52014	1.5748	0	0.457325	90	44	SCN5A,SCNN1D,SLC4A5,SLC17A7,SCNN1B,HCN2,SCN1B,SLC9A5,SLC9A1,ATP1A3,SLC4A4,SLC34A3,ANO6,HCN3,SLC9A7,SCN8A,ATP1B2,SLC8A2,SCNN1A,SLC24A6,SHROOM2,SLC9A8,KCNK1,SLC9A6,SLC20A1,CNNM4,SLC9A9,ATP1A2,ATP1B1,TRAPPC10,SLC24A1,SLC20A2,SLC3A2,ATP1B3,SLC4A7,SLC4A11,ATP1A1,SCN9A,SLC9A2,HCN4,TRPM4,PKD2,SCN3B,SLC9A4
GO_NEGATIVE_REGULATION_OF_ENDOCYTOSIS	0.531784	1.57149	0.0266667	0.459543	39	33	PRTN3,TGFB1,CAV1,HMGB1,SDCBP,ANXA2,SNX3,PICALM,UNC119,RAC1,LRSAM1,PTEN,GNB2L1,SNX33,ATXN2,PACSIN2,RABGEF1,KIAA0226,LGALS3,LRRTM1,PRKD1,NR1H2,PACSIN1,NR1H3,DLG4,CSK,UBQLN2,MTMR2,APOC1,PROM2,ARF6,PACSIN3,SCAMP5
GO_SYNAPTIC_VESICLE_CYCLE	0.490854	1.57286	0.0131579	0.459546	90	63	TH,SYT11,SLC17A7,RAB3A,C2CD4C,SYT5,SEPT5,SYT8,STX11,TC2N,STX2,SYT17,DOC2A,SNAP25,DENND1A,LPHN1,SNPH,DNAJC5,SYT15,OPHN1,SYTL2,CANX,CDK5,CADPS2,SYTL3,STX4,RAB5A,CPLX1,SYTL5,SNAP23,STX1A,RIMS1,GRN,ITSN1,SYTL4,TRIM9,STX19,SNAP47,STX1B,PLD2,VAMP2,SNAP29,PCLO,CPLX3,PIP5K1C,STON2,SYT13,P2RX7,PSEN1,STX3,SYNJ1,PACSIN1,SYT16,UNC13B,SYTL1,DOC2B,SYT7,SNAPIN,SYT1,SCRIB,RPH3AL,SYT12,C2CD4A
GO_MODULATION_OF_EXCITATORY_POSTSYNAPTIC_POTENTIAL	0.605367	1.57421	0.0142857	0.460105	30	15	NLGN2,LRRK2,PRKCZ,ZMYND8,EIF4A3,GSK3B,PTEN,NLGN3,DMPK,STX1A,RIMS1,STX1B,PTK2B,DLG4,MTMR2
GO_POSITIVE_REGULATION_OF_EPITHELIAL_CELL_DIFFERENTIATION	-0.32178	-1.08903	0.275862	0.460735	57	35	NKX6-1,BTG1,PTCH1,RFX3,TRIM16,SOX9,ALOX12,NCOA3,PTCH2,PAX8,NUMB,CTNNB1,PRKCH,BAD,H2AFY,C1orf172,SFN,KITLG,WNT10B,ZEB2,FOXJ1,BMP6,BMP4,AHI1,MED1,ADAMTS20,NOTCH1,LIF,VDR,OVOL2,H2AFY2,ADAMTS9,CYP27B1,BCL2,LHX1
GO_CERAMIDE_BIOSYNTHETIC_PROCESS	0.524571	1.57356	0.0131579	0.463811	43	34	ST3GAL2,ALOXE3,ALOX12B,ST6GALNAC6,ST3GAL5,CERS4,UGCG,FAM57B,ST3GAL6,CERS5,SMPD1,DEGS2,SAMD8,ST3GAL1,ST6GALNAC4,CERS1,ST3GAL4,ST3GAL3,CLN8,ST6GALNAC5,SPTLC1,SMPD2,ST6GALNAC3,ST8SIA4,P2RX7,SPTLC2,CERS2,ST6GALNAC2,GBA,DEGS1,CERS6,B4GALNT1,SMPD4,UGT8
GO_RESPONSE_TO_VIRUS	-0.241207	-1.08679	0.285714	0.466057	247	190	BNIP3L,DDIT4,BNIP3,TNF,IKBKG,ENO1,MICA,HYAL1,ZNF175,LYST,DUOX2,ACTA2,CXCL10,IL23A,ISG20,TRIM11,IFNAR2,CD8A,SPON2,PIM2,POLR3D,IRF7,NPC2,BCL3,CREBZF,APOBEC3D,BATF3,TPT1,IFNE,IL28RA,ITCH,SERINC3,IFNGR2,CCL22,LGALS9,AGBL5,PSMB9,XPR1,CD86,IRF1,EIF2AK2,HYAL3,EEF1G,TRIM56,IL10RB,IFNGR1,PLSCR1,BCL2L11,SERINC5,LSM14A,PCBP2,CXADR,RPS15A,RELA,IRF3,BAD,IFNAR1,IFITM3,IFI44,IFITM1,MAPK11,CCDC130,ADARB1,IL29,FA…
GO_POSITIVE_REGULATION_OF_INTRINSIC_APOPTOTIC_SIGNALING_PATHWAY	-0.299039	-1.08618	0.318182	0.467335	52	44	BMF,CAV1,DDIT3,SERINC3,GNB2L1,S100A9,BCL2L11,BBC3,LCK,FBXO18,BAD,NCK1,RPS3,PIAS4,PTPN2,PARK2,SKIL,FBXW7,PRKRA,RIPK3,TP53,FIS1,BAX,PARK7,MCL1,SIRT1,SLC9A3R1,BCL2L1,DFNA5,DNM1L,IL20RA,SOD1,RAD9A,NACC2,UBB,PMAIP1,BID,PLAGL2,MSX1,BCAP31,SFPQ,BCLAF1,CLU,BCL2
GO_REGULATION_OF_OLIGODENDROCYTE_DIFFERENTIATION	-0.340133	-1.0859	0.37931	0.467962	29	22	DUSP10,NF1,SIRT2,CTNNB1,RHEB,WDR1,SLC45A3,CXCR4,BMP4,HDAC2,TP73,DLX1,NOTCH1,PRMT5,PPARG,DLX2,HES1,MTOR,TNFRSF21,ID2,ZNF488,ID4
GO_NEGATIVE_REGULATION_OF_DNA_BIOSYNTHETIC_PROCESS	-0.353884	-1.08483	0.3125	0.47017	32	27	DACH1,DUSP1,GJA1,OBFC1,CERS1,TINF2,HNRNPA1,BMPR2,TEN1,HNRNPC,TP53,MEN1,PINX1,POT1,PML,PPARG,HNRNPU,ACD,ANKRD1,SRC,TERF1,MCRS1,DNAJC2,GNL3L,CTC1,NAT10,PIF1
GO_NUCLEAR_TRANSPORT	-0.20873	-1.08478	0.333333	0.47031	355	311	KPNA7,TXNIP,RAB31,TNF,RAB3A,NFKBIA,TGFB1,EGF,RASD2,RRAS,RAB6B,NCKIPSD,NUP210,RASD1,CCHCR1,CBLB,ALKBH5,RAB40C,RAB8B,RAB40B,PTTG1IP,SRSF9,RAB30,KRAS,EIF4A3,BCL3,RAB33B,RAB25,RAB1A,GSK3B,RIT1,F2R,RAB3B,RPS28,RAB4B,NUPL1,RAB7A,RAB13,RAB9A,BCL6,TRPS1,STAT3,RAB7L1,RALB,RERE,RAP2A,MAPK3,RHOF,CDK5,PPP3CA,ARNTL,RAB5A,AHCYL1,RAB5B,RAB6A,RALA,NUP62CL,RAB14,RAC2,RAB10,RAB23,RPL23,RAB2A,RPS15,CEP57,ZC3H11A,ST…
GO_POSITIVE_REGULATION_OF_NUCLEAR_DIVISION	-0.298115	-1.08439	0.296296	0.471169	62	47	ANAPC11,WNT4,PDGFRB,TGFB1,EGF,INSR,IL1A,SIRT2,RAB1A,PTEN,GOLGA2,RB1,UBE2B,NSMCE2,PDGFB,H2AFY,GORASP1,PLCB1,SMC5,BECN1,ANAPC10,PHB2,FAM178A,SH2B1,TGFA,EDN1,MSX2,NUSAP1,FBXO5,LRP5,CUL3,ANKRD32,PHIP,FGF8,UBE2C,CDCA5,MSX1,TERF1,RANBP1,ESPL1,BIRC5,DLGAP5,IL1B,PLK1,AURKA,EREG,BTC
GO_ISOPRENOID_METABOLIC_PROCESS	0.461431	1.56172	0	0.479262	126	79	TH,ALDH1A2,HMGCS1,MVD,IDI1,MVK,HMGCR,PDE3A,FDFT1,STRA6,FDPS,ABCA4,RDH5,GGPS1,SDC4,LRP1,DHRS3,PECR,RDH13,AKR1C1,ALDH8A1,CYP26B1,SCPEP1,BCMO1,GPC2,HTRA2,PPARD,RETSAT,SRD5A1,ADH5,RDH11,DHRS4,DGAT1,APOE,CYP2E1,BCO2,PHYH,CYP1B1,PMVK,APOM,AGRN,SDC3,RDH14,GPC6,RBP1,ALDH1A1,CRABP1,LRAT,SDC2,SDR16C5,RDH10,DPM2,DPM1,CYP2D6,CYP4V2,PNPLA4,NUS1,PLB1,SDC1,AKR1C3,DPAGT1,ALDH1A3,PDSS2,DGAT2,GPC4,GPC1,ALG5,CRABP2…
GO_TUBE_FORMATION	-0.246806	-1.08072	0.307692	0.47935	129	106	VEGFA,ADM,WNT4,EDA,SDC4,PTCH1,SOX9,IPMK,KDM2B,CELSR1,PODXL,DEAF1,TMED2,SPINT1,DVL2,LIAS,HNF1B,FZD3,IFT52,BCL2L11,RALA,MIB1,SIX1,IFT57,BCL10,VASP,RPS7,PAX8,CTNNB1,SEC24B,ITGB1BP1,BBS4,MKS1,TULP3,TGM2,STK3,SUFU,IFT172,COBL,KDM6A,PTK7,DVL1,LRP6,VANGL2,SOX8,RARA,SKI,ARHGAP35,PLXNB2,SDCCAG8,SHROOM3,BCAS3,PFN1,TCTN1,APAF1,TSC1,IRX2,IRX3,CTHRC1,ZEB2,PRKACB,TWIST1,TRAF6,SOX4,BMP4,STK4,ST14,LUZP1,SETD2,GA…
GO_T_CELL_HOMEOSTASIS	-0.342687	-1.08008	0.352941	0.480675	34	26	TGFB1,SPNS2,PPP2R3C,BCL2L11,PPP3CB,RIPK3,P2RX7,STAT5B,SLC39A3,RPS6,FADD,BAX,ZC3H8,FAS,RC3H2,AKT1,SIVA1,RC3H1,CASP3,DNAJA3,CORO1A,PMAIP1,CCNB2,BCL2,FOXN1,FOXP3
GO_PROSTATE_GLAND_DEVELOPMENT	-0.33922	-1.07927	0.34375	0.482627	41	28	PLAG1,PSAP,PRLR,SOX9,PTEN,CTNNB1,FGFR2,UBE3A,ANXA1,RARA,FOXA1,TNC,AR,ESR2,BMP4,GLI2,RXRA,FEM1B,FRS2,NOTCH1,CRIP1,SMARCC1,SERPINB5,RARG,NOG,FKBP4,ID4,WDR77
GO_REGULATION_OF_LEUKOCYTE_MIGRATION	0.47331	1.56231	0	0.482814	149	90	CXCL2,CCR1,CCL20,IL8,CXCL1,DAPK2,TACR1,HMOX1,PADI2,TNF,VEGFA,PLVAP,CXCL5,CXCL3,ICAM1,HMGB1,VEGFB,C3AR1,NOV,CXCL10,ABR,IL23A,SWAP70,ADAM17,ADAM8,ANO6,FIGF,SERPINE1,S100A14,RAC1,ADAM10,TMEM102,LGALS9,CAMK1D,CREB3,CXCL13,WASL,ITGA2,CCL21,LYN,RAC2,IL6R,MPP1,PTGER4,CD74,ANXA1,PTK2B,RABGEF1,IL6,LGALS3,PLCB1,CX3CL1,KITLG,STK10,EDNRA,RIPK3,MMP28,ECM1,MIA3,ZP3,F2RL1,ADA,FADD,CCL5,PAWR,CCL24,THBS4,GAS6,GPS…
GO_MUSCLE_SYSTEM_PROCESS	0.418276	1.56077	0	0.483684	282	182	SCN5A,MYLK,PGAM2,NOS3,CACNA1H,TACR1,SLC6A8,DES,HMOX1,MB,KCNE2,SORBS3,VCL,GSTM2,RCSD1,PPARGC1A,SNTA1,TMOD1,TNNI3,SCN1B,TNNT1,ADRB2,GATA6,SSPN,GSN,KCNH2,ATP2A1,GJA1,P2RY1,VEGFB,TNNT3,TNNC2,PDE5A,ACTA2,GJC1,STBD1,PIK3C2A,SLC9A1,ATP1A3,ATP8A2,PLA2G6,TMOD2,KCNIP2,DTNA,ALDOA,PKP2,MYOM1,PXN,NPPA,KCNQ1,ARG2,BDKRB2,PPP1R13L,EEF2,CHRNE,TPM2,MYL6B,PSMB9,MYL12A,MAP2K6,IL15,GAA,ASPH,SNTB1,MYOF,CAMK2D,NEDD4L,S…
GO_NEUROPEPTIDE_SIGNALING_PATHWAY	-0.336255	-1.07847	0.358974	0.4843	99	27	NXPH3,NPPA,KISS1R,NMB,CYSLTR2,SCG5,UCN,GPR83,RAPGEF2,CPE,NTSR1,QRFP,SORT1,GLRB,PYY2,LTB4R2,CYSLTR1,RXFP4,NPFF,NPBWR1,NXPH4,CRCP,UTS2R,GAL,NMU,GPR1,PYY
GO_KERATINIZATION	0.609836	1.56345	0.0169492	0.484893	50	20	SPRR2D,SPRR1A,SPRR2E,KRT16,KAZN,KRT17,CYP26B1,PPL,SPRR3,CDC42,TGM1,ABCA12,SPRR1B,SHARPIN,CDH3,SFN,EVPL,TMEM79,PPHLN1,IVL
GO_CELLULAR_RESPONSE_TO_RETINOIC_ACID	-0.283244	-1.0774	0.296296	0.486787	65	47	EPHA3,ALDH1A2,AQP1,LTK,PTK6,SOX9,CYP26B1,MLL5,HTRA2,TESC,KLF4,ADNP2,LYN,TWF2,ABL2,COL1A1,EP300,SNW1,PTK7,PTK2B,OGT,RARA,WNT10B,YES1,RORB,TNC,WNT9A,WNT2,HDAC2,FZD4,NDUFA13,SETX,YAP1,WNT7B,FZD7,PPARG,SERPINF1,ZNF35,KRT13,RARG,WNT3,WNT11,WNT6,OSR1,HOXA2,CCL2,ABCA1
GO_NEGATIVE_REGULATION_OF_INNATE_IMMUNE_RESPONSE	0.591125	1.56372	0	0.490934	38	28	HLA-A,TNFAIP3,MICA,HLA-B,NLRX1,SUSD4,HLA-E,DUSP10,LGALS9,RPS19,SERPING1,SERPINB9,ARRB2,TRAFD1,PTPN2,TAP1,MUL1,ADAR,IRAK3,NR1H2,IFI16,NR1H3,DHX58,NMI,PPARG,DNAJA3,TYRO3,NLRC5
GO_AXONEME_ASSEMBLY	0.578006	1.56519	0.0263158	0.491031	44	25	DNAH5,DNAH7,LRRC6,CCDC114,TTLL3,TTLL1,ZMYND10,HYDIN,RSPH1,DYX1C1,UBE2B,TTLL5,BBS2,CCDC40,CCDC103,LRGUK,C11orf63,RP1,CCDC151,SPAG1,HEATR2,DNAH1,DNAAF2,ARMC4,CC2D2A
GO_POSITIVE_REGULATION_OF_LEUKOCYTE_CHEMOTAXIS	0.524346	1.55555	0	0.494457	81	50	CXCL2,CCR1,IL8,CXCL1,DAPK2,VEGFA,CXCL5,CXCL3,HMGB1,VEGFB,C3AR1,CXCL10,IL23A,SWAP70,ADAM17,ANO6,FIGF,SERPINE1,S100A14,RAC1,ADAM10,TMEM102,LGALS9,CAMK1D,CREB3,CXCL13,CCL21,RAC2,IL6R,CD74,PTK2B,IL6,CX3CL1,EDNRA,F2RL1,CCL5,THBS4,GAS6,GPSM3,TIRAP,CALR,CSF1,EDN2,RARRES2,IL12A,C1QBP,IL1B,THBS1,VEGFC,CCL2
GO_NEGATIVE_REGULATION_OF_STEROID_METABOLIC_PROCESS	0.607051	1.55713	0	0.495602	24	18	BMP2,INSIG1,INSIG2,WNT4,SNAI2,SNAI1,APOE,ERLIN1,GFI1,ERLIN2,SCAP,REST,ATP1A1,SOD1,NFKB1,CYP27B1,FGF19,PROX1
GO_INNER_MITOCHONDRIAL_MEMBRANE_ORGANIZATION	-0.375895	-1.07264	0.347826	0.496803	17	17	C19orf70,C11orf83,TAZ,CHCHD6,OMA1,CHCHD3,TIMM9,NDUFA13,AFG3L2,BAX,IMMT,OPA1,TIMM22,LETM1,APOO,SAMM50,TIMM10
GO_MITOCHONDRIAL_TRANSPORT	-0.249317	-1.06914	0.333333	0.497603	177	163	HK2,BNIP3L,BNIP3,BMF,NOL3,PDE2A,PRKAB2,SLC9A1,FXC1,PRKAG2,GSK3B,ALKBH7,TMEM102,SLC25A14,TOMM20,STAT3,TOMM7,PPP1R13B,ATF2,BCL2L11,VDAC1,YWHAE,BBC3,SLC25A30,RHOT1,SLC24A6,PAM16,TP53BP2,SLC25A12,YWHAZ,BAD,PPP3CC,TIMM17B,SLC25A37,MOAP1,MICU1,UCP2,TSPO,YWHAQ,ATP5O,DYNLL1,MAPK9,C22orf32,HEBP2,MTX2,ATP5L,IMMP2L,BHLHA15,EYA2,CPT1B,SLC25A6,MCU,MUL1,YWHAG,ATP5D,ACAA2,PPP3R1,ATP5C1,ATPIF1,C2orf18,TIMM44,ACA…
GO_NEGATIVE_REGULATION_OF_GENE_EXPRESSION_EPIGENETIC	-0.25377	-1.06816	0.24	0.500145	112	89	HIST1H4I,HIST2H3D,HDAC5,HIST3H2A,HIST4H4,HIST1H3H,HIST1H3D,SIRT5,H2AFJ,PHF1,MBD3,CREBZF,SIRT2,HIST1H2AC,SIRT4,MORF4L2,HIST2H2AC,JARID2,BAZ2A,HIST1H2AI,MECP2,HIST1H2AD,UBE2B,H3F3B,HIST1H4J,DOT1L,HIST1H4K,MBD2,HIST1H2AE,BAHCC1,MBD1,H2AFY,HIST1H2AH,MSL3,SMARCA5,H3F3A,BAHD1,UBR2,AEBP2,HIST1H2AB,HIST1H3C,RRP8,HDAC2,MTF2,MLL2,HIST1H4B,HIST1H2AK,RBBP7,HIST1H3J,HIST1H2AM,SIRT1,SUZ12,BMI1,ARID1A,MORF4L1,H…
GO_POSITIVE_REGULATION_OF_PROTEIN_DEACETYLATION	0.620958	1.54704	0.0294118	0.501886	18	18	VEGFA,TGFB1,JDP2,AKAP8L,FNTA,BCL6,C6orf89,DYRK1A,PRKD2,SREBF1,RIPK3,PRKD1,NIPBL,TP53,CTBP1,PML,AKAP8,BRMS1
GO_POSITIVE_REGULATION_OF_EMBRYONIC_DEVELOPMENT	-0.308664	-1.06975	0.354839	0.503357	33	24	WNT4,WNT2B,GNB2L1,PHLDB2,SIX1,PHLDB1,CTNNB1,NR2C2,DAG1,AMOT,PAFAH1B1,PLCB1,CLASP1,FOXA2,WNT2,SIX4,GATA3,OSR2,HES1,CLASP2,RBM19,STOX1,OSR1,LHX1
GO_EPITHELIAL_CELL_APOPTOTIC_PROCESS	-0.352817	-1.06961	0.323529	0.503659	25	21	GSN,RB1,KRT18,JAG2,STK3,TGFBR2,BMPR2,KRT8,HIPK1,PIK3CG,STK4,MTCH2,DAB2IP,CAPN10,FAS,BCL2L1,ARF6,BID,DNMT3A,E2F1,E2F2
GO_PROTEIN_TRANSMEMBRANE_TRANSPORT	-0.266595	-1.06633	0.37931	0.50461	53	47	RTN2,SEC61G,RAB8B,BLOC1S3,SRP54,TOMM20,TOMM7,PAM16,PEX3,PEX13,TIMM17B,PEX7,PEX12,TIMM44,AKT2,LONP2,TIMM9,AZGP1,PEX5,PEX26,PEX19,NDUFA13,PEX1,AFG3L2,ZFAND2B,HSPA4,SRP9,MCL1,PEX16,PEX14,TOMM70A,TOMM40L,PEX10,TIMM22,KIAA0528,PEX6,TIMM17A,CHCHD4,DNLZ,TIMM23,TOMM22,HSPA8,TIMM50,TOMM40,SAMM50,TIMM10,HSP90AA1
GO_ACUTE_INFLAMMATORY_RESPONSE	0.516929	1.55296	0	0.505051	73	40	SERPINA3,TACR1,VNN1,F3,CD163,ICAM1,FN1,ITIH4,ALOX5,IL1A,ANO6,BDKRB2,SAA1,TFRC,CEBPB,STAT3,PLSCR1,ASS1,ACVR1,IL6R,PRCP,B4GALT1,IL6,SIGIRR,HNRNPK,IL31RA,SERPINA1,STAT5B,EIF2AK1,IL1RN,GATA3,NUPR1,CTNNBIP1,HFE,NPFF,SERPINF2,OGG1,HIF1A,PTGES,IL1B
GO_EXECUTION_PHASE_OF_APOPTOSIS	-0.295281	-1.06563	0.36	0.506465	55	50	DEDD2,HMGB1,BLCAP,STK24,H1F0,FNTA,DNASE2,HTRA2,BIRC2,MADD,ERN2,BNIP1,BBC3,ROCK1,PTK2,ACVR1C,ACIN1,TAOK1,SATB1,SHARPIN,APC,KPNA1,TARDBP,MST4,GPER,DFFB,KPNB1,CASP7,PRKCD,CDK5RAP3,PRKCQ,CAPN10,CASP6,XKR8,DFFA,AKT1,ENDOG,AIFM3,DNM1L,CASP3,HMGB2,CASP2,TOP2A,BCAP31,CASP8,DICER1,CFLAR,CLSPN,CIDEB,FOXL2
GO_REGULATION_OF_PROTEIN_MATURATION	0.478775	1.54723	0.0119048	0.507453	82	59	BIRC3,C3,CCBE1,NOL3,ASTL,C2,GSN,VTN,SUSD4,LRRK2,MFI2,C3AR1,RPS6KA2,CFB,NKD2,C8G,ADAM8,SERPINE1,PROS1,C4B,MYH9,PPP1R15A,SIRT4,BIRC2,C4A,TMEM59,CD59,GLG1,IFT52,C19orf80,SERPING1,CD55,XIAP,INPP5B,SERPINE2,CFI,MASP1,PRKACB,CFH,LDLRAD3,RNF139,CFP,USP17L2,CD46,PHB2,SNX12,MDM2,TFR2,PRKACA,MAGEA3,SERPINF2,BCL2L12,C4BPB,PHB,C5,C1QBP,BIRC5,CHAC1,THBS1
GO_REGULATION_OF_ALTERNATIVE_MRNA_SPLICING_VIA_SPLICEOSOME	-0.333481	-1.0637	0.448276	0.510678	35	26	CELF6,RBFOX2,WTAP,FMR1,MBNL2,UHMK1,SF3A1,DYRK1A,RBM4,SAP18,NSRP1,RNPS1,PTBP1,RBM25,HNRNPL,THRAP3,RBM8A,MAGOH,RBM5,DDX5,RBMX,RBM10,TRA2B,RBM15B,SRSF6,SRSF2
GO_REGULATION_OF_GLUCOSE_METABOLIC_PROCESS	0.468154	1.54387	0.012987	0.511323	106	85	IGFBP3,PDK3,PDK1,PGAM2,PPARGC1A,PFKFB1,PDK4,PPP1R3B,FAM132A,PGAM1,RORC,IRS2,ENPP1,NR1D1,HMGB1,GFPT1,PFKFB2,EPM2AIP1,INSR,PPP1R3E,LEPR,GSK3B,PPP1CB,PPARA,MST1,INPP5K,MLYCD,CLK2,C1QTNF3,PPP1R3F,KAT2B,PHKG2,FOXO1,LCMT1,BAD,PDK2,PPP1R3G,PTPN2,OGT,PARK2,IL6,ARPP19,BPGM,AKT2,ACACB,ADIPOR1,SLC45A3,FOXA2,SIK1,SMEK2,MIDN,FAM48A,GSK3A,PHLDA2,SESN2,PPP1R3D,ACN9,IRS1,IGFBP4,RANBP2,PPP1CA,NLN,SIRT1,AKT1,COX11…
GO_NEGATIVE_REGULATION_OF_LEUKOCYTE_MEDIATED_IMMUNITY	0.507525	1.55104	0.0147059	0.511638	47	28	HLA-A,HMOX1,MICA,HLA-B,SUSD4,HLA-E,ABR,C10orf54,LGALS9,BCL6,NDFIP1,IL20RB,PPP3CB,SERPINB9,ARRB2,DUSP22,RABGEF1,BST2,TAP1,IL7R,FOXJ1,PTPN6,HFE,BCR,CEACAM1,C4BPB,THOC1,FOXP3
GO_NEGATIVE_REGULATION_OF_CALCIUM_ION_TRANSPORT	0.545833	1.54371	0.027027	0.51209	51	28	STC1,NOS3,CRHR1,GSTM2,TGFB1,ICAM1,GNB5,INPP5K,FMR1,CALM2,FKBP1A,NTSR1,CALM3,C19orf26,UBQLN1,SRI,ATP1A2,CALM1,PAWR,CLIC2,FKBP1B,PACSIN3,PTGS2,TRIM27,SLC30A1,GSTO1,PKD2,BCL2
GO_REGULATION_OF_STEROID_METABOLIC_PROCESS	0.498433	1.54748	0.0121951	0.512685	74	50	BMP2,INSIG1,INSIG2,TNF,WNT4,PPARGC1A,SNAI2,DHCR7,SNAI1,RORC,SEC14L2,NR1D1,FGFR4,POR,EPHX2,ABCG1,ACADVL,STUB1,TSPO,APOE,LMF1,LDLRAP1,PANK2,ERLIN1,SREBF1,GFI1,ERLIN2,BMP6,STAT5B,LAMTOR1,SCP2,PRKAA1,SCAP,AKR1C3,REST,SIRT1,DGAT2,VDR,ATP1A1,APOC1,SF1,SOD1,ARV1,NFKB1,DDX20,GAL,IL1B,CYP27B1,FGF19,PROX1
GO_REGULATION_OF_TISSUE_REMODELING	0.518278	1.54858	0.025974	0.513861	62	41	TNFAIP3,ITGB3,TGFB1,PDK4,CSF1R,GJA1,CA2,ABR,IL23A,TMBIM1,ADAM8,LEPR,IL18,NF1,S1PR1,INPP5D,TFRC,UBASH3B,IL15,ATP6AP1,PTGER4,B4GALT1,CST3,SIGLEC15,P2RX7,BAX,THBS4,TNFRSF11B,CSK,PML,BCR,TMEM64,SYT7,VDR,IL20RA,LRP5,SRC,SYK,PPARGC1B,SPP1,BGLAP
GO_RETINA_MORPHOGENESIS_IN_CAMERA_TYPE_EYE	-0.335377	-1.06224	0.454545	0.514227	45	30	CALB1,SDK1,PTN,ATP8A2,RDH13,SOX9,CDON,PVRL3,LRP6,SOX8,MAN2A1,TFAP2A,HIPK1,RORB,RP1,HIPK2,AHI1,PTPRM,CCDC66,TOPORS,THY1,LRP5,DSCAM,IRX5,ARL6,TSPAN12,ROM1,PROX1,FJX1,LHX1
GO_POSITIVE_REGULATION_OF_CELL_CYCLE_ARREST	-0.266288	-1.0622	0.388889	0.514273	85	76	RNF112,MUC1,TGFB1,PPP2R5B,GATA6,PPP2R5C,CDKN1A,ARID3A,RBL2,BTG2,CRADD,UBA52,RPS27A,CNOT6L,EP300,UHRF2,CNOT7,CNOT2,TFDP2,TNKS1BP1,MDM4,CNOT8,FAP,FOXO4,CNOT4,NPM1,SFN,C2orf29,PLK3,SOX4,CNOT1,RRP8,ATM,CDKN1B,CHEK2,TP53,TP73,DAB2IP,E2F4,BAX,ZNF385A,PCBP4,RBM38,CARM1,PML,GADD45A,TRIAP1,CNOT3,MDM2,PRMT1,CNOT6,MED25,PLK2,PRKACA,PLAGL1,CDC25C,CDK1,CDK2,CNOT10,TFDP1,CASP2,UBB,CRLF3,PKD2,PIDD,ID2,BRCA1,E2F…
GO_CELLULAR_RESPONSE_TO_BIOTIC_STIMULUS	0.424288	1.55018	0.0113636	0.514578	163	121	CSF2,CCL20,IL8,TXNIP,NOS3,SCARB1,TNFAIP3,TNF,NFKBIA,TGFB1,PPARGC1A,CD14,LY96,TLR6,TNFRSF1B,ENTPD2,HDAC5,NR1D1,ICAM1,FN1,CXCL10,CDK19,SPON2,PLAU,DDIT3,ADAM9,NFKBIL1,IL24,IL18,SERPINE1,PRKCE,TLR1,SIRT2,GSK3B,B2M,CCDC47,CEBPB,TNIP2,CD86,MAPK3,PPARD,ATG10,WFS1,PPP1R15B,ASS1,LYN,EIF2AK3,P2RY2,RELA,IRAK2,FBXO18,IRF3,PLSCR3,MRC1,SLX4,NFKBIB,TSPO,MAPK9,CDC73,CLEC7A,RIPK2,HSPA5,CXCL16,OGT,ABL1,RARA,IL6,ZC…
GO_STEM_CELL_DIVISION	-0.342464	-1.06168	0.296296	0.515372	29	22	ING2,RAB10,TGFB2,NUMB,FGFR2,VANGL2,TIAL1,ETV5,PAFAH1B1,DOCK7,FGF13,FGFR1,WWTR1,NUMBL,LEF1,NOTCH1,TEAD3,FZD7,CUL3,ZFP36L2,ASPM,HOXB4
GO_NEGATIVE_REGULATION_OF_COAGULATION	0.564954	1.54193	0.0571429	0.515686	48	27	NOS3,PDGFA,ADRB2,VTN,TSPAN8,PLAUR,ANXA2,PLAU,SERPINE1,PROS1,ALOX12,UBASH3B,ANXA5,SERPING1,ABAT,APOE,PDGFB,SERPINE2,PRKG1,PRKCD,PROCR,EDN1,THBD,SERPINF2,SERPINB2,C1QTNF1,PLAT
GO_REGULATION_OF_GENE_SILENCING	-0.283729	-1.06149	0.357143	0.515945	52	46	TGFB1,POU5F1,HIST1H3H,HIST1H3D,WTIP,LIMD1,NCOR2,STAT3,BCDIN3D,PUM1,FMR1,FXR1,SIN3A,UHRF2,PUM2,PHF8,MIER1,ZNF304,DND1,H2AFY,ZC3H12A,ADAR,HMGA1,HIST1H3C,XPO5,PHF2,ATAD2B,NCOR1,HIST1H3J,SIRT1,SETDB1,TET1,CDK2,HIST1H3I,TERT,HIST1H3G,HIST1H3B,HIST1H3F,TRIM28,ASF1A,DNMT1,ATAD2,HIST1H3E,HIST1H3A,UHRF1,CDC45
GO_ERYTHROCYTE_HOMEOSTASIS	0.477432	1.55113	0.0133333	0.517467	73	59	GPI,HMOX1,VEGFA,MB,HCLS1,INHA,JMJD6,GATA1,INHBA,DYRK3,L3MBTL3,EPAS1,THRA,DNASE2,RPS24,MLL5,ARID4A,BCL6,RPS19,NFE2L1,LYN,HOXB6,SP3,RB1,SRF,TMOD3,ADD1,PTPN2,ACIN1,SMAD5,SFXN1,ADAR,ATPIF1,PKNOX1,ZFPM1,BMP4,SLC11A2,JAK2,MAEA,AMPD3,HIPK2,GATA3,RPS6,KLF2,MED1,EPB49,FLVCR1,SLC25A38,TGFBR3,CEBPG,SOX6,CASP3,ERCC2,AXL,PRDX1,G6PD,RPS14,ID2,TRIM10
GO_OXIDATIVE_PHOSPHORYLATION	-0.261816	-1.0602	0.263158	0.518761	84	78	C11orf83,GBAS,MECP2,COX7A2L,NDUFB8,TAZ,AK2,COX6C,COX6A1,COX4I1,UQCRC1,NDUFS7,COX6B1,COX5A,COX15,NDUFB5,NDUFB4,NDUFA6,ATP5D,UQCRQ,ATP5C1,COX7C,COX5B,UQCR11,UQCRB,NDUFA4,NDUFB9,NDUFA5,NDUFA3,UQCRC2,SURF1,COX7B,COQ9,NDUFA12,NDUFA8,UQCRH,NDUFA9,NDUFS4,NDUFB3,COX8A,UQCRHL,NDUFB11,PMPCB,UQCRFS1,NDUFA13,NDUFA1,DLD,NDUFB1,NDUFC2,SDHC,NDUFA10,CHCHD10,CYC1,NDUFB6,SDHAF2,NDUFA2,NDUFV2,NDUFA11,NDUFC1,UQCR10,…
GO_AMMONIUM_TRANSMEMBRANE_TRANSPORT	0.636802	1.54227	0.0142857	0.52006	24	16	SLC6A3,RHCE,SLC22A4,PRKAB2,AQP1,PRKAG2,CPT1B,ACACB,PRKAA2,SLC22A1,SLC22A5,SLC12A2,ACACA,CPT1A,SLC25A20,CPT2
GO_NEGATIVE_REGULATION_OF_PROTEIN_BINDING	-0.284406	-1.0596	0.346154	0.520067	79	68	ADRB2,EPB41L5,CAV1,LRRK2,TMC8,ANXA2,CSNK1E,GSK3B,B2M,MITD1,TMBIM6,PPARA,SLPI,SORL1,RALB,MAPK3,GOLGA2,SPAG9,PTPRF,STUB1,ROCK1,ITGB1BP1,ARRB2,AES,HSPA5,DVL1,PDGFB,KDM1A,HNRNPK,DAB2,USP33,DKK1,DACT1,MAPRE1,ZFPM1,PRKCD,SENP2,LEF1,BAX,PARK7,CTNNBIP1,NES,CARM1,PPP1CA,HFE,ADAM15,PEX14,C20orf160,ISL1,ADNP,AURKB,TDG,IFIT1,GTPBP4,TFIP11,PIN1,TEX14,LRPAP1,RUVBL2,IFIT2,GNL3L,NOG,MAPK8,GTSE1,AURKA,CAMK1,ID1,N…
GO_PROTEASOMAL_PROTEIN_CATABOLIC_PROCESS	-0.221652	-1.05923	0.222222	0.521303	271	248	ANAPC11,ANKZF1,RBCK1,PPP2R5C,DNAJB2,NR1D1,RNF122,RNF24,HECTD3,RNF126,UBE2H,PSMB8,DDIT3,YOD1,FBXL2,RNF187,SIRT2,EDEM1,FAF2,DNAJB9,FBXO36,GSK3B,RNF185,CCDC47,TRIM13,RNF181,PSMB9,TBL1X,BIRC2,ATXN3,ANAPC16,NEDD4L,ERLEC1,FBXL15,ARNTL,OS9,BFAR,UBA52,WFS1,TMEM67,CDC34,SIAH2,KCTD17,TBL1XR1,AMFR,FBXW11,RPS27A,PCBP2,FBXO2,UBXN1,UBE2B,UBE2R2,MAN1B1,STUB1,ZNRF1,CTNNB1,PPP2CB,RNF111,PSMD10,SPOPL,TMEM129,UBE2D…
GO_MODULATION_OF_TRANSCRIPTION_IN_OTHER_ORGANISM_INVOLVED_IN_SYMBIOTIC_INTERACTION	-0.35595	-1.05516	0.333333	0.523971	22	17	INPP5K,EP300,SNW1,SP1,TARDBP,JUN,LEF1,TFAP4,TAF11,CCL5,CHD1,SMARCA4,REST,ZNF639,HDAC1,SMARCB1,HMGA2
GO_REGULATION_OF_FAT_CELL_DIFFERENTIATION	0.462287	1.53459	0	0.526781	106	79	FRZB,BMP2,INSIG1,TNF,TGFB1,DLK2,SNAI2,MMP11,JDP2,RORC,PRDM16,SH3PXD2B,BBS12,ENPP1,NR1D1,TRIB3,DUSP10,FAM57B,CCRN4L,TRIB2,SAV1,DDIT3,SIRT2,C1QL4,CEBPB,ARNTL,PPARD,HDAC6,SMAD3,FOXO1,FTO,JAG1,ASXL2,STK3,TGFB1I1,SORT1,GATA2,AXIN1,CREB1,IL6,ZC3H12A,KLF5,GPER,WNT10B,LMO3,ZFPM2,WDFY2,WWTR1,ZFPM1,STK4,MEX3C,ASXL1,TAF8,METRNL,GATA3,MAPK14,CREBL2,ZNF385A,CARM1,SIRT1,AKT1,PPARG,XBP1,TMEM64,MSX2,PTGS2,LRP5,H…
GO_REGULATION_OF_FATTY_ACID_BIOSYNTHETIC_PROCESS	0.55753	1.52243	0.028169	0.527518	35	26	INSIG1,INSIG2,PDK4,MLXIPL,PRKAB2,TRIB3,PRKAG2,WDTC1,PIBF1,ACADVL,PLA2G4A,MAPK9,ANXA1,ERLIN1,SLC45A3,ERLIN2,PRKAA2,MID1IP1,NR1H2,NR1H3,SCAP,SIRT1,APOC1,PTGS2,HNF4A,BRCA1
GO_NEGATIVE_REGULATION_OF_IMMUNE_RESPONSE	0.455819	1.53577	0.011236	0.527866	121	76	HLA-A,FCRLB,HMOX1,TNFAIP3,TNF,TGFB1,MICA,HLA-B,NLRX1,SUSD4,PGLYRP3,HLA-E,ABR,DUSP10,C10orf54,INPP5D,FER,LGALS9,BCL6,CD59,NDFIP1,RPS19,IL20RB,LYN,SERPING1,CD55,TGFB2,PPP3CB,SERPINB9,ARRB2,TRAFD1,IL29,DUSP22,ANXA1,PTPN2,RABGEF1,BST2,TAP1,MUL1,SPINK5,ADAR,LGALS3,SOCS5,IL4R,ALOX15,IL7R,MASP1,IRAK3,FOXJ1,NR1H2,PSMB4,TGFB3,PTPN6,IFI16,NR1H3,CD46,CUEDC2,DHX58,HFE,GPX1,NMI,BCR,PPARG,CEACAM1,RC3H1,TRIM27,…
GO_REGULATION_OF_MORPHOGENESIS_OF_A_BRANCHING_STRUCTURE	0.516272	1.53697	0	0.528386	53	38	TNF,VEGFA,PDGFA,PGF,TGFB1,SNAI2,WNT2B,LRRK2,MAGED1,SOX9,HNF1B,RTN4,SIX1,HOXB7,PAX8,CTNNB1,FGFR2,LGR4,SOX8,ETV5,HNRNPK,ETV4,SIX2,SULF1,SHOX2,WNT2,FGFR1,SIX4,BMP4,NTN4,RXRA,BTBD7,BMP7,PHB2,TACSTD2,NOG,IL1B,LHX1
GO_POSITIVE_REGULATION_OF_DNA_REPLICATION	-0.254133	-1.05634	0.391304	0.528997	86	76	CSF2,PDGFA,OBFC1,PKIB,GLI1,INSR,EGFR,PDGFC,IGF1R,TNKS,RAC1,HMBOX1,CDC42,MAPK3,KLF4,UCN,CTNNB1,MAPK15,MAP2K7,PDGFB,NEK7,HNRNPA1,ATRX,IL6,ATF1,KCTD13,WIZ,MAPK1,JUN,KITLG,TNKS2,BMP6,PLA2G1B,BMP4,WRAP53,ATM,TNFAIP1,TGFB3,PRKCQ,GLI2,CCT8,POT1,STOML2,MAP3K4,CCT4,CCT7,NEK2,DNA2,GRHL2,AREG,TCP1,MAPKAPK5,CALR,ACD,AURKB,CDK1,CDK2,CCT3,NVL,PNKP,PARM1,HRAS,ATR,CCT2,SHC1,CCT6A,CDC7,E2F8,E2F7,PCNA,CTC1,DBF4B,D…
GO_ORGAN_GROWTH	0.523662	1.52612	0.0135135	0.529049	68	44	STC1,PLAG1,C3orf58,NDRG4,DDR2,MMP13,COL27A1,RARB,PSAP,PRLR,SOX9,LEPR,NPPA,S1PR1,THBS3,PTEN,CAMK2D,SMAD2,TGFB2,SIRT6,FGFR2,PRKAR1A,UBE3A,PDLIM5,HEG1,TGFBR2,RARA,PTPN11,NKX2-5,GATA4,BNC2,ACVR2B,RXRA,SPRY2,NOTCH1,EVC,FOXC1,TGFBR3,C20orf160,MSX2,FGFR3,RARG,SMAD1,BCL2
GO_REGULATION_OF_BONE_REMODELING	0.511883	1.5293	0.0142857	0.529854	42	28	TNFAIP3,ITGB3,PDK4,CSF1R,GJA1,CA2,ADAM8,LEPR,NF1,S1PR1,INPP5D,TFRC,UBASH3B,ATP6AP1,PTGER4,SIGLEC15,P2RX7,TNFRSF11B,CSK,TMEM64,SYT7,IL20RA,LRP5,SRC,SYK,PPARGC1B,SPP1,BGLAP
GO_REGULATION_OF_HORMONE_LEVELS	0.407871	1.528	0	0.530444	478	306	ALDH1A2,OSM,BMP2,HSD17B8,RAPGEF4,CACNA1H,TACR1,HLA-DRB1,STC2,CRHR1,SCARB1,TNF,CORIN,SLC25A4,ADM,SLCO4A1,WNT4,NKX6-1,CYP11A1,PPARGC1A,SLC16A2,DUOXA1,FAM132A,ECE1,INHA,HSD17B7,GIPR,HMGCR,ACE,HSD17B14,IRS2,INHBA,AKR1B1,HMGN3,NR1D1,GJA1,NLGN2,RDH5,SLC2A1,P2RY1,DUOX2,DHRS2,ILDR2,PDE4C,RAB8B,PTGS1,NOV,IL11,APLN,KDM5B,TMF1,DHRS3,RAB11FIP5,RFX3,LTBP4,PLA2G6,PFKFB2,MAFA,INHBB,RDH13,FOXD1,AKR1C1,DDO,HSD17B…
GO_CARBOHYDRATE_BIOSYNTHETIC_PROCESS	0.459388	1.53523	0	0.530787	121	90	ALDOC,ENO2,GPI,PGAM2,PGK1,GLT8D2,PPARGC1A,GBE1,PFKFB1,GAPDH,ENO1,PGAM1,PPP1R3C,ST6GALNAC6,PHKG1,AKR1B1,NR1D1,CHST15,SLC2A1,TPI1,ALDOA,SLC25A1,EXT2,IMPAD1,PGM1,B3GALT1,GYS1,UGP2,TKT,GLT8D1,AKR1A1,UBA52,ATF4,RPS27A,PHKG2,EXT1,SLC25A12,ENO3,PCK2,B4GALT1,ST6GALNAC5,CSGALNACT2,CRY1,B3GNT2,GYG2,MDH1,CHST11,BPGM,B3GNT3,IMPA1,AKT2,HAS3,PGM2,CRTC2,PGD,B3GALNT1,CHST10,PGM5,TALDO1,B3GNT1,AGL,GOT1,NANS,MDH2,…
GO_ESTABLISHMENT_OF_PROTEIN_LOCALIZATION_TO_ENDOPLASMIC_RETICULUM	0.455473	1.52788	0.0116279	0.531126	104	101	RPS29,SEC61G,RPL12,RPL35A,RPS18,RPS24,SRP54,RPS28,RPL13A,RPLP0,RPL24,RPL34,RPL28,RPL26,RPS3A,RPL29,RPL3L,RPL36,RPL18,RPL27A,RPLP2,RPL39,CHMP4B,RPL3,RPL37A,RPL5,RPS9,RPS11,RPS19,RPL18A,RPL11,UBA52,RPL10,RPS23,RPS21,RPS12,RPS10,RPS8,RPS4X,RAB10,RPS13,RPL35,RPL36A,RPL15,RPS27A,RPL23,RPL17,RPLP1,RPL21,RPS15,RPS5,RPL30,RPS27,RPS2,RPL7A,RPS7,FAU,RPL4,RPL38,SPCS2,RPS15A,SSR3,RPS25,RPL10A,RPS16,RPL19,RPS…
GO_REGULATION_OF_CELL_ADHESION_MEDIATED_BY_INTEGRIN	0.526583	1.53765	0.0142857	0.531162	39	32	MUC1,SNAI2,EFNA1,LPXN,CIB1,DPP4,SWAP70,PLAU,ADAM9,SERPINE1,ACER2,PODXL,CXCL13,TESC,CCL21,LYN,RAC3,TGFB2,PTK2,ITGB1BP1,FERMT3,CYP1B1,PTPN11,PIEZO1,PDE3B,PIK3CG,ADA,PTPN6,CCL5,IFT74,SYK,EPHA2
GO_MEMORY	0.498616	1.52687	0.012987	0.531426	98	55	CALB1,TH,ITGA5,TACR1,SLC17A7,KLK8,PTGS1,KCNK4,ATP1A3,PRKCZ,PLA2G6,RASGRF1,CAMK4,PJA2,CPEB3,CEBPB,JPH3,SLC8A2,PTEN,NTAN1,PAIP2,ITPR3,MECP2,KAT2B,ABCA7,SRF,BTBD9,PPP3CB,EP300,RIN1,CREB1,OXTR,PLCB1,MDK,ATAD1,NQO2,ITGA3,FGF13,VLDLR,PSEN1,CTNS,EIF4EBP2,MLL4,ADNP,PLK2,COMT,PTGS2,MTOR,EIF2AK4,RPS6KB1,SERPINF1,CRTC1,RGS14,FEN1,IL1B
GO_REGULATION_OF_MUSCLE_CELL_APOPTOTIC_PROCESS	0.551972	1.52261	0.0135135	0.53294	43	32	BNIP3,HMOX1,NOL3,HMGCR,CAV1,LTK,SIRT5,NACA,GSK3B,APOPT1,ALOX12,SIRT4,ILK,CAMK2D,PDCD4,PDPK1,ARRB2,LRP6,PTK2B,RAPGEF3,ZC3H12A,NKX2-5,NRG1,HEY2,JAK2,BMP7,BAG3,SIRT1,EDN1,C12orf5,ARRB1,IL12A
GO_REGULATION_OF_BIOMINERAL_TISSUE_DEVELOPMENT	0.493236	1.53236	0	0.533141	75	48	CCR1,BMP2,WNT4,TGFB1,ADRB2,GATA1,DDR2,PHOSPHO1,ENPP1,GJA1,BMPR1B,SOX9,ANO6,S1PR1,ACVR1,SMAD3,ACVR2A,NBR1,PLA2G4A,FAM20C,BCOR,PTK2B,BMP2K,BMPR2,CD276,TFAP2A,WNT10B,SRGN,P2RX7,TWIST1,BMP6,BMP4,ACVR2B,ECM1,TGFB3,BMPR1A,BMP7,GAS6,OSR2,ANKH,PKDCC,HIF1A,TRPM4,TXLNG,WNT6,OSR1,CYP27B1,BGLAP
GO_PHOSPHATIDYLETHANOLAMINE_METABOLIC_PROCESS	0.62263	1.52967	0.0588235	0.534134	18	15	SLC27A1,LPIN1,PHOSPHO1,PCYT2,LPIN3,ETNK2,LPIN2,CEPT1,CHKB,EPT1,ETNK1,ALOX15,PLA2G15,PNPLA8,CHKA
GO_POSITIVE_REGULATION_OF_G_PROTEIN_COUPLED_RECEPTOR_PROTEIN_SIGNALING_PATHWAY	0.607199	1.51981	0.0483871	0.534751	25	16	ARRDC3,C3,ECE1,LRRK2,TMOD2,KLK14,CAV2,GPER,GSK3A,KLK6,PDE6G,KLK5,UBQLN2,PRMT5,PHB,ACPP
GO_POSITIVE_REGULATION_OF_OSTEOCLAST_DIFFERENTIATION	0.599238	1.53059	0.0289855	0.536112	24	16	CCR1,TNF,CSF1R,CA2,IL23A,FOS,ATP6AP1,CREB1,TRAF6,GNAS,CCL5,KLF10,TMEM64,CSF1,PPARGC1B,SLC9B2
GO_NATURAL_KILLER_CELL_MEDIATED_IMMUNITY	0.575091	1.52805	0.0410959	0.5362	26	22	KLRD1,RAET1G,KLRC2,MICA,ULBP2,LYST,MICB,ULBP1,SLAMF7,ULBP3,RAET1E,RAET1L,RAB27A,VAMP2,VAMP7,PTPN6,UNC13D,CEBPG,TUBB,TUBB4B,PRDX1,CORO1A
GO_POLYOL_CATABOLIC_PROCESS	-0.376609	-1.04956	0.269231	0.537488	18	15	TPI1,INPP5K,PTEN,NTSR1,IMPA1,SYNJ1,NUDT3,GK5,MTMR2,INPP5E,INPP1,GPD2,SORD,GK,IMPA2
GO_REGULATION_OF_CHEMOTAXIS	0.436996	1.51822	0.0123457	0.538035	180	114	CXCL2,CCR1,IL8,CXCL1,DAPK2,PADI2,VEGFA,PDGFRB,TGFB1,CXCL5,CXCL3,SEMA4B,SEMA6B,F3,HMGB1,VEGFB,SEMA7A,C3AR1,NOV,FN1,CXCL10,IL23A,SEMA6C,PLXND1,SWAP70,ADAM17,ANO6,FIGF,S1PR1,SERPINE1,GPR124,S100A14,RAC1,ADAM10,TMEM102,LGALS9,SEMA4F,CAMK1D,CREB3,CXCL13,STX4,MET,ITGA2,SEMA4G,CCL21,LYN,SEMA4D,PLXNA3,RAC2,SEMA3C,SMAD3,IL6R,NRP1,MPP1,SEMA5A,CD74,CORO1B,PTPN2,PTK2B,PDGFB,IL6,BMPR2,PRKD2,ROBO1,AKT2,CX3CL1,…
GO_REGULATION_OF_NEUTROPHIL_MIGRATION	0.59797	1.51735	0.03125	0.538244	32	22	CXCL2,IL8,CXCL1,DAPK2,CXCL3,C3AR1,IL23A,ADAM8,RAC1,CAMK1D,CCL21,RAC2,MPP1,PTGER4,CD74,EDNRA,PAWR,THBS4,TIRAP,SLIT2,C1QBP,IL1B
GO_INNER_EAR_RECEPTOR_CELL_DEVELOPMENT	0.540723	1.5227	0.038961	0.538345	35	25	SLITRK6,PDZD7,TMC1,STRC,SDC4,DFNB31,RAC1,ATP8B1,SEC24B,MKS1,VANGL2,WDPCP,PAFAH1B1,CTHRC1,FAT4,FGFR1,USH1G,NAGLU,SLC9A3R1,SLC4A7,SCRIB,HES1,SOD1,MYO7A,FZD2
GO_NUCLEAR_IMPORT	-0.24487	-1.04897	0.307692	0.539	129	112	KPNA7,TXNIP,TNF,NFKBIA,TGFB1,EGF,NCKIPSD,CBLB,PTTG1IP,BCL3,F2R,NUPL1,BCL6,TRPS1,STAT3,RERE,MAPK3,PPP3CA,ARNTL,NUP62CL,RPL23,CEP57,TGFB2,PDIA3,CTNNB1,DAG1,KPNA5,FGF9,PIK3R1,KPNA4,HNRNPA1,RANBP6,SNRPD2,GEMIN7,NUP98,LMNA,ADAR,KPNA1,MAPK1,JUN,TPR,C11orf73,KPNB1,SIX2,KPNA6,HTATIP2,SNUPN,SMN1,JAK2,NUTF2,TGFB3,SPTBN1,SNRPG,ZFYVE9,TNPO3,RANBP17,RPAIN,RBM22,PHB2,IPO7,SEC61B,RANBP2,PML,AKR1C3,RAE1,SNRPE,AK…
GO_CHROMATIN_SILENCING	-0.258578	-1.04598	0.210526	0.545634	95	73	HIST1H4I,HIST2H3D,HDAC5,HIST3H2A,HIST4H4,HIST1H3H,HIST1H3D,SIRT5,H2AFJ,MBD3,SIRT2,HIST1H2AC,SIRT4,MORF4L2,HIST2H2AC,BAZ2A,HIST1H2AI,MECP2,HIST1H2AD,UBE2B,H3F3B,HIST1H4J,DOT1L,HIST1H4K,MBD2,HIST1H2AE,BAHCC1,MBD1,H2AFY,HIST1H2AH,MSL3,SMARCA5,H3F3A,BAHD1,UBR2,HIST1H2AB,HIST1H3C,RRP8,HDAC2,MLL2,HIST1H4B,HIST1H2AK,HIST1H3J,HIST1H2AM,SIRT1,ARID1A,MORF4L1,HIST1H2AG,DPY30,HIST1H4H,HIST1H4E,HAT1,TNRC18,HI…
GO_RESPONSE_TO_MOLECULE_OF_BACTERIAL_ORIGIN	0.419232	1.51449	0	0.546022	321	220	CSF2,CXCL2,CCL20,TH,IL8,IL10RA,NOS3,CXCL1,MGST1,TNFRSF9,ACP5,NGFR,SCARB1,TNFAIP3,TNF,IL18BP,ADM,NFKBIA,TGFB1,PPARGC1A,TNFRSF10C,CD14,CXCL5,LY96,CXCL3,SOCS3,TLR6,PTGER1,SPARC,TNFRSF1B,LTA,ENTPD2,F3,HDAC5,NR1D1,ICAM1,NFKB2,FN1,CXCL10,ABR,TNFRSF10D,CDK19,DUSP10,TNFRSF10B,CCRN4L,SPON2,ADAM17,PLAU,ADAM9,NFKBIL1,IL24,IL18,SERPINE1,PRKCE,PROS1,TLR1,SIRT2,C4B,TNFRSF6B,JUNB,S100A14,F2R,B2M,CEBPB,FOS,CASP9…
GO_REGULATION_OF_SMOOTH_MUSCLE_CELL_DIFFERENTIATION	-0.383174	-1.0444	0.272727	0.549493	20	16	TGFB1,SMARCD3,OLFM2,SRF,FGFR2,CTH,MED28,PDGFB,FOXO4,GPER,HEY2,BMP4,ZEB1,ANKRD17,PRDM6,EREG
GO_SIGNAL_TRANSDUCTION_IN_RESPONSE_TO_DNA_DAMAGE	-0.259847	-1.04436	0.368421	0.549629	96	87	NDRG1,MUC1,PPP2R5C,CDKN1A,FOXO3,ARID3A,BCL3,ING4,CASP9,RBL2,GRB2,BTG2,CRADD,UBA52,PGAP2,RPS27A,CNOT6L,EP300,MAD2L2,CNOT7,CNOT2,TFDP2,ABL1,TNKS1BP1,ATRX,KAT5,MDM4,CNOT8,CNOT4,NPM1,USP10,SFN,MYO6,C2orf29,SP100,PLK3,SOX4,CNOT1,ATM,CDKN1B,TFAP4,HIPK2,CHEK2,TP53,TP73,CEP63,MAPK14,E2F4,BAX,ZNF385A,PCBP4,RBM38,CARM1,PML,GADD45A,TRIAP1,CNOT3,MDM2,PRMT1,CNOT6,CDC5L,PLK2,PLAGL1,BRCA2,CDC25C,CDK1,CDK2,CNOT1…
GO_MYELOID_LEUKOCYTE_MEDIATED_IMMUNITY	0.49806	1.51487	0.0277778	0.550408	43	31	CXCL5,ACE,PIK3CD,PI4K2A,SPON2,ADAM17,CAMK4,MLL5,S100A13,STXBP2,SNAP23,LYN,RASGRP1,IL6R,SERPINB9,VAMP2,GATA2,STXBP3,ANXA3,IL6,VAMP7,TUSC2,LAT,TREM1,PIK3CG,PLA2G1B,JAGN1,VAMP8,MILR1,NR4A3,IRAK4
GO_COLUMNAR_CUBOIDAL_EPITHELIAL_CELL_DEVELOPMENT	0.524076	1.51355	0.0547945	0.551857	48	36	SLITRK6,NKX6-1,PDZD7,TMC1,STRC,RARB,CDKN1A,RFX3,PRDM1,RAC1,SIDT2,C1GALT1,SEC24B,PDPK1,YIPF6,NKX3-2,RARA,CDK6,WDPCP,PAFAH1B1,KLF5,HOXA5,ROS1,BMP6,FGFR1,BMP4,SLC9A3R1,SLC4A7,C12orf5,AGPAT6,SCRIB,SOD1,HIF1A,RARG,MYO7A,TYMS
GO_PROTEIN_DEPOLYMERIZATION	-0.337316	-1.04167	0.433333	0.556083	25	19	VIL1,MICAL1,DSTN,VPS4B,MICAL2,STMN3,NCKAP5L,MICAL3,SYNJ1,VPS4A,CFL1,CFL2,DNAJC6,KIF2C,KIF24,KIF18A,HSPA8,STMN1,KIF14
GO_REGULATION_OF_RNA_SPLICING	-0.247232	-1.04145	0.363636	0.556647	97	83	CLK3,JMJD6,AHNAK,C11orf35,CLK4,CELF6,RBFOX2,SRSF9,SRPK2,CLK1,TMBIM6,ESRP1,CLK2,WTAP,RPS13,FMR1,MBNL2,AKAP17A,ERN1,UHMK1,SNW1,SRSF4,SF3A1,RBM42,PIK3R1,DYRK1A,ACIN1,PQBP1,HNRNPK,AKT2,RBM4,SNRNP70,SAP18,NSRP1,RPS26,SFSWAP,YTHDC1,SON,MBNL1,ESRP2,FASTK,RNPS1,HNRPLL,PTBP1,TIA1,RBM22,DAZAP1,CELF1,CWC22,ZNF259,POLR2A,RBM25,RBM38,SETX,HSPA1A,HNRNPL,PTBP2,THRAP3,RBM8A,CDK12,HNRNPF,MAGOH,SRPK1,RBM5,DDX5,U2A…
GO_MONOCARBOXYLIC_ACID_METABOLIC_PROCESS	0.399121	1.51224	0	0.557692	503	356	EGLN3,ALDOC,ENO2,ACSS2,TH,P4HA1,PFKFB4,ALDH1A2,HSD17B8,GPI,PGAM2,HK2,PFKFB3,MSMO1,LDHA,ERO1L,TNXB,PGK1,PAM,SLCO1B3,SCD,PPARGC1A,SLC27A1,LPIN1,C3,PFKFB1,EGLN1,GAPDH,ALOXE3,SLC16A3,HKDC1,PFKP,ENO1,ALOX12B,PGAM1,CYP4F12,AS3MT,SLC22A4,FADS3,PLA2G4C,PTGDS,VNN1,ECI2,HK3,ACSF2,BCKDHA,ACSL4,ELOVL3,KYNU,PRKAB2,PRODH,DSEL,PTGS1,TPI1,PECR,FADS1,QKI,ELOVL7,ACLY,GGT7,PLA2G10,ACAD11,PFKFB2,LPIN3,IDH1,GGT1,HK1,…
GO_WNT_SIGNALING_PATHWAY_CALCIUM_MODULATING_PATHWAY	-0.292409	-1.0408	0.4	0.558587	39	33	TNRC6C,ROR2,PPP3CA,GNB1,EIF2C4,FZD3,NFATC1,CALM2,CTNNB1,TCF7L2,PPP3CB,CALM3,PLCB3,PPP3R1,PLCB1,TNRC6A,GNG2,EIF2C2,MAP3K7,NLK,FZD5,CALM1,LEF1,FZD4,FZD6,PDE6G,EIF2C3,EIF2C1,TNRC6B,MOV10,WNT11,FZD2,PLCB2
GO_INNATE_IMMUNE_RESPONSE_ACTIVATING_CELL_SURFACE_RECEPTOR_SIGNALING_PATHWAY	-0.23435	-1.04055	0.277778	0.559174	106	89	NFKBIA,IKBKG,RELB,FYN,CLEC4A,KRAS,PSMB8,PAK1,UBE2V1,PSMB9,UBE2D2,UBA52,LYN,FBXW11,BCL10,RPS27A,PLCG2,RPS6KA5,RELA,PSMD10,UBE2D1,PDPK1,EP300,MALT1,BTRC,NRAS,CLEC7A,SKP1,TAB2,PSMA6,PRKACB,TRAF6,PRKCD,MAP3K7,PSMB4,PSMB1,CREBBP,TAB1,TAB3,PSMA2,PSMC1,PSMB7,PAK2,PSME1,PSMC4,PSMD4,PSMF1,PSMC5,PSMC6,UBE2N,IKBKB,PSMC2,PSMA1,CHUK,RAF1,PSMB6,PSMD7,PSMD3,PSMA5,PSMD13,PSMB2,CARD11,PSMD9,PRKACA,PSMA4,PSME2,PSM…
GO_POSITIVE_REGULATION_OF_TELOMERE_MAINTENANCE_VIA_TELOMERE_LENGTHENING	-0.311823	-1.03844	0.366667	0.564522	33	33	OBFC1,PKIB,TNKS,HMBOX1,MAPK3,CTNNB1,MAPK15,MAP2K7,NEK7,HNRNPA1,MAPK1,TNKS2,WRAP53,ATM,PRKCQ,CCT8,POT1,MAP3K4,CCT4,CCT7,NEK2,TCP1,MAPKAPK5,ACD,AURKB,CCT3,PNKP,ATR,CCT2,CCT6A,RTEL1,DKC1,CCT5
GO_SYNAPTIC_VESICLE_LOCALIZATION	0.427497	1.48259	0	0.565037	106	77	SYT11,RAB3A,C2CD4C,DPYSL2,DNM2,SYT5,SEPT5,SYT8,STX11,TC2N,STX2,SYT17,DOC2A,AP3S1,BLOC1S3,SNAP25,DENND1A,LPHN1,SNPH,DNAJC5,SYT15,OPHN1,ARF1,SYTL2,CANX,CDK5,CADPS2,SYTL3,STX4,RAB5A,CPLX1,SYTL5,SNAP23,STX1A,RIMS1,GRN,ITSN1,RAB27A,CTNNB1,SYTL4,TRIM9,STX19,AP3B1,SNAP47,STX1B,PLD2,VAMP2,SNAP29,AP3D1,PCLO,CPLX3,PIP5K1C,AP3S2,STON2,SYT13,P2RX7,PSEN1,STX3,AP3M1,AP3M2,SYNJ1,PACSIN1,SYT16,DTNBP1,UNC13B,SYTL…
GO_POSITIVE_REGULATION_OF_ION_TRANSPORT	0.423634	1.50896	0.0105263	0.565623	236	146	STC1,SCN5A,CCR1,MYLK,TRPV2,KCNE2,WNK1,PDGFRB,GSTM2,SCN1B,WNK4,ADRB2,DPYSL2,ATP8A1,KCNH2,DNM2,JPH2,CAV1,P2RY1,PLA2R1,CTSS,CXCL10,SLC9A1,ATP8A2,PLA2G10,PLA2G6,KIAA1199,HSPA2,PINK1,HBP1,TRPC1,PKP2,GLRX,ANO6,NPPA,KCNQ1,PDZK1,F2R,RAB3B,B2M,AKAP6,TNFRSF11A,ATP1B2,MAP2K6,ARC,CREB3,ARF1,ASPH,HAP1,P2RX4,TESC,DLG1,TRPV3,KCNJ11,WFS1,UCN,AGER,AHCYL1,STK39,NOS1AP,NLGN3,PLCG2,ABCA7,ABAT,CALM2,P2RY2,PDPK1,ARRB2…
GO_MECHANORECEPTOR_DIFFERENTIATION	0.512929	1.48315	0.0547945	0.566251	51	34	SLITRK6,PDZD7,TMC1,STRC,MCOLN3,SDC4,DFNB31,RBPJ,RAC1,PLS3,ATP8B1,JAG2,SEC24B,JAG1,MKS1,VANGL2,WDPCP,PAFAH1B1,CTHRC1,FAT4,FGF20,FGFR1,BMP4,USH1G,NOTCH1,NAGLU,SLC9A3R1,DFNA5,SLC4A7,SCRIB,HES1,SOD1,MYO7A,FZD2
GO_PLATELET_DERIVED_GROWTH_FACTOR_RECEPTOR_SIGNALING_PATHWAY	0.510347	1.50797	0.0263158	0.56652	34	32	TXNIP,VEGFA,PDGFA,PDGFRB,PDGFRL,PIK3C2A,PDGFC,MYO1E,FER,BCAR1,PTEN,IQGAP1,PLEKHA1,NRP1,PTPRJ,TIPARP,PDGFB,ABL1,ZFAND5,PTPN11,SGPL1,CSRNP1,RAPGEF1,PTPN1,JAK2,ARID5B,GAB1,BCR,SRC,CLASP2,PLAT,RGS14
GO_POSITIVE_REGULATION_OF_ERK1_AND_ERK2_CASCADE	0.440209	1.49677	0	0.566962	172	101	CCR1,CCL20,BMP2,TNF,VEGFA,PDGFA,PDGFRB,C3,CSF1R,NDRG4,HMGCR,ICAM1,CIB1,HMGB1,P2RY1,VEGFB,SEMA7A,NPTN,PRKCZ,FGFR4,EGFR,GPR183,PDGFC,F2R,EPOR,CCL22,LGALS9,TNFRSF11A,THPO,CCL26,PTEN,CYSLTR2,CAMK2D,FAM59A,PRKCDBP,MAPK3,ST5,CCL21,ARHGAP8,ATP6AP1,ABCA7,RASGRP1,NRP1,FGFR2,BRAF,GLIPR2,RAPGEF2,ARRB2,CTGF,CD74,RIPK2,PTK2B,PDGFB,ABL1,IL6,PRKD2,FBXW7,RDBP,PTPN11,GPER,CX3CL1,ALOX15,JUN,PTPN22,CD44,EDNRA,FGF20…
GO_HEART_TRABECULA_MORPHOGENESIS	0.571288	1.50783	0.0422535	0.567123	26	22	ADAMTS1,EGLN1,HEY1,FHL2,RBPJ,NACA,S1PR1,DLL4,SRF,FKBP1A,HEG1,FOXH1,NKX2-5,NRG1,HEY2,UBE4B,SOS1,MED1,NOTCH1,TGFBR3,C20orf160,OVOL2
GO_PROSTANOID_METABOLIC_PROCESS	-0.351434	-1.03726	0.419355	0.567479	27	20	PTGDS,PTGS1,PTGR2,TNFRSF1A,PTGR1,CD74,PTGES3,ACOX1,CBR1,SPHK1,PNPLA8,PTGES2,AKR1C3,EDN1,PTGS2,EDN2,PTGES,PLA2G4F,AKR1C2,HPGD
GO_INTRINSIC_APOPTOTIC_SIGNALING_PATHWAY_IN_RESPONSE_TO_DNA_DAMAGE	-0.255993	-1.03716	0.416667	0.567749	71	66	DDIT4,HMOX1,BCL2A1,TNF,TNFRSF1B,PPP2R5C,CDKN1A,USP28,BCL3,FNIP2,CASP9,ST20,HTRA2,BCL2L2,BCL2L11,PGAP2,TNFRSF1A,RPS27L,BAD,EP300,MOAP1,PHLDA3,SNW1,PIK3R1,ABL1,BAG6,BAK1,SFN,HIPK1,BOK,ATM,HIPK2,CHEK2,TP53,TP73,IFI16,SHISA5,IKBKE,NUPR1,BAX,MSH6,PML,MCL1,SIRT1,BCL2L1,ERCC6,TOPORS,XPA,MLH1,BRCA2,PYCARD,CASP2,DYRK2,PRKDC,PMAIP1,CRIP1,TMEM109,MSH2,C16orf5,BRCA1,E2F1,EPHA2,BCL2,AEN,CIDEB,NFATC4
GO_NEGATIVE_REGULATION_OF_CELL_CYCLE	-0.220206	-1.03674	0	0.568584	433	386	RRAGD,OSM,BMP2,IL8,GPR132,PLA2G16,MYO16,TNFAIP3,FOXN3,MUC1,APBB1,TGFB1,PPP2R5B,MLXIPL,INHA,PPP2R5C,INHBA,TGFBR1,ZC3H12D,DUSP1,PRKAB2,FBXO43,CDKN1A,MAP2K1,SIPA1,RPS6KA2,CDKN2B,ARID3A,HBP1,KANK2,PRKAG2,DDIT3,CDKN2D,HECA,TSPYL2,CDKN1C,RAD9B,CGREF1,RRAGC,CSNK2A1,SYF2,ING4,TNKS,MLL5,NEK11,PPP1R15A,GAS7,RBL2,HTRA2,MAP2K6,CREB3,CDK7,IRF1,CTDSP2,BRD4,ILK,PTEN,TIMP2,LAMTOR3,TPRA1,CDK5,BTG2,CRADD,TP53INP1,…
GO_SODIUM_ION_TRANSPORT	0.450667	1.50046	0.011236	0.56873	144	74	SCN5A,SLC5A3,SCNN1D,SLC6A8,SLC4A5,SLC17A7,SCNN1B,HCN2,SCN1B,WNK4,SLC22A4,SLC9A5,SLC9A1,ATP1A3,SLC5A2,SLC4A4,SLC34A3,ANO6,HCN3,KLHL3,SLC9A7,SCN8A,COMMD3,ATP1B2,SLC8A2,NEDD4L,SCNN1A,SLC24A6,SHROOM2,SLC9A8,SLC38A1,KCNK1,SLC5A12,SLC9A6,SLC20A1,SLC23A2,CNNM4,KIAA1919,SLC9A9,SLC5A1,ATP1A2,NDUFA9,ATP1B1,SLC38A6,TRAPPC10,SLC10A7,CATSPER3,SLC24A1,SLC38A10,SLC20A2,SLC22A5,SLC12A2,SLC3A2,ATP1B3,SLC38A2,SLC9…
GO_NEUROTRANSMITTER_TRANSPORT	0.455111	1.50921	0.0116279	0.569257	155	96	TH,PPFIA4,SLC6A20,SYT11,SLC6A8,SLC17A7,RAB3A,SLC6A3,SLC6A13,BAIAP3,C2CD4C,STXBP1,BRSK1,SYT5,SLC6A6,SEPT5,SYT8,STX11,TC2N,STX2,SLC6A12,SLC6A16,SYT17,DOC2A,LIN7B,NF1,SNAP25,GAD1,LPHN1,SNPH,DNAJC5,SYT15,SYTL2,CDK5,CADPS2,SYTL3,STX4,CPLX1,SYTL5,SNAP23,STX1A,RIMS1,PPFIA3,SYTL4,PPT1,RIMS3,CLN8,TRIM9,DGKI,STX19,SLC38A1,PPFIA1,SNAP47,STX1B,CASK,VAMP2,SNAP29,DVL1,PCLO,PARK2,CPLX3,PIP5K1C,PDZD11,ICA1,PTPRN…
GO_INTEGRIN_MEDIATED_SIGNALING_PATHWAY	0.457934	1.4886	0.0123457	0.569269	82	59	ITGB2,ITGB6,ITGA5,ITGB3,ADAMTS1,ITGA10,ADAMTS13,ITGAX,SEMA7A,NEDD9,ADAM9,ITGB4,MYH9,ADAM10,ILK,BCAR1,TXK,ITGA2,CD47,FERMT2,ZYX,ITGA7,PTK2,ITGB1BP1,FERMT3,CTGF,DST,ERBB2IP,PTK2B,ZNF304,ITGB1,ITGB7,DOCK1,ITGB5,ITGB8,PTPN11,DAB2,ITGA9,CDH17,LAT,ITGA3,PRKD1,ITGAV,LAMA5,ITGA6,CCM2,RCC2,TEC,ADAM15,CEACAM1,FUT8,ITGA2B,ITGA1,ITGAE,CUL3,SRC,SYK,ITGAM,ADAM11
GO_NEGATIVE_REGULATION_OF_FAT_CELL_DIFFERENTIATION	0.550713	1.49733	0.012987	0.569452	41	34	INSIG1,TNF,TGFB1,MMP11,JDP2,BBS12,ENPP1,TRIB3,FAM57B,TRIB2,DDIT3,SIRT2,C1QL4,ARNTL,SMAD3,FOXO1,JAG1,TGFB1I1,SORT1,GATA2,AXIN1,IL6,GPER,WNT10B,ZFPM2,WWTR1,ZFPM1,ASXL1,GATA3,SIRT1,MSX2,CCDC85B,ID4,E2F1
GO_REGULATION_OF_EPITHELIAL_TO_MESENCHYMAL_TRANSITION	0.468199	1.48335	0.0379747	0.570416	67	55	EPHA3,BMP2,TGFB1,SNAI1,EFNA1,TGFBR1,EPB41L5,DACT3,POFUT2,SDCBP,FAM195B,PHLDB2,AGER,SMAD2,ELL3,SMAD3,PHLDB1,TGFB2,COL1A1,CTNNB1,TCF7L2,PPP2CA,GLIPR2,DAG1,MAD2L2,TGFB1I1,TGFBR2,SMAD4,DAB2,CLASP1,FOXA1,NKX2-1,FOXA2,TWIST1,WWTR1,VASN,LEF1,TGFB3,HDAC2,PBLD,DAB2IP,BCL9L,TRIM62,ZNF703,SDHAF2,NOTCH1,GCNT2,SMAD7,EZH2,BAMBI,CLASP2,STRAP,AXIN2,OVOL2,FUZ
GO_REGULATION_OF_TRANSLATIONAL_ELONGATION	-0.341551	-1.03598	0.428571	0.570457	24	22	CPEB2,EIF4A3,CPEB3,AARS,RPS9,DTD1,PRORSD1P,RPS5,LARS,IARS2,VARS2,IMP3,EIF5A2,IARS,EIF5A,SRP9,USP16,GATC,YRDC,LARS2,VARS,EIF5AL1
GO_POSITIVE_REGULATION_OF_MESENCHYMAL_CELL_PROLIFERATION	0.561786	1.4849	0.0625	0.5712	27	21	VEGFA,PDGFA,CHRD,IRS2,FOXP2,SOX9,SIX1,CTNNB1,FGFR2,FGF9,FBXW4,MYCN,TGFBR2,SHOX2,WNT2,PRRX1,FGFR1,BMPR1A,STAT1,LRP5,MYC
GO_REGULATION_OF_HEART_CONTRACTION	0.421638	1.48902	0	0.571819	221	132	STC1,SCN5A,TH,NOS3,CACNA1H,DES,CORIN,SLC1A1,ADM,KCNE2,GSTM2,KCND1,SNTA1,TNNI3,SCN1B,ADRB2,KCNK6,KCNH2,CACNB3,ATP2A1,GJA1,CAV1,EPAS1,ATP2A3,PDE5A,GJC1,APLN,SLC9A1,ATP1A3,KCNIP2,THRA,TRPC1,PKP2,NPPA,KCNQ1,JUP,TMEM65,CELF2,CACNB1,DSP,ATP1B2,SLC8A2,ACE2,GAA,ASPH,CAMK2D,P2RX4,RGS2,ITPR3,TPM1,KCNJ11,UCN,AHCYL1,NOS1AP,TNNT2,DMPK,YWHAE,CACNG4,CXADR,TGFB2,MEF2A,CALM2,HRC,ATP2B4,CTGF,SUMO1,KCNK1,DSG2,CALM3…
GO_NEGATIVE_REGULATION_OF_MUSCLE_TISSUE_DEVELOPMENT	0.546016	1.48989	0.0140845	0.572032	36	28	BMP2,TSC22D3,TGFB1,FGF3,GJA1,TLL2,CTDP1,SAV1,SIRT2,SOX15,MAPK11,TGFBR2,TWIST1,DKK1,SIX4,BMP4,GSK3A,LEF1,TP73,USP2,CAPN3,LUC7L,CSDA,MSTN,FGF8,USP19,NOG,IGFBP5
GO_REGULATION_OF_G_PROTEIN_COUPLED_RECEPTOR_PROTEIN_SIGNALING_PATHWAY	0.445728	1.48571	0.0361446	0.572202	127	79	ARRDC3,IL8,RGS9,ADM,GNG7,C3,PALM,ECE1,GIPR,ADRB2,RGS11,DNM2,LRRK2,TMOD2,KLK14,FNTA,GUCA1B,MGLL,RGS16,DNM1,RGS3,MGRN1,RGS2,NMT2,RGS20,RGS12,CALM2,ARRB2,TULP3,ATP2B4,DYNLT1,GNG4,PPP1R9B,CRY1,GPSM1,CALM3,RPGRIP1L,GRK5,CAMKMT,METAP1,PDCL,GIT1,RIC8B,ITGB1,CAV2,PLCE1,PLCB1,GPER,USP33,YWHAB,GSK3A,ABHD6,CALM1,KLK6,SAG,ADA,CCL5,PDE6G,METAP2,DTNBP1,GIT2,KLK5,UBQLN2,PRMT5,USP20,SYP,EDN1,NMT1,RPH3AL,GTF2H2,F…
GO_POSITIVE_REGULATION_OF_MAPK_CASCADE	0.39132	1.50597	0	0.572533	470	332	IGFBP3,CCR1,CCL20,OSM,BMP2,C21orf7,MAP3K15,NGFR,TNF,VEGFA,PDGFA,SORBS3,PDGFRB,TGFB1,IKBKG,C3,EGF,PELI2,CSF1R,FPR1,TLR6,SHC2,ADRB2,ALOX12B,NDRG4,HMGCR,TNFRSF1B,AVPI1,GADD45G,MAPK8IP3,EFNA1,EPHA4,TNIK,TGFBR1,MID1,ICAM1,CIB1,LRRK2,HMGB1,P2RY1,VEGFB,MAGED1,SEMA7A,GADD45B,PDE5A,DUSP9,CRKL,IL11,MAP2K1,NPTN,PRKCZ,SDCBP,PSAP,PIK3R5,FGFR4,INSR,UNC5CL,ADAM8,KRAS,EGFR,ADAM9,IL1A,MAP3K12,DUSP5,KISS1R,PRKCE,G…
GO_REGULATION_OF_PEPTIDYL_TYROSINE_PHOSPHORYLATION	0.419171	1.49767	0	0.572541	213	149	CSF2,ITGB2,ITGA5,OSM,ERRFI1,ITGB3,VEGFA,PDGFA,TGFB1,HCLS1,EGF,SOCS3,CSF1R,PPP2R5B,ACE,GATA1,EFNA1,VTN,GPRC5A,AFAP1L2,ENPP2,CAV1,ICAM1,VEGFB,FYN,ZFYVE28,SRCIN1,IL11,IL23A,PRKCZ,PTK6,ADAM17,EGFR,IL24,IL18,PRKCE,PDGFC,UNC119,MVP,APP,TMEM102,STAT3,IL15,GNB2L1,CD81,DVL2,ABI1,RICTOR,LYN,STK11,EFNA5,SNX6,SEMA4D,TNFRSF1A,PIBF1,TNK2,IL6R,NRP1,PPP2CA,GPRC5B,PTGER4,IFNAR1,ARRB2,CD74,IL29,RIPK2,CRLF1,PTPN2,P…
GO_TISSUE_HOMEOSTASIS	0.448699	1.50067	0	0.572923	171	110	SERPINA3,CDHR1,ACP5,CD7,CUBN,VEGFA,TP53INP2,NPHP3,ADRB2,NXNL2,GATA1,IL7,AKR1B1,BBS12,CTSK,ABCA4,EPAS1,ILDR2,DFNB31,SPATA7,SOX9,KRAS,DRAM2,LIPA,FLT3LG,F2R,B2M,RAB7A,RAC1,TPP1,POTEE,ACTG1,P2RX4,BBS10,CHMP4B,GIGYF2,PRDX5,IL20RB,STK11,LPCAT1,MLL,RAC3,RAC2,CXADR,PRR4,SRF,CTNNB1,ABCA12,BBS4,CLN8,MKS1,PLA2G4A,POTEF,CTGF,BBS2,ANKRD11,ADD1,GATA2,PTK2B,ALB,ITGB1,POC1B,CDH3,RAB3D,CIB2,PTPN11,BBS1,AZGP1,LDB2…
GO_REGULATION_OF_POSTTRANSCRIPTIONAL_GENE_SILENCING	0.561538	1.45937	0.0307692	0.573035	21	17	TGFB1,POU5F1,WTIP,LIMD1,NCOR2,STAT3,BCDIN3D,PUM1,FMR1,FXR1,PUM2,DND1,ZC3H12A,ADAR,XPO5,NCOR1,TERT
GO_RESPONSE_TO_INCREASED_OXYGEN_LEVELS	0.592101	1.50166	0.0178571	0.5734	23	17	BNIP3,PDGFRB,CAV1,CDKN1A,ALOX5,PLAU,AGER,FOXO1,COL1A1,POLG,CAT,HDAC2,ATG7,FAS,CDK4,PPARG,DNMT3B
GO_SPERM_MOTILITY	0.517671	1.4835	0.027027	0.573859	49	25	CACNA1I,DNAH5,CATSPER1,ROPN1B,LRRC6,DPCD,CATSPER2,TMF1,PLTP,ING2,ATP2B4,TTLL5,CCDC40,INPP5B,NPHP4,CATSPER3,GAS8,DNAH11,ADCY3,SLIRP,SORD,DNAH1,DNAJA1,TEKT3,PRM3
GO_NEGATIVE_REGULATION_OF_PEPTIDASE_ACTIVITY	0.431354	1.49058	0	0.574126	245	144	SERPINA3,GPI,PI3,NGFR,WFDC2,VEGFA,SSPO,BIRC3,SERPINA5,VIL1,C3,CD109,NOL3,CST5,TFPI,KAL1,CSTB,VTN,SPOCK1,RENBP,HERPUD1,PLAUR,AQP1,COL7A1,FNIP1,ITIH4,RECK,SERPINB1,WFDC3,CDKN2D,IGBP1,POR,MICAL1,SERPINE1,PROS1,C4B,PICALM,CSNK2A1,MMP9,ITIH5,APP,CST1,SLPI,TIMP1,BIRC2,SORL1,PI15,SPINT1,C4A,CST6,TIMP2,PAPLN,KLF4,SPINT2,SERPINB6,PRDX5,SIAH2,A2ML1,YWHAE,SERPING1,APLP2,SERPINB8,DHCR24,UBXN1,DNAJB6,CAST,LAM…
GO_REGULATION_OF_GASTRULATION	-0.33203	-1.03429	0.333333	0.575174	35	25	MYADM,GNB2L1,TGIF2,HNF1B,PHLDB2,KLF4,DUSP6,PHLDB1,DAG1,MAPK7,MAP2K5,CLASP1,COL5A1,FOXA2,DKK1,FGFR1,IL1RN,BMPR1A,OSR2,FZD7,COL5A2,CLASP2,HNF4A,OSR1,LHX1
GO_AUDITORY_RECEPTOR_CELL_DIFFERENTIATION	0.57123	1.4589	0.0266667	0.575293	28	21	SLITRK6,PDZD7,TMC1,STRC,MCOLN3,RBPJ,RAC1,PLS3,JAG2,SEC24B,JAG1,WDPCP,PAFAH1B1,FGFR1,NOTCH1,SLC9A3R1,SLC4A7,SCRIB,HES1,SOD1,MYO7A
GO_SYNCYTIUM_FORMATION	0.648375	1.49796	0.03125	0.575463	28	16	CACNA1H,NPHS1,CD109,ADAM12,SH3PXD2A,GSK3B,MYH9,DYRK1B,CAST,CDON,ERCC1,TANC1,PLEKHO1,BAI3,CAPN2,SBNO2
GO_RESPONSE_TO_NICOTINE	0.566186	1.50242	0.028169	0.575626	51	26	TH,TACR1,HMOX1,TNF,SLC6A3,NKX6-1,CHRNE,PPARA,CHRNB1,KCNJ11,ABAT,RELA,BAD,KCNK1,RAPGEF3,CREB1,ATP1A2,HDAC2,EDN1,CASP3,SLC7A11,SHC1,NFKB1,PDX1,CHRNA5,BCL2
GO_NEGATIVE_REGULATION_OF_LIPID_BIOSYNTHETIC_PROCESS	0.524416	1.48592	0.0266667	0.576046	44	37	BMP2,INSIG1,INSIG2,PDGFA,WNT4,SLC27A1,SNAI2,SNAI1,TRIB3,WDTC1,STK11,LPCAT1,PIBF1,ACADVL,APOE,ERLIN1,PDGFB,FBXW7,GPER,GFI1,ERLIN2,SIK1,ORMDL1,ORMDL2,PRKAA1,SCAP,AKR1C3,REST,SIRT1,ATP1A1,APOC1,SOD1,NFKB1,BRCA1,CYP27B1,FGF19,PROX1
GO_POST_GOLGI_VESICLE_MEDIATED_TRANSPORT	0.444208	1.491	0.037037	0.576256	83	81	RAB31,EHD3,OPTN,DNM2,WIPI1,DOPEY2,AMN,VAMP5,ARL3,LAMP1,MYO1B,SCAMP2,RAB7L1,ARF1,SORL1,MON2,VPS13C,AP2A1,KIF16B,STX4,EXOC1,GBF1,SNAP23,RAB14,AP4M1,CHIC2,RAB10,BLZF1,GOLGA4,KRT18,TGOLN2,OSBPL5,SCAMP1,GOSR2,CCDC93,MACF1,ZFYVE20,SYS1,EPS15,BBS2,MYO5A,GCC2,RAB3IP,SORT1,VAMP2,RP2,VAMP3,PLCB3,GOLGA7,STEAP2,AP1G1,VAMP7,VTI1A,CCDC22,BBS1,ARFGEF2,VPS13A,GOLPH3,VAMP4,ARFRP1,RAB26,SCFD1,KIF13A,COMMD1,SPTBN1,…
GO_LYMPHOCYTE_COSTIMULATION	0.501518	1.49371	0.012987	0.576282	78	41	HLA-DRB1,HLA-DRA,LGALS1,EFNB3,CAV1,FYN,DPP4,EFNB1,PAK1,RAC1,ICOSLG,CD86,CDC42,GRB2,MAP3K8,CCL21,RICTOR,LYN,LCK,PDPK1,PIK3R1,PTPN11,YES1,CD274,HLA-DQA1,HLA-DPB1,HLA-DPA1,EFNB2,MAP3K14,PTPN6,PAK2,CSK,PIK3CA,MLST8,AKT1,TNFRSF14,PDCD1LG2,CARD11,SRC,MAPKAP1,MTOR
GO_NEGATIVE_REGULATION_OF_TRANSPORT	0.405213	1.50408	0	0.576303	458	322	PRTN3,STC1,OSM,INSIG1,NOS3,MXI1,TNFRSF9,SYT11,HMOX1,CRHR1,TNF,ITGB3,KCNE2,WNK1,NFKBIA,MZB1,GSTM2,TGFB1,CABP1,SNAI2,EGF,INHA,MAP1B,WNK4,HMGCR,KCNH2,IRS2,INHBA,ENPP1,CAV1,PDE2A,ICAM1,CYLD,FAM115C,ACSL4,LRRK2,HMGB1,P2RY1,PLA2R1,PDE4C,SRCIN1,PTGS1,NOV,FN1,IL11,ANPEP,DACT3,ABR,RAB11FIP5,SDCBP,LMBRD1,ANO9,PLA2G10,ANXA2,BTN2A2,INSR,THRA,INHBB,YOD1,NFKBIL1,SNX3,RAB11FIP1,NF1,KCNQ1,PIM3,NMB,PRKCE,GNB5,CNI…
GO_NUCLEOPHAGY	0.592251	1.45938	0.0547945	0.576699	19	18	ATG9B,WDR45L,WIPI1,WDR45,ATG4A,ATG9A,ATG12,ATG5,ATG4C,ATG4B,WIPI2,ATG4D,ATG2A,TRAPPC8,ATG7,ATG2B,BECN1,ATG3
GO_DICARBOXYLIC_ACID_METABOLIC_PROCESS	-0.252239	-1.03356	0.434783	0.57716	101	80	TH,ALDH1L2,ASPA,MTHFR,KYNU,PRODH,ACLY,IDH1,GGT1,CCBL2,NMNAT3,SDHA,DDO,GAD1,ACOT8,ASS1,OAT,GPT2,D2HGDH,IDH2,GCLC,NAGS,FTCD,STAT5A,ACSF3,IDH3B,MDH1B,ALDH18A1,ME1,MDH1,GLS2,NMNAT1,GLS,MRPS36,IDH3G,MTHFD2,SUCLA2,GHR,STAT5B,GRHPR,GLUL,QPRT,L2HGDH,DLST,SDHB,DLD,SUCLG1,OGDH,GOT1,GLUD1,ME2,FH,MDH2,AADAT,GCLM,ADHFE1,MTHFD1L,ALDH5A1,NIT2,AMDHD1,SLC25A32,MTRR,ALDH4A1,FPGS,SHMT1,KEAP1,SLC46A1,ME3,GOT2,ATIC,S…
GO_REGULATION_OF_VASODILATION	0.535182	1.49174	0.0410959	0.577892	48	28	NOS3,HMOX1,ADM,ECE1,ADRB2,HMGCR,ACE,GJA1,P2RY1,APLN,PLA2G6,ALOX12,SCPEP1,ACE2,EPHX2,PPARD,UCN,KAT2B,P2RY2,GPER,ESR2,F2RL1,ADCY6,CPS1,PTPRM,UTS2R,ADORA1,GJA5
GO_MYELOID_LEUKOCYTE_MIGRATION	0.481929	1.50183	0.012987	0.578062	99	50	ITGB2,CCL20,EMR2,IL8,DAPK2,VEGFA,MITF,CXCL3,PIK3CD,SAA1,RAC1,CCL22,TNFRSF11A,CCL26,GBF1,RPS19,S100A9,CCL21,CXADR,TGFB2,IL6R,ANXA1,PDGFB,PIP5K1C,ARHGEF5,IL6,LGALS3,ITGA9,CX3CL1,TREM1,PDE4B,PIK3CG,PLA2G1B,STAT5B,JAGN1,CCL5,CCL24,IL17RA,ITGA1,EDN1,CKLF,IRAK4,SYK,NUP85,EDN2,IL17RC,IL1B,PDE4D,CCL2,EDNRB
GO_REGULATION_OF_SMOOTH_MUSCLE_CELL_MIGRATION	0.49483	1.45988	0.0128205	0.578942	49	42	IGFBP3,TACR1,PDGFA,PDGFRB,PPARGC1A,NDRG4,ACE,F3,VTN,LRP1,DOCK4,PLAU,SERPINE1,SORL1,ILK,CAMK2D,PPARD,TPM1,ITGA2,AGER,DOCK5,NRP1,P2RY2,PTGER4,TRIB1,CORO1B,PDGFB,RAPGEF3,P2RY6,DOCK7,SEMA6D,CCL5,HDAC4,APEX1,SRC,HAS2,PLXNA1,RPS6KB1,SLIT2,LPAR1,IGFBP5,BCL2
GO_NOTCH_SIGNALING_PATHWAY	0.43955	1.50278	0.0125	0.579065	114	83	DTX2,BMP2,PGAM2,KRT19,TGFB1,SNAI2,DTX3,SNAI1,HEY1,PTP4A3,NOTCH3,APH1B,RBPJ,NEURL1B,ADAM17,PERP,SOX9,GMDS,RBM15,ITCH,APP,ADAM10,NKAP,DLL4,NRARP,HNF1B,RPS19,UBA52,ANXA4,MAML2,MIB1,KAT2B,PSENEN,RPS27A,SPEN,JAG2,ITGB1BP1,JAG1,EP300,MIB2,IFT172,SNW1,DNER,SEL1L,TGFBR2,EPN1,CDK6,GALNT11,HEYL,APH1A,MDK,FOXA1,HOXD3,SUSD5,CNTN1,ONECUT1,HHEX,HEY2,S1PR3,PSEN1,TIMP4,CDKN1B,CREBBP,C12orf52,NCSTN,NOTCH2NL,GOT1,…
GO_RESPONSE_TO_LIGHT_STIMULUS	-0.227647	-1.03275	0.333333	0.579123	280	206	TH,HMGCS1,BHLHE40,PTN,NDRG4,HMGCR,PER1,SYNGAP1,BEST1,HYAL1,DNM2,DUSP1,BRSK1,HIST3H2A,ABCA4,CDKN1A,AQP1,NPTN,ATP1A3,DDB2,ATP8A2,USP28,RDH13,KRAS,ERCC5,EGFR,CDKN2D,NPHP1,GUCA1B,NF1,BCL3,JUNB,PLEKHB1,PPP1CB,UNC119,FOS,CASP9,PPP1R15A,APP,IFT20,DEAF1,CRY2,HYAL3,CDK5,GNB1,TP53INP1,JUND,MECP2,CUL4B,CIRBP,NLGN3,STK11,MLL,MC1R,ATF4,CERS1,UBE2B,PPP1CC,SDF4,RDH11,ERCC1,RELA,BRAF,EP300,GNAQ,MFAP4,MAPK9,CRY1,…
GO_SIGNAL_TRANSDUCTION_BY_P53_CLASS_MEDIATOR	-0.246324	-1.03265	0.4	0.579461	127	114	NDRG1,DDIT4,MUC1,PPP2R5C,ZNF385D,CDKN1A,FOXO3,USP28,ARID3A,PERP,ZNF385C,BCL3,ING4,RBL2,BTG2,CRADD,PPP1R13B,UBA52,STK11,PGAP2,RPS27A,TP53BP2,CNOT6L,RPS27L,PDK2,EP300,PHLDA3,CNOT7,SNW1,CNOT2,TFDP2,ZMAT3,TNKS1BP1,ATRX,KAT5,BAG6,MDM4,CNOT8,CNOT4,NPM1,USP10,SFN,MYO6,C2orf29,HIPK1,BOK,SP100,PLK3,FHIT,SOX4,CNOT1,RRP8,ATM,CDKN1B,TFAP4,WWOX,ZNF346,HIPK2,CHEK2,TP53,TP73,IFI16,SHISA5,E2F4,NUPR1,BAX,HINT1,MA…
GO_NEGATIVE_REGULATION_OF_ANOIKIS	0.580301	1.47988	0.0298507	0.579473	17	16	ITGA5,PDK4,SNAI2,CAV1,PTK2,PTRH2,ZNF304,ITGB1,CEACAM5,TLE1,PIK3CA,NOTCH1,MCL1,BCL2L1,SRC,BCL2
GO_GLUTAMATE_SECRETION	0.532256	1.45969	0.0588235	0.579513	28	23	PPFIA4,SLC17A7,RAB3A,SLC1A1,STXBP1,NF1,GIPC1,SNAP25,CPLX1,STX1A,RIMS1,PPFIA3,PPFIA1,VAMP2,GLS2,GLS,UNC13B,SLC38A2,APBA1,SYT1,PPFIA2,BZRAP1,SLC1A3
GO_DIGESTIVE_SYSTEM_PROCESS	0.482289	1.5046	0.0394737	0.579576	61	35	SERPINA3,NPR3,SCARB1,VIL1,SLC26A7,SLC26A6,LDLR,AQP1,SOX9,AKR1C1,KCNQ1,ACO1,F11R,COPA,UCN,CEL,PLS1,TJP2,EZR,SLC5A1,SOAT2,MUC13,TLR4,PBLD,ZNF830,AQP5,VDR,CHRM3,STRAP,KCNN4,SLC46A1,GCNT3,MUC4,NMU,SLC9A4
GO_CELLULAR_GLUCOSE_HOMEOSTASIS	0.461687	1.45952	0.012987	0.579758	75	61	PDK3,TH,HK2,PPARGC1A,LGALS1,MLXIPL,HKDC1,IRS2,HK3,ICAM1,FN1,RAB11FIP5,HK1,PLAU,AACS,GNB2L1,PPP3CA,KCNJ11,AGER,FOXO1,CYBA,SRF,SIN3A,PTGER4,ZNF236,EP300,ERN1,UCP2,GJB6,PIK3R2,RAB11FIP2,POLG,PIK3R1,GRIK5,OGT,HNRNPK,GPER,PTPRN2,GATA4,SOX4,RAP1A,SESN2,MEN1,RAB11B,GAS6,RANBP2,FAS,PIK3CA,SIRT1,ENDOG,XBP1,RAF1,PRKACA,SERPINF1,SLC29A1,HIF1A,IL1R1,FOXA3,NME1,C10orf2,IL1B
GO_REGULATION_OF_CARDIAC_MUSCLE_TISSUE_DEVELOPMENT	0.477427	1.45617	0.05	0.580253	48	37	BMP2,TGFB1,FGF3,GATA6,JPH2,GJA1,RBPJ,CTDP1,SAV1,AKAP6,FGFR2,MAPK11,FGF9,TGFBR2,TBX20,NKX2-5,NRG1,FGF20,DKK1,WNT2,HEY2,FGF2,FGFR1,BMP4,GSK3A,EFNB2,TP73,MAPK14,DDX39B,NOTCH1,PIN1,CDK1,MTOR,FGF8,NOG,TBX2,CCNB1
GO_AMIDE_BIOSYNTHETIC_PROCESS	-0.195202	-1.02906	0	0.580926	507	455	MRPS6,SLC25A4,RPS29,SLC25A2,TNIP1,EEF1A2,ST3GAL2,ALOXE3,ALOX12B,ST6GALNAC6,SLC25A29,ST3GAL5,CPEB2,SLC25A23,EIF1B,CERS4,CARS,GGT7,SLC25A45,UGCG,FAM57B,ST3GAL6,RPL12,CERS5,GGT1,CPEB4,NACA,EIF4A2,SMPD1,EEF1A1,SLC25A1,DEGS2,DARS,DHFRL1,CPEB3,SARS,SLC25A25,ARG2,RPL35A,SEPSECS,GTPBP2,RPS18,RPS24,EEF2,EIF1,SLC25A36,RPS28,RPL13A,ABTB1,RPLP0,RPL24,RPL34,SAMD8,RPL28,RPL26,EIF4EBP1,SLC25A14,EIF4E2,RSL24D1,R…
GO_MEMBRANE_BUDDING	0.45448	1.47654	0.0121951	0.581258	114	105	CNIH3,ATP8A1,VPS37D,PIK3C2A,COL7A1,TRAPPC6A,TBC1D20,ATP8A2,ANXA2,SEC24A,SEC24D,FCHO1,SNX3,SEC22B,TRAPPC3,CNIH2,TFG,BET1,RAB1A,PICALM,MITD1,VPS37A,LRSAM1,ARF1,TMED2,STX5,CD59,WASL,S100A10,TRAPPC5,CHMP4B,SEC24C,GOLGA2,GBF1,SEC31A,FNBP1L,LMAN1,SEC13,PRKCI,USO1,VPS4B,SEC23IP,MYO18A,VAPB,CTSZ,TMED10,SEC24B,GOSR2,SEC23A,RILP,CHMP1B,SEC16A,VAPA,CHMP5,PDCD6IP,EPS15,CSNK1D,CHMP1A,FAM125A,CHMP3,CHMP7,TRAPP…
GO_NEGATIVE_REGULATION_OF_LIPID_METABOLIC_PROCESS	0.451795	1.46026	0.0375	0.581296	80	58	BMP2,INSIG1,INSIG2,TNF,PIK3IP1,PDGFA,WNT4,SLC27A1,SNAI2,SNAI1,TRIB3,WDTC1,SIRT4,STK11,LPCAT1,PIBF1,ACADVL,APOE,ERLIN1,PDGFB,KIAA0226,FBXW7,CRTC3,ACACB,GPER,GFI1,PPP2R5A,ERLIN2,HCAR2,PDE3B,PIK3CG,SIK1,ORMDL1,DAB2IP,ORMDL2,CCNC,PRKAA1,SCAP,BSCL2,AKR1C3,REST,SIRT1,AKT1,DGAT2,APOD,ATP1A1,APOC1,SOD1,NFKB1,GPLD1,BRCA1,IL1B,METTL20,ADORA1,CYP27B1,FGF19,PROX1,UGT1A6
GO_HORMONE_METABOLIC_PROCESS	0.438027	1.4928	0.0120482	0.581788	164	96	ALDH1A2,HSD17B8,CACNA1H,SCARB1,CORIN,ADM,SLCO4A1,WNT4,CYP11A1,PPARGC1A,ECE1,HSD17B7,ACE,HSD17B14,AKR1B1,RDH5,DUOX2,DHRS2,DHRS3,RDH13,AKR1C1,DDO,HSD17B3,ALDH8A1,CYP26B1,BACE2,SCPEP1,BCMO1,ACE2,SCG5,STARD5,ENPEP,HSD17B12,PLEKHA1,RETSAT,SRD5A1,RDH11,CTSZ,DHRS4,DGAT1,TIPARP,CPE,CGB,ATP6AP2,BCO2,CYP1B1,DIO2,PTPN11,SGPL1,RDH14,FOXA1,SAFB,DUOX1,RBP1,PCSK5,ALDH1A1,CRABP1,LRAT,SDR16C5,STAT5B,ALDH9A1,RDH10…
GO_POSITIVE_REGULATION_OF_CELLULAR_PROTEIN_CATABOLIC_PROCESS	-0.208908	-1.03167	0.25	0.582124	192	179	RNF217,ANAPC11,TNFAIP3,KCNE2,EGF,DNAJB2,RNF128,CAV1,LRRK2,HERPUD1,RNF19A,TRIB3,PTTG1IP,NKD2,PSMB8,TRIB2,CSNK1E,DISC1,SIRT2,RAB1A,PCSK9,GSK3B,RNF144A,PSMB9,PTEN,ANAPC16,GNB2L1,CD81,GOLGA2,UBA52,PIAS1,BBS7,FMR1,RPS27A,RNF144B,RB1,ANKIB1,STUB1,PTK2,UBE2V2,PSMD10,UBE2D1,NSMCE2,ZFAND2A,TRIB1,GCLC,CSNK1A1,BTRC,APOE,SUMO1,CSNK1D,CHFR,SUMO2,CDC26,ARIH1,SKP1,DVL1,PTK2B,FBXO22,PARK2,AXIN1,SMURF1,TAF1,UBE2E…
GO_SIGNAL_RELEASE	0.414502	1.46173	0.0114943	0.582349	173	115	PPFIA4,RAPGEF4,SYT11,CRHR1,RAB3A,ADM,BAIAP3,C2CD4C,STXBP1,INHBA,BRSK1,ILDR2,SYT5,TMF1,SEPT5,RAB11FIP5,SYT8,LTBP4,STX11,TC2N,STX2,MAFA,SYT17,DOC2A,FOXD1,LIN7B,NF1,CYB5R4,RAB1A,SNAP25,GAD1,SMPD3,LPHN1,SNPH,DNAJC5,SYT15,SYTL2,CDK5,CADPS2,SYTL3,STX4,HNF1B,CPLX1,SYTL5,SNAP23,SMAD2,LYN,STX1A,EIF2AK3,WLS,RIMS1,PPFIA3,SYTL4,PPT1,TRIM9,DGKI,STX19,PPFIA1,MYO5A,SNAP47,STX1B,RAB11FIP2,CASK,VAMP2,SNAP29,ANXA1…
GO_ORGANIC_HYDROXY_COMPOUND_METABOLIC_PROCESS	0.393803	1.47725	0	0.582568	482	343	LSS,ACSS2,TH,SLC5A3,ALDH1A2,INSIG1,MSMO1,LDHA,CACNA1H,INSIG2,HMGCS1,PLA2G16,SCARB1,CUBN,SLC6A3,MVD,PLA2G4D,INPP4B,SLCO4A1,CYP11A1,SQLE,IDI1,PLCH2,SLCO1B3,SLC27A1,ALDH2,LPIN1,AOC2,DHCR7,EBP,PLCD1,HSD17B7,MVK,HMGCR,CYP4F12,SLC22A4,PLA2G4C,PHOSPHO1,FDFT1,AKR1B1,ENPP2,CYP51A1,FDPS,NSDHL,LDLR,RDH5,EPAS1,DUOX2,GGPS1,SARDH,TPI1,C14orf1,DHRS3,PECR,CYB5R2,ACLY,PLA2G10,PLA2G6,PFKFB2,LPIN3,RDH13,DMGDH,ALDH3…
GO_REGULATION_OF_NUCLEOTIDE_CATABOLIC_PROCESS	0.529611	1.4781	0.046875	0.582656	36	27	DDIT4,PPARGC1A,EGLN1,MLXIPL,PGAM1,INSR,PRKAG2,PPARA,STAT3,GNB2L1,ARNT,SIRT6,MAPK7,OGT,RAPGEF3,PRKAA2,P2RX7,ENTPD5,GSK3A,HDAC4,PRKAA1,NCOR1,ECD,PRKAG1,C12orf5,ACTN3,HIF1A
GO_PHOTORECEPTOR_CELL_DIFFERENTIATION	0.519006	1.47364	0.0285714	0.58278	50	31	TH,FSCN2,VEGFA,NRL,PTN,PRDM1,RDH13,SOX9,ARL3,IFT20,STAT3,AGTPBP1,PRKCI,IFT140,BBS4,CEP290,SOX8,PPP2R3A,RORB,RP1,NPHP4,AHI1,NAGLU,NR2E3,CCDC66,TOPORS,NKD1,THY1,DSCAM,MYO7A,ROM1
GO_REGULATED_EXOCYTOSIS	0.429427	1.49174	0	0.582873	224	155	A1BG,SERPINA3,RAPGEF4,RAB31,SYT11,ITGB3,RAB3A,VEGFA,QSOX1,PDGFA,VCL,TGFB1,EGF,SPARC,C2CD4C,STXBP1,HABP4,VEGFB,SYT5,PIK3CD,FN1,SEPT5,RAB11FIP5,SYT8,PSAP,STX11,TC2N,ITIH4,STX2,PI4K2A,LAMP2,SYT17,DOC2A,ALDOA,FIGF,RAB11FIP1,SERPINE1,PROS1,SNAP25,LPHN1,CD9,SNPH,APP,DNAJC5,SYT15,TIMP1,SYTL2,S100A13,TUBA4A,ISLR,STXBP2,CDK5,CADPS2,SYTL3,STX4,CPLX1,SYTL5,SNAP23,LYN,STX1A,CTSW,CD63,SERPING1,APLP2,RIMS1,FAM…
GO_CELLULAR_RESPONSE_TO_OSMOTIC_STRESS	0.615932	1.47359	0.0153846	0.582964	21	18	MYLK,ERRFI1,RCSD1,RELB,AQP1,SLC6A12,SLC12A6,SLC2A4,SERPINB6,STK39,CAB39,TSPO,OXSR1,CAPN3,ARHGEF2,CSDA,DDX3X,PKD2
GO_NUCLEUS_ORGANIZATION	-0.238015	-1.03133	0.4	0.583072	136	121	KDM3A,NEK6,SPAG4,CHD5,LPIN1,NUP210,PPP2R2A,TOR1AIP2,TMF1,AKAP8L,SUN1,SRPK2,NUPL1,LEMD2,CHMP4B,RPS19,RTN4,DMPK,EMD,ZNF354A,VPS4B,WBP2NL,ANKLE2,PPP2CA,CHMP1B,CHMP5,PDCD6IP,POM121,SUMO1,CHMP1A,TBPL1,CTDNEP1,CHMP3,CHMP7,USPL1,TMEM43,CHMP2A,CHMP2B,PPP2R1A,TOR1B,NUP98,LMNA,PAFAH1B1,CHMP4A,NDEL1,OSBPL8,TARDBP,GPER,DAXX,UBXN2B,TPR,TMEM170A,PARP11,PYGO1,ETS1,CHMP4C,NUP37,NEK9,SYNE1,PES1,HIPK2,GOLM1,SPAST,…
GO_OSTEOCLAST_DIFFERENTIATION	0.507343	1.45474	0.0434783	0.583595	30	26	ACP5,TNF,CD109,CSF1R,EFNA2,ANXA2,SH3PXD2A,JUNB,TFRC,TNFRSF11A,GLO1,FOXP1,CTNNB1,FAM20C,GAB2,SNX10,OSTM1,PAFAH1B1,TRAF6,MAPK14,FARP2,SBNO2,LRRK1,SRC,CSF1,EPHA2
GO_REGULATION_OF_OSTEOCLAST_DIFFERENTIATION	0.500089	1.45625	0.0410959	0.583836	63	39	CCR1,TNF,MITF,MAFB,CSF1R,CA2,FSTL3,IL23A,CAMK4,NF1,INPP5D,CEBPB,FOS,UBASH3B,ATP6AP1,CTNNB1,TFE3,RASSF2,PIK3R1,TJP2,CREB1,SIGLEC15,TLR4,TRAF6,ESRRA,GNAS,ZNF675,CCL5,KLF10,ZBTB7A,TLR3,TMEM64,TOB2,CSF1,MTOR,PPARGC1B,LILRB3,SLC9B2,BGLAP
GO_PROTEIN_KINASE_C_ACTIVATING_G_PROTEIN_COUPLED_RECEPTOR_SIGNALING_PATHWAY	-0.339233	-1.03104	0.366667	0.583884	32	18	LRP1,DGKB,F2R,PARD3,PPAP2A,DGKI,CISH,PLCE1,PRKD3,DGKQ,EDNRA,DGKH,DGKE,DGKD,PICK1,EDN1,DGKA,BDKRB1
GO_PHOTORECEPTOR_CELL_DEVELOPMENT	0.58638	1.47429	0.0289855	0.583979	39	22	TH,FSCN2,VEGFA,NRL,PRDM1,RDH13,ARL3,IFT20,PRKCI,IFT140,BBS4,CEP290,RORB,RP1,NPHP4,AHI1,NAGLU,NR2E3,CCDC66,TOPORS,THY1,MYO7A
GO_POSITIVE_REGULATION_OF_PATHWAY_RESTRICTED_SMAD_PROTEIN_PHOSPHORYLATION	0.502647	1.46045	0.037037	0.584095	48	34	BMP2,GDF1,TGFB1,INHA,INHBA,TGFBR1,SDCBP,INHBB,BMP8B,RBPMS,ACVR1,ACVR2A,TGFB2,LEFTY1,GDF11,CSNK2B,SMAD4,BMPR2,DAB2,BMP1,BMP6,GDF9,BMP4,TGFB3,BMPR1A,BMP7,ACVR1B,HFE,GDF15,MSTN,ENG,INHBE,TTK,BMP8A
GO_CARBOHYDRATE_TRANSMEMBRANE_TRANSPORT	0.615821	1.47592	0.0769231	0.584456	25	17	SLC2A3,SLC2A14,SLC2A12,SLC2A1,SLC2A6,SLC35E1,SLC5A2,SLC2A4,SLC50A1,SLC2A5,SLC35A2,SLC2A13,SLC2A10,SLC5A1,SLC2A11,SLC35B1,SLC2A8
GO_ALCOHOL_METABOLIC_PROCESS	0.401841	1.45695	0	0.584644	348	266	LSS,ACSS2,SLC5A3,ALDH1A2,INSIG1,MSMO1,CACNA1H,INSIG2,HMGCS1,PLA2G16,SCARB1,CUBN,MVD,PLA2G4D,INPP4B,CYP11A1,SQLE,IDI1,PLCH2,SLC27A1,ALDH2,LPIN1,DHCR7,EBP,PLCD1,HSD17B7,MVK,HMGCR,PLA2G4C,PHOSPHO1,FDFT1,AKR1B1,ENPP2,CYP51A1,FDPS,NSDHL,LDLR,RDH5,GGPS1,SARDH,TPI1,C14orf1,DHRS3,PECR,CYB5R2,ACLY,PLA2G10,PLA2G6,LPIN3,RDH13,DMGDH,ALDH3B1,IPMK,PRKAG2,SGPP2,SMPD1,LIPA,NPC1,DEGS2,LEPR,HSD17B3,LIPE,NPC2,PCSK9…
GO_REGULATION_OF_DEFENSE_RESPONSE_TO_VIRUS_BY_VIRUS	0.562469	1.4751	0.0533333	0.585103	29	22	HLA-A,FYN,B2M,RAC1,ARF1,EIF2AK2,ATP6V1H,AP2A1,AP1M2,AP2A2,LCK,PACS1,AP1G1,AP2B1,AP2S1,AP1S3,AP1M1,AP1S1,PAK2,AP2M1,AP1B1,AP1S2
GO_GLOMERULUS_DEVELOPMENT	-0.292875	-1.0272	0.354839	0.585108	49	32	NPHS1,PDGFRB,NOTCH3,ACTA2,MYO1E,PODXL,BASP1,MTSS1,LAMB2,ENPEP,MPV17,IQGAP1,JAG1,LGR4,PDGFB,VANGL2,PLCE1,HEYL,FOXJ1,SULF1,WWTR1,BMP4,NOTCH1,SULF2,EGR1,HES1,PECAM1,ANGPT1,OSR1,BCL2,MAGI2,LHX1
GO_COGNITION	0.412885	1.47501	0	0.585476	251	156	CALB1,TH,GPR155,ITGA5,GPI,TACR1,SLC17A7,HLA-DRA,SHROOM4,PTN,ADRB2,KLK8,NDRG4,HMGCR,ATP8A1,SYNGAP1,TMPRSS11E,STRA6,FYN,FOXP2,PTGS1,KCNK4,NPTN,ATP1A3,PRKCZ,SHANK2,PLA2G6,TMOD2,DOPEY2,THRA,ARF4,KRAS,RASGRF1,CAMK4,PJA2,EIF4A3,EGFR,CPEB3,NF1,SNAP25,PRKCG,CEBPB,FOS,JPH3,APP,UBA6,IFT20,DEAF1,ARC,SLC8A2,PTEN,NTAN1,PAIP2,CDK5,BTG2,DGCR2,ITPR3,MECP2,UCN,NLGN3,VDAC1,MLL,AMFR,KAT2B,MAGT1,ABCA7,SRF,BTBD9,ST3G…
GO_ACTION_POTENTIAL	0.482977	1.47747	0.0526316	0.585712	94	47	CACNA1I,SCN5A,CACNA1H,KCNE2,CATSPER1,SNTA1,CNTNAP1,SCN1B,KCNH2,CATSPER2,GJA1,KCNMB4,GJC1,PKP2,KCNQ1,AKAP6,SCN8A,NEDD4L,P2RX4,TPCN1,YWHAE,MYH14,GNAQ,CACNB4,GPER,SRI,ATP1A2,CLN3,ATP1B1,KCNMB3,CATSPER3,FKBP1B,GNA11,YWHAH,CACNA2D1,ATP1A1,ANK2,SCN9A,TPCN2,HCN4,GPD1L,SCN3B,AKAP7,FGF12,NUP155,GRIK2,GJA5
GO_REGULATION_OF_GENERATION_OF_PRECURSOR_METABOLITES_AND_ENERGY	0.438938	1.46181	0.0128205	0.585948	89	65	DDIT4,BNIP3,PPARGC1A,PPP1R3B,MLXIPL,PGAM1,IRS2,PRDM16,ENPP1,HMGB1,GFPT1,SLC25A23,DNAJC15,EPM2AIP1,INSR,PPP1R3E,PINK1,PRKAG2,GSK3B,PPP1CB,PPARA,STAT3,INPP5K,PRKCDBP,PPP1R3F,ARNT,PHKG2,ATP7A,SIRT6,NOA1,PPP1R3G,OGT,AKT2,PRKAA2,P2RX7,ENTPD5,GSK3A,PHLDA2,PRELID1,PPP1R3D,IRS1,HDAC4,PARK7,GADD45GIP1,PPP1CA,PRKAA1,PIK3CA,NCOR1,ECD,AKT1,CISD1,PRKAG1,GRB10,PRKACA,C12orf5,MTOR,SLC25A33,ACTN3,DYRK2,VCP,HIF1A…
GO_MULTICELLULAR_ORGANISMAL_HOMEOSTASIS	0.417022	1.46175	0	0.5862	272	176	SERPINA3,ARRDC3,CDHR1,ACP5,CD7,CUBN,FLG,VEGFA,SCNN1B,PPARGC1A,TP53INP2,ALOXE3,PRKAR2A,NPHP3,ADRB2,ALOX12B,NXNL2,CYP4F12,GATA1,IL7,AKR1B1,KRT16,BBS12,NR1D1,CTSK,ABCA4,EPAS1,ILDR2,AQP1,DFNB31,CLDN1,SPATA7,SOX9,KRAS,DRAM2,LIPA,LEPR,IL1A,CYP26B1,FLT3LG,PPP1R13L,F2R,B2M,ALOX12,RAB7A,RAC1,TNFRSF11A,TPP1,STAT3,POTEE,MYO5B,ACTG1,P2RX4,BBS10,CHMP4B,GIGYF2,WFS1,PRDX5,SCNN1A,IL20RB,STK11,LPCAT1,MLL,RAC3,RAC…
GO_REGULATION_OF_PHOSPHOLIPID_METABOLIC_PROCESS	0.478641	1.46236	0.0555556	0.586556	61	40	SCARB1,PIK3IP1,PDGFA,PDGFRB,TGFB1,SLC27A1,LDLR,PIK3R5,IDH1,ATG14,RAC1,ARF1,CDC42,CD81,KLF4,CCL21,LYN,LPCAT1,PTK2,ACSL3,PIK3R2,PIK3R1,PTK2B,PDGFB,KIAA0226,PIK3R4,FGF2,PRKCD,AMBRA1,ZP3,DAB2IP,IRS1,STOML2,XBP1,PIK3R3,APOC1,VAV2,SRC,FGFR3,TNFAIP8L3
GO_CELLULAR_EXTRAVASATION	0.569973	1.47261	0.0322581	0.587286	25	16	ITGB2,TNF,SELPLG,PIK3CD,FER,ROCK1,GCNT1,ITGB1,ITGB7,CX3CL1,TREM1,PIK3CG,GOLPH3,ITGA1,PECAM1,CCL2
GO_EMBRYONIC_DIGESTIVE_TRACT_DEVELOPMENT	0.557294	1.47249	0.0547945	0.587838	33	23	ALDH1A2,IL8,TNF,STRA6,RARB,HNF1B,TGFB2,FGFR2,FGF9,SIX2,PCSK5,SHOX2,NIPBL,GLI2,ADA,GLI3,VPS52,HLX,PKDCC,RARRES2,OVOL2,ID2,TCF7
GO_DEMETHYLATION	0.481939	1.45375	0.0547945	0.587865	54	42	KDM3A,KDM4B,KDM1B,JMJD6,CYP51A1,ALKBH5,KDM5B,KDM6B,POR,KDM2B,HSF4,KDM4C,JHDM1D,KDM4D,KDM5C,ALKBH3,UBE2B,FTO,KDM2A,PHF8,KDM6A,ALKBH2,KDM3B,KDM1A,KDM5A,KDM5D,JMJD1C,CYP2D6,ALKBH1,ARID5B,PHF2,CYP3A5,APEX1,TET2,ALKBH4,KDM4A,TDG,TET1,APOBEC3F,APOBEC3C,TET3,C14orf169
GO_ESTABLISHMENT_OR_MAINTENANCE_OF_EPITHELIAL_CELL_APICAL_BASAL_POLARITY	-0.309869	-1.02619	0.392857	0.587978	30	22	DLG2,ARF4,LIN7B,ILK,RAP2A,DLG1,PRKCI,ERBB2IP,PTK7,VANGL2,PDZD11,EZR,MARK2,LIN7C,DLG4,CDX2,DLG3,SLC9A3R1,DLG5,WNT11,ANK1,MSN
GO_DRUG_METABOLIC_PROCESS	-0.352187	-1.02603	0.473684	0.588578	39	16	CYP4F12,VKORC1,CYP2D7P1,FMO5,EPHX2,CYP2E1,ADAL,FMO4,FMO3,BCHE,CYP2D6,CBR1,CYP3A5,NT5C2,CAD,UGT1A6
GO_LEUKOCYTE_ACTIVATION	0.389947	1.45222	0	0.588825	414	268	NDRG1,CSF2,IL21R,ITGB2,IL8,CD7,EBI3,WNT4,MT1G,TGFB1,HDAC9,IKZF3,MAFB,LGALS1,RELB,LCP1,TREML2,TNFSF9,WAS,JMJD6,UBD,RORC,IL7,MICA,HDAC5,ULBP2,SELPLG,ICAM1,HMGB1,FYN,DHRS2,DPP4,MICB,PIK3CD,IL11,HLA-E,IL23A,CD8A,RBPJ,TPD52,FNIP1,BTN3A1,PI4K2A,PRLR,ULBP1,SWAP70,ZFP36L1,ADAM17,CAMK4,LEPR,ADAM9,IGBP1,CYP26B1,RUNX2,IL18,SKAP2,SLAMF7,PRKCE,BCL3,BATF3,GPR183,TLR1,FLT3LG,MYH9,B2M,IL18R1,IFNE,ULBP3,CEBPB,MLL…
GO_NEGATIVE_REGULATION_OF_SECRETION	0.411832	1.46356	0	0.589338	200	124	OSM,TNFRSF9,SYT11,HMOX1,TNF,WNK1,EGF,INHA,WNK4,HMGCR,INHBA,ACSL4,P2RY1,PLA2R1,PDE4C,SRCIN1,PTGS1,NOV,FN1,IL11,ANPEP,ABR,RAB11FIP5,BTN2A2,INHBB,RAB11FIP1,NF1,PIM3,NMB,RAB33B,PFKL,F2R,SERGEF,TMBIM6,SIRT4,LGALS9,ANXA5,MAOB,ERP29,PPP3CA,IL36RN,KCNJ11,ANXA4,C1QTNF3,UCN,STK39,RHBDF1,FMR1,VPS4B,ABAT,SYTL4,PDE8B,BRAF,PTGER4,LGR4,TRIM9,ACVR1C,UCP2,CD74,CRY1,VAMP3,ANXA1,RHBDF2,RABGEF1,PARK2,STXBP3,IL6,C19o…
GO_EYE_PHOTORECEPTOR_CELL_DIFFERENTIATION	0.540401	1.47212	0.0298507	0.589585	42	26	TH,FSCN2,VEGFA,NRL,PTN,PRDM1,RDH13,SOX9,STAT3,AGTPBP1,PRKCI,BBS4,CEP290,SOX8,PPP2R3A,RORB,RP1,NAGLU,NR2E3,CCDC66,TOPORS,NKD1,THY1,DSCAM,MYO7A,ROM1
GO_NEGATIVE_REGULATION_OF_RESPONSE_TO_WOUNDING	0.42297	1.46245	0.0111111	0.589978	156	100	NOS3,ACP5,TNFAIP6,TNFAIP3,PDGFA,WNT4,CD109,FAM132A,SOCS3,ADRB2,KLK8,MVK,HMGCR,TNFRSF1B,NLRX1,EPHA4,VTN,TSPAN8,GJA1,PLAUR,NOV,ABR,DUSP10,ANXA2,NT5E,PLAU,SERPINE1,PROS1,ALOX12,SAA1,UBASH3B,PPARA,ANXA5,NDFIP1,PHLDB2,KLF4,PPARD,RPS19,C1QTNF3,IL20RB,SERPING1,TNFRSF1A,SMAD3,ABAT,PTGER4,MAPK7,APOE,CASK,PTPN2,PDGFB,RABGEF1,CD276,SHARPIN,ZC3H12A,SOCS5,GPER,ASH1L,CLASP1,SERPINE2,PRKG1,ETS1,FGF2,INPP5F,PRKC…
GO_WOUND_HEALING	0.388373	1.45121	0	0.590266	470	343	MAFG,PRTN3,CCL20,ITGA5,AHNAK2,EPB41L4B,HMOX1,SCARB1,ITGB3,SCNN1B,PDGFA,VCL,PDGFRB,TGFB1,SERPINA5,IFRD1,C3,TFPI,ADORA2A,EHD3,LCP1,PRKAR2A,SPARC,ADRB2,HIST2H3D,WAS,GATA6,GATA1,GSN,ENTPD2,STXBP1,F3,TGFBR1,EHD2,MUSTN1,GJA1,CAV1,VKORC1,ADAMTS13,P2RY1,FYN,SDC4,PLAUR,NOV,FN1,HIST1H3H,CD177,PHF21A,DGKB,PIK3R5,SH2B2,RAD51B,HIST1H3D,ODAM,MCAM,KIAA1715,LOX,ADAM17,NACA,PLAU,PAPSS2,DDR1,IL1A,ANO6,MAFK,IL24,NF…
GO_EPITHELIAL_TO_MESENCHYMAL_TRANSITION	0.483787	1.45323	0.0117647	0.590475	56	43	BMP2,LOXL2,WNT4,TGFB1,SNAI2,SNAI1,HEY1,EFNA1,TGFBR1,EPB41L5,RBPJ,SOX9,GSK3B,RTN4,TGFB2,CTNNB1,FGFR2,LRP6,CUL7,SMAD4,HEYL,S100A4,WNT2,HEY2,GSC,LIMS1,LEF1,BMP7,NOTCH1,ADAM15,TGFBR3,FAM83D,MSX2,LOXL3,HAS2,FGF8,HIF1A,TRIM28,MSX1,WNT11,NOG,HMGA2,HNRNPAB
GO_DEVELOPMENTAL_INDUCTION	0.562949	1.45177	0.0746269	0.591012	27	19	BMP2,WNT4,WNT2B,POU5F1,SOX9,SIX1,CTNNB1,SOX8,HIPK1,NKX2-1,WNT2,FGFR1,BMP4,FZD5,HIPK2,FRS2,FGF8,WNT3,HOXC11
GO_POSITIVE_REGULATION_OF_MICROTUBULE_POLYMERIZATION_OR_DEPOLYMERIZATION	-0.361204	-1.02498	0.4	0.59127	22	19	CAV1,RGS2,SLAIN2,CLIP1,RPS3,TUBGCP2,ARL2,CLASP1,MAPT,CDKN1B,SPAST,TUBGCP5,PSRC1,KATNB1,TUBGCP4,TUBGCP6,TERF1,TUBGCP3,FES
GO_CELLULAR_RESPONSE_TO_INTERFERON_GAMMA	0.444933	1.45102	0.0240964	0.591896	122	74	HLA-A,CCL20,HLA-DRB1,HLA-DRA,GAPDH,SLC26A6,HLA-B,MID1,ICAM1,HLA-E,MT2A,GBP2,HLA-F,JAK1,IRF7,GBP5,DAPK3,B2M,RPL13A,IFNGR2,CCL22,LGALS9,IRF1,IRF2,CCL26,CAMK2D,HLA-C,IFNGR1,DAPK1,CCL21,ASS1,TRIM68,IRF3,MRC1,TRIM38,TRIM5,NCAM1,CD58,CX3CL1,IRF6,SP100,EPRS,TRIM31,CD44,CIITA,HLA-DQA1,HLA-DPB1,HLA-DPA1,PRKCD,CAMK2G,JAK2,OAS3,CCL5,OAS1,TRIM62,CCL24,PML,IRF9,TLR3,STAT1,TRIM8,TRIM22,EDN1,SYNCRIP,TRIM21,TRIM…
GO_REGULATION_OF_CELL_JUNCTION_ASSEMBLY	0.473921	1.45225	0.0246914	0.592473	68	56	EPHA3,TNF,VEGFA,WNT4,SNAI2,ACE,SNAI1,EPB41L5,GJA1,CAV1,SDC4,SLC9A1,PKP2,DAPK3,RAC1,PTEN,ACE2,S100A10,CORO1C,PHLDB2,EFNA5,SMAD3,ROCK1,PTK2,ITGB1BP1,MACF1,PRKCH,RAPGEF2,PTPRJ,SLK,FLOT1,WDPCP,BCAS3,CLASP1,TSC1,RAPGEF1,RAP1A,LIMS1,FZD5,RAP1B,LDB1,RCC2,DLC1,EPB49,IKBKB,ROCK2,RHOD,APOD,FMN1,MMP14,PRKACA,SRC,CLASP2,MYO1C,PPM1F,THBS1
GO_SECRETION	0.381756	1.46375	0	0.593086	588	404	CA9,A1BG,SERPINA3,CCR1,PPFIA4,RAPGEF4,HK2,RAB31,VAMP1,SYT11,SLC4A5,NPR3,SLC17A7,CRHR1,ITGB3,RAB3A,SLC1A1,SLC6A3,VEGFA,ATP7B,ADM,QSOX1,PDGFA,PAM,VCL,BAIAP3,TGFB1,EGF,SLC26A7,TLR6,SPARC,C2CD4C,ACE,SLC22A4,SLC26A6,STXBP1,INHBA,CAV1,BRSK1,HABP4,HMGB1,VEGFB,CA2,ILDR2,SRCIN1,RAB8B,SYT5,PIK3CD,FN1,PIK3C2A,APLN,TMF1,AQP1,SEPT5,RAB11FIP5,SYT8,RBPJ,PSAP,TPD52,LTBP4,ANXA2,STX11,TC2N,BTN3A1,ARFGAP3,ITIH4,STX…
GO_PROTEIN_LOCALIZATION_TO_ENDOPLASMIC_RETICULUM	0.422737	1.47049	0.0344828	0.593923	123	120	RPS29,PDIA2,SEC61G,RPL12,RPL35A,RPS18,RPS24,SRP54,RPS28,RPL13A,RPLP0,RPL24,RPL34,PPP1R15A,RPL28,RPL26,RPS3A,KDELR3,RPL29,RPL3L,RPL36,RPL18,RPL27A,KDELR2,RPLP2,RPL39,CHMP4B,RPL3,OS9,RPL37A,RPL5,RPS9,RPS11,GBF1,RPS19,RPL18A,RPL11,UBA52,RPL10,RPS23,RPS21,RPS12,RPS10,RPS8,RPS4X,RAB10,RPS13,RPL35,RPL36A,RPL15,RPS27A,RPL23,RPL17,RPLP1,RPL21,RPS15,RPS5,RPL30,RPS27,RPS2,PDIA3,RPL7A,RPS7,FAU,RPL4,RPL38,SP…
GO_NUCLEOTIDE_EXCISION_REPAIR_PREINCISION_COMPLEX_STABILIZATION	-0.335307	-1.02359	0.451613	0.594807	21	20	DDB2,ERCC5,CUL4B,ERCC1,GTF2H5,GTF2H4,ERCC4,CUL4A,RPA1,RBX1,GTF2H1,XPA,ERCC3,GTF2H3,ERCC2,GTF2H2,RPA2,DDB1,PARP1,CHD1L
GO_REGULATION_OF_CELLULAR_PH	0.451669	1.46471	0.0246914	0.596018	75	58	MAFG,ATP6V1C2,SLC4A5,SLC17A7,ATP6V1F,SLC26A7,SLC26A1,SLC26A6,LRRK2,CA2,SLC9A1,ATP6V0E1,SLC4A4,RAB20,ATP6V1D,RAB7A,CLN5,ATP6V1H,ATP6V1C1,CLIC4,ATP6V0D1,SLC26A11,ATP6V1G2,PPT1,ATP6V1B2,SLC9A8,TMEM175,ATP6V0A1,ATP6V1G1,TCIRG1,ATP6V0C,ATP6V1E1,TMEM165,RAB38,ATP6V0D2,TTPA,ATP6V1A,CLN3,ATP6V0B,ATP6V0E2,ATP5B,SLC26A2,ATP6V0A4,GPR89A,CLCN3,SLC4A7,SLC4A11,SLC26A10,ATP6V0A2,SLC4A3,SLC4A2,SLC26A9,ATP6V1E2,S…
GO_PROTEIN_LOCALIZATION_TO_MITOCHONDRION	-0.265956	-1.02304	0.380952	0.596141	70	65	HK2,BMF,PDE2A,LRRK2,FXC1,HK1,PINK1,TOMM20,TOMM7,MARCH5,BCL2L11,BBC3,PAM16,BAD,TIMM17B,MOAP1,TSPO,MAPK9,MTX2,PARK2,IMMP2L,SLC25A6,TIMM44,DNAJC19,AIP,TIMM9,FBXO7,MTERFD2,MFN2,MTCH2,COX18,MTX1,FIS1,NDUFA13,AFG3L2,MFF,BAX,MTX3,HSPA4,AKT1,TOMM70A,TOMM40L,DNM1L,MIPEP,TIMM22,PMPCA,TIMM13,TIMM17A,TOMM34,CHCHD4,PMAIP1,BID,DNLZ,TIMM23,TOMM22,GDAP1,TIMM50,TIMM8B,DNAJA1,TOMM40,SAMM50,TIMM10,HSP90AA1,IMMP1L,T…
GO_SINGLE_ORGANISM_MEMBRANE_BUDDING	0.453347	1.44901	0.0125	0.596239	72	67	CNIH3,ATP8A1,COL7A1,TRAPPC6A,TBC1D20,ATP8A2,SEC24A,SEC24D,SNX3,SEC22B,TRAPPC3,CNIH2,TFG,BET1,RAB1A,TMED2,STX5,CD59,TRAPPC5,SEC24C,GOLGA2,GBF1,SEC31A,LMAN1,SEC13,PRKCI,USO1,SEC23IP,MYO18A,VAPB,CTSZ,TMED10,SEC24B,GOSR2,SEC23A,RILP,SEC16A,VAPA,CSNK1D,TRAPPC2L,NAPA,KLHL12,TRAPPC1,TMED9,CNIH,SAR1B,RAB1B,TRAPPC9,GORASP1,PREB,SERPINA1,PPP6R3,TRAPPC6B,GOLPH3,PPP6C,TRAPPC10,SCFD1,TRAPPC4,MCFD2,SEC16B,TGFA…
GO_CELLULAR_COMPONENT_MAINTENANCE	0.58392	1.4699	0.0606061	0.596296	18	17	RAB3A,CSF1R,MTHFR,NLGN2,PKP2,MYADM,ITPKA,CAMSAP3,PLEKHA7,TANC1,KIFC3,ITGA3,PARD6A,PICK1,MTMR2,CTTN,SUPV3L1
GO_METAL_ION_TRANSPORT	0.392166	1.46897	0	0.596475	582	327	CACNA1I,SCN5A,PKD1L2,CCR1,SLC5A3,TCN1,SCNN1D,ATP6V1C2,CACNA1H,SLC6A8,SLC30A10,ERO1L,FTH1,SLC4A5,CNGA4,SLC17A7,GRIN3B,ATP7B,TRPV2,SCNN1B,KCNE2,ATP6V1F,HTR3A,KCND1,CATSPER1,HCN2,NOL3,SCN1B,SLC30A3,WNK4,KCNK6,KCNF1,TMC1,SLC22A4,KCNH2,NIPA1,CACNB3,CATSPER2,ATP2A1,DNM2,KCNH3,JPH2,CAV1,PDE2A,KCNMB4,MCOLN3,FYN,ATP2A3,MFI2,TMEM38A,SLC9A5,KCNK4,AQP1,SLC9A1,ATP1A3,SLC31A2,CNNM2,KCNIP2,ORAI3,ATP6V0E1,DENND5…
GO_RESPONSE_TO_INTERFERON_GAMMA	0.428919	1.46386	0.0125	0.596712	144	90	HLA-A,CCL20,HLA-DRB1,HLA-DRA,GAPDH,UBD,SLC26A6,HLA-B,MID1,ICAM1,ADAMTS13,KYNU,HLA-E,MT2A,GBP2,HLA-F,JAK1,IRF7,GBP5,DAPK3,B2M,RPL13A,IFNGR2,CCL22,LGALS9,CD86,IRF1,IRF2,CCL26,CAMK2D,HLA-C,IFNGR1,CALCOCO2,DAPK1,GCH1,CCL21,ASS1,TRIM68,IRF3,MRC1,IFITM3,IFITM1,TRIM38,CXCL16,BST2,TRIM5,NCAM1,CD58,CX3CL1,IRF6,SP100,EPRS,TRIM31,CD44,CIITA,HLA-DQA1,HLA-DPB1,HLA-DPA1,PRKCD,CAMK2G,NUB1,JAK2,C19orf66,OAS3,CCL…
GO_CELL_CHEMOTAXIS	0.434629	1.46881	0	0.597018	162	89	CXCL2,CCR1,ITGB2,CCL20,EMR2,IL8,CXCL1,VEGFA,PDGFRB,CXCL5,CXCL3,HOXB9,LYST,HMGB1,NOV,PIK3CD,CXCL10,DOCK4,ADAM8,ANO6,SAA1,RAC1,RAB13,CCL22,TNFRSF11A,CXCL13,BCAR1,CCL26,GBF1,RPS19,ARHGEF16,S100A9,CCL21,CXADR,TGFB2,IL6R,NRP1,RHOG,SEMA5A,ARRB2,CORO1B,CXCL16,ANXA1,PDGFB,SBDS,PIP5K1C,ARHGEF5,IL6,LGALS3,ITGA9,CX3CL1,TREM1,CXCR4,PDE4B,PIK3CG,PLA2G1B,PRKCD,LEF1,ELMO2,PLXNB3,PRKCQ,EGR3,CCL5,CCL24,PIP5K1A,GA…
GO_REGULATION_OF_TYROSINE_PHOSPHORYLATION_OF_STAT_PROTEIN	0.482637	1.46574	0	0.598769	68	45	CSF2,OSM,VEGFA,HCLS1,SOCS3,CSF1R,CAV1,FYN,IL23A,PTK6,IL24,IL18,STAT3,IL15,LYN,TNFRSF1A,PIBF1,IL6R,PPP2CA,PTGER4,IL29,CRLF1,PTPN2,IL6,PPP2R1A,HPX,STAP2,GHR,CD40,IL31RA,INPP5F,JAK2,HDAC2,CCL5,NF2,LIF,ARL2BP,ISL1,HES1,IL6ST,HNF4A,FGFR3,IL12A,CNTF,CLCF1
GO_ACTIN_MEDIATED_CELL_CONTRACTION	0.46136	1.46931	0.0263158	0.598943	74	48	SCN5A,DES,KCNE2,VIL1,SNTA1,TMOD1,TNNI3,SCN1B,TNNT1,KCNH2,EPB41L5,GJA1,TNNT3,TNNC2,GJC1,SLC9A1,PKP2,KCNQ1,TPM2,MYL6B,CAMK2D,NEDD4L,TPM1,TNNT2,FRMD6,ROCK1,TPM3,KIAA1598,TPM4,MYL6,MYL2,TNNI2,PARVA,CACNA2D1,ANK2,NEB,ACTN3,EMP2,ACTA1,TCAP,GPD1L,TNNC1,SCN3B,FGF12,NUP155,MYH3,VIM,GJA5
GO_BONE_DEVELOPMENT	0.434532	1.44914	0	0.599035	156	116	STC1,BMP2,INSIG1,INSIG2,COL13A1,ACP5,SMAD9,TGFB1,PAPPA2,SPARC,PHOSPHO1,MMP13,SH3PXD2B,COL27A1,RARB,SPNS2,VKORC1,DHRS3,LEPRE1,ANXA2,BMPR1B,SOX9,PAPSS2,WASF2,ANO6,CYP26B1,RUNX2,THBS3,PDGFC,BBX,IMPAD1,PLS3,MEF2D,GLG1,RHOA,PIP4K2A,ABI1,SEMA4D,RAB23,FOXP1,SRD5A1,SRF,CHSY1,COL1A1,AKAP13,FGFR2,PTGER4,EP300,TULP3,FAM20C,IFT172,IFT80,ANKRD11,NAB2,SBDS,TGFBR2,SMAD5,RARA,BMPR2,SKI,PEX7,TFAP2A,PAFAH1B1,NPR2,…
GO_NEGATIVE_REGULATION_OF_STRIATED_MUSCLE_CELL_DIFFERENTIATION	0.564557	1.46488	0.027027	0.599365	26	20	BMP2,BHLHE41,HDAC5,NOV,CXCL10,CTDP1,HDAC3,BHLHA15,DAXX,NKX2-5,CEACAM5,DKK1,GSK3A,HDAC4,NOTCH1,XBP1,EZH2,HDAC1,MSX1,CFLAR
GO_MUSCLE_CONTRACTION	0.412729	1.46517	0.0111111	0.601695	233	145	SCN5A,MYLK,PGAM2,CACNA1H,TACR1,SLC6A8,DES,MB,KCNE2,SORBS3,VCL,RCSD1,SNTA1,TMOD1,TNNI3,SCN1B,TNNT1,ADRB2,SSPN,KCNH2,GJA1,VEGFB,TNNT3,TNNC2,ACTA2,GJC1,STBD1,PIK3C2A,SLC9A1,ATP1A3,ATP8A2,PLA2G6,TMOD2,KCNIP2,DTNA,ALDOA,PKP2,MYOM1,PXN,KCNQ1,ARG2,BDKRB2,PPP1R13L,EEF2,CHRNE,TPM2,MYL6B,MYL12A,MAP2K6,GAA,ASPH,SNTB1,MYOF,CAMK2D,NEDD4L,CHRNB1,DLG1,TPM1,TNNT2,DMPK,EMD,MYL12B,MYH14,CALM2,ROCK1,TAZ,HRC,TMOD3,B…
GO_DETECTION_OF_MECHANICAL_STIMULUS	0.581905	1.46755	0.0142857	0.602274	42	17	PKD1L2,PDZD7,TMC1,STRC,FYN,KCNK4,DENND5B,JUP,ITGA2,DENND5A,SERPINE2,PKD1,PAWR,MKKS,TCAP,PKD2,PKDREJ
GO_SMALL_MOLECULE_BIOSYNTHETIC_PROCESS	0.388434	1.46576	0	0.602987	443	333	LSS,ALDOC,ENO2,ACSS2,ALDH1A2,HSD17B8,GPI,PGAM2,INSIG1,MSMO1,NOXRED1,CACNA1H,INSIG2,KDM3A,HMGCS1,PGK1,PADI2,MVD,ADM,SQLE,IDI1,PADI1,SCD,PPARGC1A,SLC27A1,LPIN1,PFKFB1,DHCR7,EBP,GAPDH,ALOXE3,ENO1,HSD17B7,ALOX12B,MVK,HMGCR,PGAM1,FADS3,PHOSPHO1,PTGDS,FDFT1,AKR1B1,ASPA,CYP51A1,FDPS,NSDHL,CHST15,ELOVL3,KYNU,PRKAB2,GGPS1,DSEL,PTGS1,HMGCL,TPI1,C14orf1,PECR,FADS1,CCBL1,QKI,ELOVL7,CYB5R2,ACLY,GGT7,LPIN3,GGT…
GO_SINGLE_ORGANISM_BEHAVIOR	0.388212	1.44528	0.0106383	0.604107	384	230	MAFG,SLITRK6,CALB1,TH,ITGA5,OSM,GPI,SDK1,TACR1,SLC17A7,TAS2R5,TMOD1,PTN,ADRB2,KLK8,NDRG4,HMGCR,CSTB,ATP8A1,SYNGAP1,EPHA4,STRA6,EFNB3,NLGN2,LRRK2,FYN,DPP4,FOXP2,PTGS1,KCNK4,NPTN,ATP1A3,PRKCZ,SHANK2,PLA2G6,TMOD2,THRA,FBXL20,ARF4,KRAS,RASGRF1,CAMK4,PJA2,DDO,NPC1,EIF4A3,EGFR,CPEB3,NPHP1,NF1,PRKCE,SNAP25,DNM1,PRKCG,CEBPB,FOS,PPARA,JPH3,APP,UBA6,HTRA2,IFT20,DEAF1,ARC,MBD5,ATXN3,SRPX2,SLC8A2,PTEN,LGI4,N…
GO_REGULATION_OF_COAGULATION	0.4504	1.44688	0.0121951	0.604361	88	56	NOS3,PDGFA,ADRB2,F3,VTN,TSPAN8,CAV1,PLAUR,ANXA2,TC2N,STX2,PLAU,ANO6,SERPINE1,PROS1,F2R,ALOX12,UBASH3B,FAM46A,ANXA5,TXK,S100A9,LYN,SERPING1,ABAT,LBH,ENPP4,APOE,PDGFB,FAP,USF1,SERPINE2,PRKG1,FOXA2,TLR4,PSEN1,PRKCD,F2RL1,PRKCQ,PROCR,PRKCA,TEC,EPB49,VPS33B,STXBP5,EDN1,VAV2,NFE2L2,THBD,SERPINF2,SERPINB2,C1QTNF1,SYK,PLAT,HPSE,THBS1
GO_ESTABLISHMENT_OF_CELL_POLARITY	-0.252365	-1.01991	0.307692	0.604438	88	71	MAP1B,BRSK1,PRKCZ,CYP26B1,GSK3B,MYH9,FSCN1,RAP2A,PARD3,GBF1,MAP4,CCL21,RICTOR,STK11,RAB10,PRKCI,CYTH3,MYO18A,PTK2,LLGL2,DYNLT1,MPP5,UST,BRSK2,RAB11FIP2,PTK7,AMOT,SNX27,NEK3,SDCCAG8,PAFAH1B1,NDEL1,EZR,CLASP1,DOCK7,NDE1,MARK2,MPP7,PKD1,FOXJ1,EYA1,FGF13,GOLPH3,SIPA1L3,SPRY2,ARHGEF2,WWC1,AMOTL1,SLC9A3R1,ZW10,NUMA1,LLGL1,WEE1,HTT,GPSM2,ARF6,ARHGEF11,SCRIB,HES1,WDR81,CDK5RAP2,FRMD4A,CENPA,WDR43,FBF1,FR…
GO_LUNG_ALVEOLUS_DEVELOPMENT	0.483574	1.44311	0.0519481	0.60448	41	33	ERRFI1,PDGFA,GATA6,MAPK8IP3,STRA6,FOXP2,ATP7A,FGFR2,ABCA12,CREB1,CIC,BMPR2,MAN2A1,HOXA5,FOXA1,STK40,NKX2-1,BMP4,ASXL1,TGFB3,ADA,ATXN1L,FZD1,PHF14,RC3H2,LIF,MAN1A2,SEPN1,TNS3,PKDCC,EDN2,HS6ST1,IGFBP5
GO_NEGATIVE_REGULATION_OF_LIPID_TRANSPORT	0.567076	1.46637	0.0833333	0.604927	26	18	ITGB3,EGF,IRS2,ACSL4,PLA2R1,PLA2G10,SREBF2,APOE,CRY1,PTPN11,AKT2,ITGAV,NR1H2,NR1H3,AKT1,APOC1,NFKB1,THBS1
GO_CELL_ACTIVATION	0.378998	1.4448	0	0.605772	568	371	NDRG1,CSF2,IL21R,ITGB2,IL8,CD7,ITGB3,EBI3,PDGFA,WNT4,MT1G,VCL,TGFB1,HDAC9,IKZF3,MAFB,LGALS1,RELB,LCP1,TREML2,ASTL,TNFSF9,WAS,JMJD6,UBD,GATA1,ENTPD2,STXBP1,RORC,IL7,MICA,HDAC5,C8orf4,ULBP2,TGFBR1,SELPLG,ICAM1,ADAMTS13,HMGB1,P2RY1,FYN,DHRS2,NFKB2,DPP4,MICB,PIK3CD,FN1,IL11,CXCL10,HLA-E,IL23A,CD8A,DGKB,RBPJ,TPD52,PIK3R5,FNIP1,BTN3A1,PI4K2A,PRLR,ULBP1,SWAP70,ZFP36L1,ADAM17,CAMK4,LEPR,ADAM9,IGBP1,CYP26…
GO_REGULATION_OF_CARBOHYDRATE_METABOLIC_PROCESS	0.409301	1.44565	0.0365854	0.605985	172	125	IGFBP3,PDK3,PDK1,PGAM2,DDIT4,TGFB1,PPARGC1A,PFKFB1,PDK4,PPP1R3B,FAM132A,EGF,MLXIPL,PGAM1,RORC,IRS2,ENPP1,NR1D1,HMGB1,P2RY1,GFPT1,PFKFB2,EPM2AIP1,INSR,PPP1R3E,PRKAG2,LEPR,PRKCE,GSK3B,PPP1CB,PPARA,MST1,ACER2,STAT3,IL15,INPP5K,TMEM59,AP2A1,GOLGA2,MLYCD,CLK2,C1QTNF3,PPP1R3F,ARNT,KAT2B,PHKG2,FOXO1,LCMT1,SIRT6,BAD,PDK2,PTGER4,PPP1R3G,CLTC,TINF2,NTSR1,ARFGEF1,PTPN2,PTK2B,OGT,PDGFB,PARK2,IL6,ARPP19,BPGM,…
GO_DIGESTION	0.476017	1.44471	0.025	0.606075	137	56	SERPINA3,SLC15A1,NPR3,SCARB1,AMY2B,HTR3A,PPARGC1A,VIL1,SLC26A7,ACE,SLC26A6,MGAM,LDLR,LIPG,AQP1,SOX9,AKR1C1,KCNQ1,ACO1,F11R,LIPH,ACE2,CTRB2,ENPEP,COPA,UCN,CEL,LMF1,PLS1,VIPR1,TJP2,EZR,SLC5A1,P2RX7,SOAT2,MUC13,TLR4,PLA2G1B,PBLD,PYY2,ZNF830,AQP5,VDR,CHRM3,CYP39A1,STRAP,KCNN4,SLC46A1,GCNT3,CTRL,MUC4,NMU,SLC9A4,AKR1C2,CAPN8,PYY
GO_REGULATION_OF_SYSTEM_PROCESS	0.383295	1.4438	0	0.607368	507	309	STC1,SCN5A,TH,NOS3,CACNA1H,TACR1,ERRFI1,DES,HMOX1,NGFR,CRHR1,CORIN,SLC1A1,ADM,KCNE2,WNK1,NPHS1,GSTM2,PPARGC1A,KCND1,SNTA1,TNNI3,NOL3,SCN1B,ECE1,INHA,TNNT1,WNK4,ADRB2,HSPB6,KCNK6,KLK8,HMGCR,ACE,MMP13,KCNH2,FBXO32,INHBA,CACNB3,ATP2A1,GJA1,CAV1,KCNMB4,ICAM1,NLGN2,EPAS1,P2RY1,TNNT3,ATP2A3,RAB8B,TNNC2,PTGS1,PDE5A,NOV,GJC1,APLN,KDM5B,TMF1,ANPEP,AQP1,RAB11FIP5,SLC9A1,ATP1A3,PLA2G6,CTDP1,KCNIP2,DOCK4,THR…
GO_REGULATION_OF_MITOCHONDRIAL_MEMBRANE_PERMEABILITY_INVOLVED_IN_APOPTOTIC_PROCESS	0.569295	1.44314	0.0394737	0.607972	22	21	BNIP3L,BNIP3,BMF,NOL3,ATF2,BCL2L11,BBC3,RHOT1,BAD,MOAP1,EYA2,ACAA2,NAIF1,MTCH2,C22orf29,BAX,BLOC1S2,RHOT2,PMAIP1,BID,THEM4
GO_EXOCYTOSIS	0.396615	1.46655	0	0.608437	310	223	A1BG,SERPINA3,CCR1,RAPGEF4,RAB31,VAMP1,SYT11,ITGB3,RAB3A,VEGFA,QSOX1,PDGFA,VCL,TGFB1,EGF,SPARC,C2CD4C,STXBP1,HABP4,VEGFB,SRCIN1,RAB8B,SYT5,PIK3CD,FN1,PIK3C2A,SEPT5,RAB11FIP5,SYT8,PSAP,STX11,TC2N,ITIH4,STX2,PI4K2A,NKD2,TNFAIP2,LAMP2,SYT17,DOC2A,ALDOA,LIN7B,FIGF,VAMP5,RAB11FIP1,SEC22B,WASH1,SERPINE1,PROS1,SNAP25,LPHN1,CD9,PAK1,SNPH,RAB13,APP,DNAJC5,SYT15,TIMP1,SYTL2,S100A13,HAP1,TUBA4A,ISLR,STXBP2,…
GO_EXTRACELLULAR_MATRIX_DISASSEMBLY	0.465553	1.44398	0.0526316	0.610163	76	50	MMP7,MMP11,LCP1,GSN,MMP13,SH3PXD2B,LAMB3,CTSK,TLL2,CTSS,FN1,HTRA1,ADAM8,WASH1,CDH1,CAPNS2,MMP9,ADAM10,TIMP1,TIMP2,CTRB2,FBN1,LAMC2,KLK7,CTSL1,BSG,CTSL2,MMP15,FLOT1,BMP1,CD44,MMP16,MMP19,CAPG,EXOC8,CAPNS1,CAPN2,LAMC1,ADAM15,CAPN1,MMP14,NOXO1,KIF9,LAMA3,ENG,FURIN,MMP10,HSPG2,MMP1,SPP1
GO_SYNAPTIC_SIGNALING	0.392211	1.43881	0	0.613458	424	230	TH,PPFIA4,SLC6A20,GABRD,TACR1,SYT11,SLC17A7,RAB3A,GRIN3B,SLC1A1,SLC6A3,SLC6A13,HTR3A,BAIAP3,RASD2,SCN1B,ADRB2,C2CD4C,CNIH3,STXBP1,APBA2,CACNB3,PDE7B,BRSK1,KCNMB4,LRRK2,DLG2,PMP22,SYT5,GJC1,SEPT5,SYT8,SDCBP,GABRR2,TMOD2,STX11,TC2N,STX2,KCNIP2,SLC6A12,SYT17,DTNA,DOC2A,SLC12A6,OMP,RGS10,LIN7B,GABARAP,NF1,GIPC1,CNIH2,SNAP25,DNM1,GAD1,GSK3B,LPHN1,PRKCG,CHRNE,PTPRS,UNC119,CACNB1,SNPH,RAC1,DNAJC5,SYT15,…
GO_REGULATION_OF_CELL_DIVISION	-0.213894	-1.01536	0.4	0.616495	272	217	OSM,TXNIP,ANAPC11,VEGFA,PDGFA,NEK6,WNT4,PGF,PDGFRB,TGFB1,EGF,FGF3,PTN,PDE3A,POU5F1,DUSP1,CIB1,VEGFB,FBXO43,PTCH1,SVIL,RPS6KA2,INSR,CETN2,L3MBTL1,IL1A,FIGF,GIPC1,PRKCE,SIRT2,RAB1A,DAPK3,PDGFC,CSNK2A1,FLCN,TNKS,PDXP,PTEN,GNB2L1,AURKC,FAM59A,CDC42,CHMP4B,UVRAG,RHOA,GOLGA2,TOM1L2,INTU,MACC1,RB1,CSNK2A2,UBE2B,CSPP1,CCP110,VPS4B,LCMT1,TGFB2,CDC14A,CALM2,ITGB1BP1,FGFR2,NSMCE2,BBS4,CHMP1B,PRKAR1A,KIF3B,M…
GO_VESICLE_COATING	0.43715	1.43901	0	0.6165	75	66	CNIH3,PIK3C2A,COL7A1,TRAPPC6A,TBC1D20,SEC24A,SEC24D,FCHO1,SEC22B,TRAPPC3,CNIH2,TFG,BET1,RAB1A,PICALM,TMED2,STX5,CD59,TRAPPC5,SEC24C,GOLGA2,GBF1,SEC31A,LMAN1,SEC13,USO1,SEC23IP,CTSZ,TMED10,SEC24B,GOSR2,SEC23A,SEC16A,EPS15,CSNK1D,TRAPPC2L,NAPA,KLHL12,TRAPPC1,TMED9,CNIH,SAR1B,RAB1B,TRAPPC9,GORASP1,HIP1,AP2B1,AP2S1,PREB,SERPINA1,PPP6R3,TRAPPC6B,PPP6C,TRAPPC10,SCFD1,TRAPPC4,MCFD2,SEC16B,FCHO2,TGFA,NSF…
GO_NEGATIVE_REGULATION_OF_PROTEIN_POLYMERIZATION	-0.299319	-1.01522	0.454545	0.616806	55	47	VIL1,TMOD1,FHOD3,GSN,CLIP3,SPTB,TMOD2,MYADM,VDAC2,TWF2,BBS4,EML2,CAPZB,TMOD3,AVIL,ARFGEF1,TMSB4Y,ADD1,CAPZA2,CAPZA1,TWF1,INPP5J,PFN1,ADD2,MAPRE1,PRKCD,CAPG,RDX,TRIOBP,SPTBN1,TBCD,SPTAN1,PFN2,EPB49,SPTBN5,VILL,MKKS,KANK1,TMOD4,SLIT2,STMN1,FKBP4,EPS8,SPTBN2,CAPZA3,PFN4,SCIN
GO_IMMUNOGLOBULIN_PRODUCTION_INVOLVED_IN_IMMUNOGLOBULIN_MEDIATED_IMMUNE_RESPONSE	-0.367007	-1.01465	0.40625	0.618074	24	15	HLA-DRB1,SWAP70,ERCC1,RNF168,MSH6,EXOSC3,RNF8,MLH1,LIG4,HSPD1,MSH2,NBN,GCNT3,EXO1,POU2F2
GO_HISTONE_H4_ACETYLATION	-0.292433	-1.01459	0.433333	0.618341	50	44	APBB1,CHD5,PER1,TRIM16,BRD8,ING4,MSL1,PHF20,MORF4L2,MLL,EP300,OGT,KAT8,NAA60,YEATS4,MSL3,MEAF6,LEF1,ELP4,NCOA1,EP400,PHF16,ELP3,USP22,MORF4L1,TRRAP,KAT7,MSL2,HAT1,ACTL6A,BRCA2,DMAP1,NAA50,EPC1,RUVBL2,WDR5,HCFC1,MCRS1,PHF17,KAT2A,RUVBL1,ING3,BEND3,PHF15
GO_PRIMARY_ALCOHOL_METABOLIC_PROCESS	0.503198	1.43935	0.0615385	0.619136	47	31	ACSS2,ALDH1A2,ALDH2,RDH5,DHRS3,PECR,RDH13,ALDH3B1,BCMO1,RETSAT,ADH5,RDH11,DHRS4,DGAT1,CYP1B1,RDH14,ALDH1A1,LRAT,SDR16C5,RDH10,PNPLA4,PLB1,PARK7,AKR1C3,ALDH1A3,DGAT2,CHKA,ALDH3B2,ACSS1,ALDH1B1,ALDH3A2
GO_RELEASE_OF_CYTOCHROME_C_FROM_MITOCHONDRIA	-0.313389	-1.01425	0.413793	0.619342	22	21	BCL2A1,SOD2,ST20,BBC3,BAD,MAPK9,IFI6,JUN,BAK1,SFN,FIS1,MFF,BAX,BCL2L1,DNM1L,PMAIP1,BID,TIMM50,GGCT,CLU,BCL2
GO_POSITIVE_REGULATION_OF_PROTEIN_ACETYLATION	-0.307978	-1.0133	0.5	0.621544	36	34	MUC1,TGFB1,PPARGC1A,SNAI2,WBP2,MAPK3,KAT2B,RPS6KA5,TERF2IP,EP300,PIH1D1,RAPGEF3,KAT5,SMAD4,TADA2B,RPS6KA4,AUTS2,NAP1L2,SOX4,GATA3,BRD7,LIF,XBP1,ISL1,SMARCB1,RUVBL2,TADA2A,ARRB1,PAXIP1,BRCA1,KAT2A,IL1B,CAMK1,FOXP3
GO_REGULATION_OF_T_CELL_MEDIATED_CYTOTOXICITY	0.569044	1.43605	0.0357143	0.623593	23	16	HLA-A,HLA-B,HLA-E,IL23A,B2M,STX7,AGER,PPP3CB,IL7R,RIPK3,P2RX7,FADD,PVRL2,CEACAM1,PVR,IL12A
GO_POSTTRANSCRIPTIONAL_GENE_SILENCING	-0.289758	-1.01254	0.4	0.623724	42	38	TNRC6C,WTIP,TARBP2,LIMD1,STAT3,EIF2C4,PUM1,SMAD2,ZFP36,SMAD3,CNOT7,SNIP1,CNOT8,ADAR,MRPL44,PRKRA,RBM4,TNRC6A,EIF2C2,CNOT1,XPO5,EIF2C3,CELF1,EIF2C1,CNOT6,ZCCHC11,CLP1,RAN,METTL3,TNRC6B,DGCR8,MOV10,TERT,DROSHA,HNRNPA2B1,SMAD1,DICER1,SRRT
GO_ANATOMICAL_STRUCTURE_MATURATION	0.555121	1.43671	0.0895522	0.624486	39	24	ALDH1A2,BMP2,PHOSPHO1,RBPJ,CDK5R2,RECK,DDIT3,ANO6,S1PR1,THBS3,RERE,RHOA,SEMA4D,TGFB2,DAG1,ARCN1,SPINK5,FAT4,GATA3,ANKRD17,LYL1,ERCC2,FGFR3,PLXNB1
GO_MONOVALENT_INORGANIC_CATION_TRANSPORT	0.384778	1.43667	0	0.624851	435	245	SCN5A,SLC5A3,SLC15A1,SCNN1D,ATP6V1C2,SLC6A8,SLC4A5,CNGA4,SLC17A7,SLC6A3,SCNN1B,KCNE2,ATP6V1F,HTR3A,KCND1,HCN2,RHCE,SCN1B,WNK4,KCNK6,KCNF1,SLC22A4,SLC2A12,KCNH2,KCNH3,KCNMB4,PRKAB2,TMEM38A,SLC9A5,SLC2A6,KCNK4,COX6B2,AQP1,ATP6AP1L,SLC9A1,NNT,ATP1A3,KCNIP2,SLC35A1,ATP6V0E1,SLC5A2,SLC12A6,KCNB2,PRKAG2,SLC4A4,SLC34A3,ANO6,SLC17A5,KCNQ1,ATP6V1D,PDZK1,HCN3,KLHL3,KCNN2,TMCO3,SLC9A7,SCN8A,COMMD3,ATP1B2,SL…
GO_DEFENSE_RESPONSE_TO_GRAM_POSITIVE_BACTERIUM	0.509206	1.4352	0.0555556	0.627368	72	37	HLA-A,HIST1H2BJ,ACP5,HIST1H2BE,TNF,ADM,HIST1H2BK,LTA,PGLYRP3,HLA-E,ADAM17,B2M,HIST2H2BE,HIST1H2BF,APP,HIST1H2BC,RPL39,HIST1H2BG,IL6R,FAU,RIPK2,IL6,TBK1,P2RX7,TLR2,PLA2G1B,TIRAP,TNFRSF14,HMGB2,MYD88,DROSHA,NOD1,HIST1H2BI,SEH1L,IL27RA,IL12A,CARD9
GO_EPIDERMAL_CELL_DIFFERENTIATION	0.427143	1.43502	0.0277778	0.628603	142	88	SLITRK6,TXNIP,SPRR2D,FLG,SPRR1A,PDZD7,SPRR2E,TMC1,FLNB,STRC,KRT16,FOSL2,MCOLN3,KAZN,MAP2K1,PTCH1,RBPJ,KRT10,GLI1,SCEL,SAV1,ADAM9,KRT17,CYP26B1,PPL,SPRR3,RAC1,DSP,PLS3,CDC42,TGM1,CLIC4,KLF4,PTCH2,INTU,LATS2,JAG2,CTNNB1,SEC24B,JAG1,ABCA12,FA2H,ANXA1,SPRR1B,WDPCP,SHARPIN,SPINK5,PAFAH1B1,CDH3,IRF6,C1orf172,SFN,EXPH5,FGFR1,STK4,LATS1,TSG101,ST14,HDAC2,GLI2,MED1,PIP5K1A,IFT74,YAP1,EVPL,NOTCH1,AKR1C3,SL…
GO_POSITIVE_REGULATION_OF_RESPONSE_TO_EXTERNAL_STIMULUS	0.40193	1.43418	0.0108696	0.629423	296	187	CXCL2,CCR1,OSM,IL8,CXCL1,BNIP3L,BNIP3,DAPK2,TNF,VEGFA,DEFB103A,PDGFRB,TGFB1,CXCL5,LY96,CXCL3,C3,TNIP1,ADRB2,LTA,F3,PDE2A,HMGB1,VEGFB,C3AR1,FN1,CXCL10,IL23A,CDK19,SWAP70,ADAM17,PINK1,ADAM8,SQSTM1,ANO6,FIGF,IL18,S1PR1,SERPINE1,GBP5,S100A14,TRIM13,SCOC,RAC1,ADAM10,TMEM102,LGALS9,TNFRSF11A,LRSAM1,CAMK1D,IL15,CREB3,CXCL13,CCL26,RALB,MAPK3,TRIM15,STX4,MET,PIP4K2A,CALCOCO2,ULK1,RPS19,S100A9,ITGA2,CD47,P…
GO_REGULATION_OF_ORGAN_FORMATION	0.549955	1.43017	0.0869565	0.631563	32	20	BMP2,WNT2B,POU5F1,CITED2,SIX1,CTNNB1,GNG5,SULF1,EYA1,DKK1,WNT2,FGFR1,BMP4,FRS2,BMP7,NOTCH1,ISL1,HES1,FGF8,HOXC11
GO_RESPONSE_TO_WOUNDING	0.371056	1.43195	0	0.63282	563	405	MAFG,PRTN3,CCR1,CCL20,ITGA5,AHNAK2,EPB41L4B,HMOX1,NGFR,SCARB1,ITGB3,ADM,SCNN1B,PDGFA,VCL,PDGFRB,TGFB1,SERPINA5,IFRD1,C3,NOL3,LGALS1,TFPI,ADORA2A,EHD3,LCP1,PRKAR2A,SPARC,GIPR,ADRB2,HIST2H3D,WAS,KLK8,GATA6,GATA1,GSN,ENTPD2,STXBP1,F3,POU5F1,TGFBR1,EHD2,MUSTN1,GJA1,CAV1,VKORC1,ADAMTS13,P2RY1,FYN,SDC4,PLAUR,NOV,FN1,HIST1H3H,CD177,PHF21A,DGKB,PIK3R5,SH2B2,RAD51B,HIST1H3D,ODAM,GLI1,MCAM,KIAA1715,LOX,ARF…
GO_MICROTUBULE_BUNDLE_FORMATION	0.455497	1.43263	0.025974	0.633535	69	46	DNAH5,TPPP3,DNAH7,LRRC6,CCDC114,MAP1B,TTLL3,TTLL1,ZMYND10,HYDIN,MAP2,TPPP,NAV1,FAM190B,MARK4,RSPH1,CAPN6,DYX1C1,UBE2B,CLIP1,TTLL5,BBS2,CCDC40,CCDC103,LRGUK,CLASP1,C11orf63,RP1,CCDC151,NCKAP5L,MAP1S,SPAST,SPAG1,GAS2L1,HEATR2,PSRC1,ZNF207,CDK5RAP2,DNAH1,KIF20A,PRC1,DNAAF2,ARMC4,CC2D2A,PLK1,FES
GO_REGULATION_OF_TRANSCRIPTION_REGULATORY_REGION_DNA_BINDING	-0.322256	-1.00903	0.413793	0.633556	36	28	TGFB1,HEY1,GATA1,DDIT3,PPARA,KLF4,CTNNB1,SIN3A,MAD2L2,DOT1L,TRIM6,SRI,TWIST1,HEY2,NSD1,TRAF6,GATA3,ZNF675,PARK7,LIF,PER2,MSX2,PARP1,MSX1,KAT2A,HMGA2,ZBTB7C,ID1
GO_REGULATION_OF_DNA_TEMPLATED_TRANSCRIPTION_IN_RESPONSE_TO_STRESS	0.460495	1.43122	0.0465116	0.633602	67	60	EGLN3,CA9,HMOX1,VEGFA,MUC1,EGLN1,C8orf4,CITED2,EPAS1,BACH1,RBPJ,DDIT3,SIRT2,CEBPB,TMBIM6,PPP1R15A,UBE2D2,UBA52,ARNT,ATF4,RPS27A,UBE2D1,ATF6,CHD6,SIN3A,NCK1,EP300,MAPK7,UBE2D3,TCEB2,HSPA5,MBTPS2,ATF6B,RPS6KA1,RPS6KA3,JUN,HIF1AN,EGLN2,TCEB1,TP53,CREBBP,VHL,RBX1,KLF2,NOTCH1,IMPACT,ATF3,XBP1,NEDD4,EGR1,GCN1L1,NFE2L2,CREB3L1,UBB,CUL2,HIF1A,STOX1,RGS14,CHEK1,BCLAF1
GO_REGULATION_OF_MESENCHYMAL_CELL_PROLIFERATION	0.520261	1.43025	0.0410959	0.634728	34	28	VEGFA,PDGFA,PTN,CHRD,IRS2,FOXP2,SOX9,SIX1,CTNNB1,FGFR2,FGF9,FBXW4,MYCN,TGFBR2,SHOX2,WNT2,PRRX1,FGFR1,BMP4,NFIB,BMPR1A,ZEB1,CTNNBIP1,PHF14,STAT1,LRP5,WNT11,MYC
GO_REGULATION_OF_LIPID_METABOLIC_PROCESS	0.400861	1.42874	0	0.63499	282	200	SERPINA3,PDK3,PDK1,BMP2,INSIG1,INSIG2,SCARB1,TNF,PIK3IP1,PDGFA,WNT4,PDGFRB,TGFB1,PPARGC1A,SLC27A1,C3,PDK4,SNAI2,EEF1A2,DHCR7,MLXIPL,ADRB2,SNAI1,RORC,IRS2,SEC14L2,NR1D1,CAV1,LDLR,PRKAB2,DNAJC15,TRIB3,PSAP,PIK3R5,PLA2G6,FGFR4,NT5E,THRA,IDH1,PRKAG2,POR,ATG14,NPC2,PRKCE,WDTC1,SMPD3,RAC1,SAMD8,PPARA,SIRT4,RBL2,ARF1,GNB2L1,CDC42,CD81,EPHX2,KLF4,MLYCD,EDF1,C19orf80,CCL21,LYN,STK11,LPCAT1,TBL1XR1,ABCG1,T…
GO_RESPONSE_TO_AMINE	-0.326354	-1.00738	0.454545	0.638405	48	32	TH,HDAC9,DPYSL2,ICAM1,DDIT3,PPP3CA,ITGA2,CTSB,ASS1,CALM2,MAPK9,CALM3,OXTR,HPRT1,CALM1,HDAC2,SPHK1,UROS,NR4A2,CPS1,TRDMT1,NTS,CDK1,UROD,SOD1,RRM2B,NME1,PPP1R1B,HMBS,CAD,DRD5,HNMT
GO_RESPONSE_TO_INTERFERON_BETA	-0.343056	-1.00708	0.4	0.639117	22	20	HTRA2,IRF1,PLSCR1,CDC34,IFITM3,IFITM1,TRIM6,BST2,DDX41,NDUFA13,IKBKE,UBE2K,TLR3,UBE2G2,STAT1,AIM2,IFITM2,TMEM173,XAF1,PNPT1
GO_CYTOSOLIC_TRANSPORT	0.399993	1.42791	0.010989	0.639803	215	178	WASH3P,SYT11,RAB3A,EHD3,C2CD4C,DPYSL2,CLTCL1,RAB6B,DNM2,WIPI1,SYT5,SEPT5,SYT8,STX11,TC2N,DOPEY2,STX2,RNF126,SYT17,DOC2A,TBC1D10A,BET1L,AP3S1,WASH1,BLOC1S3,LAMP1,SNAP25,DENND1A,LPHN1,TBC1D5,SNPH,RAB7A,ERC1,RAB9A,DNAJC5,SYT15,RAB7L1,OPHN1,ARF1,SYTL2,EVI5,STX5,CANX,MON2,FAM160A2,VPS13C,FAM109B,SURF4,SNX16,AP2A1,CDK5,CADPS2,SYTL3,KIF16B,STX4,TBC1D17,RAB5A,GBF1,CPLX1,SYTL5,SPAG9,LMTK2,SNAP23,LMAN1,RAB…
GO_AXIS_SPECIFICATION	-0.268057	-1.00366	0.5	0.639896	90	62	STC1,EGF,EPB41L5,ETS2,CITED2,PTCH1,DDIT3,TBX6,TMED2,BASP1,NRARP,SMAD2,RGS20,WLS,SRF,CTNNB1,BCOR,LRP5L,IFT172,COBL,KDM6A,LRP6,ARL13B,RNF2,PGAP1,AXIN1,SMAD4,SKI,IRX4,TTC8,SIX2,FOXA2,HHEX,HEY2,VAX2,BMP4,SENP2,FZD5,BMPR1A,FRS2,LDB1,AHI1,CDX2,NOTCH1,PLD6,RGS19,PCSK6,SETDB2,HSPB11,LRP5,TBX3,C2CD3,AXIN2,STIL,WNT3,MDFI,MNS1,WNT6,AURKA,SMAD6,CXXC4,LHX1
GO_ENDOCRINE_PROCESS	0.508728	1.42778	0.0394737	0.6405	44	30	NOS3,TACR1,CRHR1,CORIN,ECE1,ACE,INHBA,TMF1,RPS6KA2,KRAS,FOXD1,ACE2,ENPEP,CYBA,CTSZ,ATP6AP2,HSD11B2,OXTR,PCSK5,NKX2-1,FZD4,GATA3,AVPR2,EDN1,SERPINF2,TBX3,RASL10B,EDN2,DRD5,MME
GO_GLYCOSYL_COMPOUND_BIOSYNTHETIC_PROCESS	-0.221109	-1.00331	0.384615	0.640532	120	102	UPP1,TGFB1,AK4,CDA,SLC26A1,MAT1A,GUK1,NME7,TYMP,PANK3,NT5E,PRKAG2,ALDOA,PAPSS2,DHFRL1,C11orf83,GBAS,PANK4,AKD1,AK2,DCAKD,ATP5O,ATP6V0A1,CMPK1,PPCDC,TXNDC9,PANK2,TCIRG1,UCK1,ATP5L,PAPSS1,PDCL,ATP5D,NME3,ATP5C1,ADAL,ACACB,SURF1,IMPDH2,TYW5,ATP5S,IMPDH1,PRTFDC1,HPRT1,ATP5J2,ATP5B,UCKL1,ATP5G2,ATP5H,ATP5L2,APRT,ADA,DCTD,SLC26A2,TK2,SLC35B2,UPRT,STOML2,SLC35B3,ATP6V0A4,MAT2B,DCK,CHCHD10,ATP5E,ACACA,AT…
GO_NIK_NF_KAPPAB_SIGNALING	-0.246693	-1.00648	0.4	0.640919	83	78	BIRC3,TLR6,RELB,NFKB2,TNFRSF10B,PSMB8,PSMB9,BIRC2,CARD14,REL,UBA52,FBXW11,RPS27A,PSMD10,MALT1,BTRC,PPP4C,SKP1,ZFP91,PSMA6,RIPK3,CHI3L1,TRAF6,MAP3K7,PSMB4,PSMB1,COPS8,MAP3K14,UBE2M,PSMA2,UBA3,PSMC1,PSMB7,PSME1,IKBKE,TRAF2,PSMC4,PSMD4,PSMF1,PSMC5,PSMC6,TLR3,TNFSF15,CARD10,PSMC2,PSMA1,CHUK,PSMB6,PSMD7,PSMD3,PSMA5,PSMD13,PSMB2,TNFRSF10A,IRAK1,PSMD9,PSMA4,PSME2,PSMB10,PSMA7,PSMC3,CUL1,PSMB5,PSMD12,PSM…
GO_REGULATION_OF_OXIDOREDUCTASE_ACTIVITY	-0.24457	-1.00162	0.466667	0.644765	90	64	NOS3,NPR3,SCARB1,TNF,DNM2,CAV1,LRRK2,KRAS,EGFR,POR,GSK3B,SIRT4,WASL,DDAH2,PRDX5,GCH1,NOS1AP,SZT2,HDAC6,ACVR2A,ABL2,ATP7A,ECSIT,CALM2,ATP2B4,APOE,CALM3,RFK,PTK2B,PARK2,ABL1,TERF2,TMLHE,CDH3,GFI1,RIPK3,LYPLA1,CALM1,PARK7,AKT1,CCS,OXA1L,NOSIP,VDR,EDN1,ZDHHC21,FXN,NOSTRIN,TERT,ENG,HIF1A,NOD1,DDAH1,EDN2,SPR,NFKB1,GLA,IL1B,HSP90AA1,PTS,CYP27B1,DHFR,DRD5,GCHFR
GO_RNA_SPLICING_VIA_ENDONUCLEOLYTIC_CLEAVAGE_AND_LIGATION	-0.354911	-1.00492	0.516129	0.645746	16	16	TRPT1,C2orf49,ERN1,C22orf28,TSEN34,C14orf166,TSEN54,ZBTB8OS,TSEN15,CPSF4,CLP1,FAM98B,DDX1,TSEN2,CPSF1,CSTF2
GO_POSITIVE_REGULATION_OF_MITOCHONDRIAL_MEMBRANE_PERMEABILITY	0.525561	1.4158	0.0757576	0.646936	18	18	BNIP3L,BNIP3,BMF,SLC9A1,ATF2,BCL2L11,BBC3,RHOT1,BAD,MOAP1,HEBP2,EYA2,C22orf29,BAX,BLOC1S2,RHOT2,PMAIP1,BID
GO_MICROTUBULE_POLYMERIZATION_OR_DEPOLYMERIZATION	-0.313448	-0.997364	0.392857	0.648353	41	34	TPPP3,MAP7D3,CAV1,TPPP,GOLGA2,SLAIN2,CSNK1D,TUBGCP2,NDEL1,CLASP1,NDE1,STMN3,FGF13,NCKAP5L,HDGFRP3,CRYAB,AKAP9,TUBGCP5,BLOC1S2,FBXO5,TUBGCP4,ZNF207,CLASP2,TUBGCP6,KIF2C,TUBG2,KIF24,RANBP9,KIF18A,TUBG1,TUBGCP3,STMN1,KIF14,CENPJ
GO_NEGATIVE_REGULATION_OF_I_KAPPAB_KINASE_NF_KAPPAB_SIGNALING	0.493363	1.4258	0.0131579	0.648505	51	40	TNFAIP3,NFKBIA,TNIP1,PER1,NLRX1,OPTN,OTUD7A,CYLD,NOV,C9orf89,OTUD7B,C1QTNF3,FBXW11,PPM1A,G3BP2,PSMD10,NFKBIB,FAF1,ABL1,ZC3H12A,ASH1L,NFKBID,CCDC22,PYDC2,NLRP3,DAB2IP,PPM1B,BMP7,TRIM59,LITAF,TLE1,STAT1,SIRT1,CARD8,GSTP1,DNAJA3,PYCARD,ZMYND11,CASP8,RIPK1
GO_REGULATION_OF_POLYSACCHARIDE_METABOLIC_PROCESS	0.487545	1.41608	0.0142857	0.649194	43	33	TGFB1,PPP1R3B,EGF,IRS2,ENPP1,HMGB1,GFPT1,EPM2AIP1,INSR,PPP1R3E,GSK3B,PPP1CB,INPP5K,AP2A1,PPP1R3F,PHKG2,PTGER4,PPP1R3G,CLTC,PDGFB,AKT2,GSK3A,PHLDA2,PPP1R3D,IRS1,PPP1CA,AKT1,GRB10,HAS2,MTOR,DYRK2,PASK,NFKB1
GO_DENDRITE_MORPHOGENESIS	0.506767	1.42605	0.0246914	0.650335	42	30	KLF7,MAP2,FYN,RBFOX2,RAC1,TMEM106B,PTEN,RERE,CDK5,EPHB3,KIDINS220,MINK1,MEF2A,BTBD3,MAPK8IP2,DVL1,ITGB1,CELSR2,EPHB2,SLITRK5,SEMA3A,SDC2,VLDLR,HPRT1,SLC11A2,FARP1,DLG4,FMN1,LRP4,DSCAM
GO_CELLULAR_RESPONSE_TO_ALCOHOL	-0.24778	-0.996491	0.5	0.650645	115	83	HMGCS1,ERRFI1,TGFB1,ADAMTS1,PPARGC1A,PTN,RORC,FBXO32,INHBA,AQP1,PTCH1,EGFR,AACS,PRKCE,JUP,CDH1,CTNNA1,CASP9,IL15,SMYD3,NCOA3,PIM1,TP53INP1,KLF4,KLF9,ITGA2,ASS1,FOXO1,SRD5A1,CTNNB1,EP300,LRP6,KLF6,KAT5,IL6,ITGB1,ATP2B1,HNRNPK,GPER,HNRNPD,TNC,ESR2,ELK1,TFAP4,KIAA0146,CCL5,KLF2,PAWR,OSBPL7,FZD1,ZNF703,PRKAA1,FECH,ROCK2,NRIP1,CBX3,NTS,VDR,HNRNPU,MSX2,MSTN,ADCY7,AIFM1,ITPR2,SERPINF1,RUVBL2,DNMT3A,DNMT…
GO_RESPONSE_TO_MECHANICAL_STIMULUS	0.400867	1.41432	0	0.650813	210	146	SLITRK6,PKD1L2,TXNIP,BNIP3,TACR1,MMP7,NFKBIA,PDZD7,ECE1,TMC1,ENTPD2,MMP13,F3,STRC,CLCN6,STRA6,GJA1,CAV1,PDE2A,HABP4,P2RY1,FYN,FOXP2,KCNK4,CXCL10,AQP1,SLC9A1,PTCH1,ATP8A2,TNFRSF10B,INHBB,DENND5B,SUN1,SOX9,NPPA,JUP,GSK3B,JUNB,FOS,RAC1,MAP3K2,IRF1,EIF2AK2,MAPK3,BTG2,CRADD,ABHD12,JUND,ITGA2,UCN,CTSB,TNFRSF1A,BCL10,CYBA,DENND5A,COL1A1,CTNNB1,RELA,ETV1,BAD,PTGER4,MTPN,MAPK9,LRP11,IGFBP2,PTK2B,ASNS,TGFB…
GO_NUCLEOSIDE_TRIPHOSPHATE_BIOSYNTHETIC_PROCESS	-0.252219	-0.996136	0.421053	0.651943	64	52	AK7,TGFB1,AK4,NME7,AK8,PRKAG2,ALDOA,C11orf83,GBAS,AKD1,ATP5O,TBPL1,ATP6V0A1,CMPK1,TCIRG1,UCK1,ATP5L,ATP5D,NME3,ATP5C1,SURF1,ATP5S,ATP5J2,ATP5B,UCKL1,ATP5G2,ATP5H,ATP5L2,SUCLG1,STOML2,ATP6V0A4,CHCHD10,ATP5E,ATP5I,ATP5A1,AK1,NME6,ATP5F1,ADK,ATP5G3,NME4,CTPS2,ATP6V0A2,UCK2,ATP5G1,SLC25A13,NME1,ATP5J,DTYMK,CMPK2,TYMS,CAD
GO_POSITIVE_REGULATION_OF_PEPTIDYL_TYROSINE_PHOSPHORYLATION	0.411395	1.41609	0.0361446	0.652511	162	108	CSF2,ITGA5,OSM,ITGB3,VEGFA,TGFB1,HCLS1,EGF,SOCS3,CSF1R,ACE,GATA1,EFNA1,VTN,AFAP1L2,ENPP2,ICAM1,VEGFB,FYN,SRCIN1,IL11,IL23A,PTK6,ADAM17,IL24,IL18,UNC119,STAT3,IL15,CD81,DVL2,ABI1,RICTOR,LYN,STK11,EFNA5,SEMA4D,TNFRSF1A,PIBF1,TNK2,IL6R,NRP1,GPRC5B,PTGER4,ARRB2,CD74,IL29,RIPK2,CRLF1,PTK2B,PDGFB,ABL1,IL6,ITGB1,ADRA2B,FBXW7,HAX1,HPX,KITLG,STAP2,YES1,CSPG4,CD44,GHR,CD40,IL31RA,NRG1,CNTN1,PTPN1,EHD4,JAK2…
GO_REGULATION_OF_CARTILAGE_DEVELOPMENT	0.456195	1.4126	0.0422535	0.652776	63	44	FRZB,BMP2,LOXL2,TGFB1,ADAMTS7,SNAI2,TGFBR1,RARB,BMPR1B,KIAA1715,SOX9,POR,RUNX2,TRPS1,GLG1,PTHLH,SMAD3,TGFB2,CTNNB1,RELA,CTGF,NKX3-2,RARA,BMPR2,BMP1,SIX2,SHOX2,MAF,WNT9A,BMP6,BMP4,GLI2,GLI3,CARM1,SOX6,PKDCC,AXIN2,ADAMTS12,RARG,SMAD1,CYR61,WNT11,NOG,SCIN
GO_POSITIVE_REGULATION_OF_CHROMOSOME_SEGREGATION	-0.316603	-0.998248	0.444444	0.654678	25	25	ANAPC11,SIRT2,RAB1A,PTEN,GOLGA2,RB1,NSMCE2,H2AFY,GORASP1,SMC5,BECN1,RCC2,ANAPC10,FAM178A,SMC6,RAD18,FBXO5,CUL3,ANKRD32,CDC6,SFPQ,ESPL1,DLGAP5,PLK1,CCNB1
GO_TISSUE_REMODELING	0.436587	1.4162	0	0.655212	87	64	NOS3,ACP5,TGFB1,NOL3,ADRB2,ACE,EFNA2,IL7,ELF3,GJA1,CAV1,CTSK,EPAS1,HMGB1,IL23A,RBPJ,LIPA,IL1A,F2R,RAB7A,RAC1,TPP1,DLL4,RAC2,ATG5,SEMA3C,TGFB2,ATP7A,CTNNB1,JAG1,LGR4,HOXA3,RASSF2,ANXA1,PTK2B,IL6,BMPR2,RAB3D,BAK1,CTHRC1,CSPG4,RSPO3,TRAF6,ACVR2B,TGFB3,ZNF675,BAX,THBS4,LIF,MDM2,FOXC1,CAPN1,LRRK1,MMP14,NCDN,NOTCH2,LRP5,SRC,FGF8,AXL,HIF1A,EPHA2,IGFBP5,GJA5
GO_RECEPTOR_METABOLIC_PROCESS	0.463787	1.42389	0.0506329	0.655317	82	60	ITGB2,IL8,RAB31,TNF,ADM,TGFB1,EHD3,DNM2,CAV1,SNX25,LMBRD1,CAMLG,FNTA,PCSK9,PICALM,DNM1,CD9,ACE2,FAM109B,CD81,GRB2,CDK5,UVRAG,KIF16B,RAB5A,LMTK2,ALS2,LGMN,ARRB2,CLTC,LDLRAP1,SMURF1,PIK3R4,ITGB1,SNX1,SH3GLB1,EZR,SCYL2,GHR,NRG1,CXCR7,ARFGEF2,REP15,RAB11B,BECN1,ACHE,FAM109A,PPARG,FUT8,NEDD4,CAPN1,RNF43,ADRBK2,ZNRF3,GTF2H2,SYK,ADRBK1,ARRB1,RAMP1,CALCRL
GO_REGULATION_OF_METAL_ION_TRANSPORT	0.398795	1.42257	0	0.655756	325	201	STC1,SCN5A,CCR1,MYLK,NOS3,STC2,CRHR1,GRIN3B,TRPV2,SCNN1B,KCNE2,PDGFRB,GSTM2,TGFB1,CATSPER1,SNTA1,EGF,SCN1B,ADRB2,AHNAK,PER1,KCNH2,BEST1,CACNB3,DNM2,JPH2,GJA1,CAV1,ICAM1,CXCL10,SLC9A1,SLC31A2,PLA2G6,STOM,KCNIP2,KIAA1199,HSPA2,HBP1,TRPC1,PKP2,GLRX,ANO6,NPPA,KCNQ1,PRKCE,GNB5,PCSK9,KCNN2,F2R,B2M,AKAP6,CACNB1,UBASH3B,JPH3,PLCB4,ATP1B2,CREB3,ARF1,INPP5K,ASPH,HAP1,CAMK2D,NEDD4L,TMEM66,P2RX4,TESC,DLG1,TR…
GO_RETROGRADE_TRANSPORT_VESICLE_RECYCLING_WITHIN_GOLGI	0.549478	1.41265	0.0921053	0.655853	24	21	OPTN,DNAJC28,RGPD6,RAB33B,GOLGA5,COG3,SORL1,RAB6A,GOLGA4,CUX1,TRIP11,SYS1,GCC1,PACS1,GCC2,GOLGA1,COG4,COG1,RGPD2,RGPD1,RGPD8
GO_VASCULAR_PROCESS_IN_CIRCULATORY_SYSTEM	0.416597	1.42186	0.0111111	0.655972	163	101	NOS3,TACR1,HMOX1,VEGFA,ADM,TGFB1,ECE1,ADRB2,HMGCR,ACE,PDE3A,PTP4A3,GJA1,CAV1,PDE2A,KCNMB4,ICAM1,P2RY1,VEGFB,PTGS1,ACTA2,PIK3C2A,APLN,ABR,SOD2,PLA2G6,DOCK4,ALOX5,NPPA,BDKRB2,F2R,ALOX12,SCPEP1,ACE2,EPHX2,RGS2,PPARD,UCN,GCH1,DOCK5,ATG5,KAT2B,P2RY2,ITGB1BP1,GCLC,PTPRJ,APOE,BBS2,AMOT,BMPR2,ARHGAP35,ADRA2B,PLOD3,OXTR,GPER,CX3CL1,YES1,ADRA1B,TBXA2R,EDNRA,PRKG1,GUCY1A3,ESR2,ATP1A2,F2RL1,PRKCQ,ADCY6,AVPR2…
GO_POSITIVE_REGULATION_OF_STAT_CASCADE	0.484172	1.42297	0.0140845	0.65691	73	46	CSF2,OSM,VEGFA,HCLS1,SOCS3,CSF1R,AKR1B1,FYN,IL23A,PRLR,PTK6,IL24,IL18,F2R,STAT3,IL15,LYN,TNFRSF1A,PIBF1,IL6R,PTGER4,IL29,CRLF1,PTK2B,CYP1B1,IL6,ADIPOR1,HPX,STAP2,GHR,CD40,IL31RA,JAK2,HDAC2,CCL5,NOTCH1,LIF,ARL2BP,ISL1,HES1,IL6ST,CRLF3,FGFR3,IL12A,CNTF,CLCF1
GO_CELL_RECOGNITION	0.440937	1.41174	0.0379747	0.656936	148	62	EPHA3,ZP1,SCARB1,CATSPER1,JMJD6,ST6GALNAC6,ACR,PVRL4,EPHA4,CATSPER2,EFNB3,CELSR3,HSPA1L,PCSK4,ATP8B3,MFGE8,APP,DLG1,RTN4,CCL21,OVGP1,EPHB3,NRP1,CLGN,PVRL3,SEMA5A,B4GALT1,CLEC7A,UBAP2L,ROBO1,EPHB2,MEGF8,ROBO2,CXCR4,SEMA3A,CATSPERB,VCAN,LAMA5,DYNLL2,ZP3,SPA17,CATSPER3,CADM1,CCT8,CADM4,PVRL2,CD226,POMZP3,CCT4,CCT7,TCP1,DSCAM,CCT3,CORO1A,PVRL1,PVR,PECAM1,CCT2,AMIGO1,SMAGP,CCT5,DOCK8
GO_PROTEIN_LOCALIZATION_TO_CELL_SURFACE	-0.35003	-0.997491	0.472222	0.657156	22	15	VCL,CTNNB1,FLNA,SMURF1,PTPRU,USP4,PTPRK,PIGK,MESDC2,ARF6,ANK2,FBLN5,EMP2,ANGPT1,WNT11
GO_REGULATION_OF_HORMONE_SECRETION	0.383569	1.41648	0.0425532	0.657158	262	167	OSM,RAPGEF4,TACR1,HLA-DRB1,CRHR1,TNF,SLC25A4,NKX6-1,FAM132A,INHA,GIPR,HMGCR,IRS2,INHBA,HMGN3,NR1D1,GJA1,NLGN2,SLC2A1,P2RY1,PDE4C,RAB8B,PTGS1,NOV,IL11,APLN,KDM5B,TMF1,RAB11FIP5,RFX3,PLA2G6,PFKFB2,INHBB,SERP1,AACS,RAB11FIP1,KISS1R,PIM3,NMB,PRKCE,SNAP25,PFKL,SIRT4,SCG5,ANXA5,PPP3CA,STX4,ARNTL,PPARD,ITPR3,KCNJ11,C1QTNF3,MARCKS,UCN,EFNA5,STX1A,SIDT2,SNX6,SLC24A6,NCOA6,PAX8,ABAT,TCF7L2,ARHGEF7,SYTL4,PD…
GO_POSITIVE_REGULATION_OF_CALCIUM_ION_TRANSPORT	0.447179	1.41699	0.0243902	0.65735	106	70	STC1,CCR1,MYLK,TRPV2,KCNE2,PDGFRB,GSTM2,JPH2,CAV1,CXCL10,SLC9A1,KIAA1199,HSPA2,TRPC1,F2R,AKAP6,CREB3,ASPH,HAP1,P2RX4,TRPV3,WFS1,UCN,PLCG2,CALM2,PDPK1,ARRB2,TSPO,NTSR1,SUMO1,CASK,CALM3,PDGFB,ABL1,RAPGEF3,F2RL3,LGALS3,GPER,BAK1,WNK3,SRI,TRPC6,EDNRA,P2RX7,KCNE3,PLA2G1B,BMP4,ATP1B1,S100A1,TMEM110,PLCG1,CALM1,ZP3,STIM1,CAPN3,CCL5,BAX,HOMER1,CACNA2D1,HTT,EFCAB4B,THY1,STIM2,ANK2,P2RX5,GSTO1,AKAP5,PKD2,C…
GO_ACID_SECRETION	0.474146	1.41692	0.025974	0.657416	66	41	PPFIA4,SLC17A7,RAB3A,SLC1A1,SLC26A7,ACE,SLC26A6,STXBP1,KISS1R,NF1,GIPC1,BDKRB2,NMB,SNAP25,STARD10,CPLX1,STX1A,RIMS1,PPFIA3,PLA2G4A,PPFIA1,VAMP2,ANXA1,GLS2,CACNB4,ABCC4,GLS,PLA2G1B,UNC13B,PNPLA8,SLC38A2,SLC9A3R1,APBA1,SYT1,SLC6A9,PPFIA2,BZRAP1,PLA2G4F,SLC1A3,NMU,SLC9A4
GO_BONE_RESORPTION	0.577407	1.41162	0.1	0.657503	21	16	ACP5,ADRB2,IL7,CTSK,RAB7A,RAC1,TPP1,RAC2,CTNNB1,PTK2B,RAB3D,TRAF6,ZNF675,LRRK1,NCDN,SRC
GO_PROTEIN_IMPORT	-0.219489	-0.993518	0.428571	0.65908	155	132	KPNA7,TXNIP,TNF,NFKBIA,TGFB1,EGF,NCKIPSD,CBLB,RAB8B,PTTG1IP,LAMP2,BCL3,F2R,NUPL1,TOMM20,BCL6,TRPS1,STAT3,RERE,TOMM7,MAPK3,PPP3CA,ARNTL,NUP62CL,RPL23,PAM16,CEP57,TGFB2,PDIA3,SNX33,CTNNB1,PEX3,PEX13,TIMM17B,DAG1,APOE,KPNA5,FGF9,PIK3R1,KPNA4,RANBP6,PEX7,NUP98,PEX12,LMNA,ADAR,KPNA1,TIMM44,MAPK1,JUN,LONP2,TPR,C11orf73,TIMM9,KPNB1,SIX2,KPNA6,PEX5,SNUPN,JAK2,NUTF2,TGFB3,PEX26,SPTBN1,PEX19,NDUFA13,ZFYVE9…
GO_POSITIVE_REGULATION_OF_TRANSMEMBRANE_TRANSPORT	0.435219	1.41066	0.027027	0.659198	131	88	STC1,TRPV2,KCNE2,WNK1,PDGFRB,GSTM2,WNK4,SLC26A6,KCNH2,DNM2,JPH2,CA2,CTSS,CXCL10,SLC9A1,KIAA1199,HSPA2,TRPC1,GLRX,ANO6,NPPA,KCNQ1,PDZK1,F2R,AKAP6,ATP1B2,ARC,ARF1,ASPH,HAP1,TESC,TRPV3,KCNJ11,UCN,AGER,NOS1AP,NLGN3,PLCG2,CALM2,PDPK1,NTSR1,SUMO1,CASK,CALM3,PDGFB,ABL1,RAPGEF3,F2RL3,ACTN4,LGALS3,GPER,WNK3,SRI,TRPC6,EDNRA,P2RX7,KCNE3,BMP4,FAM115A,ATP1B1,S100A1,TMEM110,PLCG1,CALM1,ZP3,AZIN1,STIM1,CAPN3,AK…
GO_EPIDERMIS_DEVELOPMENT	0.390241	1.41041	0	0.660452	253	169	SLITRK6,TXNIP,SPRR2D,FLG,COL17A1,PDGFA,KRT34,TGM5,SPRR1A,CD109,PDZD7,WAS,SNAI1,SPRR2E,TMC1,FLNB,STRC,INHBA,LAMB3,KRT16,ELF3,KRT15,EDA,NSDHL,FOSL2,MCOLN3,EVPLL,KAZN,COL7A1,MAP2K1,PTCH1,RBPJ,UGCG,KRT10,EMP1,GLI1,INSR,KRT14,SOX9,SCEL,KLK14,GRHL1,SAV1,EGFR,ADAM9,KRT17,CYP26B1,PPL,CELSR1,SPRR3,RAC1,PPARA,DSP,PLS3,AARS,CST6,PLOD1,CDC42,TGM1,FZD3,CLIC4,KLF4,PTCH2,PTHLH,INTU,LATS2,JAG2,TGFB2,ATP7A,CTNNB1…
GO_PROTEIN_TARGETING_TO_PLASMA_MEMBRANE	0.528132	1.417	0.0821918	0.660781	23	19	PALM,EHD3,PTCH1,ANXA2,NKD2,KCNB2,MYADM,TMED2,INPP5K,TESC,PACS1,BSG,SMURF1,PACS2,SPTBN1,PIP5K1A,GAS6,ANK2,ANK1
GO_REGULATION_OF_MEMBRANE_DEPOLARIZATION	-0.275974	-0.992449	0.515152	0.661934	41	31	SCN5A,NGFR,SCN1B,GJA1,LRRK2,PPP2R3C,B2M,ALOX12,GNB2L1,CAMK2D,NEDD4L,GCLC,TSPO,NTSR1,IFI6,HSH2D,P2RX7,NPFF,SMAD7,GCLM,MLLT11,PTPN3,SRC,HCN4,GPD1L,TRPM4,SCN3B,FGF12,BCL2,RANGRF,GJA5
GO_NEGATIVE_REGULATION_OF_SMOOTHENED_SIGNALING_PATHWAY	0.525214	1.41732	0.0416667	0.662057	25	20	KCTD11,CHRD,GLIS2,GPR161,PTCH1,RUNX2,PTCH2,RB1,TULP3,BTRC,SUFU,ULK3,SERPINE2,GPR37L1,PRKACB,GLI3,KIF7,TRAF3IP1,PRKACA,IFT122
GO_ANTERIOR_POSTERIOR_AXIS_SPECIFICATION	-0.29794	-0.98171	0.46875	0.663028	48	31	EPB41L5,ETS2,DDIT3,TBX6,TMED2,BASP1,NRARP,WLS,SRF,CTNNB1,KDM6A,LRP6,RNF2,PGAP1,SMAD4,SKI,SIX2,FOXA2,HHEX,HEY2,BMP4,FZD5,FRS2,LDB1,CDX2,PLD6,PCSK6,TBX3,WNT3,AURKA,LHX1
GO_NEGATIVE_REGULATION_OF_T_CELL_RECEPTOR_SIGNALING_PATHWAY	-0.346285	-0.981417	0.466667	0.663734	16	15	PTPRJ,DUSP3,DUSP22,PTPN2,LGALS3,EZR,ELF1,PTPN22,PTPN6,PAWR,PHPT1,CEACAM1,THY1,GBP1,PRNP
GO_POSITIVE_REGULATION_OF_CANONICAL_WNT_SIGNALING_PATHWAY	-0.228667	-0.981301	0.538462	0.664087	119	105	WNT4,WNT2B,EDA,CAV1,LRRK2,DIXDC1,RBPJ,RNF220,PSMB8,ROR2,CSNK1E,JUP,DAPK3,TNKS,PSMB9,ILK,DVL2,ARNTL,NRARP,UBA52,WLS,RPS27A,SMAD3,COL1A1,PSMD10,FGFR2,GPRC5B,LGR4,XIAP,CSNK1D,CTDNEP1,FGF9,DVL1,LRP6,AXIN1,TMEM198,PSMA6,SMURF2,VPS35,PPP2R3A,WNT10B,UBR5,TNKS2,RSPO3,DKK2,WNT2,SOX4,PSMB4,RNF146,PSMB1,PSMA2,PSMC1,PSMB7,KIAA1967,PSME1,USP34,FAM123B,PSMC4,PSMD4,YAP1,PSMF1,PSMC5,PSMC6,PSMC2,PSMA1,SULF2,CAPRI…
GO_NEGATIVE_REGULATION_OF_CHROMATIN_MODIFICATION	-0.276889	-0.981184	0.458333	0.664377	45	40	KDM3A,PHF1,ZNF451,JARID2,MECP2,UCN,ATG5,UBE2B,SIN3A,PIH1D1,BCOR,PHF8,SKI,KDM1A,H2AFY,TAF7,OTUB1,KDM5A,UBR5,HMGA1,TWIST1,CTBP1,MTF2,PHF2,USP17L2,TRIP12,ATAD2B,SUPT6H,SIRT1,KDM4A,SET,TET1,SMARCB1,DNMT3B,NOC2L,ASF1A,DNMT1,ATAD2,BRCA1,FOXP3
GO_EPHRIN_RECEPTOR_SIGNALING_PATHWAY	0.438101	1.41988	0.0384615	0.664588	85	70	EPHA3,NGEF,EFNA3,EFNA2,EFNA1,EPHA4,EFNB3,FYN,APH1B,EFNA4,SDCBP,DNM1,EFNB1,MMP9,PAK1,RAC1,ADAM10,MYL12A,ACTG1,WASL,CDC42,AP2A1,RHOA,LYN,EFNA5,RASA1,AP2A2,PSENEN,ITSN1,EPHB3,CRK,ROCK1,PTK2,ARHGEF7,ARPC1B,ACTR2,ARPC3,ARPC2,EPHB4,ARPC4,ANKS1A,GIT1,ARPC1A,ACTR3,PTPN11,APH1A,AP2B1,AP2S1,YES1,EPHB2,EPHA5,EPHA7,SDC2,ARPC5,EFNB2,ACTB,NCSTN,SS18,SIPA1L1,AP2M1,ROCK2,EPHA10,TIAM1,VAV2,SRC,EPHA1,KALRN,HRAS,EP…
GO_REGULATION_OF_T_CELL_MIGRATION	0.591011	1.41753	0.0757576	0.664815	24	15	CCL20,CXCL10,ADAM17,ADAM8,ADAM10,TMEM102,CXCL13,CCL21,RIPK3,ECM1,FADD,CCL5,APOD,TNFRSF14,PYCARD
GO_REGULATION_OF_ION_TRANSPORT	0.377931	1.41818	0	0.665322	592	330	CACNA1I,STC1,SCN5A,CCR1,MYLK,NOS3,CACNA1H,STC2,CRHR1,GRIN3B,TRPV2,SCNN1B,KCNE2,WNK1,PDGFRB,GSTM2,TGFB1,PPARGC1A,KCND1,CATSPER1,KLHL24,SNTA1,HCN2,EGF,SCN1B,WNK4,ADRB2,KCNK6,KCNF1,DPYSL2,AHNAK,CNIH3,PER1,ATP8A1,KCNH2,IRS2,BEST1,CLCN6,CACNB3,CATSPER2,DNM2,KCNH3,JPH2,GJA1,CAV1,ICAM1,NLGN2,FAM115C,ACSL4,P2RY1,CA2,PLA2R1,CTSS,KCNK4,CXCL10,SLC9A1,SLC31A2,ATP8A2,ANO9,PLA2G10,PLA2G6,STOM,KCNIP2,KIAA1199,H…
GO_REGULATION_OF_ENDOTHELIAL_CELL_PROLIFERATION	0.430517	1.40167	0.0344828	0.665789	98	71	ALDH1A2,BMP2,ITGB3,VEGFA,PGF,SPARC,F3,TGFBR1,VASH2,GJA1,CAV1,VEGFB,NF1,EGFL7,DLL4,CCL26,TNFSF12,NRARP,AGER,RICTOR,ARNT,XDH,CYBA,NRP1,PDCD10,SEMA5A,APOE,C19orf10,STAT5A,VASH1,PDGFB,NR2F2,BMPR2,PRKD2,CAV2,PDCD6,ATPIF1,JUN,SULF1,NRP2,PRKD1,WNT2,FGF2,BMP6,BMP4,SYNJ2BP,ECM1,PLXNB3,EGR3,PRKCA,CCL24,THBS4,AIMP1,ATP5A1,STAT1,RPTOR,PTPRM,SIRT1,AKT1,NR4A1,AGGF1,HMGB2,MTOR,ENG,LRG1,HIF1A,PDCL3,ANGPT1,THBS1,…
GO_REGULATION_OF_SMOOTH_MUSCLE_CELL_PROLIFERATION	0.409663	1.40088	0.0246914	0.666461	100	78	IGFBP3,TACR1,HMOX1,NPR3,TNFAIP3,TNF,PDGFRB,PPARGC1A,NDRG4,HMGCR,AKR1B1,CAV1,NOTCH3,C3AR1,NAMPT,S1PR1,GSK3B,ALOX12,IL15,ILK,CAMK2D,KLF4,PPARD,TPM1,ITGA2,AGER,FOXP1,CYBA,IL6R,CTNNB1,TCF7L2,FGFR2,TRIB1,PDGFB,TGFBR2,IL6,MNAT1,GPER,CX3CL1,JUN,VIPR2,ESR2,XRCC6,TRAF6,STAT5B,BMP4,MFN2,CDKN1B,CCL5,HDAC4,CTNNBIP1,DDX39B,STAT1,PPARG,APOD,EDN1,IRAK1,COMT,PTGS2,SF1,NR4A3,SERPINF2,IRAK4,MTOR,RPS6KB1,PRKDC,HBEG…
GO_CYTOCHROME_COMPLEX_ASSEMBLY	-0.327625	-0.99073	0.444444	0.666562	26	17	C11orf83,COX19,CYBA,COX15,UQCRB,SURF1,COX18,UQCC,TTC19,CHCHD5,COX11,UQCR10,COX10,SCO2,SLC25A33,SCO1,BCS1L
GO_GOLGI_TO_ENDOSOME_TRANSPORT	0.55236	1.40141	0.0704225	0.666799	19	19	WIPI1,DOPEY2,RAB7L1,MON2,VPS13C,AP2A1,KIF16B,GBF1,RAB14,AP4M1,TGOLN2,ZFYVE20,SYS1,EPS15,SORT1,VPS13A,KLHL20,CORO7,AP1AR
GO_INTRACELLULAR_LIPID_TRANSPORT	-0.346207	-0.990555	0.518519	0.666995	20	19	PRKAB2,PRKAG2,PLEKHA8,NPC2,ABCG1,LDLRAP1,LRP6,CPT1B,ACACB,COL4A3BP,PRKAA2,VPS4A,ACACA,CPT1A,SYT7,SLC25A20,ARV1,CPT2,ABCA1
GO_REGULATION_OF_TUMOR_NECROSIS_FACTOR_MEDIATED_SIGNALING_PATHWAY	0.480062	1.4184	0.025974	0.668061	50	44	TNFAIP3,TNF,IKBKG,BIRC3,NOL3,RBCK1,CLIP3,CYLD,TRADD,TAX1BP1,BIRC2,GNB2L1,MADD,UBA52,HSPA1B,TNFRSF1A,RPS27A,PELI3,PIAS4,PTPN2,PARK2,SHARPIN,HIPK1,CPNE1,RFFL,PYDC2,F2RL1,FAM105B,ZNF675,RNF31,TRAF2,SPHK1,GAS6,TRAF1,HSPA1A,IKBKB,GSTP1,CHUK,PYCARD,SYK,UBB,CASP8,RIPK1,TRAIP
GO_POSITIVE_REGULATION_OF_ADHERENS_JUNCTION_ORGANIZATION	0.559599	1.40175	0.112903	0.668512	21	15	VEGFA,WNT4,EPB41L5,SDC4,RAC1,S100A10,SMAD3,ROCK1,ITGB1BP1,PTPRJ,TSC1,LIMS1,PTPN23,FMN1,PPM1F
GO_POSITIVE_REGULATION_OF_PROTEIN_TYROSINE_KINASE_ACTIVITY	-0.30101	-0.979653	0.514286	0.668779	37	27	EGF,CSF1R,ACE,AFAP1L2,SRCIN1,ADAM17,UNC119,DVL2,ABI1,GPRC5B,PDGFB,ADRA2B,FBXW7,NRG1,PTPN1,CCL5,ERBB3,PAK2,GAS6,TGFA,ERCC6,ADRA2C,LRP8,ADORA1,HSPH1,EREG,DOK7
GO_INFLAMMATORY_RESPONSE_TO_ANTIGENIC_STIMULUS	0.549732	1.39977	0.047619	0.668951	27	17	HLA-DRB1,TNF,ICAM1,HMGB1,RBPJ,KDM6B,BDKRB2,IL20RB,RASGRP1,IL31RA,AHCY,GATA3,NOTCH1,NPFF,HMGB2,PNMA1,IL1B
GO_CELL_SUBSTRATE_ADHERENS_JUNCTION_ASSEMBLY	-0.342503	-0.982719	0.457143	0.66961	24	20	TESK2,ITGA2,FERMT2,WHAMM,ARHGEF7,PDPK1,PTK2B,ACTN1,LAMA5,RCC2,DLC1,PIP5K1A,RHOD,PTPRK,THY1,TAOK2,CTTN,ACTN3,TRIP6,BCL2
GO_LYMPHOCYTE_HOMEOSTASIS	-0.283608	-0.979195	0.484848	0.670045	50	36	TNFAIP3,TGFB1,SPNS2,PPP2R3C,BCL2L11,LYN,PKN1,PPP3CB,ABL1,SKIL,BAK1,LAT,RIPK3,P2RX7,STAT5B,SOS1,SLC39A3,RPS6,FADD,BAX,ZC3H8,FAS,RC3H2,AKT1,SIVA1,RC3H1,CASP3,DNAJA3,SLC40A1,CORO1A,PMAIP1,HIF1A,CCNB2,BCL2,FOXN1,FOXP3
GO_SINGLE_ORGANISM_CELL_ADHESION	0.374974	1.40768	0	0.670422	459	296	ITGB2,ITGA5,COL13A1,TNXB,CD7,TNF,ITGB3,EBI3,WNT4,VCL,TGFB1,TNIP1,MAFB,ROPN1B,RELB,LCP1,TREML2,CYFIP2,WAS,JMJD6,GATA1,STXBP1,VNN1,RORC,IL7,MICA,EFNA1,LIMS2,ICAM1,NLGN2,ITGAX,HMGB1,FYN,DPP4,SRGAP2,SRCIN1,MICB,NOV,PIK3CD,FN1,HLA-E,IL23A,CD8A,GLDN,BTN3A1,NT5E,PRLR,ZFP36L1,ADAM17,ADAM8,PERP,SOX9,PKP2,LEPR,EGFR,ADAM9,NPHP1,CYP26B1,RUNX2,BCL3,JUP,C10orf54,RAB1A,MYH9,CDH1,CERCAM,B2M,IL18R1,CTNNA1,IFNE,CE…
GO_POSITIVE_REGULATION_OF_ORGAN_GROWTH	-0.294839	-0.982353	0.483871	0.670557	38	28	GATA6,IL7,RBPJ,SERP1,AKAP6,BASP1,FGFR2,FGF9,ACACB,TBX20,NRG1,WNT2,HEY2,FGF2,FGFR1,MAPK14,DDX39B,YAP1,NOTCH1,CSDA,PIN1,CDK1,MTOR,FGF8,HLX,TBX2,CCNB1,PROX1
GO_CELLULAR_PROTEIN_COMPLEX_LOCALIZATION	-0.324182	-0.982057	0.487179	0.671209	23	19	TNFAIP2,WASL,EXOC1,DLG1,EZR,CEP72,EXOC8,MZT1,STXBP6,RCC2,EXOC3,MIOS,SMAD7,RAN,NACC2,TMEM48,KLHL21,SEH1L,GSG2
GO_POSITIVE_REGULATION_OF_TRANSCRIPTION_FROM_RNA_POLYMERASE_II_PROMOTER_INVOLVED_IN_CELLULAR_RESPONSE_TO_CHEMICAL_STIMULUS	0.521504	1.40183	0.0666667	0.671322	27	25	BMP2,SMAD9,VEGFA,PPARGC1A,RBPJ,RUNX2,CREB3,ATF4,ATF6,CHD6,EP300,USF2,ALS2CR8,SMAD5,SMAD4,USF1,FOXA2,RXRA,NCOA1,NOTCH1,XBP1,DLX5,NFE2L2,HIF1A,SMAD1
GO_HEMOSTASIS	0.388566	1.40744	0	0.671545	311	220	MAFG,PRTN3,GPI,ITGB3,VCL,SERPINA5,C3,TFPI,ADORA2A,EHD3,PRKAR2A,HIST2H3D,WAS,GATA6,GATA1,ENTPD2,STXBP1,F3,EHD2,VKORC1,ADAMTS13,P2RY1,FYN,PLAUR,HIST1H3H,CD177,PHF21A,DGKB,PIK3R5,SH2B2,RAD51B,HIST1H3D,KIAA1715,PLAU,PAPSS2,ANO6,MAFK,BLOC1S3,PRKCE,GNA12,PROS1,PDGFC,MYH9,F2R,PRKCG,CD9,SAA1,HMG20B,RAC1,MYL12A,ACTG1,IRF1,ILK,IRF2,ANXA5,CD59,CDC42,P2RX4,MAPK3,GNA15,DOCK11,GNB1,RHOA,RAB5A,ITPR3,PLSCR1,ITGA…
GO_REACTIVE_OXYGEN_SPECIES_BIOSYNTHETIC_PROCESS	-0.328372	-0.978482	0.465116	0.671893	23	17	NOS3,DUOX2,ARG2,MAOB,DDAH2,GBF1,GCH1,CYBA,CYP1B1,NQO1,DUOX1,SLC7A2,AKT1,SOD1,SPR,CYBB,GCHFR
GO_ENDODERM_FORMATION	0.473619	1.40738	0.025974	0.672044	50	40	ITGB2,ITGA5,GATA6,INHBA,POU5F1,LAMB3,VTN,DUSP1,COL6A1,FN1,COL7A1,DUSP5,MMP9,HNF1B,SMAD2,NANOG,ITGA7,CTNNB1,CDC73,MMP15,ITGB5,DUSP2,TBX20,COL8A1,DKK1,ITGAV,PAF1,CTR9,LEO1,HSBP1,COL12A1,LAMB1,MMP14,RTF1,DUSP4,LAMA3,SOX2,NOG,HMGA2,LHX1
GO_LEUKOCYTE_DIFFERENTIATION	0.378253	1.39844	0.0210526	0.672238	292	202	PRTN3,CSF2,ACP5,TNF,VEGFA,WNT4,MT1G,TGFB1,HDAC9,CD109,MAFB,LGALS1,CSF1R,RRAS,RELB,TNFSF9,JMJD6,UBD,EFNA2,GATA1,RORC,IL7,HDAC5,PDE2A,L3MBTL3,HMGB1,DHRS2,PIK3CD,IL11,CD8A,RBPJ,TPD52,FNIP1,ANXA2,ZFP36L1,ADAM17,CAMK4,LEPR,RUNX2,SH3PXD2A,BCL3,BATF3,GPR183,FLT3LG,JUNB,MYH9,B2M,IL18R1,IFNE,MMP9,TFRC,POLM,LGALS9,TNFRSF11A,BCL6,NKAP,DLL4,IL15,CD86,IRF1,CDC42,GLO1,LYN,STK11,ATG5,NHEJ1,PLCG2,SP3,JAG2,FOXP1,…
GO_NEGATIVE_REGULATION_OF_IMMUNE_EFFECTOR_PROCESS	0.435418	1.40593	0.0512821	0.672399	102	71	HLA-A,HMOX1,TNF,TGFB1,MICA,HLA-B,NLRX1,SUSD4,PGLYRP3,MICB,HLA-E,ABR,HTRA1,DUSP10,TARBP2,C10orf54,TMBIM6,ITCH,FER,LGALS9,BCL6,EIF2AK2,CD59,NDFIP1,RPS19,IL20RB,SEC14L1,SERPING1,PCBP2,CD55,TGFB2,PPP3CB,SERPINB9,ARRB2,IL29,TRIM38,DUSP22,ANXA1,RABGEF1,BST2,TAP1,TSPAN6,MUL1,SPINK5,LGALS3,SOCS5,IL4R,IL7R,MASP1,IRAK3,FOXJ1,TGFB3,PTPN6,PPM1B,CD46,CUEDC2,DHX58,HFE,BCR,DAK,TRAF3IP1,CEACAM1,RC3H1,IFIT1,HLX,P…
GO_SPLICEOSOMAL_COMPLEX_ASSEMBLY	-0.290064	-0.978196	0.5	0.672516	53	49	NOL3,SRSF9,SRPK2,RBMXL1,ZRSR2,SF3B1,SF3A1,ISY1,LUC7L3,SLU7,SNRPD2,SF3A2,PRPF39,SFSWAP,YTHDC1,SMN1,TXNL4A,USP39,PSIP1,SNRPG,SNRPC,SART3,PRPF6,LUC7L,CELF1,LSM4,LUC7L2,DDX39B,SETX,SCAF11,PTBP2,SNRPE,CRNKL1,SRSF5,SNRNP200,RBM5,DDX23,SNRPD3,SF1,SNRPD1,DDX1,GEMIN2,SF3A3,PRPF19,SRSF10,SMN2,GEMIN6,SRSF6,SRSF1
GO_RESPONSE_TO_HYDROGEN_PEROXIDE	0.389013	1.37438	0.047619	0.672817	109	94	TXNIP,LDHA,BNIP3,HMOX1,TNFAIP3,MB,IL18BP,PDGFRB,GJA3,F3,AKR1B1,DUSP1,ZNF277,AQP1,STK24,KDM6B,DDIT3,ADAM9,GSK3B,EEF2,C20orf111,KLF4,PPP1R15B,AGER,PLEKHA1,HDAC6,FOXO1,COL1A1,PPP2CB,PDCD10,RELA,BAD,RHOB,STK25,EP300,MAPK7,PLA2G4A,RPS3,CBX8,ANXA1,KLF6,PTK2B,CYP1B1,OLR1,ABL1,KPNA4,IL6,CAT,MST4,PCGF2,JUN,BAK1,NET1,TRPC6,ETS1,PRKCD,HDAC2,ADA,MAP3K5,CRYAB,KLF2,SDC1,PARK7,SPHK1,SETX,FAS,PRKAA1,APEX1,IMPACT…
GO_ODONTOGENESIS_OF_DENTIN_CONTAINING_TOOTH	0.460018	1.38886	0.05	0.672993	75	52	SCN5A,BMP2,KLK4,ADM,EDA,CA2,HTRA1,ODAM,PERP,RUNX2,ITGB4,CTNNA1,PPARA,ATF2,BCL2L11,FOXO1,JAG2,CTNNB1,FAM20C,ANKRD11,LRP6,BSG,CNNM4,TNC,TRAF6,BMP4,ACVR2B,LAMA5,DLX3,LEF1,ITGA6,HDAC2,GLI2,STIM1,GLI3,BMPR1A,ROGDI,BMP7,BAX,DLX1,NF2,FOXC1,NFIC,BCL11B,HDAC1,DLX2,MSX2,LRP4,PVRL1,EDAR,MSX1,WNT6
GO_REGULATION_OF_VESICLE_MEDIATED_TRANSPORT	0.378311	1.40428	0	0.673541	462	348	PRTN3,CACNA1I,RAPGEF4,INSIG1,CACNA1H,SYT11,HMOX1,SCARB1,TNF,RAB3A,VEGFA,TGFB1,CD14,C3,C2CD4C,NDRG4,C2,TBC1D9,STXBP1,CLIP3,PTX3,VTN,EHD2,DNM2,CAV1,LRRK2,HMGB1,TBC1D22A,SDC4,SYT5,TBC1D3C,TBC1D8B,ABR,SEPT5,MAP2K1,SYT8,TBC1D20,STON1,TBC1D3H,SDCBP,PLA2G6,ANXA2,EPN2,CDK5R2,TC2N,PINK1,SYT17,DOC2A,SMAP1,TBC1D10A,TBC1D1,EVI5L,YIPF5,BET1L,ANO6,SNX3,SGSM1,LAMP1,SERPINE1,CNIH2,RAB33B,PROS1,CBL,RAB25,PCSK9,C4…
GO_LYMPHOCYTE_APOPTOTIC_PROCESS	-0.356362	-0.9882	0.517241	0.673569	18	15	BCL2L11,BCL10,PKN1,BAK1,RPS6,GLI3,TRAF3IP2,BAX,DFFA,FAS,AKT1,SIVA1,DNAJA3,TNFRSF21,RIPK1
GO_REGULATION_OF_VASCULAR_ENDOTHELIAL_GROWTH_FACTOR_RECEPTOR_SIGNALING_PATHWAY	0.522527	1.3915	0.015625	0.67361	27	21	ITGA5,ITGB3,VEGFA,VTN,VEGFB,FIGF,MYOF,ARNT,FGF9,PRKD2,PDCD6,MMRN2,HHEX,PTPN1,FZD4,DAB2IP,GRB10,NEDD4,HIF1A,IL1B,VEGFC
GO_REGULATION_OF_VACUOLE_ORGANIZATION	0.464302	1.40274	0.106667	0.673814	41	40	ADRB2,LRRK2,PINK1,RAB20,RAB33B,RAB7A,LRSAM1,IFT20,RALB,CHMP4B,RAB5A,PIP4K2A,CALCOCO2,MTM1,FEZ1,MTMR3,IFT88,FEZ2,TBC1D12,TBC1D25,RAB3GAP2,KIAA0226,PIP4K2C,RAB1B,UBQLN1,RAB3GAP1,SH3GLB1,CHMP4A,PHF23,RNF5,AMBRA1,PIKFYVE,TBC1D14,SCFD1,VPS16,SYNJ1,PIP4K2B,UBQLN2,UBQLN4,KIAA1324
GO_REGULATION_OF_NF_KAPPAB_IMPORT_INTO_NUCLEUS	0.469338	1.3767	0.103896	0.673912	48	39	TNF,NFKBIA,NOL3,RBCK1,C8orf4,EDA,CYLD,NOV,IL23A,IL18,BCL3,IL18R1,LGALS9,RHOA,C1QTNF3,FBXW11,PPM1A,G3BP2,PSMD10,NFKBIB,FAF1,ZC3H12A,CCDC22,TLR2,TLR4,PYDC2,NLRP3,PRKCQ,ZNF268,PPM1B,BMP7,SPHK1,LITAF,TLR3,PTGS2,PRDX1,EDAR,TRIP6,IL1B
GO_CATION_TRANSPORT	0.369757	1.39806	0	0.674112	796	468	CACNA1I,SCN5A,PKD1L2,CCR1,SLC5A3,SLC15A1,SLC6A20,TCN1,SCNN1D,ATP6V1C2,CACNA1H,SLC6A8,SLC30A10,ERO1L,FTH1,SLC4A5,CNGA4,SLC17A7,GRIN3B,SLC1A1,SLC6A3,ATP7B,TRPV2,SCNN1B,KCNE2,ATP6V1F,HTR3A,CALHM3,KCND1,CATSPER1,SLC25A2,HCN2,NOL3,RHCE,SCN1B,SLC30A3,WNK4,KCNK6,KCNF1,TMC1,SLC22A4,SLC2A12,ATP8A1,KCNH2,NIPA1,SLC22A14,CACNB3,CATSPER2,ATP2A1,DNM2,KCNH3,JPH2,CAV1,PDE2A,KCNMB4,MCOLN3,FYN,ATP2A3,MFI2,PRKAB2,T…
GO_NEGATIVE_REGULATION_OF_POTASSIUM_ION_TRANSPORT	0.59697	1.40189	0.117647	0.674279	32	15	NOS3,KCNE2,KCNH2,CAV1,KCNQ1,PLCB4,NEDD4L,STK39,ATF4,CAB39,SUMO1,OXSR1,PTK2B,KCNE3,AKAP5
GO_TRABECULA_FORMATION	0.53317	1.37464	0.0769231	0.674495	23	16	ADAMTS1,EGLN1,HEY1,FHL2,THBS3,SRF,COL1A1,FKBP1A,WNT10B,NKX2-5,HEY2,TGFBR3,MSX2,SLC40A1,PPARGC1B,OVOL2
GO_HORMONE_TRANSPORT	0.450864	1.39862	0.0789474	0.674718	78	51	RAPGEF4,CRHR1,ADM,SLCO4A1,SLC16A2,INHBA,ILDR2,TMF1,RAB11FIP5,LTBP4,MAFA,FOXD1,CYB5R4,RAB1A,SMPD3,HNF1B,CPLX1,SNAP23,SMAD2,LYN,EIF2AK3,MYO5A,RAB11FIP2,ANXA1,PCLO,CPLX3,STXBP3,IL6,PTPRN2,ACVR2B,CAMK2G,IL1RN,FZD4,GATA3,SNX19,RAB11B,SLC22A1,ABCC2,UBE2Q1,NPFF,CRYM,FKBP1B,RAF1,EDN1,CDK16,TBX3,SLCO1B1,PDX1,GAL,VGF,SLC16A10
GO_SINGLE_ORGANISM_MEMBRANE_FUSION	0.398295	1.38393	0.0107527	0.674736	128	105	VAMP1,SYT11,BCL2A1,SERPINA5,CATSPER1,ROPN1B,C2CD4C,SYT5,SYT8,TSNARE1,STX11,TC2N,STX2,TIE1,NKD2,SYT17,DOC2A,RAB20,VAMP5,SEC22B,BET1,SNAP25,FAM73A,CD9,RAB7A,ST20,STX7,SYT15,SYTL2,STX5,SYTL3,UVRAG,STX4,BNIP1,SYTL5,SNAP23,STX1A,STX16,USO1,VPS8,VPS41,GOSR2,SYTL4,STX8,VCPIP1,ZFYVE20,STX19,TMEM175,STX6,YKT6,STX12,SNAP47,STX1B,GNAI3,VAMP2,SNAP29,VAMP3,RAB8A,SMCR7,SEC22A,USP30,VAMP7,CAV2,VTI1A,STX17,BAK1,…
GO_REGULATION_OF_AUTOPHAGOSOME_ASSEMBLY	0.488735	1.38903	0.097561	0.674817	34	33	LRRK2,PINK1,RAB20,RAB33B,RAB7A,LRSAM1,IFT20,RALB,CHMP4B,RAB5A,PIP4K2A,MTM1,FEZ1,MTMR3,IFT88,FEZ2,TBC1D12,RAB3GAP2,PIP4K2C,RAB1B,UBQLN1,RAB3GAP1,SH3GLB1,CHMP4A,PHF23,RNF5,AMBRA1,PIKFYVE,TBC1D14,SCFD1,PIP4K2B,UBQLN2,KIAA1324
GO_RESPONSE_TO_CADMIUM_ION	0.478456	1.39189	0.0882353	0.67486	40	32	MT1E,HMOX1,MT1X,MT1G,ECE1,SPARC,GSN,MT1F,NPC1,B2M,CYB5A,CTNNB1,MAPK9,ALAD,CAT,MTF1,GSS,CDKN1B,AKR1C3,BDH1,CDK1,CDK2,SOD1,SLC30A1,GPAM,OGG1,PPP5C,SORD,MT1A,PCNA,PRNP,DTYMK
GO_REGULATION_OF_MEMBRANE_REPOLARIZATION	0.530934	1.40338	0.0983607	0.674926	30	22	SCN5A,KCNE2,SNTA1,SCN1B,KCNH2,CACNB3,GJA1,CAV1,NPPA,KCNQ1,AKAP6,NEDD4L,NOS1AP,YWHAE,WDR1,KCNE3,AKAP9,CACNA2D1,ANK2,RNF207,AKAP7,GJA5
GO_HAIR_CELL_DIFFERENTIATION	0.527992	1.37396	0.140845	0.674968	35	25	SLITRK6,PDZD7,TMC1,STRC,MCOLN3,RBPJ,RAC1,PLS3,JAG2,CTNNB1,SEC24B,JAG1,WDPCP,SPINK5,PAFAH1B1,FGFR1,NOTCH1,SLC9A3R1,SLC4A7,ERCC3,ERCC2,SCRIB,HES1,SOD1,MYO7A
GO_CELL_FATE_SPECIFICATION	0.487562	1.40674	0.0263158	0.674977	71	36	NKX6-1,POU5F1,PTCH1,RBPJ,FKBP8,SOX9,HOXC10,TBX6,HNF1B,PTCH2,ISL2,SIX1,NANOG,APC2,CDON,NRP1,CTNNB1,SUFU,EYA2,ITGB1,APC,FOXA1,SIX2,FOXA2,EYA1,MYL2,GSC,PSEN1,PPDPF,GLI2,GLI3,NOTCH1,ISL1,MNX1,SOX6,SOX2
GO_MUSCLE_CELL_MIGRATION	0.576286	1.3979	0.0857143	0.67499	18	17	ITGB3,PDGFRB,NOV,PLAU,DDR1,SIX1,ROCK1,ITGB1BP1,ANXA1,PLEKHO1,NET1,SIX4,AAMP,BIN3,THBS4,PARVA,PLAT
GO_POSITIVE_REGULATION_OF_KIDNEY_DEVELOPMENT	0.510801	1.40607	0.0810811	0.675016	41	27	VEGFA,PDGFA,WNT4,PDGFRB,TGFB1,WNT2B,MAGED1,C3AR1,SOX9,FOXD1,BASP1,SIX1,HOXB7,PAX8,LGR4,PDGFB,SOX8,EDNRA,SERPINB7,SIX4,BMP4,GATA3,LIF,EGR1,NOG,MYC,LHX1
GO_REGULATION_OF_P38MAPK_CASCADE	0.546515	1.40474	0.0588235	0.675093	26	21	BMP2,VEGFA,PER1,GADD45G,GADD45B,LGALS9,DLG1,SASH1,XDH,RASGRP1,PHLPP1,MAP3K3,ULK4,ZC3H12A,EZR,PTPN22,DAB2IP,MAP3K4,GADD45A,PRMT1,HSPH1
GO_STRIATED_MUSCLE_CONTRACTION	0.43657	1.37699	0.0897436	0.675328	99	68	SCN5A,PGAM2,MB,KCNE2,RCSD1,SNTA1,TNNI3,SCN1B,TNNT1,ADRB2,KCNH2,GJA1,VEGFB,TNNT3,TNNC2,GJC1,SLC9A1,ATP1A3,ATP8A2,DTNA,ALDOA,PKP2,KCNQ1,ARG2,PPP1R13L,EEF2,CHRNE,MAP2K6,GAA,CAMK2D,NEDD4L,CHRNB1,TPM1,TNNT2,DMPK,MYH14,TAZ,SMAD5,MAP2K3,CXCR4,NKX2-5,MYL2,ATP1A2,ATP1B1,TNNI2,HOMER1,PIK3CA,IKBKB,CHUK,CACNA2D1,CCDC78,ATP1A1,ANK2,ARHGEF11,MTOR,RPS6KB1,ADRBK1,TCAP,GPD1L,TNNC1,SCN3B,FGF12,SRSF1,NUP155,HSP90AA…
GO_ORGANELLE_DISASSEMBLY	0.38911	1.38786	0.0322581	0.675759	185	149	MYLK,PDK1,HK2,BNIP3,ATG9B,PPARGC1A,ADAMTS7,CD163L1,PLOD2,FAM131B,PFKP,WDR45L,FGFBP1,KRT15,WIPI1,MAP1LC3A,MAP2K1,OBSCN,MAP1A,STOM,PI4K2A,WDR45,PINK1,TMEM39A,ATG4A,SQSTM1,MYOM1,MAP1LC3B2,MAP3K12,ATG14,IST1,ZNF189,MAP1LC3C,GABARAPL2,TBC1D5,ATG9A,C8orf59,MBD5,ATG12,STX5,ANXA5,FUNDC2,TOMM7,TMEM39B,LARP1B,GOLGA2,GBF1,YIPF1,ATG5,HDAC6,KLC1,DZANK1,DPF3,HSF2BP,PEX3,GABARAPL1,ATG4C,NR2C2,RIMS3,PEX13,FUNDC1…
GO_PROTEIN_LIPID_COMPLEX_SUBUNIT_ORGANIZATION	-0.332151	-0.987412	0.392857	0.676013	36	19	SCARB1,LIPG,ABCA5,PLTP,ARF1,SNX9,ABCG1,ABCA7,ACSL3,DGAT1,APOE,SOAT1,APOM,SOAT2,APOC1,PLAGL2,LCAT,BIN1,ABCA1
GO_INTRA_GOLGI_VESICLE_MEDIATED_TRANSPORT	0.451744	1.37482	0.0606061	0.676137	47	42	RAB6B,OPTN,DNAJC28,RGPD6,RAB33B,COPB1,GABARAPL2,GOLGA5,COG6,COPB2,COG3,SORL1,COPA,RAB6A,COPG2,COPZ1,GOLGA4,GOSR2,CUX1,TRIP11,COPE,SYS1,GCC1,PACS1,GCC2,NAPA,GOLGA3,GOLGA1,COG5,COG4,VTI1A,COG1,RGPD2,COG8,TRAPPC10,RGPD1,GOSR1,NAPG,VTI1B,RGPD8,NSF,COG2
GO_GLUTATHIONE_METABOLIC_PROCESS	-0.273478	-0.987239	0.333333	0.676337	61	44	MGST1,GSTM2,GGT7,IDH1,GGT1,GSTA4,EEF1G,CLIC4,GSTO2,CNDP2,GLO1,GCLC,GGTLC2,HAGH,CLIC1,ETHE1,GSTT2B,GSTT1,GSTT2,CTNS,GSS,CLIC2,GSTZ1,GPX1,CLIC3,GSTP1,GSTM3,GCLM,GSTM4,ALDH5A1,GSR,GSTK1,SOD1,G6PD,GSTO1,GDAP1,CHAC2,GGCT,EEF1E1,GLRX2,MGST2,OPLAH,CHAC1,GGT6
GO_NEGATIVE_REGULATION_OF_CARTILAGE_DEVELOPMENT	0.551321	1.37328	0.0985915	0.676411	26	18	FRZB,ADAMTS7,SNAI2,TGFBR1,RARB,SOX9,PTHLH,TGFB2,CTNNB1,NKX3-2,RARA,WNT9A,BMP4,GLI2,ADAMTS12,RARG,WNT11,NOG
GO_REGULATION_OF_STAT_CASCADE	0.411188	1.37572	0.0681818	0.676531	144	78	CSF2,OSM,VEGFA,HCLS1,SOCS3,CSF1R,AKR1B1,CAV1,FYN,IL23A,SH2B2,PRLR,PTK6,RTN4R,IL24,IL18,F2R,IFNE,STAT3,IL15,CDK5,LYN,TNFRSF1A,SOCS2,PIBF1,LEPROT,IL6R,PPP2CA,PTGER4,IL29,DOT1L,CRLF1,CISH,RTN4RL2,PTPN2,PTK2B,CYP1B1,HGS,ELP2,IL6,SOCS7,PPP2R1A,RTN4RL1,SOCS5,ADIPOR1,HPX,STAP2,GHR,CD40,LRRC15,LRRC66,LRRTM1,IL31RA,INPP5F,NLK,PODNL1,JAK2,HDAC2,IFNA1,CCL5,NOTCH1,IKBKB,NF2,LIF,SOCS4,ARL2BP,ISL1,FLRT3,PIGU,H…
GO_AXIS_ELONGATION	-0.350101	-0.983703	0.410256	0.676543	27	17	TGFB1,SOX9,FGFR2,PTK7,LRP6,VANGL2,TNC,BMP4,RDH10,SPRY2,MED1,YAP1,AREG,MED12,TRIM28,WNT11,MAGI2
GO_PROTEIN_FOLDING	-0.207913	-0.983683	0.5	0.676586	224	190	NFYC,RGS9,ERO1L,ITGB3,HSPA6,QSOX1,DNAJB2,PDIA2,DNAJB5,TOR2A,GNAZ,LEPRE1,LTBP4,FKBP8,HSPA2,DNAJC4,P4HB,GNB5,FKBP14,HSPA1L,CSNK2A1,B2M,TTC9,ERP44,TTC9C,PPIL4,AARS,CANX,ERP29,GNB1,WFS1,HSPA1B,LMAN1,SIL1,CSNK2A2,PDIA3,DNAJB1,TTC1,DNAJB6,CLGN,ATF6,PFDN5,PPIL3,FKBP1A,PFDN2,TXNDC11,PDIA5,DNAJB4,FKBP15,ERP27,VAPA,CD74,PRKCSH,HSCB,PDIA6,GNAI3,PPIC,HSP90AB2P,RP2,HSPA5,FKBP2,DNAJC1,CSNK2B,GRPEL1,GNB2,HSP90A…
GO_POSITIVE_REGULATION_OF_EPITHELIAL_TO_MESENCHYMAL_TRANSITION	0.481007	1.38447	0.1	0.676683	34	29	BMP2,TGFB1,SNAI1,EPB41L5,SDCBP,AGER,SMAD2,SMAD3,TGFB2,COL1A1,CTNNB1,TCF7L2,GLIPR2,TGFB1I1,TGFBR2,SMAD4,DAB2,TWIST1,WWTR1,LEF1,TGFB3,HDAC2,BCL9L,ZNF703,NOTCH1,GCNT2,EZH2,BAMBI,AXIN2
GO_ENDOTHELIAL_CELL_MIGRATION	0.458904	1.40279	0.0533333	0.676752	57	47	ITGB2,NOS3,SCARB1,LOXL2,VEGFA,PTP4A3,TGFBR1,HMGB1,DPP4,NOV,S100P,PLXND1,GIPC1,GPR124,MYH9,RAB13,CXCL13,PTEN,TNFSF12,RHOA,SRF,NRP1,PTK2,CORO1B,EPHB4,PTK2B,CYP1B1,AMOT,ITGB1,FAP,ROBO1,FGF2,EFNB2,EGR3,PIK3CA,STAT1,GPX1,NR4A1,PLEKHG5,SLIT2,EMP2,PRKX,PAXIP1,S100A2,STARD13,GPLD1,ID1
GO_POSITIVE_REGULATION_OF_INTERLEUKIN_2_PRODUCTION	-0.302279	-0.983585	0.5	0.676756	31	23	VTCN1,IL1A,CD86,RLTPR,CD83,MALT1,RIPK2,ANXA1,ABL1,CD276,PRKD2,PDE4B,TRAF6,STAT5B,MAP3K7,SPTBN1,PRKCQ,TRAF2,RUNX1,CARD11,GLMN,IL1B,PDE4D
GO_REGULATION_OF_CARDIAC_MUSCLE_CELL_MEMBRANE_REPOLARIZATION	0.567634	1.38496	0.140625	0.67687	21	15	SCN5A,KCNE2,SNTA1,SCN1B,KCNH2,GJA1,NPPA,KCNQ1,NOS1AP,WDR1,AKAP9,CACNA2D1,ANK2,RNF207,GJA5
GO_NEGATIVE_REGULATION_OF_CYTOKINE_BIOSYNTHETIC_PROCESS	0.515905	1.38243	0.144928	0.676891	28	21	ERRFI1,INHA,INHBA,RNF128,INHBB,TRIB2,BCL3,INPP5D,KLF4,LAG3,ASB1,IL6,CD276,MAP2K5,SIGIRR,FOXJ1,ZFPM1,TIA1,NMI,NFKB1,FOXP3
GO_LYMPHOCYTE_MIGRATION	0.535343	1.39407	0.123288	0.676945	49	21	CCL20,SPNS2,PIK3CD,CXCL10,ADAM8,S1PR1,SAA1,CCL22,CXCL13,CCL26,CCL21,CXCL16,ITGB7,CX3CL1,PIK3CG,GATA3,CCL5,CCL24,GAS6,CKLF,CCL2
GO_REGULATION_OF_BODY_FLUID_LEVELS	0.366519	1.38405	0	0.676973	506	356	MAFG,PRTN3,GPI,HK2,NOS3,TACR1,SLC4A5,NPR3,FLG,ITGB3,SLC6A3,VEGFA,ATP7B,SCNN1B,PDGFA,PAM,WNK1,VCL,SERPINA5,C3,TFPI,ADORA2A,ALOXE3,EHD3,PRKAR2A,WNK4,ADRB2,HIST2H3D,WAS,ALOX12B,CYP4F12,GATA6,GATA1,SLC22A4,ENTPD2,MMP13,STXBP1,F3,KRT16,VTN,TSPAN8,EHD2,GJA1,CAV1,VKORC1,ADAMTS13,P2RY1,FYN,PLAUR,HIST1H3H,APLN,AQP1,CD177,PHF21A,DGKB,PIK3R5,SH2B2,RAD51B,ANXA2,HIST1H3D,TC2N,CLDN1,KIAA1715,STX2,PRLR,PLAU,PAP…
GO_ACTIVATION_OF_MAPKK_ACTIVITY	0.444685	1.38345	0.0519481	0.677419	52	46	C21orf7,MAP3K15,EGF,TNIK,TGFBR1,LRRK2,GADD45B,CRKL,EGFR,ADAM9,MAP3K12,KISS1R,F2R,MAP3K2,EIF2AK2,MAP3K10,MAP3K8,LAMTOR2,MAP3K13,KIDINS220,CRK,BRAF,MAP3K3,KIAA1804,MAP3K9,GNAI2,RAPGEF1,PSEN1,BMP4,MAP3K7,RAP1A,PLCG1,JAK2,MAP3K14,MAP3K5,FRS2,MAP3K4,MAP3K11,ERCC6,RAF1,TAOK2,MAP3K1,NRK,MAP3K6,ZAK,ADORA1
GO_NEUROEPITHELIAL_CELL_DIFFERENTIATION	0.461795	1.39207	0.0886076	0.677476	63	43	SLITRK6,BMP2,MITF,WNT4,PDZD7,TMC1,STRC,MCOLN3,RBPJ,RAC1,PLS3,JAG2,RAB27A,SEC24B,JAG1,FAM20C,MYO5A,WDPCP,PAFAH1B1,B9D1,HPS4,MREG,CDH2,FGFR1,C10orf11,SOX4,DLX3,LEF1,GLI3,NOTCH1,SLC9A3R1,SLC4A7,HPS6,SCRIB,HES1,SOD1,FGF8,BCCIP,WNT11,USP13,MYO7A,BCL2,EDNRB
GO_REGULATION_OF_THE_FORCE_OF_HEART_CONTRACTION	0.57958	1.37505	0.0895522	0.677594	29	17	NOS3,ADM,ADRB2,CAV1,APLN,SLC9A1,GAA,CAMK2D,ATP2B4,MYL2,ATP1A2,GLRX3,ATP1A1,ADRB1,ADRBK1,ATP2A2,EDN2
GO_REGULATION_OF_FATTY_ACID_METABOLIC_PROCESS	0.454189	1.38907	0.0731707	0.677595	87	59	PDK3,PDK1,INSIG1,INSIG2,PPARGC1A,PDK4,MLXIPL,IRS2,CAV1,PRKAB2,TRIB3,PRKAG2,WDTC1,PPARA,SIRT4,MLYCD,PIBF1,ACADVL,PDK2,PLA2G4A,MAPK9,PDP2,PANK2,ANXA1,ERLIN1,SREBF1,AKT2,ACACB,SLC45A3,LONP2,PDPR,ERLIN2,PRKAA2,TWIST1,MID1IP1,NR1H2,PDHB,PDHA1,PDHX,DLD,IRS1,NR1H3,SCAP,CPT1A,DLAT,SIRT1,AKT1,PPARG,DGAT2,APOC1,PTGS2,NR4A3,MTOR,HNF4A,BRCA1,TYSND1,METTL20,GK,UGT1A6
GO_MYD88_DEPENDENT_TOLL_LIKE_RECEPTOR_SIGNALING_PATHWAY	0.50554	1.39202	0.125	0.677702	32	24	CD14,LY96,TNIP1,TLR6,TLR1,UBA52,RPS27A,IRAK2,TAB2,IRAK3,TLR2,TLR4,TRAF6,MAP3K7,TAB1,TAB3,TIRAP,TLR5,IRAK1,MAP3K1,IRAK4,UBB,HSPD1,MYD88
GO_POSITIVE_REGULATION_OF_EPITHELIAL_CELL_MIGRATION	0.415166	1.37703	0.0568182	0.677912	103	83	TACR1,EPB41L4B,SCARB1,ITGB3,VEGFA,TGFB1,VIL1,HDAC9,CCBE1,SPARC,HYAL1,EPB41L5,ENPP2,CIB1,SOX9,ADAM9,PRKCE,RAB25,GPR124,ALOX12,MMP9,SRPX2,BCAR1,MET,ITGA2,SASH1,HDAC6,FOXP1,TGFB2,NRP1,ITGB1BP1,RREB1,SEMA5A,RHOB,GLIPR2,RAB11A,STAT5A,PTK2B,PDGFB,AMOT,TGFBR2,ANXA3,BMPR2,PRKD2,ZC3H12A,PDCD6,BCAS3,JUN,CLASP1,PFN1,ITGA3,NRP2,PRKD1,ETS1,FGF2,FGFR1,BMP4,CAPN7,CTSH,PLCG1,AAMP,GATA3,MAPK14,HDAC7,PRKCA,ROCK2,A…
GO_CARDIAC_CONDUCTION	0.44688	1.39056	0.0684932	0.677916	82	43	SCN5A,KCNE2,KCND1,SCN1B,KCNK6,KCNH2,CACNB3,GJA1,CAV1,GJC1,SLC9A1,ATP1A3,KCNIP2,PKP2,KCNQ1,JUP,CACNB1,DSP,ATP1B2,CAMK2D,YWHAE,CACNG4,CXADR,MEF2A,KCNK1,DSG2,CACNB4,DSC2,ATP1A2,ATP1B1,AKAP9,FKBP1B,CACNA2D1,ATP1A1,PRKACA,ANK2,HCN4,TRPM4,RNF207,SCN3B,NUP155,KCNK15,GJA5
GO_BODY_FLUID_SECRETION	0.447732	1.39191	0.0724638	0.677928	71	50	HK2,SLC4A5,NPR3,SLC6A3,VEGFA,ATP7B,PAM,SLC22A4,CAV1,APLN,AQP1,ANXA2,PRLR,DDR1,GUCA1B,COPA,UCN,RAB14,XDH,CEL,ATP7A,USF2,STAT5A,VAMP2,VAMP3,CREB1,OXTR,C11orf63,STAT5B,VAMP8,APRT,NCOA1,UPRT,MED1,NCOR1,AQP5,VDR,EDN1,CHRM3,AGPAT6,PPAT,KCNN4,DHODH,SLC29A1,HIF1A,CCND1,NME1,UMPS,CAD,AGR2
GO_FORMATION_OF_PRIMARY_GERM_LAYER	0.415464	1.39715	0	0.678387	110	84	ITGB2,ITGA5,GPI,ITGB3,SNAI1,GATA6,CHRD,INHBA,POU5F1,LAMB3,VTN,EPB41L5,DUSP1,ETS2,COL6A1,FN1,COL7A1,POFUT2,KDM6B,EXT2,DUSP5,ITGB4,MMP9,TBX6,TRIM15,KIF16B,HNF1B,KLF4,ITGA2,SMAD2,ACVR1,WLS,TWSG1,NANOG,SMAD3,ITGA7,EXOC4,SRF,CTNNB1,FGFR2,PRKAR1A,CDC73,KDM6A,AXIN1,MMP15,EYA2,BMPR2,ITGB1,ELF5,ITGB5,ITGA3,DUSP2,SIX2,TBX20,COL8A1,EYA1,DKK1,BMP4,ITGAV,LEF1,BMPR1A,BMP7,PAF1,CTR9,LEO1,NF2,FOXC1,HSBP1,COL12A1…
GO_RESPONSE_TO_GONADOTROPIN	0.541267	1.38272	0.1	0.678437	28	20	HMGCS1,PPARGC1A,GATA6,INHBA,ICAM1,POR,SRD5A1,PAX8,NELF,ASNS,CTSL2,ITGB1,ITGA3,ESR2,PAWR,NOTCH1,TGFBR3,TOX2,CCNA2,FOXM1
GO_MEMBRANE_LIPID_CATABOLIC_PROCESS	-0.338457	-0.986379	0.451613	0.678587	24	19	NEU1,NEU2,SMPD1,SMPD3,HEXB,PPT1,GM2A,GBA2,CYP1B1,SGPL1,GALC,SPHK1,GBA,NAGA,NEU3,SMPD4,GLA,SMPDL3A,SMPDL3B
GO_INTESTINAL_ABSORPTION	0.572995	1.38674	0.119403	0.678609	26	17	SCARB1,VIL1,SLC26A6,LDLR,AKR1C1,KCNQ1,ACO1,F11R,CEL,PLS1,TJP2,EZR,SLC5A1,SOAT2,VDR,SLC46A1,GCNT3
GO_REGULATION_OF_RESPONSE_TO_WOUNDING	0.367934	1.39247	0.0107527	0.678756	413	263	OSM,MYLK,NOS3,ACP5,TNFAIP6,TNFAIP3,TNF,PDGFA,WNT4,BIRC3,VIL1,C3,CD109,TNIP1,DUOXA1,FAM132A,SOCS3,ADRB2,KLK8,MVK,HMGCR,TNFRSF1B,C2,LTA,GSN,PER1,F3,NLRX1,EPHA4,VTN,SUSD4,TSPAN8,GJA1,CAV1,PDE2A,OTUD7A,HMGB1,VEGFB,SEMA7A,PLAUR,C3AR1,NOV,ABR,MAP2K1,IL23A,CDK19,DUSP10,ANXA2,TC2N,STX2,NT5E,STK24,GGT1,CFB,C8G,ADAM8,PLAU,ANO6,MGLL,IL18,SERPINE1,PRKCE,PROS1,GBP5,C4B,SOX15,F2R,ALOX12,SAA1,UBASH3B,PPARA,TNFR…
GO_REGULATION_OF_CALCIUM_ION_DEPENDENT_EXOCYTOSIS	0.448163	1.37183	0.0540541	0.67878	86	56	CACNA1I,CACNA1H,SYT11,RAB3A,C2CD4C,STXBP1,LRRK2,SYT5,SEPT5,SYT8,CDK5R2,TC2N,SYT17,DOC2A,SYT15,ARF1,SYTL2,CDK5,SYTL3,RAB5A,SYTL5,STX1A,FMR1,SYTL4,BRAF,RIMS3,B4GALT1,TRIM9,STX1B,NAPA,GRIK5,STXBP3,C19orf26,RAB3GAP1,PLCB1,SYT13,RAP1A,ZP3,PLB1,SYT16,PFN2,UNC13B,POMZP3,SYTL1,NOTCH1,REST,DOC2B,SYT7,SYT1,RPH3AL,TRPV6,TMEM27,ATP2A2,SCAMP5,SYT12,C2CD4A
GO_NUCLEOTIDE_TRANSPORT	-0.331997	-0.982729	0.441176	0.678783	25	21	GJA1,SLC25A23,SLC35A1,SLC25A36,SLC35A2,SLC25A42,SLC35D2,SLC25A6,SLC35E3,P2RX7,SLC25A24,SLC35C2,SLC35B2,SLC35B3,SLC35B1,SLC25A17,SLC25A33,SLC35C1,SLC25A19,SLC35B4,SLC35D1
GO_NEURON_RECOGNITION	0.560267	1.39431	0.0615385	0.679044	33	18	EPHA3,EPHA4,EFNB3,CELSR3,APP,RTN4,EPHB3,NRP1,SEMA5A,ROBO1,EPHB2,MEGF8,ROBO2,CXCR4,SEMA3A,DYNLL2,DSCAM,AMIGO1
GO_NEGATIVE_REGULATION_OF_RESPONSE_TO_EXTERNAL_STIMULUS	0.37993	1.38608	0.0120482	0.679383	274	186	NOS3,ACP5,TNFAIP6,PADI2,TNFAIP3,SLC6A3,QSOX1,PDGFA,WNT4,SEMA4B,CD109,SNAI2,FAM132A,SOCS3,SEMA6B,ADRB2,KLK8,MVK,HMGCR,TNFRSF1B,NLRX1,EPHA4,VTN,TSPAN8,GJA1,LRRK2,SEMA7A,PLAUR,MICB,NOV,ABR,HTRA1,DUSP10,PRDM1,ANXA2,NT5E,SEMA6C,PINK1,KANK2,PLAU,TARBP2,NPC1,NFKBIL1,SERPINE1,PROS1,SIRT2,ALOX12,SAA1,UBASH3B,PPARA,ITCH,SEMA4F,CXCL13,EIF2AK2,PTEN,ANXA5,VPS13C,NDFIP1,CHMP4B,PHLDB2,KLF4,PPARD,MTM1,RPS19,C1QT…
GO_PATTERNING_OF_BLOOD_VESSELS	-0.316826	-0.98591	0.4	0.679776	32	23	VEGFA,PLXND1,RBM15,DLL4,NRARP,ACVR1,SRF,NRP1,CTNNB1,TGFBR2,GNA13,BAK1,TBX20,EDNRA,SEMA3E,STK4,LEF1,BAX,EDN1,LRP5,FGF8,ENG,NFATC4
GO_POSITIVE_REGULATION_OF_REPRODUCTIVE_PROCESS	0.482311	1.38497	0.057971	0.679787	52	33	CACNA1H,WNT4,PDE3A,INHBA,CITED2,CIB1,P2RY1,PDE5A,INSR,INHBB,SOX9,PLAU,SIRT2,UBE2B,P2RY2,CTNNB1,PTGER4,OXTR,PLCB1,SMURF2,ZFPM2,SEMA3A,ZP3,PLB1,POMZP3,ACVR1B,XBP1,OVOL1,MSX2,MSX1,C1QBP,AURKA,EDNRB
GO_ESTABLISHMENT_OF_PROTEIN_LOCALIZATION_TO_GOLGI	0.539587	1.37507	0.128571	0.680156	20	17	OPTN,RGPD6,RAB33B,SORL1,RAB6A,GOLGA4,TRIP11,SYS1,GCC1,PACS1,ATP9B,GCC2,NRAS,GOLGA1,RGPD2,RGPD1,RGPD8
GO_NEURON_NEURON_SYNAPTIC_TRANSMISSION	0.51138	1.38916	0.0125	0.680232	56	33	TH,SLC6A20,SLC17A7,SLC6A3,RASD2,ADRB2,CNIH3,TMOD2,NF1,CNIH2,DNM1,RAC1,PTEN,CDK5,VDAC1,ALS2,RAC3,GPR52,CLSTN3,NAPA,GRIK5,PARK2,CACNB4,KIF1B,GLRB,SHC3,GPR21,PARK7,UNC13B,SLC1A4,SLC6A9,GRIK2,DRD5
GO_ADAPTIVE_IMMUNE_RESPONSE_BASED_ON_SOMATIC_RECOMBINATION_OF_IMMUNE_RECEPTORS_BUILT_FROM_IMMUNOGLOBULIN_SUPERFAMILY_DOMAINS	0.41058	1.37247	0.0574713	0.680257	154	84	HLA-DRB1,EBI3,IL18BP,TGFB1,C3,TLR6,RELB,C2,RORC,MICA,SUSD4,ICAM1,HMGB1,NFKB2,C3AR1,MICB,CD8A,C1RL,SWAP70,ADAM17,C8G,IRF7,IL18,BCL3,C4B,INPP5D,IL18R1,BCL6,CXCL13,C1R,C4A,C1S,DLG1,RAET1E,SERPING1,BCL10,CD55,BTN3A2,RAB27A,ERCC1,JAG1,CD74,GNL1,RNF168,IL6,IL4R,BTN3A3,CFI,IL31RA,TLR4,KDM5D,DENND1B,TRAF6,PRKCD,CTSH,LEF1,ZP3,GATA3,CADM1,UNC13D,CD46,MSH6,FAS,EXOSC3,RNF8,MLH1,LIG4,HSPD1,C4BPB,EMP2,MSH2,SEM…
GO_REGULATION_OF_PROTEIN_AUTOPHOSPHORYLATION	0.502659	1.37708	0.0597015	0.680264	37	30	ERRFI1,VEGFA,PDGFA,PPP2R5B,ACE,ENPP1,CAV1,PDGFC,MVP,RAP2A,CALM2,EEF2K,RASSF2,CALM3,PDGFB,RAD50,MOB1B,JUN,EPHA7,RAP2C,CALM1,TOM1L1,RAP2B,IMPACT,SRC,NEK10,ENG,NBN,MRE11A,VEGFC
GO_COENZYME_METABOLIC_PROCESS	0.371341	1.38284	0	0.680681	265	217	ALDOC,ENO2,ACSS2,PFKFB4,GPI,PGAM2,HK2,PFKFB3,LDHA,PGK1,MVD,SCD,PFKFB1,GAPDH,HKDC1,PFKP,ENO1,MVK,HMGCR,PGAM1,AASS,VNN1,MAT1A,ALDH1L2,MTHFR,HK3,ACSF2,ACSL4,ELOVL3,KYNU,HMGCL,SARDH,TPI1,NAMPT,ASPDH,NNT,ELOVL7,NADK,ACLY,PANK3,PFKFB2,IDH1,DERA,HK1,THTPA,OXSM,NMNAT3,AFMID,ALDOA,SLC25A1,DHFRL1,CYB5R4,PFKL,PGM1,PANK4,PDXK,TKT,PGLS,MCEE,LIAS,PTPLA,SCD5,H6PD,MLYCD,PRDX5,HSD17B12,AHCYL1,GCH1,ACOT8,AHCYL2,TP…
GO_REGULATION_OF_STRIATED_MUSCLE_CELL_DIFFERENTIATION	0.442534	1.37194	0.0657895	0.680752	85	59	BMP2,NEK5,TGFB1,HDAC9,BHLHE41,HDAC5,EHD2,NEU2,NOV,CXCL10,RBPJ,CTDP1,THRA,NACA,CYP26B1,FLT3LG,AKAP6,MORF4L2,HDAC3,DMPK,NFATC2,AKAP13,EP300,FBXO22,BHLHA15,FLOT1,IL4R,DAXX,NKX2-5,CEACAM5,NRG1,SHOX2,RBM24,DKK1,SIK1,BMP4,GSK3A,EFNB2,MAPK14,HDAC4,DDX39B,RBM38,EHD1,NOTCH1,NLN,MAML1,XBP1,GDF15,EZH2,HDAC1,MMP14,EDN1,PIN1,MTOR,MAMSTR,MSX1,CFLAR,BCL2,PROX1
GO_TERPENOID_METABOLIC_PROCESS	0.421407	1.39263	0.0714286	0.680958	106	61	ALDH1A2,PDE3A,FDFT1,STRA6,FDPS,ABCA4,RDH5,GGPS1,SDC4,LRP1,DHRS3,PECR,RDH13,AKR1C1,ALDH8A1,CYP26B1,SCPEP1,BCMO1,GPC2,HTRA2,PPARD,RETSAT,SRD5A1,ADH5,RDH11,DHRS4,DGAT1,APOE,CYP2E1,BCO2,CYP1B1,APOM,AGRN,SDC3,RDH14,GPC6,RBP1,ALDH1A1,CRABP1,LRAT,SDC2,SDR16C5,RDH10,CYP2D6,CYP4V2,PNPLA4,PLB1,SDC1,AKR1C3,ALDH1A3,DGAT2,GPC4,GPC1,CRABP2,RARRES2,HSPG2,LRP8,NAPEPLD,IL1B,ALDH3A2,CYP26A1
GO_CORONARY_VASCULATURE_DEVELOPMENT	0.520693	1.38578	0.0875	0.681218	37	29	VEGFA,PDGFRB,GATA6,DNM2,VEGFB,PRDM1,PLXND1,SRF,NRP1,SEC24B,LTBP1,SUFU,PTK7,AP2B1,MEGF8,PCSK5,HEY2,DYNC2H1,SNX17,SETD2,MYH10,TAB1,ZFP161,C5orf42,NOTCH1,ADAMTS6,DCTN5,NDST1,SMAD6
GO_NUCLEOSIDE_SALVAGE	0.552875	1.36898	0.142857	0.681321	17	15	UPP1,CDA,TYMP,UCK1,PRTFDC1,HPRT1,UCKL1,APRT,TK2,UPRT,DCK,MTAP,ADK,TK1,UCK2
GO_REGULATION_OF_INTERFERON_GAMMA_PRODUCTION	0.447997	1.39521	0.0240964	0.681503	97	57	HLA-A,HLA-DRB1,TNF,EBI3,CD14,INHA,TNFSF9,LTA,INHBA,PGLYRP3,HMGB1,IL23A,IL18,BCL3,IL18R1,LGALS9,TXK,IL36RN,IL20RB,RLTPR,RASGRP1,IFNAR1,IL29,RIPK2,ABL1,RARA,CD276,ZC3H12A,PTPN22,CD274,RIPK3,PDE4B,TLR4,HLA-DPB1,HLA-DPA1,ZFPM1,FZD5,ZP3,GATA3,FADD,GAS6,TLR3,ISG15,CEBPG,PDCD1LG2,ISL1,PYCARD,AXL,HSPD1,HRAS,IL27RA,IL12A,C1QBP,PRNP,IL1B,PDE4D,FOXP3
GO_REGULATION_OF_EXTRINSIC_APOPTOTIC_SIGNALING_PATHWAY	0.377211	1.37979	0.0609756	0.68155	153	125	CSF2,SRPX,NOS3,HMOX1,G0S2,TNFAIP3,TNF,SNAI2,NOL3,RBCK1,GATA1,DEDD2,IL7,INHBA,TGFBR1,CAV1,ICAM1,CYLD,FYN,TRADD,TMC8,BMPR1B,TNFRSF10B,TMBIM1,ITM2C,IL1A,NF1,SERPINE1,DAPK3,CTNNA1,RB1CC1,HTRA2,PTEN,MADD,TNFSF12,STX4,DAPK1,SIAH2,HSPA1B,ACVR1,BCL10,TGFB2,PDIA3,PEA15,NRP1,STRADB,TCF7L2,RELA,PELI3,GCLC,MAPK7,STK3,FAF1,IFI6,DEPTOR,SKIL,PPP2R1A,MAP2K5,LMNA,LGALS3,GPER,CX3CL1,SP100,NRG1,EYA1,AR,FGFR1,STK4,I…
GO_REGULATION_OF_SYNAPTIC_VESICLE_EXOCYTOSIS	0.51329	1.37733	0.0895522	0.681672	21	17	RAB3A,STXBP1,LRRK2,SEPT5,RAB5A,STX1A,FMR1,BRAF,RIMS3,STX1B,NAPA,GRIK5,RAB3GAP1,RAP1A,PFN2,UNC13B,ATP2A2
GO_POSITIVE_REGULATION_OF_INTERFERON_GAMMA_PRODUCTION	0.466792	1.3944	0.0684932	0.68174	65	38	HLA-A,TNF,EBI3,CD14,TNFSF9,LTA,IL23A,IL18,BCL3,IL18R1,LGALS9,TXK,RLTPR,RASGRP1,IFNAR1,IL29,RIPK2,ABL1,CD276,PTPN22,PDE4B,TLR4,HLA-DPB1,HLA-DPA1,ZFPM1,FZD5,ZP3,FADD,TLR3,CEBPG,ISL1,PYCARD,HSPD1,HRAS,IL27RA,IL12A,IL1B,PDE4D
GO_POSITIVE_REGULATION_OF_REGULATED_SECRETORY_PATHWAY	0.459841	1.38501	0.0694444	0.682569	49	33	CACNA1I,CACNA1H,RAB3A,STXBP1,CDK5R2,LAMP1,ARF1,CDK5,STX4,STX1A,RAB27A,GAB2,AP1G1,RAB15,VAMP7,RAB3D,PLCB1,IL4R,ZP3,F2RL1,VAMP8,PLB1,UNC13D,UNC13B,POMZP3,ADORA2B,SNX4,DOC2B,SYT7,SYT1,SYK,TMEM27,SCAMP5
GO_RESPONSE_TO_INORGANIC_SUBSTANCE	0.371363	1.38925	0	0.682615	479	352	NDRG1,SCN5A,TH,MT1E,PGAM2,TXNIP,NOS3,LDHA,BNIP3,CACNA1H,MT1M,TACR1,HMGCS1,SLC30A10,ACP5,HMOX1,TNFAIP3,MT1X,LOXL2,SLC6A3,MB,ATP7B,IL18BP,PDGFA,PAM,MT1G,APBB1,PDGFRB,PPARGC1A,CD14,GJA3,C3,EGLN1,EEF1A2,SLC30A3,ECE1,MTL5,SPARC,GIPR,GSN,F3,AKR1B1,DNM2,DUSP1,CAV1,KCNMB4,ICAM1,LRRK2,CA2,PRDX2,RASA4,SLC25A23,FN1,ZNF277,AQP1,FSTL3,MT2A,PTCH1,SIPA1,SOD2,NT5E,KCNIP2,INSR,STK24,KRT14,KDM6B,MT1F,RASGRP2,TRPC1…
GO_CHROMATIN_DISASSEMBLY	-0.342527	-0.974233	0.567568	0.683125	17	15	HIST3H2A,SMARCD3,NFE2,HMGA1,SMARCD2,SMARCE1,SMARCC2,SMARCA4,ARID1A,SET,ARID2,SMARCB1,SMARCC1,SMARCD1,SUPT16H
GO_GANGLIOSIDE_METABOLIC_PROCESS	0.520769	1.36849	0.0757576	0.683169	26	20	NEU1,ST3GAL2,ST6GALNAC6,NEU2,ST3GAL5,ST3GAL6,ST3GAL1,ST6GALNAC4,ST3GAL4,HEXB,ST3GAL3,GM2A,ST6GALNAC5,ITGB8,ST6GALNAC3,ST8SIA4,ST6GALNAC2,B4GALNT1,NEU3,CLN6
GO_ION_TRANSMEMBRANE_TRANSPORT	0.355941	1.37879	0	0.683402	822	465	CACNA1I,SCN5A,PKD1L2,SLC6A20,SCNN1D,GABRD,ATP6V1C2,CACNA1H,SLC6A8,SLC30A10,ERO1L,SLC4A5,CNGA4,SLC17A7,GRIN3B,SLC1A1,SLC6A3,ATP7B,TSC22D3,TRPV2,SFXN3,SCNN1B,KCNE2,ATP6V1F,HTR3A,GABRB1,CALHM3,KCND1,CATSPER1,SLC25A2,HCN2,NOL3,RHCE,SCN1B,SLC26A7,SLC30A3,SLC16A3,KCNK6,KCNF1,TMC1,SLC22A4,SLC26A1,SLC26A6,ATP8A1,KCNH2,BEST1,CLCN6,CACNB3,CATSPER2,ATP2A1,KCNH3,JPH2,GJA1,PDE2A,KCNMB4,SLC16A11,MCOLN3,ATP2A3,…
GO_POSITIVE_REGULATION_OF_AUTOPHAGY	0.409267	1.37996	0.047619	0.68351	75	70	BNIP3L,BNIP3,RNF152,TP53INP2,ADRB2,LRRK2,PINK1,PIM2,SQSTM1,ATG14,TBC1D5,TRIM13,SCOC,FLCN,LRSAM1,RALB,TMEM59,TPCN1,MAPK3,UVRAG,TP53INP1,PIP4K2A,SH3BP4,CALCOCO2,ULK1,AGER,STK11,ATG5,FOXO1,WAC,SUPT5H,BAD,PAFAH1B2,TFEB,RAB3GAP2,RIPK2,SPTLC1,PIP4K2C,TBK1,RAB3GAP1,ZC3H12A,SH3GLB1,PIK3CB,RAB12,PRKAA2,MID2,SPTLC2,AMBRA1,PIP4K2B,WDFY3,ATG7,BECN1,PARK7,GBA,PRKAA1,MTDH,TRIM8,SIRT1,TRIM65,TRIM22,XBP1,LARP1,P…
GO_REGULATION_OF_CELL_MIGRATION_INVOLVED_IN_SPROUTING_ANGIOGENESIS	0.527053	1.37751	0.0967742	0.683601	19	16	VEGFA,HDAC9,HDAC5,CIB1,DLL4,SRPX2,RHOA,KLF4,PDCD10,ITGB1BP1,MAP2K5,MMRN2,HDAC7,NOTCH1,PTGS2,STARD13
GO_POSITIVE_REGULATION_OF_CALCIUM_ION_DEPENDENT_EXOCYTOSIS	0.533599	1.36899	0.125	0.683932	26	17	CACNA1I,CACNA1H,STXBP1,CDK5R2,ARF1,CDK5,STX1A,PLCB1,ZP3,PLB1,UNC13B,POMZP3,DOC2B,SYT7,SYT1,TMEM27,SCAMP5
GO_CELLULAR_CHEMICAL_HOMEOSTASIS	0.366269	1.39459	0	0.684056	570	357	MAFG,CALB1,STC1,PDK3,CCR1,TH,ATP6V1C2,HK2,TACR1,ERO1L,FTH1,HMOX1,SLC4A5,SLC17A7,STC2,ATP7B,ADM,S1PR4,ATP6V1F,TGFB1,PPARGC1A,TNNI3,NOL3,LGALS1,SLC26A7,MTL5,MLXIPL,HKDC1,GIPR,PYGM,SLC26A1,SLC26A6,IRS2,ABCB6,LCN2,ENPP1,CACNB3,ATP2A1,JPH2,GJA1,CAV1,HK3,ICAM1,LRRK2,HMGB1,P2RY1,CA2,ATP2A3,HERPUD1,C3AR1,FN1,AQP1,RAB11FIP5,NPTN,MT2A,SLC9A1,ATP1A3,SLC31A2,PLA2G6,CKB,ATP6V0E1,HK1,SLC6A12,SWAP70,TRPC1,PLAU,…
GO_MODULATION_BY_SYMBIONT_OF_HOST_CELLULAR_PROCESS	0.512139	1.39455	0.056338	0.684114	28	25	KPNA7,TGFB1,TNIP1,BCL2L11,VAPB,BAD,SERPINB9,CCNK,VAPA,KPNA5,PARK2,KPNA4,SLC25A6,ZC3H12A,KPNA1,KPNB1,ITGAV,ATG7,PABPN1,CPSF4,BCL2L1,EIF2AK4,KPNA3,KPNA2,CASP8
GO_REGULATION_OF_NATURAL_KILLER_CELL_MEDIATED_IMMUNITY	0.543871	1.39527	0.0952381	0.68447	35	18	HLA-A,MICA,HLA-B,HLA-E,LAMP1,LGALS9,RASGRP1,LAG3,SERPINB9,ARRB2,AP1G1,TAP1,STAT5B,CADM1,PVRL2,CD226,PVR,IL12A
GO_INTERACTION_WITH_HOST	0.407089	1.37029	0.0229885	0.684474	134	110	KPNA7,ITGB6,ITGA5,HLA-DRB1,SCARB1,ITGB3,TGFB1,TNIP1,PVRL4,PTX3,SELPLG,EFNB3,CAV1,LDLR,ICAM1,DPP4,ANPEP,CLDN1,INSR,NPC1,LAMP1,TFRC,ITCH,F11R,XPR1,CD86,EIF2AK2,ACE2,CD81,SCARB2,UVRAG,ITGA2,HSPA1B,CTSB,BCL2L11,RRAGA,CD55,SMAD3,CXADR,VAPB,LAMP3,BAD,MRC1,DAG1,SERPINB9,CCNK,DYNLT1,VAPA,EPS15,KPNA5,ALB,PARK2,KPNA4,TAP1,SLC25A6,ITGB1,ITGB7,CAV2,ZC3H12A,DERL1,TUSC2,KPNA1,ITGB5,NCAM1,SLC1A5,KPNB1,CXCR4,GUC…
GO_REGULATION_OF_GLYCOGEN_METABOLIC_PROCESS	0.517635	1.36779	0.126761	0.68449	35	25	PPP1R3B,IRS2,ENPP1,HMGB1,GFPT1,EPM2AIP1,INSR,PPP1R3E,GSK3B,PPP1CB,INPP5K,PPP1R3F,PHKG2,PPP1R3G,AKT2,GSK3A,PHLDA2,PPP1R3D,IRS1,PPP1CA,AKT1,GRB10,MTOR,DYRK2,PASK
GO_PEPTIDE_CROSS_LINKING	0.522843	1.37778	0.0615385	0.684983	56	17	SPRR2D,TGM5,SPRR1A,SPRR2E,FN1,SPRR3,DSP,TGM1,ABCA7,TGM2,ANXA1,SPRR1B,NDNF,EVPL,IVL,PRR9,THBS1
GO_RETINOL_METABOLIC_PROCESS	0.540792	1.36911	0.0694444	0.685607	29	20	ALDH1A2,RDH5,DHRS3,RDH13,BCMO1,RETSAT,RDH11,DHRS4,DGAT1,CYP1B1,RDH14,ALDH1A1,LRAT,SDR16C5,RDH10,PNPLA4,PLB1,AKR1C3,ALDH1A3,DGAT2
GO_CHOLESTEROL_EFFLUX	-0.335105	-0.973159	0.465116	0.686093	26	16	SCARB1,CAV1,ABCA5,NPC1,NPC2,ABCG1,ABCA2,ABCA7,APOE,STX12,SOAT1,APOM,SOAT2,APOC1,ABCG4,ABCA1
GO_RETROGRADE_TRANSPORT_ENDOSOME_TO_GOLGI	0.425771	1.37999	0.0428571	0.686266	74	64	WASH3P,EHD3,CLTCL1,RAB6B,RNF126,TBC1D10A,BET1L,WASH1,TBC1D5,RAB7A,ERC1,RAB9A,EVI5,STX5,FAM109B,SURF4,TBC1D17,GBF1,SPAG9,LMAN1,RAB6A,SNX6,SNX8,KIAA1432,STX16,DENND5A,GOSR2,ZFYVE20,CLTC,UBE2O,STX6,YKT6,GCC2,VAMP3,VPS53,TMED9,ARL1,SGSM2,SNX1,SNX2,VPS35,VPS26A,VTI1A,VPS29,ARFRP1,PIKFYVE,TBC1D14,TRAPPC10,AP1S1,TBC1D10B,CCDC132,RGP1,GOSR1,DCTN1,FAM109A,VTI1B,VPS26B,ANKFY1,FAM21C,FAM21A,RHOBTB3,SNX5,TRI…
GO_REGULATION_OF_STEM_CELL_PROLIFERATION	0.411755	1.36942	0.0625	0.686672	88	67	KCTD11,VEGFA,PDGFA,TGFB1,SNAI2,PTN,ACE,DPPA2,CHRD,IRS2,LRRK2,FOXP2,SOX9,NF1,DISC1,SMARCD3,N4BP2L2,CTNNA1,THPO,EIF2AK2,FZD3,SIX1,CTNNB1,SIRT6,FGFR2,FGF9,FBXW4,MYCN,TGFBR2,KDM1A,CX3CL1,ZNF335,C1orf172,KITLG,SHOX2,WNT2,PRRX1,FGFR1,BMP4,EPCAM,PDCD2,LTBP3,GLI3,NFIB,BMPR1A,EIF2C3,ATXN1L,ZEB1,CTNNBIP1,YAP1,PHF14,NOTCH1,NF2,STAT1,OVOL1,LRP5,DGCR8,TBX3,TERT,HMGB2,HIF1A,OVOL2,WNT11,ASPM,HMGA2,MYC,VEGFC
GO_HIPPOCAMPUS_DEVELOPMENT	-0.25211	-0.97267	0.47619	0.687173	73	49	CDK5R2,KDM6B,GSK3B,PTPRS,UBA6,PTEN,CDK5,BTG2,YWHAE,PLXNA3,SRD5A1,SRF,BBS4,ATP2B4,BBS2,EZH1,ANXA3,RARA,CDK6,UQCRQ,PAFAH1B1,HNRNPK,MDK,TSC1,EPHA5,NKX2-1,ZEB2,FGF13,DCLK2,LEF1,GLI3,NCOA1,OGDH,DLX1,NF2,MKKS,EZH2,PHLPP2,DLX2,CASP3,RAN,NR4A3,ATAT1,AKAP5,NME1,LRP8,KIF14,ID4,PROX1
GO_DEVELOPMENTAL_MATURATION	0.395587	1.36963	0.0232558	0.688227	193	128	ALDH1A2,BMP2,SLC17A7,RAB3A,VEGFA,NKX6-1,ACRBP,PALM,PDE3A,PHOSPHO1,SLC26A6,STXBP1,GJA1,L3MBTL3,RND1,EPAS1,CDKN1A,FOXO3,RFX3,GLDN,RBPJ,CDK5R2,RPS6KA2,KCNIP2,RECK,DDIT3,ANO6,RUNX2,CDKN1C,S1PR1,BLOC1S3,BFSP1,THBS3,PICALM,PCSK4,APP,IL15,CLN5,PTEN,LGI4,RERE,RHOA,MECP2,C19orf80,CCL21,SEMA4D,CD63,RB1,TGFB2,CTNNB1,DAG1,ARCN1,MTCH1,PABPC1L,GNAQ,FAM20C,GDF11,GATA2,AP3D1,PTK2B,SOX8,AP1G1,BHLHA15,AGRN,ANKS1A,…
GO_RESPONSE_TO_TRANSITION_METAL_NANOPARTICLE	0.400078	1.36651	0.0481928	0.688293	148	108	TH,MT1E,PGAM2,MT1M,SLC30A10,ACP5,HMOX1,MT1X,LOXL2,SLC6A3,ATP7B,PAM,MT1G,APBB1,SLC30A3,ICAM1,LRRK2,CA2,FN1,AQP1,MT2A,INSR,KRT14,MT1F,SLC31A1,ADAM9,IL1A,HCN3,GSK3B,B2M,TFRC,PPP1R15A,ACO1,LTA4H,S100A13,PTEN,CPOX,CYBRD1,ASS1,NUCB1,EIF2AK3,ATF4,D2HGDH,ATP7A,ABAT,RELA,BAD,PLA2G4A,TSPO,HSPA5,BSG,ALAD,ALB,PARK2,KDM3B,CREB1,TFAP2A,ATP5D,SLC30A6,ZNF658,SLC30A5,P2RX7,BMP6,ABP1,SLC11A2,PAWR,BAX,PARK7,GGH,SLC…
GO_SKIN_DEVELOPMENT	0.386107	1.36579	0.010989	0.688553	211	141	ARRDC3,TXNIP,SPRR2D,ERRFI1,FLG,PDGFA,SPRR1A,CD109,ALOXE3,ALOX12B,SNAI1,SPRR2E,FLNB,INHBA,ABCB6,KRT16,EDA,NSDHL,FOSL2,COL5A3,KAZN,MAP2K1,ATP8A2,RBPJ,KRT10,CLDN1,SOX9,SCEL,SAV1,EGFR,ADAM9,KRT17,DDR1,CYP26B1,ITGB4,GJB3,JUP,PPL,CELSR1,ALOX12,SPRR3,DSP,AARS,CDC42,TGM1,FZD3,CLIC4,PTCH2,ITGA2,INTU,CBX7,DHCR24,LATS2,TGFB2,SRF,ATP7A,COL1A1,CTNNB1,ASPRV1,RELA,JAG1,FGFR2,ABCA12,LGR4,FA2H,SUFU,WDR48,ANXA1,SP…
GO_CALCIUM_ION_IMPORT	0.46907	1.36628	0.121622	0.689327	65	38	CACNA1I,CACNA1H,ERO1L,NOL3,ATP2A1,JPH2,DDIT3,PRKCE,F2R,JPH3,TPCN1,CDK5,ITPR3,CCL21,BBC3,PLCG2,LCK,ATP2B4,MICU1,C22orf32,CASK,ITPR1,MCU,IBTK,P2RX7,FGF2,CCDC90A,RASA3,PAWR,CHERP,MCOLN1,CCDC109B,FKBP1B,TPCN2,SLC30A1,ITPR2,ATP2A2,PKD2
GO_LIPID_TRANSLOCATION	-0.335193	-0.97129	0.465116	0.690806	21	18	ATP8A1,ABCA4,ATP8A2,ATP8B3,ATP11A,ATP8B1,ATP11B,TMEM30A,ATP8B2,ATP9B,P2RX7,ATP11C,ATP10D,RFT1,ATP9A,KCNN4,ATP10A,ABCA1
GO_TRANSMISSION_OF_NERVE_IMPULSE	0.536874	1.36415	0.0606061	0.691719	54	19	CACNA1I,SCN5A,CNTNAP1,SCN1B,KCNMB4,S1PR1,SCN8A,P2RX4,CACNG4,MYH14,CACNB4,PAFAH1B1,GPER,KCNMB3,FKBP1B,SCN9A,SOD1,GRIK2,DRD5
GO_REGULATION_OF_GLIAL_CELL_DIFFERENTIATION	-0.2824	-0.970897	0.466667	0.691886	59	43	BMP2,RNF112,NKX6-1,EPHA4,DUSP10,NF1,SIRT2,SPINT1,MECP2,CTNNB1,RELA,MYCN,RHEB,WDR1,MBD1,SLC45A3,SERPINE2,CXCR4,GPR37L1,BMP4,HDAC2,TP73,DLX1,NOTCH1,LIF,PRMT5,PPARG,DLX2,HES1,CDK1,IL6ST,MTOR,TNFRSF21,PRPF19,ATF5,ID2,DICER1,NOG,ZNF488,IL1B,ID4,CLCF1,BIN1
GO_NUCLEUS_LOCALIZATION	-0.380643	-0.970901	0.526316	0.691886	20	18	CDC42,PTK2,HOOK3,PAFAH1B1,DOCK7,NTN1,HHEX,PCM1,SYNE1,MYH10,SYNE2,DCTN4,SUN2,SLC9A3R1,CEP120,WDR81,WDR43,TMEM201
GO_REGULATION_OF_NEUROBLAST_PROLIFERATION	0.514291	1.36359	0.109375	0.692242	28	17	KCTD11,VEGFA,TGFB1,LRRK2,NF1,DISC1,SMARCD3,CTNNA1,FZD3,CTNNB1,CX3CL1,ZNF335,GLI3,NOTCH1,HIF1A,ASPM,VEGFC
GO_REGULATION_OF_MYOBLAST_DIFFERENTIATION	0.514559	1.36256	0.140625	0.69254	48	29	IGFBP3,TNF,TGFB1,BTG1,NEU2,CXCL10,SOX9,DDIT3,IL18,FLT3LG,ILK,PPARD,CDON,NR2C2,SOX8,PLCB1,HIF1AN,BOC,ZFHX3,BMP4,MAP3K5,CAPN3,MAPK14,FLOT2,NOTCH1,MSTN,TBX3,ID3,MBNL3
GO_MYELOID_CELL_HOMEOSTASIS	0.418065	1.36348	0.091954	0.69289	88	72	GPI,HMOX1,VEGFA,MB,HCLS1,INHA,JMJD6,GATA1,INHBA,DYRK3,L3MBTL3,EPAS1,HMGB1,THRA,DNASE2,RPS24,MLL5,ARID4A,BCL6,RPS19,NFE2L1,BCL2L11,LYN,HOXB6,SP3,RB1,SRF,TMOD3,ADD1,ANXA1,PTPN2,ACIN1,SMAD5,IL6,SFXN1,ADAR,ATPIF1,BAK1,PKNOX1,HCAR2,PDE4B,ZFPM1,BMP4,SLC11A2,JAK2,MAEA,AMPD3,HIPK2,GATA3,RPS6,NCSTN,KLF2,BAX,MED1,EPB49,FLVCR1,SLC25A38,TGFBR3,CEBPG,SOX6,CASP3,ERCC2,ITPKB,SOD1,AXL,PRDX1,G6PD,RPS14,ID2,MTHFD1…
GO_POSITIVE_REGULATION_OF_CARTILAGE_DEVELOPMENT	0.541712	1.3643	0.056338	0.693479	29	17	BMP2,LOXL2,BMPR1B,SOX9,POR,RUNX2,SMAD3,RELA,BMPR2,BMP1,BMP6,BMP4,GLI3,SOX6,PKDCC,SMAD1,CYR61
GO_REGULATION_OF_MITOCHONDRIAL_OUTER_MEMBRANE_PERMEABILIZATION_INVOLVED_IN_APOPTOTIC_SIGNALING_PATHWAY	-0.248211	-0.97025	0.48	0.693588	43	40	BMF,GSK3B,TMEM102,PPP1R13B,BCL2L11,YWHAE,BBC3,TP53BP2,YWHAZ,BAD,PPP3CC,YWHAQ,DYNLL1,MUL1,YWHAG,ACAA2,PPP3R1,ATPIF1,C2orf18,BAK1,SFN,SLC25A5,YWHAB,DYNLL2,GSK3A,TP53,TP73,BAX,HSPA1A,YWHAH,SIVA1,NMT1,ZNF205,TFDP1,PMAIP1,BID,CASP8,MAPK8,E2F1,BCL2
GO_PHOSPHATIDYLETHANOLAMINE_ACYL_CHAIN_REMODELING	0.554732	1.36285	0.130435	0.693776	23	16	PLA2G16,PLA2G4D,PLA2G4C,PLA2G10,PLA2G6,LPCAT4,PLA2G4A,MBOAT2,PLBD1,PLA2G1B,PLA2G12A,PNPLA8,PLA2G4B,MBOAT1,LPCAT3,PLA2G4F
GO_REGULATION_OF_ERK1_AND_ERK2_CASCADE	0.381245	1.36058	0.0425532	0.696439	238	153	CCR1,CCL20,BMP2,ERRFI1,TNF,VEGFA,PDGFA,PDGFRB,C3,TNIP1,CSF1R,ECE1,RRAS,NDRG4,HMGCR,DUSP1,CAV1,ICAM1,CIB1,HMGB1,P2RY1,VEGFB,SEMA7A,FN1,NPTN,PRKCZ,FGFR4,EGFR,GPR183,PDGFC,F2R,EPOR,C1QL4,FLCN,CCL22,LGALS9,TNFRSF11A,THPO,CCL26,PTEN,CYSLTR2,CAMK2D,FAM59A,PRKCDBP,MAPK3,VRK3,KLF4,DLG1,ST5,CCL21,LYN,ARHGAP8,ATP6AP1,DUSP6,ABCA7,RASGRP1,NRP1,ITGB1BP1,FGFR2,BRAF,GLIPR2,RAPGEF2,ARRB2,DUSP3,CTGF,CD74,RIPK2,PT…
GO_REGULATION_OF_AMINE_TRANSPORT	-0.299813	-0.969189	0.5625	0.696536	72	26	DPYSL2,P2RY1,PTGS1,PINK1,RAB3B,ARL6IP5,STX1A,ABAT,SEPT2,NTSR1,PARK2,ADRA2B,RAB3GAP1,OXTR,ARL6IP1,P2RX7,ATP1A2,DTNBP1,PER2,ADRBK1,ADRA2C,TMEM27,TOR1A,IL1B,SNCG,ADORA1
GO_POSITIVE_REGULATION_OF_CYTOKINE_PRODUCTION_INVOLVED_IN_IMMUNE_RESPONSE	0.539671	1.35107	0.119403	0.697522	30	21	HLA-A,SEMA7A,PRKCZ,SPON2,B2M,BCL10,GPRC5B,MALT1,CD74,TRIM6,TLR4,TRAF6,MAP3K7,FZD5,F2RL1,NLRP3,GATA3,TRAF2,TNFRSF14,NR4A3,RSAD2
GO_VASCULOGENESIS	0.462666	1.35183	0.057971	0.698529	59	42	VEGFA,ADM,PDGFRB,TNNI3,ZMIZ1,CAV1,GJC1,QKI,TIE1,ZFP36L1,JUNB,MYO1E,EGFL7,RASA1,CTNNB1,PTK2,RASIP1,TIPARP,CUL7,HEG1,AMOT,TGFBR2,SGPL1,NKX2-5,ZFPM2,HHEX,HEY2,CXCR7,SETD2,FZD4,CCM2,HDAC7,YAP1,WNT7B,NOTCH1,AGGF1,HAS2,ENG,WARS2,GLMN,PAXIP1,EPHA2
GO_REGULATION_OF_KERATINOCYTE_DIFFERENTIATION	-0.317976	-0.968369	0.439024	0.698778	27	18	ERRFI1,CD109,TRIM16,NCOA3,ROCK1,PRKCH,H2AFY,MED1,NOTCH1,ROCK2,GRHL2,VDR,MSX2,OVOL2,H2AFY2,SRSF6,CYP27B1,AQP3
GO_NEGATIVE_REGULATION_OF_HYDROLASE_ACTIVITY	0.370903	1.36062	0.0105263	0.698826	397	263	SERPINA3,GPI,NOS3,PI3,NGFR,WFDC2,TNF,VEGFA,SSPO,WNK1,PPP4R4,BIRC3,SERPINA5,VIL1,C3,CD109,TNNI3,EGLN1,NOL3,CST5,TFPI,CNN3,KAL1,CSTB,KIAA1244,PTX3,VTN,SPOCK1,RENBP,LRRK2,DLG2,HERPUD1,ZFYVE1,PLA2R1,RASA4,CPEB2,PLAUR,ANGPTL4,AQP1,COL7A1,NEIL1,PRKCZ,FNIP1,ITIH4,RECK,SERPINB1,KIAA0430,LMTK3,WFDC3,LEPR,CDKN2D,IGBP1,POR,MICAL1,SERPINE1,PROS1,C4B,PICALM,ELL,CSNK2A1,MMP9,ITIH5,TMBIM6,PPP1R15A,APP,CST1,CAMS…
GO_REGULATION_OF_SODIUM_ION_TRANSPORT	0.441036	1.35119	0.106667	0.699162	77	52	SCN5A,NOS3,SCNN1B,TGFB1,SNTA1,SCN1B,ADRB2,PER1,DNM2,SLC9A1,STOM,PKP2,GLRX,PRKCE,PCSK9,ATP1B2,ARF1,CAMK2D,NEDD4L,P2RX4,TESC,DLG1,AHCYL1,DMPK,ATP2B4,ACTN4,WNK3,SERPINE2,NKX2-5,CNTN1,P2RX7,ATP1A2,SIK1,FXYD5,ATP1B1,UTRN,COMMD1,WNK2,CNKSR3,ATP1B3,AKT1,SLC9A3R1,YWHAH,NEDD4,ATP1A1,PTPN3,GPD1L,SCN3B,FGF12,SGK3,SGK2,RANGRF
GO_LIPID_BIOSYNTHETIC_PROCESS	0.363845	1.3594	0	0.699573	539	426	LSS,ACSS2,ALDH1A2,HSD17B8,INSIG1,MSMO1,CACNA1H,INSIG2,HMGCS1,PLA2G16,SCARB1,MVD,ADM,PLA2G4D,INPP4B,WNT4,CYP11A1,SQLE,IDI1,SCD,SDR42E1,SLC27A1,LPIN1,AGPAT4,DHCR7,ST3GAL2,EBP,FGF3,ALOXE3,DPM3,HSD17B7,ALOX12B,MVK,HMGCR,GAL3ST4,ST6GALNAC6,FADS3,PHOSPHO1,PTGDS,FDFT1,HSD17B14,IRS2,AKR1B1,CYP51A1,FDPS,NSDHL,ACSL4,ELOVL3,PRKAB2,GGPS1,ST3GAL5,SYNJ2,PLAUR,PTGS1,PIK3CD,CERS4,PIK3C2A,C14orf1,PECR,FADS1,QKI,E…
GO_REGULATION_OF_MEMBRANE_POTENTIAL	0.37862	1.35454	0.021978	0.699699	343	201	CACNA1I,SCN5A,BNIP3,CACNA1H,TACR1,NGFR,CNGA4,SLC17A7,KCNE2,CATSPER1,SNTA1,HCN2,CNTNAP1,SCN1B,SLC26A7,EHD3,PTN,ADRB2,KCNK6,CNIH3,SLC26A1,SLC26A6,KCNH2,CACNB3,CATSPER2,KCNH3,GJA1,CAV1,KCNMB4,NLGN2,LRRK2,GJC1,KCNK4,SLC9A1,ATP1A3,PRKCZ,ZMYND8,KCNIP2,PINK1,PKP2,GLRX,EIF4A3,NPPA,KCNQ1,HCN3,CNIH2,JUP,GSK3B,PPP2R3C,B2M,SLC25A36,AKAP6,ALOX12,CHRNE,DSP,SCN8A,ATP1B2,PTEN,GNB2L1,CAMK2D,NEDD4L,P2RX4,TPCN1,CDK…
GO_ADAPTIVE_IMMUNE_RESPONSE	0.376834	1.36105	0.0210526	0.699713	288	139	HLA-DRB1,CD7,EBI3,IL18BP,TGFB1,PAG1,C3,TLR6,RELB,C2,RORC,MICA,SUSD4,ICAM1,HMGB1,FYN,NFKB2,C3AR1,MICB,PIK3CD,CTSS,HLA-E,CLEC4A,CD8A,C1RL,BTN3A1,VTCN1,SWAP70,ADAM17,C8G,CAMK4,IRF7,IL18,SLAMF7,BCL3,GPR183,C4B,INPP5D,IL18R1,IFNE,TNFRSF11A,BCL6,ICOSLG,CD86,CXCL13,C1R,C4A,TXK,C1S,DLG1,MARCH8,LYN,RAET1E,SERPING1,BCL10,CD55,ERAP1,BTN3A2,ERAP2,ALCAM,RAB27A,ERCC1,JAG1,LAMP3,TFEB,CD74,GNL1,TFE3,RIPK2,CTSL1,…
GO_TAXIS	0.365028	1.35204	0.0204082	0.700141	464	284	CXCL2,CCR1,ITGB2,CCL20,EMR2,IL8,CXCL1,KLF7,NGFR,ITGB3,VEGFA,EFNA3,PDGFA,PDGFRB,L1CAM,CXCL5,CXCL3,SEMA4B,SCN1B,CSF1R,FPR1,KAL1,SEMA6B,EFNA2,DPYSL2,KIF5C,MAPK8IP3,HOXB9,EFNA1,EPHA4,LYST,ENPP2,EFNB3,SPTB,HMGB1,VEGFB,FYN,SEMA7A,CMTM4,PLAUR,C3AR1,NOV,PIK3CD,TYMP,EFNA4,CXCL10,MAP2K1,KIF26A,CELSR3,PLA2G10,PLA2G6,BMPR1B,DOCK4,SPON2,SEMA6C,PLXND1,ADAM8,KRAS,FOXD1,PLAU,ANO6,FIGF,S1PR1,PIK3C2G,EFNB1,SAA1,RA…
GO_REGULATION_OF_BONE_RESORPTION	0.507013	1.35387	0.0632911	0.700736	33	24	TNFAIP3,ITGB3,PDK4,CSF1R,CA2,ADAM8,NF1,S1PR1,INPP5D,TFRC,UBASH3B,ATP6AP1,PTGER4,SIGLEC15,P2RX7,TNFRSF11B,CSK,TMEM64,IL20RA,SRC,SYK,PPARGC1B,SPP1,BGLAP
GO_NEGATIVE_REGULATION_OF_CALCIUM_ION_TRANSMEMBRANE_TRANSPORT	0.553212	1.35913	0.134328	0.701028	29	18	CRHR1,GSTM2,TGFB1,GNB5,FMR1,CALM2,FKBP1A,NTSR1,CALM3,C19orf26,UBQLN1,SRI,ATP1A2,CALM1,CLIC2,FKBP1B,GSTO1,PKD2
GO_BEHAVIOR	0.365098	1.35132	0.010101	0.701245	516	298	MAFG,SLITRK6,CALB1,TH,ITGA5,OSM,GPI,SDK1,TACR1,SLC17A7,MYO15A,SLC6A3,TAS2R5,TMOD1,RASD2,PTN,DACH1,ZDHHC8,ADRB2,KLK8,NDRG4,HMGCR,CSTB,ATP8A1,SYNGAP1,APBA2,EPHA4,BBS12,STRA6,EFNB3,NLGN2,MCOLN3,LRRK2,P2RY1,FYN,DPP4,FOXP2,C1QL1,PTGS1,KCNK4,APLN,NPTN,ATP1A3,PRKCZ,ATP8A2,SHANK2,PLA2G6,TMOD2,THRA,FBXL20,ARF4,KRAS,RASGRF1,CAMK4,PJA2,DDO,NPC1,EIF4A3,EGFR,CPEB3,NPHP1,NF1,PRKCE,SNAP25,DNM1,CELSR1,PRKCG,CEBP…
GO_INTERFERON_GAMMA_MEDIATED_SIGNALING_PATHWAY	0.442266	1.35573	0.0675676	0.701349	70	52	HLA-A,HLA-DRB1,HLA-DRA,HLA-B,MID1,ICAM1,HLA-E,MT2A,GBP2,HLA-F,JAK1,IRF7,B2M,IFNGR2,IRF1,IRF2,CAMK2D,HLA-C,IFNGR1,TRIM68,IRF3,TRIM38,TRIM5,NCAM1,IRF6,SP100,TRIM31,CD44,CIITA,HLA-DQA1,HLA-DPB1,HLA-DPA1,PRKCD,CAMK2G,JAK2,OAS3,OAS1,TRIM62,PML,IRF9,STAT1,TRIM8,TRIM22,TRIM21,TRIM34,GBP1,TRIM25,IRF5,TRIM26,IFI30,OAS2,OASL
GO_POSITIVE_REGULATION_OF_AXON_EXTENSION	0.493268	1.35221	0.104478	0.701677	36	31	VEGFA,TRPV2,L1CAM,MAP1B,SEMA7A,FN1,DISC1,GSK3B,ILK,TWF2,GOLGA4,SRF,NRP1,MACF1,SEMA5A,EP300,RAB11A,KIAA1598,BMPR2,PAFAH1B1,NDEL1,MEGF8,LIMK1,NTN1,MAPT,NRG1,RUFY3,ADNP,TNFRSF12A,DSCAM,ANAPC2
GO_RESPONSE_TO_TEMPERATURE_STIMULUS	0.393325	1.35467	0.0229885	0.701792	148	106	OSM,PLAC8,NOS3,TACR1,ERO1L,HMOX1,HSPA6,TRPV2,ADM,NFKBIA,PPARGC1A,CD14,SLC27A1,SOCS3,ADRB2,F3,MICA,C8orf4,MICB,KCNK4,CXCL10,CDKN1A,THRA,HSPA2,IL1A,NF1,ZNF516,FOS,HTRA2,ATXN3,MYOF,TP53INP1,TRPV3,HSPA1B,CIRBP,LYN,EIF2AK3,FOXO1,GCLC,PLA2G4A,ARRB2,DNAJB4,NTSR1,TGFB1I1,HSF1,LRP11,ACOT11,MAP2K7,SLU7,EIF2B2,IL6,PDCD6,ATP2B1,TPR,C11orf73,IMPDH1,LXN,HDAC2,METRNL,PSIP1,PRKCQ,DNAJA2,NR2F6,PAWR,ABCC2,EIF2B4,D…
GO_RESPONSE_TO_ESTROGEN	0.384855	1.35268	0.0210526	0.702092	218	150	TH,ALDH1A2,TXNIP,LDHA,TACR1,RGS9,HMOX1,PDGFA,KRT19,PAM,PDGFRB,TGFB1,PPARGC1A,C3,SOCS3,PTN,ADRB2,GATA6,MMP13,F3,DUSP1,CAV1,CITED2,CA2,SFR1,PTCH1,INSR,EGFR,WBP2,MBD3,PRDM2,GSK3B,EEF2,CTNNA1,MFGE8,CASP9,STAT3,PTEN,NCOA3,CITED4,KCNJ11,MECP2,ITGA2,UCN,AGER,ASS1,SOCS2,GRN,SRD5A1,COL1A1,CTNNB1,MAPK15,BAD,SERPINB9,EP300,CTGF,ANXA1,IGFBP2,PDGFB,NR2F2,AHR,TGFBR2,KAT5,RARA,MMP15,MBD1,MBD4,CAT,NQO1,OXTR,BCAS…
GO_ACTIN_FILAMENT_BASED_MOVEMENT	0.422315	1.35891	0.0588235	0.702211	93	66	SCN5A,DES,KCNE2,VIL1,SNTA1,TMOD1,TNNI3,SCN1B,TNNT1,WAS,KCNH2,EPB41L5,GJA1,TNNT3,TNNC2,GJC1,SLC9A1,PKP2,WASF2,KCNQ1,MYH9,MYO1E,MYO1B,TPM2,MYL6B,WIPF2,CAMK2D,NEDD4L,WASL,TPM1,FNBP1L,TNNT2,MYH14,FRMD6,ROCK1,WIPF1,MYO5A,TPM3,KIAA1598,ACTN4,TPM4,MYL6,MYO6,MYL2,TNNI2,MYH10,MYO9B,SYNE2,SUN2,PARVA,CACNA2D1,ANK2,NEB,ACTN3,EMP2,ACTA1,TCAP,GPD1L,TNNC1,SCN3B,MYO7A,FGF12,NUP155,MYH3,VIM,GJA5
GO_CHLORIDE_TRANSPORT	0.421548	1.35019	0.0487805	0.702231	99	54	GABRD,SLC17A7,GABRB1,SLC26A7,WNK4,SLC26A1,SLC26A6,BEST1,CLCN6,ANO9,GABRR2,SLC12A6,ANO6,APOL1,BEST4,CLIC4,ANO10,SLC26A11,ANO8,SLC12A7,TSPO,CLCN7,TTYH2,CLCN5,P2RY6,TTYH3,CLNS1A,CLIC1,ANO5,GLRB,GABRQ,GABRE,PCYOX1,SLC12A4,SLC26A2,GABRA3,CLIC2,CLCN3,SLC12A2,SLC1A4,CLIC3,P2RY4,SLC26A10,CLCC1,SLC4A3,SLC4A2,SLC26A9,ANO2,SLC26A4,CLCN2,SLC12A9,ANO1,CLCN4,GABRR1
GO_REGULATION_OF_INTERLEUKIN_1_PRODUCTION	0.453937	1.35594	0.0533333	0.702666	58	39	CCL20,ERRFI1,ACP5,TNFAIP3,HMGB1,TRIM16,PANX1,F2R,SAA1,LGALS9,SMAD3,FOXP1,PTGER4,IFNAR1,ARRB2,ANXA1,ZC3H12A,P2RX7,TLR4,S1PR3,JAK2,PYDC2,HDAC2,NLRP3,IFI16,SPHK1,GAS6,CASP1,GSDMD,PML,CARD8,AIM2,GSTP1,NLRP1,ISL1,PYCARD,NOD1,NLRP2,HSPB1
GO_RESPIRATORY_SYSTEM_DEVELOPMENT	0.373272	1.35493	0.0116279	0.702879	197	152	ALDH1A2,NOS3,ERRFI1,RAB3A,VEGFA,PDGFA,DHCR7,PTN,SPARC,NPHP3,JMJD6,DPPA2,GATA6,MAPK8IP3,STRA6,EDA,HYDIN,EPAS1,HMGB1,FOXP2,FSTL3,MAP2K1,RBPJ,GLI1,LOX,THRA,SOX9,KRAS,LIPA,SAV1,CELSR1,TMBIM6,EIF4EBP1,MAP2K2,LTA4H,FGFRL1,BASP1,MAPK3,AGER,SMAD2,HESX1,ASS1,CRISPLD2,SIX1,SP3,SRF,ATP7A,NUMB,CTSZ,CTNNB1,SEC24B,FGFR2,ABCA12,DAG1,EP300,TULP3,CTGF,FGF9,CCDC40,MYCN,PTK7,LRP6,HEG1,VANGL2,EIF4E,TGFBR2,RPGRIP1L,A…
GO_BONE_REMODELING	0.500933	1.35539	0.102941	0.703218	35	26	ACP5,TGFB1,ADRB2,EFNA2,IL7,CTSK,RAB7A,RAC1,TPP1,RAC2,CTNNB1,LGR4,RASSF2,PTK2B,IL6,RAB3D,CTHRC1,TRAF6,TGFB3,ZNF675,LRRK1,NCDN,NOTCH2,LRP5,SRC,EPHA2
GO_REGULATION_OF_NEURONAL_SYNAPTIC_PLASTICITY	0.49826	1.35797	0.0704225	0.703771	49	27	SYNGR1,RAB3A,SYNGAP1,NPTN,KRAS,RASGRF1,NF1,GSK3B,DBN1,JPH3,ARC,SLC8A2,MLL,PPFIA3,NELF,RAB11A,APOE,RAB8A,RAB3GAP1,EPHB2,UNC13B,DLG4,EGR2,SYP,NCDN,HRAS,GRIK2
GO_REGULATION_OF_B_CELL_DIFFERENTIATION	0.514653	1.34932	0.138462	0.704084	22	16	IKZF3,INHA,INHBA,PRDM1,INPP5D,PPP2R3C,BAD,STAT5B,ATP11C,PTPN6,PCID2,XBP1,MMP14,CARD11,SYK,ID2
GO_TISSUE_MIGRATION	0.41696	1.34502	0.120482	0.704192	84	65	ITGB2,NOS3,SCARB1,LOXL2,VEGFA,PTP4A3,KRT16,TGFBR1,EPB41L5,HMGB1,DPP4,NOV,ACTA2,S100P,PLXND1,GIPC1,GPR124,MYH9,RAB13,CXCL13,PTEN,TNFSF12,RHOA,PPARD,PKN1,SRF,NRP1,PTK2,CORO1B,EPHB4,PTK2B,CYP1B1,AMOT,ANLN,ITGB1,WDPCP,FAP,ROBO1,PTPN11,PKN2,ZEB2,FGF2,EFNB2,NANOS1,EGR3,LTB4R2,PIK3CA,STAT1,GPX1,NR4A1,PLEKHG5,GRHL2,FGF8,PKN3,SLIT2,EMP2,ACTA1,PRKX,PAXIP1,S100A2,ARSB,STARD13,GPLD1,FERMT1,ID1
GO_MACROPHAGE_ACTIVATION	0.531912	1.35269	0.09375	0.704477	31	16	CSF2,JMJD6,HMGB1,PRKCE,TLR1,FOXP1,CRTC3,CX3CL1,JUN,TLR4,SLC7A2,TLR3,SBNO2,SYK,EDN2,CLU
GO_CELL_MATRIX_ADHESION	0.414814	1.3449	0.0352941	0.70473	119	88	ITGB2,ITGB6,COL13A1,TNXB,ITGB3,COL17A1,VCL,TMEM8B,STRC,VTN,EDA,ITGA10,ADAMTS13,COL5A3,FN1,FXC1,ADAM9,DDR1,PXN,ITGB4,THBS3,RAC1,TESK2,ILK,SGCE,CDK5,VWA2,ITGA2,BCL2L11,CCL21,CD63,FERMT2,WHAMM,ZYX,ITGA7,SRF,CTNNB1,ARHGEF7,ITGB1BP1,DAG1,PDPK1,CTGF,PPFIA1,PTK2B,ITGB1,ITGB7,ITGB5,MKLN1,ITGB8,ACTN1,PKD1,ITGA3,TSC1,NID2,CD44,HOXD3,EPDR1,ITGAV,LAMA5,ITGA6,MSLN,RCC2,DLC1,PIP5K1A,TRPM7,ADAM15,BCAM,RHOD,PTPR…
GO_NEUROLOGICAL_SYSTEM_PROCESS	0.357621	1.356	0	0.704889	1242	473	SLITRK6,CALB1,CACNA1I,OR2T27,SCN5A,TH,GPR155,ITGA5,SCNN1D,GPI,FSCN2,TACR1,RGS9,NGFR,CNGA4,SLC17A7,MYO15A,RAB3A,SLC6A3,TRPV2,SCNN1B,TAS2R5,NRL,HLA-DRA,GJA3,TNNI3,SNAI2,SHROOM4,CNTNAP1,AOC2,PDZD7,SCN1B,ADORA2A,ALOXE3,PTN,ADRB2,KLK8,NDRG4,HMGCR,NXNL2,TMC1,CRYBB3,ATP8A1,SYNGAP1,STRC,TMPRSS11E,MYO3B,BEST1,STRA6,MYO1A,IMPG2,TAS2R3,KCNMB4,ICAM1,NLGN2,ABCA4,RDH5,EPAS1,P2RY1,FYN,DLG2,FOXP2,TGFBI,OR52W1,OR…
GO_REGULATION_OF_CIRCADIAN_RHYTHM	-0.237464	-0.965777	0.55	0.704986	103	76	BHLHE40,PPARGC1A,PER1,PTGDS,RORC,NR1D1,MAGED1,CCRN4L,CSNK1E,PPP1CB,PRKCG,PPARA,CRY2,CREM,ARNTL,FBXW11,PPP1CC,SIN3A,PTGER4,GNAQ,PHLPP1,BTRC,UBE3A,CSNK1D,MAPK9,CRY1,ALB,CREB1,NONO,IL6,OPN3,CLOCK,RBM4,HNRNPD,ARNTL2,RORB,NKX2-1,PRKAA2,ZFHX3,SIK1,PER3,FBXL3,TP53,MTA1,USP2,ADA,NR2F6,KIAA1737,NR1D2,KIAA1967,NR1H3,KLF10,PML,PPP1CA,PRKAA1,ROCK2,THRAP3,PPARG,GNA11,PER2,EZH2,PSPC1,RBM4B,PRKDC,TOP2A,CRTC1,ID…
GO_AXO_DENDRITIC_TRANSPORT	-0.273509	-0.961985	0.423077	0.705585	37	30	AP3S1,BLOC1S3,APP,HAP1,SPG11,KLC3,KIF3B,AP3B1,SPG7,AP3D1,AP3S2,PAFAH1B1,NDEL1,RAB21,KIF1B,MAPT,AP3M1,AP3M2,SPAST,DTNBP1,SNAPIN,OPA1,BLOC1S2,APBA1,BLOC1S1,WDR81,SOD1,HIF1A,KIF4A,KIF1A
GO_SMALL_GTPASE_MEDIATED_SIGNAL_TRANSDUCTION	0.356523	1.33456	0	0.705817	352	296	ARL9,RAPGEF4,RAB31,RHEBL1,HMOX1,RAB3A,RASD2,ROPN1B,RRAS,SHC2,RAB6B,KNDC1,SYNGAP1,CDC42EP5,RERGL,RASD1,GEM,RASGEF1A,RAB40C,RND1,LRRK2,RAB8B,CRKL,REM2,CDKN1A,ABR,SDCBP,RAB40B,USP28,DOCK4,RASGRP2,ARF4,RAB30,KRAS,RASGRF1,RASGEF1C,ARL14,WASF2,RAB20,ARL3,ARHGEF3,DOCK3,NF1,AGAP2,GNA12,RAB33B,RAB25,RAB1A,HACE1,GDI1,ARHGDIG,RRAGC,RIT1,RAB3B,CELSR1,ARL8B,RAB4B,RAB7A,RAC1,EPS8L1,RAB13,BRK1,RAB9A,CDC42EP1,BC…
GO_REGULATION_OF_CYTOKINE_PRODUCTION_INVOLVED_IN_IMMUNE_RESPONSE	0.459741	1.34507	0.173913	0.706215	57	37	HLA-A,HMOX1,TNF,TGFB1,SEMA7A,PRKCZ,SPON2,C10orf54,B2M,BCL6,ATG5,BCL10,TGFB2,GPRC5B,MALT1,CD74,TRIM6,BST2,IRAK3,TLR4,TRAF6,MAP3K7,FZD5,TGFB3,F2RL1,NLRP3,GATA3,TRAF2,CUEDC2,HFE,TLR3,TNFRSF14,NR4A3,RSAD2,ANGPT1,TRPM4,FOXP3
GO_REGULATION_OF_WATER_LOSS_VIA_SKIN	0.541991	1.34792	0.0625	0.706312	19	15	FLG,ALOXE3,ALOX12B,KRT16,CLDN1,CYP26B1,ALOX12,SRF,ABCA12,CLDN4,C1orf172,SFN,GBA,TMEM79,GRHL3
GO_PATTERN_RECOGNITION_RECEPTOR_SIGNALING_PATHWAY	0.401097	1.33304	0.0689655	0.706331	109	84	ITGB2,TNFAIP3,NFKBIA,IKBKG,BIRC3,CD14,LY96,TNIP1,TLR6,PGLYRP3,CTSK,CYLD,CTSS,IRF7,PRKCE,TLR1,S100A14,UBE2V1,TNIP2,ITCH,LGALS9,MAP2K6,BIRC2,CD86,UBE2D2,UBA52,CTSB,MAPKAPK2,LSM14A,BCL10,RPS27A,TANK,LGMN,RELA,IRAK2,UBE2D1,IRF3,UBE2D3,CLEC7A,RIPK2,CTSL1,TAB2,TRIM5,MAPKAPK3,PIK3R4,TBK1,CNPY3,PIK3C3,RPS6KA3,IFIH1,IRAK3,TLR2,TLR4,TRAF6,MAP3K7,UNC93B1,FAM105B,FADD,TAB1,TAB3,IKBKE,TRAF3,HSP90B1,UBE2N,TIRA…
GO_POSITIVE_REGULATION_OF_CELL_JUNCTION_ASSEMBLY	0.568776	1.34659	0.106061	0.706577	24	17	VEGFA,WNT4,EPB41L5,CAV1,SDC4,RAC1,ACE2,S100A10,SMAD3,ROCK1,ITGB1BP1,PTPRJ,FLOT1,TSC1,LIMS1,FMN1,PPM1F
GO_NEUROMUSCULAR_PROCESS	0.413225	1.32778	0.0875	0.706636	97	54	SLITRK6,SLC6A3,CNTNAP1,STRA6,NLGN2,ABR,ATP8A2,RBFOX2,HOXC10,CAMTA1,JPH3,APP,TPP1,AGTPBP1,AARS,PTEN,GAA,GIGYF2,MECP2,UCN,GCH1,RAC3,HEXB,CLN8,GRIN2D,PRRT2,GM2A,DVL1,HERC1,PARK2,ABL1,PAFAH1B1,GLRB,NRG1,CLN3,USH1G,MYH10,SPG20,HOXA1,KCNAB2,DLG4,SGK196,PNKD,GRIN2C,BCR,ALDH1A3,FXN,NR4A3,USH1C,OPA3,NBN,MYO7A,SLC1A3,FGF12
GO_PLASMA_MEMBRANE_ORGANIZATION	0.358839	1.34832	0.0114943	0.706733	203	166	NDRG1,RAB31,AHNAK2,TNF,WNT4,PALM,EHD3,STXBP1,TNIK,CACNB3,OPTN,EHD2,CAV1,P2RY1,PRKCZ,PTCH1,ANO9,ANXA2,STX2,NKD2,KCNB2,CRB3,PKP2,MYADM,AMN,SERP1,LIN7B,ANO6,VAMP5,C11orf9,JUP,BAIAP2L1,CDH1,RAC1,RAB13,TMEM88,F11R,TMED2,SYTL2,BBIP1,MTSS1,INPP5K,PTEN,MYOF,RAP2A,S100A10,TESC,DLG1,SNX9,PLSCR1,RAPGEF6,FNBP1L,WHAMM,RAB10,TNFRSF1A,TSPAN15,BLZF1,GOLGA4,KRT18,TSPAN17,ABCA7,SNX33,ROCK1,ABCA12,CLIP1,MACF1,PLSCR…
GO_REGULATION_OF_MUSCLE_TISSUE_DEVELOPMENT	0.400882	1.34696	0.0232558	0.707037	103	80	BMP2,TSC22D3,TGFB1,PPARGC1A,HDAC9,FGF3,ADRB2,HMGCR,GATA6,JPH2,GJA1,TLL2,RBPJ,CTDP1,NACA,SAV1,CYP26B1,SIRT2,SOX15,AKAP6,ARNTL,MTM1,SIX1,SMAD3,CDON,CTNNB1,FGFR2,MTPN,MAPK11,FGF9,FBXO22,TGFBR2,FLOT1,DDX17,WNT10B,TBX20,NKX2-5,NRG1,SHOX2,FGF20,TWIST1,DKK1,WNT2,HEY2,FGF2,FGFR1,SIX4,BMP4,GSK3A,MKL2,LEF1,EFNB2,TP73,USP2,CAPN3,MAPK14,NR1D2,HDAC4,LUC7L,DDX39B,PRKAA1,NOTCH1,NLN,CSDA,GPC1,DDX5,MSTN,PIN1,CDK1…
GO_REGULATION_OF_MAPK_CASCADE	0.356209	1.35607	0	0.707038	660	480	IGFBP3,CCR1,CCL20,OSM,BMP2,C21orf7,MAP3K15,ERRFI1,NGFR,TNXB,MAPK8IP1,TNF,VEGFA,PDGFA,SORBS3,GDF1,PDGFRB,TGFB1,IKBKG,C3,TNIP1,EGF,PELI2,CSF1R,FPR1,ECE1,RRAS,TLR6,INHA,SHC2,ADRB2,ALOX12B,NDRG4,HMGCR,TNFRSF1B,PER1,AVPI1,SYNGAP1,GADD45G,MAPK8IP3,INHBA,EFNA1,EPHA4,TNIK,TGFBR1,MID1,DUSP1,CAV1,ICAM1,CIB1,LRRK2,HMGB1,P2RY1,VEGFB,MAGED1,SEMA7A,GADD45B,PDE5A,FN1,DUSP9,CRKL,IL11,MAP2K1,NPTN,TRIB3,PRKCZ,SDCB…
GO_LEUKOCYTE_MIGRATION	0.381679	1.33478	0.0543478	0.707204	259	154	CCR1,ITGB2,CCL20,ITGA5,EMR2,IL8,DAPK2,TNF,ITGB3,VEGFA,MITF,L1CAM,CXCL3,SLC16A3,SELPLG,LYST,SPNS2,CAV1,ICAM1,ITGAX,HMGB1,FYN,PIK3CD,FN1,CXCL10,CD177,ADAM8,KRAS,ANO6,S1PR1,GRB7,PROS1,MYH9,INPP5D,MMP9,SAA1,RAC1,FER,CCL22,TNFRSF11A,ATP1B2,PODXL,F11R,CXCL13,CCL26,GLG1,CDC42,GRB2,SLC7A5,GBF1,RPS19,S100A9,CD47,CCL21,LYN,CXADR,TGFB2,IL6R,COL1A1,ESAM,LCK,ROCK1,B4GALT1,CD74,PIK3R2,MERTK,NRAS,CXCL16,PIK3R1,…
GO_NEUROMUSCULAR_JUNCTION_DEVELOPMENT	0.475312	1.33168	0.1	0.707252	36	23	ZC4H2,CACNB3,LRRK2,FNTA,F2R,CACNB1,APP,LAMB2,COL4A5,ALS2,RER1,DVL1,ETV5,CACNB4,TNC,UTRN,NRD1,AFG3L2,UNC13B,NEDD4,DNAJA3,LRP4,ERBB2
GO_REGULATION_OF_SECRETION	0.356226	1.33257	0	0.707363	699	452	CACNA1I,STC1,OSM,RAPGEF4,CACNA1H,TNFRSF9,TACR1,SYT11,HLA-DRB1,HMOX1,CRHR1,TNF,CORIN,RAB3A,SLC25A4,PAM,APBB1,NKX6-1,WNK1,NPHS1,TGFB1,CD14,FAM132A,EGF,CSF1R,TLR6,INHA,GIPR,WNK4,ALOX12B,C2CD4C,HMGCR,DPYSL2,MMP13,STXBP1,IRS2,INHBA,HMGN3,NR1D1,GJA1,KCNMB4,NLGN2,ACSL4,LRRK2,HMGB1,SLC2A1,P2RY1,PLA2R1,PDE4C,SRCIN1,SDC4,RAB8B,SYT5,PTGS1,NOV,FN1,IL11,APLN,KDM5B,TMF1,ANPEP,AQP1,HLA-E,ABR,SEPT5,RAB11FIP5,SYT…
GO_NEGATIVE_REGULATION_OF_CELL_ACTIVATION	0.386691	1.33326	0.0352941	0.7074	158	100	NOS3,HLA-DRB1,HMOX1,TNFAIP3,PDGFA,TGFB1,PAG1,INHA,ADRB2,MICA,INHBA,PGLYRP3,CYLD,HMGB1,PDE5A,ABR,PRDM1,BTN2A2,VTCN1,C10orf54,INPP5D,ALOX12,CEBPB,UBASH3B,ITCH,FER,LGALS9,BCL6,IRF1,NDFIP1,NRARP,KIAA0922,DLG1,IL20RB,LYN,PIBF1,PKN1,ABAT,LAG3,PELI1,DUSP3,PRKAR1A,APOE,CD74,MERTK,IL29,MARCH7,DUSP22,ANXA1,PTPN2,PDGFB,RABGEF1,CD276,ZC3H12A,LGALS3,SOCS5,IL4R,BANK1,GPER,NFKBID,PTPN22,CD274,FBXO7,SERPINE2,FOX…
GO_LONG_CHAIN_FATTY_ACID_METABOLIC_PROCESS	0.424005	1.3566	0.060241	0.707442	88	62	PAM,SLC27A1,ALOXE3,ALOX12B,CYP4F12,PLA2G4C,PTGDS,ACSL4,ELOVL3,PTGS1,FADS1,QKI,PLA2G10,ALOX5,LIPE,MGLL,CYP4F3,ALOX12,DAGLB,MAPK3,EPHX2,ACOT8,FAAH2,ACSL1,SLC27A3,ACOT2,ACSL3,PLA2G4A,CYP2E1,MYO5A,SLC27A5,CYP1B1,ELOVL1,ACAA1,PTGES3,ALOX15,ACOX1,ACOT1,CYP2D6,CYP2U1,CBR1,CYP2C18,HSD17B4,FADS2,SCP2,SPHK1,PNPLA8,ELOVL6,AKR1C3,CPT1A,ELOVL5,CYP2J2,SLC27A4,ABCD1,PLA2G4B,PTGS2,FAAH,SLC27A2,DAGLA,PTGES,ACSL5,…
GO_CIRCULATORY_SYSTEM_PROCESS	0.369151	1.33321	0.0319149	0.707591	366	222	SCN5A,NOS3,TACR1,HMOX1,SLC4A5,NPR3,CORIN,VEGFA,ADM,KCNE2,WNK1,TGFB1,SNTA1,TNNI3,AQPEP,SCN1B,ADORA2A,ECE1,ADRB2,KCNK6,HMGCR,ACE,CYP4F12,PDE3A,KCNH2,ADAMTS16,PTP4A3,MTHFR,GJA1,CAV1,PDE2A,KCNMB4,ICAM1,RENBP,P2RY1,VEGFB,C3AR1,PTGS1,ACTA2,GJC1,PIK3C2A,CXCL10,APLN,ABR,SLC9A1,ATP1A3,SOD2,PLA2G6,RPS6KA2,DOCK4,ALOX5,PKP2,NPPA,KCNQ1,BDKRB2,PPP1R13L,F2R,ALOX12,SCPEP1,EPB41,PPARA,MAP2K6,F11R,DLL4,ACE2,GAA,MY…
GO_DENDRITE_DEVELOPMENT	0.428984	1.34859	0.0987654	0.707711	79	55	KLF7,MAP1B,SYNGAP1,MAP2,ACSL4,FYN,SRGAP2,RBFOX2,ARF4,RAC1,APP,UBA6,TMEM106B,PTEN,RERE,CDK5,MECP2,EPHB3,KIDINS220,MINK1,MEF2A,NRP1,BTBD3,BBS4,MAPK8IP2,PAK4,STRN,DVL1,SLC9A6,ITGB1,BAIAP2,CELSR2,EPHB2,SLITRK5,PRKG1,SEMA3A,SDC2,VLDLR,HPRT1,SLC11A2,HDAC2,FARP1,TRAPPC4,PAK2,BMP7,DLG4,IGSF9,SS18L1,FAS,GRIP1,SCARF1,FMN1,LRP4,DSCAM,MATN2
GO_LACTATION	0.464555	1.33559	0.0958904	0.707785	41	31	HK2,SLC6A3,VEGFA,ATP7B,PAM,CAV1,APLN,PRLR,DDR1,XDH,ATP7A,USF2,STAT5A,CREB1,OXTR,STAT5B,APRT,NCOA1,UPRT,MED1,NCOR1,VDR,AGPAT6,PPAT,DHODH,SLC29A1,HIF1A,CCND1,NME1,UMPS,CAD
GO_BLOOD_VESSEL_REMODELING	0.510924	1.34433	0.126984	0.707833	32	22	NOS3,NOL3,ACE,EPAS1,RBPJ,DLL4,ATG5,SEMA3C,TGFB2,ATP7A,JAG1,HOXA3,BMPR2,BAK1,RSPO3,ACVR2B,BAX,LIF,MDM2,FOXC1,FGF8,AXL
GO_POTASSIUM_ION_TRANSPORT	0.434541	1.33508	0.0821918	0.70794	154	63	CNGA4,KCNE2,HTR3A,KCND1,HCN2,KCNK6,KCNF1,KCNH2,KCNH3,KCNMB4,TMEM38A,KCNK4,AQP1,ATP1A3,KCNIP2,SLC12A6,KCNB2,KCNQ1,HCN3,KCNN2,SLC9A7,ATP1B2,KCNJ15,KCNJ11,KCNH8,VPS4B,SLC12A7,SLC9A8,TMEM175,KCNK1,KCNK7,TMEM38B,TSC1,SLC12A8,KCNT1,KCNQ5,KCNG1,KCNE3,KCNS3,ABCC9,ATP1A2,ATP1B1,SLC12A4,CDKN1B,KCNMB3,MTMR6,KCNAB2,SLC12A2,ATP1B3,REST,NSF,ATP1A1,KCNC4,CDK2,HCN4,KCNQ4,KCNN4,KCNAB3,PKD2,SLC12A9,KCNK15,KCNK5,GJ…
GO_NEGATIVE_REGULATION_OF_CARBOHYDRATE_METABOLIC_PROCESS	0.450833	1.34678	0.134146	0.707963	53	35	DDIT4,TGFB1,PPARGC1A,FAM132A,ENPP1,GFPT1,LEPR,GSK3B,PPARA,MST1,ACER2,STAT3,INPP5K,TMEM59,AP2A1,CLK2,C1QTNF3,SIRT6,CLTC,TINF2,PARK2,IL6,FOXA2,SIK1,MIDN,GSK3A,HDAC4,RANBP2,COX11,GRB10,C12orf5,ACTN3,PASK,PGP,UGT1A6
GO_MEGAKARYOCYTE_DIFFERENTIATION	0.532461	1.34577	0.193548	0.708002	20	16	GATA1,IL11,CDKN2B,WASF2,PIP4K2A,ABI1,SP3,SRF,EP300,PTPN11,ZFPM1,MEIS1,PTPN6,MED1,ZNF385A,VPS33B
GO_SECRETION_BY_CELL	0.360946	1.34521	0.0103093	0.708085	486	336	A1BG,SERPINA3,CCR1,PPFIA4,RAPGEF4,RAB31,VAMP1,SYT11,SLC17A7,CRHR1,ITGB3,RAB3A,SLC1A1,VEGFA,ADM,QSOX1,PDGFA,VCL,BAIAP3,TGFB1,EGF,TLR6,SPARC,C2CD4C,STXBP1,INHBA,BRSK1,HABP4,HMGB1,VEGFB,ILDR2,SRCIN1,RAB8B,SYT5,PIK3CD,FN1,PIK3C2A,TMF1,SEPT5,RAB11FIP5,SYT8,RBPJ,PSAP,LTBP4,STX11,TC2N,BTN3A1,ARFGAP3,ITIH4,STX2,PI4K2A,MAFA,VTCN1,NKD2,TNFAIP2,LAMP2,SYT17,DOC2A,FOXD1,ALDOA,LIN7B,FIGF,VAMP5,RAB11FIP1,SEC22B…
GO_POSITIVE_REGULATION_OF_EXOCYTOSIS	0.414553	1.33198	0.097561	0.708161	83	62	CACNA1I,CACNA1H,RAB3A,STXBP1,SDC4,SEPT5,SDCBP,PLA2G6,CDK5R2,LAMP1,SMPD3,RAB7A,RAB9A,ARF1,CDK5,CADPS2,STX4,RAB5A,STX1A,ATP6AP1,VPS4B,RAB27A,SYTL4,PDCD6IP,GAB2,CHMP2A,HGS,AP1G1,RAB15,NCS1,VAMP7,RAB3D,PLCB1,IL4R,CLASP1,EXPH5,TSG101,STAM,RAB2B,ZP3,F2RL1,VPS4A,VAMP8,RAB27B,PLB1,SDC1,UNC13D,UNC13B,POMZP3,ADORA2B,SNX4,ATP13A2,DOC2B,SYT7,STXBP5,SNF8,SYT1,CLASP2,VSNL1,SYK,TMEM27,SCAMP5
GO_NEGATIVE_REGULATION_OF_SIGNAL_TRANSDUCTION_IN_ABSENCE_OF_LIGAND	0.47664	1.32784	0.111111	0.708555	32	26	CSF2,TNF,SNAI2,GATA1,IL7,FYN,IL1A,CTNNA1,HSPA1B,STRADB,MAPK7,IFI6,MAP2K5,CX3CL1,NRG1,EYA1,HSPA1A,UNC5B,MCL1,AKT1,BCL2L1,TERT,RIPK1,IL1B,ZC3HC1,BCL2
GO_REGULATION_OF_EXTRACELLULAR_MATRIX_ORGANIZATION	0.4994	1.33346	0.0735294	0.70859	29	24	TGFB1,DDR2,MFI2,DPP4,FGFR4,SOX9,DDR1,FSCN1,PHLDB2,SMAD3,PHLDB1,TGFB2,RLTPR,DAG1,ABL1,FAP,CST3,CLASP1,ETS1,PARK7,NOTCH1,GPX1,CLASP2,HSPA8
GO_VITAMIN_TRANSPORT	0.522318	1.33874	0.126761	0.708941	34	19	TCN1,SLC2A3,SCARB1,CUBN,STRA6,SLC2A1,LMBRD1,AMN,ABCC1,SLC23A2,SLC35F3,TTPA,SLC25A32,CD320,SLC19A2,SLC46A1,SLC19A1,SLC5A6,TCN2
GO_REGULATION_OF_TRANSMEMBRANE_TRANSPORT	0.365223	1.34699	0.0412371	0.709357	426	241	CACNA1I,STC1,SCN5A,CACNA1H,CRHR1,TRPV2,KCNE2,WNK1,PDGFRB,GSTM2,TGFB1,PPARGC1A,KCND1,CATSPER1,KLHL24,SNTA1,HCN2,EGF,SCN1B,WNK4,KCNK6,KCNF1,AHNAK,CNIH3,SLC26A6,KCNH2,IRS2,CLCN6,CACNB3,CATSPER2,DNM2,KCNH3,JPH2,GJA1,CAV1,NLGN2,FAM115C,CA2,CTSS,KCNK4,CXCL10,SLC9A1,SLC31A2,ANO9,PLA2G6,STOM,KCNIP2,KIAA1199,HSPA2,TRPC1,RASGRF1,KCNB2,GLRX,ANO6,NPPA,KCNQ1,PDZK1,PRKCE,GNB5,HCN3,CNIH2,PCSK9,KCNN2,F2R,AKAP6,M…
GO_REGULATION_OF_EPIDERMIS_DEVELOPMENT	0.416185	1.33572	0.0609756	0.709425	63	47	MAFG,FST,ERRFI1,TNF,CD109,TRADD,PTCH1,TRIM16,KRT17,NCOA3,PPARD,PTCH2,MYCL1,TGFB2,ROCK1,PRKCH,MYCN,NAB2,SMAD4,H2AFY,CDH3,MYSM1,C1orf172,SFN,WNT10B,HEY2,BMP4,MAFF,MED1,NOTCH1,ROCK2,NAB1,TMEM79,GRHL2,VDR,EZH2,MSX2,HES1,HPSE,KEAP1,OVOL2,H2AFY2,GAL,SRSF6,CYP27B1,FOXN1,AQP3
GO_PHOSPHATIDYLCHOLINE_ACYL_CHAIN_REMODELING	0.512435	1.33066	0.123077	0.709706	26	19	PLA2G16,PLA2G4D,PLA2G4C,PLA2G10,PLA2G6,LPCAT4,DBI,LPCAT1,PLA2G4A,LPCAT2,MBOAT2,PLBD1,PLA2G1B,PLA2G12A,PLB1,PNPLA8,PLA2G4B,LPCAT3,PLA2G4F
GO_REGULATION_OF_MITOCHONDRIAL_FISSION	0.538111	1.34213	0.106667	0.709792	18	16	BNIP3,PPARGC1A,LRRK2,PINK1,MARCH5,DDHD1,PARK2,SMCR7,DDHD2,MUL1,FIS1,INF2,MFF,DNM1L,SMCR7L,DHODH
GO_POSITIVE_REGULATION_OF_TRANSMEMBRANE_RECEPTOR_PROTEIN_SERINE_THREONINE_KINASE_SIGNALING_PATHWAY	0.398412	1.34114	0.0481928	0.709981	100	77	BMP2,GDF1,TGFB1,INHA,GATA6,INHBA,POU5F1,TGFBR1,CITED2,SDCBP,RBPJ,FKBP8,INHBB,CDKN2B,ADAM17,FOXD1,BMP8B,CDKN1C,GIPC1,RBPMS,C10orf54,FLCN,ILK,FBXL15,ING2,SMAD2,STK11,ACVR1,TWSG1,ACVR2A,TGFB2,LEFTY1,RNF111,UBE2O,GDF11,TGFB1I1,SNW1,FGF9,CSNK2B,NEO1,SMAD4,BMPR2,DAB2,BMP1,GATA4,SULF1,BMP6,GDF9,BMP4,SYNJ2BP,ACVR2B,ZC3H3,TGFB3,HIPK2,MEN1,BMPR1A,BMP7,ACVR1B,NOTCH1,HFE,TGFBR3,GDF15,NPNT,KCP,MSX2,MSTN,HES1,…
GO_MULTICELLULAR_ORGANISMAL_SIGNALING	0.43368	1.34589	0.0519481	0.710059	123	57	CACNA1I,SCN5A,KCNE2,KCND1,CNTNAP1,SCN1B,KCNK6,KCNH2,CACNB3,GJA1,CAV1,KCNMB4,GJC1,SLC9A1,ATP1A3,KCNIP2,PKP2,KCNQ1,S1PR1,JUP,CACNB1,DSP,SCN8A,ATP1B2,CAMK2D,P2RX4,YWHAE,CACNG4,CXADR,MYH14,MEF2A,KCNK1,DSG2,CACNB4,PAFAH1B1,GPER,DSC2,ATP1A2,ATP1B1,KCNMB3,AKAP9,FKBP1B,CACNA2D1,ATP1A1,PRKACA,ANK2,SCN9A,SOD1,HCN4,TRPM4,RNF207,SCN3B,NUP155,GRIK2,KCNK15,DRD5,GJA5
GO_REGULATION_OF_CYTOSOLIC_CALCIUM_ION_CONCENTRATION	0.389568	1.32788	0.0561798	0.710559	203	101	CALB1,CCR1,TACR1,ERO1L,ADM,S1PR4,NOL3,GIPR,CACNB3,JPH2,GJA1,CAV1,HMGB1,P2RY1,C3AR1,NPTN,PLA2G6,SWAP70,TRPC1,DDIT3,S1PR1,BDKRB2,NMB,PRKCE,F2R,EPOR,SAA1,JPH3,CXCL13,TPCN1,GNA15,GNB1,ITPR3,CCL21,BBC3,PLCG2,CD55,SLC24A6,ABL2,P2RY2,LCK,HRC,CALB2,ATP2B4,LRP6,ITPR1,GATA2,PTK2B,ABL1,SPPL3,GNA13,CIB2,OXTR,PLCE1,GPER,IBTK,PKD1,TRPC6,ADRA1B,TBXA2R,CXCR4,EDNRA,P2RX7,PIK3CG,S1PR3,FGF2,ATP1A2,CLN3,JAK2,F2RL1,F…
GO_REGULATION_OF_LIPID_TRANSPORT	0.421957	1.34243	0.0759494	0.710577	95	64	CRHR1,ITGB3,NFKBIA,EGF,ATP8A1,IRS2,LIPG,ACSL4,PLA2R1,LRP1,KDM5B,TMF1,PTCH1,ATP8A2,PLA2G10,PLA2G6,PLTP,PPARA,TNFRSF11A,MAP2K6,SREBF2,P2RX4,ABCG1,ABCA2,ABCA7,P2RY2,ABCA12,TSPO,NTSR1,APOE,MAPK9,CRY1,PARK2,HNRNPK,PTPN11,AKT2,PTCHD2,LRAT,P2RX7,BMP6,PRKCD,GDF9,ITGAV,NR1H2,PRELID1,NUS1,NR1H3,LAMTOR1,SCP2,NCOR1,TRIAP1,SIRT1,AKT1,PPARG,EDN1,APOC1,REPIN1,C1QTNF1,SYK,NFKB1,GAL,IL1B,THBS1,ABCA1
GO_REGULATION_OF_SENSORY_PERCEPTION	-0.361016	-0.963632	0.454545	0.710716	36	16	ADRB2,NOV,SLC9A1,MGLL,F2R,GRIN2D,NTSR1,FGFR1,NPFF,EDN1,COMT,MTOR,ADRA2C,ADORA1,ACPP,EDNRB
GO_REGULATION_OF_EXTRINSIC_APOPTOTIC_SIGNALING_PATHWAY_IN_ABSENCE_OF_LIGAND	0.471369	1.32915	0.116883	0.710921	46	39	CSF2,SRPX,TNF,SNAI2,GATA1,IL7,INHBA,FYN,IL1A,NF1,DAPK3,CTNNA1,HTRA2,HSPA1B,TGFB2,STRADB,MAPK7,IFI6,PPP2R1A,MAP2K5,CX3CL1,NRG1,EYA1,FGFR1,WWOX,BAX,FAS,PPP1CA,HSPA1A,UNC5B,MCL1,AKT1,BCL2L1,TERT,PPP2R1B,RIPK1,IL1B,ZC3HC1,BCL2
GO_LEARNING	0.394542	1.3388	0.0666667	0.710981	131	80	TH,TACR1,PTN,ADRB2,NDRG4,HMGCR,ATP8A1,SYNGAP1,STRA6,FYN,FOXP2,PTGS1,NPTN,ATP1A3,SHANK2,ARF4,KRAS,EIF4A3,NF1,SNAP25,FOS,JPH3,APP,UBA6,IFT20,DEAF1,ARC,SLC8A2,CDK5,BTG2,MECP2,UCN,NLGN3,VDAC1,MLL,SRF,PPT1,PPP3CB,BRAF,MAPK8IP2,CLN8,DGKI,NTSR1,GPR52,RIN1,TANC1,PARK2,CREB1,ITGB1,JUN,ATAD1,EPHB2,GMFB,BCHE,DKK1,FGF13,ATP1A2,CLN3,CTNS,SYNJ1,RIC8A,GPR21,DLG4,NTS,HTT,PRKAR2B,COMT,PTGS2,MTOR,ADCY3,EIF2AK4,MEI…
GO_POSITIVE_REGULATION_OF_BIOMINERAL_TISSUE_DEVELOPMENT	0.503534	1.32952	0.108108	0.711044	38	26	BMP2,WNT4,TGFB1,ADRB2,BMPR1B,ANO6,ACVR1,SMAD3,ACVR2A,PLA2G4A,FAM20C,BMPR2,CD276,TFAP2A,WNT10B,P2RX7,BMP6,BMP4,ACVR2B,TGFB3,BMPR1A,BMP7,OSR2,PKDCC,WNT6,OSR1
GO_REGULATION_OF_SYSTEMIC_ARTERIAL_BLOOD_PRESSURE	0.42009	1.32816	0.0684932	0.711125	84	55	NOS3,TACR1,SLC4A5,CORIN,WNK1,TNNI3,ECE1,ADRB2,KCNK6,ACE,CYP4F12,ADAMTS16,GJA1,SOD2,RPS6KA2,NPPA,F2R,ACE2,SLC2A5,ENPEP,TPM1,MECP2,CYBA,CTSZ,PRCP,BBS4,NTSR1,ATP6AP2,PLCB3,PDGFB,HSD11B2,BMPR2,OXTR,ADRA1B,PCSK5,NKX2-1,NCALD,GSK3A,F2RL1,AVPR2,GAS6,EDN1,SERPINF2,ADRB1,ENG,RASL10B,EMP2,DDAH1,EDN2,UTS2R,ADORA1,PDE4D,DRD5,MME,GJA5
GO_VESICLE_TARGETING	0.413242	1.33583	0.0465116	0.711154	77	70	CNIH3,WIPI1,COL7A1,SEPT5,TRAPPC6A,TBC1D20,SEC24A,SEC24D,SEC22B,TRAPPC3,CNIH2,TFG,BET1,RAB1A,TMED2,STX5,CD59,TRAPPC5,SEC24C,GOLGA2,GBF1,SEC31A,SNAP23,LMAN1,SEC13,AP1M2,USO1,SEC23IP,CTSZ,TMED10,SEC24B,GOSR2,SEC23A,SEC16A,CSNK1D,YKT6,SNAP29,TRAPPC2L,NAPA,KLHL12,TRAPPC1,TMED9,CNIH,SAR1B,RAB1B,TRAPPC9,GORASP1,CLASP1,PREB,SERPINA1,PSEN1,PPP6R3,TRAPPC6B,MAP4K2,PPP6C,TRAPPC10,SCFD1,TRAPPC4,MCFD2,AP1AR,SE…
GO_NEGATIVE_REGULATION_OF_GROWTH	0.375819	1.34277	0.010989	0.711368	236	180	FRZB,MT1E,PLAC8,MT1M,STC2,TNF,MT1X,MT1G,APBB1,TGFB1,IFRD1,SEMA4B,SEMA6B,ENO1,ADRB2,BTG1,LTA,CDA,INHBA,HYAL1,ZC3H12D,ENPP1,GJA1,SEMA7A,TLL2,NOV,CDKN1A,DACT3,MT2A,PTCH1,SIPA1,CTDP1,MT1F,PTK6,SEMA6C,RTN4R,SQSTM1,SAV1,CDKN2D,NPPA,ING1,TSPYL2,SERTAD3,CGREF1,IP6K2,ING4,FLCN,SEMA4F,BCL6,ADIPOR2,PTEN,GNB2L1,ST7L,CDK5,SERTAD2,SH3BP4,PPARD,FOXK1,SEMA4G,RTN4,STK11,EAF2,SEMA4D,PLXNA3,BBC3,ULK2,NDRG3,SEMA3C,S…
GO_ENDOTHELIAL_CELL_PROLIFERATION	0.559993	1.34227	0.0895522	0.711397	24	17	HMOX1,SCARB1,LOXL2,HMGB1,NRARP,DLG1,ITGB1BP1,SEMA5A,ERN1,BMPR2,PIK3CB,THAP1,BMP4,XBP1,MMP14,PRKX,BMPER
GO_REGULATION_OF_MAP_KINASE_ACTIVITY	0.37324	1.34128	0.0212766	0.711657	319	247	BMP2,C21orf7,MAP3K15,TNXB,MAPK8IP1,TNF,VEGFA,PDGFA,PDGFRB,TGFB1,IKBKG,EGF,FPR1,TLR6,SHC2,HMGCR,AVPI1,GADD45G,MAPK8IP3,EFNA1,EPHA4,TNIK,TGFBR1,DUSP1,CAV1,LRRK2,MAGED1,GADD45B,PDE5A,DUSP9,CRKL,MAP2K1,TRIB3,PIK3R5,DUSP10,INSR,ADAM8,KRAS,TRIB2,SMPD1,EGFR,ADAM9,MAP3K12,DUSP5,KISS1R,NF1,PDGFC,GSK3B,F2R,SAA1,PAK1,IGF1R,RGS3,TPD52L1,MAP3K2,TNFRSF11A,MAP2K2,MAP2K6,SORL1,EIF2AK2,ILK,INPP5K,MADD,CD81,DVL2,M…
GO_RESPONSE_TO_STARVATION	0.382206	1.33618	0.0217391	0.711715	154	126	RRAGD,UPP1,ADM,WNT4,RNF152,PPARGC1A,PFKFB1,PDK4,WNT2B,CAV1,LRRK2,SLC2A1,ZFYVE1,HMGCL,MAP1LC3A,CDKN1A,DNAJC15,FADS1,FNIP1,INHBB,CPEB4,NPRL2,DDIT3,MAP1LC3B2,AACS,ATG14,MAP1LC3C,SIRT2,PCSK9,GABARAPL2,RRAGC,TBC1D5,PPP1R15A,EIF2AK2,RALB,SREBF2,CADPS2,ULK1,MTMR3,RRAGA,ULK2,ATG5,EIF2AK3,ATF4,ZFP36,FOXO1,SRD5A1,GABARAPL1,WDR59,UCP2,TBL2,DAP,HSPA5,LRP11,ACADS,ASNS,FBXO22,ALB,CTSL2,PIK3R4,BHLHA15,BMPR2,SRE…
GO_NEGATIVE_REGULATION_OF_CATION_CHANNEL_ACTIVITY	0.483938	1.33665	0.164384	0.711846	34	22	CRHR1,KCNE2,GSTM2,CAV1,KCNQ1,GNB5,MMP9,FMR1,CALM2,FKBP1A,SUMO1,CALM3,C19orf26,UBQLN1,SRI,KCNE3,CALM1,CLIC2,FKBP1B,GSTO1,PKD2,FGF12
GO_DETECTION_OF_ABIOTIC_STIMULUS	0.440344	1.32931	0.0609756	0.712169	117	49	PKD1L2,TACR1,PDZD7,TMC1,STRC,BEST1,ABCA4,FYN,KCNK4,ATP8A2,DENND5B,GUCA1B,JUP,PLEKHB1,UNC119,GNB1,ITGA2,DENND5A,RDH11,ARRB2,GNAQ,NTSR1,CDS1,OPN3,CACNB4,SERPINE2,PKD1,PITPNM1,RP1,LXN,GNGT2,SDR16C5,SAG,NR2F6,PDE6G,PAWR,RRH,MKKS,NR2E3,CCDC66,GNA11,RGS9BP,TCAP,ARRB1,PKD2,ANO1,TIMELESS,ADORA1,PKDREJ
GO_REGULATION_OF_RECEPTOR_ACTIVITY	0.405289	1.32963	0.0641026	0.712484	117	87	LYNX1,ERRFI1,KCNE2,GSTM2,PPARGC1A,KLHL24,EGF,PPP2R5B,CNIH3,GPRC5A,JPH2,CAV1,NLGN2,P2RY1,ZFYVE28,STOM,ANXA2,ADAM17,RASGRF1,PLAU,FNTA,SERPINE1,PRKCE,CNIH2,PCSK9,AKAP6,JPH3,APP,BUD31,ARC,ASPH,HAP1,CAMK2D,NCOA3,CDK5,DAPK1,NLGN3,SNX6,SRA1,CACNG4,HDAC6,MINK1,CALM2,FKBP1A,MAPK8IP2,HRC,MYO5A,MED16,CALM3,PTK2B,MED13,FOXH1,ADRA2B,FBXW7,SOCS5,CBLC,HEYL,SRI,PSEN1,PRKCD,CALM1,RXRB,CLIC2,PARK7,MED1,DLG4,HFE,TG…
GO_PRESYNAPTIC_PROCESS_INVOLVED_IN_SYNAPTIC_TRANSMISSION	0.419054	1.32832	0.0470588	0.712701	116	78	PPFIA4,SYT11,RAB3A,SLC6A3,BAIAP3,C2CD4C,STXBP1,BRSK1,SYT5,SEPT5,SYT8,STX11,TC2N,STX2,SYT17,DOC2A,LIN7B,NF1,SNAP25,GAD1,LPHN1,SNPH,DNAJC5,SYT15,SYTL2,CDK5,CADPS2,SYTL3,STX4,CPLX1,SYTL5,SNAP23,STX1A,RIMS1,PPFIA3,SYTL4,PPT1,TRIM9,DGKI,STX19,PPFIA1,SNAP47,STX1B,CASK,VAMP2,SNAP29,DVL1,PCLO,PARK2,CPLX3,PIP5K1C,PDZD11,PTPRN2,SYT13,P2RX7,PSEN1,LIN7C,STX3,SYNJ1,SYT16,PARK7,UNC13B,SYTL1,DOC2B,SYT7,SNAPIN,A…
GO_REGULATION_OF_CALCIUM_ION_TRANSMEMBRANE_TRANSPORTER_ACTIVITY	0.424339	1.34017	0.0963855	0.712804	70	52	CRHR1,KCNE2,GSTM2,AHNAK,CACNB3,JPH2,SLC9A1,PLA2G6,HSPA2,NPPA,GNB5,AKAP6,CACNB1,JPH3,ASPH,HAP1,CAMK2D,NOS1AP,FMR1,PLCG2,CALM2,FKBP1A,HRC,SUMO1,MYO5A,CALM3,C19orf26,UBQLN1,CACNB4,SRI,PDE4B,KCNE3,ATP1A2,BMP4,ATP1B1,S100A1,TMEM110,CALM1,STIM1,CLIC2,FKBP1B,CACNA2D1,SEPN1,HTT,EFCAB4B,STIM2,PRKACA,ANK2,JPH1,GSTO1,PKD2,PDE4D
GO_NEGATIVE_REGULATION_OF_G_PROTEIN_COUPLED_RECEPTOR_PROTEIN_SIGNALING_PATHWAY	0.49759	1.33736	0.149254	0.712824	41	25	IL8,ADM,PALM,GIPR,ADRB2,DNM2,KLK14,DNM1,MGRN1,RGS2,RGS12,ARRB2,ATP2B4,CRY1,RPGRIP1L,GRK5,YWHAB,ADA,CCL5,RPH3AL,GTF2H2,ADRBK1,GRK6,ARRB1,BICD1
GO_CIRCADIAN_REGULATION_OF_GENE_EXPRESSION	0.437907	1.34063	0.0361446	0.712902	57	52	NGFR,BHLHE40,PPARGC1A,RELB,BHLHE41,PER1,RORC,NR1D1,MAGED1,GFPT1,NAMPT,CCRN4L,CSNK1E,PPP1CB,PPARA,CRY2,CREM,PRKCDBP,ARNTL,HNF1B,MLL,ATF4,PPP1CC,NPAS2,LGR4,CSNK1D,CRY1,OGT,AHR,RAI1,CLOCK,KDM5A,ZFHX3,PER3,HDAC2,MTA1,USP2,PML,PPP1CA,SIRT1,NRIP1,PRMT5,PER2,ADK,HDAC1,HNRNPU,TOP1,RBM4B,NCOA2,ID2,C1orf51,MYBBP1A
GO_NEGATIVE_REGULATION_OF_CATION_TRANSMEMBRANE_TRANSPORT	0.453458	1.33684	0.0833333	0.712966	61	37	CRHR1,KCNE2,GSTM2,TGFB1,KCNH2,CAV1,KCNQ1,PRKCE,GNB5,PCSK9,MMP9,CAMK2D,NEDD4L,STK39,FMR1,CAB39,CALM2,FKBP1A,NTSR1,SUMO1,OXSR1,CALM3,C19orf26,UBQLN1,SRI,KCNE3,ATP1A2,CALM1,COMMD1,CLIC2,SLC9A3R1,FKBP1B,NEDD4,SLC30A1,GSTO1,PKD2,FGF12
GO_ACTIN_FILAMENT_BASED_PROCESS	0.354885	1.3364	0.0104167	0.712989	450	355	WASH3P,SCN5A,FRY,CXCL1,FSCN2,EPB41L4B,DES,TNXB,TNF,ARHGAP26,LIMCH1,PDGFA,KCNE2,SORBS3,KRT19,PDGFRB,VIL1,SNTA1,TMOD1,TNNI3,CORO6,HCLS1,SHROOM4,SCN1B,CNN3,LCP1,TNNT1,FHOD3,WAS,GSN,FLNB,KCNH2,TNIK,EPB41L5,EHD2,GJA1,RND1,TNNT3,SRGAP2,DAAM1,TNNC2,GJC1,AQP1,ABR,SLC9A1,PRKCZ,SDCBP,DIAPH2,TRIP10,OBSCN,ABLIM3,TMOD2,TMSB10,NEDD9,SWAP70,KRAS,ALDOA,PKP2,WASF2,NPHP1,CORO2A,MICAL1,WASH1,NF1,KCNQ1,S1PR1,CAP1,BA…
GO_REGULATION_OF_EXOCYTOSIS	0.387073	1.33882	0.0212766	0.713195	186	130	CACNA1I,RAPGEF4,CACNA1H,SYT11,HMOX1,RAB3A,C2CD4C,STXBP1,LRRK2,SDC4,SYT5,ABR,SEPT5,SYT8,SDCBP,PLA2G6,CDK5R2,TC2N,SYT17,DOC2A,LAMP1,RAB33B,SMPD3,RAB3B,RAB7A,FER,RAB9A,LGALS9,SYT15,ARF1,SYTL2,RALB,HAP1,STXBP2,CDK5,CADPS2,SYTL3,STX4,RAB5A,CPLX1,SYTL5,LYN,RALA,STX1A,SNX6,RAC2,ATP6AP1,FMR1,VPS4B,RAB27A,SYTL4,LLGL2,BRAF,RIMS3,PDPK1,B4GALT1,TRIM9,PDCD6IP,GAB2,CHMP3,STX1B,VAMP2,VAMP3,ANXA1,PCLO,CHMP2A,NAP…
GO_MULTI_ORGANISM_ORGANELLE_ORGANIZATION	0.480516	1.33632	0.0694444	0.713304	24	24	VPS37D,MITD1,VPS37A,LRSAM1,CHMP4B,VPS4B,CHMP1B,CHMP5,PDCD6IP,CHMP1A,FAM125A,CHMP3,CHMP7,VPS37B,CHMP2A,VTA1,CHMP2B,VPS28,CHMP4A,CHMP4C,TSG101,VPS37C,VPS4A,CHMP6
GO_LOCOMOTORY_BEHAVIOR	0.393575	1.34284	0.0617284	0.713319	181	108	SLITRK6,CALB1,TH,MYO15A,SLC6A3,TMOD1,RASD2,ZDHHC8,CSTB,APBA2,EPHA4,EFNB3,NLGN2,MCOLN3,LRRK2,DPP4,C1QL1,ATP1A3,NPC1,PRKCE,SNAP25,DNM1,CELSR1,OLFM2,APP,UBA6,HTRA2,PTEN,GAA,LGI4,NTAN1,ABHD12,GIGYF2,MECP2,PUM1,ALS2,ESPN,BTBD9,ATP7A,ABAT,HEXB,GPRC5B,PPT1,PPP3CB,PEX13,CLN8,ARCN1,ARRB2,GRIN2D,STRN,NTSR1,MYO5A,QRFP,C12orf10,PARK2,OXR1,SEPP1,FIG4,ETV5,CACNB4,PAFAH1B1,ADAM22,TBCE,CHD7,TSC1,GMFB,MAPT,NOVA1,…
GO_POSITIVE_REGULATION_OF_CELLULAR_PROTEIN_LOCALIZATION	-0.200453	-0.959103	0.5	0.71333	360	304	GPHA2,TNF,VEGFA,BMF,TGFB1,VIL1,HCLS1,EGF,UBL4B,PTN,RBCK1,ZDHHC8,CDKL2,CLIP3,C8orf4,POU5F1,TGFBR1,EDA,CTSK,FAM115C,ITGAX,CIB1,FYN,NPEPPS,OSCP1,NPTN,IL23A,SLC9A1,UGCG,ABLIM3,STOM,KIAA1199,NKD2,PINK1,EGFR,IL18,RBPMS,PDZK1,JUP,SIRT2,EDEM1,HSPA1L,GSK3B,CDH1,IL18R1,AKAP6,RPL28,LGALS9,HTRA2,NKAP,RAB7L1,SORL1,ASPH,GNB2L1,SREBF2,HDAC3,CDC42,TOMM7,CDK5,PPP3CA,STX4,PPP1R13B,RHOA,DLG1,ZBTB17,ARHGEF16,BCL2L11…
GO_LEUKOCYTE_CHEMOTAXIS	0.425685	1.33959	0.0909091	0.713472	117	58	CCR1,ITGB2,CCL20,EMR2,IL8,VEGFA,CXCL3,LYST,HMGB1,PIK3CD,CXCL10,ADAM8,ANO6,SAA1,RAC1,CCL22,TNFRSF11A,CXCL13,CCL26,GBF1,RPS19,S100A9,CCL21,CXADR,TGFB2,IL6R,CXCL16,ANXA1,PDGFB,SBDS,PIP5K1C,ARHGEF5,IL6,LGALS3,ITGA9,CX3CL1,TREM1,CXCR4,PDE4B,PIK3CG,PLA2G1B,CCL5,CCL24,GAS6,IL17RA,ITGA1,EDN1,CKLF,SYK,CORO1A,NUP85,EDN2,IL17RC,TRPM4,IL1B,PDE4D,CCL2,EDNRB
GO_NEGATIVE_REGULATION_OF_LOCOMOTION	0.362238	1.32597	0.0315789	0.714463	263	194	IGFBP3,STC1,ARRDC3,HMOX1,PADI2,WNT4,VCL,TGFB1,PPARGC1A,SEMA4B,RRAS,PTN,SEMA6B,DACH1,WAS,NDRG4,GSN,CHRD,HDAC5,PTX3,KRT16,C16orf45,CITED2,HMGB1,SEMA7A,SRGAP2,LRP1,NOV,GPR173,ABR,TRIM11,STK24,TIE1,SRGAP3,SEMA6C,RECK,PKP2,SNX3,IL24,NF1,SERPINE1,GSK3B,CTNNA1,FLCN,CCDC23,SEMA4F,TIMP1,STAT3,DLL4,CXCL13,ILK,PTEN,WASL,RAP2A,FAM60A,TP53INP1,CORO1C,RHOA,CLIC4,PHLDB2,KLF4,PPARD,TPM1,SPINT2,AGER,SEMA4G,CCL21,…
GO_ACTIN_POLYMERIZATION_OR_DEPOLYMERIZATION	0.478985	1.32838	0.0933333	0.714549	37	28	VIL1,HCLS1,WAS,GSN,MICAL1,RAC1,WASL,ABI1,DSTN,MICALL2,VASP,WIPF1,ARPC4,COBL,WASF1,TTC17,ABI2,MICAL2,WASF3,MICAL3,JAK2,MSRB2,DIAPH1,CORO7,CFL1,CFL2,COBLL1,CTTN
GO_POSITIVE_REGULATION_OF_ENDOTHELIAL_CELL_PROLIFERATION	0.437073	1.33891	0.111111	0.715262	68	51	BMP2,ITGB3,VEGFA,PGF,F3,TGFBR1,VASH2,CAV1,VEGFB,NF1,EGFL7,CCL26,TNFSF12,NRARP,RICTOR,ARNT,CYBA,NRP1,SEMA5A,C19orf10,STAT5A,PDGFB,BMPR2,PRKD2,CAV2,PDCD6,JUN,NRP2,PRKD1,WNT2,FGF2,BMP6,BMP4,ECM1,PLXNB3,EGR3,PRKCA,CCL24,THBS4,RPTOR,SIRT1,AKT1,NR4A1,AGGF1,HMGB2,MTOR,LRG1,HIF1A,PDCL3,PROX1,CCL2
GO_ENDODERM_DEVELOPMENT	0.43112	1.32568	0.116883	0.715418	71	58	ITGB2,ITGA5,TGFB1,GATA6,INHBA,POU5F1,LAMB3,VTN,EPB41L5,DUSP1,COL6A1,FN1,COL7A1,DUSP5,MMP9,ARC,KIF16B,HNF1B,SMAD2,NANOG,SMAD3,ITGA7,EXT1,CTNNB1,CDC73,SMAD4,MMP15,ITGB5,DUSP2,TBX20,NKX2-1,COL8A1,GATA4,ONECUT1,DKK1,HHEX,ITGAV,BMPR1A,PAF1,CTR9,LEO1,NOTCH1,LAMC1,HSBP1,COL12A1,BPTF,LAMB1,MMP14,RTF1,DUSP4,FGF8,LAMA3,SOX2,MED12,NOG,HMGA2,HOXC11,LHX1
GO_RESPONSE_TO_ISCHEMIA	0.482817	1.32516	0.128571	0.715762	29	25	HK2,PPARGC1A,NOL3,CAV1,CIB1,FN1,CPEB4,PANX1,EEF2,PANX2,EIF4EBP1,MAP2K6,KCNJ11,MLYCD,EEF2K,RNLS,NDNF,MAP3K5,FAM175B,PER2,C12orf5,AIFM1,HYOU1,PPIF,BCL2
GO_HOMEOSTASIS_OF_NUMBER_OF_CELLS_WITHIN_A_TISSUE	0.489266	1.32554	0.119403	0.716116	31	25	CD7,GATA1,IL7,ILDR2,SOX9,KRAS,LIPA,FLT3LG,F2R,RAC1,GIGYF2,PRDX5,IL20RB,MLL,RAC3,ADD1,GATA2,PTPN11,P2RX7,BAX,FH,CSF1,VPS54,CORO1A,BCL2
GO_POSITIVE_REGULATION_OF_PROTEIN_MODIFICATION_BY_SMALL_PROTEIN_CONJUGATION_OR_REMOVAL	-0.210611	-0.958039	0.5	0.716649	196	179	ARRDC3,ANAPC11,BIRC3,ARRDC4,EGF,RASD2,ADRB2,DNAJB2,CAV1,LRRK2,TRIB3,PTTG1IP,PINK1,PSMB8,MAGEC2,DISC1,RAB1A,RASSF5,PSMB9,BIRC2,PTEN,ANAPC16,NDFIP1,GOLGA2,UBA52,WFS1,CDK9,PIAS1,ARNT,BCL10,RPS27A,STUB1,DCUN1D4,RNF111,PTK2,PSMD10,UBE2D1,MAPK15,FKBP1A,DCUN1D1,XIAP,ARRB2,PELI1,NDNL2,FBXO4,MALT1,TOLLIP,BTRC,UBE3A,RNF20,CHFR,RIPK2,PIAS3,CDC26,HSPA5,SKP1,PIAS4,PTK2B,FBXO22,PARK2,AXIN1,SMURF1,KDM1A,MUL1,UB…
GO_REGULATION_OF_PROTEIN_BINDING	-0.209249	-0.95803	0.545455	0.716669	168	144	BMP2,ADRB2,HDAC5,TGFBR1,VTN,EPB41L5,CAV1,LRRK2,HERPUD1,TRIB3,TMC8,ANXA2,PLXND1,CSNK1E,SMARCD3,GSK3B,B2M,MMP9,MITD1,EPB41,TMBIM6,PPARA,APP,SLPI,SORL1,RALB,MAPRE3,CDC42,MAPK3,CDK5,GOLGA2,SPAG9,ITGA2,AMFR,PTPRF,STUB1,CDON,NRP1,TCF7L2,ROCK1,ARHGEF7,ITGB1BP1,FKBP1A,RAPGEF2,EP300,ARRB2,STK3,PACS1,AES,HSPA5,LDLRAP1,ADD1,DVL1,PDGFB,ABL1,SPPL3,AIDA,KDM1A,FLOT1,DERL1,HNRNPK,CRBN,DAB2,RFNG,BAK1,ICA1,USP33,P…
GO_NATURAL_KILLER_CELL_ACTIVATION	0.490534	1.32504	0.0987654	0.716714	55	28	IL21R,ITGB2,ULBP2,PIK3CD,ULBP1,IL18,SLAMF7,IL18R1,IFNE,ULBP3,IL15,SP3,RAB27A,MERTK,VAMP2,SNX27,VAMP7,TUSC2,STAT5B,IFNA1,UNC13D,ELF4,AXL,CORO1A,IFNA13,TYRO3,CASP8,ID2
GO_CYTOKINE_MEDIATED_SIGNALING_PATHWAY	0.35721	1.33893	0	0.717423	452	298	HLA-A,CXCL2,IL21R,CCR1,CCL20,IL2RG,OSM,IL8,IL10RA,CXCL1,TNFRSF9,HLA-DRB1,NGFR,TNF,EBI3,PLVAP,BIRC3,TNFRSF10C,CXCL5,CXCL3,SLC27A1,HLA-DRA,SOCS3,CSF1R,TNFRSF1B,LTA,IL1RAP,F3,HLA-B,MID1,EDA,ICAM1,CIB1,DUOX2,TRADD,CXCL10,FOXO3,HLA-E,TNFRSF10D,MT2A,GBP2,ISG20,IFNAR2,HLA-F,TNFRSF10B,PRLR,ADAM17,KRAS,RTN4R,PSMB8,JAK1,LEPR,IL17RD,IL1A,IRF7,TNFRSF6B,IL11RA,EPOR,B2M,IL18R1,IFNE,IP6K2,IL28RA,TNIP2,FER,IFNGR…
GO_REGULATION_OF_ANOIKIS	0.479532	1.32356	0.138462	0.722566	24	22	ITGA5,PDK4,SNAI2,CAV1,PTK2,PTRH2,AES,ZNF304,ITGB1,ANKRD13C,CEACAM5,SIK1,CHEK2,TLE1,PIK3CA,NOTCH1,MCL1,BCL2L1,BRMS1,SRC,MYBBP1A,BCL2
GO_NEGATIVE_REGULATION_OF_RESPONSE_TO_BIOTIC_STIMULUS	0.503292	1.32315	0.126761	0.722632	30	24	TNFAIP3,NLRX1,MICB,HTRA1,PRDM1,TARBP2,NFKBIL1,SIRT2,ITCH,EIF2AK2,SEC14L1,PCBP2,TRIB1,TRIM38,TSPAN6,MUL1,SPINK5,SIGIRR,PPM1B,DHX58,DAK,TRAF3IP1,IFIT1,C1QBP
GO_RESPONSE_TO_STEROID_HORMONE	0.353376	1.3226	0.0416667	0.722951	497	345	CA9,STC1,TH,ALDH1A2,TXNIP,NR3C2,LDHA,KDM3A,TACR1,RGS9,ERRFI1,HMOX1,PADI2,TNF,ADM,PDGFA,KRT19,PAM,PDGFRB,TGFB1,GABRB1,PPARGC1A,CATSPER1,C3,PFKFB1,SOCS3,PTN,SPARC,ADRB2,NR6A1,HEY1,GATA6,ACR,MMP13,PTGDS,RORC,F3,FBXO32,FHL2,RARB,CATSPER2,DUSP1,NR1D1,CAV1,CITED2,HMGB1,ABCA3,CA2,SFR1,PTGS1,FN1,CDKN1A,AQP1,ATP1A3,PTCH1,RBFOX2,LOX,INSR,CALCOCO1,THRA,IDH1,PGRMC2,KRAS,NPC1,EGFR,ADAM9,PAQR6,WBP2,AACS,MBD3,P…
GO_GASTRULATION_WITH_MOUTH_FORMING_SECOND	-0.317176	-0.955064	0.5625	0.723737	28	21	CHRD,ETS2,ZBTB17,ACVR1,ACVR2A,SRF,CTNNB1,LRP6,AMOT,RNF2,SMAD4,MEGF8,FOXA2,HHEX,ACVR2B,FRS2,LDB1,LRP5,PPAP2B,UGDH,LHX1
GO_TUBE_MORPHOGENESIS	-0.207	-0.953383	0.75	0.728368	323	250	BMP2,VEGFA,ADM,WNT4,PGF,TGFB1,EGF,CSF1R,NPHP3,WNK4,NDRG4,GATA6,ADAMTS16,EPHA4,STRA6,EPB41L5,EDA,GJA1,SDC4,KDM5B,PTCH1,RBPJ,GLI1,STX2,PLXND1,SOX9,KRAS,FOXD1,IPMK,EGFR,DDR1,KDM2B,KLHL3,RBM15,CELSR1,PAK1,PODXL,DEAF1,DLL4,TMED2,ILK,MTSS1,SPINT1,DVL2,LIAS,NRARP,HNF1B,FZD3,MET,RHOA,CLIC4,DLG1,IFT52,SMAD2,BCL2L11,RALA,MIB1,SIX1,BBS7,IFT57,ACVR1,BCL10,VASP,SMAD3,SRF,RPS7,EPHB3,PAX8,NRP1,CTSZ,CTNNB1,SEC24…
GO_REGULATION_OF_CYCLIN_DEPENDENT_PROTEIN_KINASE_ACTIVITY	-0.216697	-0.953312	0.619048	0.728532	97	86	SPDYA,TNFAIP3,CAMK2N1,CDKN1A,CDK5R2,HSPA2,CDKN2B,ADAM17,EGFR,CDKN2D,CCNY,CDK7,CCNH,PTEN,MAPRE3,CCNB3,PIM1,CCND2,KAT2B,LATS2,HEXIM2,PSMD10,CAMK2N2,CCNK,CCNL1,PRKRIP1,SERTAD1,CCNL2,PDGFB,NR2F2,APC,MNAT1,SFN,CCNYL1,FBXO31,FBXO7,PKD1,HHEX,CDK5RAP3,CCNT1,LATS1,DIRAS3,CDKN1B,CDC37,TFAP4,DAB2IP,CDKN2C,MEN1,CCNC,HERC5,ANAPC10,CNPPD1,DNAJC3,GADD45A,GTF2H1,AKT1,HEXIM1,CCNT2,PSRC1,CKS1B,CCNG1,CCND3,FAM58A,G…
GO_COCHLEA_DEVELOPMENT	0.478772	1.32144	0.0972222	0.728941	39	23	SLITRK6,FRZB,SOX9,RAC1,DVL2,SIX1,PTK7,DVL1,VANGL2,RPGRIP1L,PAFAH1B1,CTHRC1,EYA1,HEY2,GLI2,HOXA1,ZEB1,DVL3,HES1,SOBP,CCNA2,FZD2,GRHL3
GO_CELLULAR_SENESCENCE	-0.295668	-0.948439	0.607143	0.732619	33	29	CAV1,PLA2R1,CDKN1A,MAP2K1,ARNTL,SRF,NSMCE2,ULK3,TERF2,HMGA1,PRKCD,SMC5,KAT6A,TP53,MAPK14,MAGEA2B,PML,SIRT1,SMC6,OPA1,MAPKAPK5,CALR,TBX3,HRAS,ID2,H2AFX,HMGA2,TBX2,PRMT6
GO_POSITIVE_REGULATION_OF_MITOCHONDRIAL_OUTER_MEMBRANE_PERMEABILIZATION_INVOLVED_IN_APOPTOTIC_SIGNALING_PATHWAY	-0.278872	-0.951788	0.548387	0.732691	36	34	BMF,GSK3B,PPP1R13B,BCL2L11,YWHAE,BBC3,TP53BP2,YWHAZ,BAD,PPP3CC,YWHAQ,DYNLL1,YWHAG,PPP3R1,ATPIF1,BAK1,SFN,YWHAB,DYNLL2,GSK3A,TP53,TP73,BAX,YWHAH,SIVA1,NMT1,ZNF205,TFDP1,PMAIP1,BID,CASP8,MAPK8,E2F1,BCL2
GO_SIGNAL_PEPTIDE_PROCESSING	-0.345587	-0.95035	0.571429	0.736542	25	17	SEC11A,PROS1,CLN5,SPCS2,HM13,IMMP2L,SPPL3,PCSK5,SPPL2B,SPPL2A,SPCS1,GAS6,SEC11C,SPCS3,FURIN,IMMP1L,BGLAP
GO_CHAPERONE_MEDIATED_PROTEIN_FOLDING	-0.275063	-0.949995	0.571429	0.737444	47	43	ERO1L,TOR2A,LEPRE1,FKBP8,FKBP14,CSNK2A1,TTC9,TTC9C,CANX,DNAJB1,FKBP1A,CD74,FKBP2,PTGES3,TOR1B,FKBP9,UNC45A,FKBP10,FKBP3,FKBP5,ST13,CRTAP,DNAJC24,PEX19,PDIA4,DNAJC7,PPID,CHORDC1,FKBP1B,PPIB,CALR,FKBP11,FKBP7,BAG1,HSPA8,CCT2,TOR1A,TRAP1,FKBPL,CLU,FKBP4,HSPE1,HSPH1
GO_CALCIUM_ION_TRANSPORT	0.381945	1.31935	0.0465116	0.739396	223	121	CACNA1I,PKD1L2,CCR1,CACNA1H,ERO1L,GRIN3B,TRPV2,CATSPER1,NOL3,TMC1,CACNB3,CATSPER2,ATP2A1,JPH2,CAV1,PDE2A,MCOLN3,FYN,ATP2A3,ORAI3,DENND5B,TRPC1,PANX1,BSPRY,DDIT3,ANO6,SLC25A25,PRKCE,F2R,TPT1,CACNB1,JPH3,SLC8A2,ASPH,ANXA5,CAMK2D,TMEM66,TPCN1,CDK5,PPP3CA,ITPR3,TRPV3,ATP2C2,CCL21,VDAC1,BBC3,CACNG4,PLCG2,SLC24A6,DENND5A,ANXA6,LCK,FKBP1A,ATP2B4,MICU1,CTGF,C22orf32,CASK,ITPR1,BHLHA15,SELK,NCS1,MCU,CACNB…
GO_ION_HOMEOSTASIS	0.351411	1.31738	0.0204082	0.739404	576	360	MAFG,CALB1,STC1,CCR1,CA12,ATP6V1C2,TACR1,ERO1L,FTH1,HMOX1,SLC4A5,SLC17A7,STC2,ATP7B,ADM,SFXN3,S1PR4,SCNN1B,ATP6V1F,TGFB1,PDK4,TMTC2,TNNI3,NOL3,SLC26A7,MTL5,MLXIPL,GIPR,WNK4,CYP4F12,PYGM,SLC26A1,SLC26A6,KCNH2,ABCB6,LCN2,ENPP1,CACNB3,ATP2A1,JPH2,GJA1,CAV1,LIPG,EPAS1,LRRK2,HMGB1,P2RY1,CA2,ATP2A3,MFI2,HERPUD1,C3AR1,SLC9A5,NPTN,MT2A,SLC9A1,ATP1A3,SLC31A2,TMC8,CNNM2,PLA2G6,FGFR4,CKB,ATP6V0E1,SWAP70,TRP…
GO_RESPONSE_TO_PH	0.511805	1.31775	0.0428571	0.739495	42	24	PAM,GJA3,HYAL1,GJA1,CA2,CTSS,KCNK4,RAB11FIP5,SLC9A1,LGMN,CLCN7,GPR65,TTPA,RAB11B,GBA,IMPACT,GNA11,SRC,TG,SERPINF1,STS,ARSB,GPLD1,PCK1
GO_FEEDING_BEHAVIOR	0.45496	1.31762	0.102564	0.740141	92	31	TH,TACR1,DACH1,BBS12,STRA6,P2RY1,FYN,APLN,ATP8A2,FOS,APP,STAT3,ACE2,GIGYF2,UCN,PEX13,OXTR,USP46,GLS,NKX2-1,PYY2,DERL2,CPT1A,UBE2Q1,UBR3,RMI1,GAL,DMBX1,NEGR1,NMU,PYY
GO_LYMPHOCYTE_CHEMOTAXIS	0.506794	1.3184	0.134328	0.740908	38	17	CCL20,PIK3CD,CXCL10,ADAM8,SAA1,CCL22,CXCL13,CCL26,CCL21,CXCL16,CX3CL1,PIK3CG,CCL5,CCL24,GAS6,CKLF,CCL2
GO_RESPONSE_TO_CAMP	0.409484	1.31779	0.0506329	0.741387	104	71	STC1,LDHA,SLC6A3,ATP7B,PFKFB1,HCN2,SPARC,PDE3A,PYGM,PER1,SLC26A6,DUSP1,DUOX2,AQP1,KCNQ1,HCN3,JUNB,AKAP6,FOS,APP,BIRC2,CREM,INPP5K,JUND,ITPR3,ASS1,SRD5A1,COL1A1,RELA,BRAF,EEF2K,RAPGEF2,EP300,BSG,PTK2B,RAPGEF3,SREBF1,EZR,JUN,WNT10B,DUOX1,ALDH3A1,RAPGEF1,PIK3CG,NDUFS4,MMP19,RAP1A,RAP1B,AKAP1,SDC1,AKAP9,EPB49,CARM1,CPS1,FOSB,STAT1,APEX1,AREG,THBD,CDK2,HCN4,HNF4A,ITPR2,PPARGC1B,NME1,FOXM1,AKAP7,VGF,PD…
GO_CELLULAR_RESPONSE_TO_HORMONE_STIMULUS	0.348161	1.31673	0.0309278	0.742266	552	400	STC1,ATP6V1C2,NR3C2,RAB31,CACNA1H,KDM3A,HMGCS1,ERRFI1,CRHR1,PADI2,ATP6V1F,NKX6-1,PGF,CYP11A1,TGFB1,ADAMTS1,PPARGC1A,GNG7,HDAC9,SLC27A1,LPIN1,PDK4,PLOD2,PRKAR2A,NR6A1,HEY1,GATA6,GATA1,SLC26A6,RORC,FBXO32,FHL2,IRS2,HDAC5,INHBA,RARB,ENPP1,DUSP1,NR1D1,CAV1,FYN,CA2,GNRHR2,CPEB2,SFR1,GFPT1,CTSS,FN1,PIK3C2A,AQP1,GPR173,NAMPT,TRIB3,SLC9A1,ATP1A3,PRKCZ,RBFOX2,SH2B2,INSR,CALCOCO1,PRLR,THRA,INHBB,ATP6V0E1,P…
GO_REGULATION_OF_CELL_KILLING	0.456752	1.31855	0.0945946	0.742344	63	35	HLA-A,MICA,HLA-B,ICAM1,IL11,HLA-E,IL23A,LAMP1,B2M,LGALS9,STX7,AGER,BCL2L11,TGFB2,RASGRP1,PPP3CB,BAD,LAG3,SERPINB9,ARRB2,AP1G1,TAP1,IL7R,RIPK3,P2RX7,STAT5B,F2RL1,CADM1,FADD,PVRL2,CD226,CEACAM1,PVR,IL12A,CCL2
GO_RETINA_HOMEOSTASIS	0.452363	1.31621	0.0958904	0.742987	71	37	CDHR1,NPHP3,NXNL2,BBS12,ABCA4,DFNB31,SPATA7,DRAM2,B2M,POTEE,ACTG1,BBS10,PRR4,BBS4,CLN8,POTEF,BBS2,ALB,POC1B,CDH3,CIB2,BBS1,AZGP1,RP1,LYZ,CROCC,NPHP4,USH1G,IQCB1,ACTB,MKKS,ERCC6,SOD1,USH1C,WDR36,PRDX1,HSPB1
GO_ACUTE_PHASE_RESPONSE	0.508051	1.31611	0.126761	0.743308	43	22	SERPINA3,CD163,FN1,ITIH4,IL1A,SAA1,TFRC,CEBPB,STAT3,PLSCR1,ASS1,IL6R,IL6,SIGIRR,HNRNPK,SERPINA1,STAT5B,IL1RN,HFE,SERPINF2,HIF1A,IL1B
GO_LYMPHOCYTE_ACTIVATION	0.357119	1.31485	0.0107527	0.748186	342	222	IL21R,ITGB2,CD7,EBI3,WNT4,TGFB1,HDAC9,IKZF3,MAFB,LGALS1,RELB,LCP1,TREML2,WAS,JMJD6,RORC,IL7,MICA,HDAC5,ULBP2,ICAM1,HMGB1,FYN,DPP4,MICB,PIK3CD,IL11,HLA-E,IL23A,CD8A,RBPJ,TPD52,FNIP1,BTN3A1,PRLR,ULBP1,SWAP70,ZFP36L1,ADAM17,LEPR,IGBP1,CYP26B1,RUNX2,IL18,SKAP2,SLAMF7,BCL3,GPR183,FLT3LG,MYH9,B2M,IL18R1,IFNE,ULBP3,CEBPB,POLM,BCL6,NKAP,DLL4,IL15,ICOSLG,CD86,IRF1,PPP3CA,DLG1,KIF13B,CCL21,STK11,ATG5,NHEJ1…
GO_NEGATIVE_REGULATION_OF_REPRODUCTIVE_PROCESS	0.457348	1.31328	0.108108	0.753356	54	35	OSM,WNT4,ASTL,SNAI1,PTGDS,DUSP1,FBXO43,RPS6KA2,TIMP1,STK11,EAF2,OVGP1,PRKAR1A,ACVR1C,NPR2,SULF1,PRKACB,ZFPM2,BMP4,AMH,CDKN1B,ZP3,PRDX4,ADA,BMP7,LIF,HORMAD1,OVOL1,PRKACA,FBXO5,SERPINF1,MSH2,RAD1,ARHGDIB,WDR77
GO_PYRIMIDINE_RIBONUCLEOSIDE_METABOLIC_PROCESS	-0.322398	-0.940018	0.5	0.754721	33	21	UPP1,CDA,NME7,ENTPD4,CMPK1,UCK1,NME3,UCKL1,UPRT,NME6,AK3,APOBEC3F,NME4,CTPS2,APOBEC3C,DHODH,UCK2,NME1,APOBEC3G,UMPS,CAD
GO_DETECTION_OF_CHEMICAL_STIMULUS_INVOLVED_IN_SENSORY_PERCEPTION_OF_TASTE	-0.322479	-0.9399	0.481481	0.755004	46	17	TAS2R5,TAS2R3,TAS2R4,TAS2R60,TAS1R3,CST1,TAS2R30,TAS2R19,TAS2R41,TAS2R43,AZGP1,TAS2R50,TAS2R20,TAS2R14,TAS2R31,RTP4,TAS2R13
GO_COFACTOR_METABOLIC_PROCESS	0.347597	1.31274	0.0326087	0.756229	334	275	ALDOC,ENO2,ACSS2,PFKFB4,GPI,PGAM2,HK2,PFKFB3,LDHA,HMOX1,PGK1,MVD,SCD,PFKFB1,GAPDH,HKDC1,PFKP,ENO1,MVK,HMGCR,PGAM1,AASS,VNN1,AKR1B1,MAT1A,ABCB6,ALDH1L2,MTHFR,HK3,ACSF2,SDHAF1,VKORC1,ACSL4,ELOVL3,KYNU,HMGCL,SARDH,TPI1,NAMPT,ASPDH,NNT,ELOVL7,NADK,ACLY,PANK3,PFKFB2,IDH1,DERA,HK1,THTPA,OXSM,NMNAT3,AFMID,ALDOA,AKR1C1,ISCA2,SLC25A1,DHFRL1,CYB5R4,PFKL,PGM1,PANK4,PDXP,PDXK,TKT,MMS19,PGLS,MCEE,LIAS,PTPLA,S…
GO_ADULT_BEHAVIOR	0.409337	1.31245	0.117647	0.757825	135	68	MAFG,SLITRK6,SDK1,TMOD1,CSTB,EPHA4,EFNB3,ATP1A3,SHANK2,NPC1,DNM1,PPARA,APP,HTRA2,PTEN,LGI4,NTAN1,ZFHX2,CDK5,CHRNB1,ABHD12,GIGYF2,MECP2,PUM1,NLGN3,BTBD9,ABAT,PPT1,BBS4,CLN8,ARCN1,ARRB2,GRIN2D,NTSR1,BBS2,PARK2,OXR1,CACNB4,PAFAH1B1,ADAM22,USP46,TBCE,CHD7,TSC1,MAPT,SLITRK5,GLRB,FOXA2,ATP1A2,PCDH17,CTNS,HDAC2,HIPK2,HOMER1,PARK7,NR4A2,PBX3,FXN,NR4A3,CNP,ID2,DMBX1,CHRNA5,SNCG,FGF12,EPS8,SPTBN2,HOXB8
GO_REGULATION_OF_VASOCONSTRICTION	0.452625	1.31139	0.0540541	0.759375	66	37	TACR1,ADM,ECE1,ACE,GJA1,CAV1,KCNMB4,ICAM1,PTGS1,APLN,DOCK4,ALOX5,BDKRB2,F2R,ACE2,DOCK5,BMPR2,ADRA2B,OXTR,CX3CL1,ADRA1B,TBXA2R,ATP1A2,PRKCQ,AVPR2,AKT1,PER2,EDN1,CHRM3,PTGS2,ADRA2C,HIF1A,EDN2,SHC1,TRPM4,UTS2R,GJA5
GO_LENS_DEVELOPMENT_IN_CAMERA_TYPE_EYE	0.431702	1.31174	0.0519481	0.759486	66	47	SLITRK6,TGFB1,TMOD1,WNT2B,TGFBR1,GJA1,KDM5B,TBC1D20,BFSP1,DLG1,SMAD3,CRYGS,CDON,CTNNB1,SHROOM2,NHS,PVRL3,TDRD7,C6orf170,TGFBR2,SKI,SKIL,BCAR3,HIPK1,MAF,WNT2,SIX5,BMP4,MEIS1,CTNS,FZR1,HIPK2,GATA3,CRYAB,FRS2,MED1,WNT7B,NF2,CDK4,PYGO2,CDK2,SLC7A11,PVRL1,FOXE3,VIM,EPHA2,PROX1
GO_NEGATIVE_REGULATION_OF_TUMOR_NECROSIS_FACTOR_SUPERFAMILY_CYTOKINE_PRODUCTION	0.512386	1.31049	0.190476	0.761409	44	24	ERRFI1,ACP5,TNFAIP3,GPNMB,NFKBIL1,BCL3,LGALS9,MC1R,PTGER4,ARRB2,TSPO,HSF1,RARA,ZC3H12A,PTPN22,CD274,IRAK3,TWIST1,TLR4,GAS6,GSTP1,TRIM27,AXL,FOXP3
GO_RESPONSE_TO_CARBOHYDRATE	0.380021	1.30687	0.0714286	0.762075	168	125	PDK3,TH,TXNIP,LDHA,ACP5,NKX6-1,TGFB1,PPARGC1A,LGALS1,MLXIPL,SPARC,GIPR,SLC26A6,IRS2,COL6A2,GJA1,ICAM1,ILDR2,GFPT1,FN1,RAB11FIP5,PFKFB2,RPS6KA2,MAFA,PLAU,AACS,PFKL,PPP1R15A,MAP2K6,PTEN,GNB2L1,SLC2A5,PPP3CA,HNF1B,PPARD,KCNJ11,ITGA2,AGER,CTSB,SMAD2,LYN,SIDT2,CYBA,SRF,ERCC1,TCF7L2,SIN3A,BAD,PTGER4,ZNF236,EP300,ERN1,ACVR1C,UCP2,CTGF,GJB6,CLEC7A,RAB11FIP2,POLG,VAMP2,MAP2K7,PTK2B,GRIK5,OGT,SARM1,TGFBR2,…
GO_REGULATION_OF_LIPID_STORAGE	0.463712	1.30718	0.0571429	0.762398	41	31	SCARB1,TNF,ITGB3,NFKBIA,C3,PLA2G10,ALKBH7,PPARA,SREBF2,ABCG1,PNPLA2,FTO,FITM2,PTPN2,IL6,ZC3H12A,FBXW7,OSBPL8,ACACB,OSBPL11,ITGAV,NR1H2,NR1H3,ABHD5,EHD1,MSR1,SIRT1,PPARG,MEST,NFKB1,ABCA1
GO_RESPONSE_TO_KETONE	0.366855	1.30884	0.0952381	0.763432	182	132	CA9,TH,TXNIP,TACR1,ERRFI1,TGFB1,ADAMTS1,GABRB1,CATSPER1,C3,SOCS3,PTN,ADRB2,FBXO32,AKR1B1,CATSPER2,DUSP1,CAV1,PTGS1,FN1,CDKN1A,AQP1,INSR,AACS,PRKCE,JUNB,FOS,CASP9,SMYD3,MAOB,GNB1,KLF4,KCNJ11,KLF9,AGER,CCL21,ASS1,FOXO1,TGFB2,SRD5A1,CALM2,RELA,SIN3A,BAD,PTGER4,EP300,TSPO,DSG2,CALM3,KLF6,IL6,GNAI1,P2RY6,ABHD2,SREBF1,ATP2B1,HNRNPK,OXTR,CLDN4,HNRNPD,GHR,PRKAA2,GNG2,CATSPERB,PTGER2,ESR2,BMP4,CALM1,TGFB3…
GO_RESPONSE_TO_OSMOTIC_STRESS	0.427191	1.30828	0.116883	0.763554	63	50	TH,MYLK,ERRFI1,TNF,TSC22D3,RCSD1,RELB,SLC2A1,AQP1,SLC6A12,SLC12A6,SLC2A4,BDKRB2,RAC1,ICOSLG,ATF2,SERPINB6,ITGA2,STK39,CAB39,PKN1,PDPK1,TSPO,OXSR1,MAP2K7,PTK2B,NFAT5,TSC22D2,AKT2,PLK3,NKX2-1,CAPN3,CCL5,ARHGEF2,BAX,LRRC8A,MAP7,TLR3,CSDA,ANXA7,NTS,MAPK13,HSP90AB1,MARVELD3,DDX3X,SORD,HIF1A,PKD2,HSP90AA1,HNMT
GO_MAINTENANCE_OF_PROTEIN_LOCALIZATION_IN_ORGANELLE	0.47604	1.3073	0.0972222	0.764003	29	28	HK2,PDIA2,HK1,SUN1,PINK1,MORC3,BCL3,KDELR3,KDELR2,OS9,PDIA3,BBS4,TSPO,KDELR1,HSPA5,GRIK5,TAF3,ARL2,ANKRD13C,SYNE1,TAF8,SUPT7L,PML,AKT1,SUN2,TOPORS,ARL2BP,GPAA1
GO_LEUKOCYTE_CELL_CELL_ADHESION	0.366103	1.30904	0.0444444	0.764848	255	164	ITGB2,ITGA5,CD7,TNF,EBI3,WNT4,TGFB1,TNIP1,MAFB,RELB,LCP1,TREML2,WAS,JMJD6,RORC,IL7,MICA,ICAM1,HMGB1,FYN,DPP4,MICB,PIK3CD,HLA-E,IL23A,CD8A,BTN3A1,NT5E,PRLR,ZFP36L1,ADAM17,LEPR,CYP26B1,RUNX2,BCL3,MYH9,CERCAM,B2M,IL18R1,IFNE,CEBPB,NKAP,DLL4,IL15,ICOSLG,CD86,IRF1,PPP3CA,DLG1,S100A9,KIF13B,CCL21,STK11,SEMA4D,RAC2,ATG5,NHEJ1,SP3,SMAD3,CXADR,JAG2,FOXP1,SRF,ATP7A,RAB27A,LCK,CTNNB1,ROCK1,FERMT3,PPP3CB,BRA…
GO_POSITIVE_REGULATION_OF_TYROSINE_PHOSPHORYLATION_OF_STAT3_PROTEIN	0.460676	1.30749	0.152778	0.765201	37	27	OSM,VEGFA,SOCS3,CSF1R,IL23A,PTK6,IL24,IL18,STAT3,IL15,IL6R,PTGER4,CRLF1,IL6,STAP2,GHR,IL31RA,JAK2,HDAC2,LIF,ARL2BP,ISL1,HES1,IL6ST,FGFR3,CNTF,CLCF1
GO_VESICLE_ORGANIZATION	0.355115	1.30934	0.0212766	0.765325	280	238	SRPX,VAMP1,SYT11,SLC17A7,RAB3A,SNX32,C2CD4C,CNIH3,STXBP1,ATP8A1,RFX2,VPS37D,LYST,CAV1,SYT5,PIK3C2A,TMF1,COL7A1,TRAPPC6A,SYT8,TBC1D20,TSNARE1,ATP8A2,ANXA2,STX11,TC2N,SEC24A,STX2,NKD2,SYT17,SEC24D,DOC2A,FCHO1,RAB20,SNX3,VAMP5,SEC22B,BLOC1S3,TRAPPC3,CNIH2,TFG,BET1,RAB1A,SNAP25,PICALM,F2R,MITD1,RAB7A,STX7,VPS37A,LRSAM1,SYT15,RAB7L1,ARF1,TMED2,SYTL2,STX5,CD59,WASL,S100A10,TRAPPC5,CHMP4B,SYTL3,UVRAG,ST…
GO_CELLULAR_RESPONSE_TO_ALKALOID	0.527591	1.30942	0.123288	0.767036	34	19	TH,TNF,GSTM2,PPARGC1A,ICAM1,PLAU,KCNJ11,RELA,BAD,PPP1R9B,KIAA0146,CCL5,MDM2,BCL2L1,SEPN1,CCNA2,NFKB1,BLM,RAD51
GO_REGULATION_OF_SPINDLE_ORGANIZATION	-0.320087	-0.934114	0.583333	0.77009	20	19	CHMP4B,VPS4B,CHMP1B,CHMP5,PDCD6IP,PARP3,CHMP1A,CHMP3,CHMP2A,CHMP2B,TPR,PKD1,CHMP4C,RNF4,PSRC1,SENP6,BORA,TPX2,PLK1
GO_REGULATION_OF_PEPTIDASE_ACTIVITY	0.350473	1.29965	0.0103093	0.770939	392	272	EGLN3,SERPINA3,NEK5,GPI,FAM162A,PI3,NGFR,WFDC2,TNF,VEGFA,SSPO,BIRC3,SERPINA5,VIL1,PCOLCE2,C3,CD109,NOL3,CST5,TFPI,KAL1,CYFIP2,PCOLCE,CSTB,GSN,F3,VTN,CAV1,SPOCK1,RENBP,HMGB1,HERPUD1,TRADD,PLAUR,FN1,AQP1,COL7A1,FNIP1,ITIH4,TNFRSF10B,RECK,SERPINB1,PINK1,PERP,PSMB8,WFDC3,TBC1D10A,CDKN2D,IGBP1,POR,MICAL1,SERPINE1,PROS1,C4B,PICALM,APOPT1,CSNK2A1,F2R,ALOX12,MMP9,ITIH5,CASP9,APP,CST1,LGALS9,HTRA2,ACER2,S…
GO_REGULATION_OF_LEUKOCYTE_MEDIATED_CYTOTOXICITY	0.475208	1.29969	0.128571	0.772607	53	31	HLA-A,MICA,HLA-B,ICAM1,HLA-E,IL23A,LAMP1,B2M,LGALS9,STX7,AGER,RASGRP1,PPP3CB,LAG3,SERPINB9,ARRB2,AP1G1,TAP1,IL7R,RIPK3,P2RX7,STAT5B,F2RL1,CADM1,FADD,PVRL2,CD226,CEACAM1,PVR,IL12A,CCL2
GO_NUCLEOSIDE_TRIPHOSPHATE_METABOLIC_PROCESS	0.364291	1.30011	0.0425532	0.772614	228	193	ALDOC,ENO2,AK7,PFKFB4,GPI,PGAM2,HK2,PFKFB3,LDHA,PGK1,TGFB1,AK4,PFKFB1,GAPDH,HKDC1,PFKP,ENO1,PGAM1,ENPP1,GUK1,HK3,LRRK2,NME7,TPI1,NADK,PFKFB2,HK1,AK8,PRKAG2,ALDOA,SLC25A25,PFKL,C11orf83,GBAS,PGM1,MECP2,HSPA1B,COX7A2L,AKD1,NDUFB8,ENO3,TAZ,BAD,AK2,ATP6V1B2,COX6C,RHOQ,COX6A1,COX4I1,NUDT16,ATP5O,TBPL1,ATP6V0A1,CMPK1,UQCRC1,GNAI3,NDUFS7,TCIRG1,DGUOK,GALK1,UCK1,COX6B1,COX5A,COX15,ATP5L,NDUFB5,OLA1,NDUFB…
GO_FC_EPSILON_RECEPTOR_SIGNALING_PATHWAY	-0.219544	-0.933158	0.666667	0.77278	142	110	NFKBIA,IKBKG,KRAS,PSMB8,PAK1,FOS,UBE2V1,RAC1,FER,PSMB9,UBE2D2,MAPK3,GRB2,PPP3CA,NFATC1,UBA52,LYN,FBXW11,BCL10,RPS27A,PLCG2,NFATC2,CALM2,RELA,PSMD10,UBE2D1,PPP3CB,PDPK1,MALT1,BTRC,GAB2,MAPK9,PIK3R2,NRAS,PIK3R1,CALM3,SKP1,TAB2,MAP2K7,PPP3R1,PSMA6,PIK3CB,MAPK1,JUN,MAP2K4,LAT,TRAF6,MAP3K7,SOS1,PLCG1,CALM1,PSMB4,PRKCQ,PSMB1,TAB1,TAB3,PSMA2,PSMC1,PSMB7,PAK2,PSME1,TEC,PSMC4,PSMD4,PSMF1,PSMC5,PIK3CA,PSMC…
GO_POSITIVE_REGULATION_OF_DNA_TEMPLATED_TRANSCRIPTION_ELONGATION	-0.283972	-0.932985	0.552632	0.773528	23	22	ELL,BRD4,ELL3,SUPT5H,CDC73,GTF2F1,EAPP,TCEB1,GTF2F2,HMGN1,SUPT4H1,PAF1,CTR9,LEO1,DDX39B,SUPT6H,ERCC6,RTF1,WDR61,THOC5,THOC1,SUPT16H
GO_REGULATION_OF_CARDIAC_MUSCLE_CELL_PROLIFERATION	-0.311442	-0.932714	0.483871	0.774256	29	23	GATA6,GJA1,RBPJ,SAV1,FGFR2,MAPK11,FGF9,TGFBR2,TBX20,NKX2-5,NRG1,FGF20,WNT2,HEY2,FGF2,FGFR1,TP73,MAPK14,NOTCH1,CDK1,NOG,TBX2,CCNB1
GO_OLIGOSACCHARIDE_LIPID_INTERMEDIATE_BIOSYNTHETIC_PROCESS	-0.320549	-0.932662	0.457143	0.774337	20	20	MVD,ALG13,PQLC3,ALG9,DHDDS,ALG10B,ALG2,NUS1,ALG12,DPAGT1,ALG3,ALG10,DOLK,ALG14,ALG8,SRD5A3,DOLPP1,ALG6,MPDU1,ALG1
GO_REGULATION_OF_LEUKOCYTE_DIFFERENTIATION	0.358654	1.30014	0.0449438	0.774429	232	160	CCR1,TNF,MITF,TGFB1,IKZF3,HCLS1,MAFB,LGALS1,CSF1R,INHA,TNFSF9,VNN1,IL7,HLA-B,PRDM16,INHBA,PGLYRP3,CYLD,HMGB1,CA2,FSTL3,IL23A,PRKCZ,PRDM1,ADAM8,CAMK4,IRF7,CYP26B1,NF1,FLT3LG,INPP5D,PPP2R3C,CEBPB,FOS,UBASH3B,MLL5,LGALS9,BCL6,NKAP,IL15,CD86,IRF1,ZBTB46,NDFIP1,TESC,NRARP,KIAA0922,AGER,LYN,ATP6AP1,RB1,FOXP1,RLTPR,RASGRP1,CD83,CTNNB1,BAD,TRIB1,CD101,CD74,IL29,AP3B1,TFE3,RASSF2,RIPK2,PIK3R1,ANXA1,GATA2,…
GO_REGULATION_OF_PEPTIDE_TRANSPORT	0.358035	1.29841	0.0217391	0.775141	256	170	RAPGEF4,HLA-DRB1,TNF,SLC25A4,NKX6-1,NFKBIA,NOL3,FAM132A,RBCK1,GIPR,HMGCR,SLC26A6,IRS2,C8orf4,HMGN3,EDA,NR1D1,GJA1,NLGN2,CYLD,SLC2A1,CA2,PDE4C,RAB8B,NOV,APLN,IL23A,RFX3,PLA2G6,PFKFB2,INHBB,SERP1,AACS,IL18,PIM3,PRKCE,BCL3,SNAP25,PFKL,IL18R1,SIRT4,LGALS9,ANXA5,PPP3CA,STX4,ARNTL,RHOA,PPARD,ITPR3,KCNJ11,S100A9,C1QTNF3,MARCKS,UCN,EFNA5,STX1A,SIDT2,FBXW11,PPM1A,SLC24A6,G3BP2,NCOA6,PAX8,ABAT,TCF7L2,ARHGE…
GO_RESPONSE_TO_METAL_ION	0.358508	1.30033	0.0412371	0.775515	333	238	NDRG1,SCN5A,TH,MT1E,PGAM2,TXNIP,BNIP3,CACNA1H,MT1M,SLC30A10,ACP5,HMOX1,MT1X,LOXL2,SLC6A3,ATP7B,PAM,MT1G,APBB1,PPARGC1A,CD14,C3,SLC30A3,ECE1,MTL5,SPARC,GIPR,GSN,DUSP1,CAV1,KCNMB4,ICAM1,LRRK2,CA2,RASA4,SLC25A23,FN1,AQP1,FSTL3,MT2A,NT5E,KCNIP2,INSR,KRT14,MT1F,RASGRP2,TRPC1,NPC1,SLC34A3,ADAM9,IL1A,GDI1,GSK3B,JUNB,CDH1,B2M,LONP1,TFRC,FOS,CASP9,APP,ACO1,CYB5A,LTA4H,CD86,S100A13,PTEN,ASPH,ANXA5,CAMK2D,N…
GO_GLUCOSAMINE_CONTAINING_COMPOUND_METABOLIC_PROCESS	0.480634	1.29822	0.126761	0.776299	26	21	PGM3,CHI3L2,RENBP,GFPT1,CHST7,MGEA5,AMDHD2,GNPDA1,OVGP1,GNPDA2,CHST4,OGT,NAGK,GNPNAT1,GNE,CTBS,LARGE,CHI3L1,NANP,EXTL2,CHID1
GO_REGULATION_OF_DENDRITIC_SPINE_DEVELOPMENT	0.424066	1.2977	0.111111	0.776645	56	41	SDK1,NGEF,PALM,EFNA1,EPHA4,LRRK2,SRCIN1,ZMYND8,CPEB3,DISC1,ITPKA,DNM3,ARF1,PTEN,CDK5,MARCKS,NLGN3,FMR1,GRN,EEF2K,APOE,ASAP1,PDLIM5,BAIAP2,PAFAH1B1,HNRNPK,NRG1,PSEN1,PPP1R9A,HDAC2,CFL1,SIPA1L1,CAPRIN1,CAPRIN2,PLK2,TIAM1,ARF6,MTOR,LPAR1,LRP8,CAMK1
GO_SPINAL_CORD_MOTOR_NEURON_DIFFERENTIATION	0.488207	1.30042	0.136986	0.777213	34	21	NKX6-1,ZC4H2,PTCH1,GDPD5,HOXC10,GIGYF2,ISL2,CLN8,SUFU,IFT172,TCTN1,ABT1,TBX20,DYNC2H1,SOX4,GLI2,GLI3,ISL1,LMO4,MNX1,LHX4
GO_NEGATIVE_REGULATION_OF_CELL_CELL_ADHESION	0.388262	1.30148	0.0740741	0.778224	138	91	BMP2,HLA-DRB1,TGFB1,PAG1,SNAI2,ADRB2,EPB41L5,CYLD,HMGB1,PDE5A,BTN2A2,VTCN1,SWAP70,MYADM,C10orf54,CDH1,ALOX12,CEBPB,UBASH3B,PPARA,ITCH,LGALS9,PODXL,BCL6,IRF1,NDFIP1,NRARP,KIAA0922,KLF4,DLG1,SPINT2,CCL21,IL20RB,ASS1,ABAT,PTK2,LAG3,MAPK7,PELI1,DUSP3,PRKAR1A,MAD2L2,CD74,IL29,MARCH7,DUSP22,ANXA1,PTPN2,ABL1,CD276,MAP2K5,LGALS3,SOCS5,IL4R,NFKBID,PTPN22,CD274,SERPINE2,FOXJ1,PRKG1,PRKCD,FXYD5,BMP4,EPCAM,J…
GO_POSITIVE_REGULATION_OF_EPITHELIAL_CELL_PROLIFERATION	0.358809	1.30104	0.0493827	0.778438	154	108	SCN5A,BMP2,TACR1,TNFAIP3,ITGB3,VEGFA,PGF,TGFB1,PTN,F3,TGFBR1,HYAL1,VASH2,CAV1,VEGFB,FOXP2,KDM5B,HTRA1,ODAM,SOX9,EGFR,NF1,EGFL7,CCL26,TNFSF12,CDC42,NRARP,TGM1,RICTOR,ARNT,CYBA,NRP1,CTNNB1,RREB1,FGFR2,BAD,SEMA5A,B4GALT1,WDR48,C19orf10,STAT5A,FGF9,PDGFB,ZNF304,IL6,BMPR2,PRKD2,MAP2K5,CAV2,CDH3,PDCD6,JUN,NRP2,PRKD1,TWIST1,EYA1,WNT2,FGF2,BMP6,DLX6,BMP4,GLUL,ECM1,PLXNB3,STXBP4,EGR3,CCL5,BMPR1A,PRKCA,CCL…
GO_REGULATION_OF_NATURAL_KILLER_CELL_ACTIVATION	0.498872	1.30048	0.128571	0.779022	27	18	MICA,PGLYRP3,IL23A,IL18,BLOC1S3,LAMP1,FLT3LG,IL15,PIBF1,RASGRP1,AP1G1,ZBTB1,PTPN22,STAT5B,GAS6,RHBDD3,AXL,IL12A
GO_REGULATION_OF_ENDOCYTOSIS	0.367734	1.30164	0.0337079	0.779608	199	148	PRTN3,SCARB1,TNF,VEGFA,TGFB1,CD14,C3,C2,CLIP3,PTX3,VTN,DNM2,CAV1,HMGB1,ABR,STON1,SDCBP,ANXA2,EPN2,SMAP1,ANO6,SNX3,SERPINE1,PROS1,CBL,PCSK9,C4B,PICALM,TBC1D5,B2M,PRKCG,MFGE8,UNC119,RAB4B,RAC1,LRSAM1,CAMK1D,OPHN1,ARF1,PTEN,GNB2L1,C4A,NEDD4L,WASL,RAB5A,ITGA2,CD47,AGER,RAB5B,CCL21,MIB1,CD63,PLCG2,ARFGAP1,ABL2,ABCA7,CYBA,TNK2,BTBD9,SNX33,RAB27A,PPT1,EEF2K,ARRB2,ATXN2,MERTK,PLD2,LDLRAP1,PACSIN2,CD2AP,G…
GO_REGULATION_OF_MULTICELLULAR_ORGANISM_GROWTH	0.42747	1.30196	0.08	0.77984	66	46	PLAC8,STC2,SLC6A3,VIL1,ADRB2,PTCH1,ATP8A2,ATRN,APP,HTRA2,STAT3,MBD5,FTO,LGMN,FGFR2,BBS4,BBS2,STAT5A,PLS1,GAMT,HSF1,CREB1,RAI1,EZR,PTPN11,SGPL1,TNKS2,CHD7,GHR,STAT5B,NIPBL,GNAS,AFG3L2,GPR21,CELF1,PIK3CA,MKKS,POU3F2,PPIB,FXN,AGPAT6,CSF1,SOD1,GPAM,ADRB1,BCL2
GO_CONNECTIVE_TISSUE_DEVELOPMENT	0.37733	1.30321	0.0930233	0.779855	194	141	STC1,ARRDC3,BMP2,SMAD9,PDGFRB,TGFB1,PPARGC1A,SNAI2,SNAI1,WNT2B,MMP13,RORC,SH3PXD2B,COL27A1,RARB,HYAL1,MUSTN1,TGFBI,NOV,ACTA2,NAMPT,BMPR1B,THRA,SOX9,FOXD1,ROR2,AACS,BMP8B,RUNX2,SLC25A25,THBS3,ZNF516,IMPAD1,MEF2D,TIMP1,HYAL3,MAPK3,PPARD,ATF2,DYRK1B,TBL1XR1,EIF2AK3,TGFB2,SRF,CHSY1,ATP7A,FTO,COL1A1,BBS4,HOXA3,CTGF,BBS2,SLC39A13,FGF9,BARX2,IFT80,FBXW4,MYCN,LRP6,PDGFB,TGFBR2,SOX8,SMAD5,RARA,CHST11,BMPR…
GO_CELLULAR_RESPONSE_TO_VASCULAR_ENDOTHELIAL_GROWTH_FACTOR_STIMULUS	0.477978	1.30112	0.108108	0.780226	30	22	VEGFA,MT1G,PDGFRB,FN1,DLL4,MAPKAPK2,NRP1,ITGB1BP1,ERN1,PRKD2,NRP2,PRKD1,DAB2IP,MAPK14,EGR3,NOTCH1,AKT1,FOXC1,NR4A1,XBP1,MYO1C,HSPB1
GO_PROTEIN_ACTIVATION_CASCADE	0.471868	1.30198	0.144737	0.781886	99	26	C3,TFPI,C2,F3,SUSD4,C1RL,CFB,C8G,C4B,C1R,C4A,C1S,SERPING1,CD55,CFD,PRCP,CFI,MASP1,CFH,CFP,CD46,COLEC10,C4BPB,C5,C1QBP,CLU
GO_REGULATION_OF_MUSCLE_ADAPTATION	0.426279	1.30213	0.125	0.783428	63	49	SCN5A,NOS3,ERRFI1,PPARGC1A,NOL3,ECE1,TNNT1,FBXO32,PDE5A,SLC9A1,CTDP1,GSK3B,AKAP6,PDE9A,CAMK2D,P2RX4,PPP3CA,RGS2,KLF4,CDK9,MTMR4,AKAP13,EP300,MTPN,ATP2B4,GTF2IRD1,CAMK2G,GSK3A,AKAP1,HDAC4,GLRX3,PRKCA,DDX39B,LMCD1,SEPN1,NEDD4,ADK,EDN1,NR4A3,PIN1,IL6ST,MTOR,RPS6KB1,ACTN3,ATP2A2,PARP1,TNNC1,GTF2I,IGFBP5
GO_PROTEIN_KINASE_B_SIGNALING	-0.265333	-0.928961	0.607143	0.784266	34	27	TNF,TGFB1,SOX9,SIRT2,ILK,PTEN,EP300,MERTK,AKT2,PLK3,CD40,SESN2,CCL5,RPS6KB2,GAS6,SETX,PIK3CA,AKT1,TSC2,PIK3C2B,RPS6KB1,AXL,TYRO3,THEM4,IL1B,EPHA2,CCL2
GO_ARACHIDONIC_ACID_METABOLIC_PROCESS	0.469306	1.29561	0.148148	0.786485	50	32	ALOXE3,ALOX12B,CYP4F12,PLA2G4C,PTGDS,PTGS1,PLA2G10,ALOX5,MGLL,ALOX12,DAGLB,MAPK3,EPHX2,FAAH2,PLA2G4A,CYP2E1,CYP1B1,PTGES3,ALOX15,CYP2D6,CYP2U1,CBR1,CYP2C18,SPHK1,PNPLA8,AKR1C3,CYP2J2,PLA2G4B,PTGS2,FAAH,DAGLA,PTGES
GO_MONOVALENT_INORGANIC_CATION_HOMEOSTASIS	0.395748	1.29553	0.0352941	0.787046	123	84	MAFG,ATP6V1C2,SLC4A5,SLC17A7,SCNN1B,ATP6V1F,PDK4,SLC26A7,CYP4F12,SLC26A1,SLC26A6,KCNH2,LRRK2,CA2,SLC9A5,SLC9A1,ATP1A3,ATP6V0E1,SLC4A4,RAB20,ATP6V1D,RAB7A,SLC9A7,ATP1B2,CLN5,CAMK2D,NEDD4L,ATP6V1H,ATP6V1C1,CLIC4,SCNN1A,ATP6V0D1,ATP6AP1,SLC26A11,ATP6V1G2,PPT1,PDK2,ATP6V1B2,SLC9A8,TMEM175,ATP6V0A1,ATP6V1G1,TCIRG1,SLC9A6,ATP6V0C,ATP6V1E1,TMEM165,RAB38,ATP6V0D2,SLC9A9,TTPA,ATP1A2,ATP6V1A,CLN3,ATP1B1,AT…
GO_NEGATIVE_REGULATION_OF_ENDOTHELIAL_CELL_APOPTOTIC_PROCESS	0.546756	1.29498	0.148649	0.787824	27	15	TNFAIP3,ICAM1,ANGPTL4,IL11,SERPINE1,TNIP2,BRAF,SEMA5A,MAPK7,ABL1,NDNF,GATA3,GAS6,NFE2L2,ANGPT1
GO_POSITIVE_REGULATION_OF_ERBB_SIGNALING_PATHWAY	-0.27573	-0.927349	0.652174	0.788553	36	28	EGF,AFAP1L2,PLAUR,RBPJ,PTK6,ADAM17,CBL,MMP9,HAP1,UBA52,RPS27A,ARAP1,SHKBP1,ADRA2B,FBXW7,GPER,ESR2,DOK1,SOS1,PDE6G,AKT1,TGFA,NUP62,UBB,ADRA2C,ADORA1,EREG,AGR2
GO_CHONDROITIN_SULFATE_PROTEOGLYCAN_METABOLIC_PROCESS	0.48108	1.29518	0.171053	0.788829	43	27	B3GAT1,HYAL1,CHST15,DSEL,IDS,XYLT2,CHST7,IMPAD1,CHSY1,HEXB,CHPF,CSGALNACT2,XYLT1,B3GAT3,CHST11,CHPF2,CHSY3,CHST3,CSPG4,VCAN,NDNF,HEXA,IDUA,ACPL2,B3GALT6,ARSB,SLC35D1
GO_NUCLEOTIDE_EXCISION_REPAIR_DNA_DUPLEX_UNWINDING	-0.294147	-0.926461	0.444444	0.790939	22	21	DDB2,CETN2,UBA52,CUL4B,RPS27A,GTF2H5,GTF2H4,RAD23B,XPC,CUL4A,RBX1,GTF2H1,XPA,ERCC3,GTF2H3,ERCC2,GTF2H2,DDB1,UBB,PARP1,CHD1L
GO_ACTIVATION_OF_JUN_KINASE_ACTIVITY	-0.269443	-0.922216	0.647059	0.792337	35	29	MAPK8IP3,MAP3K2,MAP3K10,SPAG9,PKN1,ERN1,DBNL,MAP2K7,KIAA1804,MAP3K9,AXIN1,MAP4K5,MUL1,DAXX,MAP4K1,MDFIC,MAP4K2,PTPN1,DAB2IP,MAP3K5,GAB1,MAP3K11,ERCC6,PTPLAD1,SYK,RIPK1,MAP3K6,MDFI,ZAK
GO_MACROAUTOPHAGY	0.347814	1.29335	0.0416667	0.792834	281	231	RRAGD,MYLK,PDK1,HK2,ATG9B,ADAMTS7,PDK4,TP53INP2,CD163L1,PLOD2,FAM131B,PFKP,WDR45L,TNIK,FGFBP1,OPTN,KRT15,ALKBH5,WIPI1,PRKAB2,ZFYVE1,MAP1LC3A,STBD1,HIST1H3H,MAP2K1,OBSCN,MAP1A,STOM,HIST1H3D,PI4K2A,WDR45,PINK1,EPG5,PRKAG2,TMEM39A,ATG4A,SQSTM1,C1orf210,MYOM1,MAP1LC3B2,MAP3K12,ATG14,IST1,GABARAP,KCNQ1,ZNF189,MAP1LC3C,RAB1A,GABARAPL2,RRAGC,TBC1D5,ATG9A,RB1CC1,RAB7A,C8orf59,TOMM20,MBD5,ATG12,MTSS1,ANXA…
GO_CELLULAR_RESPONSE_TO_INSULIN_STIMULUS	0.366251	1.29323	0.043956	0.793556	146	122	ATP6V1C2,RAB31,ERRFI1,ATP6V1F,HDAC9,LPIN1,PDK4,IRS2,HDAC5,ENPP1,CPEB2,GFPT1,PIK3C2A,NAMPT,TRIB3,SLC9A1,PRKCZ,SH2B2,INSR,INHBB,ATP6V0E1,AP3S1,SLC2A4,ATP6V1D,PCSK9,BAIAP2L1,WDTC1,PAK1,IGF1R,RAB13,FER,EIF4EBP1,BCAR1,INPP5K,ATP6V1H,GRB2,ATP6V1C1,ATP6V0D1,RAB10,KAT2B,ATP6AP1,PRKCI,FOXO1,SRD5A1,ATP6V1G2,PDK2,EEF2K,PDPK1,TBC1D4,ATP6V1B2,UCP2,RHOQ,PIK3R2,MYO5A,ATP6V0A1,ATP6V1G1,VAMP2,PIK3R1,RAB8A,TCIRG1,…
GO_CELL_SURFACE_RECEPTOR_SIGNALING_PATHWAY_INVOLVED_IN_CELL_CELL_SIGNALING	0.438988	1.29311	0.151899	0.793983	71	35	BMP2,SLC17A7,GRIN3B,ADRB2,POU5F1,LRRK2,GLI1,GSK3B,CHRNE,P2RY11,CDK5,PPP3CA,CHRNB1,MECP2,NLGN3,MAPK8IP2,ARRB2,DGKI,TSPO,ANXA9,GRIK5,RAB3GAP1,CX3CL1,BMP4,PPP1R9A,GSK3A,GLI2,GABRA3,GRIN2C,AKT1,NPFF,SLC29A1,CHRNA5,ADORA1,GRIK2
GO_REGULATION_OF_PROTEIN_STABILITY	-0.201318	-0.925342	0.916667	0.794336	221	193	LSS,BMP2,PPARGC1A,GAPDH,DPM3,GSN,STXBP1,RNF128,CDKN1A,LEPRE1,USP28,LAMP2,PINK1,KRAS,MORC3,PIM2,SAV1,GIPC1,LAMP1,TNIP2,ATP1B2,TMEM88,COG3,PTEN,ASPH,RNF149,HDAC3,CDC42,CD81,TOMM7,TESC,WFS1,HSPA1B,FBXW11,ZSWIM7,HDAC6,SMAD3,UBE2B,STUB1,PDCD10,SIRT6,CTSA,FLNA,EP300,TADA3,GNAQ,BTRC,GET4,STK3,SUMO1,CHFR,CDC73,STX12,RASSF2,PIK3R1,DVL1,LRRC46,PARK2,GOLGA7,SEL1L,USP3,CREB1,BAG6,HDAC8,MDM4,MUL1,SREBF1,SH3GL…
GO_CELLULAR_ALDEHYDE_METABOLIC_PROCESS	0.39728	1.29336	0.0674157	0.794937	84	71	ALDH1A2,GPI,CACNA1H,KDM3A,BCKDHA,TPI1,IDH1,DERA,ALDH3B1,AKR1C1,DDO,ALDH8A1,BCKDHB,BCMO1,PDXP,PDXK,TKT,PGLS,GLYCTK,LIAS,H6PD,AKR1A1,AKR7A3,GLO1,ADH5,RDH11,IDH2,RELA,BCO2,DBT,AKR7A2,CYP1B1,RPE,HAGH,AMT,ESD,PGM2,PGD,ALDH3A1,ALDH1A1,SDR16C5,ALDH9A1,RDH10,GRHPR,LIPT2,TALDO1,PDHB,PDHA1,DLST,SHPK,PDHX,DLD,OGDH,PARK7,AKR1C3,PNKD,DLAT,DAK,ALDH1A3,GNMT,NDUFAB1,DHTKD1,GLDC,KHK,ALDH7A1,G6PD,RPIA,PDDC1,GCSH,A…
GO_MUSCLE_ADAPTATION	0.475387	1.29284	0.173913	0.795264	29	23	NOS3,HMOX1,PPARGC1A,GATA6,GSN,NPPA,PSMB9,IL15,PPP3CA,CYBA,TBCE,HEY2,INPP5F,CAMTA2,HDAC4,KDM4A,MSTN,RPS6KB1,ACTN3,ACTA1,TCAP,IL1B,CFLAR
GO_REGULATION_OF_GLIAL_CELL_PROLIFERATION	0.51443	1.29118	0.191176	0.797084	21	17	PLAG1,PTN,LTA,RNF10,LYN,PRKCI,PRKCH,TSPO,CREB1,SKI,ETV5,CERS2,UFL1,NOTCH1,HES1,MTOR,DICER1
GO_PYRIMIDINE_NUCLEOSIDE_BIOSYNTHETIC_PROCESS	-0.293807	-0.920464	0.583333	0.797368	32	24	UPP1,CDA,NME7,TYMP,DHFRL1,CMPK1,UCK1,NME3,UCKL1,DCTD,TK2,UPRT,DCK,NME6,NME4,CTPS2,DUT,TK1,DHODH,UCK2,NME1,UMPS,TYMS,CAD
GO_POSITIVE_REGULATION_OF_EPIDERMAL_CELL_DIFFERENTIATION	-0.31475	-0.920439	0.685714	0.797467	20	15	PTCH1,TRIM16,NCOA3,PTCH2,PRKCH,H2AFY,C1orf172,SFN,BMP4,MED1,NOTCH1,VDR,OVOL2,H2AFY2,CYP27B1
GO_PHOSPHATIDYLSERINE_METABOLIC_PROCESS	0.492826	1.29188	0.0933333	0.797818	28	20	PLA2G16,PLA2G4D,SLC27A1,PLA2G10,LPCAT4,SERINC3,SERINC1,ABHD12,PLSCR1,SERINC5,PLA2G4A,SERINC2,PLA2G1B,PTDSS2,PTDSS1,PLA2G12A,PLA2G4B,MBOAT1,LPCAT3,PLA2G4F
GO_VASODILATION	-0.303487	-0.920107	0.558824	0.798186	26	19	ADRB2,SOD2,BDKRB2,RGS2,GCH1,ATG5,APOE,BBS2,PLOD3,PRKG1,GUCY1A3,ADORA2B,MKKS,GPX1,ITGA1,SOD1,ADRB1,ADORA1,EDNRB
GO_CELL_MORPHOGENESIS_INVOLVED_IN_DIFFERENTIATION	0.340101	1.29163	0.0102041	0.798866	513	346	SLITRK6,STC1,BMP2,KLF7,NGFR,ITGB3,RAB3A,LOXL2,VEGFA,EFNA3,WNT4,APBB1,VCL,L1CAM,TGFB1,SNAI2,PDZD7,SCN1B,CSF1R,KAL1,MAP1B,SNAI1,HEY1,EFNA2,DPYSL2,GATA1,STXBP1,FLNB,KIF5C,STRC,MAPK8IP3,EFNA1,EPHA4,TGFBR1,EPB41L5,EFNB3,SPTB,BRSK1,MAP2,CIB1,FYN,SEMA7A,SRGAP2,SRCIN1,FN1,EFNA4,BAI1,KIF26A,TBC1D20,ATP8A2,RBFOX2,CELSR3,RBPJ,PLA2G10,BMPR1B,SPON2,SEMA6C,PLXND1,SOX9,KRAS,RTN4R,FOXD1,NTNG2,RAB25,RAB1A,EFNB1,G…
GO_RESPONSE_TO_ESTRADIOL	0.382028	1.29124	0.0864198	0.798953	146	101	TH,ALDH1A2,TXNIP,TACR1,PDGFA,PAM,PDGFRB,TGFB1,PPARGC1A,C3,SOCS3,PTN,F3,DUSP1,PTCH1,INSR,EGFR,MBD3,PRDM2,GSK3B,EEF2,CASP9,STAT3,PTEN,NCOA3,KCNJ11,MECP2,ITGA2,UCN,ASS1,SOCS2,GRN,SRD5A1,COL1A1,CTNNB1,MAPK15,BAD,CTGF,ANXA1,IGFBP2,PDGFB,NR2F2,AHR,KAT5,RARA,MMP15,MBD1,MBD4,CAT,NQO1,OXTR,GPER,HNRNPD,FOXA1,GHR,ETS1,ESR2,ARNT2,STAT5B,BMP4,ESRRA,CDKN1B,CRYAB,NCOA1,STRN3,PAWR,BMP7,ZNF703,NRF1,CCNE1,NRIP1,EN…
GO_WALKING_BEHAVIOR	0.524093	1.29036	0.131148	0.799385	31	15	EPHA4,EFNB3,NPC1,HTRA2,ABHD12,CLN8,ARRB2,OXR1,CACNB4,CHD7,MAPT,GLRB,CTNS,HIPK2,FXN
GO_FC_GAMMA_RECEPTOR_SIGNALING_PATHWAY	0.386286	1.29004	0.0875	0.800847	95	57	CYFIP2,WAS,NCKIPSD,FYN,PLA2G6,WASF2,PRKCE,PAK1,RAC1,BRK1,WIPF2,ACTG1,WASL,CDC42,MAPK3,GRB2,ABI1,LYN,PLCG2,CRK,PTK2,ARPC1B,WIPF1,NCK1,ACTR2,ARPC3,ARPC2,PIK3R2,FCGRT,PLD2,ARPC4,PIK3R1,NCKAP1,ABL1,CYFIP1,BAIAP2,ARPC1A,DOCK1,ACTR3,PIK3CB,MAPK1,MYO10,YES1,LIMK1,PPAPDC1A,PRKCD,ARPC5,PLCG1,ELMO2,ACTB,PIK3CA,VAV2,HSP90AB1,SRC,MYO1C,SYK,HSP90AA1
GO_REGULATION_OF_DENDRITIC_SPINE_MORPHOGENESIS	0.503575	1.28811	0.0983607	0.801729	30	22	NGEF,EFNA1,EPHA4,LRRK2,SRCIN1,ITPKA,DNM3,PTEN,CDK5,MARCKS,NLGN3,EEF2K,PDLIM5,BAIAP2,PAFAH1B1,PPP1R9A,CFL1,SIPA1L1,CAPRIN1,CAPRIN2,TIAM1,LRP8
GO_REGULATION_OF_CELL_AGING	-0.281068	-0.918767	0.552632	0.801959	33	29	NEK6,ZNF277,BCL6,PTEN,ING2,ARNTL,MARCH5,ZKSCAN3,YPEL3,VASH1,ABL1,TERF2,CDK6,LMNA,RSL1D1,HMGA1,TWIST1,FZR1,NUAK1,BMPR1A,SIRT1,TERT,BCL2L12,PRKDC,NEK4,EEF1E1,FOXM1,HMGA2,PNPT1
GO_HOMOPHILIC_CELL_ADHESION_VIA_PLASMA_MEMBRANE_ADHESION_MOLECULES	-0.243273	-0.918741	0.571429	0.802039	153	81	SDK1,CDHR1,PCDHGC5,PVRL4,NPTN,CELSR3,PCDH1,CDH1,CELSR1,PCDHB18,PCDHA13,PCDHB7,PCDHB12,PCDHB5,PCDH7,ESAM,PVRL3,CLSTN3,PCDHB11,DSG2,PCDHGB7,CLSTN1,ITGB1,PCDHB6,CDH3,ROBO1,MPZL2,CELSR2,DSC2,PIK3CB,CDH17,PKD1,DSG3,ROBO2,FAT4,CDH11,CDH2,PCDH20,PCDH17,PCDH18,PCDHA10,CDHR5,PCDHB9,PCDHB10,IGSF9B,PCDHB4,CADM1,PCDHB14,PCDHGA11,CADM4,PCDHB3,PVRL2,CD226,IGSF9,PTPRM,PCDHGA9,PCDHGB1,CEACAM1,CDH24,PCDHB16,DSCAM…
GO_ASPARTATE_FAMILY_AMINO_ACID_CATABOLIC_PROCESS	-0.323752	-0.895083	0.675676	0.802233	19	17	AASS,ASPA,DDO,AGPHD1,AGXT2L2,DLST,DLD,OGDH,GOT1,CRYM,AADAT,ASRGL1,GCAT,ALDH7A1,GOT2,GCDH,SLC25A21
GO_REGULATION_OF_SYNAPTIC_VESICLE_TRANSPORT	0.456396	1.28843	0.129032	0.802262	31	25	RAB3A,STXBP1,LRRK2,SEPT5,PINK1,CNIH2,DNM1,CDK5,RAB5A,STX1A,FMR1,BTBD9,BRAF,RIMS3,STX1B,NAPA,GRIK5,PARK2,RAB3GAP1,RAP1A,SYNJ1,PFN2,UNC13B,ATP2A2,TOR1A
GO_POSITIVE_REGULATION_OF_LIPID_METABOLIC_PROCESS	0.383077	1.28743	0.0864198	0.80283	128	84	SCARB1,TNF,WNT4,PDGFRB,TGFB1,PPARGC1A,EEF1A2,MLXIPL,ADRB2,IRS2,NR1D1,LDLR,PLA2G6,NT5E,POR,ATG14,PRKCE,SMPD3,RAC1,PPARA,SIRT4,GNB2L1,CDC42,CD81,MLYCD,CCL21,LYN,ABCG1,TNFRSF1A,PNPLA2,PTK2,ACSL3,PLA2G4A,APOE,MAPK9,CTDNEP1,LDLRAP1,SPTLC1,ANXA1,PTK2B,PDGFB,CREB1,PIK3R4,SREBF1,AKT2,SLC45A3,PTCHD2,SMPD2,TWIST1,FGF2,BMP6,MID1IP1,SPTLC2,PRKCD,AMBRA1,NR1H2,ABHD6,ZP3,IRS1,NR1H3,STOML2,CREBL2,ABHD5,SCP2,PRKA…
GO_ORGANELLE_MEMBRANE_FUSION	0.374786	1.28855	0.0731707	0.80341	95	80	VAMP1,SYT11,C2CD4C,SYT5,SYT8,TSNARE1,STX11,TC2N,STX2,NKD2,SYT17,DOC2A,RAB20,VAMP5,SEC22B,BET1,SNAP25,RAB7A,STX7,SYT15,SYTL2,STX5,SYTL3,UVRAG,STX4,BNIP1,SYTL5,SNAP23,STX1A,STX16,USO1,VPS8,VPS41,GOSR2,SYTL4,STX8,VCPIP1,ZFYVE20,STX19,TMEM175,STX6,YKT6,STX12,SNAP47,STX1B,GNAI3,VAMP2,SNAP29,VAMP3,RAB8A,SEC22A,VAMP7,CAV2,VTI1A,STX17,DYSF,SYT13,VPS11,STX3,VAMP4,VPS39,VPS4A,VAMP8,SYT16,RAB34,GOSR1,SYTL1,…
GO_NEGATIVE_REGULATION_OF_BINDING	-0.223619	-0.898193	0.75	0.804019	131	111	HMOX1,NFKBIA,ADRB2,HEY1,GATA1,EPB41L5,CAV1,HABP4,LRRK2,P2RY1,TMC8,ANXA2,RAP1GAP,EIF4A3,DDIT3,CSNK1E,GSK3B,B2M,ZFP90,MITD1,TNKS,TMBIM6,PPARA,SLPI,SORL1,BTAF1,RALB,MAPK3,PPP3CA,GOLGA2,SPAG9,RSF1,PTPRF,STUB1,ROCK1,ITGB1BP1,FBXO18,SIN3A,ZNF462,ARRB2,MAD2L2,SUMO1,AES,HSPA5,DVL1,PDGFB,ZNF304,KDM1A,HNRNPK,DAB2,JUN,SRI,SP100,CPNE1,USP33,DKK1,HEY2,DACT1,MAPRE1,ZFPM1,PRKCD,WAPAL,CYP2D6,SENP2,JAK2,LEF1,HDAC…
GO_KERATINOCYTE_DIFFERENTIATION	0.412326	1.28669	0.141026	0.804149	101	57	TXNIP,SPRR2D,FLG,SPRR1A,SPRR2E,FLNB,KRT16,FOSL2,KAZN,MAP2K1,RBPJ,KRT10,SCEL,SAV1,ADAM9,KRT17,CYP26B1,PPL,SPRR3,DSP,CDC42,TGM1,CLIC4,INTU,LATS2,JAG1,ABCA12,ANXA1,SPRR1B,SHARPIN,CDH3,IRF6,C1orf172,SFN,EXPH5,STK4,LATS1,TSG101,ST14,MED1,PIP5K1A,IFT74,YAP1,EVPL,NOTCH1,AKR1C3,TMEM79,BCL11B,CASP3,PPHLN1,IVL,PRR9,EPHA2,PALLD,DNASE1L2,FOXN1,EREG
GO_PROTEIN_LOCALIZATION_TO_GOLGI_APPARATUS	0.457036	1.28906	0.142857	0.804461	33	29	OPTN,RGPD6,RAB33B,IFT20,SORL1,VPS13C,GBF1,RAB6A,GOLGA4,TRIP11,SYS1,GCC1,PACS1,ATP9B,CSNK1D,GCC2,NRAS,GOLGA1,ARL1,VPS13D,RGPD2,VPS13A,GOLPH3,ARFRP1,RGPD1,COG7,PAQR3,RGPD8,OBSL1
GO_POSITIVE_REGULATION_OF_NF_KAPPAB_IMPORT_INTO_NUCLEUS	0.493614	1.28859	0.191781	0.805373	27	19	TNF,RBCK1,C8orf4,EDA,IL23A,IL18,IL18R1,LGALS9,RHOA,TLR2,TLR4,PRKCQ,ZNF268,SPHK1,TLR3,PTGS2,EDAR,TRIP6,IL1B
GO_POSITIVE_REGULATION_OF_PHOSPHATIDYLINOSITOL_3_KINASE_SIGNALING	0.443854	1.28585	0.16	0.806735	62	34	PDGFA,PDGFRB,HCLS1,HCST,FYN,SOX9,CBL,PDGFC,F2R,PRR5L,PPARD,SEMA4D,TGFB2,PTK2,UBE3A,C19orf10,PDGFB,CAT,HAX1,GPER,NRG1,FGFR1,JAK2,F2RL1,PTPN6,CCL5,ERBB3,BECN1,UNC5B,SIRT1,NEDD4,PLXNB1,ANGPT1,PIK3AP1
GO_NEGATIVE_REGULATION_OF_VIRAL_PROCESS	-0.220846	-0.89247	0.9375	0.80809	89	74	TNF,TNIP1,GSN,PTX3,ISG20,TRIM11,SNX3,SRPK2,APOBEC3D,TRIM13,SLPI,EIF2AK2,INPP5K,TRIM15,PLSCR1,VAPB,IFITM3,IFITM1,CCNK,VAPA,CHMP3,FAM111A,TRIM6,PARK2,BST2,TRIM5,MX1,ZC3H12A,ADAR,TARDBP,JUN,SP100,TRIM31,MID2,TFAP4,ILF3,C19orf66,OAS3,CCL5,ZC3HAV1,IFI16,OAS1,TRIM62,PML,RNASEL,PARP10,STAT1,REST,TRIM8,TRIM14,ISG15,ZNF639,HDAC1,MAVS,SRPK1,IFIT1,APOBEC3F,TRIM27,APOBEC3C,IL28B,IFITM2,TRIM35,EIF2AK4,TRIM21,…
GO_IMMUNOGLOBULIN_PRODUCTION	-0.294214	-0.916549	0.545455	0.808107	48	31	HLA-DRB1,POLL,SWAP70,VPREB3,PMS2P5,POLM,ERCC1,PMS2P1,RNF168,GALNT2,TCF3,MSH3,IL7R,CTNNBL1,TRAF3IP2,MSH6,FAS,EXOSC3,RNF8,MLH1,PMS2,LIG4,HSPD1,PRKDC,MSH2,POLQ,NBN,GCNT3,EXO1,POU2F2,UNG
GO_AUTONOMIC_NERVOUS_SYSTEM_DEVELOPMENT	-0.30122	-0.887491	0.607143	0.809318	42	20	KIF26A,NF1,FZD3,SIX1,PLXNA3,NRP1,CTNNB1,SOX8,TFAP2A,EDNRA,NRP2,SEMA3A,SOX4,GATA3,PHACTR4,SEMA3F,EGR2,HES1,HLX,EDNRB
GO_POSITIVE_REGULATION_OF_VASODILATION	0.531692	1.2808	0.0862069	0.809405	32	19	NOS3,HMOX1,ADM,ADRB2,GJA1,APLN,PLA2G6,ALOX12,SCPEP1,EPHX2,PPARD,UCN,KAT2B,GPER,ESR2,F2RL1,CPS1,PTPRM,GJA5
GO_RESPONSE_TO_STEROL	0.527021	1.28105	0.179104	0.810031	24	17	HMGCS1,ACP5,TGFB1,RORC,INHBA,TGFBR1,PTCH1,AACS,SMAD2,LRP6,PMVK,TGFBR2,CCL5,OSBPL7,GPLD1,LRP8,ABCA1
GO_PANCREAS_DEVELOPMENT	0.406251	1.28338	0.105263	0.810424	73	47	ALDH1A2,NKX6-1,NPHP3,GIPR,GATA6,ILDR2,RFX3,INSR,SOX9,HNF1B,SMAD2,SIDT2,EIF2AK3,WLS,FOXO1,IL6R,CTNNB1,TCF7L2,PDPK1,ONECUT2,GDF11,NKX3-2,CCDC40,ANXA1,IL6,CDK6,APC,BAK1,ONECUT1,FOXA2,HHEX,BMP6,PPDPF,SOX4,BMP4,ACVR2B,MSLN,MEN1,AKT1,XBP1,ISL1,MNX1,HES1,MEIS2,PDX1,CLU,PROX1
GO_RESPONSE_TO_THYROID_HORMONE	0.548985	1.28293	0.16129	0.810479	22	17	PPARGC1A,GATA1,AKR1B1,CTSS,ANXA2,ANXA5,KLF9,CTSB,AK2,CTSL1,BMP4,CTSH,RDX,MED1,GBA,GAS2L1,KEAP1
GO_ALPHA_AMINO_ACID_CATABOLIC_PROCESS	-0.246849	-0.899496	0.695652	0.810748	95	67	NOS3,AASS,ALDH1L2,ASPA,KYNU,PRODH,HMGCL,CCBL1,AFMID,DDO,IVD,GAD1,ABHD12,DDAH2,HIBADH,DTD1,OAT,GPT2,FTCD,ASL,AGPHD1,ALDH6A1,AGXT2L2,GLS2,AMT,GLS,MCCC1,CARNS1,AHCY,AUH,GLUL,DLST,DLD,OGDH,GOT1,HIBCH,FAH,QDPR,GSTZ1,GLUD1,THNSL2,GPT,HGD,ACAD8,CRYM,AADAT,ASRGL1,GCAT,GLDC,AMDHD1,MCCC2,MTRR,ALDH4A1,PCBD1,HPD,PPAT,ALDH7A1,SHMT1,IL4I1,DDAH1,GOT2,MTHFS,GCDH,GCSH,IDO1,SLC25A21,HNMT
GO_APOPTOTIC_MITOCHONDRIAL_CHANGES	0.417041	1.28503	0.0886076	0.81081	57	53	HK2,BNIP3L,BNIP3,BCL2A1,SLC25A4,BMF,NOL3,ATP2A1,BIK,SOD2,ST20,ATF2,BCL2L11,BBC3,RHOT1,PPP2CB,BAD,GCLC,MOAP1,MAPK9,IFI6,EYA2,ACAA2,NAIF1,JUN,BAK1,SFN,MTCH2,FIS1,KIAA1967,JTB,MFF,C22orf29,BAX,MCL1,AKT1,BCL2L1,GCLM,DNM1L,BLOC1S2,ATG3,RHOT2,NDUFS1,PMAIP1,BID,AIFM2,TIMM50,GGCT,IFIT2,THEM4,CLU,PPIF,BCL2
GO_SECONDARY_METABOLIC_PROCESS	0.470484	1.27846	0.157895	0.810873	48	26	TH,PAM,CYP11A1,AS3MT,AKR1B1,TRPC1,AKR1C1,DDT,CYP2W1,EPHX2,MC1R,MYO5A,AKR7A2,CYP1B1,ARL1,BDH2,CTNS,PMEL,CYP2D6,CBR4,AKR1C3,COQ6,PON3,IL1B,AKR1C2,BCL2
GO_B_CELL_ACTIVATION_INVOLVED_IN_IMMUNE_RESPONSE	-0.27795	-0.903228	0.606061	0.811664	35	26	LGALS1,SWAP70,BCL3,GPR183,PLCG2,ERCC1,RNF168,PTK2B,ABL1,CDH17,TLR4,PLCL2,MFNG,ADA,MSH6,ITFG2,EXOSC3,RNF8,NOTCH2,MLH1,LIG4,HSPD1,MSH2,NBN,EXO1,LFNG
[truncated: 1,772 more rows]
