# Supplementary material for: Shedding Light on the African Enigma: In Vitro Testing of Homo sapiens-Helicobacter pylori Coevolution
Source: Microorganisms. 2021 Jan 25;9(2):240. doi: 10.3390/microorganisms9020240 (PMC7912213; doi:10.3390/microorganisms9020240)
Supplement: Supplementary file 1 [file microorganisms-09-00240-s001.zip › microorganisms-1056872-sl-prood done/SupplementaryTable_S12.xlsx]

## Sheet: SupplementaryTableS12
Supplementary Table S12- GSEA GO-BP results for the HsAFRxHpEUR versus uninfected settings.
Term	enrichment score (es)	normalized enrichment score (nes)	pval	fdr	geneset_size	matched_size	genes
GO_STEROID_BIOSYNTHETIC_PROCESS	0.600279	2.2359	0	0	114	82	LSS,APOA1,CYB5R3,ADM,INSIG1,WNT4,MSMO1,IDI1,HSD17B7,AKR1B1,SQLE,HMGCS1,EBP,CYP27A1,MVK,DHCR7,MVD,C14orf1,NSDHL,AKR1C3,CYP51A1,HMGCR,INSIG2,FDPS,HSD17B12,FDFT1,GGPS1,ACLY,CYP11A1,HSD3B7,SC5DL,HSD17B3,DHCR24,CYP39A1,TRERF1,PRKAG2,SRD5A3,TSPO,CYP21A2,ACBD3,ACOT8,HSD17B1,STARD3,TM7SF2,MED1,CYP2R1,SRD5A1,SDR42E1,SCARB1,SLC27A5,FDXR,HSD17B6,CYB5R1,CNBP,RDH8,HSD17B8,HSD17B11,G6PD,FDX1,FDX1L,HSD17B14,AMA…
GO_RECOMBINATIONAL_REPAIR	-0.587017	-2.18368	0	0	80	68	SWI5,REC8,SHFM1,MCM9,DMC1,POLN,ZFYVE26,HELQ,NSMCE2,RAD54B,YY1,ERCC4,HUS1B,WDR48,SMC6,MORF4L1,SMC5,XRCC1,KIAA0146,PALB2,PSMD14,ATM,EXD2,FBXO18,RECQL5,SLX4,RAD51B,SFR1,RNF138,MMS22L,RECQL,RPA1,INO80,HUS1,H2AFX,UBE2N,LIG3,RAD51C,POLQ,ZSWIM7,XRCC2,NBN,FAN1,RAD50,NSMCE1,GEN1,KDM4D,FEN1,MRE11A,RAD54L,XRCC3,SFPQ,RBBP8,RAD52,RAD51,PARP1,BRCA2,RPA2,GINS4,CDC7,RAD51AP1,TONSL,BRCA1,RAD51D,MCM8,BLM,GINS2,CDC…
GO_ALCOHOL_BIOSYNTHETIC_PROCESS	0.593855	2.30349	0	0	111	92	PCK1,LSS,APOA1,CYB5R3,INSIG1,MSMO1,LPIN1,IDI1,HSD17B7,AKR1B1,SQLE,HMGCS1,EBP,MVK,DHCR7,MVD,C14orf1,NSDHL,AKR1C3,CYP51A1,HMGCR,INSIG2,FDPS,LPIN2,FDFT1,SLC44A4,GGPS1,ACLY,ACHE,SPHK1,SAMD8,PHOSPHO1,CDS1,ACER2,SC5DL,ISYNA1,IPMK,HSD17B3,IMPAD1,DHCR24,GOT1,CEPT1,LCAT,PRKAG2,SLC27A1,ACER3,SLC44A2,ABHD3,SPHK2,HSD17B1,LPIN3,TM7SF2,CHKA,CYP2R1,SGMS2,IMPA1,SPTLC1,SLC44A1,SLC44A3,PLCG2,CHKB,CYB5R1,PCYT1A,CNB…
GO_TRNA_METABOLIC_PROCESS	-0.543632	-2.34535	0	0	176	169	CARS,TSEN34,FBLL1,AARS,CDKAL1,GTF3C5,MTO1,WARS,SARS,C2orf49,GARS,TRPT1,DARS,SEPSECS,VARS2,YARS,PUS10,GTF3C1,TRIT1,TRMT112,TARS,TSEN15,EXOSC8,TRMT1L,QRSL1,TSEN2,ZBTB8OS,QARS,TARS2,DTD1,URM1,ADAT3,KIAA0391,FBL,C22orf28,RPUSD4,TYW5,PARS2,C14orf166,CARS2,C9orf156,RPP21,TYW1B,PPA2,PPA1,MARS,TYW3,EEF1E1,DUS4L,PTCD1,MRPL39,THG1L,TPRKB,GATC,IARS2,NARS,RPUSD1,LSM6,BRF1,DDX1,AIMP1,TRMT12,CTU1,CDK5RAP1,RPP2…
GO_TRNA_MODIFICATION	-0.664828	-2.50547	0	0	60	55	AARS,CDKAL1,TRIT1,TRMT112,TRMT1L,URM1,ADAT3,RPUSD4,TYW5,C9orf156,DUS4L,THG1L,RPUSD1,CTU1,CDK5RAP1,TRMU,TRMT11,FTSJ1,PUS3,METTL2A,METTL2B,TRUB1,SSB,QTRT1,GTPBP3,MTFMT,DUS1L,OSGEPL1,YRDC,ELP3,DUS3L,TRMT1,HSD17B10,UBA5,MOCS3,OSGEP,DUS2L,TRDMT1,RPUSD3,ADAT2,TARBP1,TRMT61B,LCMT2,TRMT5,NSUN2,PUS1,CTU2,TRMT6,TRMT61A,AARS2,RPUSD2,QTRTD1,ALKBH8,METTL1,WDR4
GO_MITOCHONDRIAL_RNA_METABOLIC_PROCESS	-0.704491	-2.19063	0	0	29	27	SLC25A33,TRIT1,FASTKD5,MTERFD2,TARS2,KIAA0391,TFB2M,TRMU,MTERF,MTERFD3,YARS2,TFAM,SUPV3L1,ELAC2,HSD17B10,POLRMT,PPARGC1B,TRMT61B,PNPT1,TRMT5,MRPL12,DARS2,PUS1,AARS2,EARS2,TRNT1,C10orf2
GO_TRNA_PROCESSING	-0.592942	-2.46857	0	0	114	109	TSEN34,FBLL1,AARS,CDKAL1,MTO1,SARS,C2orf49,TRPT1,PUS10,TRIT1,TRMT112,TSEN15,TRMT1L,TSEN2,ZBTB8OS,URM1,ADAT3,KIAA0391,FBL,C22orf28,RPUSD4,TYW5,C14orf166,C9orf156,RPP21,TYW1B,TYW3,DUS4L,PTCD1,THG1L,TPRKB,RPUSD1,LSM6,DDX1,TRMT12,CTU1,CDK5RAP1,RPP25,KARS,TRMU,CPSF1,TRMT11,CLP1,RPP38,RPP14,TYW1,FARS2,FTSJ1,POP7,CPSF4,PUS3,TSEN54,METTL2A,METTL2B,TRUB1,POP4,ELAC1,RPP30,SSB,QTRT1,GTPBP3,MTFMT,DUS1L,OSGEP…
GO_MITOTIC_RECOMBINATION	-0.682377	-2.29247	0	0	41	39	POLD4,DMC1,DNA2,NSMCE2,RAD54B,RFC1,TEP1,SMC6,SMC5,POLE2,TOP2B,RAD51B,TOP2A,RPA1,POLD3,ERCC1,RAD51C,PRIM1,XRCC2,RAD50,POLD2,POLA1,GEN1,RFC5,FEN1,POLD1,XRCC3,RFC2,RAD51,BRCA2,RPA2,WRN,RFC4,POLA2,RFC3,LIG1,POLE,PCNA,RAD51D
GO_STRAND_DISPLACEMENT	-0.755913	-2.32684	0	0	26	26	DNA2,BARD1,KAT5,PALB2,ATM,RAD51B,RMI1,RAD51C,TOP3A,XRCC2,NBN,RMI2,RTEL1,RAD50,MRE11A,XRCC3,RBBP8,RAD51,BRCA2,WRN,RAD51AP1,BRCA1,RAD51D,BLM,BRIP1,EXO1
GO_TELOMERE_MAINTENANCE_VIA_RECOMBINATION	-0.72457	-2.29553	0	0	32	30	POLD4,DNA2,NSMCE2,RFC1,TEP1,SMC6,SMC5,POLE2,RPA1,POLD3,RAD51C,PRIM1,RAD50,POLD2,POLA1,RFC5,FEN1,POLD1,XRCC3,RFC2,RAD51,BRCA2,RPA2,WRN,RFC4,POLA2,RFC3,LIG1,POLE,PCNA
GO_RNA_MODIFICATION	-0.556405	-2.18102	0	0	120	111	RRNAD1,ALKBH5,FBLL1,WTAP,C7orf60,RNMT,AARS,CDKAL1,APOBEC3F,BCDIN3D,NSUN4,ADARB1,PUS10,NOP10,TRIT1,TRMT112,RBM47,KIAA1429,TRMT1L,FTO,URM1,ADAT3,FBL,WBSCR22,RPUSD4,TYW5,C9orf156,FTSJD1,METTL14,ADAR,MEPCE,DUS4L,METTL3,THG1L,NUDT16,RNMTL1,TFB2M,RPUSD1,ALKBH3,THUMPD1,FTSJD2,NSUN3,CTU1,CDK5RAP1,TRMU,APOBEC3G,DNAJB11,TRMT11,TFB1M,METTL16,FTSJ1,FTSJ2,EMG1,PUS3,METTL2A,METTL2B,TRUB1,PARN,METTL15,NHP2,SSB,…
GO_NCRNA_PROCESSING	-0.46698	-2.21802	0	0	386	371	RIOK3,RPL3L,RRNAD1,TSEN34,FBLL1,C7orf60,RPL35A,RPS9,AARS,ISG20,CDKAL1,RPL12,RPS19,RPS28,RPS29,PAPD5,RPL39,RPL28,RPS21,RPS26,RPL32,RPL29,RPS15,RPS11,RPS24,RPS20,RPL24,RPL31,RPS18,RPL19,RPL37A,RPL10,RPLP2,RPL11,RPL13A,MTO1,RPL27A,RPL26,RPL36A,RPS27,RPS12,EIF2C4,RPL18A,RPL23,RPS27A,SARS,RPL18,RPL36,UBA52,RPS13,SBDS,RPS16,RPL10A,YBEY,RPS25,RPL21,SIRT1,RPL30,RPL38,RPS23,RPLP1,RPS15A,RPS3A,RPL35,C2orf4…
GO_DNA_DEPENDENT_DNA_REPLICATION	-0.634083	-2.46732	0	0	99	92	CDK2AP1,RRM2B,PURA,HMGA1,POLD4,CDC34,POLN,LIG4,UPF1,RPA4,SLC25A33,DNA2,POLG,RPAIN,CDK9,RFC1,HELB,PARP2,ATRX,STRA13,BAZ1A,CDC6,POLE2,SMARCAL1,FBXO18,C20orf72,LRWD1,TOP2B,REV3L,FANCM,PARP3,CCNE1,MMS22L,TOP2A,RPA1,ZNF830,SLBP,DNAJA3,POLD3,POLG2,ORC1,THOC1,LIG3,TFAM,ORC2,POLQ,APITD1,GINS1,PRIM1,CCDC111,MCMBP,RTEL1,POLD2,POLA1,RFC5,SETMAR,FEN1,ZNF259,GINS3,ZRANB3,POLD1,RNASEH1,MCM10,MCM2,RFC2,PNKP,RAD…
GO_DETECTION_OF_STIMULUS	-0.527255	-2.46756	0	0	675	251	PKD1L2,OR51M1,GUCA1B,TMC1,CST1,OPN3,OR5J2,OR10H2,SEMA5B,SMO,KCNK4,TLR6,OR51I1,PGLYRP3,FYN,HLA-A,GNGT2,NKX6-1,OR1N2,LY96,UBE2B,HLA-B,PDE6G,AZGP1,ABCG1,TLR1,CDS1,CACNB4,SYT1,RDH11,OR9A4,ATP8A2,OR2H2,UNC119,ABCA4,DENND5B,OR1M1,OR52D1,STRC,OR2A4,TCAP,PKD1,ASPH,RPS27A,TAS1R3,NLRP3,CUL4B,CYB5R4,UBA52,SLC11A2,OR52B2,POLD4,OR13J1,OR2A7,TAS2R39,NR2F6,RPS3,SOX4,DENND5A,TAS2R38,OR6C75,SERPINE2,ARRB1,OR3A1,P…
GO_DNA_STRAND_ELONGATION_INVOLVED_IN_DNA_REPLICATION	-0.732144	-2.16646	0	0	25	24	POLD4,LIG4,DNA2,PARP2,PARP3,POLD3,LIG3,GINS1,PRIM1,POLD2,POLA1,FEN1,GINS3,POLD1,RNASEH1,PARP1,RFC4,POLA2,GINS4,RFC3,RNASEH2A,LIG1,PCNA,GINS2
GO_DNA_STRAND_ELONGATION	-0.745683	-2.39382	0	0	30	29	POLD4,LIG4,DNA2,PARP2,PARP3,POLD3,LIG3,GINS1,PRIM1,NBN,RAD50,POLD2,POLA1,DCLRE1B,FEN1,MRE11A,GINS3,POLD1,RNASEH1,PARP1,RFC4,POLA2,GINS4,RFC3,RNASEH2A,LIG1,PCNA,GINS2,TERT
GO_DNA_GEOMETRIC_CHANGE	-0.570606	-2.28252	0	0	81	80	CHD2,RPS27A,PURA,CUL4B,HMGB2,UBA52,HMGA1,CETN2,DNA2,RAD23B,CHD3,DDX3X,RAD54B,RBX1,HELB,HMGB1,DDB2,GTF2H4,PIF1,GTF2H5,ATRX,CHD4,CHD8,UBB,CHD1,IGHMBP2,GTF2H1,DDX1,FBXO18,G3BP1,RECQL5,CUL4A,DDB1,ASCC3,TOP2B,XRCC6,SETX,ANXA1,ERCC3,TOP2A,RECQL,XPA,MTERF,INO80,HMGB3,XPC,ERCC2,XRCC5,GINS1,SUPV3L1,NBN,CHD1L,GTF2H3,RTEL1,RAD50,RUVBL2,DDX11,POT1,DHX9,MRE11A,ZRANB3,DDX12P,MCM2,RAD51,PARP1,RECQL4,WRN,GINS4,M…
GO_DNA_REPLICATION_INITIATION	-0.741879	-2.25694	0	0	29	26	PURA,CDC34,RPA4,CDC6,POLE2,LRWD1,CCNE1,ORC1,ORC2,PRIM1,POLA1,MCM10,MCM2,ORC5,POLA2,GINS4,MCM7,CDC7,POLE,MCM5,GINS2,MCM4,CCNE2,CDC45,MCM6,MCM3
GO_SENSORY_PERCEPTION_OF_CHEMICAL_STIMULUS	-0.652519	-2.7369	0	0	524	155	SCNN1B,OR51M1,CST1,OR5J2,OR10H2,OR51I1,NXNL2,OR1N2,GNAS,SLC6A3,AZGP1,OR9A4,OR2H2,SCNN1A,OR1M1,OR52D1,PLCB2,OR2A4,TAS1R3,OR52B2,OR13J1,OR2A7,TAS2R39,TAS2R38,OR6C75,OR3A1,OR1F2P,OR5AU1,CNGA4,UBR3,PDE4A,OMP,B3GNT2,GNB1,OR5D14,OBP2B,BBS4,OR1F1,OR10AD1,ITPR3,OR52H1,GJB4,OR2A42,OR1S2,OR1I1,TAS2R5,OR10G8,TAS2R4,TAS2R31,OR6V1,MKKS,OR2M5,OR52B6,OR2K2,OR52W1,OR6S1,TAS2R20,OR8G5,TAS2R10,OR2B3,RTP4,OR2Z1,TAS…
GO_TELOMERE_ORGANIZATION	-0.560073	-2.2553	0	0	104	97	HSPA1A,TERF2IP,HIST1H3H,HIST1H4K,HIST3H3,HIST1H4J,POLD4,SMG6,UPF1,TNKS1BP1,DNA2,OBFC1,NSMCE2,SMG1,H3F3A,HIST1H3D,H3F3B,NOP10,RFC1,WRAP53,ERCC4,HIST1H3I,HIST1H4D,DOT1L,PTGES3,ZSCAN4,TEP1,PIF1,SMC6,TINF2,SMC5,HIST1H4E,POLE2,TFIP11,ATM,SLX4,XRCC6,HIST1H4I,PARP3,RPA1,DCLRE1C,HIST1H4C,SP100,PINX1,NHP2,HIST1H4B,HIST1H4H,GAR1,POLD3,CTC1,ACD,DCLRE1A,TERF2,XRCC5,ERCC1,HIST1H3F,RAD51C,HIST4H4,PRIM1,APEX1,H…
GO_DNA_REPLICATION	-0.545679	-2.48939	0	0	208	193	PDGFB,REV1,ACHE,POLL,CDK2AP1,WRNIP1,POLH,RRM2B,POLI,EGF,NCOA6,PURA,HMGA1,SIRT1,POLD4,CDC34,E4F1,REPIN1,MCM9,NUP98,POLN,LIG4,UPF1,RPA4,SLC25A33,DNA2,BARD1,POLG,RAD1,RPAIN,DBF4,NAP1L1,CDK9,RFC1,RBMS1,NFIB,ING4,CDC25C,POLK,KAT7,RBM14,NFIX,HELB,SIN3A,TBRG1,KAT5,PARP2,DTD1,KCTD13,CHTF8,RAD17,TOP1,ATRX,CDK2,STRA13,RBBP6,BAZ1A,NFIC,ING5,ORC6,CHEK1,CDK1,IGHMBP2,CDC6,POLE2,TREX1,NT5M,SMARCAL1,ATM,FBXO18,M…
GO_STEROL_BIOSYNTHETIC_PROCESS	0.749624	2.53651	0	0	43	37	LSS,APOA1,CYB5R3,INSIG1,MSMO1,IDI1,HSD17B7,SQLE,HMGCS1,EBP,MVK,DHCR7,MVD,C14orf1,NSDHL,CYP51A1,HMGCR,INSIG2,FDPS,FDFT1,GGPS1,ACLY,SC5DL,DHCR24,PRKAG2,TM7SF2,CYB5R1,CNBP,G6PD,PRKAA2,PRKAA1,LBR,PMVK,ACAA2,ARV1,CYB5R2,CH25H
GO_DNA_RECOMBINATION	-0.526427	-2.22741	0	0	215	178	MSH4,RBPJ,UBE2B,RNF168,THAP9,KLHDC3,SWI5,SWAP70,CCNB1IP1,NCOA6,REC8,HMGB2,NHEJ1,SHFM1,POLD4,MCM9,DMC1,INO80B,POLN,LIG4,RPA4,ZFYVE26,HELQ,DNA2,NSMCE2,EID3,BARD1,TCF3,RPAIN,NDNL2,RAD54B,RFC1,POLM,YY1,RAD21,ERCC4,RBM14,INO80D,HMGB1,C11orf80,HUS1B,KAT5,WDR48,RNF212,PAXIP1,HFM1,NONO,TEP1,PIF1,TFPT,SMC6,ATRX,MSH3,MORF4L1,STRA13,ACTR5,SMC5,XRCC1,IGHMBP2,KIAA0146,POLE2,PALB2,TREX1,PSMD14,HSPD1,ATM,INO80C…
GO_TRNA_METHYLATION	-0.764073	-2.12826	0	0.000265615	25	20	TRMT112,TRMT1L,C9orf156,TRMT11,FTSJ1,METTL2A,METTL2B,TRMT1,HSD17B10,TRDMT1,TARBP1,TRMT61B,LCMT2,TRMT5,NSUN2,TRMT6,TRMT61A,ALKBH8,METTL1,WDR4
GO_MATURATION_OF_5_8S_RRNA	-0.682494	-2.13525	0	0.000277689	28	27	RPS21,C1D,EXOSC8,BOP1,SKIV2L2,ABT1,EXOSC7,EIF6,EXOSC10,ERI1,EXOSC3,EXOSC4,MPHOSPH6,RPF1,FTSJ3,RPSA,PES1,NOL9,WDR12,NOP14,ERI3,EXOSC9,ERI2,MAK16,UTP20,RRS1,EXOSC2
GO_DNA_BIOSYNTHETIC_PROCESS	-0.518251	-2.15141	0	0.000290912	121	107	CDKN2D,REV1,ZBTB1,POLL,TERF2IP,WRNIP1,POLH,PAPD5,POLI,HMBOX1,RPS27A,UBA52,SIRT1,POLD4,PAPD7,POLN,LIG4,TNKS1BP1,DNA2,MAD2L2,BARD1,POLG,NPLOC4,NOP10,RFC1,WRAP53,PPIA,POLM,POLK,UBE2L6,CHRAC1,UFD1L,TRIM25,USP43,PTGES3,KAT5,VCP,USP10,TEP1,ISG15,RCHY1,UBB,LIN9,POLE2,PALB2,ATM,REV3L,RAD51B,KIAA0101,TK2,RPA1,POLE3,RMI1,TK1,PINX1,NHP2,CTGF,C1orf86,GAR1,CENPF,POLD3,POLG2,UBA7,ACD,TERF2,LIG3,RAD51C,POLQ,TOP…
GO_DNA_SYNTHESIS_INVOLVED_IN_DNA_REPAIR	-0.534414	-2.11913	0	0.000509096	74	68	CDKN2D,REV1,ZBTB1,WRNIP1,POLH,POLI,RPS27A,UBA52,SIRT1,POLD4,POLN,DNA2,MAD2L2,BARD1,NPLOC4,RFC1,POLK,UBE2L6,UFD1L,TRIM25,USP43,KAT5,VCP,USP10,ISG15,RCHY1,UBB,POLE2,PALB2,ATM,REV3L,RAD51B,KIAA0101,RPA1,RMI1,C1orf86,POLD3,UBA7,RAD51C,TOP3A,CCDC111,XRCC2,NBN,RMI2,RAD50,POLD2,POLA1,RFC5,MRE11A,POLD1,XRCC3,RBBP8,RFC2,RAD51,BRCA2,RPA2,WRN,RFC4,RAD51AP1,RFC3,POLE,PCNA,BRCA1,RAD51D,BLM,DTL,BRIP1,EXO1
GO_RIBOSOME_BIOGENESIS	-0.449875	-2.11206	0	0.000733099	308	297	RIOK3,RPL3L,RRNAD1,FBLL1,C7orf60,RPL35A,RPS9,ISG20,RPL12,RPS19,TSC1,RPS28,RPS29,PAPD5,RPL39,RPL28,RPS21,RPS26,RPL32,RPL29,RPS15,RPS11,RPS24,RPS20,RPL24,RPL31,RPS18,RPL19,RPL37A,RPL10,RPLP2,RPL11,RPL13A,RPL27A,RPL26,RPL36A,RPS27,RPS12,RPL18A,RSL24D1,RPL23,RPS27A,RPL18,RPL36,UBA52,RPS13,SBDS,RPS16,RPL10A,YBEY,RPS25,RPL21,SIRT1,RPL30,RPL38,RPS23,RPLP1,RPS15A,RPS3A,RPL35,RPS3,RPL6,FAU,EIF4A3,RPL27,RP…
GO_DOUBLE_STRAND_BREAK_REPAIR	-0.462289	-2.07261	0	0.00135759	165	151	APLF,EYA1,POLL,RNF168,CIB1,HIST1H4K,HIST3H3,UVRAG,SWI5,KDM2A,PIAS4,UIMC1,HIST1H4J,REC8,NHEJ1,SHFM1,PAPD7,KIAA0430,APBB1,MCM9,DMC1,POLN,UBE2V2,BABAM1,LIG4,ZFYVE26,HELQ,DNA2,NSMCE2,MAD2L2,BARD1,RAD54B,TDP2,SMARCAD1,EYA3,POLM,YY1,TDP1,SUMO1,MTA1,RAD21,ERCC4,SMARCA5,HIST1H4D,HUS1B,KAT5,WDR48,VCP,PAXIP1,XRCC6BP1,PARP9,BAZ1B,SMC6,MORF4L1,FAM175A,APTX,ACTR5,SMC5,XRCC1,MDC1,DTX3L,HIST1H4E,KIAA0146,PALB2,…
GO_NUCLEIC_ACID_PHOSPHODIESTER_BOND_HYDROLYSIS	-0.46251	-2.07381	0	0.00140981	254	225	APLF,DNASE1L2,ZC3H12A,TSEN34,PXDNL,DNASE2,AZGP1,ISG20,PNRC2,PELO,RNASEK,ZC3H12C,DNASE1,DCP1A,H1F0,RPS21,DCP2,ERCC5,XRN1,PCF11,ERN1,REXO1,EIF2C4,RPS27A,CUL4B,HMGB2,UBA52,ENDOU,CNOT6L,POLD4,ZC3H12D,POLN,SMG6,N4BP2,EXD3,PAN3,CCRN4L,DNA2,EIF2C3,ZC3H12B,NCBP2,POLG,RAD1,CASP3,CNOT7,KPNB1,RNASEL,CNOT1,TDP2,RBX1,RFC1,POLK,TATDN1,MRPL44,TDP1,SND1,DCP1B,ERCC4,WDR33,CNOT6,EIF2C2,HMGB1,TSEN15,C11orf80,DDB2,D…
GO_INTERSTRAND_CROSS_LINK_REPAIR	-0.585053	-2.03652	0	0.00162911	44	39	RNF168,RPS27A,UBA52,POLN,FANCE,ERCC4,FANCC,STRA13,FANCB,UBB,USP1,SLX4,FANCM,RNF8,RPA1,XPA,DCLRE1C,C19orf40,C1orf86,DCLRE1A,MUS81,FANCF,ERCC1,FANCG,APITD1,UBE2T,FAN1,C17orf70,DCLRE1B,FANCD2,FANCL,FANCI,ATR,RPA2,EME1,DEM1,FANCA,ATRIP,RAD51D
GO_MATURATION_OF_SSU_RRNA	-0.595107	-2.04606	0	0.00168528	42	41	RPS19,RPS21,RPS24,RPS16,RPS8,NGDN,NOB1,LSM6,TSR2,RCL1,UTP14C,ABT1,RRP36,FCF1,EMG1,KRR1,WDR46,DIEXF,UTP18,UTP23,MRPS9,RPSA,SRFBP1,MRPS11,NOP14,PWP2,UTP3,MPHOSPH10,UTP6,NOC4L,TBL3,RPS14,UTP14A,NOL11,DCAF13,CIRH1A,HEATR1,BYSL,WDR3,UTP20,RRS1
GO_RNA_PHOSPHODIESTER_BOND_HYDROLYSIS	-0.505408	-2.06096	0	0.00174547	120	106	ZC3H12A,TSEN34,AZGP1,ISG20,RNASEK,RPS21,DCP2,PCF11,ERN1,EIF2C4,ENDOU,CNOT6L,SMG6,PAN3,CCRN4L,EIF2C3,NCBP2,CNOT7,RNASEL,CNOT1,MRPL44,WDR33,CNOT6,EIF2C2,TSEN15,ENDOV,EXOSC8,CNOT2,TSEN2,BOP1,RNASE7,REXO2,EDC3,PAN2,KIAA0391,RPP21,NOB1,CSTF3,CNOT8,TUT1,MOV10,PDE12,RNASEH2B,XRN2,PPP1R8,RPP25,RCL1,CPSF1,CLP1,CSTF1,DIS3,RPP38,RPP14,ABT1,RRP36,EIF2C1,EXOSC7,POP7,TSEN54,HRSP12,PARN,POP4,ELAC1,RPP30,EXOSC10…
GO_REGULATION_OF_TELOMERE_MAINTENANCE	-0.508144	-2.01563	0	0.00185126	67	64	TERF2IP,HMBOX1,TNKS,MAP2K7,MAPK3,TNKS2,SMG6,OBFC1,HNRNPC,PKIB,PML,TEN1,WRAP53,HDAC8,NEK7,ERCC4,SMG5,SRC,PRKCQ,NEK2,PIF1,HNRNPA1,CTNNB1,ATRX,TINF2,USP7,MAP3K4,ATM,CCT8,MAPK1,TCP1,SLX4,GNL3,MCRS1,CCT4,AURKB,CCT3,PINX1,MAPKAPK5,CTC1,ACD,TERF2,XRCC5,ERCC1,CCT6A,HNRNPU,DHX36,GNL3L,NBN,RTEL1,RAD50,CCT7,MAPK15,POT1,MRE11A,DKC1,PNKP,PARP1,ATR,CCT2,CCT5,NAT10,TERF1,MYC
GO_DNA_DEPENDENT_DNA_REPLICATION_MAINTENANCE_OF_FIDELITY	-0.694621	-2.0222	0	0.00190911	24	22	CDK9,ATRX,STRA13,SMARCAL1,FBXO18,FANCM,MMS22L,ZNF830,THOC1,APITD1,CCDC111,RTEL1,SETMAR,ZRANB3,POLD1,RAD51,BRCA2,WRN,TONSL,TIPIN,PCNA,BLM
GO_BASE_EXCISION_REPAIR	-0.630355	-2.02708	0	0.0019707	39	37	HMGA1,MBD4,DNA2,POLG,SIRT6,USP47,HMGA2,MPG,HMGB1,CCNO,PARP2,NEIL3,SMUG1,XRCC1,ERCC6,HUWE1,RPA1,XPA,APEX2,NTHL1,TDG,LIG3,MUTYH,POLQ,NEIL1,APEX1,TP53,POLD1,NEIL2,OGG1,RPA2,RECQL4,WRN,LIG1,POLE,UNG,PRMT6
GO_RIBOSOMAL_SMALL_SUBUNIT_BIOGENESIS	-0.534532	-2.0107	0	0.00197649	59	56	RPS19,RPS28,RPS21,RPS15,RPS24,RPS27,RPS16,RPL38,RPS8,RPS10,RPS5,NGDN,NOB1,UTP11L,LSM6,TSR2,RCL1,UTP14C,RRP7A,ERAL1,ABT1,RRP36,FCF1,EMG1,KRR1,RPS27L,WDR46,RRP7B,DIEXF,UTP18,MRPS7,RPS6,UTP23,MRPS9,RPSA,SRFBP1,MRPS11,RPS7,NOP14,PWP2,UTP3,MPHOSPH10,UTP6,NOC4L,TBL3,RPS14,UTP14A,NOL11,DCAF13,CIRH1A,NOM1,HEATR1,BYSL,WDR3,UTP20,RRS1
GO_SPLICEOSOMAL_SNRNP_ASSEMBLY	-0.630766	-2.00622	0	0.00209457	38	36	PRPF3,GEMIN7,RBM22,SART1,SNRPD2,SNRPG,SNUPN,CD2BP2,CLNS1A,STRAP,GEMIN8,SNRPF,SMN1,PRPF8,SNRPB,LSM4,SNRPE,SNRPC,SART3,GEMIN2,SNRPD3,SNRPD1,USP4,PRPF6,PRMT5,SRSF10,PRPF31,PRPF19,TGS1,SMN2,PRMT7,GEMIN6,WDR77,DDX20,GEMIN5,GEMIN4
GO_STEROID_METABOLIC_PROCESS	0.510028	2.14696	0	0.00218994	237	164	LSS,APOA1,CYB5R3,ADM,INSIG1,WNT4,AKR1C1,CYP1B1,MSMO1,AKR1C2,IDI1,HSD17B7,AKR1B1,PCSK9,SQLE,HMGCS1,EBP,CYP27A1,CYP2C19,LDLR,MVK,DHCR7,LEPR,NPC1,MVD,TIPARP,CUBN,C14orf1,NSDHL,PPARD,SLCO1A2,AKR1C3,CYP51A1,HMGCR,INSIG2,FDPS,HSD17B12,FDFT1,TNFSF4,CYP1A2,GGPS1,APOE,SCARF1,CEBPA,ACLY,CYP11A1,CAT,HSD3B7,CLN8,APOC1,ABCG1,PPARGC1A,CEL,IL1B,SORL1,SC5DL,VLDLR,HSD17B3,NPC2,MECP2,DHCR24,CYP39A1,LCAT,PLEKHA1,TR…
GO_NCRNA_METABOLIC_PROCESS	-0.412617	-1.99641	0	0.00237578	533	500	TAF6,DEDD2,EXD1,ELL2,RIOK3,CARS,GTF2B,RPL3L,RRNAD1,SNAPC1,TSEN34,ELL,FBLL1,C7orf60,RPL35A,CDK7,ZNF143,RPS9,SNAPC2,AARS,ISG20,CDKAL1,RPL12,RPS19,RNASEK,RPS28,RPS29,PAPD5,RPL39,RPL28,RPS21,RPS26,RPL32,RPL29,RPS15,RPS11,RPS24,RPS20,RPL24,RPL31,RPS18,XRN1,TAF8,RPL19,RPL37A,GTF3C5,RPL10,RPLP2,CCNK,RPL11,RPL13A,SP1,MTO1,RPL27A,RPL26,RPL36A,RPS27,TDRKH,RPS12,WARS,EIF2C4,RPL18A,RPL23,RPS27A,SARS,RPL18,PI…
GO_POSITIVE_REGULATION_OF_SMOOTH_MUSCLE_CELL_PROLIFERATION	0.611954	2.15775	0	0.00262792	60	49	TNF,HMOX1,S1PR1,PDGFB,NR4A3,PDGFRB,PTGS2,AKR1B1,HMGCR,EREG,CCL5,CX3CL1,HBEGF,CALCRL,AGER,IL6R,PPARGC1A,NAMPT,ALOX12,TRAF6,NOTCH3,GSK3B,CAMK2D,FOXP1,CYBA,MNAT1,SERPINF2,STAT5B,ITGA2,SHC1,PDGFD,IL6,HIF1A,IRAK1,IRAK4,DDX39B,JUN,RPS6KB1,C3AR1,MTOR,EDN1,ID2,ORC1,TGFBR2,STAT1,FGFR2,HDAC4,SKP2,BMP4
GO_NUCLEOBASE_BIOSYNTHETIC_PROCESS	-0.719337	-1.99591	0	0.0026418	18	17	CMPK1,APRT,GMPS,MTOR,PPAT,HPRT1,SHMT1,ADAL,PRTFDC1,PAICS,ADA,GART,UMPS,CPS1,CAD,PRPS1,DHODH
GO_RNA_PHOSPHODIESTER_BOND_HYDROLYSIS_ENDONUCLEOLYTIC	-0.55527	-1.99013	0	0.00289381	62	52	ZC3H12A,TSEN34,RNASEK,RPS21,ERN1,ENDOU,SMG6,RNASEL,MRPL44,EIF2C2,TSEN15,ENDOV,TSEN2,BOP1,EDC3,KIAA0391,RPP21,NOB1,RNASEH2B,RPP25,RCL1,RPP38,RPP14,ABT1,POP7,TSEN54,HRSP12,POP4,ELAC1,RPP30,RNASET2,RPSA,NOL9,DROSHA,APEX1,NOP14,ELAC2,DICER1,RNASEH2C,FEN1,DGCR8,RNASEH1,POP5,PLD6,RNASEH2A,POP1,DBR1,UTP20,RPP40,RRS1,EXO1,RNASE1
GO_REGULATION_OF_DNA_DEPENDENT_DNA_REPLICATION	-0.610901	-1.98821	0	0.0031329	41	39	STAG2,WRNIP1,DACH1,E2F7,SENP2,CHTF8,ATRX,CDK2,FBXW7,WIZ,DBF4B,CHEK2,FBXO18,SMC3,E2F8,INO80,ZNF830,STOML2,TERF2,LIG3,SMC1A,NBN,CDT1,CHTF18,RFC5,MRE11A,ZRANB3,RFC2,BRCA2,DSCC1,RFC4,CDC7,RFC3,BMP4,TIPIN,BLM,PID1,TERF1,BMP6
GO_STEROL_METABOLIC_PROCESS	0.586328	2.20493	0	0.0032849	123	95	LSS,APOA1,CYB5R3,INSIG1,CYP1B1,MSMO1,IDI1,HSD17B7,PCSK9,SQLE,HMGCS1,EBP,CYP27A1,LDLR,MVK,DHCR7,LEPR,NPC1,MVD,CUBN,C14orf1,NSDHL,PPARD,CYP51A1,HMGCR,INSIG2,FDPS,FDFT1,TNFSF4,GGPS1,APOE,SCARF1,CEBPA,ACLY,CYP11A1,CAT,CLN8,APOC1,ABCG1,CEL,SORL1,SC5DL,VLDLR,NPC2,DHCR24,CYP39A1,LCAT,TRERF1,APP,PRKAG2,SREBF2,HDLBP,CYP21A2,RXRA,LDLRAP1,LIPA,STARD3,TM7SF2,SREBF1,SCARB1,ERLIN1,OSBPL1A,MBTPS1,APOL1,PTCHD2,L…
GO_REGULATION_OF_CELL_MIGRATION_INVOLVED_IN_SPROUTING_ANGIOGENESIS	0.759773	2.05175	0	0.0032849	19	16	DLL4,PTGS2,VEGFA,HDAC9,HDAC5,CIB1,STARD13,KLF4,MMRN2,RHOA,PDCD10,SRPX2,NOTCH1,MAP2K5,HDAC7,ITGB1BP1
GO_SENSORY_PERCEPTION	-0.407269	-1.97936	0	0.00357609	938	393	SCNN1B,DLL4,GRIN2A,AOC2,IAPP,CYP1B1,IMPG2,ADORA2A,PTGS2,OR51M1,GUCA1B,TMC1,CST1,OR5J2,OR10H2,SEMA5B,ALOXE3,CRYBB2,GABRR2,KCNK4,MYO1A,OR51I1,CDKN2D,UCN,CRYBB3,RP1L1,TRPV2,FYN,RGS9,NXNL2,DLG2,EYA1,NGFR,RDH12,CDKN1B,COL11A2,OR1N2,GNAS,GJC1,ROM1,SLC6A3,DFNB31,PDE6G,RP2,RAB3A,CLN8,AZGP1,PTGS1,CRYM,FAM134B,SNAI2,TPRN,TH,CACNB4,OR9A4,RIMS1,TMPRSS3,ATP8A2,OR2H2,UNC119,ABCA4,TFAP2A,SPATA7,RABGGTB,CNNM4,SC…
GO_RIBONUCLEOPROTEIN_COMPLEX_BIOGENESIS	-0.411908	-1.98054	0	0.00366549	440	421	GRB7,RBMXL1,RIOK3,RPL3L,RRNAD1,FBLL1,EIF4B,C7orf60,RPL35A,RPS9,RC3H1,ISG20,NOL3,RPL12,RPS19,TSC1,ISY1,RPS28,RPS29,ATXN2,PAPD5,RPL39,RPL28,RPS21,RPS26,RPL32,RPL29,RPS15,RPS11,RPS24,RPS20,RPL24,RPL31,RPS18,SRSF9,RPL19,RPL37A,RPL10,RPLP2,ZRSR2,RPL11,RPL13A,RPL27A,RPL26,RPL36A,RPS27,ATXN2L,RPS12,EIF2C4,RPL18A,RSL24D1,RPL23,RPS27A,RPL18,RPL36,UBA52,RPS13,SBDS,RPS16,RPL10A,YBEY,RPS25,EIF3F,SLU7,RPL21,S…
GO_RESPONSE_TO_OXYGEN_LEVELS	0.490152	2.13566	0	0.00375417	311	243	CRYAB,CCL2,LTA,SCNN1B,CXCR4,FIGF,ANGPTL4,NDRG1,EGLN3,CD38,ADM,HMOX1,DDIT4,CA9,PDGFB,PDGFRB,PTGS2,MTHFR,BBC3,PDK1,VEGFA,KDM3A,ERO1L,ATP1B1,TRPC1,ETS1,PLOD2,LDHA,SLC6A4,BNIP3L,PINK1,PYGM,PPARD,SIRT4,NR4A2,CDKN1A,FAM162A,SIRT2,PPARA,CDKN1B,LOXL2,CX3CL1,MB,PPP1R15A,RBPJ,OXTR,CPEB4,ALKBH5,CPEB1,AGER,CAT,SLC9A1,SLC2A4,FUNDC1,VASN,EGLN1,PTEN,PPARGC1A,TH,MMP14,IL1B,SRF,ADAM17,PKLR,NOL3,ABAT,VLDLR,PMAIP1,…
GO_DNA_CONFORMATION_CHANGE	-0.434612	-1.96719	0	0.00378186	273	245	HIST1H2BJ,HIST1H1T,TSPYL2,TSSK6,HIST1H3H,NAP1L3,HIST1H2BL,HIST1H2BK,HIST1H4K,CHD2,SOX9,HIST3H3,PHF13,HIST1H2BF,CHD5,H1FX,HIST1H2BG,RSF1,H1F0,CENPC1,AKAP8L,SPTY2D1,HIST1H2BO,BAHD1,BRD2,TSPY26P,RPS27A,HIST1H4J,PURA,CUL4B,HMGB2,UBA52,HMGA1,TSPY3,PAPD7,CETN2,CENPO,ASH1L,DAXX,HIST2H2BE,HIST2H3D,UBN1,DNA2,PSME4,NAP1L5,HIST1H2BD,NAA60,H3F3A,PAF1,RAD23B,CHD3,KAT6B,HIST1H3D,DDX3X,CHMP1A,NAP1L1,ACIN1,RAD54…
GO_PYRIMIDINE_NUCLEOTIDE_METABOLIC_PROCESS	-0.603282	-1.96547	0	0.00383598	48	40	UPP1,ENTPD4,MBD4,NME9,UPRT,TBPL1,CMPK1,UCK1,AK3,NME7,SMUG1,NME4,DCTD,CTPS2,NT5M,CMPK2,NME3,DCK,NTHL1,TYMP,TDG,NME6,DUT,UCKL1,NT5C,NEIL1,SHMT1,ERH,DTYMK,NEIL2,UMPS,NME1,OGG1,UCK2,CAD,UNG,NME2,PRPS1,DHODH,TYMS
GO_PYRIMIDINE_CONTAINING_COMPOUND_BIOSYNTHETIC_PROCESS	-0.54433	-1.96215	0	0.00416533	42	36	CDA,UPP1,NME9,UPRT,TBPL1,CMPK1,DHFRL1,TPK1,UCK1,NME7,HDHD1,NME4,DCTD,CTPS2,TK2,CMPK2,MTOR,NME3,DCK,TK1,TYMP,NME6,DUT,UCKL1,SHMT1,ERH,DTYMK,UMPS,NME1,UCK2,CPS1,CAD,NME2,PRPS1,DHODH,TYMS
GO_DNA_REPAIR	-0.405706	-1.95786	0	0.00448005	480	443	HSPA1A,MSH4,CDKN2D,APLF,REV1,EYA1,CRY2,UBE2B,ZBTB1,HINFP,POLL,RNF168,WRNIP1,CDK7,CIB1,HIST1H4K,POLH,HIST3H3,JMY,UVRAG,SWI5,GADD45A,MORF4L2,ASCC1,KDM2A,BTG2,ISY1,RRM2B,ALKBH1,POLI,BACH1,ERCC5,PIAS4,UBR5,UBE2W,USP3,MC1R,UIMC1,TCEA1,UBE2I,UBE2D3,NCOA6,RPS27A,FAM178A,HIST1H4J,UBE2V1,FZR1,REC8,CUL4B,HMGB2,UBA52,NHEJ1,HMGA1,SHFM1,PTTG1,SIRT1,POLD4,PAPD7,EP300,CETN2,COPS2,KIAA0430,RPS3,APBB1,PPIE,MCM9,D…
GO_MATURATION_OF_5_8S_RRNA_FROM_TRICISTRONIC_RRNA_TRANSCRIPT_SSU_RRNA_5_8S_RRNA_LSU_RRNA_	-0.708553	-1.94797	0	0.00504669	19	19	RPS21,EXOSC8,BOP1,ABT1,EXOSC7,ERI1,EXOSC3,FTSJ3,RPSA,PES1,NOL9,WDR12,NOP14,ERI3,EXOSC9,ERI2,UTP20,RRS1,EXOSC2
GO_MITOCHONDRIAL_TRANSLATION	-0.476963	-1.94021	0	0.00558923	107	104	MRPS6,MRPL34,MRPS24,MRPS15,MRPL49,MTIF3,NOA1,MRPS36,MRPL35,MRPL14,MRPL45,MRPS18A,MRPL22,CHCHD1,MRPL18,MRPL44,MRPL53,MRPS10,NDUFA7,MRPL43,MRPL48,MRPL37,MRPS14,MRPL36,QRSL1,MRPL51,MRPL54,TARS2,MRPS5,MRPL52,MRPL23,MTRF1L,C12orf65,MRPS35,MRPL33,MRPL28,MRPS22,MRPS18C,MRPL11,MRPL39,MRPL9,MRPS18B,GATC,DAP3,AURKAIP1,MRPL1,MRPL32,MRPL10,MRRF,MTRF1,MRPS16,MRPL50,MRPL2,MRPS21,MRPS28,TUFM,MRPL30,GFM2,MRPS30,…
GO_RRNA_METABOLIC_PROCESS	-0.416527	-1.92533	0	0.0063637	255	247	DEDD2,RIOK3,RPL3L,RRNAD1,FBLL1,C7orf60,RPL35A,RPS9,ISG20,RPL12,RPS19,RPS28,RPS29,PAPD5,RPL39,RPL28,RPS21,RPS26,RPL32,RPL29,RPS15,RPS11,RPS24,RPS20,RPL24,RPL31,RPS18,XRN1,RPL19,RPL37A,RPL10,RPLP2,RPL11,RPL13A,RPL27A,RPL26,RPL36A,RPS27,RPS12,RPL18A,RPL23,RPS27A,RPL18,RPL36,UBA52,RPS13,SBDS,RPS16,RPL10A,YBEY,RPS25,RPL21,SIRT1,RPL30,RPL38,RPS23,RPLP1,RPS15A,RPS3A,RPL35,RPS3,RPL6,FAU,EIF4A3,RPL27,RPL4…
GO_TRNA_TRANSPORT	-0.565329	-1.91731	0	0.00648319	34	33	NUPL1,NUP98,NUP50,XPOT,NUP62,TOMM20,NUP54,POM121,RAE1,NUP210,NUP133,NUP205,NUP43,TMEM48,POM121C,NUP153,RAN,NUP214,NUP88,NUP37,NUP93,TPR,NUP85,RANBP2,NUPL2,AAAS,NUP160,NUP107,NUP35,NUP188,SEH1L,NUP155,NOL6
GO_REGULATION_OF_SMOOTH_MUSCLE_CELL_PROLIFERATION	0.537627	2.03376	0	0.00729978	100	80	TNF,IGFBP3,IGFBP5,HMOX1,S1PR1,ESR2,PDGFB,NR4A3,PDGFRB,NPR3,PTGS2,AKR1B1,TNFAIP3,PPARD,HMGCR,CDKN1B,EREG,CCL5,CX3CL1,HBEGF,CALCRL,AGER,IL6R,PPARGC1A,NAMPT,KLF4,ALOX12,TRAF6,NOTCH3,GSK3B,CAMK2D,IL15,APOD,TRIB1,FOXP1,CYBA,PPARG,MNAT1,SERPINF2,CAV1,STAT5B,ITGA2,MFN2,ILK,SHC1,PDGFD,IL6,HIF1A,IRAK1,IRAK4,SF1,CTNNB1,CTNNBIP1,DDX39B,JUN,TCF7L2,TPM1,RPS6KB1,NDRG4,VIPR2,COMT,XRCC6,TACR1,NDRG2,C3AR1,MTOR,ED…
GO_ORGANIC_HYDROXY_COMPOUND_BIOSYNTHETIC_PROCESS	0.513554	2.0173	0	0.00766477	175	127	PCK1,LSS,APOA1,CYB5R3,INSIG1,MSMO1,LPIN1,IDI1,HSD17B7,AKR1B1,SQLE,HMGCS1,EBP,CYP27A1,TRPC1,MVK,DHCR7,MVD,C14orf1,NSDHL,NR4A2,AKR1C3,CYP51A1,HMGCR,INSIG2,FDPS,LPIN2,FDFT1,SLC44A4,GGPS1,ACLY,ACHE,SPHK1,SLC6A3,HSD3B7,SAMD8,PHOSPHO1,PER2,CDS1,TH,ACER2,GCH1,SC5DL,ISYNA1,ALOX12,IPMK,HSD17B3,IMPAD1,DHCR24,CYP39A1,GOT1,CEPT1,MC1R,LCAT,PRKAG2,DDT,SLC27A1,PSAT1,ACER3,SLC44A2,ABHD3,SPHK2,ACOT8,HSD17B1,LPIN3…
GO_GLUCOSE_CATABOLIC_PROCESS	0.654118	2.02291	0	0.00788377	29	25	ALDOC,PFKFB3,ENO2,PGAM2,HK2,PFKFB4,GPI,PGK1,PFKFB2,GAPDH,PGAM1,HK1,PKLR,BAD,TPI1,ENO1,ENO3,PFKL,ALDOA,PFKP,LRP5,PFKM,PFKFB1,HK3,GAPDHS
GO_REGULATION_OF_VASCULATURE_DEVELOPMENT	0.471571	2.02066	0	0.00836157	233	169	CCL2,IL1A,CXCL13,ANGPTL4,DLL4,ADM,WNT4,HMOX1,SERPINB7,CYP1B1,PDGFB,PTGS2,BTG1,VEGFA,HDAC9,SPARC,EFNA1,TNFAIP3,ITGA5,ETS1,VEGFC,KRIT1,VASH2,HDAC5,SULF1,FOXO4,CCL5,CX3CL1,PPP1R15A,ZC3H12A,IL8,C3,SPHK1,FOXC1,BAI2,SASH1,CCBE1,NOS3,CIB1,EGLN1,IL1B,LRG1,STARD13,KLF4,SEMA4A,ALOX12,HYAL1,HOXA5,UTS2R,PRKCA,CTH,MMRN2,PLXND1,VEGFB,JAK1,WARS,ITGB2,HTATIP2,TNMD,SIRT1,GATA2,TNFSF12,RRAS,HIPK1,HEY2,RAP1A,RHOA,H…
GO_PSEUDOURIDINE_SYNTHESIS	-0.712233	-1.89221	0	0.00916373	17	17	PUS10,NOP10,RPUSD4,RPUSD1,PUS3,TRUB1,NHP2,GAR1,NAF1,PUSL1,RPUSD3,TRUB2,DKC1,PUS7,PUS1,PUS7L,RPUSD2
GO_PYRIMIDINE_NUCLEOSIDE_TRIPHOSPHATE_METABOLIC_PROCESS	-0.63864	-1.88942	0	0.00922363	24	18	NME9,TBPL1,UCK1,AK3,NME7,NME4,CTPS2,CMPK2,NME3,NME6,DUT,UCKL1,DTYMK,NME1,UCK2,CAD,NME2,TYMS
GO_BROWN_FAT_CELL_DIFFERENTIATION	0.69081	1.99572	0.0185185	0.0105117	30	23	PTGS2,ERO1L,RARRES2,RGS2,ZNF516,MB,LAMB3,CEBPA,SLC2A4,PRDM16,PPARGC1A,LRG1,CEBPB,NUDT7,METRNL,PLAC8,ALDH6A1,ITGA6,PEX11A,ADRB2,ADRB1,ARL4A,BNIP3
GO_DEFENSE_RESPONSE_TO_BACTERIUM	0.502144	1.99589	0	0.0112625	237	91	LTA,TNF,CXCL13,CCL20,ADM,TREM1,HAVCR2,MICA,HLA-E,TLR6,MR1,HIST1H2BJ,PGLYRP3,HLA-A,OPTN,TLR9,RBPJ,BCL3,DEFB103A,ACP5,VGF,NLRP10,IL6R,HIST1H2BK,TMF1,TLR1,HIST1H2BF,ADAM17,HIST1H2BG,RPL39,SLPI,IL23A,S100A14,RIPK2,SPON2,RAB14,B2M,PRKCD,LYST,CEBPB,HMGB2,APP,RAB1A,COCH,IL27RA,FAU,TNFRSF1A,PLAC8,HIST2H2BE,TBK1,S100A9,LYZ,P2RX7,MAVS,CFP,TLR3,ROMO1,TUSC2,PRB3,GNLY,CARD9,LEAP2,TIRAP,RNASE7,PLA2G1B,IL6,NLRP…
GO_POSITIVE_REGULATION_OF_VASCULATURE_DEVELOPMENT	0.517231	1.9973	0	0.0121289	133	93	IL1A,ANGPTL4,ADM,HMOX1,SERPINB7,CYP1B1,PDGFB,PTGS2,BTG1,VEGFA,HDAC9,ITGA5,ETS1,VEGFC,VASH2,CCL5,CX3CL1,ZC3H12A,IL8,C3,SPHK1,SASH1,CCBE1,NOS3,CIB1,IL1B,LRG1,ALOX12,HYAL1,UTS2R,PRKCA,CTH,VEGFB,JAK1,ITGB2,SIRT1,GATA2,TNFSF12,RRAS,HIPK1,RAP1A,HSPB1,PRKD2,C19orf10,RHOB,HIF1AN,PDCD6,ECM1,SRPX2,SEMA5A,GATA4,AQP1,HMGB1,ENG,CCL24,DDAH1,PRKD1,PDGFD,WNT5A,HDAC7,F3,ZNF304,HIF1A,ISL1,PGF,TWIST1,ERAP1,GATA6,RA…
GO_RESPONSE_TO_HYDROGEN_PEROXIDE	0.497551	1.99046	0	0.0123184	109	96	CRYAB,HMOX1,CYP1B1,NR4A3,PDGFRB,DUSP1,DDIT3,AKR1B1,TNFAIP3,ETS1,LDHA,IL18BP,KLF6,AREG,C20orf111,PPP1R15B,MB,HBA2,KLF2,AGER,CAT,SPHK1,NET1,KDM6B,STK24,TXNIP,KLF4,RELA,COL1A1,GSK3B,FOXO1,FKBP1B,BAD,PRKCD,PLEKHA1,PPP2CB,CBX8,SIRT1,EP300,RPS3,EZH2,KPNA4,BAK1,OLR1,PDCD10,ZNF277,RHOB,ADAM9,CASP3,EEF2,NFE2L2,HDAC6,ABL1,MDM2,AQP1,SRC,HDAC2,SHC1,SOD1,TRPC6,PDGFD,IL6,FAS,F3,MST4,HIF1A,APTX,PLA2G4A,JUN,MAPK…
GO_DNA_DAMAGE_RESPONSE_DETECTION_OF_DNA_DAMAGE	-0.545925	-1.86224	0	0.0124488	36	33	UBE2B,RPS27A,CUL4B,UBA52,POLD4,RPS3,SOX4,RBX1,RFC1,HMGA2,MRPS35,UBB,DNAJA1,USP1,CUL4A,DDB1,RPA1,POLD3,MRPS9,MRPS11,POLD2,RAD18,RFC5,POLD1,MRPS26,RFC2,PNKP,PARP1,RPA2,RFC4,RFC3,PCNA,DTL
GO_MATURATION_OF_SSU_RRNA_FROM_TRICISTRONIC_RRNA_TRANSCRIPT_SSU_RRNA_5_8S_RRNA_LSU_RRNA_	-0.582365	-1.8628	0	0.0126882	33	33	RPS19,RPS21,RPS24,RPS16,RPS8,NGDN,TSR2,RCL1,ABT1,RRP36,FCF1,EMG1,KRR1,WDR46,DIEXF,UTP18,UTP23,MRPS9,RPSA,MRPS11,NOP14,PWP2,UTP3,UTP6,NOC4L,TBL3,RPS14,DCAF13,HEATR1,BYSL,WDR3,UTP20,RRS1
GO_DEOXYRIBONUCLEOTIDE_METABOLIC_PROCESS	-0.577458	-1.85348	0	0.0131069	36	33	GUK1,RRM2B,MBD4,AKD1,TBPL1,DERA,MPG,SMUG1,DGUOK,NUDT16,NT5M,NUDT15,NUDT18,CMPK2,AK2,NTHL1,TDG,DUT,MUTYH,RRM1,NT5C,NEIL1,SHMT1,DTYMK,ADA,NEIL2,OGG1,ADK,RRM2,NUDT1,SAMHD1,UNG,TYMS
GO_MISMATCH_REPAIR	-0.602227	-1.85637	0	0.0131234	31	30	MSH4,POLD4,SETD2,PMS2P3,PMS2CL,PMS2P5,TP73,ABL1,MSH3,TREX1,RPA1,XPC,PMS2P1,MSH6,TDG,POLD3,PMS2,MUTYH,MLH1,MLH3,POLD2,MSH2,MSH5,POLD1,RPA2,RNASEH2A,PMS1,LIG1,PCNA,EXO1
GO_POSITIVE_REGULATION_OF_GLIOGENESIS	0.580589	1.98194	0	0.0146854	47	35	LTA,CXCR4,RNF112,PLAG1,CSF1,NKX6-1,HES1,SPINT1,IL1B,RELA,BIN1,TSPO,SERPINE2,RHEB,ETV5,PRKCI,PPARG,TP73,NOTCH1,PRKCH,BMP2,SOX8,LIF,HDAC2,LYN,UFL1,CLCF1,IL6ST,TIAM1,MTOR,ZNF488,ID2,PRMT5,PRPF19,DICER1
GO_REGULATION_OF_TELOMERE_MAINTENANCE_VIA_TELOMERE_LENGTHENING	-0.501012	-1.83298	0	0.0159049	50	50	HMBOX1,TNKS,MAP2K7,MAPK3,TNKS2,SMG6,OBFC1,HNRNPC,PKIB,PML,TEN1,WRAP53,NEK7,SMG5,SRC,PRKCQ,NEK2,PIF1,HNRNPA1,CTNNB1,TINF2,MAP3K4,ATM,CCT8,MAPK1,TCP1,MCRS1,CCT4,AURKB,CCT3,PINX1,MAPKAPK5,CTC1,ACD,TERF2,CCT6A,HNRNPU,GNL3L,RTEL1,CCT7,MAPK15,POT1,DKC1,PNKP,PARP1,ATR,CCT2,CCT5,NAT10,TERF1
GO_NEGATIVE_REGULATION_OF_DNA_REPLICATION	-0.514342	-1.83735	0	0.0159274	55	52	TSPYL2,STAG2,CERS1,TGFB3,OBFC1,PPARG,HNRNPC,PML,TEN1,SRC,TGFB1,TTF1,PIF1,HNRNPA1,RAD17,WAPAL,TINF2,FBXW7,PDS5A,MEN1,CDC6,CHEK2,FBXO18,SMC3,NF2,GMNN,MCRS1,S100A11,HUS1,ZNF830,PINX1,CDAN1,CTC1,ACD,TERF2,LIG3,SMC1A,HNRNPU,GNL3L,MAPK15,POT1,MRE11A,TP53,ZRANB3,GTPBP4,BRCA2,ATR,TIPIN,NAT10,BLM,PID1,TERF1
GO_MANNOSYLATION	-0.586752	-1.83472	0	0.0159695	34	31	SDF2,DPM3,B3GNT1,LARGE,ALG9,POMT1,DPM1,ALG11,ALG12,ALG2,PIGV,POMT2,NUS1,DPY19L4,DPM2,DPY19L2P2,PIGB,ISPD,FKRP,ALG5,TMEM5,ALG1L,DPY19L1,ALG3,FKTN,SDF2L1,ALG8,PIGZ,ALG1,DPY19L3,GYLTL1B
GO_PYRIMIDINE_NUCLEOTIDE_BIOSYNTHETIC_PROCESS	-0.613611	-1.82879	0	0.0162566	31	25	UPP1,NME9,UPRT,TBPL1,CMPK1,UCK1,NME7,NME4,CTPS2,CMPK2,NME3,NME6,DUT,UCKL1,SHMT1,ERH,DTYMK,UMPS,NME1,UCK2,CAD,NME2,PRPS1,DHODH,TYMS
GO_POSITIVE_REGULATION_OF_RESPONSE_TO_EXTERNAL_STIMULUS	0.460416	1.97312	0	0.0167895	296	199	CCL2,LTA,TNF,CXCL13,FIGF,EDN2,CD74,S1PR1,PDGFB,PDGFRB,PTGS2,VEGFA,ARTN,CNTF,ULK1,HAVCR2,OSM,ETS1,VEGFC,BNIP3L,PINK1,CXCL1,SQSTM1,RARRES2,TNIP1,TLR9,CSF1,TNFSF4,ANO6,CCL5,CX3CL1,LY96,SCARF1,GPRC5B,CDK19,DEFB103A,AGER,IL8,CCL26,TRIM13,C3,IL6R,IL16,SASH1,IL1B,ADAM17,PDE2A,BRAF,CREB3L3,SWAP70,TRAF6,RPS19,GPSM3,VAMP8,PRKCA,FKBP1B,RAB12,IL23A,S100A14,RIPK2,PIK3CG,IDO1,VEGFB,USP17L2,NDEL1,KLK7,DAPK2,CAM…
GO_SISTER_CHROMATID_COHESION	-0.461961	-1.82165	0	0.0173093	111	105	STAG2,CENPC1,PPP1CC,NDEL1,RPS27,REC8,NDE1,PAPD7,NUP98,CENPO,NIPBL,ESCO1,B9D2,TAOK1,HDAC8,RB1,MAU2,KIF2C,RAD21,SKA2,CENPA,PPP2R1A,INCENP,CENPQ,CENPT,SEC13,CENPN,BUB1,CENPE,PAFAH1B1,CLIP1,MAPRE1,SGOL2,WAPAL,CENPL,PMF1,CKAP5,BUB3,NSL1,CLASP1,FBXW7,CDC20,PDS5A,HORMAD1,STAG1,POGZ,NDC80,ZW10,CENPI,NAA50,PHB2,SKA1,XPO1,SMC3,NUP133,BIRC5,CDCA8,ITGB3BP,RCC2,NUP43,KIF18A,CASC5,MLF1IP,SGOL1,NUF2,AURKB,CDCA5…
GO_PTERIDINE_CONTAINING_COMPOUND_METABOLIC_PROCESS	-0.58684	-1.81954	0	0.0175263	36	31	MTHFR,MTHFD2,GCH1,DHFRL1,GGH,ATPIF1,PTS,FOLH1,MTHFD2L,PCBD1,MTHFD1L,SHMT2,ALDH1L2,SPR,SARDH,FTCD,SHMT1,MTRR,MTR,QDPR,PCBD2,FPGS,MTHFS,GART,SLC25A32,ATIC,SLC19A1,SLC46A1,DHFR,MTHFD1,TYMS
GO_NUCLEOTIDE_EXCISION_REPAIR_DNA_GAP_FILLING	-0.627276	-1.81332	0	0.0176487	24	21	RPS27A,UBA52,POLD4,LIG4,RFC1,POLK,XRCC1,UBB,RPA1,POLD3,LIG3,POLD2,RFC5,POLD1,RFC2,RPA2,RFC4,RFC3,LIG1,POLE,PCNA
GO_REGULATION_OF_TELOMERASE_RNA_LOCALIZATION_TO_CAJAL_BODY	-0.674679	-1.81677	0.0204082	0.0177363	15	15	NOP10,CCT8,TCP1,CCT4,CCT3,NHP2,SHQ1,NAF1,CCT6A,CCT7,RUVBL2,DKC1,CCT2,CCT5,RUVBL1
GO_RNA_METHYLATION	-0.54663	-1.80841	0	0.0181395	57	51	RRNAD1,FBLL1,WTAP,C7orf60,RNMT,BCDIN3D,NSUN4,TRMT112,KIAA1429,TRMT1L,FBL,WBSCR22,C9orf156,FTSJD1,METTL14,MEPCE,METTL3,RNMTL1,TFB2M,FTSJD2,NSUN3,TRMT11,TFB1M,METTL16,FTSJ1,FTSJ2,EMG1,METTL2A,METTL2B,METTL15,TRMT2A,FTSJ3,TRMT1,HSD17B10,DIMT1,TGS1,TRDMT1,TRMT2B,TARBP1,TRMT61B,LCMT2,TRMT5,NSUN2,TRMT6,MRM1,TRMT61A,HENMT1,ALKBH8,FDXACB1,METTL1,WDR4
GO_PROTEIN_LOCALIZATION_TO_CHROMOSOME	-0.512202	-1.81027	0	0.018232	45	40	TERF2IP,TNKS,FAM178A,TNKS2,EZH2,WRAP53,RB1,RAD21,CENPA,WAPAL,PIH1D1,ATRX,TINF2,CDK1,ZW10,LRWD1,RCC2,CASC5,CCDC101,PARP3,H2AFY,AURKB,PINX1,H2AFY2,ACD,TERF2,BUB1B,PLK1,GSG2,RUVBL2,MIS12,HIST1H1B,POT1,MTBP,ANKRD32,BRCA2,ATR,CHAMP1,ESCO2,TERT
GO_POSITIVE_REGULATION_OF_CHEMOTAXIS	0.513121	1.93914	0	0.0185149	120	82	CCL2,CXCL13,FIGF,EDN2,CD74,S1PR1,PDGFB,PDGFRB,VEGFA,ARTN,VEGFC,CXCL1,RARRES2,CSF1,ANO6,CCL5,CX3CL1,IL8,IL6R,IL16,IL1B,ADAM17,SWAP70,GPSM3,IL23A,S100A14,VEGFB,DAPK2,CAMK1D,CXCL3,STX4,BMPR2,FN1,STX3,HSPB1,CXCL2,PRKD2,RAC1,F2RL1,GAS6,RAC2,THBS4,TMEM102,ADAM10,SEMA5A,ITGA2,HMGB1,PPM1F,TGFB1,TIRAP,CREB3,PRKD1,CXCL5,SLIT2,PDGFD,FGFR1,IL6,EDNRA,WNT5A,DSCAM,F3,NRP1,CXCL11,THBS1,MEGF8,SERPINE1,SMAD3,TIAM1…
GO_NUCLEOTIDE_EXCISION_REPAIR_DNA_INCISION	-0.554868	-1.80242	0	0.0186052	39	37	ERCC5,RPS27A,CUL4B,UBA52,POLD4,RBX1,RFC1,POLK,ERCC4,DDB2,GTF2H4,GTF2H5,UBB,GTF2H1,CUL4A,DDB1,ERCC3,RPA1,XPA,NTHL1,POLD3,ERCC2,ERCC1,FAN1,CHD1L,GTF2H3,POLD2,RFC5,POLD1,RFC2,OGG1,PARP1,RPA2,RFC4,RFC3,GTF2H2,PCNA
GO_DOPAMINERGIC_NEURON_DIFFERENTIATION	0.750595	1.965	0	0.0186721	28	16	FIGF,FOXA2,VEGFA,NR4A2,FOXA1,CSNK1E,LRP6,RAC1,RYK,LMX1B,WNT2,WNT5A,HIF1A,CTNNB1,FGF8,FZD1
GO_DEOXYRIBOSE_PHOSPHATE_CATABOLIC_PROCESS	-0.655873	-1.79849	0.0238095	0.0189657	21	21	MBD4,DERA,MPG,SMUG1,PGM2,NUDT16,NT5M,NUDT15,NUDT18,NTHL1,TDG,DUT,MUTYH,NT5C,NEIL1,ADA,NEIL2,OGG1,NUDT1,SAMHD1,UNG
GO_POSITIVE_REGULATION_OF_RESPONSE_TO_WOUNDING	0.49391	1.93302	0	0.0191619	162	93	CCL2,LTA,TNF,PTGS2,CNTF,OSM,ETS1,TNIP1,PPARD,TLR9,TNFSF4,ANO6,CCL5,CX3CL1,HBEGF,SCARF1,GPRC5B,CDK19,AGER,CCL26,C3,IL1B,PDE2A,BRAF,CREB3L3,RPS19,GPSM3,VAMP8,FKBP1B,IL23A,PIK3CG,IDO1,VEGFB,NDEL1,USF1,PRKCE,IL15,ADAM8,TNFRSF1A,OSMR,S100A9,IL17RB,EPB49,RREB1,F2,TLR3,VAMP7,SERPINF2,NFE2L2,ENPP4,STAT5B,ITGA2,PTGER4,HMGB1,PPAP2B,CCL24,IL6,EDNRA,WNT5A,F3,IL17RC,IL18,HRAS,CD47,PLA2G4A,VTN,CAPN3,JAK2,THBS1…
GO_REGULATION_OF_SPROUTING_ANGIOGENESIS	0.677483	1.94261	0	0.0193966	28	21	DLL4,PTGS2,VEGFA,HDAC9,ITGA5,HDAC5,CIB1,STARD13,KLF4,MMRN2,JAK1,RHOA,PDCD10,SRPX2,NOTCH1,HMGB1,MAP2K5,HDAC7,ITGB1BP1,SYNJ2BP,FGF2
GO_ATP_GENERATION_FROM_ADP	0.597714	1.93413	0	0.0194238	39	32	ALDOC,PFKFB3,ENO2,PGAM2,HK2,PFKFB4,LDHA,GPI,PGK1,PFKFB2,GAPDH,PGAM1,HK1,PKLR,DHTKD1,TPI1,ENO1,AKD1,ENO3,PFKL,ALDOA,PFKP,BPGM,PGM1,HKDC1,OGDH,PFKM,PFKFB1,ADPGK,HK3,GALK1,GAPDHS
GO_PYRUVATE_METABOLIC_PROCESS	0.570798	1.94392	0	0.0197094	65	48	PCK1,NR4A3,ALDOC,PFKFB3,ENO2,PGAM2,HK2,PFKFB4,LDHA,GPI,PGK1,PFKFB2,GAPDH,SLC16A3,PGAM1,SLC16A8,HK1,PKLR,PDHX,DHTKD1,TPI1,ENO1,BSG,SRR,HAGH,ENO3,PFKL,ALDOA,PFKP,BPGM,PDHB,PGM1,SLC16A1,HKDC1,OGDH,DLD,LDHAL6B,PFKM,PFKFB1,LDHB,DLAT,GLO1,ADPGK,PDHA1,HK3,GALK1,ME3,GAPDHS
GO_REGULATION_OF_GLIOGENESIS	0.520864	1.92749	0	0.0210234	90	65	LTA,CXCR4,RNF112,DUSP10,PLAG1,MYCN,SLC45A3,CSF1,SIRT2,NKX6-1,RNF10,HES1,SPINT1,DLX2,GPR37L1,IL1B,RELA,CREB1,BIN1,MECP2,MBD1,TSPO,EZH2,SERPINE2,RHEB,ETV5,PRKCI,F2,PPARG,C16orf45,NF1,ATF5,TP73,NOTCH1,PRKCH,BMP2,SOX8,LIF,DLX1,HDAC2,CDH2,PTN,ID4,WDR1,SKI,LYN,CTNNB1,UFL1,CLCF1,CERS2,CDK1,IL6ST,TIAM1,NF2,EPHA4,MTOR,ZNF488,ID2,NOG,PRMT5,PRPF19,DICER1,LIN28A,BMP4,TNFRSF21
GO_CENTRIOLE_ASSEMBLY	-0.660846	-1.7899	0	0.0212922	20	18	CETN2,CCP110,CNTROB,C2CD3,KIAA0753,PLK4,CEP152,OFD1,CEP72,CDK2,CEP135,E2F4,CDK5RAP2,SASS6,CCDC78,WDR62,CENPJ,CEP63
GO_CYTOKINE_MEDIATED_SIGNALING_PATHWAY	0.418691	1.89803	0	0.0220282	452	309	TNFRSF9,CCL2,LTA,TNF,CXCR4,IL1A,CXCL13,CCL20,EDN2,CNTFR,GBP2,CD74,IL21R,HLA-H,IL2RG,MT2A,CNTF,OSM,FOXO3,TNFRSF10D,IL2RB,LEPR,HLA-E,CXCL1,CSF2RB,HLA-A,TNFRSF10B,SOCS5,PLVAP,IP6K2,CSF1,CSF1R,NGFR,IRF6,TNFSF4,LRRC15,BIRC3,COMMD7,RSAD2,EREG,ACSL1,CCL5,CX3CL1,TRIM31,CEBPA,TRIM38,HLA-B,RTN4RL2,HLA-DPA1,CSF3,IL8,RELT,THPO,CCL26,EDA,IL6R,IL10RB,IRAK2,CCRL1,IL28RA,CIB1,IL20RB,TNIP2,PODNL1,IFITM2,PSMD10,IL…
GO_ALCOHOL_METABOLIC_PROCESS	0.426902	1.89124	0	0.0221496	348	276	PCK1,LSS,APOA1,CYB5R3,INSIG1,SLC5A3,CYP1B1,MSMO1,LPIN1,IDI1,HSD17B7,AKR1B1,PCSK9,SQLE,HMGCS1,EBP,CYP27A1,LDLR,MVK,DHCR7,PLA2G4C,ACSS2,LEPR,NPC1,MVD,CUBN,ACSS1,C14orf1,NSDHL,DMGDH,PPARD,AKR1C3,CYP51A1,HMGCR,INSIG2,FDPS,IP6K2,GK,LPIN2,SMPD3,FDFT1,SLC44A4,TNFSF4,RDH12,GGPS1,SMPD1,APOE,IP6K1,SCARF1,CEBPA,ACLY,CYP11A1,ACHE,PLA2G10,CAT,SPHK1,INPP5A,MIOX,BHMT,CLN8,SAMD8,APOC1,ABCG1,PHOSPHO1,PTEN,CDS1,CE…
GO_LEUKOCYTE_CHEMOTAXIS	0.518045	1.8994	0	0.0222975	117	62	CCL2,CXCR4,CXCL13,CCL20,ITGA9,EDN2,TREM1,PDGFB,VEGFA,SAA1,ANO6,CCL5,CX3CL1,IL8,CCL26,IL6R,IL16,PIK3CD,IL1B,RPS19,CCL22,PDE4D,PIK3CG,LYST,CXCL3,ITGB2,SBDS,CXADR,ADAM8,GBF1,RAC1,S100A9,GAS6,ARHGEF5,TRPM4,CXCL16,LGALS3,HMGB1,CCL24,PLA2G1B,IL6,EDNRB,PIP5K1C,IL17RC,ITGA1,CXCL11,FFAR2,ANXA1,CXCL10,SYK,EDN1,TNFRSF11A,PDE4B,NUP85,IL17RA,CORO1A,CCL3,CKLF,TGFB2,CCL21,EMR2,CCR1
GO_DNA_TEMPLATED_TRANSCRIPTION_TERMINATION	-0.449726	-1.78656	0	0.0224002	101	99	CDK7,TAF1D,SRSF9,SARNP,PCF11,SRSF4,POLR1D,ZC3H11A,SLU7,EIF4A3,NCBP2,THOC6,ZNRD1,POLR2K,MNAT1,PAPOLA,LSM10,SRRM1,U2AF2,SRSF11,POLR2H,MED18,POLR2L,TBP,SNRPG,GTF2H4,PTRF,TTF1,POLR2A,POLDIP3,RBM8A,UPF3B,LSM11,PABPN1,CASC3,CHTOP,GTF2H5,CPSF7,CCNH,NUDT21,CSTF3,DHX38,POLR1C,DDX39B,POLR2E,CDC40,SNRPF,SMN1,GTF2H1,SNRPB,XRN2,THOC7,POLR2F,CPSF1,SNRPE,CLP1,SRSF3,CSTF1,MAZ,THOC2,THOC3,TAF1B,RNPS1,SETX,THOC5,D…
GO_RNA_3_END_PROCESSING	-0.447468	-1.78113	0	0.0224576	98	92	FBLL1,RPS21,SRSF9,SARNP,PCF11,SRSF4,ZC3H11A,APP,SLU7,ZC3H3,PABPC1,EIF4A3,SSU72,NCBP2,ZCCHC6,PAF1,AHCYL1,THOC6,PAPOLA,SRRM1,U2AF2,SRSF11,CPSF6,WDR33,EXOSC8,POLDIP3,RBM8A,CDC73,UPF3B,LSM11,PABPN1,ZCCHC11,FBL,CASC3,CHTOP,CPSF7,NUDT21,CSTF3,DHX38,DDX39B,PTCD1,PAPOLG,CDC40,TUT1,SYMPK,THOC7,CPSF1,CLP1,SRSF3,CSTF1,THOC2,THOC3,RNPS1,THOC5,POLR2D,DDX39A,SRSF5,EXOSC7,FIP1L1,SLBP,ELAC1,U2AF1,MAGOH,ERI1,EXOS…
GO_TRANSLATIONAL_TERMINATION	-0.436836	-1.78258	0	0.0226039	92	88	MRPS6,MRPL34,MRPS24,MRPS15,MRPL49,MRPS36,MRPL35,MRPL14,GSPT1,MRPL45,MRPS18A,MRPL22,TRMT112,CHCHD1,MRPL18,MRPL44,MRPL53,MRPS10,MRPL43,MRPL48,MRPL37,MRPS14,MRPL36,MRPL51,MRPL54,MRPS5,MRPL52,MRPL23,MTRF1L,C12orf65,ETF1,MRPS35,MRPL33,MRPL28,MRPS22,MRPS18C,MRPL11,MRPL39,MRPL9,MRPS18B,DAP3,AURKAIP1,MRPL1,MRPL32,MRPL10,MRRF,MTRF1,MRPS16,MRPL50,MRPL2,MRPS21,MRPS28,MRPL30,GFM2,MRPS30,MRPL55,GADD45GIP1,MRP…
GO_NCRNA_3_END_PROCESSING	-0.627161	-1.77633	0	0.0227629	21	19	FBLL1,RPS21,EXOSC8,FBL,PTCD1,EXOSC7,ELAC1,ERI1,EXOSC3,EXOSC4,RPSA,ELAC2,ERI3,EXOSC9,DKC1,ERI2,TRNT1,EXOSC5,EXOSC2
GO_RESPONSE_TO_TEMPERATURE_STIMULUS	0.480065	1.90075	0	0.0229943	148	111	CCL2,IL1A,HSPA6,ADM,HMOX1,HSPA1A,MICB,HSPA1B,DNAJB4,ERO1L,OSM,TP53INP1,NFKBIA,MICA,MSTN,KCNK4,TRPV2,CDKN1A,GK,ABCC2,ZNF516,TRPV3,VGF,NOS3,PPARGC1A,IL1B,HSPA2,PKLR,CETN1,FOXO1,DNAJC3,EIF2AK3,FOS,MAP2K7,METRNL,SLU7,SLC27A1,NR2F6,GCLC,LRP11,PAWR,ATXN3,MMP24,PLAC8,DNAJA4,PPARG,CSDA,CIRBP,PDCD6,SOCS3,NF1,TGFB1I1,CD14,THRA,HSF1,DNAJA2,HDAC2,EIF2B2,SOD1,PRKCQ,CDH8,IL6,F3,LYN,ADRB2,GMPR,ST8SIA1,IRAK1,PLA…
GO_CELL_CYCLE_G1_S_PHASE_TRANSITION	-0.434586	-1.77329	0	0.0230332	111	102	CDKN2D,BCAT1,CDKN1A,INHBA,SPDYA,CDKN1B,CDKN2C,HINFP,PIM2,CDK7,GPR132,BACH1,ACVR1,E2F7,CAMK2D,BRD4,CDC34,ITGB1,ACVR1B,EIF4EBP1,USP37,PLK3,PHF8,RPA4,LATS1,GSPT1,CUL3,CDK3,CRLF3,LATS2,DBF4,MNAT1,CAMK2G,RB1,PPP6C,CDK6,EIF4E,CCNA1,ID4,CUL2,CCNH,CDK2,CUL5,RCC1,RHOU,ORC6,RPS6KB1,CDK1,KLF11,CDC6,POLE2,NPAT,GFI1,CUL4A,CCNE1,RPA1,CDCA5,IQGAP3,PPP3CA,E2F6,PPAT,CUL1,ID2,RPS6,ORC1,E2F4,CDK4,PKMYT1,ORC2,PRIM1,…
GO_DNA_REPLICATION_DEPENDENT_NUCLEOSOME_ORGANIZATION	-0.569633	-1.77656	0	0.023079	32	29	HIST1H3H,HIST1H4K,HIST1H4J,HIST1H3D,HIST1H3I,HIST1H4D,ASF1A,HIST1H4E,HAT1,HIST1H4I,NASP,HIST1H4C,HIST1H4B,HIST1H4H,RBBP4,CHAF1A,HIST1H3F,HIST4H4,ASF1B,HIST1H3A,HIST1H3E,CHAF1B,HIST1H3B,HIST1H3C,HIST1H4A,HIST1H3J,IPO4,HIST1H4L,HIST1H3G
GO_REGULATION_OF_CHEMOTAXIS	0.448212	1.8819	0	0.0231672	180	122	CCL2,CXCR4,CXCL13,FIGF,EDN2,CD74,S1PR1,PDGFB,PDGFRB,VEGFA,ARTN,SEMA5B,VEGFC,SEMA3G,CXCL1,RARRES2,CSF1,ANO6,CCL5,CX3CL1,IL8,PADI2,IL6R,IL16,ROBO2,IL1B,SEMA4A,ADAM17,SWAP70,GPSM3,IL23A,S100A14,PLXND1,VEGFB,DAPK2,SEMA7A,NOV,SEMA3C,SEMA6C,CAMK1D,CXCL3,PTPN2,SEMA6B,STX4,SEMA4B,BMPR2,FN1,CORO1B,ROBO1,STX3,HSPB1,PLXNA3,CXCL2,PRKD2,RAC1,F2RL1,GAS6,RAC2,SEMA3E,THBS4,TMEM102,ADAM10,SEMA5A,SEMA4G,NOTCH1,ITG…
GO_REGULATION_OF_ENDOPLASMIC_RETICULUM_STRESS_INDUCED_INTRINSIC_APOPTOTIC_SIGNALING_PATHWAY	0.616834	1.91552	0	0.023247	30	28	HSPA1A,BBC3,DDIT3,HERPUD1,BCL2L11,SERINC3,TMBIM6,PMAIP1,PARK2,EIF2AK3,NCK1,TXNDC12,PTPN2,SIRT1,PTPN1,WFS1,GRINA,CREB3L1,ERP29,HYOU1,SYVN1,CREB3,MAGEA3,LRRK2,PDX1,XBP1,PARK7,OPA1
GO_PROTEIN_REFOLDING	0.681098	1.90257	0	0.0233122	20	19	HSPA6,HSPA1A,HSPA1B,DNAJB1,DNAJB2,HSPA2,FKBP1B,HSPA1L,B2M,DNAJA4,DNAJC7,ST13,DNAJA2,PTGES3,FKBP1A,HSPD1,HSPA8,BAG1,HSP90AA1
GO_INFLAMMATORY_RESPONSE	0.419883	1.88545	0	0.0233593	454	287	TNFRSF9,CCL2,TNF,CXCR4,CHST1,IL1A,CXCL13,CCL20,NUPR1,HMOX1,TNFAIP6,BCL6,C4A,MEP1B,AOC3,PTX3,ADORA2A,PTGS2,IKBKG,HDAC9,HAVCR2,VNN1,TNFAIP3,PLA2G4C,TNFRSF10D,CXCL1,RARRES2,TNIP1,TLR6,SAA1,UCN,RELB,ELF3,TNFRSF10B,TLR9,HDAC5,CSF1,CSF1R,NGFR,REL,TNFSF4,CLEC7A,ANO6,IL17C,CCL5,CX3CL1,NFKB2,RBPJ,LY96,HYAL3,ZC3H12A,S1PR3,NFE2L1,AGER,IL8,RELT,SERPINA1,CCL26,SPP1,C3,SPHK1,NPFF,IL6R,KDM6B,NLRP2,AOX1,IL10RB,P…
GO_POSITIVE_REGULATION_OF_INFLAMMATORY_RESPONSE	0.561341	1.9028	0	0.0236513	113	60	CCL2,LTA,TNF,PTGS2,OSM,ETS1,TNIP1,TLR9,TNFSF4,CCL5,CX3CL1,GPRC5B,CDK19,AGER,CCL26,C3,IL1B,PDE2A,CREB3L3,RPS19,GPSM3,VAMP8,IL23A,PIK3CG,IDO1,IL15,ADAM8,TNFRSF1A,OSMR,S100A9,IL17RB,TLR3,VAMP7,STAT5B,ITGA2,PTGER4,CCL24,IL6,EDNRA,WNT5A,IL17RC,IL18,CD47,PLA2G4A,JAK2,IL6ST,SERPINE1,FFAR2,ZP3,SNX4,ADORA2B,CLOCK,TNFRSF11A,TLR4,MAPK13,HYAL2,IL17RA,TLR2,GBP5,CCL3
GO_REGULATION_OF_INFLAMMATORY_RESPONSE	0.4272	1.88333	0	0.0237934	294	187	CCL2,LTA,TNF,APOA1,TNFAIP6,BCL6,C4A,C2,PTGS2,DUSP10,OSM,PER1,TNFAIP3,ETS1,MVK,TNIP1,SAA1,PPARD,DUOXA2,TLR9,SOCS5,TNFSF4,PPARA,BIRC3,CCL5,CX3CL1,APOE,FOXP3,GPRC5B,CDK19,ZC3H12A,MASP1,ACP5,CALCRL,AGER,CD55,CCL26,C3,FAM132A,NR1D2,IL20RB,IL1B,KLF4,PDE2A,CREB3L3,RELA,RPS19,SBNO2,C1QTNF3,GPSM3,VAMP8,BIRC2,IL23A,PIK3CG,ZYX,DUOXA1,IDO1,PIK3AP1,PRKCD,SEMA7A,NOV,VAMP2,PTPN2,RICTOR,NT5E,NLRP3,BRD4,METRNL,IL…
GO_POSITIVE_REGULATION_OF_STEROID_METABOLIC_PROCESS	0.689723	1.90691	0	0.0240138	23	15	TNF,APOA1,WNT4,NR1D1,APOE,APOC1,ABCG1,PPARGC1A,IL1B,LDLRAP1,SREBF1,POR,PRKAA1,SCP2,BMP6
GO_CLEAVAGE_INVOLVED_IN_RRNA_PROCESSING	-0.650735	-1.76751	0	0.0241108	19	19	RPS21,EXOSC8,BOP1,NOB1,RCL1,ABT1,RRP36,EXOSC7,ERI1,EXOSC3,RPSA,NOL9,NOP14,ERI3,EXOSC9,ERI2,UTP20,RRS1,EXOSC2
GO_POSITIVE_REGULATION_OF_CYTOKINE_BIOSYNTHETIC_PROCESS	0.65545	1.90941	0	0.0243326	58	33	TNF,IL1A,CCL20,HMOX1,TLR6,TLR9,EREG,BCL3,TLR1,IL1B,RELA,TRAF6,BCL10,ZFPM1,IRF1,CEBPG,MAPKAPK2,CD276,HSPB1,TBK1,TLR3,STAT5B,TIRAP,PRKCQ,WNT5A,EBI3,TNFRSF13C,THBS1,CARD11,SYK,CD86,TLR4,GLMN
GO_RESPONSE_TO_HEAT	0.537253	1.90848	0	0.0244021	89	70	CCL2,IL1A,HSPA6,HMOX1,HSPA1A,MICB,HSPA1B,DNAJB4,OSM,TP53INP1,MICA,MSTN,TRPV2,CDKN1A,ABCC2,TRPV3,NOS3,IL1B,HSPA2,PKLR,CETN1,MAP2K7,SLU7,GCLC,LRP11,ATXN3,DNAJA4,PDCD6,SOCS3,NF1,TGFB1I1,CD14,HSF1,DNAJA2,HDAC2,EIF2B2,SOD1,PRKCQ,IL6,LYN,ST8SIA1,IRAK1,PLA2G4A,MYOF,DNAJA1,RPS6KB1,THBS1,AKT1,RBBP7,EIF2B4,C11orf73,CLPB,TACR1,CXCL10,POLR2D,EIF2B5,HTRA2,DNAJA3,HSP90AA1,ANO1,MKI67,PSIP1,TPR,IL1R1,EIF2S1,EIF2…
GO_POSITIVE_REGULATION_OF_MULTICELLULAR_ORGANISMAL_METABOLIC_PROCESS	0.6965	1.87652	0	0.0245947	23	17	CCL2,WNT4,SERPINB7,PDGFRB,UCN,CBX8,EP300,TGFB3,F2,SERPINF2,PRDX5,ITGA2,TGFB1,HDAC2,CTGF,F2R,BMP4
GO_POSITIVE_REGULATION_OF_MESONEPHROS_DEVELOPMENT	0.686841	1.87107	0	0.0266077	22	16	WNT2B,VEGFA,SMO,SIX4,LHX1,PAX8,SOX9,MAGED1,LGR4,BASP1,GATA3,SOX8,HOXB7,TGFB1,SIX1,NOG
GO_METHYLATION	-0.377864	-1.75576	0	0.0268168	284	238	KDM3A,PRDM2,PRDM6,AS3MT,RAB3B,CYP1A2,RRNAD1,BAZ2A,GNAS,METTL12,PRDM10,FBLL1,PRMT2,WHSC1L1,KDM1B,WTAP,C7orf60,BHMT,PRDM16,METTL7A,SATB1,CHD5,RNMT,TPMT,SETD1A,PCMTD1,GATAD2B,BTG2,MECP2,METTL4,PCMT1,RAB6A,FBXO11,TDRKH,FOS,THUMPD2,ARID4B,SETD8,MLL,TET2,KDM6A,RBBP5,PRDM1,ASMTL,SUV420H1,LCMT1,EZH2,ASH1L,NSUN7,RAB3D,ARID4A,SETD2,TET3,BCDIN3D,ZFP57,OCLN,GSPT1,COQ5,OGT,RRP8,METTL22,EZH1,MLL3,FAM103A1,NSUN…
GO_CENTROMERE_COMPLEX_ASSEMBLY	-0.50388	-1.75725	0	0.0270089	48	45	HIST1H4K,RSF1,CENPC1,HIST1H4J,CENPO,NPM1,MIS18BP1,SMARCA5,CENPA,HIST1H4D,CENPQ,CENPT,CENPN,CENPE,CENPW,CENPL,STRA13,HIST1H4E,POGZ,CENPI,RBBP7,ITGB3BP,CASC5,MLF1IP,HIST1H4I,HJURP,HIST1H4C,HIST1H4B,HIST1H4H,CENPF,RBBP4,MIS18A,APITD1,HIST4H4,OIP5,MIS12,CENPH,HIST1H4A,CENPP,HIST1H4L,HELLS,CENPV,CENPM,RUVBL1,CENPK
GO_REGULATION_OF_PHAGOCYTOSIS	0.563275	1.86508	0	0.0278816	68	45	CCL2,TNF,C4A,PTX3,C2,PRTN3,DNM2,ANO6,AGER,C3,PTEN,IL1B,SNX3,MFGE8,CAMK1D,PLD2,GATA2,PROS1,ABCA7,ABR,RAP1A,RAB27A,F2RL1,GNB2L1,GAS6,SYT7,CYBA,C4B,PPARG,ITGAV,LMAN2,SCARB1,MERTK,ITGA2,HMGB1,TGFB1,PRKCG,C4BPB,CD47,CALR,ALOX15,SYK,BCR,CSK,PYCARD
GO_CELLULAR_RESPONSE_TO_INTERFERON_GAMMA	0.506796	1.86294	0	0.0281563	122	77	CCL2,CCL20,GBP2,HLA-H,MRC1,MT2A,HLA-E,HLA-A,IRF6,CCL5,CX3CL1,TRIM31,TRIM38,GAPDH,HLA-B,HLA-DPA1,CCL26,ASS1,TRIM62,IRF7,CCL22,IFNGR2,IRF2,ICAM1,IRF1,MID1,B2M,HLA-C,JAK1,PRKCD,CAMK2D,RPL13A,HLA-DRA,DAPK3,TRIM5,IFNGR1,NCAM1,OAS1,HLA-F,PML,IRF3,TLR3,CAMK2G,TRIM26,CD58,IRF9,TRIM8,TRIM25,IRF5,DAPK1,SLC26A6,CCL24,HLA-DRB1,HLA-DQA1,WNT5A,HLA-DPB1,OAS3,JAK2,TRIM68,GBP1,OASL,TRIM22,EPRS,EDN1,SP100,TRIM34,C…
GO_NUCLEOTIDE_EXCISION_REPAIR	-0.44136	-1.74994	0	0.0283528	113	108	POLL,CDK7,ISY1,ERCC5,TCEA1,UBE2I,RPS27A,CUL4B,UBA52,SIRT1,POLD4,EP300,CETN2,COPS2,PPIE,UBE2V2,POLR2J,LIG4,ATXN3,RPA4,XAB2,SUMO2,RAD23A,RAD23B,POLR2K,MNAT1,RBX1,RFC1,POLR2H,POLK,RNF111,SUMO1,COPS4,ERCC4,POLR2L,POLR2I,DDB2,GTF2H4,HUS1B,HMGN1,POLR2A,POLR2B,NEIL3,COPS5,COPS7B,GTF2H5,COPS8,CCNH,SUMO3,POLR2E,MMS19,USP7,XRCC1,UBB,POLR2C,ERCC6,GTF2H1,POLR2G,POLR2F,CUL4A,DDB1,SLX4,SLC30A9,POLR2D,ERCC3,RPA…
GO_REGULATION_OF_CYTOKINE_BIOSYNTHETIC_PROCESS	0.512667	1.86001	0	0.0286682	94	60	TNF,IL1A,CCL20,HMOX1,INHA,TLR6,INHBA,TLR9,ERRFI1,EREG,BCL3,FOXP3,TLR1,IL1B,KLF4,RELA,TRAF6,BCL10,ZFPM1,IRF1,CEBPG,CEBPB,MAPKAPK2,TRIB2,CD276,HSPB1,TBK1,MAST2,IGF2BP2,LAG3,TLR3,STAT5B,NFKB1,CARD9,GATA3,MAP2K3,UBE2J1,TIRAP,MAP2K5,PRKCQ,IL6,WNT5A,EBI3,TNFRSF13C,IGF2BP3,PRG2,RNF128,THBS1,SIGIRR,ASB1,CARD11,SYK,CD86,TLR4,GLMN,NMI,INPP5D,TIA1,FOXJ1,INHBB
GO_RIBONUCLEOSIDE_DIPHOSPHATE_METABOLIC_PROCESS	0.512425	1.86083	0	0.0290294	64	56	ALDOC,PFKFB3,ENO2,PGAM2,HK2,PFKFB4,LDHA,GPI,DLG3,DLG2,PGK1,DLG4,PFKFB2,GAPDH,PGAM1,GUK1,AK4,HK1,PKLR,AK1,AMPD3,BAD,DHTKD1,ENTPD4,TPI1,DLG1,ENO1,MAGI3,AKD1,ENO3,PFKL,ALDOA,PFKP,BPGM,ENTPD2,AK3,PGM1,TJP2,MPP2,CASK,HKDC1,OGDH,NUDT16,PFKM,MPP1,PFKFB1,NUDT18,CARD11,AK2,NUDT5,ADPGK,HK3,NUDT9,GALK1,GAPDHS,MPP3
GO_NEGATIVE_REGULATION_OF_GROWTH	0.431852	1.85792	0	0.0294911	236	190	CRYAB,LTA,TNF,FRZB,IFRD1,IGFBP5,BCL6,ESR2,DACT3,MT1G,MT1X,OSGIN1,BTG1,MT2A,BBC3,RERG,SEMA5B,ING1,SLC6A4,CDA,MSTN,SEMA3G,TNK1,SQSTM1,CDKN2D,RRAD,PPARD,TLL2,CDKN1A,INHBA,SERTAD3,IP6K2,SERTAD2,GNG4,CDKN1B,MT1F,TSPYL2,CDKN2C,GNAS,SPP1,FGF13,PTCH1,STK11,NTN1,PTEN,SEMA4A,CDKN2AIP,HYAL1,RTN4R,CTDP1,MT1E,BDKRB1,DCUN1D3,ADIPOR2,MT1M,RNF6,ADIPOR1,SEMA7A,NOV,SEMA3C,SEMA6C,ENO1,FLCN,FGFR3,RTN4,SIRT1,SEMA6B,Z…
GO_CELLULAR_HORMONE_METABOLIC_PROCESS	0.513426	1.85623	0	0.0299926	104	68	ADM,CYP26A1,WNT4,AKR1C1,CYP1B1,AKR1C2,HSD17B7,ALDH8A1,AKR1B1,TIPARP,AKR1C3,HSD17B12,RDH12,CYP11A1,PPARGC1A,IL1B,RDH11,RETSAT,HSD17B3,BCO2,DHRS3,PLEKHA1,SCPEP1,SRD5A3,CYP21A2,ECE1,SDR16C5,RDH5,HSD17B1,STARD3,MED1,SRD5A1,SCARB1,STAT5B,CRABP1,ALDH1A2,PNPLA4,FDXR,HSD17B6,CRABP2,PLB1,RDH14,RDH8,HSD17B8,HSD17B11,DGAT1,ALDH1A3,FDX1,FDX1L,BCMO1,HSD17B14,ALDH1A1,STARD5,SGPL1,DHRS4,DHRS9,COMT,RBP1,CACNA1H,…
GO_C21_STEROID_HORMONE_METABOLIC_PROCESS	0.685268	1.84733	0	0.0309167	25	17	ADM,AKR1C1,AKR1C2,AKR1B1,AKR1C3,CYP11A1,STARD3,SRD5A1,STAT5B,FDXR,FDX1,FDX1L,STARD5,DHRS9,CACNA1H,SCP2,DHRS2
GO_REGULATION_OF_TUMOR_NECROSIS_FACTOR_MEDIATED_SIGNALING_PATHWAY	0.534738	1.84926	0	0.0310095	50	45	TNF,APOA1,HSPA1A,HSPA1B,IKBKG,TNFAIP3,CYLD,BIRC3,CLIP3,TAX1BP1,SPHK1,NOL3,RBCK1,PARK2,BIRC2,RFFL,PIAS4,PTPN2,RPS27A,UBA52,TRADD,TNFRSF1A,HIPK1,F2RL1,GNB2L1,GAS6,FAM105B,PELI3,TRAF2,CPNE1,ZNF675,GSTP1,UBB,RNF31,RIPK1,MADD,SHARPIN,PYDC2,SYK,TRAF1,IKBKB,CHUK,CASP8,TRAIP,PYCARD
GO_NEUROMUSCULAR_PROCESS	0.526153	1.84938	0	0.0313742	97	58	FGF12,GRIN2A,NR4A3,CNTNAP1,HOXC10,UCN,DLG4,PRRT2,SLC6A3,CLN8,CAMTA1,PTEN,STRA6,GCH1,AARS,ATP8A2,GM2A,MECP2,GRIN2D,PARK2,NLGN2,RBFOX2,TPP1,APP,MYO7A,ABR,HEXB,RAC3,HOXA1,PNKD,GAA,SLITRK6,GIGYF2,MYH10,ABL1,SGK196,SPG20,PCDH15,KCNAB2,GRIN2C,HERC1,CLN3,PAFAH1B1,DVL1,SLC1A3,ALDH1A3,USH1G,GLRB,AGTPBP1,USH1C,JPH3,BCR,FXN,DRD1,NBN,CDH23,OPA3,NRG1
GO_TELOMERE_CAPPING	-0.535819	-1.73676	0	0.0313858	29	26	TERF2IP,HIST1H4K,HIST3H3,HIST1H4J,HIST1H4D,TINF2,HIST1H4E,TFIP11,HIST1H4I,DCLRE1C,HIST1H4C,HIST1H4B,HIST1H4H,ACD,DCLRE1A,TERF2,HIST4H4,NBN,RAD50,DCLRE1B,POT1,MRE11A,HIST1H4A,HIST1H4L,PRKDC,TERF1
GO_SISTER_CHROMATID_SEGREGATION	-0.40355	-1.7352	0	0.0316017	176	168	AURKC,STAG2,PHF13,CENPC1,AKAP8L,CEP57,PPP1CC,CHMP5,NDEL1,RPS27,CHMP1B,REC8,CHMP4C,NDE1,PAPD7,NUP98,CENPO,ZNF207,LATS1,NIPBL,CHMP4B,PDCD6IP,CUL3,KPNB1,ESCO1,CEP57L1,CHMP1A,B9D2,TAOK1,HDAC8,RB1,MAU2,AKAP8,KIF2C,RAD21,TEX14,CHMP3,SKA2,CENPA,PPP2R1A,CHMP2B,INCENP,CENPQ,BECN1,CHMP7,CENPT,SEC13,TTN,CENPN,VPS4B,CHMP2A,NEK2,BUB1,CENPE,PAFAH1B1,CLIP1,MAPRE1,SGOL2,WAPAL,CDC14A,KIF14,CENPL,PMF1,CKAP5,BUB3,N…
GO_NUCLEOSIDE_MONOPHOSPHATE_BIOSYNTHETIC_PROCESS	-0.441705	-1.7371	0	0.0316284	83	76	UPP1,ADSSL1,AK4,PKLR,AK1,C11orf83,AMPD3,TCIRG1,ATP5E,PRKAG2,ATP5I,ENTPD8,ATP5G2,AKD1,ATP5L,UPRT,ATP5O,ALDOA,ATP5C1,CMPK1,ATP6V0A1,GBAS,UCK1,AK3,ATP5J2,AMPD2,RFK,TGFB1,DGUOK,ATP5G3,ATP5B,ATP5F1,ATP5D,APRT,LHPP,ATP5J,IMPDH2,ATP5H,SURF1,GMPS,ATP5A1,CHCHD10,PRPS2,TK2,AK2,DCK,IMPDH1,TK1,PPAT,ATP5G1,HPRT1,DUT,UCKL1,STOML2,ATP6V0A4,ATP6V0A2,SHMT1,SLC25A13,ATP5S,PRTFDC1,PAICS,ADA,GART,UMPS,ATP5L2,ADSS,UC…
GO_REGULATION_OF_NEUROBLAST_PROLIFERATION	0.700135	1.85005	0	0.0320278	28	18	VEGFA,SMO,VEGFC,CX3CL1,KCTD11,CTNNA1,FZD3,NF1,NOTCH1,SMARCD3,ZNF335,DISC1,TGFB1,LRRK2,HIF1A,CTNNB1,GLI3,ASPM
GO_INFLAMMATORY_RESPONSE_TO_ANTIGENIC_STIMULUS	0.709829	1.851	0	0.0324297	27	17	TNF,RBPJ,NPFF,KDM6B,IL20RB,IL1B,ICAM1,HMGB2,NOTCH1,GATA3,HMGB1,PNMA1,HLA-DRB1,IL31RA,BDKRB2,AHCY,RASGRP1
GO_TELOMERE_MAINTENANCE_VIA_TELOMERE_LENGTHENING	-0.600707	-1.72694	0	0.0325822	26	26	TERF2IP,UPF1,TNKS1BP1,DNA2,OBFC1,NOP10,RFC1,WRAP53,ZSCAN4,TINF2,ATM,PINX1,NHP2,GAR1,CTC1,ACD,TERF2,RTEL1,RAD50,POT1,MRE11A,DKC1,RAD51,PCNA,TERT,TERF1
GO_PTERIDINE_CONTAINING_COMPOUND_BIOSYNTHETIC_PROCESS	-0.650754	-1.72911	0	0.0327539	18	17	MTHFD2,GCH1,DHFRL1,ATPIF1,PTS,MTHFD2L,PCBD1,MTHFD1L,SPR,QDPR,PCBD2,FPGS,MTHFS,GART,ATIC,DHFR,MTHFD1
GO_PYRIMIDINE_NUCLEOSIDE_TRIPHOSPHATE_BIOSYNTHETIC_PROCESS	-0.644589	-1.72949	0	0.0329298	20	16	NME9,TBPL1,UCK1,NME7,NME4,CTPS2,CMPK2,NME3,NME6,UCKL1,DTYMK,NME1,UCK2,CAD,NME2,TYMS
GO_POSITIVE_REGULATION_OF_CELL_CYCLE_G2_M_PHASE_TRANSITION	-0.574751	-1.72282	0.0238095	0.03378	18	17	BRD4,APP,NPM1,SMARCD3,SIN3A,VPS4B,RAB11A,DBF4B,RCC2,RAD51B,CDK4,STOX1,RAD51C,WNT10B,PBX1,CDC7,CCND1
GO_LEUKOCYTE_MIGRATION	0.439467	1.8383	0	0.0338223	259	164	CCL2,TNF,CXCR4,CXCL13,CCL20,ITGA9,EDN2,CD74,TREM1,GP6,S1PR1,PDGFB,GRB7,VEGFA,ARTN,ATP1B1,ITGA5,MMP1,SAA1,ATP1B2,FYN,ANO6,SELPLG,SLC7A9,CCL5,CX3CL1,MMP9,ESAM,NLRP10,IL8,SLC16A3,CCL26,LCK,IL6R,SPNS2,IL16,SLC16A8,PIK3CD,IL1B,F11R,SLC3A2,RPS19,CCL22,PDE4D,COL1A1,ICAM1,GRB2,PIK3CG,KRAS,LYST,ITGB7,DAPK2,CXCL3,ITGB2,SBDS,ATP1B3,ITGB1,SLC7A5,PIK3CA,CXADR,ADAM8,PROS1,FN1,SOS1,BSG,GBF1,YES1,OLR1,RAC1,CDC42…
GO_RESPONSE_TO_BACTERIUM	0.410503	1.83666	0	0.0339241	528	307	TNFRSF9,CCL2,LTA,TNF,CXCL13,CCL20,ADM,TREM1,MRC1,PTGS2,DUSP10,SPARC,HAVCR2,PTGER1,TNFAIP3,NFKBIA,JUND,NR1D1,TNFRSF10D,MICA,HLA-E,CXCL1,TLR6,MR1,HIST1H2BJ,PPARD,PGLYRP3,TRIM6,IL18BP,HLA-A,TNFRSF10B,OPTN,TLR9,HDAC5,SIRT2,NGFR,TNFSF4,CYP1A2,CCL5,NFKB2,RBPJ,BCL3,LY96,CDK19,DEFB103A,ZC3H12A,CPEB1,HLA-B,ACP5,CSF3,VGF,NLRP10,CSF2,IL8,RELT,PELI1,IL6R,BAIAP2L1,IRAK2,NOS3,HIST1H2BK,TMF1,TNIP2,TLR1,ASS1,PPA…
GO_REGULATION_OF_NEURAL_PRECURSOR_CELL_PROLIFERATION	0.545964	1.8388	0	0.0342126	73	52	DLL4,VEGFA,SMO,FOXO3,SLC6A4,VEGFC,PROX1,SIRT2,LIMS2,CX3CL1,SPINT1,LHX1,RAPGEF1,KCTD11,GPR37L1,IL1B,CDON,KDM2B,BTG2,FOXO1,EGF,CTNNA1,GNG5,GATA2,GLI1,FZD3,NF1,NOTCH1,SMARCD3,ZNF335,ILK,DISC1,TGFB1,CDH2,PTCHD2,WNT5A,LRRK2,LYN,HIF1A,KDM1A,CTNNB1,GLI3,NF2,SHCBP1,ASPM,GPR56,ELL3,PTBP2,ID2,KIAA1524,GLI2,NES
GO_POSITIVE_REGULATION_OF_PHAGOCYTOSIS	0.61284	1.82265	0	0.0342426	46	31	CCL2,TNF,C4A,PTX3,C2,DNM2,ANO6,AGER,C3,IL1B,MFGE8,CAMK1D,GATA2,PROS1,ABCA7,ABR,RAP1A,RAB27A,F2RL1,GAS6,CYBA,C4B,PPARG,ITGAV,LMAN2,MERTK,ITGA2,CD47,CALR,BCR,PYCARD
GO_NEGATIVE_REGULATION_OF_IMMUNE_EFFECTOR_PROCESS	0.482249	1.83454	0	0.0344915	102	74	TNF,APOA1,HMOX1,BCL6,MICB,DUSP10,HAVCR2,MICA,HLA-E,PGLYRP3,HLA-A,SOCS5,TNFSF4,FOXP3,TRIM38,HLA-B,MASP1,CD55,IL20RB,RC3H1,TAP1,TMBIM6,RPS19,SEC14L1,ITCH,PPM1B,PCBP2,ABR,CD59,TGFB3,DUSP22,PPP3CB,FER,DHX58,C10orf54,RABGEF1,LGALS3,PTPN6,CEACAM1,IL29,TGFB1,BST2,IL7R,SERPING1,SERPINB9,TSPAN6,HFE,IFIT1,HTRA1,C4BPB,NDFIP1,TARBP2,EIF2AK2,TRAF3IP1,CD46,MUL1,CUEDC2,ANXA1,HLX,BCR,ARRB2,NLRX1,THOC1,LGALS9,ANG…
GO_REGULATION_OF_INTERFERON_GAMMA_PRODUCTION	0.503471	1.82379	0	0.0345673	97	62	LTA,TNF,HAVCR2,TNFSF9,INHA,PGLYRP3,INHBA,HLA-A,TLR9,TNFSF4,BCL3,FOXP3,ZC3H12A,HLA-DPA1,IL20RB,IL1B,RARA,PDE4D,ZFPM1,IL23A,RIPK2,CEBPG,CD274,FZD5,PRNP,IL27RA,CD276,GAS6,IFNAR1,TLR3,IL36RN,TXK,CD14,RLTPR,ABL1,GATA3,HMGB1,IL29,HLA-DRB1,PDCD1LG2,WNT5A,EBI3,HLA-DPB1,ISL1,IL18,PTPN22,HRAS,TNFRSF13C,ISG15,RIPK3,HSPD1,ZP3,RASGRP1,TLR4,PDE4B,FADD,LGALS9,AXL,IL18R1,C1QBP,PYCARD,IL12A
GO_REGULATION_OF_CYTOKINE_PRODUCTION_INVOLVED_IN_IMMUNE_RESPONSE	0.55574	1.8171	0	0.0345881	57	42	TNF,APOA1,CD74,HMOX1,BCL6,NR4A3,TRIM6,HLA-A,TNFSF4,RSAD2,FOXP3,GPRC5B,TRAF6,BCL10,SPON2,B2M,SEMA7A,NLRP3,FZD5,TGFB3,F2RL1,ATG5,PRKCZ,TLR3,C10orf54,TRPM4,GATA3,TRAF2,MALT1,TGFB1,BST2,WNT5A,HFE,FFAR2,CUEDC2,TLR4,ANGPT1,TNFRSF14,MAP3K7,IRAK3,TGFB2,TRIL
GO_REGULATION_OF_NEURON_APOPTOTIC_PROCESS	0.438098	1.83921	0	0.0348705	192	147	CCL2,EGLN3,CNTFR,HMOX1,GRIK2,ESR2,NR4A3,CRLF1,BBC3,DDIT3,RAPSN,CNTF,PCSK9,FOXO3,PINK1,GPI,NR4A2,FYN,SIX4,NGFR,BCL2L11,LRP1,APOE,TRIM2,CPEB4,AKT1S1,ERBB3,AGER,FAM134B,ATF4,PPARGC1A,AARS,STXBP1,BRAF,SOD2,TFAP2A,PMAIP1,KDM2B,BTG2,MECP2,PARK2,GSK3B,ALKBH1,MAP3K11,KRAS,VEGFB,NDNF,ATF2,MDK,CEBPB,MAP2K7,GCLM,CDC34,PIK3CA,ADAM8,WFS1,GCLC,UBE2V2,LIG4,PAWR,UBE2M,EGLN2,PRKCI,ITSN1,MAP2K4,TGFB3,CASP9,CDC42,S…
GO_REGULATION_OF_NEURON_PROJECTION_REGENERATION	0.681232	1.8177	0	0.0349082	20	17	CNTF,SCARF1,SPP1,STK24,MAP2K1,PTEN,KLF4,BRAF,KLK8,FKBP1B,MAP2K2,NDEL1,INPP5F,PTPRF,CERS2,EPHA4,PRRX1
GO_RESPONSE_TO_MOLECULE_OF_BACTERIAL_ORIGIN	0.414641	1.82393	0	0.0351074	321	231	TNFRSF9,CCL2,LTA,TNF,CXCL13,CCL20,ADM,MRC1,PTGS2,DUSP10,SPARC,HAVCR2,PTGER1,TNFAIP3,NFKBIA,JUND,NR1D1,TNFRSF10D,CXCL1,TLR6,PPARD,TRIM6,IL18BP,TNFRSF10B,TLR9,HDAC5,SIRT2,NGFR,TNFSF4,CYP1A2,CCL5,NFKB2,LY96,CDK19,ZC3H12A,CPEB1,ACP5,CSF3,CSF2,IL8,RELT,PELI1,IRAK2,NOS3,TNIP2,TLR1,ASS1,PPARGC1A,TH,IL1B,ADAM17,GCH1,RARA,PALM3,TFAP2A,VLDLR,RELA,JUNB,TRAF6,NFKBIB,SBNO2,PDE4D,BDKRB1,OTUD5,BCL10,ICAM1,IL10R…
GO_PHOSPHATIDYLETHANOLAMINE_METABOLIC_PROCESS	0.655086	1.82434	0	0.0352475	18	15	LPIN1,LPIN2,ETNK2,ETNK1,PHOSPHO1,CEPT1,PNPLA8,EPT1,PCYT2,SLC27A1,PLA2G15,LPIN3,CHKA,CHKB,ALOX15
GO_POSITIVE_REGULATION_OF_LEUKOCYTE_CHEMOTAXIS	0.524056	1.80851	0	0.0353349	81	53	CCL2,CXCL13,FIGF,EDN2,CD74,VEGFA,VEGFC,CXCL1,RARRES2,CSF1,ANO6,CCL5,CX3CL1,IL8,IL6R,IL1B,ADAM17,SWAP70,GPSM3,IL23A,S100A14,VEGFB,DAPK2,CAMK1D,CXCL3,CXCL2,RAC1,F2RL1,GAS6,RAC2,THBS4,TMEM102,ADAM10,HMGB1,TIRAP,CREB3,CXCL5,IL6,EDNRA,WNT5A,CXCL11,THBS1,SERPINE1,CALR,CXCL10,C3AR1,PTK2B,LGALS9,C1QBP,CCL3,CCL21,CCR1,IL12A
GO_REGULATION_OF_NEURON_DEATH	0.417462	1.81132	0	0.0353474	252	196	CCL2,EGLN3,CNTFR,HMOX1,DDIT4,GRIK2,ESR2,NR4A3,IKBKG,CRLF1,BBC3,DDIT3,RAPSN,CNTF,PCSK9,FOXO3,PINK1,GPI,UCN,NR4A2,FYN,SIX4,NGFR,REL,PPARA,BCL2L11,LRP1,CCL5,APOE,TRIM2,CPEB4,AKT1S1,CSF3,ERBB3,AGER,FAM134B,ATF4,PPARGC1A,SORL1,AARS,STXBP1,BRAF,SOD2,TFAP2A,PMAIP1,TSC1,KDM2B,CREB1,BTG2,MECP2,PARK2,GSK3B,ALKBH1,DHCR24,MAP3K11,KRAS,BAD,VEGFB,ELK1,NDNF,ATF2,MDK,CEBPB,MAP2K7,STAT3,GCLM,SIRT1,CDC34,C19orf6,P…
GO_NEUTRAL_LIPID_METABOLIC_PROCESS	0.53268	1.79797	0	0.0354129	85	57	PCK1,TNXB,APOA1,INSIG1,LPIN1,PCSK9,PNPLA3,INSIG2,PNPLA2,GK,LPIN2,ACSL1,APOE,CAT,AGPAT4,ACSL4,APOC1,SLC22A4,CEL,AGPAT2,GPD1,MOGAT3,SIRT1,LPCAT4,LPIN3,PGS1,ABHD2,CYP2E1,PTPN11,CAV1,SLC27A5,GPAT2,ABHD12,MGLL,LIPE,LPCAT1,PLCE1,DGAT1,GPX1,AGPAT9,AGPAT6,AGPAT1,AGPAT5,ABHD6,AGMO,DGKD,AGPAT3,DAGLA,LCLAT1,GPD1L,FABP5,CPT1A,GPAM,CPS1,APOB,DGAT2,APOBR
GO_CELL_CHEMOTAXIS	0.465709	1.79707	0	0.0354611	162	94	CCL2,CXCR4,CXCL13,CCL20,ITGA9,EDN2,TREM1,PDGFB,PDGFRB,VEGFA,CXCL1,SAA1,NR4A1,ANO6,HOXB9,CCL5,CX3CL1,HBEGF,IL8,CCL26,IL6R,IL16,PIK3CD,IL1B,RPS19,CCL22,PDE4D,PIK3CG,PRKCD,LYST,NOV,CXCL3,ITGB2,HMGB2,SBDS,EGR3,CCL27,CXADR,ADAM8,RAB13,CORO1B,GBF1,CXCL2,RAC1,S100A9,RHOG,GAS6,ARHGEF5,BCAR1,PLXNB3,SEMA5A,TRPM4,CXCL16,LGALS3,HMGB1,ENG,CCL24,PLEKHG5,PRKCQ,CXCL5,PLA2G1B,IL6,EDNRB,PIP5K1C,IL17RC,PIP5K1A,NRP1…
GO_REGULATION_OF_MULTICELLULAR_ORGANISMAL_METABOLIC_PROCESS	0.605646	1.83268	0	0.0355	38	31	CCL2,WNT4,SERPINB7,PDGFRB,ARRDC3,PPARD,UCN,ERRFI1,AGER,IL6R,FAP,CBX8,ITGB1,EP300,RAP1A,CST3,TGFB3,MFAP4,F2,PPARG,SERPINF2,PRDX5,ITGA2,TGFB1,HDAC2,IL6,RAPGEF3,CTGF,F2R,CIITA,BMP4
GO_NEGATIVE_REGULATION_OF_CARBOHYDRATE_METABOLIC_PROCESS	0.596722	1.81231	0	0.0356647	53	35	FOXA2,DDIT4,ACTN3,LEPR,UGT1A6,PPARA,GFPT1,FAM132A,PPARGC1A,ACER2,TMEM59,C1QTNF3,PARK2,GSK3B,AP2A1,STAT3,GRB10,CLTC,INPP5K,MIDN,CLK2,SIRT6,GSK3A,C12orf5,MST1,TGFB1,IL6,TINF2,SIK1,COX11,ENPP1,PGP,PASK,RANBP2,HDAC4
GO_NADH_METABOLIC_PROCESS	0.587712	1.80133	0	0.0357597	35	32	ALDOC,PFKFB3,ENO2,PGAM2,HK2,PFKFB4,GPI,PGK1,PFKFB2,GAPDH,PGAM1,HK1,PKLR,GPD1,TPI1,ENO1,ENO3,IDH3B,PFKL,ALDOA,PFKP,VCP,MDH1,OGDH,MDH2,PFKM,PFKFB1,IDH3G,DLST,HK3,GPD1L,GAPDHS
GO_LYMPHOCYTE_MIGRATION	0.640356	1.80946	0	0.0357689	49	24	CCL2,CXCL13,CCL20,S1PR1,ARTN,SAA1,CCL5,CX3CL1,CCL26,SPNS2,PIK3CD,CCL22,PIK3CG,ITGB7,ADAM8,GAS6,GATA3,CXCL16,CCL24,CXCL11,CXCL10,CCL3,CKLF,CCL21
GO_CELLULAR_RESPONSE_TO_BIOTIC_STIMULUS	0.439424	1.82501	0	0.035816	163	127	CCL2,TNF,CCL20,MRC1,DDIT3,HAVCR2,TNFAIP3,NFKBIA,NR1D1,TLR6,PPARD,HDAC5,SIRT2,TNFSF4,CLEC7A,PPP1R15B,CCL5,LY96,CDK19,ZC3H12A,CPEB1,CSF3,CSF2,IL8,IRAK2,TXNIP,NOS3,TNIP2,TLR1,ASS1,PPARGC1A,IL1B,RARA,VLDLR,RELA,TRAF6,NFKBIB,SBNO2,PDE4D,ICAM1,GSK3B,NFKBIL1,RIPK2,SPON2,EIF2AK3,B2M,CEBPB,NLRP3,FZD5,HMGB2,PRKCE,MAPK3,FN1,WFS1,TSPO,UPF1,LITAF,OGT,MAPK14,PAF1,ADAM9,IRF3,ENTPD2,SCARB1,CD14,HSPA5,P2RY2,ABL1,…
GO_LIPID_STORAGE	0.561133	1.80881	0	0.0358189	27	24	TNF,APOA1,ABHD4,PNPLA2,ACVR1C,CRY1,IL1B,GM2A,PLIN5,HEXB,NRIP1,CAV1,BSCL2,STAT5B,PLIN2,B4GALNT1,FITM2,DGAT1,ENPP1,FFAR2,SOAT1,FITM1,C2orf43,DGAT2
GO_NEGATIVE_REGULATION_OF_NEURON_DEATH	0.451888	1.80335	0	0.0358353	171	128	CCL2,CNTFR,HMOX1,GRIK2,ESR2,NR4A3,IKBKG,CRLF1,CNTF,PINK1,GPI,UCN,NR4A2,FYN,SIX4,NGFR,REL,PPARA,LRP1,CCL5,APOE,CPEB4,CSF3,ERBB3,FAM134B,ATF4,PPARGC1A,SORL1,AARS,STXBP1,BRAF,SOD2,KDM2B,CREB1,BTG2,MECP2,PARK2,ALKBH1,KRAS,VEGFB,NDNF,MDK,CEBPB,STAT3,GCLM,SIRT1,C19orf6,PIK3CA,ADAM8,WFS1,GCLC,UBE2V2,LIG4,PM20D1,PRKCI,ITSN1,MAP2K4,CHMP4B,TGFB3,GNB2L1,STAMBP,OXR1,ROCK1,EPOR,DNAJC5,BTBD10,HYOU1,AMBRA1,PSEN…
GO_REGULATION_OF_RESPONSE_TO_WOUNDING	0.403487	1.79853	0	0.0358501	413	274	CCL2,LTA,TNF,FOXA2,APOA1,WNT4,TNFAIP6,BCL6,C4A,PDGFB,C2,PTGS2,DUSP10,CNTF,OSM,PER1,TNFAIP3,ETS1,MVK,TNIP1,SAA1,PPARD,DUOXA2,HMGCR,TLR9,TMPRSS6,SOCS5,TNFSF4,PPARA,BIRC3,FAM46A,ANO6,CCL5,CX3CL1,APOE,HBEGF,SCARF1,FOXP3,GPRC5B,CDK19,ZC3H12A,MASP1,ACP5,CALCRL,AGER,CD55,CCL26,SPP1,C3,GSN,STK24,FAM132A,NR1D2,NOS3,IL20RB,MAP2K1,PTEN,IL1B,KLF4,PDE2A,ALOX12,ABAT,BRAF,CREB3L3,RELA,RPS19,KLK8,SBNO2,C1QTNF3,G…
GO_NEGATIVE_REGULATION_OF_ENDOTHELIAL_CELL_APOPTOTIC_PROCESS	0.646411	1.82923	0	0.0358556	27	16	ANGPTL4,TNFAIP3,KRIT1,IL11,TNIP2,BRAF,ICAM1,NDNF,GAS6,NFE2L2,SEMA5A,ABL1,GATA3,MAPK7,SERPINE1,ANGPT1
GO_PROSTANOID_METABOLIC_PROCESS	0.638699	1.82556	0.0169492	0.0359724	27	20	EDN2,CD74,AKR1C2,PTGS2,AKR1C3,HPGD,SPHK1,PTGS1,PNPLA8,TNFRSF1A,PLA2G4F,PTGR1,PTGES3,ACOX1,PTGR2,EDN1,PTGES,PTGES2,CBR1,PTGDS
GO_RESPONSE_TO_INTERFERON_GAMMA	0.474875	1.81262	0	0.0359911	144	93	CCL2,CCL20,GBP2,HLA-H,MRC1,MT2A,UBD,HLA-E,HLA-A,IRF6,CCL5,CX3CL1,TRIM31,TRIM38,GAPDH,HLA-B,HLA-DPA1,CCL26,ASS1,IFITM2,TRIM62,GCH1,IRF7,CCL22,IFNGR2,IRF2,ICAM1,IRF1,MID1,B2M,HLA-C,JAK1,PRKCD,CAMK2D,RPL13A,HLA-DRA,DAPK3,TRIM5,IFNGR1,CALCOCO2,IFITM1,IFITM3,NCAM1,OAS1,HLA-F,PML,IRF3,TLR3,CAMK2G,TRIM26,CD58,IRF9,TRIM8,TRIM25,CXCL16,IRF5,DAPK1,SLC26A6,BST2,CCL24,HLA-DRB1,KYNU,HLA-DQA1,WNT5A,HLA-DPB1,OA…
GO_HEXOSE_CATABOLIC_PROCESS	0.535368	1.82709	0	0.0361339	49	43	PGM5,ALDOC,FUT6,PFKFB3,ENO2,PGAM2,HK2,PFKFB4,GPI,PGK1,PFKFB2,GAPDH,PGAM1,GLYCTK,HK1,PKLR,GLB1,BAD,TPI1,ENO1,ENO3,PFKL,ALDOA,PFKP,PGM1,FUT10,FUT1,LRP5,PGM2,GALT,FUT9,PFKM,PFKFB1,ALDH1A1,FUT2,GALE,FUT8,HK3,FUT4,DAK,GALK1,KHK,GAPDHS
GO_NEGATIVE_REGULATION_OF_STEM_CELL_DIFFERENTIATION	0.53904	1.80151	0	0.0362182	43	34	FOXA2,DACT3,EFNA1,N4BP2L2,MSTN,TRIM6,SIX4,HES1,PAX8,VASN,TRIM62,PPP2CA,REST,FOXA1,FUZ,MAD2L2,HNF1B,ZNF706,NFE2L2,NOTCH1,NKX2-1,SDHAF2,STRAP,SMAD7,DAB2IP,YAP1,PBLD,HPN,OVOL2,BMP7,PRICKLE1,ZFP36L2,JAG1,TGFB2
GO_HORMONE_METABOLIC_PROCESS	0.478078	1.82958	0	0.0362472	164	102	ADM,CYP26A1,WNT4,AKR1C1,CPE,CYP1B1,AKR1C2,HSD17B7,ALDH8A1,AKR1B1,TIPARP,CORIN,AKR1C3,PCSK5,HSD17B12,RDH12,BACE2,CYP11A1,SLCO4A1,CRYM,PPARGC1A,IL1B,RDH11,RETSAT,HSD17B3,BCO2,SCG5,DHRS3,CGB,DUOX2,FOXE1,PLEKHA1,SCPEP1,SRD5A3,ATP6AP2,FOXA1,CYP21A2,ECE1,SDR16C5,RDH5,DIO2,HSD17B1,STARD3,MED1,SRD5A1,PTPN11,SCARB1,STAT5B,ACE2,FURIN,SAFB,CRABP1,ALDH1A2,PNPLA4,PCSK2,SULT1B1,CRHBP,MME,DDO,ENPEP,ERO1LB,FDXR,…
GO_REGULATION_OF_CHEMOKINE_PRODUCTION	0.533853	1.80504	0	0.0362653	65	41	TNF,CD74,HMOX1,HAVCR2,TLR9,SOCS5,CSF1R,IL6R,SNAI2,IL1B,KLF4,ADAM17,C1QTNF3,ZFPM1,RIPK2,APOD,F2RL1,MAVS,TLR3,DDX3X,P2RY2,TIRAP,MAP2K5,IL6,WNT5A,HIF1A,GSTP1,TWIST1,ERBB2IP,MAPK9,EIF2AK2,SIGIRR,FFAR2,MUL1,ADORA2B,TLR4,LGALS9,IL4R,TLR2,PYCARD,C5
GO_POSTSYNAPTIC_MEMBRANE_ORGANIZATION	0.676619	1.79863	0	0.0362982	25	17	CHRNB1,RAPSN,NLGN3,APOE,DLG4,NLGN2,FNTA,ETV5,LRP4,LRRC4,RER1,CDH2,MAGI2,DVL1,GLRB,GPHN,DNAJA3
GO_POSITIVE_REGULATION_OF_LEUKOCYTE_MIGRATION	0.505062	1.80376	0	0.0363068	109	73	CCL2,TNF,CXCL13,CCL20,FIGF,EDN2,CD74,VEGFA,VEGFC,CXCL1,RARRES2,PLVAP,CSF1,ANO6,CCL5,CX3CL1,IL8,IL6R,IL1B,ADAM17,SWAP70,GPSM3,BDKRB1,ICAM1,IL23A,S100A14,VEGFB,DAPK2,CAMK1D,CXCL3,ADAM8,PAWR,CXCL2,RAC1,F2RL1,GAS6,RAC2,THBS4,TMEM102,ADAM10,ITGA2,PTGER4,LGALS3,HMGB1,TIRAP,CCL24,CREB3,CXCL5,PDGFD,IL6,EDNRA,WNT5A,CXCL11,THBS1,SERPINE1,CALR,MIA3,ZP3,TACR1,ITGA2B,CXCL10,C3AR1,PTK2B,FADD,LGALS9,TNFRSF14,C1…
GO_TRANSCRIPTION_FROM_RNA_POLYMERASE_I_PROMOTER	-0.513351	-1.71375	0	0.0369391	35	35	CEBPA,CDK7,TAF1D,POLR1D,MAPK3,ZNRD1,POLR2K,MNAT1,POLR2H,POLR2L,TBP,GTF2H4,PTRF,TTF1,GTF2H5,CCNH,POLR1C,POLR2E,ERCC6,GTF2H1,POLR2F,TAF1B,ERCC3,ERCC2,TAF1C,TWISTNB,GTF2H3,TAF1A,POLR1E,RRN3,GTF2H2,UBTF,CD3EAP,POLR1A,POLR1B
GO_CHEMOKINE_MEDIATED_SIGNALING_PATHWAY	0.616206	1.79209	0	0.0371001	72	27	CCL2,CXCR4,CXCL13,CCL20,CXCL1,CCL5,CX3CL1,IL8,THPO,CCL26,CCRL1,CIB1,CCL22,CXCL3,CXCL2,CCL24,CXCL5,CXCR7,CCRL2,CXCL11,CXCL10,CCBP2,PTK2B,GPR75,CCL3,CCL21,CCR1
GO_MULTI_ORGANISM_BEHAVIOR	0.496592	1.79297	0	0.0373853	75	47	CNTFR,NLGN3,SLC6A4,UCN,OXTR,DLG4,PEX13,PPP1R1B,CLN8,DMRTA1,GLS,PTEN,TH,IL1B,DACH1,MECP2,THRB,KRAS,GRN,EIF4EBP2,APP,NCOA1,SERPINE2,GNB1L,MAPK8IP2,UBR3,HEXB,PPP3CB,THRA,DERL2,SHANK2,NCOA2,CRHBP,KIRREL3,UBE2Q1,HRAS,DVL1,DRD5,BBS4,ANXA7,DNAJC9,TACR1,MTOR,MKKS,VPS13A,DRD1,TBX1
GO_ADP_METABOLIC_PROCESS	0.55466	1.7882	0	0.037891	47	39	ALDOC,PFKFB3,ENO2,PGAM2,HK2,PFKFB4,LDHA,GPI,PGK1,PFKFB2,GAPDH,PGAM1,AK4,HK1,PKLR,AK1,AMPD3,BAD,DHTKD1,TPI1,ENO1,AKD1,ENO3,PFKL,ALDOA,PFKP,BPGM,AK3,PGM1,HKDC1,OGDH,PFKM,PFKFB1,AK2,ADPGK,HK3,NUDT9,GALK1,GAPDHS
GO_METANEPHRIC_NEPHRON_DEVELOPMENT	0.615709	1.78406	0	0.0382377	32	20	WNT4,PDGFB,PDGFRB,SMO,HES1,LHX1,FOXD1,PAX8,SOX9,PKD1,FMN1,SIX2,LGR4,OSR1,KIF26B,SOX8,LAMB2,IRX2,PKD2,BMP4
GO_NEGATIVE_REGULATION_OF_SECRETION	0.430369	1.78657	0	0.0383616	200	131	TNFRSF9,TNF,APOA1,ANPEP,CD74,HMOX1,WNK3,OSM,INHA,UCN,SIRT4,NMB,INHBA,HMGCR,SYT11,BTN2A2,TNFSF4,TRIM9,RSAD2,RAB33B,CX3CL1,PIM3,ACVR1C,OXTR,WNK4,IL11,FOXP3,RAB11FIP5,ZC3H12A,ERBB3,NPFF,PTGS1,ACSL4,CRY1,FMR1,IL1B,RAB11FIP1,ABAT,TMBIM6,BRAF,WNK1,C1QTNF3,VAMP8,UTS2R,PARK2,FKBP1B,SERGEF,NOV,EGF,NLRP3,ANXA5,ADRA2B,LGR4,FN1,REST,AVPR2,STK39,PDE4C,ABR,RAP1A,SLC30A1,VAMP3,F2RL1,STXBP3,GAS6,ERP29,MIDN,DPH3,…
GO_POSITIVE_REGULATION_OF_KIDNEY_DEVELOPMENT	0.601217	1.78208	0	0.0383969	41	30	WNT4,SERPINB7,PDGFB,PDGFRB,WNT2B,VEGFA,SMO,SIX4,LHX1,FOXD1,PAX8,SOX9,MAGED1,LGR4,BASP1,GATA3,SOX8,LIF,HOXB7,TGFB1,PDGFD,EDNRA,PDGFA,EGR1,C3AR1,SIX1,NOG,LIN28A,BMP4,MYC
GO_PROTEIN_IMPORT_INTO_NUCLEUS_TRANSLOCATION	0.626924	1.77809	0	0.0385711	29	21	TNF,BCL6,NFKBIA,AKR1C3,ARNTL,BCL3,RANBP6,CEP57,SEC61B,KPNB1,TNPO1,TNPO2,RBM22,NUTF2,TGFB1,PHB2,AKT1,IPO5,RAN,IPO4,POLA2
GO_LYMPHOCYTE_CHEMOTAXIS	0.604009	1.78415	0	0.0386723	38	19	CCL2,CXCL13,CCL20,SAA1,CCL5,CX3CL1,CCL26,PIK3CD,CCL22,PIK3CG,ADAM8,GAS6,CXCL16,CCL24,CXCL11,CXCL10,CCL3,CKLF,CCL21
GO_ERROR_FREE_TRANSLESION_SYNTHESIS	-0.599126	-1.70608	0	0.0386913	19	16	POLH,RPS27A,UBA52,NPLOC4,RFC1,UFD1L,VCP,RCHY1,UBB,RPA1,RFC5,RFC2,RPA2,RFC4,RFC3,PCNA
GO_GLUCOSE_METABOLIC_PROCESS	0.45237	1.7785	0	0.0387047	119	95	PCK1,TNF,IGFBP5,ATF3,PGM5,ALDOC,PFKFB3,PDK1,ENO2,PGAM2,HK2,PFKFB4,GPI,PPARD,PDK4,PGM2L1,PGK1,SLC25A1,PFKFB2,GAPDH,WDTC1,PGAM1,CRY1,ATF4,PER2,PPARGC1A,HK1,PKLR,CREM,PDK3,CRTC2,GPD1,GNPDA1,DCXR,GOT1,BAD,TPI1,ENO1,USF1,GALM,PIK3CA,APOD,PCK2,ENO3,OAS1,MAPK14,PFKL,SERP1,ALDOA,PFKP,BPGM,PDHB,GAA,H6PD,PDK2,INPPL1,PGM1,BRAT1,GPD2,GNPDA2,IRS2,LRP5,PGM2,SLC25A12,NISCH,PDX1,MDH1,AKR1A1,G6PD,MDH2,PFKM,AIMP1,…
GO_REGULATION_OF_FAT_CELL_DIFFERENTIATION	0.482149	1.77964	0	0.0388413	106	82	TNF,FRZB,INSIG1,PTGS2,DDIT3,DUSP10,TRIB3,NR1D1,DKKL1,RARRES2,DLK2,PPARD,ARNTL,BBS12,SIRT2,HES1,CEBPA,ZC3H12A,PRDM16,SNAI2,CREB1,JDP2,FOXO1,ZFPM1,TAF8,CREBL2,CEBPB,C10orf116,METRNL,SIRT1,GATA2,TRIB2,ASXL2,STK3,MEX3C,SAV1,CCRN4L,SORT1,MAPK14,ZNF385A,PPARG,KLF5,TGFB1I1,WWTR1,SH3PXD2B,HDAC6,AXIN1,TRPM4,GATA3,BMP2,C1QL4,FTO,TGFB1,LMO3,ID4,IL6,WNT5A,LRP5,STK4,ATAT1,ASXL1,XBP1,WDFY2,ENPP1,SMAD3,AKT1,ROR…
GO_REGULATION_OF_PROTEIN_DEACETYLATION	0.544189	1.77673	0	0.0388597	34	34	BCL6,VEGFA,UCN,FRY,TRPS1,FOXP3,JDP2,FNTA,AKAP8L,DYRK1A,CAMK2D,USP17L2,EP300,NIPBL,PRKD2,TADA3,ZNHIT1,PML,SREBF1,C6orf89,SPRED2,KDM5A,AKAP8,TGFB1,NEK3,MAPK8,PRKD1,SKI,CTBP1,SPRED1,RIPK3,BRMS1,KIAA1967,TP53
GO_SOMATIC_DIVERSIFICATION_OF_IMMUNE_RECEPTORS	-0.520245	-1.70183	0	0.038895	42	34	POLL,RNF168,SWAP70,HMGB2,LIG4,TCF3,POLM,PMS2P5,HMGB1,MSH3,ADAR,HSPD1,ATM,CTNNBL1,RNF8,DCLRE1C,PMS2P1,VPRBP,MSH6,TCF7,EXOSC3,BCL11B,PMS2,LIG3,ERCC1,POLQ,MLH1,NBN,MSH2,LIG1,PRKDC,UNG,LEF1,EXO1
GO_PYRIMIDINE_DEOXYRIBONUCLEOTIDE_METABOLIC_PROCESS	-0.669119	-1.69988	0.0217391	0.0391389	18	16	MBD4,TBPL1,SMUG1,NT5M,CMPK2,NTHL1,TDG,DUT,NT5C,NEIL1,SHMT1,DTYMK,NEIL2,OGG1,UNG,TYMS
GO_AMINO_ACID_ACTIVATION	-0.458567	-1.69475	0	0.0392641	52	51	CARS,AARS,WARS,SARS,GARS,DARS,VARS2,YARS,TARS,QRSL1,QARS,TARS2,PARS2,CARS2,PPA2,PPA1,MARS,EEF1E1,MRPL39,GATC,IARS2,NARS,AIMP1,KARS,LRRC47,DALRD3,TARSL2,FARS2,EPRS,HARS2,WARS2,RARS,IARS,LARS2,PET112,YARS2,POLG2,SARS2,FARSA,NARS2,RARS2,HARS,FARSB,VARS,MARS2,AIMP2,LARS,DARS2,AARS2,EARS2,FDXACB1
GO_POSITIVE_REGULATION_OF_TELOMERE_MAINTENANCE	-0.482437	-1.70361	0	0.039293	47	44	HMBOX1,TNKS,MAP2K7,MAPK3,TNKS2,OBFC1,PKIB,PML,WRAP53,NEK7,PRKCQ,NEK2,HNRNPA1,CTNNB1,ATRX,TINF2,MAP3K4,ATM,CCT8,MAPK1,TCP1,SLX4,GNL3,CCT4,AURKB,CCT3,MAPKAPK5,ACD,TERF2,ERCC1,CCT6A,DHX36,NBN,RTEL1,RAD50,CCT7,MAPK15,POT1,MRE11A,DKC1,PNKP,ATR,CCT2,CCT5
GO_TELOMERE_MAINTENANCE_VIA_TELOMERASE	-0.613186	-1.70207	0.02	0.039332	17	17	TERF2IP,TNKS1BP1,NOP10,RFC1,WRAP53,ATM,PINX1,NHP2,GAR1,ACD,TERF2,RAD50,POT1,MRE11A,DKC1,TERT,TERF1
GO_REGULATION_OF_BLOOD_VESSEL_ENDOTHELIAL_CELL_MIGRATION	0.553264	1.77231	0	0.0394188	51	42	DLL4,PDGFB,PTGS2,VEGFA,HDAC9,EFNA1,VEGFC,HDAC5,APOE,CIB1,STARD13,KLF4,PRKCA,MMRN2,SH3BGRL3,PRCP,RHOA,HSPB1,PRKD2,PDCD10,MAPK14,NF1,SRPX2,NOTCH1,STAT5A,AMOTL1,HMGB1,TGFB1,CSNK2B,MAP2K5,PRKD1,HDAC7,ITGB1BP1,THBS1,AMOT,AKT1,PLCG1,EPHA2,VASH1,ANGPT1,ACVRL1,FGF2
GO_ATP_DEPENDENT_CHROMATIN_REMODELING	-0.422212	-1.69598	0	0.0395145	74	68	HIST1H4K,CHD5,GATAD2B,RSF1,CENPC1,SPTY2D1,HIST1H4J,CENPO,PSME4,MBD3,HNRNPC,ZNHIT1,SMARCAD1,NPM1,ARID1A,MBD2,MIS18BP1,SMARCA5,CENPA,HIST1H4D,CENPQ,HDAC2,CENPT,CENPN,VPS72,CENPW,CHD4,CENPL,ANP32E,STRA13,CHD8,MTA2,HIST1H4E,CENPI,RBBP7,ITGB3BP,HDAC1,CASC5,SMARCA1,MLF1IP,HIST1H4I,SMARCD2,RNF8,HJURP,ACTL6A,NASP,HIST1H4C,SMARCB1,HIST1H4B,SMARCE1,HIST1H4H,RBBP4,SMARCA4,MIS18A,SMARCC2,APITD1,HIST4H4,OIP5,…
GO_REGULATION_OF_LEUKOCYTE_MIGRATION	0.452633	1.77254	0	0.0395543	149	94	CCL2,TNF,CXCL13,CCL20,FIGF,EDN2,CD74,HMOX1,VEGFA,VEGFC,CXCL1,RARRES2,PLVAP,CSF1,ANO6,CCL5,CX3CL1,IL8,PADI2,IL6R,IL1B,ADAM17,SWAP70,GPSM3,BDKRB1,ICAM1,IL23A,S100A14,VEGFB,DAPK2,NOV,CAMK1D,CXCL3,WASL,ADAM8,PAWR,APOD,ABR,CXCL2,RAC1,F2RL1,GAS6,RAC2,THBS4,ECM1,TMEM102,RABGEF1,ADAM10,PLCB1,ITGA2,PTGER4,LGALS3,HMGB1,TIRAP,CCL24,CREB3,CXCL5,SLIT2,PDGFD,IL6,EDNRA,WNT5A,LYN,RIPK3,CXCL11,MMP28,ADORA1,THBS1,…
GO_DNA_DOUBLE_STRAND_BREAK_PROCESSING	-0.612205	-1.69501	0.0169492	0.0396131	20	18	UBE2V2,DNA2,BARD1,SMARCAD1,KAT5,ATM,EXD2,SLX4,RNF138,UBE2N,NBN,RAD50,SETMAR,MRE11A,RBBP8,RAD52,BRCA1,BLM
GO_BETA_CATENIN_TCF_COMPLEX_ASSEMBLY	-0.494419	-1.69626	0	0.0398081	43	40	HIST1H4K,TLE2,TCF7L1,HIST1H4J,RBBP5,EP300,CREBBP,TLE3,BCL9,MLL2,BCL9L,PYGO2,HIST1H4D,KAT5,CDC73,TLE4,CTNNB1,TCF7L2,MEN1,HIST1H4E,HDAC1,HIST1H4I,ASH2L,TLE1,HIST1H4C,TRRAP,HIST1H4B,HIST1H4H,TCF7,SMARCA4,LEO1,HIST4H4,HIST1H4A,HIST1H4L,LEF1,TERT,RUVBL1,MYC,AXIN2,PYGO1
GO_ISOPRENOID_METABOLIC_PROCESS	0.465792	1.77265	0	0.0399663	126	87	APOA1,CYP26A1,AKR1C1,GPC6,CYP1B1,IDI1,ALDH8A1,HMGCS1,CYP2C19,MVK,MVD,RARRES2,PPARD,AKR1C3,HMGCR,FDPS,FDFT1,RDH12,LRP1,CYP1A2,GGPS1,APOE,SDC4,TH,IL1B,RDH11,STRA6,ABCA4,RETSAT,BCO2,DHRS3,SCPEP1,AGRN,PECR,PDSS2,SRD5A3,SDC2,HSPG2,SDR16C5,RDH5,CYP2C9,APOM,SRD5A1,CYP2E1,GPC1,ADH5,DPM1,PHYH,CRABP1,ALDH1A2,PNPLA4,CRABP2,PLB1,RDH14,RDH8,DGAT1,ALDH1A3,BCMO1,GPC2,CYP2D6,ALDH1A1,LRP8,DHRS4,DHRS9,NUS1,RBP1,RD…
GO_PYRIMIDINE_CONTAINING_COMPOUND_METABOLIC_PROCESS	-0.467931	-1.69701	0	0.0400415	79	62	CDA,UPP1,SLC19A2,DPYD,ENTPD4,NT5E,TET2,APOBEC3F,MBD4,NME9,UPRT,ACPP,TBPL1,CMPK1,DHFRL1,TPK1,UCK1,AK3,ALDH6A1,NME7,THTPA,HDHD1,SMUG1,APOBEC3C,NME4,DCTD,CTPS2,NT5M,MAPK1,APOBEC3G,NT5C3,TK2,CMPK2,MTOR,NME3,DCK,TK1,NTHL1,TYMP,TDG,NME6,DUT,UCKL1,RRM1,NT5C,NEIL1,SHMT1,ERH,DTYMK,NEIL2,UMPS,NME1,OGG1,UCK2,CPS1,CAD,UNG,NME2,SLC19A3,PRPS1,DHODH,TYMS
GO_ER_NUCLEUS_SIGNALING_PATHWAY	0.562082	1.77268	0	0.040387	34	32	CCL2,INSIG1,ATF3,DDIT3,HERPUD1,INSIG2,PPP1R15B,IL8,ATF4,GSK3B,ASNS,EIF2AK3,WFS1,EIF2A,NFE2L2,HSPA5,ERLIN1,ATF6B,ATF6,CCDC47,MBTPS1,HSP90B1,XBP1,LMNA,ATP2A2,CALR,SCAP,ATG10,MBTPS2,ERLIN2,EIF2S1,TP53
GO_HUMORAL_IMMUNE_RESPONSE	0.488136	1.76809	0	0.04047	187	77	CCL2,LTA,TNF,ADM,TREM1,C4A,C2,GPR183,COLEC10,HLA-E,GPI,HIST1H2BJ,HLA-A,RBPJ,C1R,BCL3,MASP1,TFE3,CD55,C3,MNX1,HIST1H2BK,HIST1H2BF,HIST1H2BG,RPL39,SLPI,SPON2,IFNA1,B2M,IFNA13,APP,CFH,FAU,BLNK,POU2F2,HIST2H2BE,TRAF3IP2,C4B,CFP,IL36RN,CLU,TFEB,CFI,NOTCH1,GATA3,BST2,HLA-DRB1,RNASE7,PLA2G1B,SERPING1,IL6,EBI3,C1S,CFD,CFB,HIST1H2BC,C4BPB,C8G,C1RL,YTHDF2,PLA2G6,CD46,ZP3,CD83,PSMB10,ST6GAL1,IFNE,IL7,C1QBP,…
GO_RESPONSE_TO_TOPOLOGICALLY_INCORRECT_PROTEIN	0.413902	1.76879	0	0.0407461	163	149	CCL2,HSPA6,ATF3,YOD1,DNAJB9,DDIT3,DNAJB4,DNAJB5,ERO1L,HERPUD1,DNAJB1,DNAJB2,CHAC1,ANKZF1,PPP2R5B,PPP1R15A,TSPYL2,SEC61G,IL8,GFPT1,ATF4,FAF2,CTDSP2,HSPA2,KLHDC3,ZBTB17,AARS,TMBIM6,EDEM1,CREB3L3,FKBP14,PARK2,ASNS,HSPA1L,DNAJC3,EIF2AK3,CTH,UBE2W,ERN1,ATP6V0D1,TPP1,JKAMP,WIPI1,DERL1,AMFR,ERP44,ACADVL,PACRG,EP300,SERPINH1,PTPN1,HERPUD2,WFS1,ATXN3,SEC61A2,RNF126,BAK1,HSPB1,CREB3L1,C19orf10,PDIA5,SEC61B…
GO_NON_RECOMBINATIONAL_REPAIR	-0.444782	-1.69004	0	0.0408117	70	65	POLL,RNF168,HIST1H4K,HIST3H3,UVRAG,KDM2A,PIAS4,UIMC1,HIST1H4J,NHEJ1,UBE2V2,BABAM1,LIG4,NSMCE2,BARD1,POLM,SUMO1,HIST1H4D,KAT5,PAXIP1,XRCC6BP1,FAM175A,SMC5,MDC1,HIST1H4E,PSMD14,ATM,SLX4,XRCC6,HIST1H4I,RNF8,RNF138,XRCC4,DCLRE1C,HIST1H4C,WHSC1,HIST1H4B,HIST1H4H,TP53BP1,HERC2,H2AFX,DCLRE1A,C9orf142,UBE2N,LIG3,XRCC5,POLQ,MLH1,BRCC3,HIST4H4,PRPF19,NBN,RAD50,BRE,POLA1,DCLRE1B,SETMAR,MRE11A,HIST1H4A,RBBP8…
GO_CELL_CYCLE_PHASE_TRANSITION	-0.363167	-1.68752	0	0.042016	255	241	CDKN2D,BCAT1,CDK14,CDKN1A,INHBA,OPTN,SPDYA,CDKN2B,DNM2,CDKN1B,CDKN2C,HINFP,PIM2,CDK7,PPP1R12B,GADD45A,NEK11,GPR132,CEP70,CTDP1,AKAP8L,CEP57,BACH1,TPD52L1,ACVR1,E2F7,CAMK2D,PRKACA,PPM1D,AKAP9,DCTN3,RPS27A,BRD4,UBA52,CCNY,CDC34,ITGB1,TUBA1A,YWHAG,NDE1,CETN2,ACVR1B,EIF4EBP1,USP37,SDCCAG8,PLK3,CCP110,PHF8,RPA4,DCTN2,CSNK1E,LATS1,WEE1,MASTL,CHMP4B,PPP2R2A,SIRT7,GSPT1,SKP1,PPP2R2D,PPP1CB,CUL3,CDK3,HAUS…
GO_ASPARTATE_FAMILY_AMINO_ACID_BIOSYNTHETIC_PROCESS	-0.542063	-1.68536	0	0.0421532	23	21	BHMT,ASNS,GOT1,PLOD1,ADI1,EIF2B2,ENOPH1,MTHFD2L,APIP,EIF2B4,MRI1,GOT2,ASNSD1,MTRR,MTR,MTAP,EIF2B1,AASDHPPT,THNSL1,THNSL2,MTHFD1
GO_NEGATIVE_REGULATION_OF_DNA_DEPENDENT_DNA_REPLICATION	-0.640968	-1.68573	0.02	0.0424556	16	16	STAG2,FBXW7,CHEK2,FBXO18,SMC3,ZNF830,TERF2,LIG3,SMC1A,MRE11A,ZRANB3,BRCA2,TIPIN,BLM,PID1,TERF1
GO_POSITIVE_REGULATION_OF_CYTOKINE_PRODUCTION_INVOLVED_IN_IMMUNE_RESPONSE	0.592892	1.76079	0.0163934	0.0429908	30	24	CD74,NR4A3,TRIM6,HLA-A,TNFSF4,RSAD2,GPRC5B,TRAF6,BCL10,SPON2,B2M,SEMA7A,NLRP3,FZD5,F2RL1,PRKCZ,GATA3,TRAF2,MALT1,WNT5A,FFAR2,TLR4,TNFRSF14,MAP3K7
GO_FOLIC_ACID_CONTAINING_COMPOUND_METABOLIC_PROCESS	-0.568018	-1.68189	0	0.043127	29	25	MTHFR,MTHFD2,GCH1,DHFRL1,GGH,ATPIF1,FOLH1,MTHFD2L,MTHFD1L,SHMT2,ALDH1L2,SARDH,FTCD,SHMT1,MTRR,FPGS,MTHFS,GART,SLC25A32,ATIC,SLC19A1,SLC46A1,DHFR,MTHFD1,TYMS
GO_GRANULOCYTE_MIGRATION	0.549125	1.76109	0	0.0434122	75	39	CCL2,CCL20,ITGA9,EDN2,TREM1,VEGFA,SAA1,CCL5,CX3CL1,IL8,CCL26,PIK3CD,IL1B,CCL22,PDE4D,PIK3CG,DAPK2,CXCL3,ITGB2,CXADR,GBF1,S100A9,LGALS3,CCL24,PLA2G1B,PIP5K1C,IL17RC,IRAK4,ITGA1,JAGN1,ANXA1,SYK,EDN1,PDE4B,IL17RA,CCL3,CKLF,TGFB2,EMR2
GO_ORGANIC_HYDROXY_COMPOUND_METABOLIC_PROCESS	0.376624	1.75663	0	0.0435095	482	361	PCK1,LSS,APOA1,CYB5R3,GRIN2A,INSIG1,AOC2,SLC5A3,AKR1C1,CYP1B1,MSMO1,LPIN1,IDI1,HSD17B7,AKR1B1,PCSK9,SQLE,HMGCS1,EBP,CYP27A1,TRPC1,LDLR,MVK,DHCR7,LDHA,PLA2G4C,ACSS2,LEPR,NPC1,MVD,CUBN,ACSS1,C14orf1,NSDHL,DMGDH,PPARD,NR4A2,SLCO1A2,AKR1C3,CYP51A1,HMGCR,INSIG2,FDPS,IP6K2,GK,LPIN2,SMPD3,FDFT1,SLC44A4,TNFSF4,RDH12,GGPS1,SMPD1,APOE,IP6K1,SCARF1,CEBPA,ACLY,CYP11A1,SLCO4A1,ACHE,PFKFB2,PLA2G10,CAT,SPHK1,IN…
GO_HORMONE_BIOSYNTHETIC_PROCESS	0.55558	1.76154	0	0.0435819	49	31	ADM,WNT4,HSD17B7,AKR1B1,AKR1C3,HSD17B12,CYP11A1,HSD17B3,DUOX2,SRD5A3,CYP21A2,DIO2,HSD17B1,STARD3,MED1,SRD5A1,SCARB1,FDXR,HSD17B6,HFE,RDH8,HSD17B8,HSD17B11,FDX1,FDX1L,HSD17B14,STARD5,CACNA1H,SCP2,DUOX1,TG
GO_CELLULAR_PROTEIN_COMPLEX_DISASSEMBLY	-0.405227	-1.67886	0	0.0437823	122	112	MRPS6,MRPL34,DSTN,NCKAP5L,MRPS24,SYNJ1,MRPS15,MRPL49,MRPS36,MRPL35,MRPL14,MICAL2,NAPA,GSPT1,MRPL45,MRPS18A,MRPL22,TRMT112,CHCHD1,MRPL18,MRPL44,MRPL53,KIF2C,MRPS10,MRPL43,MRPL48,MRPL37,MRPS14,PEX14,MRPL36,CFL2,MRPL51,MRPL54,MRPS5,MRPL52,MRPL23,MTRF1L,NAPB,VPS4B,C12orf65,ETF1,MRPS35,MRPL33,MRPL28,MRPS22,MRPS18C,KIF14,CFL1,STMN1,MRPL11,MRPL39,DNAJC6,MRPL9,MRPS18B,DAP3,AURKAIP1,MRPL1,MRPL32,MRPL10,MR…
GO_LIPOPOLYSACCHARIDE_MEDIATED_SIGNALING_PATHWAY	0.583488	1.75739	0	0.0437987	31	26	CCL2,TNF,NFKBIA,CCL5,LY96,IRAK2,NOS3,IL1B,RIPK2,PRKCE,MAPK3,MAPK14,IRF3,SCARB1,CD14,TGFB1,LYN,IL18,PTPN22,IRAK1,MAPK1,AKT1,MTDH,TLR4,TLR2,CCL3
GO_ANDROGEN_METABOLIC_PROCESS	0.611842	1.7583	0	0.0440935	30	18	ADM,WNT4,TIPARP,AKR1C3,PPARGC1A,HSD17B3,PLEKHA1,SRD5A3,HSD17B1,MED1,SRD5A1,SCARB1,HSD17B6,HSD17B8,HSD17B11,SGPL1,DHRS9,HSD17B4
GO_REGULATION_OF_HISTONE_H3_K4_METHYLATION	-0.592261	-1.67605	0	0.0441283	27	23	MLL,SNW1,OGT,MLL4,PYGO2,BCOR,GATA3,ZNF335,AUTS2,PAXIP1,KDM1A,PIH1D1,CTNNB1,CTR9,RDBP,GFI1,H2AFY,RTF1,SMAD4,WDR61,DNMT1,BRCA1,DNMT3B
GO_MONOSACCHARIDE_BIOSYNTHETIC_PROCESS	0.536103	1.75401	0	0.0443308	54	44	PCK1,ATF3,ALDOC,ENO2,PGAM2,AKR1B1,GPI,PGK1,SLC25A1,GAPDH,TKT,PGAM1,CRY1,ATF4,PER2,PPARGC1A,CRTC2,GPD1,GOT1,TPI1,ENO1,CHST15,PCK2,ENO3,ALDOA,BPGM,PGD,PGM1,GPD2,SLC25A12,MDH1,AKR1A1,G6PD,GSTO1,MDH2,PFKFB1,TALDO1,GOT2,SLC25A11,SLC25A13,G6PC3,SLC25A10,SORD,GAPDHS
GO_INTERFERON_GAMMA_MEDIATED_SIGNALING_PATHWAY	0.504037	1.75279	0	0.0445287	70	53	GBP2,HLA-H,MT2A,HLA-E,HLA-A,IRF6,TRIM31,TRIM38,HLA-B,HLA-DPA1,TRIM62,IRF7,IFNGR2,IRF2,ICAM1,IRF1,MID1,B2M,HLA-C,JAK1,PRKCD,CAMK2D,HLA-DRA,TRIM5,IFNGR1,NCAM1,OAS1,HLA-F,PML,IRF3,CAMK2G,TRIM26,IRF9,TRIM8,TRIM25,IRF5,HLA-DRB1,HLA-DQA1,HLA-DPB1,OAS3,JAK2,TRIM68,GBP1,OASL,TRIM22,SP100,TRIM34,CD44,IFI30,TRIM21,STAT1,OAS2,CIITA
GO_MAMMARY_GLAND_MORPHOGENESIS	0.544366	1.75126	0	0.0452051	40	33	IGFBP5,WNT4,TBX2,ELF3,CSF1,CSF1R,AREG,PTCH1,DDR1,NTN1,KDM5B,TBX3,MED1,PML,CAV1,BTRC,SRC,TGFB1,WNT5A,CAPN1,LRP5,ETV4,VDR,GLI3,PHB2,MSX2,STAT6,SCRIB,EPHA2,TGFBR2,FGFR2,GLI2,BMP4
GO_POSITIVE_REGULATION_OF_BLOOD_VESSEL_ENDOTHELIAL_CELL_MIGRATION	0.622433	1.74976	0	0.0456303	25	22	PDGFB,PTGS2,VEGFA,HDAC9,VEGFC,CIB1,PRKCA,HSPB1,PRKD2,MAPK14,SRPX2,STAT5A,AMOTL1,TGFB1,PRKD1,HDAC7,THBS1,AMOT,AKT1,PLCG1,ANGPT1,FGF2
GO_EXCITATORY_POSTSYNAPTIC_POTENTIAL	0.598633	1.73857	0	0.047346	27	18	GRIN2A,GRIK2,NLGN3,SLC17A7,NPFF,MECP2,RAB3GAP1,MAPK8IP2,GRIK5,PPP1R9A,LRRK2,ADRB2,GRIN2C,ADORA1,CDK5,PPP3CA,DGKI,SLC29A1
GO_FEEDING_BEHAVIOR	0.543782	1.73862	0	0.0476311	92	36	CNTFR,IAPP,PYY,APLN,PYY2,UCN,NEGR1,FYN,BBS12,OXTR,PEX13,GLS,TH,DACH1,STRA6,ATP8A2,FOS,APP,STAT3,USP46,UBR3,GAL,GIGYF2,DERL2,ACE2,NKX2-1,UBE2Q1,TACR1,RMI1,NTRK2,DMBX1,DRD1,NMU,CPT1A,P2RY1,NPY1R
GO_REGULATION_OF_REACTIVE_OXYGEN_SPECIES_METABOLIC_PROCESS	0.4464	1.74233	0	0.0478328	152	121	CRYAB,TNF,CYP1B1,ESR2,PTX3,PDGFB,PDGFRB,PTGS2,HK2,MYCN,FOXO3,PINK1,AKR1C3,CDKN1A,SIRT2,NGFR,DNM2,DDAH2,ZC3H12A,ACP5,KLF2,AGER,ASS1,IL1B,KLF4,GCH1,GADD45A,TFAP2A,INSR,PDK3,BCO2,ARF4,ICAM1,PARK2,BIRC2,FOXO1,GRB2,DUOXA1,PRKCD,PRCP,ITGB2,STAT3,PLIN5,TSPO,RAB27A,SLC25A33,NOS1AP,RAC1,F2RL1,NOXO1,RAC2,OGT,MAPK14,CYBA,F2,ATG5,P2RX4,CLU,MPV17,STK17A,ROMO1,TUSC2,NFE2L2,CAV1,HDAC6,HSP90AB1,ACE2,RNF41,PTGER4…
GO_POSITIVE_REGULATION_OF_RESPONSE_TO_CYTOKINE_STIMULUS	0.572608	1.73883	0	0.0479209	33	29	CD74,HSPA1A,HSPA1B,TRIM6,CSF1,HPX,AGPAT2,IRF7,PARK2,RIPK2,LSM14A,GAS6,MAVS,MED1,IRF3,TXK,NLRC5,TRAF2,TAF9,CPNE1,WNT5A,HIF1A,PAFAH1B1,AGPAT1,GFI1,UBE2K,EDN1,FADD,AXL
GO_CELLULAR_EXTRAVASATION	0.698692	1.74549	0	0.0479418	25	16	CCL2,TNF,TREM1,SELPLG,CX3CL1,PIK3CD,PIK3CG,ITGB7,ITGB2,ITGB1,GOLPH3,ROCK1,FER,GCNT1,PECAM1,ITGA1
GO_MYELOID_LEUKOCYTE_MIGRATION	0.521129	1.73919	0	0.047993	99	51	CCL2,CCL20,ITGA9,EDN2,TREM1,PDGFB,VEGFA,SAA1,CCL5,CX3CL1,IL8,CCL26,IL6R,PIK3CD,IL1B,RPS19,CCL22,PDE4D,PIK3CG,DAPK2,CXCL3,ITGB2,CXADR,GBF1,RAC1,S100A9,MITF,ARHGEF5,STAT5B,LGALS3,CCL24,PLA2G1B,IL6,EDNRB,PIP5K1C,IL17RC,IRAK4,ITGA1,JAGN1,ANXA1,SYK,EDN1,TNFRSF11A,PDE4B,NUP85,IL17RA,CCL3,CKLF,TGFB2,CCL21,EMR2
GO_POSITIVE_REGULATION_OF_TYROSINE_PHOSPHORYLATION_OF_STAT3_PROTEIN	0.577887	1.73996	0	0.0480663	37	27	CRLF1,VEGFA,CNTF,OSM,CSF1R,HES1,IL6R,STAP2,IL23A,FGFR3,STAT3,IL15,SOCS3,PTGER4,LIF,HDAC2,IL31RA,IL6,GHR,ISL1,IL18,CLCF1,ARL2BP,JAK2,IL6ST,PTK6,IL24
GO_NEGATIVE_REGULATION_OF_TRANSPORT	0.386745	1.74049	0	0.0481408	458	337	CRYAB,TNFRSF9,TNF,APOA1,FGF12,ANPEP,SPINK1,INSIG1,CD74,HMOX1,DACT3,HSPA1A,CABP1,YOD1,PTGS2,WNK3,KCNRG,PCSK9,PRTN3,OSM,INHA,NFKBIA,KCNE2,NFKBIE,CRHR1,UCN,SIRT4,NMB,INHBA,MXI1,HMGCR,TLR9,SYT11,CYLD,BTN2A2,FAM115C,TNFSF4,TRIM9,RSAD2,RAB33B,CX3CL1,MMP9,PIM3,APOE,SDCBP,ACVR1C,OXTR,WNK4,IL11,DLG4,FOXP3,RAB11FIP5,KCNE1L,ZC3H12A,PLA2G10,ERBB3,PEA15,PPM1A,NPFF,PTGS1,ACSL4,CRY1,ATF4,APOC1,SNAI2,NOS3,FMR1,P…
GO_REGULATION_OF_LEUKOCYTE_CHEMOTAXIS	0.503884	1.74157	0	0.0482167	96	60	CCL2,CXCL13,FIGF,EDN2,CD74,VEGFA,VEGFC,CXCL1,RARRES2,CSF1,ANO6,CCL5,CX3CL1,IL8,PADI2,IL6R,IL1B,ADAM17,SWAP70,GPSM3,IL23A,S100A14,VEGFB,DAPK2,NOV,CAMK1D,CXCL3,CXCL2,RAC1,F2RL1,GAS6,RAC2,THBS4,TMEM102,ADAM10,HMGB1,TIRAP,CREB3,CXCL5,SLIT2,IL6,EDNRA,WNT5A,LYN,CXCL11,MMP28,THBS1,MPP1,SERPINE1,CALR,CXCL10,C3AR1,PTK2B,LGALS9,C1QBP,CCL3,CCL21,C5,CCR1,IL12A
GO_REGULATION_OF_LIPID_BIOSYNTHETIC_PROCESS	0.464357	1.74346	0	0.0482561	128	97	TNF,APOA1,INSIG1,WNT4,PDGFB,PTGS2,TRIB3,LDLR,DHCR7,NR1D1,PROX1,SIRT4,AKR1C3,PDK4,SLC45A3,INSIG2,SMPD3,PRKAB2,APOE,C3,WDTC1,STK11,IDH1,SAMD8,SNAI1,APOC1,SNAI2,ABCG1,PPARGC1A,IL1B,CREB1,CREBL2,PRKCD,NT5E,ACADVL,ATP1A1,PRKAG2,MID1IP1,SIRT1,PLIN5,SLC27A1,REST,TSPO,CYR61,TNFRSF1A,ORMDL1,GNB2L1,CTDNEP1,SREBF1,SCARB1,SEC14L2,GPLD1,NR1H2,ERLIN1,NFKB1,BMP2,ACSL3,NR1H3,SOD1,FITM2,FGFR4,SF1,MAPK9,LPCAT1,PLA…
GO_REGULATION_OF_GLUCOSE_METABOLIC_PROCESS	0.459522	1.74368	0	0.0485696	106	85	FOXA2,IGFBP3,IGFBP5,PPP1R3B,PDK1,PGAM2,PPP1R3F,NR1D1,PPP1R3G,ACTN3,LEPR,PDK4,SLC45A3,SESN2,PPARA,PFKFB2,GFPT1,PGAM1,FAM132A,PPARGC1A,PMAIP1,INSR,PDK3,C1QTNF3,PARK2,PHLDA2,GSK3B,FOXO1,KAT2B,BAD,ADIPOR1,PTPN2,PHKG2,SIRT1,LCMT1,GRB10,INPP5K,OGT,MIDN,PPP1CB,BPGM,CLK2,PPP1R3E,PDK2,GPLD1,GSK3A,SMEK2,C12orf5,HMGB1,MST1,NCOA2,SRC,DYRK2,GNMT,IL6,IRS2,ARPP19,EPM2AIP1,PPP1CA,MLYCD,SIK1,PPP1R3D,COX11,IGFBP4,…
GO_NEGATIVE_REGULATION_OF_IMMUNE_RESPONSE	0.452784	1.7313	0	0.0495581	121	79	TNF,APOA1,HMOX1,BCL6,DUSP10,HAVCR2,TNFAIP3,MICA,HLA-E,PGLYRP3,HLA-A,SOCS5,TNFSF4,TRAFD1,FOXP3,HLA-B,MASP1,CD55,IL20RB,RC3H1,TAP1,RPS19,PTPN2,IL27RA,ABR,CD59,TGFB3,DUSP22,PPARG,PPP3CB,FER,DHX58,C10orf54,NLRC5,RABGEF1,NR1H2,LGALS3,PTPN6,CEACAM1,PSMB4,NR1H3,IL29,TGFB1,BST2,IL7R,SERPING1,SERPINB9,LYN,HFE,C4BPB,NDFIP1,ADAR,GPX1,ALOX15,CD46,MUL1,CUEDC2,ANXA1,STAT6,HLX,IFI16,TYRO3,BCR,DNAJA3,ARRB2,NLRX1…
GO_REGULATION_OF_LIPASE_ACTIVITY	0.498872	1.73192	0	0.0496385	83	50	ANGPTL4,APOA1,PDGFRB,HPCA,RGS2,LRP1,CCL5,S1PR4,APOC1,ARF4,GNA13,PLCB2,ABHD5,GNA15,PRKCD,ABL2,PDPK1,RHOC,FGFR3,PRKCE,PLIN5,CYR61,RHOA,SORT1,GNAQ,PRKCZ,LPAR2,TXK,NR1H2,ABL1,PLA2R1,NR1H3,PLA2G1B,FGFR1,EDNRA,LMF1,ITK,POR,BICD1,ARL1,ANXA8,PPT1,EGFR,ANXA1,ADCYAP1R1,RASGRP1,LPAR1,MARCKS,FGFR2,FGF2
GO_NEGATIVE_REGULATION_OF_TELOMERE_MAINTENANCE_VIA_TELOMERE_LENGTHENING	-0.569481	-1.66071	0.0512821	0.0499306	17	17	TNKS,TNKS2,HNRNPC,PML,SRC,PIF1,HNRNPA1,TINF2,MCRS1,PINX1,ACD,TERF2,HNRNPU,GNL3L,PARP1,NAT10,TERF1
GO_CELLULAR_RESPONSE_TO_OSMOTIC_STRESS	0.602786	1.7329	0.0192308	0.0499946	21	18	SLC6A12,RCSD1,RELB,ERRFI1,SLC12A6,SLC2A4,TSPO,STK39,OXSR1,CSDA,DDX3X,AQP1,CAB39,CAPN3,ARHGEF2,SERPINB6,PKD2,MYLK
GO_EPITHELIAL_CELL_PROLIFERATION	0.464233	1.73197	0	0.0500356	89	70	TNF,APOA1,IGFBP3,IGFBP5,HMOX1,ESR2,PROX1,PPARD,MTSS1,NKX6-1,IRF6,AREG,EREG,LOXL2,BCL2L2,PTCH1,MAP2K1,SOX9,MMP14,KLK8,BMPER,SIDT2,THAP1,BAD,MAP2K2,ERN1,CEBPB,NOV,FAP,DLG1,LGR4,COL8A1,BMPR2,SDR16C5,NRARP,HNF1B,MED1,BTBD10,C6orf89,SCARB1,SEMA5A,ACVR2A,BTRC,PSEN1,RPS6KA1,HMGB1,IL6,WNT5A,ITGB1BP1,NCSTN,XBP1,PIK3CB,IGFBP4,EHF,MAPK1,BAX,PRKX,STAT6,EPHA2,ID2,MKI67,FGFR2,NOX5,ACVRL1,ADK,FOXN1,C19orf80,FER…
GO_DETECTION_OF_CHEMICAL_STIMULUS_INVOLVED_IN_SENSORY_PERCEPTION_OF_TASTE	-0.554899	-1.65891	0.0196078	0.0500369	46	24	CST1,AZGP1,TAS1R3,TAS2R39,TAS2R38,TAS2R5,TAS2R4,TAS2R31,TAS2R20,TAS2R10,RTP4,TAS2R40,O3FAR1,TAS2R13,TAS2R30,TAS2R3,TAS2R14,TAS2R19,TAS2R43,TAS2R41,TAS2R46,TAS2R50,TAS2R60,GNAT1
GO_NEGATIVE_REGULATION_OF_LEUKOCYTE_MEDIATED_IMMUNITY	0.576141	1.73213	0	0.0502272	47	29	HMOX1,BCL6,HAVCR2,MICA,HLA-E,HLA-A,FOXP3,HLA-B,IL20RB,TAP1,ABR,DUSP22,PPP3CB,C10orf54,RABGEF1,PTPN6,CEACAM1,BST2,IL7R,SERPINB9,HFE,C4BPB,NDFIP1,BCR,ARRB2,THOC1,LGALS9,SUSD4,FOXJ1
GO_NEGATIVE_REGULATION_OF_RESPONSE_TO_EXTERNAL_STIMULUS	0.411807	1.7331	0	0.0504044	274	195	CCL2,CXCL13,APOA1,WNT4,TNFAIP6,PDGFB,MICB,DUSP10,HAVCR2,SEMA5B,TNFAIP3,ETS1,MVK,PINK1,NPC1,SEMA3G,SAA1,PPARD,UCN,QSOX1,HMGCR,TMPRSS6,SOCS5,SIRT2,PPARA,APOE,FOXP3,TRIM38,ZC3H12A,ACP5,CALCRL,SPP1,NPFF,PADI2,SLC6A3,FAM132A,FEZ1,SNAI2,NOS3,ROBO2,IL20RB,PTEN,KLF4,SEMA4A,ALOX12,ABAT,RPS19,TSC1,KLK8,C1QTNF3,NFKBIL1,SEC14L1,ITCH,PPM1B,PLAUR,PRKCD,SEMA7A,NOV,SEMA3C,SEMA6C,PCBP2,PTPN2,NT5E,NLRP3,CD109,ANXA…
GO_REGULATION_OF_P38MAPK_CASCADE	0.580347	1.72777	0	0.051224	26	21	VEGFA,PER1,GADD45G,GADD45B,MAP3K3,ZC3H12A,SASH1,GADD45A,DLG1,BMP2,PHLPP1,HSPH1,PTPN22,ULK4,MAP3K4,DAB2IP,XDH,RASGRP1,PRMT1,LGALS9,EZR
GO_HORMONE_TRANSPORT	0.476821	1.72356	0	0.0517621	78	55	RAPGEF4,ADM,SLC22A1,CRHR1,INHBA,ABCC2,SMPD3,CPLX3,RAB11FIP5,SLCO4A1,FOXD1,VGF,EXOC3L1,NPFF,CRYM,TMF1,MAFA,SLC16A2,FKBP1B,EIF2AK3,RAB11FIP2,CYB5R4,RAB1A,TBX3,IL1RN,SLCO1B1,SLC16A10,ACVR2B,STXBP3,FZD4,GAL,HNF1B,SNAP23,PTPRN2,CAMK2G,RAF1,SMAD2,GATA3,RAB11B,PCLO,IL6,UBE2Q1,LYN,SNX19,PDX1,LTBP4,ILDR2,ANXA1,EDN1,FFAR1,MYO5A,CDK16,O3FAR1,CPLX1,GPR119
GO_NEGATIVE_REGULATION_OF_SYNAPTIC_TRANSMISSION	0.52209	1.72416	0	0.0520569	62	41	CD38,GRIK2,PTGS2,NLGN3,SLC6A4,SYT11,ACHE,FMR1,PTEN,SRF,STXBP1,BRAF,PARK2,CNIH2,ARF1,EIF4A3,RAP1A,SLC30A1,NF1,PNKD,GNAI2,MTMR2,SHANK2,PPP1R9A,PCDH17,GNAI1,LRRK2,ADNP,ATAD1,GRID2IP,DRD5,PICK1,ADORA1,PLA2G6,ABHD6,BCHE,PTK2B,DRD1,GABBR1,PLK2,KCNQ4
GO_MONOCYTE_CHEMOTAXIS	0.664433	1.72457	0.0212766	0.0521542	41	16	CCL2,CCL20,PDGFB,CCL5,CX3CL1,CCL26,IL6R,RPS19,CCL22,LGALS3,CCL24,IL6,ANXA1,TNFRSF11A,CCL3,CCL21
GO_MUSCLE_STRUCTURE_DEVELOPMENT	0.38391	1.7257	0	0.0523547	432	310	CRYAB,IFRD1,CNTFR,IGFBP5,DLL4,ADM,NUPR1,CHRNB1,WNT4,S1PR1,ATF3,PDGFRB,WFIKKN1,TNNT2,VEGFA,CNTF,FOXP2,ACTA1,ID3,SMO,TBX2,NEB,PROX1,MAFF,MSTN,KLHL31,SIX4,HMGCR,NPHS1,FOXO4,CSF1R,NEXN,NGFR,VAMP5,RARB,LAMA2,HES1,RBPJ,EVC,HBEGF,LGALS1,SPAG9,ACHE,HINFP,SYNE1,POU6F1,SLC9A1,BARX2,MURC,FOXC1,KDM6B,CHD2,EGLN1,ASS1,SHOX2,SOX9,CACNB4,SAP30,SRF,MBNL1,ZNF238,STRA6,QKI,RARA,TMOD1,MEF2D,MYH11,CDON,SVIL,MYH6,TSC1…
GO_REGULATION_OF_RESPONSE_TO_OXIDATIVE_STRESS	0.480484	1.72042	0	0.0523623	65	51	TNF,NR4A3,VNN1,PINK1,PDIA2,SESN2,SESN3,GPR37L1,ATF4,PSAP,SESN1,GCH1,NOL3,SOD2,P4HB,PARK2,SIRT1,HSPB1,GNB2L1,UBQLN1,EPOR,MCL1,NFE2L2,HDAC6,SOD1,LRRK2,NONO,HSPH1,MST4,HIF1A,HEBP2,SZT2,FBXW7,BAG5,MAPK7,GPX1,TXN,SEPN1,PARK7,AKT1,FUT8,MET,FBLN5,HTRA2,PYCR1,BMP7,STOX1,ENDOG,SFPQ,TRAP1,DHFR
GO_REGULATION_OF_FATTY_ACID_BIOSYNTHETIC_PROCESS	0.573362	1.7193	0	0.0523638	35	27	APOA1,INSIG1,PTGS2,TRIB3,PDK4,SLC45A3,INSIG2,PRKAB2,WDTC1,APOC1,ACADVL,PRKAG2,MID1IP1,SIRT1,NR1H2,ERLIN1,NR1H3,MAPK9,PLA2G4A,MLXIPL,PRKAA2,ANXA1,PIBF1,SCAP,ERLIN2,HNF4A,BRCA1
GO_REGULATION_OF_TYROSINE_PHOSPHORYLATION_OF_STAT3_PROTEIN	0.552735	1.71696	0	0.0523694	44	32	CRLF1,VEGFA,CNTF,OSM,CSF1R,HES1,IL6R,STAP2,IL23A,PTPN2,FGFR3,STAT3,IL15,PPP2CA,SOCS3,INPP5F,PTGER4,PPP2R1A,LIF,HDAC2,IL31RA,IL6,GHR,ISL1,IL18,CLCF1,ARL2BP,JAK2,IL6ST,NF2,PTK6,IL24
GO_NEGATIVE_REGULATION_OF_LYMPHOCYTE_DIFFERENTIATION	0.542871	1.71727	0.0144928	0.0526537	40	27	CD74,BCL6,INHA,PGLYRP3,INHBA,SOCS5,CYLD,TNFSF4,FOXP3,RC3H1,NFKBID,IRF1,FBXO7,PTPN2,NRARP,HMGB1,IL29,ERBB2,KIAA0922,ZC3H8,GLI3,ANXA1,HLX,ID2,IL4R,FOXJ1,BMP4
GO_NEGATIVE_REGULATION_OF_VIRAL_GENOME_REPLICATION	0.502127	1.7205	0	0.0526572	49	44	TNF,IL28B,PROX1,TNIP1,TRIM6,RSAD2,CCL5,ZC3H12A,IFITM2,ISG20,PARK2,SLPI,CCNK,APOBEC3D,APOBEC3F,IFITM1,IFITM3,INPP5K,OAS1,MAVS,SRPK2,RNASEL,ZC3HAV1,HMGA2,BST2,PARP10,PLSCR1,IFIT1,OAS3,ILF3,APOBEC3C,ISG15,ADAR,VAPB,C19orf66,EIF2AK2,SRPK1,APOBEC3G,OASL,FAM111A,IFI16,EIF2AK4,VAPA,MX1
GO_REGULATION_OF_NITRIC_OXIDE_BIOSYNTHETIC_PROCESS	0.56354	1.71818	0	0.0527517	53	36	TNF,PTX3,PTGS2,DNM2,DDAH2,ZC3H12A,ACP5,KLF2,ASS1,IL1B,KLF4,INSR,ICAM1,ITGB2,TSPO,NOS1AP,P2RX4,CLU,CAV1,HSP90AB1,ATP2B4,GLA,DDAH1,IL6,MAPK9,JAK2,EGFR,AKT2,AKT1,MTOR,EDN1,TLR5,HSP90AA1,TLR4,PTK2B,PKD2
GO_REGULATION_OF_I_KAPPAB_KINASE_NF_KAPPAB_SIGNALING	0.403544	1.71751	0	0.053038	233	197	TNF,IL1A,HMOX1,PTGS2,IKBKG,UBD,PER1,TNFAIP3,SECTM1,NFKBIA,PELI2,PINK1,SQSTM1,TNIP1,TLR6,FYN,TNFRSF10B,OPTN,TLR9,SLC20A1,OTUD7B,CYLD,REL,MAP3K3,BIRC3,MID2,PRDX1,BCL3,LGALS1,GPRC5B,TRIM38,ZC3H12A,TERF2IP,PPM1A,PELI1,TRIM13,SPHK1,EDA,PIM2,TNIP2,PSMD10,IL1B,TRIM62,C18orf32,NOL3,RBCK1,S100A13,RELA,TRAF6,NFKBIB,C1QTNF3,NFKBID,BCL10,PARK2,BIRC2,PPM1B,IL23A,RIPK2,MIB2,CTH,TAB2,PDPK1,RHOC,NOV,G3BP2,CXXC5,…
GO_RNA_PHOSPHODIESTER_BOND_HYDROLYSIS_EXONUCLEOLYTIC	-0.509206	-1.6509	0	0.0531958	35	34	ZC3H12A,ISG20,DCP2,CNOT6L,PAN3,CCRN4L,CNOT7,CNOT1,CNOT6,EXOSC8,CNOT2,REXO2,PAN2,CNOT8,PDE12,XRN2,DIS3,EXOSC7,PARN,EXOSC10,ERI1,EXOSC3,EXOSC4,ISG20L2,DIS3L2,ERI3,EXOSC9,DCPS,TOE1,ERI2,PNPT1,DIS3L,EXOSC5,EXOSC2
GO_RECEPTOR_CLUSTERING	0.544331	1.71322	0	0.0547171	41	29	GRIK2,RAPSN,DLG3,DLG2,APOE,DLG4,FNTA,ITGB7,WDR19,ITGB2,DLG1,AGRN,ETV5,SSNA1,LRP4,GRIK5,RER1,CDH2,MAGI2,DVL1,ITGB1BP1,PICK1,FLNA,CDK5,SYNGAP1,GLRB,GPHN,IFT122,DNAJA3
GO_NEGATIVE_REGULATION_OF_NEURAL_PRECURSOR_CELL_PROLIFERATION	0.68527	1.70981	0	0.0549309	21	16	SLC6A4,SIRT2,LIMS2,SPINT1,RAPGEF1,KCTD11,IL1B,KDM2B,BTG2,CTNNA1,GATA2,NF1,ILK,TGFB1,WNT5A,ID2
GO_ESTABLISHMENT_OF_PROTEIN_LOCALIZATION_TO_ENDOPLASMIC_RETICULUM	0.449459	1.71039	0	0.0550394	104	101	RPL3L,SEC61G,RPL35A,RPS9,RPL12,RPS19,RPS28,RPS29,RPL39,RPL28,RPS21,RPS26,RPL32,RPL29,RPS15,RPS11,RPS24,RPS20,RPL24,RPL31,RPS18,RPL19,RPL37A,RPL10,RPLP2,RPL11,SRP19,RPL13A,RPL27A,RPL26,RPL36A,RPS27,RPS12,RPL18A,RPL23,RPS27A,RPL18,RPL36,UBA52,RPS13,RPS16,RPL10A,RPS25,RPL21,RPL30,RPL38,RAB3GAP1,RPS23,RPLP1,RPS15A,RPS3A,RPL35,RPS3,RPL6,FAU,RPL27,RPL4,RPS4Y1,RPS8,CHMP4B,RPS10,RPL7A,RPLP0,RPL9,RPL34,RP…
GO_ORGANIC_HYDROXY_COMPOUND_TRANSPORT	0.463849	1.71084	0	0.055427	155	103	APOA1,SLC5A3,AKR1C1,SLC22A1,LDLR,SLC6A4,SLC10A5,MSR1,NPC1,SLC16A11,SLCO1A2,STARD10,LIPG,SLC44A4,ABCA5,ABCG4,PRKAB2,SLC5A12,APOE,AQP11,SLC16A3,SLC6A3,SLC16A8,APOC1,SLC16A4,ABCG1,SLC22A4,AQP3,CEL,NPC2,MECP2,PARK2,SEC14L1,LCAT,SLCO1B3,PRKAG2,PDZK1,ATP8B1,NCOA1,STX12,SLCO1B1,ABCA7,AQP7,ALB,LRP6,SLCO2B1,RXRA,SLC44A2,OSBP,LDLRAP1,SYT7,MFSD10,ABCA13,APOM,CLU,ACACA,SLC10A3,SLC16A13,SCARB1,CAV1,PSEN1,SLC2…
GO_MITOCHONDRION_MORPHOGENESIS	-0.610995	-1.64653	0.0392157	0.0556105	19	19	COL4A3BP,PANK2,MTM1,FIS1,MYH14,NDUFS6,SSBP1,BAX,SLIRP,POLG2,BCL2L1,DNM1L,POLDIP2,MFF,SUPV3L1,OPA3,NUBPL,PNPT1,PID1
GO_PHOSPHATIDYLCHOLINE_BIOSYNTHETIC_PROCESS	0.565087	1.71093	0	0.0558201	27	23	APOA1,LPIN1,LPIN2,SLC44A4,ACHE,PHOSPHO1,CDS1,CEPT1,LCAT,SLC27A1,SLC44A2,ABHD3,LPIN3,CHKA,SLC44A1,SLC44A3,CHKB,PCYT1A,SLC44A5,AGPAT6,CHPT1,PEMT,FABP5
GO_RNA_SECONDARY_STRUCTURE_UNWINDING	-0.48137	-1.64481	0.0175439	0.055944	44	40	EIF4A2,DDX3Y,EIF2C4,EIF4A3,EIF2C3,DDX52,DDX3X,DDX6,DDX5,DDX59,DDX24,EIF2C2,DDX50,EIF4A1,DDX46,DDX17,DDX23,DDX39B,DDX19B,DDX1,DDX47,DDX41,EIF2C1,DDX39A,DDX21,DDX56,DDX54,DDX19A,DHX36,DDX49,DDX18,DDX42,DDX55,DDX27,DDX10,DDX31,DDX43,DDX28,DDX51,DDX20
GO_REGULATION_OF_DNA_TEMPLATED_TRANSCRIPTION_IN_RESPONSE_TO_STRESS	0.470212	1.70813	0	0.0560926	67	61	EGLN3,HMOX1,CA9,ATF3,DDIT3,VEGFA,SIRT2,PPP1R15A,RBPJ,KLF2,ATF4,EGLN1,TMBIM6,CREB3L3,ARNT,MUC1,BACH1,NCK1,EPAS1,CEBPB,UBE2D3,RPS27A,UBA52,EP300,CREBBP,UBE2D2,NEDD4,EGLN2,UBE2D1,CREB3L1,TCEB2,HIF1AN,RBX1,NFE2L2,HSPA5,NOTCH1,CHD6,TCEB1,ATF6B,RPS6KA1,ATF6,SIN3A,RPS6KA3,BCLAF1,HIF1A,CUL2,CITED2,JUN,XBP1,CHEK1,UBB,MAPK7,EGR1,GCN1L1,STOX1,MBTPS2,VHL,RGS14,C8orf4,IMPACT,TP53
GO_SODIUM_ION_TRANSPORT	0.461329	1.70553	0	0.0562873	144	79	SLC5A4,SCNN1B,SLC5A3,SLC9A5,ATP1B1,SCN5A,SLC17A7,SLC10A5,SCN4B,ATP1B2,SLC20A1,SLC5A10,ANO6,SLC38A4,SLC38A2,SLC5A12,KCNK1,WNK4,SLC4A5,SLC9A1,SHROOM2,SLC22A4,SLC3A2,HCN2,SCN1B,CNNM4,SCNN1A,SLC6A8,SLC8A2,SLC9A6,SLC9A7,KLHL3,ATP1A1,ATP1B3,COMMD3,SLC9A2,SLC9A9,SLC4A4,NDUFA9,SLC38A1,TRPM4,SLC24A6,TRAPPC10,SLC5A11,ATP1A3,HCN3,SLC34A3,SLC38A7,KIAA1919,HCN4,NEDD4L,SLC23A1,SLC5A2,SLC4A7,SLC9A8,SCN3B,COMMD9…
GO_POSITIVE_REGULATION_OF_ADHERENS_JUNCTION_ORGANIZATION	0.647583	1.70486	0	0.0565268	21	15	WNT4,VEGFA,EPB41L5,SDC4,TSC1,FMN1,LIMS1,RAC1,ROCK1,PTPRJ,S100A10,PPM1F,ITGB1BP1,PTPN23,SMAD3
GO_PLATELET_DERIVED_GROWTH_FACTOR_RECEPTOR_SIGNALING_PATHWAY	0.523446	1.70588	0	0.0565808	34	33	PDGFB,PDGFRB,VEGFA,TIPARP,CSRNP1,RAPGEF1,TXNIP,PTEN,GAB1,ARID5B,ZFAND5,PIK3C2A,PLEKHA1,PTPN1,IQGAP1,FER,PTPRJ,PTPN11,BCAR1,ABL1,MYO1E,SRC,PDGFD,PDGFC,NRP1,JAK2,PDGFA,SGPL1,PLAT,BCR,CLASP2,PDGFRL,RGS14
GO_REGULATION_OF_STEROL_TRANSPORT	0.574359	1.70648	0	0.0566083	38	25	APOA1,NFKBIA,LIPG,LRP1,APOE,PLA2G10,PTCH1,APOC1,ABCG1,EGF,SIRT1,SREBF2,TSPO,ABCA7,PPARG,PLTP,NR1H2,NFKB1,LAMTOR1,NR1H3,ABCA12,ABCA2,NUS1,SCP2,ABCA1
GO_RESPONSE_TO_REACTIVE_OXYGEN_SPECIES	0.412862	1.70037	0	0.0575184	191	160	CRYAB,HMOX1,CYP1B1,NR4A3,PDGFRB,DUSP1,DDIT3,AKR1B1,ERO1L,TNFAIP3,ETS1,LDHA,IL18BP,AKR1C3,KLF6,AREG,C20orf111,DNM2,PRDX1,PPP1R15B,TXNRD1,MB,APOE,HBA2,KLF2,AGER,CAT,SPHK1,NET1,KDM6B,STK24,TXNIP,NOS3,EGLN1,PPARGC1A,IL1B,KLF4,HYAL1,SOD2,RELA,COL1A1,P4HB,GSK3B,FOXO1,FKBP1B,GPX2,BAD,CYCS,PRKCD,PTPRK,FOS,PLEKHA1,PPP2CB,CBX8,SIRT1,EP300,RPS3,FN1,EZH2,PLK3,GPX3,KPNA4,APOD,BAK1,OLR1,PDCD10,ZNF277,RHOB,SOD3…
GO_MULTI_MULTICELLULAR_ORGANISM_PROCESS	0.408566	1.70145	0	0.0575515	213	147	CCL2,IGFBP5,CD38,ADM,WNT4,PTGS2,AKR1B1,HAVCR2,ETS1,SLC6A4,PLA2G4C,CRHR1,MAFF,FOSB,CORIN,PPARD,UCN,PCSK5,ARNTL,SLC38A2,HPGD,MMP9,OXTR,CLDN4,GNAS,TAC3,STOX2,SPP1,OVGP1,SPHK1,NPFF,ACR,ACSL4,DDR1,IL1B,NAMPT,RARA,PSG3,JUNB,ADIPOR2,RECK,RPL29,IDO1,MMP13,FOS,SP3,ENDOU,PRDM1,ITGB1,PSG2,OOEP,BMPR2,UBE2A,TEAD3,SERPINE2,BSG,NR2F2,CTSL2,RXRA,UPRT,TGFB3,NPPA,SPHK2,HEXB,PTHLH,DSG2,MED1,B4GALT1,EPOR,ACVR2A,TMED…
GO_CIRCULATORY_SYSTEM_PROCESS	0.382212	1.69924	0	0.0580045	366	240	CXCR4,EDN2,FGF12,CYB5R3,DLL4,CD38,ADM,HMOX1,ESR2,PDGFB,NPR3,ADORA2A,PTGS2,TNNT2,MTHFR,VEGFA,APLN,AQPEP,ATP1B1,ACTA2,SCN5A,SLC6A4,VEGFC,KCNE2,SCN4B,CORIN,PPARD,UCN,RENBP,PCSK5,HMGCR,RGS2,PPARA,CX3CL1,APOE,OXTR,SLC4A5,KCNE1L,EPB41,GJC1,SLC9A1,NPFF,FOXC1,PTGS1,NOS3,PER2,F11R,KCNH2,GCH1,PDE2A,ALOX12,RPS6KA2,ABAT,SCN1B,SOD2,WNK1,MYH6,PDE4D,BDKRB1,UTS2R,ICAM1,RCAN1,MECP2,HEG1,KAT2B,VEGFB,TCAP,SNTA1,MYL…
GO_SNRNA_PROCESSING	-0.560004	-1.64109	0.0204082	0.058065	22	19	INTS3,INTS6,INTS8,INTS2,EXOSC8,CPSF3L,TUT1,INTS12,INTS7,INTS1,EXOSC7,EXOSC3,EXOSC4,INTS4,INTS10,INTS9,EXOSC9,EXOSC5,EXOSC2
GO_HEXOSE_METABOLIC_PROCESS	0.427879	1.69329	0	0.0585461	157	130	PCK1,TNF,CHST1,IGFBP5,ATF3,PGM5,ALDOC,FUT6,PFKFB3,PDK1,ENO2,PGAM2,AKR1B1,HK2,PFKFB4,PMM1,GPI,PPARD,PDK4,PGM2L1,PGK1,SLC25A1,PFKFB2,GAPDH,WDTC1,PGAM1,CRY1,ATF4,PER2,GLYCTK,PPARGC1A,HK1,PKLR,CREM,MAN2B1,PDK3,POFUT2,CRTC2,GPD1,GNPDA1,DCXR,GLB1,GOT1,BAD,TPI1,ENO1,CHST15,USF1,GALK2,GALM,PIK3CA,APOD,PCK2,MAN2A1,ENO3,OAS1,MAPK14,PFKL,B4GALT1,SERP1,ALDOA,PFKP,BPGM,PDHB,GAA,H6PD,PDK2,SLC35A2,B3GALTL,INPPL…
GO_REGULATION_OF_GRANULOCYTE_CHEMOTAXIS	0.582119	1.68978	0	0.0585674	39	26	CCL2,CD74,CXCL1,RARRES2,CSF1,CCL5,CX3CL1,IL8,IL1B,IL23A,S100A14,DAPK2,CAMK1D,CXCL3,CXCL2,RAC1,RAC2,THBS4,TIRAP,SLIT2,EDNRA,THBS1,MPP1,C3AR1,C1QBP,CCL21
GO_REGULATION_OF_FIBROBLAST_PROLIFERATION	0.474224	1.68816	0	0.0585742	81	65	LTA,NUPR1,CD74,PDGFB,FTH1,DDR2,CDKN1A,EREG,FOSL2,MED31,AGER,SPHK1,MORC3,DACH1,PMAIP1,CREB1,UTS2R,BMI1,S100A6,FN1,LIG4,NDUFS4,GAS6,EMD,PPARG,PML,NF1,SIRT6,ANXA2,MED25,CDK6,AQP1,C1QL4,TGFB1,PLA2G1B,PDGFD,WNT2,WNT5A,CDC73,SKI,B4GALT7,PARP10,ZMIZ1,GSTP1,WAPAL,CTNNB1,PDGFC,JUN,CDC6,DAB2IP,EGFR,RNASEH2B,PDGFA,FNTB,BTC,BAX,CCNB1,IFI30,CCNA2,CTC1,CDK4,E2F1,TP53,PRKDC,MYC
GO_MUSCLE_ADAPTATION	0.569827	1.68843	0	0.0586903	29	23	HMOX1,ACTA1,ACTN3,MSTN,GSN,NOS3,PPARGC1A,IL1B,TCAP,CFLAR,IL15,HEY2,NPPA,KDM4A,CYBA,INPP5F,GATA6,TBCE,CAMTA2,RPS6KB1,PSMB9,PPP3CA,HDAC4
GO_RESPONSE_TO_INSULIN	0.408846	1.68993	0	0.0588461	205	167	PCK1,CCL2,ADM,LPIN1,PDGFB,HDAC9,ATP6V1G2,PCSK9,TRIB3,PDK4,INSIG2,SESN2,ERRFI1,HDAC5,PIK3R3,FOXO4,PPARA,CCL5,ACVR1C,CPEB1,VGF,CAT,SLC9A1,GFPT1,WDTC1,SLC2A4,BAIAP2L1,CRY1,ATP6V1A,NAMPT,ATP6V0D2,PKLR,IGF1R,ATP6V0E1,VLDLR,RELA,INSR,ATP6V0C,TSC1,GAB1,ATP6V1H,GSK3B,FOXO1,GRB2,TCIRG1,GOT1,KAT2B,ATP6V1D,PDPK1,ATP6V0D1,PIK3C2A,AP3S1,VAMP2,RHOQ,PTPN2,EIF4EBP2,USF1,SIRT1,ATP6V0B,SOCS7,CPEB2,YWHAG,SLC27A1,PT…
GO_REGULATION_OF_HUMORAL_IMMUNE_RESPONSE	0.544419	1.69329	0	0.058919	52	36	LTA,TNF,CXCL13,C4A,C2,DEFB103A,MASP1,HPX,CD55,C3,SPNS2,KLK7,CFH,PROS1,CD59,C4B,CFP,CFI,PPP2R3C,PTPN6,SERPING1,CFB,C4BPB,C8G,VTN,PHB2,KLK5,CD46,ZP3,C3AR1,PHB,C1QBP,SUSD4,FOXJ1,C5,SPINK5
GO_NEGATIVE_REGULATION_OF_MULTI_ORGANISM_PROCESS	0.430784	1.69535	0	0.0589598	151	112	LTA,TNF,PTX3,MICB,HAVCR2,TNFAIP3,IL28B,PROX1,SQSTM1,TNIP1,TRIM6,SIRT2,RSAD2,MID2,CCL5,TRIM31,ACVR1C,TRIM38,ZC3H12A,OVGP1,TRIM13,GSN,IFITM2,TRIM62,TRIM11,ISG20,SNX3,PARK2,NFKBIL1,SEC14L1,SLPI,ITCH,PPM1B,CCNK,PCBP2,ASTL,APOBEC3D,PRDM1,TRIM5,REST,APOBEC3F,TRIB1,IFITM1,IFITM3,INPP5K,OAS1,MAVS,SRPK2,ITGAV,PML,DHX58,TIMP1,RNASEL,ZC3HAV1,TRIM15,TRIM26,HMGA2,TARDBP,TRIM8,TRIM25,CHMP3,BST2,TIRAP,TSPAN6,PA…
GO_NEGATIVE_REGULATION_OF_NEURON_APOPTOTIC_PROCESS	0.446051	1.69024	0	0.0590471	135	98	CCL2,CNTFR,HMOX1,GRIK2,NR4A3,CRLF1,CNTF,PINK1,GPI,NR4A2,FYN,SIX4,NGFR,LRP1,APOE,CPEB4,ERBB3,FAM134B,PPARGC1A,AARS,STXBP1,BRAF,SOD2,KDM2B,BTG2,MECP2,PARK2,ALKBH1,KRAS,VEGFB,NDNF,MDK,CEBPB,GCLM,PIK3CA,ADAM8,WFS1,GCLC,UBE2V2,LIG4,PRKCI,ITSN1,MAP2K4,TGFB3,STAMBP,OXR1,ROCK1,EPOR,DNAJC5,HYOU1,AMBRA1,PSEN1,LGMN,TP73,HSP90AB1,ILK,DLX1,SOD1,PRDX2,NONO,UNC5B,HIF1A,ISL1,CLN3,MAP3K12,HRAS,PRKCG,ADNP,RASA1,CL…
GO_REGULATION_OF_SEQUENCE_SPECIFIC_DNA_BINDING_TRANSCRIPTION_FACTOR_ACTIVITY	0.370341	1.69631	0	0.0591283	365	291	TNF,FOXA2,HMOX1,CYP1B1,ESR2,HSPA1A,HSPA1B,TAF6,IKBKG,DDIT3,VEGFA,BHLHE40,ID3,HAVCR2,SMO,TNFAIP3,NFKBIA,PROX1,PINK1,DDR2,MAP3K13,TLR9,HDAC5,CYLD,NKX6-1,GLIS2,TNFSF4,RIPK4,PPP2R5B,COMMD7,MID2,NFKB2,TRIM31,FOXP3,TAX1BP1,TRIM38,ZC3H12A,PLA2G10,TERF2IP,AGER,CAT,PELI1,PRMT2,TRIM13,SPHK1,PTCH1,ZNF431,EDA,IL6R,IRAK2,CIB1,EGLN1,PTEN,PPARGC1A,PSMD10,IL1B,SRF,TRIM62,JMY,KLF4,DVL2,RBCK1,RELA,TRAF6,NFKBIB,PIM…
GO_RESPONSE_TO_AMPHETAMINE	0.635053	1.69074	0.0196078	0.0591691	30	20	GRIN2A,DDIT3,HDAC9,NR4A2,OXTR,DPYSL2,PPP1R1B,TH,ICAM1,CALM2,HDAC2,SOD1,NTS,CALM3,DRD5,CALM1,PPP3CA,HPRT1,DRD1,TRDMT1
GO_REGULATION_OF_MYOBLAST_DIFFERENTIATION	0.568001	1.69209	0	0.0591696	48	31	TNF,IGFBP3,BTG1,DDIT3,ID3,MSTN,PPARD,SOX9,CDON,TBX3,FLT3LG,NR2C2,MAPK14,HIF1AN,PLCB1,NOTCH1,SOX8,ILK,TGFB1,CSRP3,IL18,CAPN3,FLOT2,BOC,CXCL10,ZFHX3,MAP3K5,NEU2,PRICKLE1,MBNL3,BMP4
GO_NEGATIVE_REGULATION_OF_SEQUENCE_SPECIFIC_DNA_BINDING_TRANSCRIPTION_FACTOR_ACTIVITY	0.427055	1.69148	0	0.0592104	136	112	FOXA2,HMOX1,CYP1B1,DDIT3,BHLHE40,ID3,HAVCR2,TNFAIP3,NFKBIA,PROX1,TLR9,CYLD,GLIS2,TNFSF4,COMMD7,FOXP3,TAX1BP1,ZC3H12A,PLA2G10,CAT,PELI1,PRMT2,PTCH1,ZNF431,IRAK2,EGLN1,PSMD10,KLF4,RBCK1,PIM1,NFKBID,NFKBIL1,ITCH,PIAS4,CEBPG,COMMD6,MAP3K10,TAF3,NLRP3,PRNP,RLIM,SIRT1,MED13,WFS1,EZH2,ARRB1,TRIB1,KEAP1,DAP,GAS6,FAM105B,MAD2L2,PIAS2,NLRC5,RNF2,FOXH1,THRA,RB1,BTRC,SUMO1,SUFU,TRIM37,PEX14,HDAC2,MAP2K5,AIM2…
GO_COLLAGEN_FIBRIL_ORGANIZATION	0.585618	1.69553	0	0.0592554	38	26	TNXA,TNXB,CYP1B1,DDR2,P4HA1,COL11A2,LOXL2,LOX,FOXC1,COL1A1,COL12A1,TGFBR1,SERPINH1,NF1,SERPINF2,PLOD3,ANXA2,ATP7A,ADAMTS3,COL5A2,COL5A3,COL1A2,MMP11,COL5A1,TGFB2,ADAMTS14
GO_REGULATION_OF_RESPONSE_TO_CYTOKINE_STIMULUS	0.428477	1.69675	0	0.059343	144	117	TNF,APOA1,CD74,HSPA1A,HSPA1B,IKBKG,TNFAIP3,TRIM6,CYLD,CSF1,BIRC3,CCL5,CLIP3,TAX1BP1,HPX,SPHK1,PADI2,IRAK2,AGPAT2,KLF4,NOL3,IRF7,PALM3,RBCK1,IFNGR2,PARK2,BIRC2,RFFL,RIPK2,IFNA1,PIAS4,IFNA13,JAK1,PXDN,PTPN2,RPS27A,UBA52,PIAS1,TRADD,PTPN1,IL1RN,TNFRSF1A,IFNGR1,HIPK1,LSM14A,ROBO1,F2RL1,GNB2L1,GAS6,IFNAR1,FAM105B,MAVS,PPARG,MED1,IRF3,IL36RN,TXK,NLRC5,ECM1,SOCS3,PTPN11,RABGEF1,CAV1,NR1H2,AES,HSP90AB1,S…
GO_REGULATION_OF_DNA_REPLICATION	-0.390852	-1.63732	0	0.0595365	161	146	PDGFB,ID3,UCN,AREG,EREG,TSPYL2,STAG2,CERS1,CSF2,WRNIP1,KLF4,DACH1,IGF1R,INSR,HMBOX1,TNKS,E2F7,MAP2K7,MAPK3,TNKS2,GLI1,PPP2CA,SENP2,SMG6,TGFB3,RAC1,DNA2,CDC42,OBFC1,PPARG,HNRNPC,PKIB,PML,ESCO1,TEN1,GRHL2,WRAP53,NEK7,PPP2R1A,SMG5,SRC,TGFB1,TTF1,SHC1,PRKCQ,PLA2G1B,IL6,ATF1,KCTD13,ZBTB38,NEK2,PIF1,HRAS,HNRNPA1,CHTF8,RAD17,WAPAL,CTNNB1,ATRX,TINF2,CDK2,RBBP6,PDGFC,JUN,FBXW7,MAP3K4,PDS5A,MEN1,CDK1,WIZ,D…
GO_GENE_SILENCING_BY_RNA	-0.392785	-1.63581	0	0.0596056	139	121	EXD1,HIST1H3H,ZFP36,HIST1H4K,RBM4,TDRKH,EIF2C4,NUPL1,HIST1H4J,PIWIL1,CNOT6L,STAT3,PABPC1,CNOT3,NUP98,POLR2J,HIST2H3D,NUP50,EIF2C3,LIMD1,H3F3A,NCBP2,NUP62,CNOT7,HIST1H3D,SNIP1,POLR2K,CNOT1,H3F3B,POLR2H,SMAD2,MRPL44,SND1,HIST1H3I,POLR2L,HIST1H4D,CNOT6,EIF2C2,POLR2I,NUP54,CNOT2,PIWIL4,POM121,TNRC6A,POLR2A,POLR2B,ZCCHC11,CELF1,CNOT8,ADAR,POLR2E,METTL3,RAE1,PRKRA,TARBP2,SMAD1,POLR2C,HIST1H4E,C2orf29,M…
GO_NCRNA_CATABOLIC_PROCESS	-0.595554	-1.6339	0	0.0602188	22	19	DEDD2,XRN1,EXOSC8,ZCCHC11,NUDT16,DIS3,EXOSC7,EXOSC10,EXOSC3,EXOSC4,DIS3L2,DROSHA,EXOSC9,ERN2,LIN28A,POP1,DIS3L,EXOSC5,EXOSC2
GO_POSITIVE_REGULATION_OF_CYTOKINE_PRODUCTION	0.378241	1.68582	0	0.0603478	370	260	CCL2,LTA,TNF,IL1A,CCL20,FIGF,CD74,HMOX1,SERPINB7,CYP1B1,NR4A3,HSPA1A,HSPA1B,PTGS2,DDIT3,HAVCR2,TNFSF9,HLA-E,TLR6,SAA1,UCN,TRIM6,HLA-A,TLR9,SULF1,CSF1R,TNFSF4,RSAD2,EREG,CX3CL1,NFKB2,BCL3,LY96,FOXP3,GPRC5B,HLA-DPA1,NLRP10,CSF2,AGER,PELI1,C3,IL6R,NLRP2,CCBE1,ATF4,IL20RB,TMF1,TLR1,IL1B,AGPAT2,ADAM17,RARA,IRF7,RELA,TRAF6,PDE4D,C1QTNF3,CREB1,GPSM3,ARNT,BCL10,HEG1,LY9,ZFPM1,IL23A,AKIRIN2,RIPK2,SPON2,EI…
GO_EXTRACELLULAR_STRUCTURE_ORGANIZATION	0.394118	1.68377	0	0.0607035	304	209	TNXA,TNXB,TNF,ITGA9,CYP1B1,MPZL3,PDGFB,ABI3BP,ADAMTSL2,SPARC,ERO1L,ITGA5,LAMA4,MMP10,DDR2,CTSK,MMP1,LAMC2,TLL2,ELF3,VCAN,FBN1,P4HA1,NPHS1,TMPRSS6,SULF1,CTRB2,COL6A1,HSD17B12,ICAM5,LAMA2,COL11A2,LOXL2,MMP9,NFKB2,SPINT1,BCL3,LAMB3,LOX,SPP1,FOXC1,GSN,DDR1,ITGA10,SOX9,NID2,MMP14,F11R,MYH11,COL1A1,DNAJB6,ICAM1,COL7A1,RECK,LAMC1,COL12A1,CDH1,CCDC80,ATXN1L,OLFML2A,TNC,ITGB8,KLK7,NDNF,PXDN,ITGB7,MMP13,EX…
GO_NEGATIVE_REGULATION_OF_PEPTIDASE_ACTIVITY	0.406147	1.68413	0	0.0608287	245	153	CRYAB,SPINK1,SERPINB7,C4A,WFIKKN1,VEGFA,CST1,HERPUD1,PI3,GPI,CDKN2D,WNT9A,RENBP,SIAH2,NGFR,TFPI,SERPINI1,BIRC3,WFDC3,MMP9,SPINT1,WFDC2,CSTA,CSTB,SSPO,SERPINA1,C3,FNIP1,SPINT2,KLF4,SORL1,NOL3,SERPINA5,CST6,DNAJB6,COL7A1,BIRC2,RFFL,SLPI,CPAMD8,DHCR24,RECK,CSNK2A1,PLAUR,ARL6IP1,HMSD,LAMP3,IGBP1,CD109,APP,SFN,PTTG1,EP300,SERPINH1,PROS1,TIMP2,APLP2,SERPINE2,ARRB1,TIMP4,CST3,XIAP,SERPINA3,IFI6,GAS6,MKL…
GO_NEGATIVE_REGULATION_OF_MYOBLAST_DIFFERENTIATION	0.608401	1.68443	0.0227273	0.0611109	24	17	TNF,DDIT3,ID3,MSTN,PPARD,SOX9,TBX3,NOTCH1,SOX8,TGFB1,CSRP3,IL18,CXCL10,ZFHX3,PRICKLE1,MBNL3,BMP4
GO_PROTEIN_DNA_COMPLEX_SUBUNIT_ORGANIZATION	-0.355053	-1.63004	0	0.0611452	229	202	HIST1H2BJ,HIST1H1T,TSPYL2,HIST1H3H,NAP1L3,CDK7,HIST1H2BL,HIST1H2BK,HIST1H4K,SOX9,HIST3H3,SOX12,HIST1H2BF,CHD5,DACH1,H1FX,SWI5,HIST1H2BG,RSF1,H1F0,CENPC1,SPTY2D1,ERCC5,HIST1H2BO,BRD2,TSPY26P,RPS27A,HIST1H4J,CUL4B,HMGB2,UBA52,HMGA1,TSPY3,EP300,CETN2,DMC1,CENPO,DAXX,HEY2,HIST2H2BE,HIST2H3D,SETD2,UBN1,PSME4,NAP1L5,HIST1H2BD,NAA60,H3F3A,HNF1B,TAF7,PAF1,RAD23B,ZNHIT1,KAT6B,HIST1H3D,NAP1L1,MNAT1,TSPYL1,…
GO_NEGATIVE_REGULATION_OF_TELOMERE_MAINTENANCE	-0.530599	-1.62914	0	0.0612509	26	26	TERF2IP,TNKS,TNKS2,SMG6,HNRNPC,PML,ERCC4,SRC,PIF1,HNRNPA1,TINF2,ATM,MCRS1,PINX1,ACD,TERF2,XRCC5,ERCC1,HNRNPU,GNL3L,NBN,RTEL1,RAD50,PARP1,NAT10,TERF1
GO_NEGATIVE_REGULATION_OF_INTERFERON_GAMMA_PRODUCTION	0.566917	1.68194	0.0204082	0.0612673	35	22	HAVCR2,INHA,PGLYRP3,INHBA,TNFSF4,FOXP3,ZC3H12A,IL20RB,RARA,CD274,PRNP,CD276,GAS6,IL36RN,GATA3,HMGB1,HLA-DRB1,PDCD1LG2,TLR4,LGALS9,AXL,C1QBP
GO_TERPENOID_METABOLIC_PROCESS	0.473079	1.67921	0	0.0613182	106	69	APOA1,CYP26A1,AKR1C1,GPC6,CYP1B1,ALDH8A1,CYP2C19,RARRES2,PPARD,AKR1C3,FDPS,FDFT1,RDH12,LRP1,CYP1A2,GGPS1,APOE,SDC4,IL1B,RDH11,STRA6,ABCA4,RETSAT,BCO2,DHRS3,SCPEP1,AGRN,PECR,SDC2,HSPG2,SDR16C5,RDH5,CYP2C9,APOM,SRD5A1,CYP2E1,GPC1,ADH5,CRABP1,ALDH1A2,PNPLA4,CRABP2,PLB1,RDH14,RDH8,DGAT1,ALDH1A3,BCMO1,GPC2,CYP2D6,ALDH1A1,LRP8,DHRS4,DHRS9,RBP1,RDH13,HTRA2,NAPEPLD,SDC3,CYP4V2,CYP26B1,LRAT,SDC1,RDH10,GPC…
GO_POSITIVE_REGULATION_OF_SODIUM_ION_TRANSPORT	0.588471	1.68065	0	0.0614448	34	26	FGF12,WNK3,ATP1B1,SCN5A,SCN4B,ATP1B2,DNM2,GLRX,SLC9A1,SCN1B,ARF1,ATP1B3,AHCYL1,TESC,SGK3,CNTN1,ADRB2,SCN3B,AKT1,ACTN4,CNKSR3,PKP2,SGK2,GPD1L,NKX2-5,WNK2
GO_MATING	0.565059	1.68462	0.0185185	0.0614746	37	26	SLC6A4,PI3,OXTR,PPP1R1B,DMRTA1,PTEN,TH,OR2H2,ABAT,THRB,GRN,APP,NCOA1,SERPINE2,MAPK8IP2,HEXB,THRA,ACVR2A,KLK14,NCOA2,DDO,EDNRA,UBE2Q1,DRD5,TACR1,DRD1
GO_RESPONSE_TO_EXTRACELLULAR_STIMULUS	0.371288	1.6793	0	0.0615919	441	328	PCK1,CCL2,LTA,FOXA2,APOA1,RNF152,ADM,WNT4,HMOX1,ESR2,ATF3,C2,PTGS2,WNT2B,GABARAPL1,PYY,MTHFR,DDIT3,PCSK9,SPARC,ULK1,ACTA1,HMGCS1,ZFYVE1,LDHA,SLC6A4,PROX1,MAP1LC3B2,PYY2,CDKN2D,PPARD,UCN,NR4A2,AKR1C3,CDKN1A,PDK4,HMGCR,LIPG,SIRT2,RRAGC,CDKN2B,PPARA,SLC38A2,ACSL1,UPP1,CCL5,ADSSL1,PPP1R15A,APOE,ACVR1C,CPEB4,GABARAPL2,ZC3H12A,ACP5,VGF,AGER,CAT,SPP1,SPHK1,NPFF,GSN,FNIP1,ACSL4,ATF4,ZFP36,NUAK2,AQP3,ASS1…
GO_RESPONSE_TO_OXIDATIVE_STRESS	0.370373	1.68002	0	0.0616203	352	295	CRYAB,CD38,HMOX1,CYP1B1,NR4A3,PDGFRB,HSPA1A,MICB,HSPA1B,PTGS2,DUSP1,DDIT3,PDK1,AKR1B1,ERO1L,VNN1,TNFAIP3,TP53INP1,ETS1,FOXO3,LDHA,PINK1,STAU1,UCN,NR4A2,IL18BP,AKR1C3,ARNTL,ABCC2,SIRT2,NGFR,KLF6,AREG,C20orf111,DNM2,PRDX1,PPP1R15B,CCL5,TXNRD1,MB,APOE,HBA2,GPX4,ZC3H12A,NFE2L1,PXDNL,KLF2,AGER,CAT,SPHK1,NET1,KDM6B,STK24,IDH1,CLN8,PTGS1,TXNIP,ATF4,NOS3,EGLN1,PPARGC1A,MMP14,IL1B,KLF4,SEPP1,ARL6IP5,HYAL1…
GO_FOLIC_ACID_METABOLIC_PROCESS	-0.595525	-1.63007	0.0232558	0.0616322	18	15	MTHFR,MTHFD2,MTHFD2L,MTHFD1L,SHMT2,ALDH1L2,SHMT1,MTRR,FPGS,MTHFS,SLC25A32,SLC19A1,SLC46A1,DHFR,MTHFD1
GO_RIBOSOME_ASSEMBLY	-0.410352	-1.62687	0	0.0618815	54	51	RPL3L,RPL12,RPS19,RPS15,RPL24,RPL10,RPL11,RPS27,RSL24D1,SBDS,RPL38,RPL6,EIF2A,RPS10,DHX30,RPL5,RPS5,NSUN4,DDX3X,NPM1,RPL3,EFTUD1,MTERFD2,MPV17L2,MRPL11,RRP7A,ERAL1,ABT1,EIF6,RPS27L,RRP7B,RPF2,MRPS7,RPL23A,RPF1,RPSA,MRPS11,PWP2,PPAN,FASTKD2,MDN1,MRPL20,C1QBP,BRIX1,BMS1,RPS14,DDX28,NIP7,MRTO4,TSR1,RPL10L
GO_SOMATIC_CELL_DNA_RECOMBINATION	-0.559848	-1.62534	0.0212766	0.061927	33	26	RNF168,SWAP70,HMGB2,LIG4,TCF3,HMGB1,MSH3,HSPD1,ATM,RNF8,DCLRE1C,VPRBP,MSH6,TCF7,EXOSC3,BCL11B,LIG3,ERCC1,MLH1,NBN,MSH2,LIG1,PRKDC,UNG,LEF1,EXO1
GO_POSITIVE_REGULATION_OF_CELL_JUNCTION_ASSEMBLY	0.619515	1.67958	0.0192308	0.0619439	24	17	WNT4,VEGFA,EPB41L5,SDC4,TSC1,FMN1,LIMS1,RAC1,ROCK1,PTPRJ,CAV1,ACE2,S100A10,PPM1F,ITGB1BP1,SMAD3,FLOT1
GO_AUTOPHAGOSOME_ORGANIZATION	0.537379	1.67614	0	0.0626715	44	39	TP53INP2,GABARAPL1,TP53INP1,ATG9B,MAP1LC3B2,WDR45L,GABARAPL2,ATG9A,MAP1LC3A,ATG4D,ATG14,WDR45,ATG4A,RB1CC1,ATG12,WIPI1,RAB1A,WIPI2,STX12,ATG2A,ATG4B,TRAPPC8,ATG5,ATG2B,C12orf44,PSEN1,ATG4C,MFN2,RAB23,PACS2,BECN1,ATP13A2,PIK3C3,ATG3,ATG16L1,STX17,KIAA1324,MAP1LC3C,ATG16L2
GO_EMBRYONIC_CAMERA_TYPE_EYE_MORPHOGENESIS	0.571681	1.67486	0.037037	0.0629241	24	18	TBX2,PROX1,TH,STRA6,TFAP2A,KDM2B,SP3,FZD5,FRS2,HIPK1,ARID1A,WNT5A,ZEB1,TWIST1,PHACTR4,ALDH1A3,HIPK2,BMP7
GO_NEGATIVE_REGULATION_OF_INFLAMMATORY_RESPONSE	0.460079	1.67499	0	0.0632023	100	65	APOA1,TNFAIP6,DUSP10,TNFAIP3,ETS1,MVK,SAA1,PPARD,SOCS5,PPARA,APOE,FOXP3,ZC3H12A,ACP5,CALCRL,FAM132A,IL20RB,KLF4,RPS19,C1QTNF3,PRKCD,NOV,PTPN2,NT5E,NLRP3,METRNL,CD276,TNFRSF1A,ASH1L,APOD,ABR,FAM105B,PPARG,SOCS3,RABGEF1,NFKB1,GATA3,PTGER4,PSMB4,NR1H3,SLIT2,ADRB2,ISL1,GSTP1,NDFIP1,MAPK7,GPX1,ADORA1,SHARPIN,SMAD3,GBA,PYDC2,CUEDC2,SMPDL3B,TYRO3,PBK,FEM1A,BCR,NLRX1,CHID1,TNFRSF1B,O3FAR1,ADA,SERPINF1,GP…
GO_NEGATIVE_REGULATION_OF_SMOOTH_MUSCLE_CELL_PROLIFERATION	0.562027	1.66947	0	0.0650483	36	27	IGFBP3,IGFBP5,HMOX1,ESR2,NPR3,TNFAIP3,PPARD,CDKN1B,PPARGC1A,KLF4,IL15,APOD,TRIB1,PPARG,CAV1,MFN2,ILK,SF1,CTNNBIP1,TPM1,NDRG4,VIPR2,COMT,NDRG2,GPER,NPR1,IL12A
GO_MAINTENANCE_OF_LOCATION	0.430046	1.67009	0	0.0651173	138	118	TNF,APOA1,ABHD4,SCIN,HK2,SLC17A7,NFKBIA,FTH1,NFKBIE,PINK1,PDIA2,FBN1,MXI1,PNPLA2,BCL3,APOE,ACVR1C,SYNE1,GSN,CRY1,MORC3,PSMD10,IL1B,HK1,SORL1,UVRAG,ATP2A1,SUN1,NFKBIB,GM2A,OS9,NFKBIL1,SPTBN4,TAF8,PKD1,LTBP1,G3BP2,TAF3,SUN2,GET4,POLR2M,PLIN5,KDELR1,TSPO,TOPORS,LATS1,ALB,KEAP1,TWF1,S100A9,HEXB,GOLPH3,PML,SUPT7L,ARHGAP21,JUP,DBN1,GAA,NRIP1,THRA,CAV1,BSCL2,HSPA5,ANKRD13C,STAT5B,KDELR2,SUFU,VPS13C,PDIA…
GO_POSITIVE_REGULATION_OF_ACUTE_INFLAMMATORY_RESPONSE	0.664303	1.66846	0.0204082	0.0652696	28	16	TNF,PTGS2,OSM,CCL5,C3,IL1B,CREB3L3,PIK3CG,ADAM8,OSMR,IL6,PLA2G4A,IL6ST,FFAR2,ZP3,TNFRSF11A
GO_POSITIVE_REGULATION_OF_SYNAPTIC_TRANSMISSION	0.467327	1.66873	0	0.0653391	110	72	CCL2,GRIN2A,GRIK2,NPTN,PTGS2,RAPSN,NLGN3,PINK1,KISS1,RAB3B,NGFR,LAMA2,OXTR,DLG4,SPHK1,STX1A,FMR1,PTEN,SYT1,RIMS1,ABAT,BRAF,MECP2,PARK2,NLGN2,GSK3B,SLC8A2,VAMP2,SYNJ1,GLUL,PRKCE,RAB3GAP1,DNM1,STX4,ARC,CLSTN1,SNAP47,SERPINE2,STX3,STX1B,PRKCZ,CLSTN3,KIF5B,PTGER4,SHANK2,HNRNPK,DTNBP1,PTN,SNAP25,HAP1,UNC13B,SLC1A3,CA2,ADORA1,ITPR3,FLOT1,MAPK1,LRRTM1,TACR1,NTRK2,TOR1A,ARRB2,SYT12,PTK2B,DRD1,NMU,RGS14,P…
GO_TAXIS	0.361786	1.66397	0	0.0660457	464	306	CCL2,CXCR4,CXCL13,CCL20,ITGA9,FIGF,APOA1,EDN2,FEZF1,TREM1,S1PR1,PDGFB,NR4A3,PDGFRB,KLF7,VEGFA,ARTN,SEMA5B,EFNA1,VEGFC,SEMA3G,CXCL1,RARRES2,SAA1,FPR1,FYN,HOXA2,NR4A1,SIAH2,CSF1R,KIF5A,NGFR,CELSR3,LSP1,LAMA2,ANO6,CMTM4,HOXB9,CCL5,CX3CL1,LHX2,HBEGF,LHX1,DPYSL4,DPYSL2,LHX4,FOXD1,PLA2G10,IL8,CCL26,IL6R,GFRA3,IL16,CXCL17,FEZ1,CCRL1,PIK3CD,ROBO2,NTN1,MAP2K1,IL1B,SEMA4A,SCN1B,ALCAM,RPS19,CCL22,PDE4D,CREB…
GO_POSITIVE_REGULATION_OF_IMMUNE_EFFECTOR_PROCESS	0.421624	1.6626	0	0.0662427	156	105	CCL2,LTA,TNF,CD74,HMOX1,NR4A3,HLA-E,TRIM6,HLA-A,SOCS5,TNFSF4,RSAD2,GAB2,FOXP3,GPRC5B,DEFB103A,HLA-B,ZBTB1,HPX,C3,IL1B,RARA,TRAF6,RPS19,VAMP8,BCL10,MZB1,IL23A,RIPK2,SPON2,FES,B2M,USP17L2,KLK7,PDPK1,STXBP2,SEMA7A,VAMP2,NLRP3,FZD5,STX4,TNFSF13,AP1G1,VAMP3,PUM1,F2RL1,RAC2,LAG3,P2RX7,SNX6,PRKCZ,FER,DHX58,ZC3HAV1,VAMP7,RABGEF1,PUM2,TRIM15,STAT5B,GATA3,TRAF2,PVRL2,MALT1,TGFB1,PAXIP1,IL6,WNT5A,LAMP1,LYN,…
GO_POSITIVE_REGULATION_OF_CELL_ADHESION	0.385006	1.66429	0	0.0663271	376	246	CCL2,TNF,CXCL13,FOXA2,APOA1,CD74,WNT4,NR4A3,ABI3BP,VEGFA,HAVCR2,MAP3K8,TNFSF9,VNN1,ITGA5,ETS1,VEGFC,EPB41L4B,HLA-E,EPB41L5,SAA1,FYN,HLA-A,SOCS5,CSF1,HSD17B12,TNFSF4,CHRD,DNM2,GCNT2,CCL5,CX3CL1,HES1,AGR2,LGALS1,FOXP3,HLA-DPA1,ZBTB1,AGER,TFE3,CD55,LCK,NET1,NINJ1,SDC4,CIB1,IL1B,RARA,ALOX12,PLEKHA2,NKAP,HYAL1,BRAF,TRAF6,CD63,TSC1,BCL10,PRKCA,GSK3B,GRB2,IL23A,RIPK2,NCK1,CCDC80,BAD,SOX2,PDPK1,NDNF,FMN1…
GO_ISOPRENOID_BIOSYNTHETIC_PROCESS	0.600774	1.66471	0	0.066471	25	22	IDI1,ALDH8A1,HMGCS1,MVK,MVD,HMGCR,FDPS,FDFT1,GGPS1,PDSS2,ALDH1A2,ALDH1A3,BCMO1,DHRS9,NUS1,RBP1,PMVK,ISPD,DPAGT1,RDH10,COQ2,PDSS1
GO_RESPONSE_TO_INORGANIC_SUBSTANCE	0.359437	1.6628	0	0.0665193	479	365	CRYAB,IL1A,ADCY10,NDRG1,HMOX1,CYP1B1,ESR2,NR4A3,MT1G,PDGFRB,MT1X,PTGS2,TNNT2,DUSP1,MT2A,DDIT3,PGAM2,AKR1B1,SPARC,ACTA1,HMGCS1,SCN5A,TRPC1,TNFAIP3,ETS1,TFR2,JUND,LDHA,NPC1,FOSB,TF,CLIC4,IL18BP,AKR1C3,MTL5,TNFSF4,KLF6,AREG,C20orf111,DNM2,CDKN1B,LOXL2,CYP1A2,PRDX1,PPP1R15B,MB,PPP1R15A,MT1F,HBA2,CEBPA,RASA4,ZC3H12A,ACP5,KLF2,AGER,CAT,C3,SPHK1,PTCH1,SLC6A3,NET1,GSN,KDM6B,STK24,TXNIP,ATF4,NOS3,EGLN1,AQ…
GO_ADAPTIVE_IMMUNE_RESPONSE	0.40121	1.66329	0	0.0665279	288	145	CD7,CXCL13,RFTN1,CD74,BCL6,C4A,C2,MICB,GPR183,HAVCR2,GCNT3,MICA,HLA-E,CLEC4A,TLR6,PAG1,RELB,IL18BP,FYN,CD79A,RNF19B,NFKB2,C1R,BCL3,FOXP3,NLRP10,TFE3,CD55,C3,RNF168,PIK3CD,SEMA4A,ADAM17,TAP1,IRF7,ALCAM,SWAP70,TRAF6,TSC1,BCL10,ICAM1,LY9,BTN3A1,RIPK2,PIK3CG,IFNA1,IFNA13,PRKCD,LAMP3,DLG1,BTN3A3,CTSS,BTN3A2,LIG4,POU2F2,NEDD4,RAB27A,ICOSLG,PRKD2,C4B,GNL1,CLU,TXK,TFEB,CFI,MARCH8,LIME1,DENND1B,TRPM4,GATA…
GO_NUCLEOPHAGY	0.605467	1.66304	0.0392157	0.0665924	19	18	ATG9B,WDR45L,ATG9A,ATG4D,WDR45,ATG4A,ATG12,WIPI1,WIPI2,ATG2A,ATG4B,TRAPPC8,ATG5,ATG2B,ATG4C,BECN1,ATG3,ATG7
GO_REGULATION_OF_ADAPTIVE_IMMUNE_RESPONSE	0.422068	1.66481	0	0.0666871	123	85	LTA,TNF,BCL6,DUSP10,HAVCR2,TNFAIP3,HLA-E,APLF,HLA-A,SOCS5,TNFSF4,RSAD2,FOXP3,HLA-B,ZBTB1,NLRP10,AGER,HPX,C3,WAS,IL20RB,IL1B,RC3H1,IRF7,TRAF6,IL23A,RIPK2,IRF1,B2M,NLRP3,FZD5,PKN1,SIRT1,IL27RA,TNFSF13,P2RX7,DUSP22,PPP3CB,PRKCZ,C10orf54,TRPM4,GATA3,PTPN6,TRAF2,CEACAM1,HMGB1,PVRL2,MALT1,TGFB1,IL7R,PRKCQ,PAXIP1,SUPT6H,HFE,TNFRSF13C,STX7,RIPK3,CLCF1,C4BPB,NDFIP1,IL6ST,HSPD1,ALOX15,ZP3,ANXA1,STAT6,CD40,…
GO_MONOSACCHARIDE_METABOLIC_PROCESS	0.402856	1.66117	0	0.0667817	202	153	PCK1,TNF,CHST1,CYB5R3,IGFBP5,ATF3,PGM5,ALDOC,FUT6,PFKFB3,PDK1,ENO2,PGAM2,AKR1B1,HK2,PFKFB4,PMM1,GPI,PPARD,UGT1A6,PDK4,PGM2L1,SLC2A3,PGK1,SLC25A1,PFKFB2,GAPDH,TKT,WDTC1,PGAM1,CRY1,ATF4,PER2,GLYCTK,PPARGC1A,HK1,PKLR,CREM,MAN2B1,PDK3,POFUT2,CRTC2,GPD1,GNPDA1,SLC2A1,DCXR,GLB1,GOT1,BAD,DHDH,TPI1,ENO1,CHST15,USF1,GALK2,GALM,PIK3CA,GCLC,APOD,PCK2,MAN2A1,ENO3,OAS1,MAPK14,PFKL,B4GALT1,SERP1,ALDOA,PFKP,BPG…
GO_NUCLEOBASE_METABOLIC_PROCESS	-0.465972	-1.61528	0.0277778	0.0668414	39	36	CDA,GDA,AOX1,DPYD,IL1B,TET2,UPRT,ACPP,GMPR2,CMPK1,UCK1,ALDH6A1,GMPR,APRT,GMPS,MAPK1,XDH,MTOR,PPAT,TYMP,HPRT1,UCKL1,RRM1,SHMT1,ADAL,PRTFDC1,PAICS,ADA,GART,UMPS,UCK2,CPS1,CAD,PRPS1,DHODH,TYMS
GO_REGULATION_OF_NIK_NF_KAPPAB_SIGNALING	0.479107	1.65996	0.0545455	0.0669718	42	38	TNF,HAVCR2,TLR6,TRIM6,RASSF2,TNFRSF10B,SASH1,TNFSF15,RC3H1,RELA,TRAF6,DLG1,CARD14,RC3H2,ZFP91,CREBBP,RPS3,TLR3,UACA,CARD10,TNFRSF10A,TRAF2,HMGB1,CPNE1,MALT1,HDAC7,TSPAN6,PTPN22,IRAK1,COPS8,TRAF4,EIF2AK2,ACTN4,CHI3L1,MAS1,MAP3K7,EZR,NOD1
GO_POSITIVE_REGULATION_OF_CALCIUM_ION_IMPORT	0.463178	1.66488	0	0.0670475	54	42	CCL2,PDGFB,PDGFRB,JPH2,TRPC1,UCN,TRPV2,TRPV3,BDKRB1,PDPK1,ASPH,F2RL3,F2,CALM2,TEX101,HTT,ABL1,LGALS3,STC1,THY1,EDNRA,HAP1,CALM3,AKAP6,CASK,CXCL11,CAPN3,GSTO1,SRI,CALM1,PLCG1,ZP3,BAX,CXCL10,GSTM2,PKD2,DRD1,F2R,KIAA1199,CCL3,NTSR1,GPER
GO_REGULATION_OF_GLIAL_CELL_PROLIFERATION	0.629438	1.659	0	0.0670987	21	17	LTA,PLAG1,RNF10,HES1,CREB1,TSPO,ETV5,PRKCI,NOTCH1,PRKCH,PTN,SKI,LYN,UFL1,CERS2,MTOR,DICER1
GO_POSITIVE_REGULATION_OF_REACTIVE_OXYGEN_SPECIES_METABOLIC_PROCESS	0.446842	1.66021	0	0.0671131	86	67	TNF,PTX3,PDGFB,PDGFRB,PTGS2,AKR1C3,CDKN1A,DNM2,DDAH2,ZC3H12A,KLF2,AGER,ASS1,IL1B,KLF4,GADD45A,INSR,ICAM1,GRB2,DUOXA1,PRKCD,ITGB2,TSPO,RAB27A,NOS1AP,F2RL1,OGT,MAPK14,CYBA,F2,P2RX4,CLU,ROMO1,NFE2L2,HSP90AB1,ACE2,RNF41,TGFB1,SOD1,DDAH1,NOX4,IL6,GSTP1,MAPK9,RIPK3,ZNF205,RIPK1,JAK2,THBS1,EGFR,PARK7,AKT2,AKT1,PLAU,XDH,MTOR,EDN1,TLR5,HSP90AA1,TLR4,PTK2B,TGFBR2,PKD2,NOX5,HDAC4,TP53,PID1
GO_CHROMATIN_ASSEMBLY_OR_DISASSEMBLY	-0.371263	-1.61608	0	0.0672007	177	154	HIST1H2BJ,HIST1H1T,TSPYL2,HIST1H3H,NAP1L3,HIST1H2BL,HIST1H2BK,HIST1H4K,SOX9,HIST3H3,HIST1H2BF,H1FX,HIST1H2BG,RSF1,H1F0,CENPC1,SPTY2D1,HIST1H2BO,BAHD1,BRD2,TSPY26P,HIST1H4J,HMGB2,HMGA1,TSPY3,CENPO,DAXX,HIST2H2BE,HIST2H3D,UBN1,NAP1L5,HIST1H2BD,NAA60,H3F3A,PAF1,CHD3,KAT6B,HIST1H3D,NAP1L1,TSPYL1,H3F3B,H2AFB1,HDAC8,ANP32B,TSPYL4,NPM1,HMGA2,ARID1A,SMARCD3,TNRC18,MIS18BP1,SMARCA5,HIST1H3I,HIST3H2A,CENPA…
GO_NEGATIVE_REGULATION_OF_REACTIVE_OXYGEN_SPECIES_METABOLIC_PROCESS	0.521347	1.65786	0.0192308	0.0672907	42	30	CRYAB,ESR2,HK2,MYCN,PINK1,SIRT2,ZC3H12A,ACP5,TFAP2A,PARK2,STAT3,PLIN5,TSPO,ATG5,CAV1,HDAC6,PTGER4,C12orf5,ATP2B4,GLA,BECN1,PON3,HIF1A,VDAC1,AATF,SIRT5,BNIP3,TRAP1,BRCA1,BCL2
GO_DNA_REPLICATION_INDEPENDENT_NUCLEOSOME_ORGANIZATION	-0.471253	-1.61345	0	0.0674553	53	50	HIST1H4K,RSF1,CENPC1,HIST1H4J,CENPO,UBN1,H3F3A,H3F3B,NPM1,MIS18BP1,SMARCA5,CENPA,HIST1H4D,CABIN1,CENPQ,CENPT,CENPN,ATRX,CENPW,CENPL,STRA13,ASF1A,HIST1H4E,CENPI,RBBP7,ITGB3BP,CASC5,HAT1,MLF1IP,HIST1H4I,HJURP,NASP,HIST1H4C,HIST1H4B,HIST1H4H,RBBP4,MIS18A,APITD1,HIST4H4,HIRA,ASF1B,OIP5,CENPH,HIST1H4A,CENPP,IPO4,HIST1H4L,CENPM,RUVBL1,CENPK
GO_VASCULATURE_DEVELOPMENT	0.361295	1.65719	0	0.0675469	469	374	CCL2,FIGF,ANGPTL4,ANPEP,DLL4,ADM,HMOX1,CYP1B1,S1PR1,PTPRB,PDGFB,PDGFRB,PTGS2,SAT1,DDIT3,VEGFA,EFNA1,SMO,ACTA2,TBX2,ITGA5,ETS1,DHCR7,VEGFC,PROX1,RAMP1,KRIT1,LEPR,TIPARP,NSDHL,GPI,CLIC4,PCSK5,NR4A1,ERRFI1,TMPRSS6,SLC12A6,CRKL,EYA1,MAP3K3,DNM2,LRP1,JMJD6,EREG,LOXL2,CX3CL1,HPGD,HES1,SPINT1,RBPJ,ZFP36L1,APOE,PLXDC1,WASF2,ZC3H12A,GJC1,RAPGEF1,CALCRL,RASIP1,IL8,LOX,RBM15,ROM1,SPHK1,FOXC1,C1GALT1,STK11,C…
GO_NEGATIVE_REGULATION_OF_EPITHELIAL_CELL_APOPTOTIC_PROCESS	0.577291	1.65554	0.037037	0.0676399	35	21	ANGPTL4,TNFAIP3,KRIT1,IL11,TNIP2,BRAF,ICAM1,NDNF,WFS1,GAS6,NFE2L2,SEMA5A,ABL1,GATA3,CAST,PDX1,TCF7L2,MAPK7,SERPINE1,MTOR,ANGPT1
GO_REGULATION_OF_BLOOD_PRESSURE	0.411681	1.65563	0	0.0679097	169	106	EDN2,HMOX1,PDGFB,NPR3,PTGS2,APLN,AQPEP,ACTA2,VEGFC,CORIN,UCN,RENBP,PCSK5,PPARA,OXTR,SLC4A5,NPFF,PTGS1,NOS3,F11R,GCH1,RPS6KA2,ABAT,SOD2,WNK1,MYH6,PDE4D,BDKRB1,UTS2R,MECP2,PRCP,KCNK6,ATP1A1,SCPEP1,BMPR2,ATP6AP2,AVPR2,STK39,ECE1,TNNI3,NPPA,F2RL1,GAS6,CYBA,PPARG,P2RX4,SERPINF2,NCALD,GSK3A,ACE2,ADH5,ENG,QRFP,SOD1,DDAH1,ADAMTS16,NPPB,NKX2-1,MME,ENPEP,EDNRB,EDNRA,LRP5,TRHDE,ADRB2,BDKRB2,ERAP2,ERAP1,NISC…
GO_REGULATION_OF_CAMP_MEDIATED_SIGNALING	0.59304	1.65593	0	0.0679207	23	15	RGS2,GNAS,RASD2,UBE2B,CDC34,CRTC3,PDE4A,MGRN1,PDE10A,PDE3B,GNAI1,RAPGEF2,CXCL11,ADRB1,CXCL10
GO_ACUTE_INFLAMMATORY_RESPONSE	0.484043	1.65625	0.0416667	0.0679318	73	44	IL1A,NUPR1,VNN1,SAA1,TNFSF4,ANO6,SERPINA1,NPFF,IL6R,ASS1,IL1B,ICAM1,ACVR1,CEBPB,PRCP,STAT3,FN1,IL1RN,SERPINA3,ALOX5,F2,B4GALT1,TFRC,SERPINF2,STAT5B,GATA3,HNRNPK,CD163,IL31RA,IL6,F3,HIF1A,HFE,BDKRB2,PLSCR1,EIF2AK1,CTNNBIP1,SIGIRR,TACR1,PTGES,ITIH4,MYLK3,OGG1,F8
GO_MUSCLE_TISSUE_DEVELOPMENT	0.40227	1.65395	0	0.0684033	275	192	IFRD1,IGFBP5,DLL4,NUPR1,S1PR1,ATF3,PDGFRB,TNNT2,VEGFA,FOXP2,ACTA1,SMO,TBX2,PROX1,MAFF,KLHL31,TIPARP,SIX4,NPHS1,CSF1R,EYA1,NEXN,NGFR,VAMP5,RARB,RBPJ,GJC1,SLC9A1,FOXC1,KDM6B,EGLN1,PTEN,SOX9,SAP30,SRF,ZNF238,STRA6,RARA,MEF2D,MYH11,CDON,SVIL,MYH6,TSC1,BTG2,PLAGL1,TGFBR3,HEG1,MYL6,ZFPM1,ACVR1,GTF3C5,IFT20,TCAP,ZFAND5,MYLK2,CAMK2D,SEMA3C,FOS,IGSF8,HOMER1,FHOD3,CFLAR,PPP1R13L,LEMD2,DLG1,C3orf58,PITX1,OS…
GO_SECONDARY_METABOLIC_PROCESS	0.553943	1.65332	0.037037	0.0684542	48	27	AKR1C1,CYP1B1,AKR1C2,AKR1B1,TRPC1,AS3MT,AKR1C3,CYP1A2,CYP11A1,TH,IL1B,MC1R,DDT,PAM,PMEL,PON3,AKR7A2,BDH2,ARL1,CYP2D6,CBR4,MYO5A,COQ6,EPHX2,CYP2W1,CTNS,BCL2
GO_NEGATIVE_REGULATION_OF_DNA_METABOLIC_PROCESS	-0.400598	-1.60969	0	0.0684629	111	100	BCL6,DUSP1,TSPYL2,STAG2,CERS1,FOXP3,TERF2IP,ZNF91,DACH1,RNF169,UBR5,TNKS,APOBEC3D,TNKS2,BMPR2,RPS3,APOBEC3F,SMG6,TGFB3,OBFC1,INPP5K,PPARG,HNRNPC,PML,TEN1,TRIP12,HMGA2,GATA3,ERCC4,HELB,SRC,TGFB1,TTF1,PIF1,HNRNPA1,RAD17,OTUB1,TWIST1,TRIM28,WAPAL,TINF2,MSH3,NDFIP1,FBXW7,PDS5A,MEN1,CDC6,TFIP11,CHEK2,ATM,FBXO18,SMC3,NF2,APOBEC3G,GMNN,MCRS1,S100A11,HUS1,ZNF830,PINX1,MSH6,ZNF93,CDAN1,CTC1,ACD,TERF2,THOC…
GO_REGULATION_OF_PEPTIDE_TRANSPORT	0.399845	1.64786	0	0.0700572	256	177	TNF,RAPGEF4,FOXA2,CD38,CD74,PTGS2,APLN,NFKBIA,TFR2,NR1D1,PPARD,UCN,KISS1,SIRT4,HMGCR,ARNTL,TLR9,CYLD,NKX6-1,TMEM27,PRDX1,CCL5,PIM3,RAB8B,BCL3,ACVR1C,GNAS,ZC3H12A,PFKFB2,PPM1A,SPHK1,NPFF,EDA,STX1A,PAX8,FAM132A,PER2,PSMD10,IL1B,RFX3,NOL3,RBCK1,ABAT,NFKBIB,C1QTNF3,PRKCA,SIDT2,PARK2,NLGN2,FKBP1B,ITPR1,PPM1B,IL23A,SLC2A1,MCU,BAD,NOV,G3BP2,NCOA6,GLUL,NLRP3,ANXA5,PRKCE,SYBU,C2CD2L,STX4,REST,SOX4,ARRB1,G…
GO_REGULATION_OF_LYMPHOCYTE_MEDIATED_IMMUNITY	0.430526	1.64952	0	0.07012	114	75	LTA,TNF,BCL6,HAVCR2,MICA,HLA-E,APLF,HLA-A,TNFSF4,RSAD2,FOXP3,HLA-B,ZBTB1,AGER,HPX,C3,WAS,IL20RB,IL1B,TAP1,TRAF6,IL23A,B2M,NLRP3,FZD5,IL27RA,TNFSF13,AP1G1,LAG3,P2RX7,DUSP22,PPP3CB,PRKCZ,C10orf54,TRPM4,STAT5B,GATA3,PTPN6,TRAF2,CEACAM1,HMGB1,PVRL2,MALT1,TGFB1,IL7R,PAXIP1,SERPINB9,LAMP1,SUPT6H,HFE,STX7,RIPK3,CLCF1,C4BPB,NDFIP1,HSPD1,ZP3,CADM1,STAT6,CD40,RASGRP1,WHSC1,ARRB2,MSH6,EXOSC3,THOC1,FADD,LGAL…
GO_REGULATION_OF_TRANSCRIPTION_FROM_RNA_POLYMERASE_II_PROMOTER_IN_RESPONSE_TO_HYPOXIA	0.539794	1.64753	0.0350877	0.0702845	32	29	EGLN3,CA9,VEGFA,SIRT2,RBPJ,EGLN1,ARNT,BACH1,EPAS1,UBE2D3,RPS27A,UBA52,EP300,CREBBP,UBE2D2,EGLN2,UBE2D1,TCEB2,HIF1AN,RBX1,NOTCH1,TCEB1,HIF1A,CUL2,CITED2,UBB,EGR1,STOX1,VHL
GO_REGULATION_OF_ENDOTHELIAL_CELL_MIGRATION	0.441345	1.64698	0	0.0703247	114	91	CXCL13,DLL4,PDGFB,PTGS2,VEGFA,HDAC9,SPARC,EFNA1,ETS1,VEGFC,PROX1,KRIT1,HDAC5,APOE,ZC3H12A,AGER,SASH1,CCBE1,CIB1,STARD13,KLF4,SEMA4A,ALOX12,BMPER,PRKCA,MMRN2,PDPK1,SH3BGRL3,PRCP,BMPR2,PTK2,CCDC23,NR2F2,RHOA,HSPB1,PRKD2,PTPRM,PDCD10,RHOB,MAPK14,FOXP1,PDCD6,NF1,BCAR1,SRPX2,SCARB1,SEMA5A,BCAS3,GPLD1,NOTCH1,GATA3,STAT5A,AMOTL1,HMGB1,AAMP,PPAP2B,TGFB1,STC1,CSNK2B,MAP2K5,PRKD1,SLIT2,FGFR1,WNT5A,HDAC7,AT…
GO_REGULATION_OF_VASCULAR_ENDOTHELIAL_GROWTH_FACTOR_PRODUCTION	0.570401	1.64798	0	0.0703282	31	25	CCL2,IL1A,CYP1B1,PTGS2,SULF1,C3,CCBE1,ATF4,IL1B,ARNT,EIF2AK3,NUTF2,GATA4,TGFB1,IL6,HIF1A,ISL1,IL6ST,NDRG2,C3AR1,ADORA2B,HPSE,SULF2,C5,BRCA1
GO_POSITIVE_REGULATION_OF_STAT_CASCADE	0.498375	1.64953	0.0188679	0.0704588	73	46	CYP1B1,CRLF1,VEGFA,CNTF,AKR1B1,OSM,FYN,CSF1R,CCL5,HES1,CSF2,HPX,IL6R,STAP2,IL23A,ADIPOR1,FGFR3,STAT3,IL15,TNFRSF1A,CRLF3,SOCS3,NOTCH1,PTGER4,IL29,LIF,HDAC2,IL31RA,IL6,GHR,LYN,ISL1,IL18,CLCF1,ARL2BP,JAK2,IL6ST,PTK6,CD40,HCLS1,PIBF1,PTK2B,F2R,PRLR,IL24,IL12A
GO_REGULATION_OF_MORPHOGENESIS_OF_A_BRANCHING_STRUCTURE	0.546998	1.64808	0	0.0706018	53	40	TNF,WNT2B,VEGFA,SMO,SIX4,SULF1,LHX1,PAX8,SNAI2,SHOX2,SOX9,IL1B,MAGED1,SIX2,RTN4,LGR4,TACSTD2,BTBD7,ETV5,RXRA,NTN4,HNF1B,SOX8,HNRNPK,HOXB7,TGFB1,WNT2,FGFR1,WNT5A,LRRK2,PGF,CTNNB1,ETV4,PHB2,PDGFA,SIX1,BMP7,NOG,FGFR2,BMP4
GO_REGULATION_OF_HORMONE_LEVELS	0.369955	1.64982	0	0.0706095	478	323	TNF,RAPGEF4,FOXA2,CD38,ADM,CYP26A1,WNT4,AKR1C1,CPE,CYP1B1,SLC22A1,AKR1C2,HSD17B7,APLN,ALDH8A1,AKR1B1,OSM,INHA,TFR2,NR1D1,CRHR1,TIPARP,CORIN,PPARD,UCN,KISS1,SIRT4,AKR1C3,NMB,PCSK5,INHBA,DUOXA2,HMGCR,ARNTL,ABCC2,SMPD3,HSD17B12,NKX6-1,RDH12,TMEM27,CPLX3,CCL5,PIM3,RAB8B,ACVR1C,BACE2,IL11,GNAS,RAB11FIP5,CYP11A1,SLCO4A1,PFKFB2,FOXD1,VGF,EXOC3L1,NPFF,STX1A,PAX8,PTGS1,FAM132A,CRYM,CRY1,TMF1,PER2,PPARGC1A…
GO_POSITIVE_REGULATION_OF_REACTIVE_OXYGEN_SPECIES_BIOSYNTHETIC_PROCESS	0.497538	1.64561	0.0169492	0.0707706	48	36	TNF,PTX3,PTGS2,DNM2,DDAH2,KLF2,ASS1,IL1B,KLF4,INSR,ICAM1,ITGB2,RAB27A,NOS1AP,OGT,CYBA,P2RX4,CLU,HSP90AB1,DDAH1,IL6,MAPK9,ZNF205,JAK2,EGFR,PARK7,AKT2,AKT1,MTOR,EDN1,TLR5,HSP90AA1,TLR4,PTK2B,PKD2,HDAC4
GO_REGULATION_OF_GLIAL_CELL_DIFFERENTIATION	0.488488	1.64596	0	0.0707943	59	45	CXCR4,RNF112,DUSP10,MYCN,SLC45A3,SIRT2,NKX6-1,HES1,SPINT1,DLX2,GPR37L1,IL1B,RELA,BIN1,MECP2,MBD1,SERPINE2,RHEB,F2,PPARG,NF1,ATF5,TP73,NOTCH1,BMP2,LIF,DLX1,HDAC2,ID4,WDR1,CTNNB1,CLCF1,CDK1,IL6ST,EPHA4,MTOR,ZNF488,ID2,NOG,PRMT5,PRPF19,DICER1,LIN28A,BMP4,TNFRSF21
GO_DEOXYRIBONUCLEOSIDE_TRIPHOSPHATE_METABOLIC_PROCESS	-0.592211	-1.60498	0.0212766	0.0708562	19	17	GUK1,RRM2B,AKD1,TBPL1,DGUOK,NUDT16,NUDT15,CMPK2,AK2,DUT,DTYMK,ADA,ITPA,ADK,NUDT1,SAMHD1,TYMS
GO_MYELOID_CELL_DIFFERENTIATION	0.39121	1.64397	0	0.0712946	189	154	TNF,BCL6,MT1G,VEGFA,PRTN3,UBD,TNFSF9,C6orf25,INHA,CDKN1C,RELB,INHBA,CSF1,CSF1R,CDKN2B,JMJD6,GAB2,MMP9,MB,RBPJ,IL11,CEBPA,OSTM1,WASF2,ACP5,CSF3,NFE2L1,CSF2,KLF2,THPO,PIR,DNASE2,PIK3CD,CIB1,SNRK,SRF,PDE2A,NKAP,JUNB,TRAF6,RPS19,SBNO2,FLVCR1,TGFBR3,ZFPM1,DYRK3,EPAS1,CEBPG,NCOA6,SP3,PKNOX1,PTPN2,TMOD3,CD109,TET2,SLC11A2,SIRT1,GATA2,EP300,KAT8,ARID4A,CASP9,CDC42,F2RL1,SH3PXD2A,MAPK14,EPB49,FOXP1,FARP2,…
GO_POSITIVE_REGULATION_OF_ENDOCYTOSIS	0.456546	1.6428	0.0181818	0.071511	114	82	CCL2,TNF,C4A,PTX3,C2,VEGFA,PCSK9,TFR2,CALY,TF,DNM2,ANO6,CLIP3,AGER,C3,IL1B,CBL,CD63,SCYL2,MFGE8,B2M,CAMK1D,ARF1,SYNJ1,ITGB1,GATA2,WASL,PROS1,TSPAN1,MIB1,ABCA7,ARRB1,RAB21,ABR,RAP1A,RAB27A,F2RL1,AHI1,GAS6,LDLRAP1,CYBA,C4B,PPARG,ITGAV,LMAN2,VPS28,CD14,CAV1,CBLL1,DAB2,MERTK,ITGA2,HNRNPK,PLCG2,TBC1D5,TSG101,WNT5A,MAGI2,HFE,ATAD1,NEDD4L,CD47,VTN,PICK1,HIP1,BICD1,PPT1,SERPINE1,FLOT1,CALR,SYNJ2BP,ANKFY1…
GO_ALPHA_AMINO_ACID_BIOSYNTHETIC_PROCESS	-0.416858	-1.60146	0	0.0715993	77	65	MTHFD2,NOXRED1,PADI2,BHMT,GLS,ASS1,GCH1,ASNS,GOT1,CTH,CARNS1,DHPS,GLUL,OAT,GLUD1,PSAT1,SRR,PHGDH,PLOD1,GATM,DHFRL1,ADI1,ATPIF1,NAGS,EIF2B2,PSPH,ENOPH1,MTHFD2L,APIP,GGT1,MTHFD1L,SHMT2,SLC1A3,AHCY,EIF2B4,PADI1,GLS2,MRI1,PYCR1,GOT2,ALDH18A1,SEPHS2,PYCR2,PADI3,ASNSD1,ASL,SHMT1,ALDH4A1,MTRR,MTR,MTAP,EIF2B1,FPGS,MTHFS,GART,CPS1,AASDHPPT,THNSL1,ATIC,THNSL2,GAMT,DHFR,CAD,MTHFD1,PYCRL
GO_REGULATION_OF_SMAD_PROTEIN_IMPORT_INTO_NUCLEUS	-0.606782	-1.60202	0	0.0717333	16	15	NOV,FAM89B,TGFBR1,TGFB3,WWTR1,DAB2,TGFB1,BMPR1A,PBLD,RBPMS,SMAD4,POU5F1,PARP1,BMP4,BMP6
GO_REGULATION_OF_DNA_METABOLIC_PROCESS	-0.329941	-1.60227	0	0.0720682	340	297	BCL6,PDGFB,PDGFRB,DUSP1,ID3,FIGN,APLF,UCN,CDKN1A,EYA1,TNFSF4,AREG,EREG,TSPYL2,STAG2,CERS1,FOXP3,UBE2B,CSF2,TERF2IP,IL8,RNF168,KDM1B,WRNIP1,POLH,ZNF91,PPARGC1A,KLF4,DACH1,IGF1R,NPAS2,RNF169,INSR,MECP2,GSK3B,HMBOX1,UBR5,TNKS,CEBPG,E2F7,PRKCD,UIMC1,APOBEC3D,FAM178A,UBE2V1,MAP2K7,CBX8,MAPK3,SIRT1,TNKS2,GLI1,BMPR2,PIK3CA,PPP2CA,MBD1,RPS3,APBB1,SENP2,IL27RA,TNFSF13,UBE2V2,APOBEC3F,BABAM1,SMG6,TGFB3,TOM…
GO_REGULATION_OF_SODIUM_ION_TRANSPORT	0.461102	1.64162	0	0.0723884	77	55	SCNN1B,FGF12,WNK3,PCSK9,ATP1B1,PER1,SCN5A,SCN4B,ATP1B2,DNM2,GLRX,SLC9A1,NOS3,SCN1B,SPTBN4,SNTA1,CAMK2D,STOM,ARF1,DLG1,ATP1A1,ATP1B3,PRKCE,SERPINE2,NEDD4,P2RX7,P2RX4,AHCYL1,FXYD5,TESC,DMPK,ATP2B4,TGFB1,SGK3,CNTN1,ADRB2,NEDD4L,SIK1,SCN3B,AKT1,YWHAH,PTPN3,UTRN,ACTN4,CNKSR3,PKP2,SLC9A3R1,SGK2,RANGRF,COMMD1,GPD1L,NKX2-5,WNK2,FXYD4,ATP1A2
GO_MYELOID_LEUKOCYTE_ACTIVATION	0.468155	1.64056	0	0.0726262	98	61	EDN2,NDRG1,NR4A3,MT1G,UBD,HAVCR2,TNFSF9,RELB,CSF1,JMJD6,CCL5,CX3CL1,RBPJ,CSF2,IL8,PI4K2A,PIK3CD,TLR1,S100A13,TRAF6,SBNO2,VAMP8,PIK3CG,PRKCD,STXBP2,VAMP2,PRKCE,GATA2,CRTC3,F2RL1,STXBP3,FOXP1,ADAM9,SNAP23,TLR3,MLL5,CLU,VAMP7,ADAM10,PSEN1,MILR1,HMGB1,TGFB1,LYN,JUN,LAT,ANXA3,SYK,LTBR,CD86,RASGRP1,TLR4,TGFBR2,HYAL2,BATF2,PYCARD,CCL3,DHRS2,BATF3,CAMK4,SLC7A2
GO_NEGATIVE_REGULATION_OF_LYMPHOCYTE_MEDIATED_IMMUNITY	0.573687	1.6408	0.02	0.0728379	36	24	BCL6,HAVCR2,MICA,HLA-E,HLA-A,FOXP3,HLA-B,IL20RB,TAP1,DUSP22,PPP3CB,C10orf54,PTPN6,CEACAM1,IL7R,SERPINB9,HFE,C4BPB,NDFIP1,ARRB2,THOC1,LGALS9,SUSD4,FOXJ1
GO_REGULATION_OF_COFACTOR_METABOLIC_PROCESS	0.497823	1.63908	0.0185185	0.0730705	50	39	DDIT4,PDK1,PGAM2,ACTN3,PDK4,PPARA,PDP2,PGAM1,PPARGC1A,INSR,ME1,PDK3,PDHX,ARNT,GPD1,PRKAG2,STAT3,OGT,P2RX7,NCOR1,BPGM,PDHB,PDK2,SIRT6,C12orf5,PRKAG1,HIF1A,DLD,ECD,MLXIPL,PDPR,PRKAA2,PRKAA1,DLAT,PDHA1,ME2,HDAC4,ENTPD5,GAPDHS
GO_NAD_METABOLIC_PROCESS	0.483245	1.63674	0	0.0736525	55	48	ALDOC,PFKFB3,ENO2,PGAM2,HK2,PFKFB4,LDHA,GPI,PGK1,PFKFB2,GAPDH,PGAM1,NAMPT,HK1,PKLR,GPD1,TPI1,ENO1,AFMID,ASPDH,NMNAT1,ENO3,IDH3B,PFKL,ALDOA,PFKP,NADKD1,VCP,KYNU,NADSYN1,NMNAT2,MDH1,OGDH,NADK,MDH2,PNP,PFKM,PFKFB1,IDH3G,LDHB,DLST,HK3,NUDT12,NAPRT1,GPD1L,NMNAT3,GAPDHS,QPRT
GO_REGULATION_OF_HISTONE_DEACETYLATION	0.577342	1.63725	0	0.0737476	24	24	BCL6,VEGFA,UCN,TRPS1,FOXP3,JDP2,AKAP8L,CAMK2D,USP17L2,NIPBL,PRKD2,TADA3,ZNHIT1,PML,SREBF1,C6orf89,KDM5A,AKAP8,TGFB1,MAPK8,PRKD1,SKI,CTBP1,TP53
GO_PYRIMIDINE_NUCLEOSIDE_BIOSYNTHETIC_PROCESS	-0.505995	-1.59609	0.0444444	0.0738871	32	27	CDA,UPP1,NME9,UPRT,CMPK1,DHFRL1,UCK1,NME7,HDHD1,NME4,DCTD,CTPS2,TK2,NME3,DCK,TK1,TYMP,NME6,DUT,UCKL1,UMPS,NME1,UCK2,CAD,NME2,DHODH,TYMS
GO_RNA_DEPENDENT_DNA_BIOSYNTHETIC_PROCESS	-0.559875	-1.59699	0	0.0741826	27	21	TERF2IP,HMBOX1,TNKS1BP1,NOP10,RFC1,WRAP53,PPIA,PTGES3,TEP1,ATM,PINX1,NHP2,GAR1,ACD,TERF2,RAD50,POT1,MRE11A,DKC1,TERT,TERF1
GO_REGULATION_OF_INTERLEUKIN_8_PRODUCTION	0.498315	1.62881	0.0178571	0.075427	61	39	TNF,HSPA1A,HSPA1B,DDIT3,TLR9,OTUD7B,BCL3,NLRP10,IL6R,IL1B,KLF4,BCL10,ARRB1,PRKD2,F2RL1,MAVS,TLR3,CD58,PTGER4,TIRAP,MAP2K5,WNT5A,DDX58,PTPN22,RIPK1,PARK7,SERPINE1,FFAR2,ANXA1,AFAP1L2,TLR5,TLR4,HYAL2,FADD,LGALS9,ANXA4,F2R,TLR2,PYCARD
GO_GLUCAN_BIOSYNTHETIC_PROCESS	0.562944	1.6292	0	0.075637	25	20	PPP1R3C,PGM5,GBE1,NR1D1,PER2,PHKG1,PHKG2,RPS27A,UBA52,EPM2A,GYG2,UGP2,PGM1,PGM2,UBB,GYS1,AKT2,AKT1,AGL,NHLRC1
GO_CELLULAR_RESPONSE_TO_HEAT	0.586943	1.62816	0	0.0757198	36	30	IL1A,HSPA6,HMOX1,HSPA1A,HSPA1B,CDKN1A,CETN1,SLU7,ATXN3,PDCD6,NF1,HSF1,HDAC2,LYN,ST8SIA1,IRAK1,MYOF,THBS1,RBBP7,C11orf73,CLPB,CXCL10,POLR2D,HTRA2,ANO1,MKI67,TPR,EIF2S1,C8orf4,STAC
GO_POSITIVE_REGULATION_OF_INTERFERON_GAMMA_PRODUCTION	0.499237	1.62743	0	0.075733	65	43	LTA,TNF,HAVCR2,TNFSF9,HLA-A,TLR9,TNFSF4,BCL3,HLA-DPA1,IL1B,PDE4D,ZFPM1,IL23A,RIPK2,CEBPG,FZD5,IL27RA,CD276,IFNAR1,TLR3,TXK,CD14,RLTPR,ABL1,IL29,WNT5A,EBI3,HLA-DPB1,ISL1,IL18,PTPN22,HRAS,TNFRSF13C,HSPD1,ZP3,RASGRP1,TLR4,PDE4B,FADD,LGALS9,IL18R1,PYCARD,IL12A
GO_RESPONSE_TO_PEPTIDE	0.363481	1.62507	0	0.0757845	404	301	PCK1,CCL2,IGFBP5,ADM,LPIN1,PDGFB,NR4A3,HDAC9,ATP6V1G2,AKR1B1,PCSK9,SPARC,TRIB3,TNFAIP3,NFKBIA,JUND,CRHR1,NR4A2,PDK4,FYN,FBN1,INSIG2,NR4A1,SESN2,ERRFI1,HDAC5,PIK3R3,FOXO4,NKX6-1,GNG4,KLF6,AREG,PPARA,CDKN1B,EREG,CCL5,ACVR1C,OXTR,GNAS,CYP11A1,CPEB1,ADCY4,VGF,KLF2,CAT,SLC9A1,GFPT1,WDTC1,SLC2A4,BAIAP2L1,CRY1,ATP6V1A,ASS1,TH,IL1B,NAMPT,ATP6V0D2,KLF4,PKLR,IGF1R,ATP6V0E1,BRAF,VLDLR,RELA,JUNB,INSR,ATP6V0C…
GO_POSITIVE_REGULATION_OF_CELL_MATRIX_ADHESION	0.542406	1.62607	0	0.0758139	40	29	WNT4,VEGFA,VEGFC,EPB41L5,CSF1,NINJ1,SDC4,CIB1,PLEKHA2,TSC1,GSK3B,FMN1,LIMS1,RAC1,ROCK1,PRKCZ,PTPRJ,CDK6,S100A10,PPM1F,ILK,DISC1,ITGB1BP1,SMAD3,UTRN,EPHA1,EMP2,PTK2B,CCL21
GO_SMALL_MOLECULE_BIOSYNTHETIC_PROCESS	0.363532	1.62971	0	0.075836	443	342	PCK1,LSS,APOA1,EDN2,CYB5R3,ADM,INSIG1,CD74,ATF3,MSMO1,LPIN1,ALDOC,PTGS2,IDI1,HSD17B7,ALDH8A1,ENO2,PGAM2,KDM3A,AKR1B1,SQLE,HMGCS1,EBP,CYP27A1,ALOXE3,MVK,DHCR7,ACSS2,MVD,ACSS1,C14orf1,NSDHL,GPI,BCAT1,AKR1C3,CYP51A1,VCAN,HMGCR,INSIG2,FDPS,LPIN2,SCD,HSD17B12,FDFT1,SLC44A4,PRKAB2,GGPS1,MTHFD2,PGK1,ACLY,ACHE,SLC25A1,GAPDH,TKT,UGDH,FASN,ELOVL5,NOXRED1,SPHK1,PGAM1,PADI2,BHMT,HSD3B7,SAMD8,PTGS1,CRY1,ATF4,…
GO_REGULATION_OF_STEROID_BIOSYNTHETIC_PROCESS	0.498113	1.6247	0.0175439	0.0758514	49	37	TNF,INSIG1,WNT4,DHCR7,NR1D1,PROX1,AKR1C3,INSIG2,APOE,SNAI1,SNAI2,ABCG1,PPARGC1A,IL1B,ATP1A1,SIRT1,REST,TSPO,SREBF1,SEC14L2,ERLIN1,NFKB1,BMP2,SOD1,FGFR4,SF1,VDR,POR,GFI1,PRKAA1,SCAP,ERLIN2,CYP27B1,APOB,DDX20,BMP6,FGF19
GO_NEGATIVE_REGULATION_OF_DEFENSE_RESPONSE	0.433182	1.63069	0	0.075867	144	102	APOA1,TNFAIP6,MICB,DUSP10,HAVCR2,TNFAIP3,ETS1,MVK,MICA,HLA-E,SAA1,PPARD,HLA-A,SOCS5,SIRT2,PPARA,TRAFD1,APOE,FOXP3,TRIM38,ZC3H12A,HLA-B,ACP5,CALCRL,FAM132A,IL20RB,KLF4,TAP1,RPS19,C1QTNF3,SEC14L1,ITCH,PPM1B,PRKCD,NOV,PCBP2,PTPN2,NT5E,NLRP3,METRNL,CD276,TNFRSF1A,ASH1L,APOD,ABR,FAM105B,PPARG,DHX58,NLRC5,SOCS3,RABGEF1,NR1H2,NFKB1,GATA3,PTGER4,PSMB4,NR1H3,SLIT2,SERPING1,SERPINB9,ADRB2,TSPAN6,ISL1,GSTP1…
GO_INNATE_IMMUNE_RESPONSE	0.360105	1.63187	0	0.0758985	619	372	CCL2,CCL20,GBP2,TREM1,C4A,PTX3,HLA-H,C2,MICB,MRC1,IKBKG,MT2A,UBD,HAVCR2,VNN1,IL28B,MICA,TNK1,HLA-E,KLRD1,CLEC4A,TLR6,MR1,SAA1,HIST1H2BJ,RELB,PGLYRP3,FYN,HLA-A,TLR9,ULBP2,IP6K2,CSF1,CSF1R,SIRT2,REL,ULBP1,RAET1G,IRF6,CLEC7A,RSAD2,MID2,PRDX1,CCL5,CX3CL1,NFKB2,TRIM31,C1R,LY96,DEFB103A,TRIM38,GAPDH,HLA-B,MASP1,HLA-DPA1,ZBTB1,NLRP10,AGER,CD55,CCL26,TRIM13,C3,LCK,NLRP2,SRMS,PIK3CD,IL28RA,HIST1H2BK,FRK,T…
GO_REGULATION_OF_SYSTEM_PROCESS	0.367462	1.62645	0	0.0759116	507	329	APOA1,EDN2,ANPEP,IGFBP5,CD38,ADM,GRIN2A,HMOX1,FBXO32,ESR2,KCND1,PDGFB,NR4A3,PTGS2,TNNT2,HSPB6,APLN,WNK3,ATP1B1,TBX2,INHA,SCN5A,TRPC1,NLGN3,KCNE2,CRHR1,ACTN3,MSTN,SCN4B,CORIN,PPARD,UCN,KISS1,ATP1B2,INHBA,HMGCR,NPHS1,ERRFI1,RGS2,NGFR,CTNNA3,RNF10,CX3CL1,RAB8B,KCNK1,OXTR,WNK4,HBEGF,GNAS,RAB11FIP5,KCNE1L,ZC3H12A,GJC1,CALCRL,SLC9A1,SPHK1,NPFF,PTGS1,CRY1,NOS3,PPP1R12B,GLS,TMF1,PER2,PTEN,PPARGC1A,TH,CAC…
GO_DIGESTION	0.457812	1.62523	0	0.075936	137	62	AKR1C1,MEP1B,NPR3,AKR1C2,PYY,GCNT3,MGAM,LDLR,AMY2B,PYY2,UCN,TLR9,CTRB2,LIPG,SLC26A7,LIPK,SOX9,PPARGC1A,CEL,F11R,LIPH,CYP39A1,MUC4,SERPINA3,P2RX7,VIPR1,SCARB1,ACE2,AQP1,TJP2,SLC26A6,PLA2G1B,ENPEP,PLS1,LMF1,STRAP,ACO1,COPA,VDR,SLC15A1,CAPN8,ACE,PBLD,SOAT2,CTRL,ZNF830,MUC13,TLR4,HTR3A,ARX,KCNN4,NMU,PRSS3,AQP5,EZR,SLC5A1,SLC9A4,VIL1,SLC46A1,MUC2,CHRM3,KCNQ1
GO_MUSCLE_ORGAN_DEVELOPMENT	0.38941	1.63017	0	0.0759367	277	195	CRYAB,CNTFR,IGFBP5,DLL4,NUPR1,S1PR1,ATF3,TNNT2,CNTF,FOXP2,ACTA1,ID3,SMO,NEB,PROX1,MAFF,MSTN,KLHL31,SIX4,NPHS1,FOXO4,CSF1R,NGFR,VAMP5,LAMA2,RBPJ,EVC,HBEGF,ACHE,POU6F1,MURC,FOXC1,CHD2,EGLN1,ASS1,SHOX2,SAP30,ZNF238,STRA6,MEF2D,CDON,SVIL,MYH6,BTG2,PLAGL1,VANGL2,TGFBR3,HEG1,MYL6,ZFPM1,ARID5B,GTF3C5,TCAP,USP2,MYLK2,FOS,IGSF8,FXR1,HOMER1,CFLAR,LEMD2,MEF2B,PITX1,EGR3,SIRT1,SUV420H1,EP300,COPS2,MEF2A,NR2F…
GO_POSITIVE_REGULATION_OF_LOCOMOTION	0.3609	1.6292	0	0.0759616	420	322	CCL2,TNF,CXCL13,CCL20,FIGF,EDN2,CD74,S1PR1,PDGFB,PDGFRB,GRB7,PTGS2,VEGFA,ARTN,HDAC9,SPARC,SEMA5B,ITGA5,ETS1,VEGFC,PROX1,EPB41L4B,SEMA3G,DDR2,CXCL1,EPB41L5,RARRES2,PLVAP,CSF1,CSF1R,FAM110C,FAM115C,LRRC15,ANO6,GCNT2,CCL5,CX3CL1,MMP9,SDCBP,HBEGF,LGALS1,SPAG9,TRIM38,ZC3H12A,CPEB1,ACP5,AGER,IL8,CCL26,SPHK1,IL6R,IL16,SNAI1,SASH1,CCBE1,PIK3CD,SNAI2,CIB1,NTN1,SOX9,MMP14,IL1B,TRIM11,SEMA4A,ADAM17,ALOX12,I…
GO_REGULATION_OF_KIDNEY_DEVELOPMENT	0.511699	1.63123	0.0175439	0.0760261	55	42	WNT4,SERPINB7,PDGFB,PDGFRB,WNT2B,VEGFA,SMO,SIX4,LHX1,FOXD1,PAX8,SOX9,MAGED1,SIX2,FLCN,LGR4,TACSTD2,OSR1,BASP1,HNF1B,WWTR1,GATA3,SOX8,LIF,HOXB7,TGFB1,PDGFD,EDNRA,FAT4,CTNNB1,YAP1,PDGFA,PRKX,EGR1,C3AR1,SIX1,BMP7,NOG,STAT1,LIN28A,BMP4,MYC
GO_POSITIVE_REGULATION_OF_TRANSCRIPTION_FROM_RNA_POLYMERASE_II_PROMOTER_IN_RESPONSE_TO_STRESS	0.561947	1.62332	0.0212766	0.07608	23	22	ATF3,DDIT3,VEGFA,RBPJ,KLF2,ATF4,CREB3L3,MUC1,CEBPB,CREB3L1,NFE2L2,HSPA5,NOTCH1,CHD6,ATF6B,ATF6,HIF1A,XBP1,MAPK7,GCN1L1,MBTPS2,TP53
GO_NEGATIVE_REGULATION_OF_CELL_PROLIFERATION	0.350096	1.63208	0	0.076175	643	498	TNFRSF9,LTA,IL1A,FRZB,NDRG1,IGFBP3,IGFBP5,DLL4,ADM,NUPR1,FEZF1,HMOX1,BCL6,CYP1B1,ESR2,NPR3,SCIN,PTGS2,TAF6,BTG1,RERG,SPARC,HAVCR2,OSM,TNFAIP3,TP53INP1,CDKN1C,ETS1,ING1,BNIPL,SLC6A4,FTH1,VEGFC,PROX1,MSTN,KRIT1,CXCL1,CDKN2D,WNT9A,PPARD,MTSS1,KISS1,EMP3,TRPV2,CDKN1A,INHBA,MXI1,DLG3,SPRY1,SULF1,FGFBP1,FOXO4,CSF1R,SIRT2,BTN2A2,MYO16,IRF6,RARB,CDKN2B,CDKN1B,MXD4,EREG,RNF10,LIMS2,HES1,SPINT1,PPP1R15A,RB…
GO_REGULATION_OF_STEROID_METABOLIC_PROCESS	0.459315	1.6323	0.0172414	0.0763958	74	52	TNF,APOA1,INSIG1,WNT4,DHCR7,NR1D1,PROX1,AKR1C3,INSIG2,APOE,SNAI1,APOC1,SNAI2,ABCG1,PPARGC1A,IL1B,ACADVL,ATP1A1,SIRT1,REST,TSPO,PANK2,GAL,LDLRAP1,SREBF1,SEC14L2,ERLIN1,STAT5B,NFKB1,BMP2,LAMTOR1,STUB1,SOD1,FGFR4,SF1,LMF1,VDR,POR,GFI1,RORC,PRKAA1,SCP2,SCAP,ARV1,ERLIN2,EPHX2,CYP27B1,APOB,DGAT2,DDX20,BMP6,FGF19
GO_CELLULAR_RESPONSE_TO_STARVATION	0.415036	1.62233	0	0.0764144	117	105	PCK1,RNF152,WNT4,ATF3,WNT2B,GABARAPL1,PCSK9,ZFYVE1,MAP1LC3B2,AKR1C3,CDKN1A,PDK4,SIRT2,RRAGC,SLC38A2,UPP1,PPP1R15A,CPEB4,GABARAPL2,ZC3H12A,SPHK1,FNIP1,ATF4,NUAK2,MAP1LC3A,ATG14,VLDLR,PMAIP1,ABP1,ASNS,FOXO1,SLC2A1,EIF2AK3,PPM1D,MTMR3,GLUL,SIRT1,BMPR2,SREBF2,RRAGD,ALB,CTSL2,USP33,DAP,GAS6,WDR59,RRP8,ATG5,RALB,SRD5A1,SREBF1,NFE2L2,WDR24,CAV1,RRAGA,HSPA5,FOXA3,FBXO22,UCP2,BECN1,KLF10,BHLHA15,LRRK2,HFE…
GO_ERYTHROCYTE_HOMEOSTASIS	0.445546	1.63254	0	0.0765017	73	59	HMOX1,BCL6,VEGFA,INHA,GPI,INHBA,JMJD6,PRDX1,MB,NFE2L1,KLF2,DNASE2,SRF,RPS19,FLVCR1,TGFBR3,ZFPM1,DYRK3,AMPD3,RPS24,EPAS1,CEBPG,SP3,PKNOX1,PTPN2,TMOD3,SLC11A2,ARID4A,EPB49,SMAD5,MED1,CASP3,MLL5,ACIN1,THRA,RB1,HOXB6,SLC25A38,GATA3,ATPIF1,SFXN1,ADD1,LYN,ADAR,G6PD,JAK2,HIPK2,MAEA,L3MBTL3,SOX6,HCLS1,ID2,RPS6,ERCC2,AXL,TRIM10,RPS14,BMP4,GATA1
GO_NEGATIVE_REGULATION_OF_RESPONSE_TO_ENDOPLASMIC_RETICULUM_STRESS	0.517763	1.63301	0	0.07655	39	35	HSPA1A,YOD1,HERPUD1,PPP1R15B,PPP1R15A,TMBIM6,BFAR,OS9,PARK2,DNAJC3,NCK1,TXNDC12,UBAC2,PTPN1,WFS1,GRINA,CREB3L1,GNB2L1,UBXN1,USP25,HYOU1,DERL2,ERLEC1,SYVN1,UBE2J1,CREB3,MAGEA3,LRRK2,SVIP,PDX1,XBP1,PARK7,USP14,OPA1,UBE2G2
GO_COMPLEMENT_ACTIVATION	0.555122	1.62084	0.0227273	0.0769148	76	23	C4A,C2,COLEC10,C1R,MASP1,CD55,C3,CFH,C4B,CFP,CLU,CFI,SERPING1,C1S,CFD,CFB,C4BPB,C8G,C1RL,CD46,C1QBP,SUSD4,C5
GO_NEGATIVE_REGULATION_OF_RESPONSE_TO_EXTRACELLULAR_STIMULUS	0.532554	1.62101	0.0169492	0.0771751	36	30	PINK1,NPC1,UCN,QSOX1,PPARA,NPFF,FEZ1,SNAI2,TSC1,TSPO,CHMP4B,MTM1,NENF,UBQLN1,KANK2,PHF23,VPS13C,C12orf5,BBS2,LRRK2,CLN3,KIAA0226,FEZ2,BBS4,UBQLN4,SCFD1,MTOR,MKKS,NRBP2,CHMP4A
GO_NEGATIVE_REGULATION_OF_BLOOD_PRESSURE	0.525095	1.61861	0	0.0775712	43	25	APLN,VEGFC,UCN,PPARA,NOS3,GCH1,ABAT,SOD2,BDKRB1,UTS2R,PRCP,KCNK6,SCPEP1,BMPR2,NPPA,ADRB2,BDKRB2,DRD5,BBS4,ADORA1,ADRB1,RNPEP,GJA5,MKKS,NTSR1
GO_BILE_ACID_AND_BILE_SALT_TRANSPORT	0.573129	1.61896	0.02	0.0776721	31	17	AKR1C1,SLC10A5,SLCO1A2,STARD10,SLCO1B3,ATP8B1,NCOA1,SLCO1B1,ALB,SLCO2B1,RXRA,SLC10A3,SLC27A5,CEACAM1,NCOA2,SLC9A3R1,ABCC3
GO_ENDOCRINE_PROCESS	0.554214	1.61914	0.0181818	0.0778269	44	30	EDN2,CRHR1,CORIN,PCSK5,INHBA,OXTR,FOXD1,NOS3,TMF1,RPS6KA2,KRAS,TBX3,ATP6AP2,AVPR2,ECE1,FZD4,CYBA,SERPINF2,ACE2,GATA3,NKX2-1,MME,ENPEP,DRD5,CTSZ,ACE,HSD11B2,TACR1,EDN1,RASL10B
GO_DNA_MODIFICATION	-0.426109	-1.58856	0	0.078369	79	59	BAZ2A,GNAS,KDM1B,GATAD2B,ASCC1,ALKBH1,TDRKH,FOS,APOBEC3D,MLL,TET2,EZH2,APOBEC3F,MBD4,TET3,ZFP57,MLL5,GATAD2A,MPG,FTO,PIWIL4,DNMT3A,SMUG1,CTCF,ASCC2,APOBEC3C,TRIM28,ATRX,ATF7IP,PICK1,MTA2,ALKBH3,EHMT1,APOBEC3G,ASCC3,TET1,EHMT2,NTHL1,TDG,DMAP1,EXOSC3,EXOSC4,MUTYH,NEIL1,APEX1,MGMT,MTRR,ALKBH2,TRDMT1,NEIL2,PRMT7,PLD6,OGG1,HEMK1,DNMT1,UNG,BEND3,EXOSC5,DNMT3B
GO_RIBOSOMAL_LARGE_SUBUNIT_BIOGENESIS	-0.48106	-1.58728	0	0.0785666	49	47	RPL3L,RPL35A,RPL12,RPL24,RPL10,RPL11,RPL26,RSL24D1,RPL38,RPL35,RPL6,DHX30,RPL5,RPL7,RPL3,ZNF622,BOP1,RPL26L1,MRPL11,WDR74,ORAOV1,WDR55,NOP16,EIF6,RPL14,RPF2,RPL7L1,RPL23A,RPF1,FTSJ3,PES1,NOL9,WDR12,PPAN,FASTKD2,MDN1,MRPL20,NLE1,BRIX1,NOC2L,DDX28,MAK16,SDAD1,MRTO4,EBNA1BP2,RPL10L,RRS1
GO_CELLULAR_RESPONSE_TO_VASCULAR_ENDOTHELIAL_GROWTH_FACTOR_STIMULUS	0.554285	1.61688	0.015625	0.0787851	30	23	DLL4,MT1G,PDGFRB,VEGFA,NR4A1,FOXC1,ERN1,MAPKAPK2,EGR3,FN1,GAS1,HSPB1,PRKD2,MAPK14,NOTCH1,PRKD1,ITGB1BP1,NRP1,XBP1,DAB2IP,AKT1,MYO1C,NRP2
GO_INTRINSIC_APOPTOTIC_SIGNALING_PATHWAY_IN_RESPONSE_TO_ENDOPLASMIC_RETICULUM_STRESS	0.487902	1.61583	0.0212766	0.0790994	32	30	BBC3,DDIT3,ERO1L,TRIB3,TNFRSF10B,CHAC1,PPP1R15A,ATF4,ATP2A1,TMBIM6,PMAIP1,SELK,GSK3B,ITPR1,ERN1,CEBPB,BAG6,BAK1,PML,CASP4,TRAF2,XBP1,DAB2IP,BAX,UBE2K,AIFM1,MAP3K5,APAF1,BRSK2,BCL2
GO_DNA_PACKAGING	-0.367996	-1.5844	0	0.079842	194	167	HIST1H2BJ,HIST1H1T,TSPYL2,TSSK6,HIST1H3H,NAP1L3,HIST1H2BL,HIST1H2BK,HIST1H4K,SOX9,HIST3H3,PHF13,HIST1H2BF,CHD5,H1FX,HIST1H2BG,RSF1,H1F0,CENPC1,AKAP8L,SPTY2D1,HIST1H2BO,BAHD1,BRD2,TSPY26P,HIST1H4J,HMGB2,HMGA1,TSPY3,PAPD7,CENPO,ASH1L,DAXX,HIST2H2BE,HIST2H3D,UBN1,PSME4,NAP1L5,HIST1H2BD,NAA60,H3F3A,PAF1,KAT6B,HIST1H3D,CHMP1A,NAP1L1,ACIN1,TSPYL1,H3F3B,H2AFB1,ANP32B,TSPYL4,NPM1,HMGA2,AKAP8,TNRC18,MIS18…
GO_REGULATION_OF_CD4_POSITIVE_ALPHA_BETA_T_CELL_ACTIVATION	0.548059	1.61207	0	0.079903	38	23	BCL6,SOCS5,TNFSF4,FOXP3,AGER,CD55,RARA,RC3H1,IL23A,RIPK2,NLRP3,PRKCZ,C10orf54,GATA3,HMGB1,PRKCQ,IL6,ANXA1,CD83,HLX,CD86,LGALS9,IL4R
GO_CHROMOSOME_SEPARATION	-0.592966	-1.58344	0.025	0.0800253	20	17	SMARCAD1,ERCC4,TEX14,PPP2R1A,HFM1,STRA13,ESPL1,RECQL5,TOP2B,TTK,NCAPD2,FANCM,TOP2A,MLH1,APITD1,DIS3L2,NCAPD3
GO_REGULATION_OF_ENDOCYTOSIS	0.39142	1.61278	0	0.0801722	199	151	CCL2,TNF,C4A,PTX3,C2,VEGFA,PCSK9,PRTN3,TFR2,CALY,TF,STON1,DNM2,ANO6,SDCBP,CLIP3,DLG4,RAB5B,AGER,C3,APOC1,PTEN,IL1B,RAB4B,CBL,UNC119,SNX3,SMAP1,CD63,BIN1,ATXN2,BTBD9,SCYL2,MFGE8,B2M,RAB17,ABL2,RAB5A,EPN2,CAMK1D,PACSIN1,SNX33,ARF1,SYNJ1,PLD2,ITGB1,GATA2,WASL,PTPN1,PROS1,TSPAN1,MIB1,ABCA7,ARRB1,RAB21,ABR,RAP1A,RAB27A,RAC1,F2RL1,AHI1,GNB2L1,GAS6,EHD4,ARF6,LDLRAP1,SYT7,TNK2,CYBA,C4B,PPARG,ITGAV,LMAN2,…
GO_CELLULAR_RESPONSE_TO_TOPOLOGICALLY_INCORRECT_PROTEIN	0.395366	1.61208	0	0.0802127	122	112	CCL2,ATF3,YOD1,DNAJB9,DDIT3,ERO1L,HERPUD1,ANKZF1,PPP2R5B,PPP1R15A,TSPYL2,SEC61G,IL8,GFPT1,ATF4,CTDSP2,KLHDC3,ZBTB17,AARS,EDEM1,CREB3L3,FKBP14,PARK2,ASNS,DNAJC3,EIF2AK3,CTH,UBE2W,ERN1,ATP6V0D1,TPP1,WIPI1,DERL1,AMFR,ACADVL,PACRG,EP300,PTPN1,WFS1,ATXN3,SEC61A2,RNF126,BAK1,CREB3L1,C19orf10,PDIA5,SEC61B,ASNA1,SERP1,NFE2L2,RNF121,PDIA6,PARP16,HYOU1,DERL2,HSPA5,RNF5,HDAC6,GSK3A,SYVN1,UFD1L,ATF6B,ATF6,SE…
GO_POSITIVE_REGULATION_OF_CELL_SUBSTRATE_ADHESION	0.440219	1.61099	0.0188679	0.0802527	99	69	APOA1,WNT4,ABI3BP,VEGFA,ITGA5,VEGFC,EPB41L5,CSF1,HSD17B12,DNM2,AGR2,NET1,NINJ1,SDC4,CIB1,PLEKHA2,BRAF,TSC1,GSK3B,CCDC80,NDNF,FMN1,LIMS1,PRKCE,ITGB1,COL8A1,FN1,CYR61,MYADM,RAC1,CDC42,RAC3,EPB49,RREB1,ROCK1,PRKCZ,PTPRJ,NPNT,CDK6,S100A10,ARHGEF7,ARPC2,PPM1F,ILK,DISC1,PTN,EDIL3,RELL2,ITGB1BP1,VTN,PTPLA,FLNA,RSU1,JAK2,UNC13D,SMAD3,ARL2,CALR,ALOX15,ITGA3,UTRN,LRRC16A,TRIOBP,EPHA1,EMP2,PTK2B,C1QBP,CCL21…
GO_PEPTIDE_HORMONE_PROCESSING	0.5681	1.61284	0.0212766	0.080332	32	18	CPE,CORIN,PCSK5,BACE2,SCG5,CGB,ATP6AP2,ECE1,ACE2,FURIN,PCSK2,MME,ENPEP,ERO1LB,CTSZ,ACE,PCSK7,PCSK6
GO_RESPONSE_TO_STARVATION	0.410427	1.60696	0	0.0803519	154	128	PCK1,RNF152,ADM,WNT4,ATF3,WNT2B,GABARAPL1,DDIT3,PCSK9,ULK1,ZFYVE1,MAP1LC3B2,AKR1C3,CDKN1A,PDK4,SIRT2,RRAGC,SLC38A2,UPP1,ADSSL1,PPP1R15A,CPEB4,GABARAPL2,ZC3H12A,SPHK1,FNIP1,ATF4,ZFP36,NUAK2,MAP1LC3A,PPARGC1A,ATG14,VLDLR,PMAIP1,ABP1,ASNS,FOXO1,SLC2A1,EIF2AK3,PPM1D,HMGCL,MTMR3,GLUL,SIRT1,BMPR2,SREBF2,RRAGD,LRP11,ALB,CTSL2,USP33,DAP,GAS6,AACS,WDR59,RRP8,ATG5,RALB,PPARG,SRD5A1,SREBF1,NFE2L2,WDR24,CAV1…
GO_REGULATION_OF_SYNAPTIC_VESICLE_TRANSPORT	0.530817	1.60911	0	0.0803864	31	25	PINK1,STX1A,RAB3A,FMR1,STXBP1,BRAF,PARK2,BTBD9,RAB5A,CNIH2,SYNJ1,RAB3GAP1,DNM1,RAP1A,RIMS3,STX1B,NAPA,GRIK5,LRRK2,UNC13B,ATP2A2,CDK5,PFN2,TOR1A,SEPT5
GO_POSITIVE_REGULATION_OF_LIPID_BIOSYNTHETIC_PROCESS	0.485851	1.60981	0	0.0803924	66	47	TNF,APOA1,WNT4,PTGS2,LDLR,NR1D1,SIRT4,SLC45A3,SMPD3,APOE,ABCG1,PPARGC1A,IL1B,CREB1,CREBL2,PRKCD,NT5E,MID1IP1,PLIN5,CYR61,TNFRSF1A,GNB2L1,CTDNEP1,SREBF1,SCARB1,GPLD1,NR1H2,ACSL3,NR1H3,MAPK9,PLA2G4A,XBP1,POR,PLA2G6,NSMAF,AKT1,SMPD2,MLXIPL,ZP3,ANXA1,ABHD6,PRKAA1,MTOR,HNF4A,GPAM,DGAT2,BMP6
GO_CELLULAR_RESPONSE_TO_CYTOKINE_STIMULUS	0.34754	1.60718	0	0.0805046	606	434	TNFRSF9,CCL2,LTA,TNF,CXCR4,IL1A,CXCL13,CCL20,EDN2,CNTFR,GBP2,CD74,IL21R,HLA-H,MT1X,MRC1,IL2RG,MT2A,CNTF,OSM,NFKBIA,FOXO3,TNFRSF10D,IL2RB,LEPR,HLA-E,CXCL1,CSF2RB,TRIM6,IL18BP,HLA-A,TNFRSF10B,SOCS5,PLVAP,IP6K2,CSF1,CSF1R,NKX6-1,NGFR,IRF6,TNFSF4,LRRC15,BIRC3,COMMD7,RSAD2,EREG,SELPLG,ACSL1,CCL5,CX3CL1,TRIM31,HYAL3,CEBPA,TRIM38,ZC3H12A,GAPDH,HLA-B,RTN4RL2,HLA-DPA1,FASN,CSF3,KLF2,IL8,RELT,THPO,CCL26,ED…
GO_REGULATION_OF_NITRIC_OXIDE_SYNTHASE_BIOSYNTHETIC_PROCESS	0.609305	1.61211	0.047619	0.0805249	19	15	CCL2,CCL20,TLR9,CPEB1,NAMPT,PTGER4,GSTP1,MAPK9,JAK2,FNTB,EDN1,TLR4,PGGT1B,MAP2K6,TLR2
GO_CELLULAR_RESPONSE_TO_INSULIN_STIMULUS	0.402936	1.61002	0	0.0805997	146	125	CCL2,LPIN1,HDAC9,ATP6V1G2,PCSK9,TRIB3,PDK4,ERRFI1,HDAC5,PIK3R3,FOXO4,CPEB1,SLC9A1,GFPT1,WDTC1,SLC2A4,BAIAP2L1,ATP6V1A,NAMPT,ATP6V0D2,PKLR,IGF1R,ATP6V0E1,VLDLR,INSR,ATP6V0C,GAB1,ATP6V1H,FOXO1,GRB2,TCIRG1,GOT1,KAT2B,ATP6V1D,PDPK1,ATP6V0D1,PIK3C2A,AP3S1,VAMP2,RHOQ,PTPN2,EIF4EBP2,USF1,ATP6V0B,SOCS7,CPEB2,YWHAG,PTPN1,PIK3CA,EIF4EBP1,ATP6V1E1,RAB13,SOS1,GRB10,PHIP,SH2B2,ATP6AP1,SLC25A33,PRKCI,RXRA,ATP6…
GO_LEUKOCYTE_ACTIVATION	0.361235	1.6129	0	0.0806482	414	278	CD7,EDN2,NDRG1,DLL4,CD74,WNT4,BCL6,IL21R,NR4A3,MT1G,MICB,GPR183,HDAC9,IKZF3,UBD,HAVCR2,TNFSF9,MICA,IL2RB,LEPR,HLA-E,RELB,FYN,CD79A,ULBP2,HDAC5,CSF1,ULBP1,TNFSF4,KLF6,CLEC7A,JMJD6,RSAD2,SELPLG,CCL5,CX3CL1,RBPJ,ZFP36L1,BCL3,LGALS1,IL11,FOXP3,ZBTB1,CSF2,IL8,RNF168,LCK,STK11,WAS,PI4K2A,FNIP1,PIK3CD,TLR1,MFNG,CDH17,SRF,SATB1,SEMA4A,LY6D,ADAM17,RC3H1,NKAP,BRAF,S100A13,SWAP70,TRAF6,TSC1,ELF4,SBNO2,VAMP8…
GO_NEGATIVE_REGULATION_OF_HYDROLASE_ACTIVITY	0.366814	1.60725	0	0.0806585	397	279	CRYAB,TNF,ANGPTL4,APOA1,SPINK1,SERPINB7,C4A,PTX3,WFIKKN1,TNNT2,VEGFA,CST1,ZFYVE1,HERPUD1,LEPR,PI3,GPI,CDKN2D,WNT9A,RENBP,DLG3,SPRY1,TLR9,RGS2,DLG2,SIAH2,NGFR,TFPI,SERPINI1,BIRC3,WFDC3,MMP9,SPINT1,PPP1R15A,RASA4,CNN3,CAMSAP3,CRY2,WFDC2,CSTA,CSTB,ELL,SSPO,SERPINA1,C3,FNIP1,SPINT2,APOC1,NOS3,EGLN1,CSRNP3,KLF4,SORL1,F11R,NOL3,SERPINA5,TMBIM6,WNK1,CST6,DNAJB6,COL7A1,PDE6D,BIRC2,KIAA1244,FKBP1B,RFFL,SL…
GO_REGULATION_OF_ENDOPLASMIC_RETICULUM_UNFOLDED_PROTEIN_RESPONSE	0.525767	1.61311	0.0169492	0.0807593	28	26	HSPA1A,BBC3,BCL2L11,PPP1R15B,PPP1R15A,AGR2,TMBIM6,BFAR,SDF2,NCK1,ERN1,PTPN2,PTPN1,WFS1,BAK1,GNB2L1,HSPA5,POMT1,COPS5,XBP1,TMEM33,DAB2IP,POMT2,BAX,PIK3R1,SDF2L1
GO_REGULATION_OF_CELL_ADHESION	0.350347	1.60595	0	0.0807771	629	445	CCL2,TNF,CXCL13,FOXA2,APOA1,CD74,WNT4,BCL6,RND1,CYP1B1,S1PR1,NR4A3,ABI3BP,VEGFA,HAVCR2,MAP3K8,TNFSF9,EFNA1,VNN1,ITGA5,ETS1,IL28B,LAMA4,VEGFC,EPB41L4B,HLA-E,EPB41L5,PAG1,SAA1,FYN,HLA-A,SOCS5,CYLD,CSF1,HSD17B12,BTN2A2,TNFSF4,SERPINI1,CHRD,PPARA,DNM2,LAMA2,GCNT2,CCL5,CX3CL1,HES1,AGR2,LGALS1,DUSP3,FOXP3,ACP5,HLA-DPA1,ZBTB1,ERBB3,AGER,IL8,TFE3,CYTH1,SLC9A1,CD55,PELI1,ARHGDIG,LCK,NET1,GSN,NINJ1,SDC4,SP…
GO_NEGATIVE_REGULATION_OF_RESPONSE_TO_WOUNDING	0.415894	1.61341	0	0.080819	156	104	APOA1,WNT4,TNFAIP6,PDGFB,DUSP10,TNFAIP3,ETS1,MVK,SAA1,PPARD,HMGCR,TMPRSS6,SOCS5,PPARA,APOE,FOXP3,ZC3H12A,ACP5,CALCRL,SPP1,FAM132A,NOS3,IL20RB,KLF4,ALOX12,ABAT,RPS19,KLK8,C1QTNF3,PLAUR,PRKCD,NOV,PTPN2,NT5E,NLRP3,CD109,ANXA5,METRNL,PROS1,CD276,TNFRSF1A,SERPINE2,ASH1L,APOD,ABR,FAM105B,F2,PRKG1,PPARG,SOCS3,RABGEF1,INPP5F,SERPINF2,ANXA2,NFKB1,GATA3,PTGER4,PSMB4,NR1H3,SLIT2,SERPING1,ADRB2,ISL1,GSTP1,SE…
GO_NEGATIVE_REGULATION_OF_CELL_GROWTH	0.398242	1.60835	0	0.0808285	170	142	CRYAB,FRZB,IFRD1,BCL6,ESR2,DACT3,OSGIN1,BTG1,RERG,SEMA5B,ING1,CDA,SEMA3G,TNK1,CDKN2D,RRAD,PPARD,CDKN1A,INHBA,SERTAD3,IP6K2,SERTAD2,GNG4,CDKN1B,TSPYL2,CDKN2C,SPP1,FGF13,STK11,NTN1,SEMA4A,CDKN2AIP,HYAL1,RTN4R,CTDP1,BDKRB1,DCUN1D3,ADIPOR2,RNF6,ADIPOR1,SEMA7A,NOV,SEMA3C,SEMA6C,ENO1,FLCN,RTN4,SIRT1,SEMA6B,ZC3H12D,SEMA4B,BMPR2,PPP2CA,NAIF1,ACVR1B,APBB1,SERPINE2,ARHGAP4,FOXK1,PLXNA3,NPPA,GNB2L1,GAL,GDF9…
GO_NEGATIVE_REGULATION_OF_PROTEOLYSIS	0.355687	1.60746	0	0.080863	329	225	CRYAB,SPINK1,SERPINB7,C4A,WFIKKN1,VEGFA,CST1,HERPUD1,PI3,GPI,CDKN2D,WNT9A,SIRT4,DNAJB2,RENBP,SIAH2,CHAC1,NGFR,TFPI,SERPINI1,BIRC3,WFDC3,MMP9,SPINT1,PPP1R15A,SDCBP,GABARAPL2,WFDC2,MASP1,CSTA,CSTB,SSPO,SERPINA1,CD55,C3,CLN8,FNIP1,SPINT2,KLF4,SORL1,CSNK2A2,NOL3,SERPINA5,TMEM59,CST6,DNAJB6,COL7A1,BIRC2,RFFL,SLPI,CPAMD8,DHCR24,RECK,CSNK2A1,PLAUR,ARL6IP1,HMSD,USP17L2,LAMP3,IGBP1,CD109,APP,SFN,TRIM39,PT…
GO_PROTEIN_LOCALIZATION_TO_ENDOPLASMIC_RETICULUM	0.403561	1.60595	0	0.0810763	123	120	PDIA2,RPL3L,PPP1R15A,SEC61G,RPL35A,RPS9,RPL12,RPS19,RPS28,OS9,RPS29,RPL39,RPL28,RPS21,RPS26,RPL32,RPL29,RPS15,RPS11,RPS24,RPS20,RPL24,RPL31,RPS18,RPL19,RPL37A,RPL10,RPLP2,RPL11,SRP19,RPL13A,RPL27A,RPL26,RPL36A,RPS27,RPS12,RPL18A,RPL23,RPS27A,RPL18,RPL36,UBA52,RPS13,RPS16,RPL10A,RPS25,UBAC2,RPL21,RPL30,RPL38,KDELR1,RAB3GAP1,RPS23,RPLP1,RPS15A,RPS3A,RPL35,RPS3,RPL6,FAU,RPL27,RPL4,GBF1,RPS4Y1,RPS8,C…
GO_METANEPHROS_DEVELOPMENT	0.457229	1.60765	0.0172414	0.0811185	81	55	WNT4,PDGFB,PDGFRB,ID3,SMO,SIX4,FBN1,SPRY1,CALB1,EYA1,IRX3,HES1,LHX1,FOXD1,PTCH1,PAX8,ROBO2,SOX9,HOXC11,WNT7B,PKD1,FMN1,OSR2,SIX2,LGR4,OSR1,NIPBL,APH1A,HOXA11,BASP1,NF1,KIF26B,GATA3,SOX8,LAMB2,CTNNB1,GDF11,CTSH,DLG5,IRX2,GLI3,EGR1,SIX1,FGF8,ID2,FRAS1,BMP7,STAT1,PKD2,ACAT1,RDH10,SMAD4,FOXJ1,BMP4,BCL2
GO_ANTIMICROBIAL_HUMORAL_RESPONSE	0.584222	1.60472	0.06	0.0811961	52	22	ADM,HLA-E,HIST1H2BJ,HLA-A,BCL3,HIST1H2BK,HIST1H2BF,HIST1H2BG,RPL39,SLPI,SPON2,B2M,APP,FAU,HIST2H2BE,IL36RN,RNASE7,PLA2G1B,HIST1H2BC,PLA2G6,HIST1H2BI,HIST1H2BE
GO_BLASTOCYST_GROWTH	-0.598973	-1.58055	0.0625	0.0813166	17	16	TAF8,NDEL1,SBDS,CTR9,PALB2,RAD51B,ZNF830,RTF1,GINS1,PRPF19,NBN,NCAPG2,ZNF259,BRCA2,GINS4,SALL4
GO_MODULATION_OF_EXCITATORY_POSTSYNAPTIC_POTENTIAL	0.619716	1.60398	0.0196078	0.0814272	30	15	NLGN3,DLG4,STX1A,PTEN,RIMS1,NLGN2,GSK3B,EIF4A3,STX1B,PRKCZ,ZMYND8,MTMR2,DMPK,LRRK2,PTK2B
GO_POSITIVE_REGULATION_OF_INTERLEUKIN_6_PRODUCTION	0.461225	1.60473	0.0188679	0.0814946	68	47	TNF,FIGF,TNFSF9,TLR6,UCN,TLR9,TNFSF4,EREG,NLRP10,IL6R,TLR1,IL1B,TRAF6,AKIRIN2,RIPK2,SPON2,PAEP,F2RL1,P2RX7,CYBA,TBC1D23,TLR3,CARD9,HMGB1,TIRAP,IL6,WNT5A,IL17RC,DDX58,ISL1,TWIST1,XBP1,ARHGEF2,MYD88,HSPD1,ADORA2B,TLR4,MAPK13,HYAL2,NCL,LGALS9,F2R,TLR2,ZBTB20,IL1RL2,PYCARD,NOD1
GO_REGULATION_OF_NF_KAPPAB_IMPORT_INTO_NUCLEUS	0.488493	1.60315	0.0169492	0.0819434	48	40	TNF,PTGS2,NFKBIA,TLR9,CYLD,PRDX1,BCL3,ZC3H12A,PPM1A,SPHK1,EDA,PSMD10,IL1B,NOL3,RBCK1,NFKBIB,C1QTNF3,PPM1B,IL23A,NOV,G3BP2,NLRP3,RHOA,LITAF,FBXW11,TLR3,TRIP6,PRKCQ,IL18,CCDC22,PYDC2,ZNF268,TLR4,BMP7,LGALS9,FAF1,IL18R1,C8orf4,TLR2,EDAR
GO_NUCLEOTIDE_EXCISION_REPAIR_PREINCISION_COMPLEX_STABILIZATION	-0.51963	-1.57811	0	0.0819454	21	20	ERCC5,CUL4B,RBX1,ERCC4,DDB2,GTF2H4,GTF2H5,GTF2H1,CUL4A,DDB1,ERCC3,RPA1,XPA,ERCC2,ERCC1,CHD1L,GTF2H3,PARP1,RPA2,GTF2H2
GO_POSITIVE_REGULATION_OF_LIPID_METABOLIC_PROCESS	0.424335	1.60096	0.0172414	0.0837412	128	86	TNF,APOA1,WNT4,PDGFB,NR4A3,PDGFRB,PTGS2,LDLR,NR1D1,SIRT4,SLC45A3,PNPLA2,SMPD3,PPARA,APOE,APOC1,ABCG1,PPARGC1A,IL1B,ATG14,CREB1,ABHD5,EEF1A2,CREBL2,PRKCD,NT5E,FGFR3,MID1IP1,PRKCE,PLIN5,PTK2,CYR61,CD81,TNFRSF1A,RAC1,CDC42,GNB2L1,LDLRAP1,CTDNEP1,PPARG,TNFAIP8L3,SPTLC1,SREBF1,SCARB1,AMBRA1,GPLD1,NR1H2,ACSL3,NR1H3,SRC,TGFB1,PTCHD2,IRS2,LYN,ADRB2,TWIST1,MAPK9,MLYCD,PLA2G4A,XBP1,POR,PIK3R4,PLA2G6,NSMAF,…
GO_STEROL_TRANSPORT	0.513459	1.59894	0.0204082	0.085194	50	35	APOA1,AKR1C1,LDLR,MSR1,NPC1,LIPG,ABCA5,ABCG4,APOE,APOC1,ABCG1,CEL,NPC2,LCAT,STX12,ABCA7,LRP6,OSBP,LDLRAP1,SYT7,ABCA13,APOM,CLU,SCARB1,CAV1,VPS4B,SOAT2,ABCA2,VPS4A,SCP2,SOAT1,ARV1,OSBPL5,ABCA1,APOB
GO_POSITIVE_REGULATION_OF_NF_KAPPAB_TRANSCRIPTION_FACTOR_ACTIVITY	0.42282	1.59516	0	0.0862462	132	110	TNF,HSPA1A,HSPA1B,IKBKG,NFKBIA,MAP3K13,TLR9,RIPK4,MID2,NFKB2,TRIM38,TERF2IP,AGER,CAT,TRIM13,SPHK1,EDA,IL6R,IRAK2,CIB1,IL1B,TRIM62,RBCK1,RELA,TRAF6,NFKBIB,BCL10,ICAM1,RIPK2,CTH,KRAS,TAB2,AMH,CFLAR,ITGB2,RPS27A,UBE2V1,RPS6KA5,CARD14,NLRP3,UBA52,TRADD,TRIM5,ADAM8,MTPN,RPS3,PRKCI,PRKD2,S100A9,PRKCZ,FER,TLR3,CLU,TRIM15,NPM1,ERC1,NFKB1,PRKCH,TRIM8,TRIM25,DDRGK1,TRAF2,TRIM37,MALT1,TGFB1,TIRAP,PRKCQ,PRKD…
GO_REGULATION_OF_CELL_GROWTH	0.348892	1.59577	0	0.0863929	391	316	CRYAB,FRZB,IFRD1,IGFBP3,WISP1,IGFBP5,CD38,BCL6,ESR2,DACT3,OSGIN1,BTG1,VEGFA,RERG,SEMA5B,ING1,CDA,SEMA3G,TNK1,CDKN2D,RRAD,PPARD,UCN,TRPV2,CDKN1A,INHBA,SERTAD3,IP6K2,SERTAD2,NKX6-1,GNG4,SLC44A4,DNM2,CDKN1B,RAB33B,TMEM97,APOE,SDCBP,TSPYL2,CDKN2C,HBEGF,DPYSL2,SLC9A1,SPP1,FGF13,SPHK1,NET1,STK11,PAPPA2,SYT17,ACSL4,DDR1,MUC12,CIB1,NTN1,IST1,PSMD10,MMP14,SYT1,SRF,SEMA4A,RIMS1,ADAM17,CDKN2AIP,GOLGA4,ALOX1…
GO_REGULATION_OF_PROTEIN_HOMOOLIGOMERIZATION	0.578304	1.59526	0.0408163	0.0864596	16	16	BBC3,BMF,BCL2L11,CLDN7,GNB2L1,BID,CLU,SMCR7,BCL11A,PEX14,SRC,FAS,CRBN,PEX5,BIK,HRK
GO_TEMPERATURE_HOMEOSTASIS	0.585151	1.59443	0.0208333	0.0865914	26	17	IL1A,EDN2,ARRDC3,NR1D1,PPARGC1A,IL1B,FOXO1,ACADVL,STAT3,FTO,ADRB2,GPX1,ADORA1,ADRB1,TNFRSF11A,DRD1,NTSR1
GO_MICROTUBULE_BUNDLE_FORMATION	0.454556	1.59652	0.0208333	0.0866836	69	49	ARMC4,HYDIN,CCDC164,LRGUK,RP1L1,FAM190B,UBE2B,TPPP3,CCDC40,MARK4,CCDC151,GAS2L2,LRRC6,NCKAP5L,FES,TTLL5,MAP1S,ZNF207,ZMYND10,CCDC114,TPPP,SPAST,TTLL3,KIF20A,BBS2,CAPN6,TTLL1,C11orf63,DYX1C1,CLIP1,MAP2,NAV1,RP1,SPAG1,DNAH1,CLASP1,PSRC1,GAS2L1,DNAH7,DNAH5,PRC1,CCDC103,CDK5RAP2,PLK1,MAP1B,HEATR2,RSPH1,DNAAF2,CC2D2A
GO_CARBOHYDRATE_BIOSYNTHETIC_PROCESS	0.415834	1.59592	0	0.0867026	121	92	PCK1,PPP1R3C,ATF3,PGM5,ALDOC,GBE1,ENO2,PGAM2,AKR1B1,NR1D1,GPI,PGK1,SLC25A1,GAPDH,TKT,ST6GALNAC6,PGAM1,CRY1,ATF4,PER2,PPARGC1A,ISYNA1,PHKG1,CRTC2,GPD1,IMPAD1,CSGALNACT2,SLC2A1,GOT1,TPI1,PHKG2,RPS27A,EXT1,ENO1,UBA52,CHST15,HAS3,EXT2,PCK2,B3GNT1,ENO3,B4GALT1,ALDOA,BPGM,EPM2A,IMPA1,GYG2,PGD,UGP2,PGM1,CHST11,B3GNT2,NDST1,GPD2,B3GNT3,B3GALT1,ST6GALNAC5,CHST10,PGM2,NANS,GLT8D1,SLC25A12,MDH1,AKR1A1,MPDU1…
GO_POSITIVE_REGULATION_OF_DNA_BIOSYNTHETIC_PROCESS	-0.4201	-1.57073	0	0.0871695	59	55	PDGFB,PDGFRB,KLF4,GSK3B,HMBOX1,TNKS,MAP2K7,MAPK3,TNKS2,PRKD2,OBFC1,PKIB,GRHL2,WRAP53,NEK7,SRC,PRKCQ,NOX4,NEK2,HNRNPA1,CHTF8,FGFR4,CTNNB1,DDX39B,MAP3K4,ATM,CCT8,MAPK1,TCP1,C3AR1,CCT4,AURKB,CCT3,ARRB2,MAPKAPK5,PTK2B,ACD,CCT6A,CCT7,CHTF18,RFC5,MAPK15,POT1,NVL,DKC1,RFC2,PNKP,DSCC1,ATR,CCT2,CCT5,RFC4,PARM1,RFC3,MYC
GO_REGULATION_OF_MESONEPHROS_DEVELOPMENT	0.550389	1.59295	0.04	0.0873044	26	20	WNT2B,VEGFA,SMO,SIX4,LHX1,PAX8,SOX9,MAGED1,SIX2,LGR4,TACSTD2,BASP1,HNF1B,GATA3,SOX8,HOXB7,TGFB1,SIX1,NOG,BMP4
GO_GLYCOSYL_COMPOUND_BIOSYNTHETIC_PROCESS	-0.384383	-1.56772	0	0.0877293	120	107	CDA,PANK3,UPP1,ADSSL1,PANK1,GUK1,AK4,SLC26A1,PKLR,AK1,C11orf83,TCIRG1,ATP5E,NT5E,PRKAG2,ATP5I,PANK4,ATP5G2,AKD1,ATP5L,PANK2,PAPSS2,NME9,UPRT,PDCL,ATP5O,ALDOA,ATP5C1,CMPK1,DHFRL1,ATP6V0A1,ACACA,MAT2B,GBAS,UCK1,PPCS,PPCDC,AK3,ATP5J2,NME7,TGFB1,HDHD1,SLC35B2,DCAKD,ATP5G3,ATP5B,ATP5F1,TYW5,NME4,ATP5D,APRT,ATP5J,IMPDH2,DCTD,CTPS2,ATP5H,PAPSS1,SURF1,GMPS,ATP5A1,COASY,TXNDC9,MAT1A,CHCHD10,TK2,AK2,NME3,D…
GO_REGULATION_OF_LEUKOCYTE_MEDIATED_IMMUNITY	0.401195	1.59063	0	0.0878111	156	105	CCL2,LTA,TNF,HMOX1,BCL6,HAVCR2,MICA,HLA-E,APLF,HLA-A,TNFSF4,RSAD2,GAB2,FOXP3,HLA-B,ZBTB1,AGER,HPX,C3,WAS,IL20RB,IL1B,TAP1,TRAF6,VAMP8,ICAM1,IL23A,PRAM1,FES,B2M,PDPK1,STXBP2,VAMP2,NLRP3,FZD5,STX4,IL27RA,TNFSF13,ABR,AP1G1,VAMP3,F2RL1,RAC2,LAG3,P2RX7,DUSP22,SNX6,PPP3CB,PRKCZ,FER,TLR3,C10orf54,VAMP7,RABGEF1,TRPM4,STAT5B,GATA3,PTPN6,TRAF2,CEACAM1,HMGB1,PVRL2,MALT1,TGFB1,BST2,IL7R,PAXIP1,SERPINB9,LAMP1…
GO_NEGATIVE_REGULATION_OF_CELL_DIFFERENTIATION	0.341214	1.59083	0	0.0879803	609	443	TNF,FOXA2,FRZB,IFRD1,IGFBP5,INSIG1,CD74,WNT4,BCL6,IAPP,DACT3,PDGFB,DDIT3,DUSP10,CNTF,FOXE3,ID3,SEMA5B,EFNA1,TRIB3,SMO,INHA,NLGN3,NFKBIA,MYCN,N4BP2L2,SLC6A4,MSTN,SEMA3G,PRDM6,WNT9A,PPARD,PGLYRP3,TRIM6,SIX4,HOXA2,INHBA,ARNTL,BBS12,SOCS5,HDAC5,CYLD,FOXO4,SIRT2,NKX6-1,NGFR,IRX3,TNFSF4,RARB,CHRD,ABCA5,AREG,PPARA,LRP1,DNM3,EREG,RNF10,ZBTB46,HES1,RBPJ,APOE,LGALS1,DLX2,FOXP3,S1PR3,SPP1,KCTD11,FGF13,RBM15…
GO_NEGATIVE_REGULATION_OF_LIPID_METABOLIC_PROCESS	0.456095	1.5913	0	0.0880585	80	59	TNF,INSIG1,PIK3IP1,WNT4,PDGFB,TRIB3,PROX1,UGT1A6,SIRT4,AKR1C3,INSIG2,APOE,WDTC1,STK11,SNAI1,APOC1,SNAI2,IL1B,PPP2R5A,PIK3CG,HCAR2,ACADVL,ATP1A1,SIRT1,PLIN5,SLC27A1,REST,ORMDL1,APOD,CRTC3,BSCL2,GPLD1,ERLIN1,NFKB1,BMP2,SOD1,PDE3B,KIAA0226,CCNC,LPCAT1,SIK1,ORMDL2,FBXW7,ADORA1,DAB2IP,PDGFA,GFI1,AKT1,PRKAA1,PIBF1,SCAP,ERLIN2,CYP27B1,METTL20,DGAT2,BRCA1,GPER,ACACB,FGF19
GO_SENSORY_PERCEPTION_OF_TASTE	-0.457359	-1.56817	0.0222222	0.0881981	67	33	SCNN1B,CST1,AZGP1,SCNN1A,PLCB2,TAS1R3,TAS2R39,TAS2R38,GNB1,ITPR3,TAS2R5,TAS2R4,TAS2R31,TAS2R20,TAS2R10,RTP4,TAS2R40,REEP2,O3FAR1,TAS2R13,TAS2R30,WNT10B,TAS2R3,TAS2R14,TAS2R19,TAS2R43,TAS2R41,TAS2R46,TAS2R50,SCNN1D,TAS2R60,LEF1,GNAT1
GO_REGULATION_OF_B_CELL_MEDIATED_IMMUNITY	0.499784	1.58897	0.0172414	0.0889205	41	28	LTA,TNF,BCL6,APLF,TNFSF4,FOXP3,HPX,C3,IL27RA,TNFSF13,PTPN6,PVRL2,TGFB1,PAXIP1,SUPT6H,CLCF1,C4BPB,NDFIP1,STAT6,CD40,WHSC1,MSH6,EXOSC3,THOC1,SUSD4,FOXJ1,UNG,CD226
GO_NEGATIVE_REGULATION_OF_NOTCH_SIGNALING_PATHWAY	0.547233	1.58785	0	0.0892493	28	26	DLL4,BCL6,NFKBIA,DLK2,BEND6,CHAC1,DLX2,MMP14,NUMB,RFNG,GATA2,HEY2,NRARP,HIF1AN,DLX1,MAGEA1,EGFL7,GDPD5,FBXW7,HEY1,OVOL2,LFNG,BMP7,SLC35C1,C12orf52,C8orf4
GO_REGULATION_OF_FATTY_ACID_METABOLIC_PROCESS	0.459692	1.58638	0.0192308	0.0901196	87	61	APOA1,INSIG1,NR4A3,PTGS2,PDK1,TRIB3,UGT1A6,SIRT4,PDK4,SLC45A3,INSIG2,GK,PPARA,PRKAB2,PDP2,WDTC1,APOC1,PPARGC1A,PDK3,PDHX,ACADVL,PRKAG2,MID1IP1,SIRT1,PLIN5,PANK2,PPARG,PDHB,SREBF1,PDK2,CAV1,NR1H2,ERLIN1,NR1H3,IRS2,LONP2,TWIST1,MAPK9,MLYCD,PLA2G4A,DLD,AKT2,AKT1,MLXIPL,PDPR,PRKAA2,ANXA1,DLAT,MTOR,PDHA1,PIBF1,SCAP,TYSND1,ERLIN2,HNF4A,CPT1A,IRS1,METTL20,DGAT2,BRCA1,ACACB
GO_COGNITION	0.37355	1.58289	0	0.0903846	251	165	GRIN2A,NPTN,ESR2,PTGS2,FOXP2,PTCHD1,NLGN3,ITGA5,SLC17A7,SLC6A4,KCNK4,GPI,UCN,FYN,CBR3,HMGCR,CALB1,CPEB3,PJA2,OXTR,LINS,GNAS,DLG4,FGF13,PPP1R1B,CLN8,PTGS1,PAIP2,PTEN,TH,IL1B,SRF,STRA6,BRAF,VLDLR,KLK8,ARF4,CREB1,GM2A,BTG2,MECP2,PARK2,BTBD9,KAT2B,MAGT1,KRAS,SLC8A2,FZD9,IFT20,NTAN1,MDK,CEBPB,FOS,ST3GAL4,DGCR2,HLA-DRA,GPR155,AMFR,SYNJ1,MLL,EIF4EBP2,APP,PRNP,SLC11A2,ITGB1,EP300,ARC,EIF4A3,ABCA7,DEAF1,M…
GO_OSTEOCLAST_DIFFERENTIATION	0.530798	1.58439	0.0172414	0.0905422	30	26	TNF,CSF1,CSF1R,GAB2,OSTM1,ACP5,JUNB,TRAF6,SBNO2,CD109,SH3PXD2A,MAPK14,FOXP1,FARP2,EFNA2,TFRC,ANXA2,SRC,PAFAH1B1,SNX10,CTNNB1,GLO1,EPHA2,TNFRSF11A,LRRK1,FAM20C
GO_SKELETAL_MUSCLE_ORGAN_DEVELOPMENT	0.413227	1.58553	0	0.0905775	137	88	CNTFR,IGFBP5,NUPR1,ATF3,FOXP2,ACTA1,SMO,MAFF,KLHL31,SIX4,NPHS1,CSF1R,NGFR,VAMP5,ASS1,SAP30,ZNF238,STRA6,MEF2D,CDON,SVIL,BTG2,PLAGL1,MYL6,GTF3C5,MYLK2,FOS,IGSF8,HOMER1,CFLAR,LEMD2,PITX1,EP300,COPS2,NR2F2,GPCPD1,BCL9,MYL6B,FOXN2,EMD,BASP1,MAPK14,EGR2,NCOR1,KLF5,EEF2,HMG20B,LARGE,NF1,BIN3,RB1,CAV1,BCL9L,NOTCH1,HIVEP3,KIAA1161,SOX8,CAV2,MYH15,CSRP3,EOMES,FLNB,SKI,SIN3B,XK,MYH14,STAC3,GPX1,SEPN1,CTSB,…
GO_POSITIVE_REGULATION_OF_CHEMOKINE_PRODUCTION	0.541225	1.58312	0	0.0906012	49	29	TNF,CD74,HMOX1,HAVCR2,TLR9,CSF1R,IL6R,IL1B,ADAM17,RIPK2,MAVS,TLR3,DDX3X,P2RY2,TIRAP,IL6,WNT5A,HIF1A,TWIST1,MAPK9,EIF2AK2,FFAR2,ADORA2B,TLR4,LGALS9,IL4R,TLR2,PYCARD,C5
GO_I_KAPPAB_KINASE_NF_KAPPAB_SIGNALING	0.461276	1.58475	0	0.0907623	70	60	TNF,NKIRAS2,IKBKG,RELB,TLR9,REL,BIRC3,NFKB2,BCL3,LY96,TANK,IRAK2,TNIP2,RBCK1,TRAF6,BCL10,BIRC2,NFKBIL1,AZI2,RIPK2,TAB2,RPS27A,TIFA,UBA52,TRADD,TNFRSF1A,AVPR2,NKIRAS1,TBK1,ROCK1,TLR3,SNIP1,CD14,ERC1,NFKB1,CARD9,TRIP6,TRAF2,TAB1,PRDX4,ZNF675,TAB3,MAP3K14,RIPK3,TIAF1,UBB,RNF31,RIPK1,SHARPIN,DAB2IP,ROCK2,ZNF268,IKBKB,CHUK,TLR4,PTPLAD1,MAP3K7,TLR2,IRAK1BP1,IKBKE
GO_METANEPHRIC_NEPHRON_MORPHOGENESIS	0.605098	1.58338	0.047619	0.0907747	21	15	WNT4,PDGFRB,SMO,HES1,LHX1,PAX8,SOX9,PKD1,FMN1,SIX2,LGR4,KIF26B,SOX8,PKD2,BMP4
GO_LOCALIZATION_WITHIN_MEMBRANE	0.399299	1.58355	0	0.0910387	122	100	RFTN1,GRIK2,RAPSN,ATP1B1,DLG3,DLG2,AREG,APOE,RILP,DLG4,SERPINA1,STX5,GOLGA2,SEC24A,TBC1D20,SNX3,LMAN1,COL7A1,FNTA,TRAPPC6A,ITGB7,WDR19,ITGB2,RILPL2,CNIH2,DLG1,RALA,TFG,RAB1A,RAB1B,AGRN,TRAPPC3,ITGB1,SEC24D,ETV5,TRAPPC6B,CD59,RAC1,NAPA,SEC24B,TMED10,CUL3,SEC23A,SEC24C,TGFA,CNIH,TRAPPC5,SAR1B,TMED2,PPP6C,SSNA1,TRAPPC1,LRP4,GORASP1,TRAPPC10,GRIK5,SEC31A,RER1,USO1,MCFD2,GOSR2,KLHL12,SEC13,CDH2,MAGI2,…
GO_CELLULAR_RESPONSE_TO_EXTRACELLULAR_STIMULUS	0.382405	1.5806	0	0.0911013	188	157	PCK1,FOXA2,RNF152,WNT4,HMOX1,ATF3,WNT2B,GABARAPL1,PCSK9,ULK1,ZFYVE1,MAP1LC3B2,NR4A2,AKR1C3,CDKN1A,PDK4,SIRT2,RRAGC,CDKN2B,SLC38A2,UPP1,CCL5,PPP1R15A,CPEB4,GABARAPL2,ZC3H12A,SPHK1,FNIP1,ATF4,NUAK2,MAP1LC3A,SRF,ATG14,VLDLR,PMAIP1,TSC1,PIM1,COL1A1,ABP1,ICAM1,ASNS,FOXO1,SLC2A1,EIF2AK3,TNC,FOS,PPM1D,MTMR3,GLUL,USF2,USF1,SIRT1,IL15,ITGB1,BMPR2,NCOA1,SREBF2,RRAGD,PAWR,ALB,CTSL2,KIF26A,USP33,DAP,GAS6,WDR…
GO_POSITIVE_REGULATION_OF_NEURON_APOPTOTIC_PROCESS	0.47615	1.58078	0	0.0912302	47	42	GRIK2,BBC3,DDIT3,RAPSN,PCSK9,FOXO3,BCL2L11,AGER,ATF4,TFAP2A,PMAIP1,PARK2,GSK3B,MAP3K11,ATF2,MAP2K7,CDC34,PAWR,UBE2M,CASP9,CDC42,SRPK2,CASP3,MCL1,NF1,GRIK5,NQO1,EPHA7,CTNNB1,PIN1,JUN,CASP2,FBXW7,ITGA1,ATM,CDK5,BAX,AIFM1,HDAC4,TP53,CCL3,TGFB2
GO_REGULATION_OF_MUSCLE_ADAPTATION	0.460263	1.58083	0.0175439	0.0915364	63	49	IGFBP5,FBXO32,NR4A3,SCN5A,ACTN3,ERRFI1,RGS2,SLC9A1,NOS3,PPARGC1A,KLF4,NOL3,CTDP1,PRKCA,GSK3B,CAMK2D,EP300,MTPN,TNNT1,ECE1,NEDD4,AKAP13,PDE5A,MTMR4,P2RX4,CDK9,CAMK2G,GSK3A,ATP2B4,PIN1,GTF2IRD1,AKAP6,TNNC1,DDX39B,LMCD1,GLRX3,RPS6KB1,ATP2A2,SEPN1,IL6ST,AKAP1,MTOR,EDN1,PPP3CA,PDE9A,HDAC4,GTF2I,ADK,PARP1
GO_RESPONSE_TO_LIPOPROTEIN_PARTICLE	0.585517	1.57744	0.0185185	0.0922366	20	16	CCL2,HMGCS1,NPC1,CCL5,ABCG1,ADAM17,ITGB2,ITGB1,SREBF2,CD81,CD9,PPARG,SIGLEC15,F3,SYK,ABCA1
GO_REGULATION_OF_CYTOKINE_PRODUCTION	0.352548	1.5788	0	0.0922829	563	405	TNFRSF9,CCL2,LTA,TNF,IL1A,CCL20,FIGF,APOA1,UBASH3A,CD74,HMOX1,SERPINB7,BCL6,CYP1B1,NR4A3,HSPA1A,HSPA1B,PTGS2,DDIT3,HAVCR2,TNFSF9,PER1,INHA,TNFAIP3,HLA-E,TLR6,SAA1,UCN,RELB,PGLYRP3,TRIM6,INHBA,HLA-A,TLR9,ERRFI1,SOCS5,OTUD7B,SULF1,CYLD,CSF1R,BTN2A2,REL,TNFSF4,BIRC3,RSAD2,EREG,CX3CL1,NFKB2,BCL3,LY96,FOXP3,GPRC5B,TAX1BP1,TRIM38,ZC3H12A,HLA-B,ACP5,HLA-DPA1,S1PR3,NLRP10,CSF2,KLF2,AGER,PELI1,C3,SPHK1,IL…
GO_POSITIVE_REGULATION_OF_FATTY_ACID_METABOLIC_PROCESS	0.548619	1.57675	0.0175439	0.0924081	33	22	APOA1,NR4A3,PTGS2,SLC45A3,PPARA,PPARGC1A,MID1IP1,PLIN5,PPARG,NR1H2,NR1H3,IRS2,TWIST1,MAPK9,MLYCD,PLA2G4A,AKT2,MLXIPL,ANXA1,HNF4A,CPT1A,IRS1
GO_REGULATION_OF_PEPTIDE_SECRETION	0.38962	1.57766	0	0.0924977	209	138	TNF,RAPGEF4,FOXA2,CD38,CD74,APLN,TFR2,NR1D1,PPARD,UCN,KISS1,SIRT4,HMGCR,ARNTL,NKX6-1,TMEM27,CCL5,PIM3,RAB8B,ACVR1C,GNAS,PFKFB2,NPFF,STX1A,PAX8,FAM132A,PER2,IL1B,RFX3,ABAT,PRKCA,SIDT2,PARK2,NLGN2,FKBP1B,ITPR1,SLC2A1,MCU,BAD,NOV,NCOA6,GLUL,ANXA5,PRKCE,SYBU,C2CD2L,STX4,REST,SOX4,ARRB1,GLUD1,PDE4C,RAP1A,HMGN3,S100A9,GIPR,AACS,SYT7,MIDN,SLC25A5,PFKL,PPP3CB,SERP1,SLC25A4,SREBF1,PTPN11,PHPT1,GPLD1,TARDB…
GO_EPIDERMAL_GROWTH_FACTOR_RECEPTOR_SIGNALING_PATHWAY	0.479174	1.57804	0	0.0924994	55	51	GRB7,PAG1,RASSF2,SOCS5,AREG,EREG,HBEGF,REPS2,SOX9,ADAM17,CBL,GAB1,ARF4,GRB2,FES,KRAS,PDPK1,PIK3C2A,KIF16B,EGF,FAM83B,RPS6KA5,PIK3CA,CAMLG,PTK2,FAM59A,SOS1,NRAS,IQGAP1,EPS15,PTPN11,BCAR1,ABL1,SRC,TGFB1,SHC1,HRAS,ERBB2IP,PXN,PLCE1,EPS8,EGFR,FAM83A,PLCG1,BTC,SHC3,DGKD,PTK2B,PIK3R1,CSK,VIL1
GO_POSITIVE_REGULATION_OF_PRODUCTION_OF_MOLECULAR_MEDIATOR_OF_IMMUNE_RESPONSE	0.443899	1.57135	0.0192308	0.0933955	64	45	CD74,NR4A3,HLA-E,TRIM6,HLA-A,TNFSF4,RSAD2,GPRC5B,DEFB103A,HPX,TRAF6,BCL10,MZB1,SPON2,B2M,KLK7,SEMA7A,NLRP3,FZD5,STX4,TNFSF13,VAMP3,F2RL1,PRKCZ,GATA3,TRAF2,MALT1,TGFB1,PAXIP1,IL6,WNT5A,CLCF1,XBP1,KLK5,FFAR2,STAT6,CD40,WHSC1,MSH6,TLR4,EXOSC3,TNFRSF14,IL4R,MAP3K7,UNG
GO_REGULATION_OF_T_CELL_CYTOKINE_PRODUCTION	0.574371	1.57454	0.0384615	0.0934372	22	16	HLA-A,TNFSF4,RSAD2,FOXP3,TRAF6,B2M,NLRP3,FZD5,PRKCZ,C10orf54,TRPM4,GATA3,TRAF2,MALT1,HFE,MAP3K7
GO_NEGATIVE_REGULATION_OF_RESPONSE_TO_OXIDATIVE_STRESS	0.503766	1.57305	0.02	0.0934608	35	28	NR4A3,VNN1,PINK1,GPR37L1,ATF4,PSAP,NOL3,SOD2,PARK2,SIRT1,HSPB1,GNB2L1,EPOR,NFE2L2,LRRK2,NONO,HSPH1,HIF1A,BAG5,MAPK7,GPX1,TXN,PARK7,AKT1,MET,HTRA2,PYCR1,TRAP1
GO_POSITIVE_REGULATION_OF_NEURON_DEATH	0.443758	1.56959	0.0212766	0.0934648	67	58	DDIT4,GRIK2,BBC3,DDIT3,RAPSN,PCSK9,FOXO3,NGFR,BCL2L11,APOE,AGER,ATF4,TFAP2A,PMAIP1,PARK2,GSK3B,MAP3K11,BAD,ELK1,ATF2,MAP2K7,CDC34,PAWR,UBE2M,DAXX,CASP9,CDC42,SRPK2,CASP3,CLU,MCL1,NF1,ABL1,PICALM,GRIK5,TP53BP2,NQO1,EPHA7,CTNNB1,PIN1,JUN,CASP2,FBXW7,ITGA1,ZNF746,ATM,CDK5,BAX,MTOR,IKBKB,AIFM1,MAP3K5,HDAC4,EIF2S1,TP53,AIMP2,CCL3,TGFB2
GO_NEGATIVE_REGULATION_OF_FIBROBLAST_PROLIFERATION	0.551405	1.57322	0.0204082	0.0935506	27	22	LTA,NUPR1,FTH1,MED31,MORC3,DACH1,PMAIP1,EMD,PPARG,NF1,MED25,C1QL4,CDC73,SKI,B4GALT7,PARP10,GSTP1,DAB2IP,BAX,IFI30,TP53,MYC
GO_NEGATIVE_REGULATION_OF_MUSCLE_CELL_DIFFERENTIATION	0.486091	1.57148	0.0208333	0.0935674	55	43	TNF,PDGFB,DDIT3,ID3,MSTN,PRDM6,PPARD,HDAC5,FOXO4,EREG,SOX9,CTDP1,NOV,CFLAR,TBX3,HDAC3,MED28,EZH2,DAXX,HEY2,MSX1,NOTCH1,GSK3A,BMP2,SOX8,TGFB1,BHLHA15,CSRP3,IL18,XBP1,PTBP1,BHLHE41,ANKRD17,CEACAM5,HDAC1,CXCL10,ZFHX3,HDAC4,NKX2-5,PRICKLE1,MBNL3,BMP4,DKK1
GO_NEGATIVE_REGULATION_OF_LOCOMOTION	0.367635	1.56983	0	0.0936353	263	201	CCL2,CXCL13,IGFBP3,IGFBP5,DLL4,WNT4,VCL,HMOX1,CYP1B1,PTX3,SEMA5B,ARRDC3,TP53INP1,KRIT1,SEMA3G,PPARD,CLIC4,HDAC5,SULF1,CHRD,LRP1,MID2,TRIM31,APOE,ACVR1C,AGER,PADI2,GSN,STK24,WAS,SPINT2,ROBO2,PTEN,PPARGC1A,IFITM2,SRF,STARD13,TRIM11,KLF4,SEMA4A,DACH1,SNX3,BRAF,CD63,GSK3B,SRGAP3,RECK,RAP2A,SCAI,MMRN2,AP1AR,PTPRK,RAP2B,SEMA7A,NOV,SEMA3C,SEMA6C,SRGAP2,RAP2C,CTNNA1,PTPN2,FLCN,TACSTD2,STAT3,SEMA6B,SEMA4B…
GO_CELLULAR_RESPONSE_TO_TOXIC_SUBSTANCE	0.521556	1.57349	0	0.0936411	25	19	PINK1,CDKN1B,PPP1R15A,CERS1,SLC9A1,IL1B,PARK2,ABTB2,EP300,CRIP1,OGT,PLA2G4F,HSPA5,MDM2,RAB10,PPP1R9A,HIF1A,PLA2G4A,HMBS
GO_NEURON_MATURATION	0.538511	1.57399	0.0322581	0.0936893	30	21	RND1,CDKN1C,NR4A2,SCARF1,GLDN,MECP2,SPTBN4,APP,AGRN,LGI4,SCLT1,NTN4,MTCH1,FARP2,GNAQ,CLN5,RB1,PICK1,IRX5,ANKS1A,KCNIP2
GO_REGULATION_OF_REACTIVE_OXYGEN_SPECIES_BIOSYNTHETIC_PROCESS	0.459435	1.57256	0	0.0937095	65	45	TNF,PTX3,PTGS2,DNM2,DDAH2,ZC3H12A,ACP5,KLF2,ASS1,IL1B,KLF4,INSR,ICAM1,ITGB2,STAT3,TSPO,RAB27A,SLC25A33,NOS1AP,OGT,CYBA,P2RX4,CLU,CAV1,HSP90AB1,ATP2B4,GLA,DDAH1,IL6,MAPK9,ZNF205,JAK2,EGFR,PARK7,AKT2,AKT1,MTOR,EDN1,TLR5,HSP90AA1,TLR4,PTK2B,PKD2,HDAC4,TRAP1
GO_REGULATION_OF_ACUTE_INFLAMMATORY_RESPONSE	0.472288	1.57017	0.0377358	0.0937653	74	46	TNF,C4A,C2,PTGS2,OSM,CCL5,MASP1,CD55,C3,IL20RB,IL1B,CREB3L3,PIK3CG,NLRP3,CFH,ADAM8,PROS1,ASH1L,OSMR,CD59,C4B,PPARG,CFP,CFI,SERPING1,IL6,EDNRB,GSTP1,CFB,C4BPB,PLA2G4A,C8G,VTN,ADORA1,IL6ST,PHB2,FFAR2,CD46,RHBDD3,ZP3,C3AR1,TNFRSF11A,PHB,C1QBP,SUSD4,C5
GO_GLUCAN_METABOLIC_PROCESS	0.47488	1.57154	0.0175439	0.0938244	58	48	PPP1R3C,PGM5,PPP1R3B,GBE1,MGAM,NR1D1,PYGM,STBD1,PER2,STK40,PHKG1,GSK3B,PPP1CC,PHKG2,RPS27A,UBA52,PRKAG2,PPP1CB,EPM2A,GYG2,CALM2,PPP1R3E,GAA,UGP2,PGM1,GSK3A,GNMT,PPP1R2,PPP1R1A,PGM2,CALM3,PPP1CA,UBB,PHKA2,PPP1R3D,GYS1,IL6ST,PFKM,AKT2,AKT1,CALM1,PHKB,PYGL,PYGB,AGL,PHKA1,NHLRC1,CPS1
GO_NEGATIVE_REGULATION_OF_LIPID_BIOSYNTHETIC_PROCESS	0.488516	1.56811	0.0192308	0.0938602	44	37	INSIG1,WNT4,PDGFB,TRIB3,PROX1,AKR1C3,INSIG2,APOE,WDTC1,STK11,SNAI1,APOC1,SNAI2,ACADVL,ATP1A1,SIRT1,SLC27A1,REST,ORMDL1,ERLIN1,NFKB1,BMP2,SOD1,LPCAT1,SIK1,ORMDL2,FBXW7,PDGFA,GFI1,PRKAA1,PIBF1,SCAP,ERLIN2,CYP27B1,BRCA1,GPER,FGF19
GO_PLASMA_LIPOPROTEIN_PARTICLE_CLEARANCE	0.593011	1.56835	0.0588235	0.0938661	21	15	APOA1,HMOX1,LDLR,MSR1,APOE,APOC1,VLDLR,LRP6,LDLRAP1,APOM,SCARB1,EHD1,LMF1,APOB,DGAT2
GO_NEGATIVE_REGULATION_OF_NF_KAPPAB_TRANSCRIPTION_FACTOR_ACTIVITY	0.46661	1.56727	0	0.0938892	68	55	CYP1B1,HAVCR2,TNFAIP3,NFKBIA,TLR9,CYLD,COMMD7,FOXP3,TAX1BP1,ZC3H12A,CAT,PELI1,PRMT2,IRAK2,PSMD10,KLF4,RBCK1,NFKBID,NFKBIL1,ITCH,PIAS4,COMMD6,NLRP3,SIRT1,ARRB1,DAP,FAM105B,NLRC5,TRIM37,MAP2K5,AIM2,PARP10,TRAF3,ZNF675,IRAK1,ERBB2IP,UFL1,USP7,RWDD3,DAB2IP,SIVA1,BRMS1,GFI1,CDK5RAP3,PYDC2,DNAJA3,ARRB2,BMP7,COMMD1,TRIM21,ANXA4,PYCARD,SETD6,IRAK3,FOXJ1
GO_LIPID_LOCALIZATION	0.36455	1.56858	0	0.0939956	264	194	TNF,APOA1,ABHD4,AKR1C1,ABCA10,STARD4,SFTPA1,LDLR,SLC10A5,SLCO2A1,MSR1,NPC1,PPARD,SLCO1A2,NMB,STARD10,INHBA,PNPLA2,LIPG,ABCC2,ABCA5,PPARA,ANO6,ABCG4,PRKAB2,ACSL1,APOE,ACVR1C,OSBPL11,PLA2G10,OSBPL2,SPNS2,CLN8,TMEM30B,GULP1,ACSL4,PLEKHA8P1,CRY1,APOC1,PSAP,ABCG1,CEL,IL1B,SORL1,ATP8A2,PLEKHA8,SERPINA5,ABCA4,GLTP,VLDLR,NPC2,GM2A,APOL6,LCAT,LRP10,PNPLA8,SLCO1B3,PRKAG2,PCTP,PLIN5,SLC27A1,OSBPL9,ATP8B1,NC…
GO_MAINTENANCE_OF_PROTEIN_LOCALIZATION_IN_ORGANELLE	0.55156	1.56758	0.04	0.0940176	29	28	HK2,PINK1,PDIA2,BCL3,SYNE1,MORC3,HK1,SUN1,OS9,TAF8,TAF3,SUN2,KDELR1,TSPO,TOPORS,PML,SUPT7L,HSPA5,ANKRD13C,KDELR2,PDIA3,GRIK5,ARL2BP,BBS4,ARL2,AKT1,KDELR3,GPAA1
GO_MODULATION_OF_SYNAPTIC_TRANSMISSION	0.361456	1.57161	0	0.094083	301	188	CCL2,CD38,GRIN2A,KLHL24,GRIK2,NPTN,PTGS2,RAPSN,NLGN3,SLC6A4,PINK1,STAU1,UCN,KISS1,SYT11,CALB1,RAB3B,CPEB3,NGFR,SYP,LAMA2,CPLX3,APOE,OXTR,PLCL1,DLG4,ACHE,VGF,SPHK1,STX1A,RAB3A,PAIP2,PER2,FMR1,PTEN,PPARGC1A,CEL,SYT1,SRF,RIMS1,RARA,STXBP1,ABAT,BRAF,CREB1,MECP2,PARK2,NLGN2,GSK3B,FNTA,KRAS,SLC8A2,PRKACA,RAB5A,VAMP2,CNIH2,ARF1,SYNJ1,GLUL,MLL,EIF4EBP2,PRKCE,RAB3GAP1,DNM1,PPFIA3,YWHAG,STX4,ARC,CLSTN1,PXK…
GO_REGULATION_OF_INTERLEUKIN_1_PRODUCTION	0.481628	1.5666	0.0196078	0.0941672	58	43	CCL20,APOA1,HAVCR2,TNFAIP3,SAA1,ERRFI1,ZC3H12A,ACP5,S1PR3,SPHK1,NLRP2,NLRP3,HSPB1,GAS6,IFNAR1,FOXP1,TRIM16,P2RX7,PML,PTGER4,HMGB1,HDAC2,AIM2,WNT5A,ISL1,GSTP1,NLRP1,JAK2,PANX1,SMAD3,GSDMD,PYDC2,ANXA1,IFI16,CARD8,ARRB2,TLR4,LGALS9,F2R,CASP1,PYCARD,CCL3,NOD1
GO_POSITIVE_REGULATION_OF_CYCLIN_DEPENDENT_PROTEIN_KINASE_ACTIVITY	0.493396	1.56538	0	0.0944435	36	31	PDGFB,PROX1,CDKN1A,SPDYA,CDKN1B,MAPRE3,PSMD10,HSPA2,ADAM17,PIM1,CCNK,PKD1,CCNL1,CCNY,CCNL2,CCNT1,SRC,FAM58A,CCND2,CCNC,CCND3,CCNH,PSRC1,CDC6,DAB2IP,CCNT2,EGFR,AKT1,STOX1,PKD2,CCND1
GO_CHROMOSOME_CONDENSATION	-0.541245	-1.55765	0	0.0947362	31	28	PHF13,AKAP8L,PAPD7,CHMP1A,ACIN1,HMGA2,AKAP8,TTN,HILS1,CDK1,NUSAP1,NCAPD2,TOP2A,CDCA5,CCNB1,SMC4,SMC2,AIFM1,H1FNT,NCAPH,NCAPG,NCAPG2,NCAPH2,ERN2,NCAPD3,DFFB,PRM3,GPER
GO_POSITIVE_REGULATION_OF_VASODILATION	0.57353	1.56452	0	0.094839	32	19	ADM,HMOX1,ESR2,APLN,PPARD,UCN,NOS3,ALOX12,KAT2B,SCPEP1,PTPRM,F2RL1,ADRB2,PLA2G6,GJA5,GJA1,EPHX2,CPS1,GPER
GO_HISTONE_EXCHANGE	-0.412783	-1.55823	0.0222222	0.0949818	53	47	HIST1H4K,CHD5,RSF1,CENPC1,SPTY2D1,HIST1H4J,CENPO,PSME4,ZNHIT1,NPM1,MIS18BP1,SMARCA5,CENPA,HIST1H4D,CENPQ,CENPT,CENPN,VPS72,CENPW,CENPL,ANP32E,STRA13,HIST1H4E,CENPI,RBBP7,ITGB3BP,CASC5,MLF1IP,HIST1H4I,RNF8,HJURP,NASP,HIST1H4C,HIST1H4B,HIST1H4H,RBBP4,MIS18A,APITD1,HIST4H4,OIP5,CENPH,HIST1H4A,CENPP,HIST1H4L,CENPM,RUVBL1,CENPK
GO_PROTEIN_DEALKYLATION	0.534066	1.56321	0.0517241	0.0957142	29	26	KDM3A,KDM4B,JMJD6,UBE2B,KDM1B,KDM6B,JHDM1D,KDM5C,KDM2B,KDM2A,ARID5B,KDM4C,KDM5B,KDM6A,PHF8,KDM4A,KDM5A,KDM5D,HSF4,KDM3B,JMJD1C,KDM1A,PHF2,ALKBH4,KDM4D,C14orf169
GO_RRNA_CATABOLIC_PROCESS	-0.572447	-1.55182	0	0.0971832	17	15	DEDD2,XRN1,EXOSC8,DIS3,EXOSC7,EXOSC10,EXOSC3,EXOSC4,DIS3L2,DROSHA,EXOSC9,ERN2,DIS3L,EXOSC5,EXOSC2
GO_NUCLEOSIDE_PHOSPHATE_CATABOLIC_PROCESS	-0.416263	-1.55282	0	0.0973538	69	63	UPP1,CAT,GDA,PDE2A,PDE4D,AMPD3,ENTPD4,NT5E,NUDT7,ASPDH,MBD4,PDE4C,PDE8A,PDE5A,PDE4A,HINT1,ENTPD2,DERA,MPG,VCP,PDE10A,PDE3B,SMUG1,MLYCD,PDE7B,NUDT16,GPX1,NT5C2,PNP,ENPP1,NT5M,NUDT15,NUDT18,CNP,NUDT3,PDE7A,XDH,PDE8B,NUDT5,NTHL1,TDG,HPRT1,PDE4B,DUT,NUDT12,MUTYH,NUDT9,NT5C,PDE9A,NEIL1,SMPDL3A,PDE11A,PRTFDC1,ADA,NEIL2,ITPA,DCTPP1,OGG1,C6orf108,NUDT1,SAMHD1,UNG,PDE3A
GO_POSITIVE_REGULATION_OF_TELOMERE_MAINTENANCE_VIA_TELOMERE_LENGTHENING	-0.460802	-1.55362	0	0.0973949	33	33	HMBOX1,TNKS,MAP2K7,MAPK3,TNKS2,OBFC1,PKIB,WRAP53,NEK7,PRKCQ,NEK2,HNRNPA1,CTNNB1,MAP3K4,ATM,CCT8,MAPK1,TCP1,CCT4,AURKB,CCT3,MAPKAPK5,ACD,CCT6A,RTEL1,CCT7,MAPK15,POT1,DKC1,PNKP,ATR,CCT2,CCT5
GO_REGULATION_OF_CELL_CELL_ADHESION	0.352367	1.55935	0	0.0975915	380	252	CCL2,TNF,CXCL13,FOXA2,APOA1,CD74,WNT4,BCL6,NR4A3,HAVCR2,MAP3K8,TNFSF9,VNN1,ETS1,IL28B,HLA-E,EPB41L5,PAG1,FYN,HLA-A,SOCS5,CYLD,BTN2A2,TNFSF4,PPARA,GCNT2,CCL5,CX3CL1,HES1,LGALS1,DUSP3,FOXP3,HLA-DPA1,ZBTB1,AGER,CD55,PELI1,LCK,GSN,SPINT2,SNAI2,IL20RB,ASS1,IL1B,KLF4,IL28A,RARA,RC3H1,ALOX12,ABAT,NKAP,SWAP70,TRAF6,NFKBID,BCL10,PRKCA,EPHB3,GRB2,ITCH,IL23A,RIPK2,CDH1,IRF1,NCK1,BAD,IDO1,SOX2,PRKCD,PDPK1,CE…
GO_REGULATION_OF_NEURONAL_SYNAPTIC_PLASTICITY	0.501888	1.56012	0	0.0977459	49	28	GRIK2,NPTN,SYP,APOE,DLG4,RAB3A,GSK3B,KRAS,SLC8A2,MLL,RAB3GAP1,PPFIA3,ARC,EGR2,NF1,DBN1,SYNGR1,RASGRF1,HRAS,UNC13B,RAB8A,RAB11A,NELF,SYNGAP1,JPH3,NCDN,DRD1,EPHB2
GO_REGULATION_OF_POSTSYNAPTIC_MEMBRANE_POTENTIAL	0.532519	1.55955	0.0363636	0.0977683	55	29	GRIN2A,GRIK2,SCN5A,NLGN3,SLC17A7,SCN4B,CX3CL1,NPFF,HCN2,SCN1B,MECP2,RAB3GAP1,MAPK8IP2,GRIK5,HCN3,PPP1R9A,LRRK2,ADRB2,GRIN2C,HCN4,ADORA1,CDK5,SCN3B,PPP3CA,DGKI,SCN8A,PKD2,SLC29A1,SCN9A
GO_MEMORY	0.457233	1.55706	0	0.0992815	98	59	GRIN2A,PTGS2,ITGA5,SLC17A7,SLC6A4,KCNK4,CALB1,CPEB3,PJA2,OXTR,FGF13,PTGS1,PAIP2,PTEN,TH,IL1B,SRF,VLDLR,KLK8,CREB1,MECP2,BTBD9,KAT2B,SLC8A2,NTAN1,MDK,CEBPB,EIF4EBP2,EP300,ABCA7,PPP3CB,PRKCZ,MLL4,PLCB1,PSEN1,ATP1A3,RASGRF1,ADNP,ATAD1,RPS6KB1,NQO2,ITPR3,PLA2G6,CRTC1,ITGA3,COMT,TACR1,MTOR,JPH3,NTRK2,EIF2AK4,DRD1,RGS14,PLK2,FEN1,CTNS,RIN1,CAMK4,SERPINF1
GO_REGULATION_OF_OLIGODENDROCYTE_DIFFERENTIATION	0.552408	1.55579	0	0.0995306	29	22	CXCR4,DUSP10,SLC45A3,SIRT2,HES1,DLX2,RHEB,PPARG,NF1,TP73,NOTCH1,DLX1,HDAC2,ID4,WDR1,CTNNB1,MTOR,ZNF488,ID2,PRMT5,BMP4,TNFRSF21
GO_CELL_CELL_SIGNALING	0.337468	1.55617	0	0.0996948	767	449	LTA,CXCL13,CCL20,RAPGEF4,FGF12,WISP1,ADM,GRIN2A,CHRNB1,TNFAIP6,SLC6A13,GRIK2,IAPP,SLC6A12,ESR2,PDGFB,ADORA2A,GUCA1B,WNT2B,PYY,RAPSN,C2CD4A,AQPEP,TNFSF9,FGF11,EFNA1,SMO,INHA,SCN5A,NLGN3,SLC17A7,SLC6A4,GABRR2,CRHR1,PHEX,SCN4B,FGF17,PYY2,WNT9A,TFAP2C,NMB,PCSK5,INHBA,DLG3,SYT11,GDF15,FGFBP1,DLG2,SLC12A6,SMPD3,NOVA1,KIF5A,PPFIA4,AREG,TRIM9,GPR1,IL17C,CPLX3,EREG,BAIAP3,CCL5,CX3CL1,HES1,SH3KBP1,APOE,STX…
GO_NUCLEOTIDE_PHOSPHORYLATION	0.457785	1.55581	0	0.0997506	61	50	ALDOC,PFKFB3,ENO2,PGAM2,HK2,PFKFB4,LDHA,GPI,AK7,PGK1,PFKFB2,GAPDH,PGAM1,GUK1,AK4,HK1,PKLR,AK1,DHTKD1,TPI1,ENO1,AKD1,NME9,ENO3,PFKL,ALDOA,PFKP,BPGM,CMPK1,PGM1,NME7,NME4,HKDC1,OGDH,PFKM,PFKFB1,CMPK2,AK2,NME3,ADPGK,HK3,NME6,RAD50,DTYMK,GALK1,NME1,PNKP,AK8,GAPDHS,NME2
GO_SINGLE_ORGANISM_CELL_ADHESION	0.3392	1.55456	0	0.100332	459	307	CD7,TNXB,TNF,DLL4,CD74,WNT4,VCL,CYP1B1,MICB,EFNA1,NLGN3,VNN1,ITGA5,MICA,LEPR,HLA-E,TNIP1,RELB,NEGR1,FYN,CTNNA3,TNFSF4,CLEC7A,ICAM5,JMJD6,RSAD2,CCL5,LIMS2,ZFP36L1,BCL3,GNAS,FOXP3,CAMSAP3,PERP,RAPGEF1,ZBTB1,CSTA,ESAM,MPZL2,GLDN,LCK,STK11,WAS,PIK3CD,NTN1,SOX9,CEL,IL1B,SRF,SATB1,SEMA4A,ADAM17,RC3H1,STXBP1,PKP1,NKAP,BRAF,TSC1,ELF4,DNAJB6,ICAM1,EPHB3,NLGN2,FKBP1B,LY9,AZI2,ZFPM1,IL23A,BTN3A1,LAMC1,PEAK1…
GO_CELLULAR_AMINO_ACID_METABOLIC_PROCESS	-0.341651	-1.54672	0	0.100586	332	274	EGLN3,MTHFR,ERO1L,ARG2,DMGDH,BCAT1,SIRT4,P4HA1,SLC6A6,CARS,PPM1K,ADSSL1,MTHFD2,DDAH2,NOXRED1,GFPT1,PADI2,BHMT,CRYM,ATF4,NOS3,HPD,GLS,EGLN1,ASS1,DPYD,TH,GCH1,AARS,ABAT,AUH,P4HB,GPT2,MECP2,PCYOX1,ASNS,SLC6A8,GOT1,CTH,BCKDHA,IDO1,CARNS1,HMGCL,WARS,SARS,DHPS,GLUL,AFMID,FN3K,GCLM,AASS,SLC7A5,HIBADH,OAT,MCCC1,CKB,EIF4A3,GARS,GCLC,GLUD1,NMNAT1,PSAT1,EGLN2,SRR,DARS,PHGDH,AGPHD1,MPST,MUT,PLOD1,SEPSECS,OCL…
GO_NUCLEAR_TRANSCRIBED_MRNA_CATABOLIC_PROCESS_NONSENSE_MEDIATED_DECAY	0.40787	1.55399	0	0.100659	118	115	RPL3L,RPL35A,RPS9,PNRC2,RPL12,RPS19,DCP1A,RPS28,RPS29,RPL39,RPL28,RPS21,DCP2,RPS26,RPL32,RPL29,RPS15,RPS11,RPS24,RPS20,RPL24,RPL31,RPS18,RPL19,RPL37A,RPL10,RPLP2,RPL11,RPL13A,UHMK1,RPL27A,RPL26,RPL36A,RPS27,RPS12,RPL18A,RPL23,RPS27A,RPL18,RPL36,UBA52,RPS13,RPS16,RPL10A,RPS25,RPL21,RPL30,RPL38,RPS23,RPLP1,RPS15A,RPS3A,RPL35,PPP2CA,RPS3,RPL6,PABPC1,FAU,EIF4A3,RPL27,SMG6,UPF1,RPL4,RPS4Y1,RPS8,RPS10,…
GO_POSITIVE_REGULATION_OF_EMBRYONIC_DEVELOPMENT	0.572989	1.55347	0.03125	0.101023	33	24	FOXA2,WNT4,WNT2B,SIX4,HES1,LHX1,OSR2,OSR1,NR2C2,GNB2L1,PLCB1,GATA3,DAG1,WNT2,PAFAH1B1,CTNNB1,CLASP1,PHLDB2,AMOT,SIX1,CLASP2,RBM19,STOX1,PHLDB1
GO_REGULATION_OF_RESPONSE_TO_REACTIVE_OXYGEN_SPECIES	0.540092	1.55316	0.0172414	0.101074	35	27	TNF,NR4A3,PINK1,SESN2,SESN3,GPR37L1,PSAP,SESN1,GCH1,GNB2L1,EPOR,NFE2L2,HDAC6,LRRK2,HSPH1,MST4,HEBP2,SZT2,TXN,PARK7,MET,FBLN5,PYCR1,BMP7,ENDOG,TRAP1,DHFR
GO_NEGATIVE_REGULATION_OF_CYTOKINE_SECRETION	0.489865	1.5514	0	0.101264	46	31	TNFRSF9,TNF,APOA1,BTN2A2,TNFSF4,CX3CL1,FOXP3,ZC3H12A,C1QTNF3,NLRP3,LGR4,FN1,F2RL1,GAS6,PML,IL36RN,RABGEF1,PTGER4,IL6,PTPN22,GBP1,PYDC2,ANXA1,O3FAR1,ANGPT1,TRIM27,ANXA4,EZR,SRGN,TNFRSF21,BANK1
GO_REGULATION_OF_TYPE_2_IMMUNE_RESPONSE	0.560729	1.55255	0.04	0.101318	26	20	CD74,BCL6,SOCS5,TNFSF4,RSAD2,RARA,IDO1,NLRP3,IL27RA,PRKCZ,ECM1,GATA3,IL29,IL6,NDFIP1,ANXA1,STAT6,HLX,CD86,IL4R
GO_TISSUE_HOMEOSTASIS	0.379288	1.55155	0	0.101446	171	121	CD7,TP53INP2,VEGFA,AKR1B1,NAPSA,SMO,MAK,CUBN,TF,CTSK,RP1L1,LDB2,TLR9,BBS12,NXNL2,CSF1,RDH12,GCNT2,PRDX1,GNAS,ACP5,FOXC1,DFNB31,STK11,CLN8,AZGP1,IL20RB,SOX9,SRF,ABCA4,SPATA7,TRAF6,PRR4,B2M,KRAS,EPAS1,MUC4,TPP1,HOMER1,MLL,ITGB1,GATA2,FLT3LG,CXADR,RAB7A,DRAM2,RAB3D,ALB,CHMP4B,HSPB1,CDHR1,RAC1,LYZ,SERPINA3,RAC2,RAC3,LIPA,BARD1,POTEF,P2RX7,NPHP3,P2RX4,CDH3,ACACA,PTPN11,GIGYF2,LDB1,PRDX5,ANKRD11,BBS2,C…
GO_PROTEIN_KINASE_B_SIGNALING	0.492786	1.55039	0.0588235	0.10145	34	28	CCL2,TNF,SESN2,SIRT2,CCL5,PTEN,SOX9,IL1B,EP300,PIK3CA,PLK3,GAS6,MERTK,ILK,TGFB1,RPS6KB2,RPS6KB1,AKT2,AKT1,SETX,CD40,TYRO3,EPHA2,TSC2,AXL,PIK3C2B,CCL3,THEM4
GO_BLOOD_VESSEL_MORPHOGENESIS	0.354177	1.55046	0	0.101707	364	288	CCL2,FIGF,ANGPTL4,ANPEP,DLL4,ADM,HMOX1,CYP1B1,S1PR1,PTPRB,PDGFRB,PTGS2,SAT1,VEGFA,EFNA1,SMO,TBX2,ITGA5,ETS1,VEGFC,PROX1,RAMP1,KRIT1,LEPR,TIPARP,GPI,CLIC4,NR4A1,TMPRSS6,SLC12A6,EYA1,LRP1,JMJD6,EREG,LOXL2,CX3CL1,HPGD,HES1,RBPJ,ZFP36L1,APOE,PLXDC1,WASF2,ZC3H12A,GJC1,CALCRL,RASIP1,IL8,RBM15,FOXC1,C1GALT1,CXCL17,CCBE1,NOS3,CIB1,PTEN,MMP14,SRF,SEMA4A,STRA6,QKI,JUNB,NOTCH3,GNA13,THSD7A,BMPER,PRKCA,EPHB3…
GO_AROMATIC_AMINO_ACID_FAMILY_METABOLIC_PROCESS	-0.549525	-1.54443	0.0185185	0.101805	28	18	HPD,TH,IDO1,AFMID,IL4I1,HGD,ATP7A,GSTZ1,KYNU,CCBL1,PCBD1,FAH,GCDH,QDPR,ASRGL1,AADAT,TPH1,HPDL
GO_REGULATION_OF_VIRAL_ENTRY_INTO_HOST_CELL	0.54006	1.55082	0	0.101813	28	23	PTX3,MID2,TRIM31,LGALS1,TRIM38,GSN,IFITM2,TRIM62,TRIM11,SNX3,P4HB,TMPRSS2,TRIM5,IFITM1,IFITM3,TRIM26,TRIM8,TRIM25,PVRL2,TRIM21,LGALS9,MRE11A,TRIM10
GO_REGULATION_OF_THE_FORCE_OF_HEART_CONTRACTION	0.587471	1.54899	0.0192308	0.102337	29	19	EDN2,ADM,APLN,SLC9A1,NOS3,MYH6,CAMK2D,ATP1A1,ADRBK1,GAA,CAV1,ATP2B4,CSRP3,ADRB2,GLRX3,MYL2,ATP2A2,ADRB1,ATP1A2
GO_POSITIVE_REGULATION_OF_LIPASE_ACTIVITY	0.493138	1.54816	0.0597015	0.1028	66	37	APOA1,PDGFRB,HPCA,CCL5,S1PR4,ARF4,GNA13,PLCB2,ABHD5,GNA15,PRKCD,ABL2,PDPK1,RHOC,FGFR3,PRKCE,PLIN5,CYR61,RHOA,GNAQ,PRKCZ,LPAR2,TXK,NR1H2,NR1H3,PLA2G1B,FGFR1,EDNRA,LMF1,ITK,ARL1,EGFR,ADCYAP1R1,LPAR1,MARCKS,FGFR2,FGF2
GO_REGULATION_OF_PLASMA_LIPOPROTEIN_PARTICLE_LEVELS	0.483492	1.54789	0.0576923	0.102959	45	29	APOA1,HMOX1,LDLR,MSR1,LIPG,ABCA5,APOE,APOC1,ABCG1,VLDLR,LCAT,ARF1,ABCA7,LRP6,PLAGL2,LDLRAP1,APOM,SCARB1,PLTP,EHD1,ACSL3,LMF1,DGAT1,SOAT2,SOAT1,LPCAT3,ABCA1,APOB,DGAT2
GO_REGULATION_OF_PRODUCTION_OF_MOLECULAR_MEDIATOR_OF_IMMUNE_RESPONSE	0.428083	1.54688	0	0.103267	101	71	TNF,APOA1,CD74,HMOX1,BCL6,NR4A3,HLA-E,APLF,TRIM6,HLA-A,TNFSF4,RSAD2,FOXP3,GPRC5B,DEFB103A,HPX,TMBIM6,TRAF6,BCL10,MZB1,SPON2,B2M,KLK7,SEMA7A,NLRP3,FZD5,PKN1,STX4,IL27RA,TNFSF13,TGFB3,VAMP3,F2RL1,ATG5,PRKCZ,TLR3,C10orf54,TRPM4,GATA3,TRAF2,MALT1,TGFB1,BST2,PAXIP1,IL6,WNT5A,SUPT6H,HFE,CLCF1,NDFIP1,XBP1,KLK5,FFAR2,CUEDC2,STAT6,CD40,WHSC1,MSH6,TLR4,EXOSC3,THOC1,ANGPT1,TNFRSF14,IL4R,MAP3K7,IRAK3,TGFB2,P…
GO_TRANSCRIPTION_COUPLED_NUCLEOTIDE_EXCISION_REPAIR	-0.413061	-1.54139	0	0.103898	73	70	CDK7,ISY1,ERCC5,TCEA1,RPS27A,CUL4B,UBA52,POLD4,EP300,COPS2,PPIE,POLR2J,XAB2,POLR2K,MNAT1,RBX1,RFC1,POLR2H,POLK,COPS4,ERCC4,POLR2L,POLR2I,GTF2H4,HMGN1,POLR2A,POLR2B,COPS5,COPS7B,GTF2H5,COPS8,CCNH,POLR2E,USP7,XRCC1,UBB,POLR2C,ERCC6,GTF2H1,POLR2G,POLR2F,CUL4A,DDB1,POLR2D,ERCC3,RPA1,XPA,ZNF830,COPS3,POLD3,ERCC8,COPS6,ERCC2,LIG3,ERCC1,GPS1,AQR,PRPF19,GTF2H3,POLD2,RFC5,POLD1,RFC2,COPS7A,RPA2,RFC4,RFC3,…
GO_PROTEIN_SUMOYLATION	-0.37468	-1.54015	0	0.104319	115	113	EYA1,STAG2,RNF168,CBX4,PHC3,BMI1,PIAS4,UBE2I,SP3,NUPL1,CBX8,PIAS1,CETN2,SENP2,NUP98,TOPORS,NUP50,MITF,NSMCE2,SUMO2,EID3,EGR2,NUP62,HNRNPC,PML,PIAS2,NDNL2,PIAS3,RNF2,SCMH1,SENP5,ZNF451,TRPM4,SUMO1,IFIH1,MDM2,MTA1,RAD21,BCL11A,SUMO4,HNRNPK,NUP54,INCENP,POM121,RNF212,HDAC7,SMC6,TRIM28,RING1,TOP1,SENP6,SUMO3,RAE1,SMC5,MDC1,STAG1,PHC1,PHC2,SMC3,NUP210,NUP133,BIRC5,CDCA8,NFATC2IP,NUP205,TOP2B,SAE1,MUL1…
GO_ADAPTIVE_IMMUNE_RESPONSE_BASED_ON_SOMATIC_RECOMBINATION_OF_IMMUNE_RECEPTORS_BUILT_FROM_IMMUNOGLOBULIN_SUPERFAMILY_DOMAINS	0.417235	1.54518	0.0188679	0.104364	154	85	CXCL13,RFTN1,CD74,BCL6,C4A,C2,MICB,GCNT3,MICA,TLR6,RELB,IL18BP,NFKB2,C1R,BCL3,FOXP3,CD55,C3,RNF168,SEMA4A,ADAM17,IRF7,SWAP70,TRAF6,BCL10,ICAM1,LY9,PRKCD,DLG1,BTN3A3,BTN3A2,LIG4,POU2F2,RAB27A,C4B,GNL1,CLU,CFI,DENND1B,GATA3,KDM5D,HMGB1,TGFB1,HLA-DRB1,SERPING1,IL31RA,IL6,EBI3,FAS,IL18,HRAS,C1S,C4BPB,C8G,C1RL,CTSH,HSPD1,UNC13D,RORC,CD46,ZP3,CADM1,STAT6,RNF8,C3AR1,MSH6,EMP2,TLR4,EXOSC3,ERCC1,MLH1,IL18…
GO_PROTEIN_HYDROXYLATION	0.572261	1.54441	0.0535714	0.104368	18	17	EGLN3,PDIA2,P4HA1,JMJD6,P4HA2,EGLN1,P4HB,ASPH,LEPREL1,LEPRE1,EGLN2,PLOD1,HIF1AN,P4HA3,CRTAP,LEPREL2,OGFOD1
GO_NEUTROPHIL_MEDIATED_IMMUNITY	0.57603	1.54466	0.0625	0.104516	22	17	TREM1,IL6R,ADAM17,VAMP8,STXBP2,VAMP2,STXBP3,MLL5,VAMP7,TUSC2,CXCL5,PLA2G1B,IL6,IRAK4,JAGN1,ACE,ANXA3
GO_CELLULAR_RESPONSE_TO_OXIDATIVE_STRESS	0.37837	1.54345	0	0.104706	184	155	HMOX1,CYP1B1,HSPA1A,HSPA1B,PDK1,AKR1B1,TNFAIP3,TP53INP1,ETS1,FOXO3,PINK1,STAU1,NR4A2,IL18BP,AKR1C3,ARNTL,SIRT2,NGFR,KLF6,C20orf111,DNM2,PRDX1,CCL5,ZC3H12A,NFE2L1,KLF2,AGER,SPHK1,NET1,KDM6B,STK24,ATF4,NOS3,PPARGC1A,KLF4,ARL6IP5,SOD2,RELA,DIABLO,ARNT,GSK3B,FOXO1,KAT2B,EPAS1,PRKCD,PTPRK,FOS,PLEKHA1,ADNP2,CBX8,SLC11A2,SIRT1,CPEB2,EP300,RPS3,EZH2,ETV5,MGST1,LONP1,PDCD10,ZNF277,OXR1,RHOB,SOD3,FER,PML,M…
GO_CAMP_METABOLIC_PROCESS	0.505475	1.53937	0.037037	0.106889	34	26	ADCY10,ADM,NPR3,ADORA2A,TAAR1,CALCRL,ADCY4,CACNB4,PDE2A,PDE4D,ADCY6,PDE4C,PDE8A,PTHLH,PDE4A,PDE10A,PDE3B,ADCY9,PDE7B,PDE7A,PDE8B,PDE4B,ADCY7,PDE11A,ADCY3,PDE3A
GO_MATERNAL_PROCESS_INVOLVED_IN_FEMALE_PREGNANCY	0.464426	1.5377	0.0166667	0.1069	60	46	CCL2,WNT4,PTGS2,AKR1B1,HAVCR2,PPARD,STOX2,SPP1,NPFF,JUNB,PRDM1,ITGB1,BMPR2,UBE2A,BSG,NR2F2,CTSL2,RXRA,DSG2,MED1,EPOR,TMED2,DEDD,PAM,LIF,KPNA6,STC1,FAS,HIF1A,PLA2G4A,VDR,MEN1,DAZAP1,PLA2G6,CTSB,AKT1,ITGA3,PRDX3,MTOR,PPAT,LGALS9,ADCY7,MMP7,STC2,AKAP5,CYP27B1
GO_STRIATED_MUSCLE_CONTRACTION	0.41413	1.53959	0	0.106968	99	74	CXCR4,FGF12,CHRNB1,TNNT2,PGAM2,ATP1B1,SCN5A,ARG2,KCNE2,SCN4B,RCSD1,MB,KCNE1L,GJC1,SLC9A1,KCNH2,ATP8A2,SCN1B,MYH6,VEGFB,TCAP,SNTA1,MYLK2,CAMK2D,HOMER1,PPP1R13L,ATP1A1,PIK3CA,TNNT1,TNNI3,SMAD5,ALDOA,EEF2,DTNA,ADRBK1,GAA,MAP2K3,DMPK,ARHGEF11,ATP1A3,TNNT3,CSRP3,TTN,ADRB2,TNNC2,TNNI2,MYH14,TNNC1,NEDD4L,TPM1,STAC3,RPS6KB1,MYL2,MYH3,CHRNE,SCN3B,GJA5,MTOR,PKP2,IKBKB,HSP90AA1,CHUK,MAP2K6,GJA1,TAZ,GPD1L,CC…
GO_AORTA_DEVELOPMENT	0.443073	1.53819	0.0434783	0.106984	41	37	DLL4,PDGFRB,TBX2,PROX1,EYA1,DNM2,LRP1,HES1,RBPJ,LOX,SRF,ADAMTS6,PLXND1,LTBP1,PRDM1,SOX4,HEY2,SEC24B,FOXH1,MYH10,NDST1,SUFU,SMAD6,TAB1,AP2B1,HEY1,DCTN5,SIX1,LOXL1,FGF8,NPRL3,PKD2,SNX17,MYLK,PRICKLE1,JAG1,TBX1
GO_NEGATIVE_REGULATION_OF_EPITHELIAL_TO_MESENCHYMAL_TRANSITION	0.573491	1.53994	0.0344828	0.107084	23	18	FOXA2,DACT3,EFNA1,VASN,TRIM62,PPP2CA,FOXA1,FUZ,MAD2L2,NKX2-1,SDHAF2,STRAP,SMAD7,DAB2IP,PBLD,HPN,OVOL2,TGFB2
GO_NEGATIVE_REGULATION_OF_VIRAL_PROCESS	0.412348	1.53784	0	0.107088	89	75	TNF,PTX3,IL28B,PROX1,TNIP1,TRIM6,RSAD2,MID2,CCL5,TRIM31,ZC3H12A,TRIM13,GSN,IFITM2,TRIM62,TRIM11,ISG20,SNX3,PARK2,SLPI,CCNK,APOBEC3D,TRIM5,REST,APOBEC3F,IFITM1,IFITM3,INPP5K,OAS1,MAVS,SRPK2,PML,RNASEL,ZC3HAV1,TRIM15,TRIM26,HMGA2,TARDBP,TRIM8,TRIM25,CHMP3,BST2,PARP10,PLSCR1,IFIT1,OAS3,ILF3,APOBEC3C,TRIM28,ISG15,ZNF639,ADAR,JUN,VAPB,C19orf66,EIF2AK2,SRPK1,APOBEC3G,HDAC1,OASL,FAM111A,IFI16,SP100,EIF2…
GO_NUCLEAR_CHROMOSOME_SEGREGATION	-0.355653	-1.53619	0	0.107161	228	201	AURKC,GEM,MSH4,SYCE1,STAG2,UBE2B,PHF13,STAG3,SUN1,CENPC1,AKAP8L,CEP57,CCNB1IP1,PPP1CC,CHMP5,NDEL1,RPS27,CHMP1B,REC8,CHMP4C,PTTG1,NDE1,PAPD7,BAG6,NUP98,DMC1,CENPO,ZNF207,LATS1,SYCP2,NIPBL,CHMP4B,PDCD6IP,CUL3,KPNB1,ESCO1,CEP57L1,CHMP1A,B9D2,TAOK1,HDAC8,RB1,MAU2,SPICE1,AKAP8,ACTR3,KIF2C,RAD21,ERCC4,TEX14,CHMP3,SKA2,CENPA,PPP2R1A,CHMP2B,INCENP,CENPQ,BECN1,CHMP7,CENPT,SEC13,RNF212,HFM1,TTN,CENPN,VPS4B…
GO_INSULIN_RECEPTOR_SIGNALING_PATHWAY	0.419545	1.53824	0.0169492	0.107209	80	70	ATP6V1G2,PDK4,PIK3R3,FOXO4,BAIAP2L1,ATP6V1A,NAMPT,ATP6V0D2,IGF1R,ATP6V0E1,INSR,ATP6V0C,GAB1,ATP6V1H,FOXO1,GRB2,TCIRG1,ATP6V1D,ATP6V0D1,PIK3C2A,AP3S1,RHOQ,PTPN2,EIF4EBP2,ATP6V0B,SOCS7,PTPN1,PIK3CA,EIF4EBP1,ATP6V1E1,SOS1,GRB10,PHIP,SH2B2,ATP6AP1,ATP6V1G1,ATP6V1B2,PTPRA,ATP6V1C1,PRKCZ,FER,ATP6V0A1,BAIAP2,SREBF1,BCAR1,PDK2,GPLD1,STXBP4,GSK3A,ATP6V1F,ATP6V1C2,CAV2,SHC1,IRS2,APPL1,SLC2A8,ATP6V1B1,ATP6V…
GO_POSITIVE_REGULATION_OF_NEURAL_PRECURSOR_CELL_PROLIFERATION	0.509435	1.54007	0.0377358	0.107276	42	29	DLL4,VEGFA,SMO,VEGFC,PROX1,CX3CL1,LHX1,GPR37L1,CDON,EGF,GNG5,GLI1,FZD3,NOTCH1,SMARCD3,ZNF335,DISC1,PTCHD2,LYN,HIF1A,KDM1A,CTNNB1,GLI3,ASPM,GPR56,ELL3,KIAA1524,GLI2,NES
GO_REGULATION_OF_TRANSCRIPTION_INVOLVED_IN_G1_S_TRANSITION_OF_MITOTIC_CELL_CYCLE	-0.546968	-1.53375	0	0.107488	27	26	HINFP,BACH1,E2F7,BRD4,RB1,CCNA1,CDK1,KLF11,CDC6,NPAT,GFI1,CCNE1,E2F6,ID2,ORC1,E2F4,FBXO5,CDT1,POLA1,ZNF259,E2F1,RRM2,DHFR,PCNA,TYMS,CDC45
GO_REGULATION_OF_SYNAPTIC_PLASTICITY	0.410278	1.53827	0	0.107509	140	91	CD38,GRIN2A,GRIK2,NPTN,PTGS2,NLGN3,STAU1,CALB1,CPEB3,SYP,APOE,DLG4,VGF,RAB3A,PAIP2,FMR1,PTEN,SRF,RIMS1,RARA,STXBP1,BRAF,CREB1,MECP2,GSK3B,KRAS,SLC8A2,VAMP2,ARF1,MLL,EIF4EBP2,RAB3GAP1,PPFIA3,YWHAG,STX4,ARC,SNAP47,SERPINE2,GIPC1,STX3,NCAM1,EGR2,PPP3CB,PRKCZ,ITPKA,BAIAP2,NF1,DBN1,PSEN1,SHANK2,SYNGR1,HNRNPK,PPP1R9A,PTN,SNAP25,RASGRF1,SIPA1L1,HRAS,UNC13B,GRID2IP,DRD5,RAPGEF2,RAB8A,PICK1,CDC20,RAB11A,A…
GO_POSITIVE_REGULATION_OF_DENDRITE_MORPHOGENESIS	-0.496606	-1.53375	0.0512821	0.108219	32	25	RAB21,FBXO31,ITPKA,BAIAP2,VAMP7,SS18L1,ILK,CUL7,PTPRD,PAFAH1B1,ANKRD27,CAPRIN2,TIAM1,EPHA4,CUX1,CAPRIN1,LRP8,ANAPC2,NUMBL,MARCKS,OBSL1,FBXW8,AKAP5,IL1RAPL1,EEF2K
GO_RESPIRATORY_SYSTEM_DEVELOPMENT	0.369803	1.53439	0	0.108691	197	159	EDN2,IGFBP5,HYDIN,VEGFA,ADAMTSL2,FOXP2,SPARC,MYCN,DHCR7,PROX1,SIX4,SPRY1,ERRFI1,EYA1,JMJD6,CYP1A2,HES1,RBPJ,AGR2,CEBPA,KLF2,AGER,LOX,EDA,RAB3A,NOS3,CCDC40,MAP2K1,ASS1,SOX9,STK40,MMP14,SRF,CIC,STRA6,RARA,TMBIM6,HOXA5,CREB1,VANGL2,TULP3,HEG1,THRB,KRAS,EPAS1,WNT7B,ATXN1L,MAP2K2,MAPK8IP3,TNC,PKD1,NUMB,SP3,RC3H2,MAPK3,EP300,GLI1,BMPR2,BAG6,EIF4EBP1,FOXA1,SAV1,LRP6,FSTL3,TGFB3,SEC24B,ACVR2B,RARG,MAN2A1…
GO_NEGATIVE_REGULATION_OF_APOPTOTIC_SIGNALING_PATHWAY	0.366927	1.53479	0	0.108737	200	166	TNF,IL1A,CD74,WNT4,HMOX1,HSPA1A,HSPA1B,VNN1,TNFAIP3,HERPUD1,PINK1,CDKN2D,NR4A2,FYN,TNFRSF10B,SIAH2,EYA1,CX3CL1,MMP9,BCL2L2,CSF2,PEA15,MNT,SNAI1,SNAI2,NOS3,PSMD10,TMBIM1,IL1B,MAPK8IP1,NOL3,TMBIM6,SOD2,RELA,RB1CC1,TPT1,ICAM1,RRM2B,PARK2,MUC1,RFFL,ING2,CTH,ACVR1,PLAUR,TXNDC12,IGBP1,CTNNA1,CFLAR,TGFBR1,VDAC2,HMGB2,GCLM,SIRT1,TRADD,PTPN1,TNFSF10,WFS1,GCLC,GRINA,PHIP,HSPB1,PTTG1IP,CREB3L1,IFI6,MKL1,ZNF…
GO_CAMERA_TYPE_EYE_MORPHOGENESIS	0.416311	1.53481	0.0384615	0.109037	101	73	WNT2B,VEGFA,FOXE3,TBX2,PROX1,WNT9A,CALB1,SDK2,LHX1,ROM1,SHROOM2,SOX9,TH,STRA6,ATP8A2,TBC1D20,TFAP2A,CDON,KDM2B,SP3,FZD5,COL8A1,FRS2,PVRL3,HIPK1,TOPORS,LRP6,BAK1,PTPRM,CCDC66,AHI1,MAN2A1,NF1,ARID1A,SOX8,MFN2,RORB,PTN,THY1,WNT2,WNT5A,DSCAM,SKI,LRP5,SDK1,HIF1A,ZEB1,BCAR3,TWIST1,RING1,CTNNB1,RP1,GDF11,PHACTR4,MEIS1,TDRD7,ALDH1A3,HIPK2,GLI3,IRX5,TSPAN12,BAX,RDH13,EPHA2,IFT122,BMP7,EPHB2,AQP5,ARL6,PVRL…
GO_TERMINATION_OF_RNA_POLYMERASE_II_TRANSCRIPTION	-0.407238	-1.53137	0	0.109432	62	60	SRSF9,SARNP,PCF11,SRSF4,ZC3H11A,SLU7,EIF4A3,NCBP2,THOC6,PAPOLA,LSM10,SRRM1,U2AF2,SRSF11,MED18,SNRPG,POLDIP3,RBM8A,UPF3B,LSM11,PABPN1,CASC3,CHTOP,CPSF7,NUDT21,CSTF3,DHX38,DDX39B,CDC40,SNRPF,SNRPB,THOC7,CPSF1,SNRPE,CLP1,SRSF3,CSTF1,MAZ,THOC2,THOC3,RNPS1,SETX,THOC5,DDX39A,SRSF5,FIP1L1,SLBP,U2AF1,MAGOH,SNRPD3,THOC1,CPSF2,SRSF6,ZNF473,SRSF1,TTF2,SRSF2,CSTF2,SRSF7,NCBP1
GO_NEGATIVE_REGULATION_OF_OSTEOBLAST_DIFFERENTIATION	0.501872	1.53138	0.0377358	0.111309	40	31	TNF,IGFBP5,ID3,HOXA2,CHRD,AREG,PTCH1,NBR1,TWSG1,CCRN4L,LIMD1,TRPM4,NOTCH1,CDK6,SUFU,RORB,FGFR1,HDAC7,SKI,LRP5,TWIST1,SEMA4D,MEN1,SMAD3,TMEM64,ID2,NOG,ID1,HDAC4,C14orf169,AXIN2
GO_POSITIVE_REGULATION_OF_I_KAPPAB_KINASE_NF_KAPPAB_SIGNALING	0.38325	1.52897	0	0.112737	179	152	TNF,IL1A,HMOX1,PTGS2,IKBKG,UBD,SECTM1,PELI2,PINK1,TLR6,FYN,TNFRSF10B,TLR9,SLC20A1,REL,MAP3K3,BIRC3,MID2,LGALS1,GPRC5B,TRIM38,TERF2IP,PPM1A,PELI1,TRIM13,SPHK1,EDA,PIM2,TNIP2,IL1B,TRIM62,C18orf32,RBCK1,S100A13,RELA,TRAF6,BCL10,PARK2,BIRC2,IL23A,RIPK2,MIB2,CTH,TAB2,RHOC,CXXC5,UBE2I,MIER1,NDFIP2,CFLAR,RPS27A,UBE2V1,BRD4,UBA52,TFG,PRKCE,TRADD,TRIM5,TMED4,TNFSF10,TNFRSF1A,RHOA,S100A4,SLC44A2,TMEM101,LI…
GO_PROTEIN_ACTIVATION_CASCADE	0.507307	1.52925	0.0566038	0.112994	99	28	C4A,C2,COLEC10,TFPI,C1R,MASP1,CD55,C3,PRCP,CFH,F2,C4B,CFP,CLU,CFI,SERPING1,F3,C1S,CFD,CFB,C4BPB,C8G,C1RL,CD46,C1QBP,SUSD4,F8,C5
GO_PLATELET_DEGRANULATION	0.429699	1.52898	0	0.113044	107	74	FIGF,APOA1,VCL,PDGFB,VEGFA,SPARC,CLEC3B,VEGFC,TF,RARRES2,QSOX1,ISLR,HABP4,SERPINA1,A1BG,PSAP,STXBP1,SEPP1,LAMP2,CD63,TMSB4X,VEGFB,BRPF3,EGF,APP,PROS1,FN1,APLP2,CD9,ALB,TGFB3,SERPINA3,GAS6,EPB49,FAM3C,ALDOA,CTSW,TIMP1,CLU,ECM1,CALM2,SERPINF2,TGFB1,SOD1,SERPING1,TTN,WDR1,LYN,PECAM1,CYB5R1,CALM3,CFD,CDC37L1,TLN1,FLNA,LGALS3BP,THBS1,SERPINE1,PDGFA,CALM1,ACTN4,ITGA2B,PHACTR2,SYK,ITIH4,TUBA4A,TMX3,ABCC…
GO_REGULATED_EXOCYTOSIS	0.381841	1.5294	0	0.113051	224	162	FIGF,RAPGEF4,APOA1,VCL,PDGFB,NR4A3,SCIN,VEGFA,C2CD4A,SPARC,CLEC3B,VEGFC,TF,RARRES2,QSOX1,SYT11,ISLR,TRIM9,CPLX3,STX11,RAB11FIP5,SYT5,HABP4,SERPINA1,RAB26,STX1A,A1BG,RAB3A,SYT17,PI4K2A,PIK3CD,PSAP,SYT1,RIMS1,RAB11FIP1,STXBP1,SEPP1,LAMP2,S100A13,CD63,VAMP8,PIK3CG,TMSB4X,VEGFB,STXBP2,BRPF3,VAMP2,EGF,RAB11FIP2,SYNJ1,APP,SNAP29,TMEM79,GATA2,STX4,PROS1,FN1,TC2N,APLP2,SYT15,CD9,SNAP47,RAB27A,RIMS3,ALB,S…
GO_CELLULAR_RESPONSE_TO_OXYGEN_LEVELS	0.392331	1.52813	0	0.11332	143	118	NDRG1,EGLN3,HMOX1,CA9,PTGS2,BBC3,PDK1,VEGFA,ERO1L,TRPC1,BNIP3L,PINK1,PPARD,SIRT4,FAM162A,SIRT2,PPP1R15A,RBPJ,CPEB4,CPEB1,SLC9A1,SLC2A4,VASN,EGLN1,PTEN,PPARGC1A,VLDLR,PMAIP1,TSC1,PDK3,P4HB,ARNT,ICAM1,FOXO1,BACH1,BAD,EPAS1,NDNF,NPEPPS,UBE2D3,RPS27A,UBA52,PRKCE,SIRT1,CPEB2,EP300,CREBBP,ADAM8,EIF4EBP1,UBE2D2,PLK3,DAXX,EGLN2,UBE2D1,TCEB2,HIF1AN,PPARG,UBQLN1,RBX1,HYOU1,CAV1,NOTCH1,TCEB1,MDM2,C12orf5,AQ…
GO_REGULATION_OF_DOUBLE_STRAND_BREAK_REPAIR	-0.430864	-1.52162	0.0277778	0.114466	38	35	FIGN,TERF2IP,RNF169,UBR5,FAM178A,DEK,PML,TRIP12,SIRT6,PPP4R2,HMGA2,PPP4C,HELB,KDM1A,OTUB1,TWIST1,CHEK1,NUDT16,KIAA0146,TFIP11,FBXO18,FIGNL1,FOXM1,WHSC1,POLQ,MGMT,RTEL1,KDM4D,SETMAR,ANKRD32,OGG1,RAD51,RPA2,RAD51AP1,RIF1
GO_REGULATION_OF_CHROMATIN_SILENCING	-0.495281	-1.52332	0.0208333	0.114486	21	19	MIER1,HMGA1,ATAD2B,SIRT1,PHF8,UHRF2,SIN3A,ZNF304,TRIM28,ASF1A,PHF2,TET1,H2AFY,SETDB1,ATAD2,POU5F1,UHRF1,DNMT1,CDC45
GO_DNA_INTEGRITY_CHECKPOINT	-0.349473	-1.52225	0	0.114537	146	136	FOXN3,CDKN1A,ARID3A,FOXO4,CDKN1B,HINFP,PEA15,SYF2,GADD45A,NEK11,BTG2,PLAGL1,MUC1,E2F7,ATF2,UIMC1,MAPKAPK2,RPS27A,FZR1,PPP2R5C,UBA52,CNOT4,SFN,CNOT6L,EP300,TIPRL,CNOT3,SOX4,BRSK1,PLK3,BABAM1,RPA4,TNKS1BP1,DNA2,RBM38,TAOK2,MAPK14,ZNF385A,FBXO31,RAD1,CNOT7,AURKA,PML,TFDP2,CDC5L,TAOK1,CNOT1,PTPN11,WAC,GIGYF2,CDC25C,NPM1,HMGA2,TP73,MDM2,FBXO6,RBL2,CNOT6,CNOT2,HUS1B,RAD17,CDC14B,USP28,CDK2,CNOT8,FAM175…
GO_MYELOID_LEUKOCYTE_MEDIATED_IMMUNITY	0.467321	1.52538	0.0508475	0.114663	43	32	TREM1,NR4A3,IL6R,PI4K2A,PIK3CD,ADAM17,S100A13,VAMP8,PIK3CG,SPON2,STXBP2,VAMP2,GATA2,STXBP3,SNAP23,MLL5,VAMP7,TUSC2,MILR1,CXCL5,PLA2G1B,SERPINB9,IL6,LYN,IRAK4,LAT,JAGN1,ACE,ANXA3,RASGRP1,CCL3,CAMK4
GO_ADULT_BEHAVIOR	0.423537	1.52553	0	0.114724	135	72	FOXA2,FGF12,CHRNB1,NR4A3,MAFG,NLGN3,NPC1,NR4A2,PPARA,CSTB,CLN8,PTEN,CACNB4,TMOD1,ABAT,TSC1,MECP2,GRIN2D,PARK2,BTBD9,SPTBN4,NTAN1,HOMER1,APP,DNM1,LGI4,USP46,PUM1,OXR1,ARCN1,SLITRK6,GIGYF2,SHANK2,BBS2,SNCG,HDAC2,ATP1A3,PCDH17,CRHBP,SLITRK5,MAPT,ABHD12,SDK1,PAFAH1B1,PBX3,EFNB3,TBCE,BBS4,EPS8,HIPK2,PPT1,PARK7,CDK5,EPHA4,GLRB,CNP,HTRA2,ZFHX2,HOXB8,DMBX1,FXN,ARRB2,ID2,SPTBN2,ADAM22,CHD7,DRD1,CHRNA5,CTN…
GO_NEGATIVE_REGULATION_OF_VIRAL_ENTRY_INTO_HOST_CELL	0.563184	1.52561	0.0714286	0.114927	19	15	PTX3,MID2,TRIM31,GSN,IFITM2,TRIM11,SNX3,TRIM5,IFITM1,IFITM3,TRIM26,TRIM8,TRIM25,MRE11A,TRIM10
GO_MULTICELLULAR_ORGANISMAL_HOMEOSTASIS	0.361814	1.52309	0	0.115594	272	190	CD7,SCNN1B,IL1A,EDN2,TP53INP2,NR4A3,VEGFA,AKR1B1,NAPSA,SMO,ALOXE3,ARRDC3,FLG,MAK,NR1D1,LEPR,CUBN,TF,CTSK,RP1L1,LDB2,TLR9,BBS12,NXNL2,CSF1,RDH12,GCNT2,PRDX1,GRHL3,CLDN4,GNAS,ACP5,ADCY4,FOXC1,DFNB31,STK11,CLN8,AZGP1,IL20RB,AQP3,SOX9,PPARGC1A,IL1B,SRF,ALOX12,ABCA4,SPATA7,TRAF6,SCNN1A,PRR4,FOXO1,BTBD9,AMPD3,B2M,KRAS,EPAS1,MUC4,TPP1,PRKACA,PRCP,ADCY6,HOMER1,RAB11FIP2,PPP1R13L,ACADVL,MLL,SFN,STAT3,SLC1…
GO_POSITIVE_CHEMOTAXIS	0.481885	1.52075	0	0.11583	36	25	FIGF,PDGFB,VEGFA,VEGFC,SAA1,CCL5,ALKBH1,VEGFB,HMGB2,PTPRJ,PLXNB3,SEMA5A,LGALS3,HMGB1,WNT5A,NRP1,MET,SCRIB,FGF8,TSC2,ANGPT1,FGF2,CORO1A,CCL3,BMP4
GO_SODIUM_ION_TRANSMEMBRANE_TRANSPORT	0.495496	1.5232	0.0166667	0.115867	90	46	SCNN1B,SLC9A5,ATP1B1,SCN5A,SLC17A7,SCN4B,ATP1B2,SLC20A1,ANO6,KCNK1,SLC4A5,SLC9A1,SHROOM2,SLC3A2,HCN2,SCN1B,CNNM4,SCNN1A,SLC8A2,SLC9A6,SLC9A7,ATP1A1,ATP1B3,SLC9A2,SLC9A9,SLC4A4,TRPM4,SLC24A6,TRAPPC10,ATP1A3,HCN3,SLC34A3,HCN4,SLC23A1,SLC4A7,SLC9A8,SCN3B,SLC4A11,SLC20A2,SCN8A,PKD2,SLC9A4,SLC24A1,ATP1A2,SCNN1D,SCN9A
GO_REGULATION_OF_INTERLEUKIN_6_PRODUCTION	0.412896	1.52049	0.0151515	0.115871	104	71	TNF,FIGF,HAVCR2,TNFSF9,TNFAIP3,TLR6,UCN,TLR9,SOCS5,TNFSF4,EREG,FOXP3,ZC3H12A,HLA-B,NLRP10,KLF2,IL6R,TLR1,IL1B,TRAF6,C1QTNF3,AKIRIN2,RIPK2,SPON2,CEBPB,MAPKAPK2,PAEP,ARRB1,F2RL1,GAS6,P2RX7,CYBA,TBC1D23,TLR3,IL36RN,RABGEF1,CARD9,HMGB1,TIRAP,IL6,WNT5A,IL17RC,DDX58,ISL1,PTPN22,TWIST1,XBP1,ARHGEF2,MYD88,HSPD1,GBA,AFAP1L2,ADORA2B,ARRB2,NLRX1,TLR4,MAPK13,HYAL2,NCL,LGALS9,CSK,F2R,TLR2,ZBTB20,IL1RL2,INPP5D…
GO_REGULATION_OF_DIGESTIVE_SYSTEM_PROCESS	0.557661	1.52164	0.0833333	0.115956	35	15	APOA1,WNK3,UCN,OXTR,WNK4,WNK1,MMP13,STK39,PAWR,NR1H2,AQP1,NR1H3,TACR1,SLC22A5,KCNQ1
GO_REGULATION_OF_SKELETAL_MUSCLE_TISSUE_DEVELOPMENT	0.45403	1.52094	0.0681818	0.115997	50	36	TSC22D3,HDAC9,ACTN3,MSTN,NACA,TLL2,SIX4,HMGCR,ARNTL,NR1D2,SHOX2,CDON,USP2,MTM1,USP19,CSDA,GPC1,DDX5,FBXO22,TGFB1,ADRB2,TWIST1,CTNNB1,DDX17,RPS6KB1,CAPN3,FLOT1,PRKAA1,SIX1,CYP26B1,HDAC4,NLN,WNT10B,TBX1,DKK1,BCL2
GO_NEGATIVE_REGULATION_OF_CYSTEINE_TYPE_ENDOPEPTIDASE_ACTIVITY	0.412609	1.52199	0.03125	0.11602	88	71	CRYAB,VEGFA,HERPUD1,GPI,CDKN2D,WNT9A,SIAH2,NGFR,BIRC3,MMP9,FNIP1,KLF4,NOL3,DNAJB6,BIRC2,RFFL,DHCR24,CSNK2A1,PLAUR,ARL6IP1,LAMP3,IGBP1,SFN,EP300,ARRB1,XIAP,IFI6,GAS6,MKL1,TNFAIP8,DDX3X,USP47,HTT,RAF1,PRDX5,RPS6KA1,MDM2,AQP1,YWHAE,SRC,RPS6KA3,MAP2K5,SERPINB9,IL6,MAGEA3,PIH1D1,TRIAP1,POR,GPX1,THBS1,PAK2,RNF34,PARK7,NGFRAP1,BIRC5,AKT2,AKT1,PCID2,PRDX3,MICAL1,IFI16,DNAJA3,ARRB2,CASP8,CD44,BCL2L12,BIRC…
GO_POSITIVE_REGULATION_OF_INTERLEUKIN_12_PRODUCTION	0.523609	1.51925	0.016129	0.116061	33	23	TNFSF9,TLR9,TNFSF4,AGER,RELA,TRAF6,IL23A,RIPK2,IRF1,IDO1,MAPK14,TLR3,PLCB1,IRF5,HMGB1,TIRAP,ISL1,MAPK11,HSPD1,CD40,TLR4,LGALS9,TLR2
GO_POSITIVE_REGULATION_OF_CELL_CELL_ADHESION	0.366269	1.51703	0.016129	0.116089	243	154	CCL2,TNF,CXCL13,FOXA2,CD74,NR4A3,HAVCR2,MAP3K8,TNFSF9,VNN1,ETS1,HLA-E,FYN,HLA-A,SOCS5,TNFSF4,GCNT2,CCL5,CX3CL1,HES1,LGALS1,FOXP3,HLA-DPA1,ZBTB1,AGER,CD55,LCK,IL1B,RARA,NKAP,TRAF6,BCL10,GRB2,IL23A,RIPK2,NCK1,BAD,SOX2,PDPK1,KIFAP3,HLA-DRA,RICTOR,CD274,DHPS,NLRP3,EGR3,IL15,PIK3CA,ADAM8,CD276,PIEZO1,FOXA1,PAWR,YES1,FSTL3,CD59,ICOSLG,RAC1,CDC42,EPB49,PRKCZ,PTPN11,SERPINF2,DPP4,KIF26B,RLTPR,AP3B1,CAV1,…
GO_DEFENSE_RESPONSE_TO_GRAM_POSITIVE_BACTERIUM	0.485486	1.51888	0	0.116135	72	39	LTA,TNF,ADM,HAVCR2,HLA-E,HIST1H2BJ,PGLYRP3,HLA-A,ACP5,IL6R,HIST1H2BK,HIST1H2BF,ADAM17,HIST1H2BG,RPL39,RIPK2,B2M,HMGB2,APP,IL27RA,FAU,HIST2H2BE,TBK1,P2RX7,CARD9,TIRAP,RNASE7,PLA2G1B,IL6,HIST1H2BC,MYD88,DROSHA,TNFRSF14,TLR2,HIST1H2BI,HIST1H2BE,SEH1L,NOD1,IL12A
GO_TISSUE_MIGRATION	0.426114	1.51952	0.0172414	0.116193	84	67	CXCL13,APOA1,CYP1B1,VEGFA,ACTA1,S100P,ACTA2,EPB41L5,PPARD,NR4A1,LOXL2,NOS3,PTEN,SRF,STARD13,S100A2,PLXND1,NOV,FAP,ITGB2,TGFBR1,PKN1,EGR3,ITGB1,PIK3CA,PTK2,RAB13,TNFSF12,CORO1B,GIPC1,RHOA,ROBO1,WDPCP,GRHL2,PTPN11,SCARB1,DPP4,PKN2,GPLD1,HMGB1,KRT16,PLEKHG5,PAXIP1,SLIT2,ZEB2,NRP1,EPHB4,GPX1,MYH9,AMOT,ANLN,PRKX,PTP4A3,NANOS1,FGF8,EMP2,PTK2B,ARSB,STAT1,LTB4R2,ID1,PRSS3,PKN3,GPR124,EFNB2,FGF2,FERMT1
GO_ARTERY_MORPHOGENESIS	0.417654	1.51971	0	0.116291	51	43	DLL4,PDGFRB,VEGFA,TBX2,PROX1,EYA1,LRP1,HPGD,HES1,RBPJ,APOE,FOXC1,SRF,STRA6,NOTCH3,TGFBR1,PRDM1,SOX4,HEY2,SEC24B,HOXA1,NF1,FOXH1,NOTCH1,PTGER4,ENG,ZMIZ1,NRP1,SMAD7,HEY1,GJA5,SIX1,FGF8,NPRL3,PKD2,CHD7,MYLK,PRRX1,JAG1,BMP4,APOB,TBX1,WNT11
GO_LEUKOCYTE_CELL_CELL_ADHESION	0.376875	1.51769	0	0.11635	255	168	CD7,TNF,DLL4,CD74,WNT4,MICB,ITGA5,MICA,LEPR,HLA-E,TNIP1,RELB,FYN,TNFSF4,CLEC7A,JMJD6,RSAD2,CCL5,ZFP36L1,BCL3,FOXP3,ZBTB1,LCK,STK11,WAS,PIK3CD,IL1B,SRF,SATB1,SEMA4A,ADAM17,RC3H1,NKAP,BRAF,TSC1,ELF4,ICAM1,FKBP1B,LY9,AZI2,ZFPM1,IL23A,BTN3A1,RIPK2,PIK3CG,IFNA1,IRF1,NCK1,B2M,MAFB,IFNA13,ITGB7,CEBPB,FZD7,SP3,PKNOX1,ITGB2,PTPN2,NT5E,DLG1,RC3H2,FZD5,NHEJ1,IL15,ITGB1,CXADR,SOX4,CD276,LIG4,NEDD4,RAB27A,OLR…
GO_NEGATIVE_REGULATION_OF_STEROID_METABOLIC_PROCESS	0.529972	1.51722	0.0377358	0.116389	24	18	INSIG1,WNT4,PROX1,INSIG2,APOE,SNAI1,SNAI2,ATP1A1,REST,ERLIN1,NFKB1,BMP2,SOD1,GFI1,SCAP,ERLIN2,CYP27B1,FGF19
GO_ENDOTHELIAL_CELL_MIGRATION	0.45955	1.51807	0.0172414	0.116482	57	49	CXCL13,APOA1,CYP1B1,VEGFA,S100P,NR4A1,LOXL2,NOS3,PTEN,SRF,STARD13,S100A2,PLXND1,NOV,FAP,ITGB2,TGFBR1,EGR3,ITGB1,PIK3CA,PTK2,RAB13,TNFSF12,CORO1B,GIPC1,RHOA,ROBO1,SCARB1,DPP4,GPLD1,HMGB1,PLEKHG5,PAXIP1,SLIT2,NRP1,EPHB4,GPX1,MYH9,AMOT,PRKX,PTP4A3,EMP2,PTK2B,STAT1,ID1,PRSS3,GPR124,EFNB2,FGF2
GO_NEGATIVE_REGULATION_OF_PRODUCTION_OF_MOLECULAR_MEDIATOR_OF_IMMUNE_RESPONSE	0.558038	1.51609	0.0227273	0.116534	29	19	TNF,APOA1,HMOX1,BCL6,FOXP3,TMBIM6,TGFB3,C10orf54,TGFB1,BST2,HFE,NDFIP1,CUEDC2,THOC1,ANGPT1,IRAK3,TGFB2,PRKDC,SPINK5
GO_AXONEME_ASSEMBLY	0.497224	1.51527	0.05	0.117145	44	27	ARMC4,HYDIN,CCDC164,LRGUK,RP1L1,UBE2B,CCDC40,CCDC151,LRRC6,TTLL5,ZMYND10,CCDC114,TTLL3,BBS2,TTLL1,C11orf63,DYX1C1,RP1,SPAG1,DNAH1,DNAH7,DNAH5,CCDC103,HEATR2,RSPH1,DNAAF2,CC2D2A
GO_UNSATURATED_FATTY_ACID_METABOLIC_PROCESS	0.413814	1.51433	0.0192308	0.117719	109	76	EDN2,CD74,CYP1B1,AKR1C2,PTGS2,ALOXE3,CYP2C19,PLA2G4C,AKR1C3,SCD,CYP1A2,ACSL1,HPGD,PLA2G10,ELOVL5,SPHK1,PTGS1,CYP4F3,ELOVL1,ALOX12,FAAH2,GGT7,DAGLB,MAPKAPK2,PNPLA8,MAPK3,SCD5,TNFRSF1A,FADS3,GGTLC2,ACOT8,ALOX5,CYP2C9,CYP2E1,RNPEPL1,PLA2G4F,PTGR1,GGT6,ACAA1,PTGES3,PLA2G1B,MGLL,GGT1,ACOX1,PTGR2,PLA2G4A,ABCC1,LTA4H,CYP2D6,DEGS1,ALOX15,RNPEP,MGST2,SCP2,HSD17B4,SYK,EDN1,ABCD1,PTGES,ELOVL3,CYP2U1,CYP4F12…
GO_POSITIVE_REGULATION_OF_GLIAL_CELL_DIFFERENTIATION	0.540346	1.51333	0.0350877	0.11779	32	24	CXCR4,RNF112,NKX6-1,HES1,SPINT1,IL1B,RELA,BIN1,SERPINE2,RHEB,PPARG,TP73,NOTCH1,BMP2,LIF,HDAC2,CLCF1,IL6ST,MTOR,ZNF488,ID2,PRMT5,PRPF19,DICER1
GO_POSITIVE_REGULATION_OF_INTERLEUKIN_4_PRODUCTION	0.587723	1.51301	0.0784314	0.117891	22	15	HAVCR2,HLA-E,TNFSF4,FOXP3,IL20RB,RARA,CEBPB,NLRP3,PRKCZ,GATA3,PRKCQ,PRG2,ZP3,CD86,LGALS9
GO_NEGATIVE_REGULATION_OF_ENDOTHELIAL_CELL_PROLIFERATION	0.505737	1.51348	0.0178571	0.117989	32	26	DLL4,SPARC,KRIT1,SULF1,APOE,AGER,TGFBR1,TNMD,NR2F2,PTPRM,PDCD10,NF1,CAV1,ATPIF1,ENG,CAV2,ATOH8,THBS1,AIMP1,ATP5A1,SYNJ2BP,XDH,VASH1,STAT1,GJA1,ACVRL1
GO_CARDIAC_MUSCLE_TISSUE_MORPHOGENESIS	0.444317	1.51375	0	0.118055	54	41	DLL4,S1PR1,TNNT2,PROX1,RBPJ,FOXC1,EGLN1,MYH6,TGFBR3,HEG1,ZFPM1,TCAP,MYLK2,HEY2,TNNI3,RXRA,DSP,MED1,UBE4B,FOXH1,SIRT6,NOTCH1,BMP2,WNT2,WNT5A,TTN,FKBP1A,ISL1,TNNC1,SMAD7,TPM1,MYL2,TBX20,ZFPM2,PKP2,C20orf160,FGFR2,PTCD2,NKX2-5,NRG1,ANKRD1
GO_BRANCHING_INVOLVED_IN_MAMMARY_GLAND_DUCT_MORPHOGENESIS	0.56563	1.51168	0.0425532	0.118753	20	18	WNT4,CSF1,AREG,DDR1,KDM5B,TBX3,MED1,PML,BTRC,SRC,TGFB1,WNT5A,LRP5,ETV4,VDR,PHB2,MSX2,EPHA2
GO_RIBONUCLEOPROTEIN_COMPLEX_LOCALIZATION	-0.390998	-1.51389	0	0.118891	118	110	AGFG1,ALKBH5,NXT1,TSC1,RPS28,RPS15,SRSF9,SARNP,NXF1,SRSF4,NUPL1,ZC3H11A,SHFM1,SLU7,ZC3H3,NUP98,EIF4A3,SMG6,UPF1,NUP50,XPOT,SMG1,NCBP2,BUD13,NUP62,THOC6,UPF2,SRRM1,U2AF2,SRSF11,SMG5,ENY2,NUP54,POM121,EIF4E,POLDIP3,RBM8A,UPF3B,PABPN1,RBMX2,CASC3,CHTOP,EIF5A,FYTTD1,DHX38,DDX39B,RAE1,CDC40,SMG7,DDX19B,GLE1,THOC7,XPO1,NUP210,NUP133,CPSF1,NUP205,SRSF3,THOC2,THOC3,NUP43,TMEM48,RNPS1,POM121C,THOC5,NUP153…
GO_REGULATION_OF_RECEPTOR_RECYCLING	0.579147	1.51179	0.12069	0.11892	20	15	PCSK9,OPTN,ACHE,AP1AR,CHMP5,KIF16B,ECE1,VAMP3,INPP5F,PSEN1,LAMTOR1,NSF,ARAP1,TBC1D16,SCRIB
GO_CELL_CYCLE_CHECKPOINT	-0.350762	-1.51445	0	0.119268	194	180	FOXN3,CCNG2,WNT9A,CDKN1A,ARID3A,FOXO4,CDKN2B,CDKN1B,HINFP,PEA15,SYF2,CSNK2A2,GADD45A,NEK11,BTG2,PLAGL1,MUC1,CSNK2A1,E2F7,USP17L2,ATF2,UIMC1,MAPKAPK2,RPS27A,DLG1,FZR1,PPP2R5C,UBA52,CNOT4,SFN,CNOT6L,EP300,TIPRL,CNOT3,INTS3,SOX4,BRSK1,PLK3,BABAM1,MAD2L1BP,ZNF207,RPA4,TNKS1BP1,DNA2,RBM38,TAOK2,MAD2L2,MAPK14,ZNF385A,FBXO31,RAD1,CNOT7,AURKA,PML,TFDP2,CDC5L,TAOK1,APC,CNOT1,PTPN11,WAC,RB1,GIGYF2,CDC25C,N…
GO_CARBOHYDRATE_CATABOLIC_PROCESS	0.387952	1.51056	0.015873	0.11931	113	96	PGM5,ALDOC,FUT6,NEU1,PFKFB3,ENO2,PGAM2,HK2,MGAM,PFKFB4,LDHA,GPI,PYGM,STBD1,GK,PGK1,PFKFB2,GAPDH,NEU4,PGAM1,MIOX,GLYCTK,HK1,PKLR,PHKG1,MAN2B1,MANBA,GM2A,DCXR,GLB1,BAD,DHTKD1,DHDH,TPI1,PHKG2,ENO1,HEXB,ENO3,PFKL,ALDOA,PFKP,BPGM,GYG2,CALM2,GAA,PGM1,DERA,MAN2B2,FUT10,GPD2,FUT1,LRP5,PGM2,CALM3,HKDC1,CTBS,AKR1A1,OGDH,GALT,PHKA2,FUT9,PFKM,GK5,PFKFB1,ALDH1A1,CALM1,FUT2,GALE,FUT8,NEU3,MAN2C1,NAGA,RPE,PHKB,…
GO_MAINTENANCE_OF_LOCATION_IN_CELL	0.386475	1.51069	0	0.119511	96	87	SCIN,HK2,NFKBIA,FTH1,NFKBIE,PINK1,PDIA2,MXI1,BCL3,APOE,SYNE1,GSN,MORC3,PSMD10,HK1,SORL1,UVRAG,ATP2A1,SUN1,NFKBIB,OS9,NFKBIL1,SPTBN4,TAF8,PKD1,G3BP2,TAF3,SUN2,GET4,POLR2M,KDELR1,TSPO,TOPORS,LATS1,ALB,KEAP1,TWF1,GOLPH3,PML,SUPT7L,ARHGAP21,JUP,DBN1,GAA,THRA,CAV1,HSPA5,ANKRD13C,KDELR2,SUFU,VPS13C,PDIA3,GRIK5,DAG1,CREB3,EPB41L3,FLNB,SPAG4,CCDC22,ARL2BP,SYNE2,GPSM2,TMSB4Y,BBS4,TLN1,FLNA,GOPC,TWF2,ARL2,…
GO_NEGATIVE_REGULATION_OF_ENDOCYTOSIS	0.47027	1.50979	0.0178571	0.119603	39	33	PRTN3,SDCBP,DLG4,APOC1,PTEN,UNC119,SNX3,ATXN2,PACSIN1,SNX33,RAC1,GNB2L1,ARF6,RABGEF1,ANXA2,CAV1,UBQLN2,LRSAM1,NR1H2,MTMR2,LGALS3,PICALM,HMGB1,NR1H3,TGFB1,PRKD1,KIAA0226,PROM2,PACSIN3,LRRTM1,PACSIN2,SCAMP5,CSK
GO_POSITIVE_REGULATION_OF_GENE_EXPRESSION_EPIGENETIC	-0.378045	-1.51219	0.0540541	0.119779	78	71	WBP2,HIST1H3H,PADI2,SLC50A1,HIST1H4K,TAF1D,KAT2B,POLR1D,HIST1H4J,HMGA1,ATAD2B,EP300,PHF8,HIST2H3D,H3F3A,DEK,HIST1H3D,MLL4,ZNRD1,POLR2K,H3F3B,POLR2H,ARID1A,SMARCA5,HIST1H3I,POLR2L,HIST1H4D,TBP,ARID1B,SF3B1,BAZ1B,CTNNB1,POLR1C,POLR2E,CHEK1,ASF1A,PHF2,HIST1H4E,ERCC6,SMARCD1,POLR2F,KAT2A,TET1,TAF1B,HIST1H4I,H2AFY,HIST1H4C,DDX21,HIST1H4B,HIST1H4H,MYO1C,HIST1H3F,HIST4H4,TAF1C,HIST1H3A,TWISTNB,HIST1H3E,…
GO_REGULATION_OF_DNA_BIOSYNTHETIC_PROCESS	-0.384677	-1.51085	0.025	0.120225	94	85	PDGFB,PDGFRB,DUSP1,CDKN1A,CERS1,KLF4,DACH1,GSK3B,HMBOX1,TNKS,MAP2K7,MAPK3,TNKS2,BMPR2,SMG6,TOM1L1,PRKD2,OBFC1,PPARG,HNRNPC,PKIB,PML,TEN1,GRHL2,WRAP53,SH2B1,NEK7,SMG5,SRC,PRKCQ,NOX4,NEK2,PIF1,HNRNPA1,CHTF8,FGFR4,CTNNB1,TINF2,DDX39B,MAP3K4,MEN1,ATM,PDGFA,CCT8,MAPK1,TCP1,MCRS1,C3AR1,CCT4,AURKB,CCT3,PINX1,ARRB2,MAPKAPK5,PTK2B,CTC1,ACD,TERF2,CCT6A,GJA1,HNRNPU,GNL3L,DNAJC2,CCT7,CHTF18,RFC5,MAPK15,POT1,…
GO_REGULATION_OF_TYROSINE_PHOSPHORYLATION_OF_STAT_PROTEIN	0.460558	1.50761	0.0151515	0.121126	68	45	CRLF1,VEGFA,CNTF,OSM,FYN,CSF1R,CCL5,HES1,CSF2,HPX,IL6R,STAP2,IL23A,PTPN2,FGFR3,STAT3,IL15,PPP2CA,TNFRSF1A,SOCS3,INPP5F,CAV1,PTGER4,PPP2R1A,IL29,LIF,HDAC2,IL31RA,IL6,GHR,LYN,ISL1,IL18,CLCF1,ARL2BP,JAK2,IL6ST,NF2,PTK6,CD40,HCLS1,PIBF1,HNF4A,IL24,IL12A
GO_LUNG_ALVEOLUS_DEVELOPMENT	0.463039	1.50762	0.0344828	0.121427	41	34	EDN2,IGFBP5,FOXP2,ERRFI1,STK40,CIC,STRA6,HOXA5,CREB1,ATXN1L,MAPK8IP3,RC3H2,BMPR2,FOXA1,TGFB3,MAN2A1,HS6ST1,TNS3,ATP7A,LIF,NKX2-1,WNT5A,MAN1A2,GATA6,ASXL1,ABCA12,PHF14,SEPN1,PDGFA,PKDCC,FZD1,FGFR2,ADA,BMP4
GO_CELLULAR_CARBOHYDRATE_BIOSYNTHETIC_PROCESS	0.462795	1.50805	0.0192308	0.121435	51	40	PCK1,PPP1R3C,PGM5,GBE1,AKR1B1,NR1D1,PER2,ISYNA1,PHKG1,IMPAD1,CSGALNACT2,SLC2A1,GOT1,PHKG2,RPS27A,EXT1,UBA52,HAS3,EXT2,B3GNT1,B4GALT1,EPM2A,IMPA1,GYG2,UGP2,PGM1,B3GNT2,B3GNT3,PGM2,NANS,UBB,GYS1,AKT2,AKT1,PGP,AGL,NHLRC1,IMPA2,ALG1,HAS2
GO_REGULATION_OF_STAT_CASCADE	0.400031	1.5069	0	0.121444	144	79	CYP1B1,CRLF1,VEGFA,CNTF,AKR1B1,OSM,FYN,SOCS5,CSF1R,LRRC15,CCL5,HES1,RTN4RL2,CSF2,HPX,IL6R,PODNL1,STAP2,RTN4R,SOCS4,IL23A,IFNA1,IFNA13,ADIPOR1,PTPN2,FGFR3,STAT3,IL15,SOCS7,SOCS2,PPP2CA,TNFRSF1A,LEPROT,SH2B2,HGS,CRLF3,SOCS3,INPP5F,CAV1,NOTCH1,LRRC4,NLK,PTGER4,PPP2R1A,IL29,LIF,DOT1L,HDAC2,RTN4RL1,IL31RA,IL6,GHR,LYN,ISL1,IL18,LRRC66,CLCF1,ARL2BP,JAK2,IL6ST,ELP2,CDK5,NF2,LRRTM1,PTK6,CD40,PIGU,HCLS1,IK…
GO_MONOCARBOXYLIC_ACID_METABOLIC_PROCESS	0.346196	1.50626	0	0.121493	503	367	PCK1,TNXB,EDN2,EGLN3,CYP26A1,CD74,AKR1C1,CYP1B1,MSMO1,LPIN1,NR4A3,AKR1C2,ALDOC,PTGS2,PFKFB3,ALDH8A1,ENO2,PGAM2,HK2,ERO1L,CYP27A1,ALOXE3,VNN1,CYP2C19,PFKFB4,LDHA,PLA2G4C,ACSS2,NPC1,ACSS1,GPI,PPARD,AS3MT,UGT1A6,SLCO1A2,AKR1C3,VCAN,P4HA1,SESN2,LPIN2,SCD,HSD17B12,ACOT1,PPARA,PRKAB2,CYP1A2,ACSL1,HPGD,PGK1,ACLY,GPX4,PFKFB2,GAPDH,FASN,PLA2G10,ELOVL5,SLC16A3,PEX13,C3,SPHK1,PGAM1,HSD3B7,IDH1,SLC16A8,PTGS1…
GO_PHOSPHATIDYLCHOLINE_METABOLIC_PROCESS	0.437095	1.50531	0	0.12167	64	48	APOA1,LPIN1,PLA2G4C,LPIN2,SLC44A4,ACHE,PLA2G10,PHOSPHO1,CDS1,MECP2,PNPLA6,CEPT1,DBI,LCAT,PLA2G4D,PNPLA8,MBOAT2,SLC27A1,PLA2G15,LPCAT4,PLA2G16,SLC44A2,ABHD3,LPIN3,CHKA,PLA2G4F,GPLD1,PLBD1,SLC44A1,SLC44A3,CHKB,PLA2G1B,PCYT1A,PLB1,LPCAT1,PLA2G4A,SLC44A5,AGPAT6,PLA2G6,PLA2G12A,LPCAT2,ENPP2,CHPT1,PEMT,LPCAT3,MBOAT1,FABP5,PLA2G4B
GO_ANGIOGENESIS	0.35933	1.50633	0	0.121728	293	227	CCL2,FIGF,ANGPTL4,ANPEP,DLL4,HMOX1,CYP1B1,S1PR1,PTPRB,PDGFRB,PTGS2,SAT1,VEGFA,EFNA1,ITGA5,ETS1,VEGFC,RAMP1,KRIT1,LEPR,GPI,CLIC4,NR4A1,TMPRSS6,SLC12A6,JMJD6,EREG,LOXL2,CX3CL1,RBPJ,PLXDC1,WASF2,ZC3H12A,CALCRL,RASIP1,IL8,RBM15,C1GALT1,CXCL17,CCBE1,NOS3,CIB1,PTEN,MMP14,SRF,SEMA4A,NOTCH3,GNA13,THSD7A,BMPER,PRKCA,EPHB3,COL15A1,ADIPOR2,PIK3CG,MFGE8,EIF2AK3,PNPLA6,MMRN2,EPAS1,ACVR1,E2F7,PLXND1,VEGFB,NDNF…
GO_PROTEIN_K48_LINKED_UBIQUITINATION	0.450585	1.5056	0	0.121775	47	47	RNF152,TNFAIP3,UBE2H,TRIM38,UBE2B,PELI1,UBE2R2,RNF146,BFAR,PARK2,RFFL,ITCH,RNF187,RNF6,UBE2D3,AMFR,KLHL3,CDC34,UBE2A,UBE2D2,TTC3,TOPORS,RNF126,UBE3A,UBE2D1,ZNRF1,RNF115,UBE2G1,MARCH6,RNF5,HACE1,UBE2E2,SYVN1,UBE2C,UBE2E1,UBE2E3,NEDD4L,RNF4,RNF216,RNF34,ARIH2,UBE2K,RNF8,UBE2Q2,UBE2G2,UBE2T,UBE2D4
GO_MYELOID_CELL_HOMEOSTASIS	0.414271	1.50455	0.016129	0.12208	88	72	HMOX1,BCL6,VEGFA,INHA,GPI,INHBA,BCL2L11,JMJD6,PRDX1,MB,FOXP3,NFE2L1,KLF2,DNASE2,SRF,RPS19,FLVCR1,TGFBR3,ZFPM1,DYRK3,AMPD3,RPS24,EPAS1,CEBPG,HCAR2,SP3,PKNOX1,PTPN2,TMOD3,SLC11A2,ARID4A,BAK1,EPB49,SMAD5,MED1,CASP3,MLL5,ACIN1,THRA,RB1,HOXB6,SLC25A38,GATA3,ATPIF1,HMGB1,SFXN1,ADD1,SOD1,IL6,LYN,ITPKB,ADAR,NCSTN,G6PD,JAK2,HIPK2,MAEA,BAX,L3MBTL3,SOX6,ANXA1,HCLS1,ID2,PDE4B,RPS6,ERCC2,AXL,TRIM10,RPS14,BMP4…
GO_PROTEIN_O_LINKED_MANNOSYLATION	-0.540045	-1.50827	0.0227273	0.122144	16	15	SDF2,DPM3,B3GNT1,LARGE,POMT1,DPM1,POMT2,DPM2,ISPD,FKRP,ALG5,TMEM5,FKTN,SDF2L1,GYLTL1B
GO_RESPONSE_TO_STEROID_HORMONE	0.325908	1.50134	0	0.122271	497	356	CRYAB,CCL2,TNF,APOA1,CD38,ADM,HMOX1,FBXO32,CA9,ESR2,PDGFB,NR4A3,PDGFRB,PTGS2,DUSP1,KDM3A,SPARC,ACTA1,SOX30,ETS1,LDHA,NR1D1,SLC6A4,PRDM2,MSTN,NPC1,FOSB,WBP2,PPARD,UCN,NR4A2,AKR1C3,CDKN1A,RGS9,NR4A1,ERRFI1,ABCC2,RARB,AREG,PPARA,CDKN1B,CYP1A2,CCL5,NR3C2,OXTR,CLDN4,KLF9,PPAP2A,PGRMC2,AGER,CAT,LOX,SPP1,C3,SPHK1,PTCH1,ACR,PADI2,IDH1,PTGS1,NR1D2,TXNIP,CDK7,CALCOCO1,ASS1,PTEN,PPARGC1A,TH,MMP14,IL1B,RARA,…
GO_DEFENSE_RESPONSE_TO_GRAM_NEGATIVE_BACTERIUM	0.529728	1.49996	0.0222222	0.122522	43	22	ADM,TREM1,MR1,OPTN,TLR9,NLRP10,IL6R,IL23A,B2M,HMGB2,APP,TUSC2,PRB3,RNASE7,IL6,SERPINE1,IL22RA1,TLR5,TLR4,DROSHA,TNFRSF14,PYCARD
GO_RESPONSE_TO_NUTRIENT	0.362742	1.50139	0	0.122563	191	141	CCL2,LTA,FOXA2,APOA1,HMOX1,C2,PTGS2,MTHFR,DDIT3,SPARC,HMGCS1,LDHA,SLC6A4,CDKN2D,PPARD,AKR1C3,HMGCR,LIPG,CDKN2B,ACSL1,CCL5,ACP5,AGER,CAT,SPP1,GSN,ACSL4,AQP3,ASS1,PTEN,IL1B,SRF,RARA,PKLR,VLDLR,RELA,INSR,PIM1,COL1A1,FKBP1B,ADIPOR2,TNC,HMGCL,USF2,USF1,IL15,DAD1,ITGB1,COX4I1,NCOA1,TSPO,PAWR,ALB,RXRA,GIPR,GAS6,AACS,ALOX5,OGT,CYP24A1,PPARG,EEF2,HLCS,CHMP1A,ALAD,TFRC,NRF1,PDK2,CAV1,GNAI2,MDM2,ITGA2,GATA4…
GO_MEMBRANE_LIPID_CATABOLIC_PROCESS	0.535624	1.50038	0.0338983	0.122668	24	20	CYP1B1,NEU1,SMPD3,SMPD1,NEU4,SPHK1,GM2A,HEXB,GLA,GALC,GBA2,PPT1,GBA,SGPL1,NEU3,SMPDL3B,NAGA,SMPD4,NEU2,SMPDL3A
GO_NEURON_MIGRATION	0.396413	1.50155	0.0175439	0.122668	110	77	CXCR4,FEZF1,DDIT4,DCLK1,TUBB2B,NR4A2,FYN,CELSR3,LHX1,PEX13,FGF13,GFRA3,NTN1,SRF,ALKBH1,NDEL1,NDNF,SATB2,GATA2,NDE1,PTK2,SDCCAG8,NR2F2,GAS6,KIAA0319,PRKG1,GPM6A,MDGA1,FZD3,MARK2,PSEN1,MATN2,MYH10,GATA3,YWHAE,CELSR1,DISC1,UNK,SGK196,NKX2-1,MAPT,KIRREL3,FGFR1,DCC,DYX1C1,PAFAH1B1,USP9X,TWIST1,CTNNB1,NAV1,SPOCK1,PCM1,RAPGEF2,NRP1,MARK1,BBS4,FBXO45,CDK5,TBX20,TOP2B,ITGA3,PEX7,BAX,ASPM,NTRK2,HSP90AA1,GJ…
GO_CYCLIC_NUCLEOTIDE_BIOSYNTHETIC_PROCESS	0.556169	1.50324	0.04	0.12269	34	20	ADCY10,ADM,NPR3,ADORA2A,TAAR1,CALCRL,ADCY4,MB21D1,ADCY6,NPPA,AMPD2,AQP1,NPPB,ADCY9,GUCY1B3,NPR2,ADCY7,ADCY3,GUCY1A3,NPR1
GO_ACTIN_MYOSIN_FILAMENT_SLIDING	0.513892	1.50004	0.0377358	0.12272	38	24	TNNT2,ACTA1,NEB,ACTN3,TMOD1,MYH6,MYL6,TCAP,TNNT1,TNNI3,MYL6B,TPM2,TNNT3,TTN,TNNC2,TNNI2,TNNC1,TPM1,MYL2,MYH3,TPM4,DES,TPM3,VIM
GO_CHROMOSOME_SEGREGATION	-0.332498	-1.50101	0	0.122742	272	244	AURKC,GEM,MSH4,RIOK3,SYCE1,STAG2,UBE2B,ARL8B,PHF13,UVRAG,STAG3,SUN1,DDX3Y,CENPC1,AKAP8L,CEP57,CCNB1IP1,FAM96B,PPP1CC,CHMP5,NDEL1,RPS27,NEK10,UBE2I,ARL8A,CHMP1B,REC8,CHMP4C,PTTG1,NDE1,PAPD7,RPS3,BAG6,NUP98,DMC1,CENPO,ZNF207,LATS1,SYCP2,NIPBL,CHMP4B,NAA60,PPP1R7,PDCD6IP,CUL3,SLC25A5,KPNB1,ESCO1,DDX3X,CEP57L1,CHMP1A,B9D2,TAOK1,SMARCAD1,HDAC8,RB1,MAU2,SPICE1,AKAP8,ACTR3,KIF2C,RAD21,ERCC4,TEX14,CHMP3,…
GO_ORGAN_OR_TISSUE_SPECIFIC_IMMUNE_RESPONSE	0.556008	1.50343	0.0188679	0.122828	33	20	GCNT3,HIST1H2BJ,OTUD7B,IL6R,IL28RA,HIST1H2BK,HIST1H2BF,IL28A,HIST1H2BG,RPL39,RAB17,FAU,HIST2H2BE,BPIFB1,PLA2G1B,IL6,HIST1H2BC,FFAR2,HIST1H2BI,HIST1H2BE
GO_ERBB_SIGNALING_PATHWAY	0.414595	1.50363	0.0363636	0.122839	79	71	GRB7,PAG1,RASSF2,SOCS5,NRG2,AREG,EREG,NRG4,HBEGF,ERBB3,REPS2,SOX9,ADAM17,CBL,GAB1,ARF4,GRB2,FES,KRAS,PDPK1,PIK3C2A,KIF16B,EGF,RPS27A,FAM83B,RPS6KA5,UBA52,PIK3CA,CAMLG,PTK2,FAM59A,SOS1,NRAS,IQGAP1,EPS15,PTPN11,BCAR1,ABL1,RNF41,STUB1,SRC,TGFB1,SHC1,HRAS,ERBB2,ERBB2IP,PXN,USP8,CUL5,CDC37,PLCE1,UBB,EPS8,MVP,EGFR,MAPK1,AKT1,FAM83A,PLCG1,PTK6,BTC,SHC3,CPNE3,HSP90AA1,DGKD,PTK2B,PIK3R1,CSK,MATK,NRG1,VIL1
GO_AORTA_MORPHOGENESIS	0.563485	1.50245	0.0363636	0.122859	22	20	DLL4,PDGFRB,TBX2,PROX1,EYA1,LRP1,HES1,RBPJ,SRF,SOX4,HEY2,SEC24B,FOXH1,HEY1,SIX1,FGF8,NPRL3,MYLK,JAG1,TBX1
GO_REGULATION_OF_SYSTEMIC_ARTERIAL_BLOOD_PRESSURE_MEDIATED_BY_A_CHEMICAL_SIGNAL	0.484904	1.50161	0.0153846	0.1229	45	29	EDN2,CORIN,PCSK5,OXTR,NOS3,RPS6KA2,SOD2,PDE4D,ATP6AP2,AVPR2,ECE1,CYBA,SERPINF2,ACE2,NKX2-1,MME,ENPEP,ADRB2,DRD5,TPM1,CTSZ,ADRB1,ACE,ADRA1B,HSD11B2,TACR1,SLC2A5,EDN1,RASL10B
GO_MOVEMENT_IN_ENVIRONMENT_OF_OTHER_ORGANISM_INVOLVED_IN_SYMBIOTIC_INTERACTION	0.40646	1.50263	0	0.122933	87	67	CXCR4,ANPEP,HSPA1A,MRC1,HSPA1B,ITGA5,LDLR,PVRL4,NPC1,SELPLG,CD55,F11R,UVRAG,VAMP8,ICAM1,ITCH,VPS18,LAMP3,ITGB7,WWP1,ITGB1,CXADR,CD81,XPR1,ITGB6,GAS6,NCAM1,SCARB2,ITGB5,ITGAV,EPS15,ADRBK1,TFRC,SCARB1,DPP4,PPIA,CAV1,ACE2,ITGA2,PVRL2,DYNLT1,CAV2,DAG1,HLA-DRB1,LAMP1,ZNF639,EFNB3,KPNA3,WWP2,CTSB,SIVA1,IDE,CD46,NUP153,CD86,TYRO3,SLC20A2,SLC1A5,HYAL2,RPSA,AXL,TNFRSF14,PVR,PVRL1,CLDN1,EFNB2,ITGB3
GO_REGULATION_OF_LIPID_METABOLIC_PROCESS	0.355183	1.50165	0	0.123164	282	205	TNF,APOA1,INSIG1,PIK3IP1,WNT4,PDGFB,NR4A3,PDGFRB,PTGS2,PDK1,TRIB3,LDLR,DHCR7,NR1D1,PROX1,RARRES2,UGT1A6,SIRT4,AKR1C3,PDK4,SLC45A3,INSIG2,PNPLA2,GK,PIK3R3,SMPD3,PPARA,PRKAB2,PDP2,APOE,PPAP2A,C3,WDTC1,STK11,IDH1,SAMD8,SNAI1,NR1D2,APOC1,PSAP,SNAI2,ABCG1,PPARGC1A,IL1B,KLF4,ATG14,NPC2,PDK3,PPP2R5A,PDHX,CREB1,ABHD5,EEF1A2,PIK3CG,HCAR2,CREBL2,PRKCD,ADIPOR1,NRBF2,ARF1,NT5E,ACADVL,FGFR3,ATP1A1,PRKAG2,MID1…
GO_REGULATION_OF_IMMUNE_EFFECTOR_PROCESS	0.331369	1.4991	0	0.123289	424	312	CCL2,LTA,TNF,APOA1,CD74,HMOX1,TREM1,BCL6,C4A,NR4A3,C2,MICB,DUSP10,HAVCR2,ATP1B1,TNFAIP3,MBD5,DPF3,MICA,MSTN,C1orf210,DKKL1,HLA-E,APLF,MTSS1,PGLYRP3,TRIM6,PDK4,FYN,HLA-A,SOCS5,FGFBP1,TNFSF4,BIRC3,RSAD2,GAB2,ALKBH5,FOXP3,GPRC5B,DEFB103A,TRIM38,ZC3H12A,HLA-B,MASP1,FAM131B,ZBTB1,AGER,PEX13,HPX,CD55,C3,LCK,HIST1H3H,WAS,IL28RA,IL20RB,IST1,IL1B,ZNF189,RARA,RC3H1,AP1S2,TAP1,TMBIM6,ITPKC,TRAF6,RPS19,ATP6V…
GO_POSITIVE_REGULATION_OF_HISTONE_METHYLATION	-0.471217	-1.50113	0.06	0.123457	33	28	PHF1,MLL,JARID2,SIRT1,SNW1,OGT,PAF1,MTF2,AUTS2,PAXIP1,ZNF304,CHTOP,CTNNB1,GCFC1,CTR9,XBP1,RNF20,RDBP,PHF19,TET1,EED,RTF1,HIST1H1B,SMAD4,WDR61,DNMT1,BRCA1,DNMT3B
GO_PROTEIN_MANNOSYLATION	-0.554903	-1.50162	0.0227273	0.123729	22	20	SDF2,DPM3,B3GNT1,LARGE,POMT1,DPM1,POMT2,NUS1,DPY19L4,DPM2,DPY19L2P2,ISPD,FKRP,ALG5,TMEM5,DPY19L1,FKTN,SDF2L1,DPY19L3,GYLTL1B
GO_CENTROSOME_DUPLICATION	-0.464153	-1.50178	0.0961538	0.124308	32	31	NDE1,CETN2,BRSK1,CCP110,USP33,ARHGEF10,CNTROB,C2CD3,KIAA0753,PLK4,CEP152,FBXW5,OFD1,CEP192,CEP72,CDK2,TUBGCP2,CEP135,STIL,TUBGCP4,TUBGCP5,ROCK2,TUBGCP6,TUBGCP3,CDK5RAP2,PKD2,SASS6,WDR62,CENPJ,BRCA2,CEP63
GO_CALCIUM_DEPENDENT_CELL_CELL_ADHESION_VIA_PLASMA_MEMBRANE_CELL_ADHESION_MOLECULES	-0.536557	-1.50344	0.0196078	0.124757	27	17	CDH17,DCHS1,ARVCF,PCDHB9,CDH2,PCDHB11,PCDHB16,PCDHB13,PCDHB14,PCDHB10,PCDHB2,PCDHB4,PCDHGC3,CDH23,PCDHB3,PCDHB6,PCDHB5
GO_RESPONSE_TO_X_RAY	-0.505226	-1.50204	0.0444444	0.124856	30	27	CDKN1A,DNM2,PMAIP1,LIG4,NIPBL,CASP3,TP73,HIF1A,ERCC6,XRCC6,ANXA1,XRCC4,TP53BP1,ERCC8,XRCC5,ERCC1,BRCC3,XRCC2,THBD,MSH2,IKBIP,XRRA1,TP53,RAD51,BRCA2,BLM,CCND1
GO_REGULATION_OF_CELL_CYCLE_G2_M_PHASE_TRANSITION	-0.40708	-1.50368	0.0588235	0.125354	59	55	FOXN3,FOXO4,SYF2,HSPA2,GPR132,CAMK2D,NEK10,BRD4,APP,RINT1,KCNH5,MIIP,USP47,NPM1,HMGA2,ATF5,SMARCD3,SIN3A,HUS1B,PRKCQ,VPS4B,KIF14,GTSE1,TAOK3,CDK1,RAB11A,DBF4B,ATM,RNASEH2B,RCC2,CDK5RAP3,RAD51B,H2AFY,HUS1,ZNF830,CENPF,CCNA2,CTC1,CDK4,STOX1,RAD51C,PLK1,NBN,PKIA,WNT10B,NAE1,MRE11A,TP53,FANCI,PBX1,CDC7,CLSPN,CCNB3,BLM,CCND1
GO_POSITIVE_REGULATION_OF_IMMUNE_RESPONSE	0.322695	1.49647	0	0.125584	563	382	LTA,TNF,RFTN1,CD38,CD74,C4A,NR4A3,C2,WIPF1,MICB,IKBKG,HAVCR2,COLEC10,TNFAIP3,IL28B,NFKBIA,HLA-E,CTSK,CLEC4A,TNIP1,TLR6,PAG1,RELB,PGLYRP3,TRIM6,FYN,CD79A,HLA-A,TLR9,SOCS5,CYLD,TNFSF4,CLEC7A,BIRC3,RSAD2,EREG,GAB2,CCL5,C1R,LY96,FOXP3,GPRC5B,DEFB103A,WASF2,HLA-B,MASP1,HLA-DPA1,ZBTB1,NLRP10,HPX,CD55,TANK,C3,LCK,STK11,WAS,IRAK2,PIK3CD,TNIP2,TLR1,PTEN,CACNB4,PSMD10,IL1B,IL28A,RARA,IRF7,RBCK1,RELA,CRK,TR…
GO_POSITIVE_REGULATION_OF_LEUKOCYTE_MEDIATED_IMMUNITY	0.417525	1.49618	0.0181818	0.125628	85	57	CCL2,LTA,TNF,HLA-E,HLA-A,TNFSF4,RSAD2,GAB2,FOXP3,HLA-B,ZBTB1,HPX,C3,IL1B,TRAF6,VAMP8,IL23A,B2M,NLRP3,FZD5,STX4,TNFSF13,AP1G1,F2RL1,LAG3,P2RX7,PRKCZ,VAMP7,STAT5B,GATA3,TRAF2,PVRL2,MALT1,TGFB1,PAXIP1,LAMP1,STX7,CLCF1,HSPD1,ZP3,CADM1,STAT6,CD40,SNX4,ADORA2B,SYK,RASGRP1,WHSC1,MSH6,EXOSC3,FADD,PVR,IL4R,MAP3K7,UNG,IL12A,CD226
GO_LEUKOCYTE_DIFFERENTIATION	0.351327	1.49671	0	0.125663	292	209	TNF,DLL4,CD74,WNT4,BCL6,MT1G,GPR183,VEGFA,HDAC9,PRTN3,UBD,TNFSF9,LEPR,RELB,CD79A,HDAC5,CSF1,CSF1R,KLF6,JMJD6,RSAD2,GAB2,MMP9,RBPJ,ZFP36L1,BCL3,LGALS1,IL11,FOXP3,CEBPA,OSTM1,ACP5,ZBTB1,CSF3,CSF2,PIR,LCK,STK11,FNIP1,PIK3CD,MFNG,CDH17,SRF,SATB1,SEMA4A,LY6D,ADAM17,RC3H1,PDE2A,NKAP,BRAF,JUNB,TRAF6,TSC1,SBNO2,LY9,AZI2,ZFPM1,IFNA1,IRF1,B2M,CEBPG,FZD9,MAFB,IFNA13,FZD7,SP3,PKNOX1,PTPN2,RC3H2,CD109,FZD5,NH…
GO_POSITIVE_REGULATION_OF_ION_TRANSPORT	0.36005	1.49435	0	0.12614	236	159	CCL2,FGF12,PDGFB,PDGFRB,WNK3,JPH2,ATP1B1,SCN5A,TRPC1,NLGN3,KCNE2,PINK1,SCN4B,UCN,TRPV2,ATP1B2,RAB3B,TMEM27,DNM2,ANO6,CCL5,HBP1,GLRX,P2RX5,APOE,WNK4,KCNE1L,TRPV3,DPYSL2,PLA2G10,AGER,SLC9A1,IL1B,HSPA2,KCNH2,ATP8A2,ABAT,SCN1B,WNK1,S100A1,BDKRB1,VAMP8,B2M,ARL6IP1,PRKCD,PDPK1,AKAP9,HOMER1,ASPH,ARF1,DLG1,F2RL3,ATP1B3,CTSS,RAB3GAP1,PDZK1,ARC,WFS1,TSPO,ABCA7,STK39,BAK1,NOS1AP,NPPA,TMEM110,GAL,P2RX7,F2,AT…
GO_LYMPHOCYTE_ACTIVATION	0.337573	1.49522	0	0.126226	342	230	CD7,DLL4,CD74,WNT4,BCL6,IL21R,MICB,GPR183,HDAC9,IKZF3,MICA,IL2RB,LEPR,HLA-E,RELB,FYN,CD79A,ULBP2,HDAC5,ULBP1,TNFSF4,KLF6,CLEC7A,JMJD6,RSAD2,RBPJ,ZFP36L1,BCL3,LGALS1,IL11,FOXP3,ZBTB1,RNF168,LCK,STK11,WAS,FNIP1,PIK3CD,MFNG,CDH17,SRF,SATB1,SEMA4A,LY6D,ADAM17,RC3H1,NKAP,BRAF,SWAP70,TSC1,ELF4,ICAM1,FKBP1B,LY9,AZI2,ZFPM1,IL23A,BTN3A1,RIPK2,PIK3CG,IFNA1,IRF1,NCK1,B2M,CEBPG,FZD9,MAFB,IFNA13,PRKCD,CEBPB,F…
GO_LIPID_BIOSYNTHETIC_PROCESS	0.324563	1.49457	0	0.126342	539	437	PCK1,LSS,APOA1,EDN2,CYB5R3,ADM,ST8SIA5,INSIG1,CD74,WNT4,MSMO1,LPIN1,PTGS2,IDI1,HSD17B7,ALDH8A1,AKR1B1,PIGA,SQLE,HMGCS1,EBP,CYP27A1,ALOXE3,MVK,DHCR7,PNPLA3,ACSS2,FGF17,MVD,ACSS1,C14orf1,NSDHL,PPARD,B3GNT5,AKR1C3,CYP51A1,ST3GAL1,HMGCR,INSIG2,TLR9,FDPS,GK,PIK3R3,LPIN2,SCD,HSD17B12,FDFT1,SLC44A4,PRKAB2,ACSL1,GGPS1,ETNK2,SMPD1,CERS1,ACLY,CYP11A1,ACHE,PPAP2A,ETNK1,FASN,PLA2G10,ELOVL5,ST6GALNAC6,SPHK1,H…
GO_NEGATIVE_REGULATION_OF_SIGNAL_TRANSDUCTION_IN_ABSENCE_OF_LIGAND	0.504783	1.49483	0.0862069	0.126361	32	26	TNF,IL1A,HSPA1A,HSPA1B,FYN,EYA1,CX3CL1,CSF2,SNAI2,IL1B,CTNNA1,IFI6,MCL1,MAP2K5,STRADB,UNC5B,MAPK7,RIPK1,AKT1,ZC3HC1,BCL2L1,IL7,NRG1,TERT,BCL2,GATA1
GO_POSITIVE_REGULATION_OF_CELLULAR_RESPONSE_TO_TRANSFORMING_GROWTH_FACTOR_BETA_STIMULUS	0.513637	1.49382	0.0588235	0.126396	24	21	CDKN1C,CDKN2B,SDCBP,STK11,LRG1,ADAM17,TGFBR3,ING2,FLCN,GIPC1,SNW1,NPNT,TGFB1I1,RNF111,DAB2,FURIN,CITED2,MEN1,THBS1,HIPK2,SMAD4
GO_RESPONSE_TO_ESTROGEN	0.357445	1.49219	0	0.127127	218	159	CRYAB,APOA1,CD38,HMOX1,ESR2,PDGFB,PDGFRB,PTGS2,DUSP1,ETS1,LDHA,SLC6A4,PRDM2,MSTN,WBP2,UCN,RGS9,ABCC2,AREG,CDKN1B,CYP1A2,CCL5,OXTR,AGER,CAT,C3,PTCH1,TXNIP,ASS1,PTEN,PPARGC1A,TH,MMP14,IL1B,RARA,INSR,COL1A1,MECP2,GSK3B,MFGE8,BAD,GRN,MMP13,CTNNA1,RBBP5,STAT3,SOCS2,EP300,NCOA1,MBD1,NCOA3,EZH2,FOXA1,MBD4,PAWR,NR2F2,TGFB3,CASP9,STRN3,GAL,MBD3,PPARG,BID,CASP3,GSTM3,EEF2,AURKA,SRD5A1,SOCS3,MLL2,NRF1,NRIP1…
GO_BEHAVIOR	0.335425	1.49272	0	0.127199	516	317	FOXA2,CNTFR,FGF12,GRIN2A,CHRNB1,GRIK2,NPTN,IAPP,ESR2,NR4A3,PTGS2,PYY,FOXP2,APLN,MAFG,OSM,NLGN3,ITGA5,SLC17A7,MBD5,SLC6A4,KCNK4,NPC1,PYY2,GPI,UCN,C1QL1,NR4A2,NEGR1,FYN,HMGCR,BBS12,CALB1,CPEB3,NOVA1,PPARA,PJA2,OXTR,RASD2,DLG4,GPRC5B,CSTB,PEX13,FGF13,STRN,SLC6A3,PPP1R1B,CLN8,PTGS1,DMRTA1,GLS,PAIP2,PTEN,TH,CACNB4,IL1B,SRF,DACH1,STRA6,ATP8A2,SEPP1,TMOD1,ABAT,BRAF,VLDLR,TSC1,KLK8,ARF4,CREB1,GM2A,BTG2,M…
GO_POSITIVE_REGULATION_OF_INTERLEUKIN_8_PRODUCTION	0.477094	1.49229	0.0243902	0.12736	45	30	TNF,HSPA1A,HSPA1B,DDIT3,TLR9,NLRP10,IL1B,BCL10,PRKD2,F2RL1,MAVS,TLR3,CD58,PTGER4,TIRAP,WNT5A,DDX58,RIPK1,PARK7,SERPINE1,FFAR2,AFAP1L2,TLR5,TLR4,HYAL2,FADD,LGALS9,F2R,TLR2,PYCARD
GO_POSITIVE_REGULATION_OF_AUTOPHAGY	0.403941	1.49044	0	0.128315	75	70	RNF152,TP53INP2,ULK1,TP53INP1,BNIP3L,PINK1,SQSTM1,MID2,ZC3H12A,AGER,TRIM13,PIM2,STK11,ATG14,UVRAG,TMEM59,FOXO1,RAB12,RIPK2,BAD,FLCN,MAPK3,SIRT1,RAB3GAP1,SCOC,PIP4K2C,CALCOCO2,TBK1,ATG5,RALB,EPM2A,TFEB,SPTLC1,WAC,AMBRA1,LRSAM1,TRIM8,TPCN1,PAFAH1B2,SUPT5H,BECN1,TBC1D5,LRRK2,SVIP,ADRB2,HIF1A,ATG7,PIP4K2B,XBP1,WDFY3,PIK3CB,PARK7,GBA,SPTLC2,TRIM22,MTDH,PRKAA2,PIP4K2A,PRKAA1,RAB3GAP2,SH3BP4,EIF2AK4,LAR…
GO_REGULATION_OF_T_CELL_MEDIATED_IMMUNITY	0.451926	1.49013	0.04	0.128352	52	38	HLA-E,HLA-A,TNFSF4,RSAD2,FOXP3,HLA-B,ZBTB1,AGER,WAS,IL20RB,IL1B,TRAF6,IL23A,B2M,NLRP3,FZD5,P2RX7,DUSP22,PPP3CB,PRKCZ,C10orf54,TRPM4,GATA3,TRAF2,CEACAM1,HMGB1,PVRL2,MALT1,IL7R,HFE,STX7,RIPK3,HSPD1,ZP3,FADD,PVR,MAP3K7,IL12A
GO_POSITIVE_REGULATION_OF_LEUKOCYTE_PROLIFERATION	0.39192	1.48946	0.015873	0.12884	136	79	CD38,CD74,BCL6,GPR183,HAVCR2,TNFSF9,HLA-E,CDKN1A,HLA-A,CSF1,TNFSF4,CCL5,HES1,FOXP3,HLA-DPA1,AGER,CD55,PELI1,IL1B,TRAF6,IL23A,RIPK2,NCK1,CD274,TNFSF13B,DHPS,IL15,FLT3LG,CD81,CD276,CD59,ICOSLG,TCF3,NFATC2,RLTPR,STAT5B,HMGB1,CCDC88B,ZNF335,TIRAP,PRKCQ,SPTA1,PDCD1LG2,IL6,IRS2,EBI3,HLA-DPB1,LYN,IGFBP2,IL18,TNFRSF13C,CLCF1,IL6ST,PNP,CD46,CARD11,ZP3,TACR1,ANXA1,CD40,SYK,CD86,DNAJA3,TLR4,FADD,LGALS9,ST6G…
GO_REGULATION_OF_IMMUNOGLOBULIN_PRODUCTION	0.444494	1.48874	0.0714286	0.129002	47	32	TNF,BCL6,HLA-E,APLF,TNFSF4,FOXP3,HPX,TMBIM6,TRAF6,MZB1,PKN1,STX4,IL27RA,TNFSF13,VAMP3,TRAF2,TGFB1,PAXIP1,IL6,SUPT6H,CLCF1,NDFIP1,XBP1,STAT6,CD40,WHSC1,MSH6,EXOSC3,THOC1,IL4R,PRKDC,UNG
GO_NUCLEOSIDE_DIPHOSPHATE_METABOLIC_PROCESS	0.398534	1.48887	0.0178571	0.129266	84	72	ALDOC,PFKFB3,ENO2,PGAM2,HK2,PFKFB4,LDHA,GPI,AK7,DLG3,DLG2,PGK1,DLG4,PFKFB2,GAPDH,PGAM1,GUK1,AK4,HK1,PKLR,AK1,RRM2B,AMPD3,BAD,DHTKD1,ENTPD4,TPI1,DLG1,ENO1,MAGI3,NUDT7,ENTPD8,AKD1,NME9,ENO3,PFKL,ALDOA,PFKP,BPGM,CMPK1,ENTPD2,AK3,PGM1,NME7,TJP2,NME4,MPP2,CASK,HKDC1,OGDH,NUDT16,PFKM,MPP1,PFKFB1,NUDT18,CARD11,CMPK2,AK2,NME3,NUDT5,ADPGK,HK3,NME6,NUDT9,DTYMK,GALK1,NME1,AK8,RRM2,GAPDHS,MPP3,NME2
GO_RESPONSE_TO_INTERLEUKIN_1	0.386117	1.48819	0	0.129365	115	81	CCL2,CCL20,FIGF,CD38,MTHFR,ETS1,CCL5,CX3CL1,HYAL3,ZC3H12A,KLF2,IL8,CCL26,SPHK1,IRAK2,TNIP2,SOX9,RC3H1,HYAL1,VLDLR,RELA,TRAF6,CCL22,ICAM1,PRKCA,RIPK2,CEBPB,IGBP1,RPS6KA5,MAPK3,CREBBP,FN1,UPF1,PAWR,PRKCI,CYBA,PLCB1,P2RY2,AES,NFKB1,PPP4C,PTGER4,TAF9,SRC,CCL24,ADAMTS12,IL6,FAS,HIF1A,OTUB1,IRAK1,MAPK9,RBMX,MYD88,DAB2IP,PSMB9,HSPA9,ANXA1,EGR1,EDN1,IKBKB,CHI3L1,TNFRSF11A,HYAL2,RPS6KA4,LGALS9,IL1R1,ADAMT…
GO_POSITIVE_REGULATION_OF_ATPASE_ACTIVITY	0.457226	1.48712	0	0.130115	41	33	TNNT2,ATP1B1,DNAJB1,ATP1B2,DNM2,GABARAPL2,TOR1AIP2,RAB3A,HSPA2,DNAJB6,ATP1B3,ABCA7,DNAJC24,DNAJC7,TOR1AIP1,RAB4A,SUMO1,DNAJC1,ADRB2,CHTOP,PLSCR1,AHSA2,TPM1,PFN1,RAPGEF3,DNAJC9,DNAJB11,PFN2,HNRNPU,AHSA1,DNAJC2,SETMAR,UHRF1
GO_FATTY_ACID_DERIVATIVE_METABOLIC_PROCESS	0.435679	1.48639	0.0172414	0.130593	96	63	EDN2,CD74,CYP1B1,AKR1C2,PTGS2,ALOXE3,CYP2C19,PLA2G4C,AKR1C3,CYP1A2,HPGD,GPX4,PLA2G10,SPHK1,PTGS1,CYP4F3,ALOX12,FAAH2,GGT7,DAGLB,MAPKAPK2,PNPLA8,MAPK3,TNFRSF1A,GGTLC2,ALOX5,CYP2C9,CYP2E1,RNPEPL1,PLA2G4F,PTGR1,GGT6,PTGES3,PLA2G1B,MGLL,GGT1,ACOX1,PTGR2,PLA2G4A,ABCC1,LTA4H,GPX1,CYP2D6,ALOX15,RNPEP,MGST2,SYK,EDN1,PTGES,CYP2U1,CYP4F12,DAGLA,FAAH,CYP2C18,EPHX2,PTGES2,PLA2G4B,CBR1,C9orf3,PTGDS,CYP2J2,ALO…
GO_GENE_SILENCING	-0.348702	-1.49171	0	0.130884	212	180	EXD1,SIRT4,HDAC5,SIRT2,BAZ2A,UBE2B,HIST1H3H,ZFP36,HIST1H4K,RBM4,MORF4L2,MECP2,BAHD1,TDRKH,EIF2C4,NUPL1,HIST1H4J,PIWIL1,CNOT6L,STAT3,SIRT1,MBD1,PABPC1,CNOT3,NUP98,HIST1H2AC,POLR2J,HIST1H2AE,HIST2H3D,NUP50,PUM1,EIF2C3,LIMD1,H3F3A,RRP8,NCBP2,MBD3,NUP62,CNOT7,HIST1H3D,CHMP1A,MLL4,SNIP1,POLR2K,CNOT1,MLL2,H3F3B,SCMH1,H2AFB1,POLR2H,SMAD2,MRPL44,ARID1A,SND1,MBD2,TNRC18,SMARCA5,HIST1H3I,POLR2L,HIST3H2A,HI…
GO_REGULATION_OF_T_HELPER_CELL_DIFFERENTIATION	0.588353	1.48465	0.0740741	0.131101	26	15	BCL6,SOCS5,TNFSF4,FOXP3,RARA,RC3H1,IL23A,RIPK2,NLRP3,PRKCZ,IL6,ANXA1,HLX,CD86,IL4R
GO_DETECTION_OF_MECHANICAL_STIMULUS	0.486268	1.48466	0.0350877	0.131396	42	22	PKD1L2,TMC1,KCNK4,FYN,DENND5B,STRC,TCAP,PKD1,DENND5A,SERPINE2,PAWR,PDZD7,PKD1L1,JUP,ITGA2,CSRP3,TTN,HPN,PKDREJ,MKKS,PKD2,CHRNA10
GO_REGULATION_OF_INTERLEUKIN_12_PRODUCTION	0.475942	1.48476	0.0416667	0.131574	51	34	TNFRSF9,TNFSF9,TLR9,TNFSF4,HLA-B,ACP5,AGER,RELA,TRAF6,IL23A,RIPK2,IRF1,IDO1,MAST2,MAPK14,FOXP1,TLR3,PLCB1,NFKB1,IRF5,HMGB1,TIRAP,ISL1,MAPK11,THBS1,HSPD1,CD40,ARRB2,PIBF1,TLR4,LGALS9,TLR2,C1QBP,IRAK3
GO_REGULATION_OF_OXIDATIVE_STRESS_INDUCED_CELL_DEATH	0.460975	1.48237	0.0377358	0.132748	46	38	NR4A3,VNN1,PINK1,PDIA2,GPR37L1,ATF4,PSAP,NOL3,SOD2,P4HB,PARK2,SIRT1,HSPB1,GNB2L1,UBQLN1,EPOR,MCL1,NFE2L2,HDAC6,SOD1,LRRK2,NONO,HSPH1,MST4,HIF1A,FBXW7,BAG5,MAPK7,GPX1,TXN,PARK7,AKT1,MET,HTRA2,PYCR1,ENDOG,SFPQ,TRAP1
GO_REGULATION_OF_CELL_SIZE	0.353097	1.48248	0.015873	0.132928	172	133	IFRD1,SLC6A12,VEGFA,SEMA5B,SEMA3G,UCN,TRPV2,NKX6-1,DNM2,ANO6,APOE,AKT1S1,DPYSL2,SPP1,FGF13,WDTC1,CLN8,NTN1,AQP3,IST1,PTEN,SRF,SEMA4A,GOLGA4,RTN4R,TSC1,RB1CC1,CREB1,CLCN6,GSK3B,TMEM123,PLXND1,RNF6,NDEL1,SEMA7A,SEMA3C,SEMA6C,RTN4,SEMA6B,SEMA4B,EP300,BMPR2,FN1,RAB21,AQP7,ARHGAP4,PLXNA3,RAC1,RARG,OGT,P2RX7,SEMA3E,SEMA5A,SEMA4G,HSP90AB1,ABL1,L1CAM,AQP8,SLC12A4,BCL11A,AQP1,AQP7P3,LIMK1,ILK,ADD1,DISC1,R…
GO_DENDRITE_DEVELOPMENT	0.421552	1.48111	0.0166667	0.134065	79	56	KLF7,DCLK1,FYN,SCARF1,DLG4,STRN,ACSL4,PTEN,VLDLR,ARF4,EPHB3,MECP2,RBFOX2,SLC9A6,FMN1,SRGAP2,APP,SLC11A2,ITGB1,TMEM106B,MEF2A,RERE,PAK4,SDC2,KIDINS220,MAPK8IP2,RAC1,PRKG1,MINK1,BAIAP2,BTBD3,MATN2,LRP4,SS18L1,HDAC2,SLITRK5,DSCAM,FAS,UBA6,DVL1,MAP2,FARP1,NRP1,BBS4,TRAPPC4,IGSF9,PAK2,CDK5,SYNGAP1,GRIP1,HPRT1,BMP7,CELSR2,EPHB2,MAP1B,SEMA3A
GO_POSTREPLICATION_REPAIR	-0.418	-1.48838	0.0217391	0.13407	54	50	REV1,UBE2B,ZBTB1,POLH,POLI,RPS27A,UBE2V1,UBA52,POLD4,UBE2A,POLN,UBE2V2,MAD2L2,UBE2F,NPLOC4,RFC1,POLK,UBE2L6,UFD1L,TRIM25,WDR33,USP43,VCP,USP10,ISG15,RCHY1,UBB,POLE2,REV3L,KIAA0101,RPA1,C1orf86,POLD3,UBA7,UBE2N,CCDC111,NSMCE1,POLD2,RAD18,MSH2,RFC5,POLD1,HLTF,RFC2,RPA2,RFC4,RFC3,PCNA,BRCA1,DTL
GO_GLUTAMATE_METABOLIC_PROCESS	-0.487328	-1.48737	0.0188679	0.134438	28	23	GLS,GOT1,GLUL,GCLM,OAT,GCLC,GLUD1,NAGS,GGT1,GAD1,SLC1A3,GLS2,GOT2,ALDH18A1,FTCD,PRODH,ALDH5A1,ALDH4A1,FPGS,MTHFS,HAL,AADAT,AMDHD1
GO_NEGATIVE_REGULATION_OF_FAT_CELL_DIFFERENTIATION	0.504206	1.48016	0.0212766	0.134674	41	35	TNF,INSIG1,DDIT3,TRIB3,ARNTL,BBS12,SIRT2,JDP2,FOXO1,ZFPM1,SIRT1,GATA2,TRIB2,SORT1,TGFB1I1,WWTR1,AXIN1,GATA3,C1QL4,TGFB1,ID4,IL6,WNT5A,ASXL1,ENPP1,SMAD3,MSX2,CCDC85B,MMP11,ZFPM2,FAM57B,WNT10B,E2F1,JAG1,GPER
GO_ION_HOMEOSTASIS	0.32131	1.47875	0	0.135455	576	378	CCL2,SCNN1B,CXCR4,CXCL13,APOA1,EDN2,CD38,ADM,HMOX1,GRIK2,NPTN,S1PR1,MT2A,BBC3,DDIT3,SLC9A5,ATP6V1G2,MAFG,JPH2,ERO1L,ATP1B1,TRPC1,SLC26A11,SLC17A7,TFR2,FTH1,HERPUD1,TF,PYGM,SAA1,KISS1,CLIC4,ATP1B2,PDK4,NMB,MTL5,TMPRSS6,CALB1,LIPG,FTL,ABCC2,SLC26A7,SLC31A1,CNNM2,TMTC2,CCL5,APOE,OXTR,WNK4,DLG4,SLC4A5,RAB20,CD52,S1PR3,SLC25A37,AGER,HPX,SLC9A1,CD55,NPFF,LCK,S1PR4,ABCG1,ATP6V1A,CACNB4,SLC26A1,IL1B,ATP6…
GO_MRNA_TRANSCRIPTION	0.587668	1.47818	0.0153846	0.135553	21	16	DDIT3,PPARD,EREG,ZBTB1,ATF4,SRF,ARNT,HIPK3,EEF1D,MED1,SREBF1,DDX5,HSF1,HIF1A,FLNA,POU5F1
GO_MULTICELLULAR_ORGANISM_METABOLIC_PROCESS	0.371633	1.47844	0	0.13565	93	66	TNXB,PRTN3,MMP10,TIPARP,CTSK,MMP1,COL6A5,AKR1C3,COL6A1,COL11A2,MMP9,PPARGC1A,CEL,MMP14,COL1A1,COL7A1,COL15A1,COL12A1,MMP13,MRC2,CTSS,LEPREL1,COL8A1,LEPRE1,SERPINH1,COL18A1,P2RX7,ACACA,ACE2,FURIN,COL4A5,MMP15,CTSD,ADAMTS3,PLA2G1B,MMP16,ENPEP,GHR,ADRB2,HIF1A,PEPD,AGXT2L2,ADAM15,CTSB,ADRB1,ACE,COL6A2,CTSL1,OMA1,COL5A2,COL5A3,COL1A2,MMP11,TRAM2,COL4A4,BMP8A,COL13A1,TENC1,ID1,MMP7,COL4A6,KLK6,COL5A1,A…
GO_REGULATION_OF_SECRETION	0.32106	1.47736	0	0.136327	699	474	TNFRSF9,TNF,IL1A,RAPGEF4,FOXA2,APOA1,ANPEP,CD38,SPINK1,CD74,HMOX1,SCIN,APLN,C2CD4A,WNK3,HAVCR2,OSM,INHA,TFR2,NR1D1,VEGFC,CRHR1,PINK1,HLA-E,TLR6,SAA1,CORIN,PPARD,UCN,KISS1,SIRT4,TRIM6,NMB,INHBA,HMGCR,ARNTL,TLR9,SYT11,NPHS1,RAB3B,SMPD3,CSF1R,NKX6-1,BTN2A2,TNFSF4,TMEM27,TRIM9,RAB9A,RSAD2,CPLX3,RAB33B,GAB2,CCL5,CX3CL1,PIM3,RAB8B,SDCBP,ACVR1C,OXTR,WNK4,IL11,GNAS,FOXP3,RAB11FIP5,SYT5,ACHE,DPYSL2,ZC3H12…
GO_CARDIAC_MUSCLE_TISSUE_DEVELOPMENT	0.375075	1.47634	0	0.136739	140	103	DLL4,S1PR1,PDGFRB,TNNT2,VEGFA,TBX2,PROX1,NEXN,RARB,RBPJ,GJC1,SLC9A1,FOXC1,KDM6B,EGLN1,PTEN,SRF,RARA,MYH11,MYH6,TSC1,TGFBR3,HEG1,ZFPM1,ACVR1,IFT20,TCAP,MYLK2,CAMK2D,FHOD3,PPP1R13L,C3orf58,ITGB1,TBX3,CXADR,MEF2A,NEBL,HEY2,MAML1,TNNI3,RXRA,NPPA,CDC42,AKAP13,DSG2,ATG5,DSP,MED1,UBE4B,PDLIM5,FOXH1,PRKAR1A,SIRT6,NDUFV2,MYH10,ARID1A,NOTCH1,BMP2,GATA4,FHL2,ALDH1A2,CSRP3,NOX4,WNT2,WNT5A,TTN,FKBP1A,ISL1,SIN…
GO_STEROL_HOMEOSTASIS	0.457791	1.47656	0.0169492	0.136895	59	38	APOA1,AKR1C1,PCSK9,LDLR,NPC1,LIPG,TMEM97,APOE,PLA2G10,ABCG1,NPC2,MYLIP,LCAT,SIRT1,MED13,LDLRAP1,APOM,SCARB1,CAV1,NR1H2,EHD1,LAMTOR1,NR1H3,PTCHD2,LRP5,XBP1,MIA2,MALL,SOAT2,ABCA2,PLSCR3,NUS1,SOAT1,EPHX2,ACSM3,ABCA1,APOB,DGAT2
GO_POSITIVE_REGULATION_OF_RESPONSE_TO_DNA_DAMAGE_STIMULUS	-0.385758	-1.48356	0	0.137383	64	61	EYA1,RNF168,NPAS2,PMAIP1,PIAS4,CEBPG,PRKCD,UIMC1,FAM178A,CBX8,SIRT1,RPS3,APBB1,UBE2V2,BABAM1,ZNF385A,NACC2,SPRED2,DDX5,EYA3,MSX1,HMGA2,PLA2R1,C12orf5,HMGB1,HIC1,BCLAF1,PRKCG,TRIM28,SPRED1,FAM175A,EEF1E1,NUDT16,KIAA0146,SKIL,EGFR,ATM,FBXO18,RAD9A,FOXM1,KIAA1967,RNF8,H2AFX,ERCC8,UBE2N,BRCC3,APEX1,NSMCE4A,MGMT,NSMCE1,TMEM161A,BRE,KDM4D,SETMAR,ANKRD32,ATR,ANKRD1,PCNA,BRCA1,RIF1,MYC
GO_REGULATION_OF_SODIUM_ION_TRANSMEMBRANE_TRANSPORT	0.473971	1.47303	0.0740741	0.140185	48	35	FGF12,WNK3,PCSK9,ATP1B1,SCN5A,SCN4B,ATP1B2,DNM2,GLRX,SLC9A1,SCN1B,SNTA1,CAMK2D,STOM,ARF1,DLG1,ATP1B3,PRKCE,NEDD4,FXYD5,TESC,ATP2B4,NEDD4L,SCN3B,YWHAH,PTPN3,UTRN,ACTN4,SLC9A3R1,RANGRF,COMMD1,GPD1L,WNK2,FXYD4,ATP1A2
GO_ACTIN_MEDIATED_CELL_CONTRACTION	0.41744	1.47143	0	0.141208	74	52	FGF12,TNNT2,ACTA1,SCN5A,NEB,KCNE2,ACTN3,SCN4B,EPB41L5,KCNE1L,GJC1,SLC9A1,KCNH2,TMOD1,SCN1B,MYH6,MYL6,TCAP,SNTA1,CAMK2D,FRMD6,TNNT1,TNNI3,MYL6B,ROCK1,TPM2,TNNT3,TTN,TNNC2,TNNI2,TNNC1,NEDD4L,TPM1,MYL2,MYH3,TPM4,PARVA,SCN3B,GJA5,KIAA1598,DES,PKP2,TPM3,EMP2,GJA1,GPD1L,CACNA2D1,VIM,VIL1,NUP155,ANK2,KCNQ1
GO_CELLULAR_RESPONSE_TO_PEPTIDE	0.344877	1.47145	0	0.141459	274	212	CCL2,LPIN1,NR4A3,HDAC9,ATP6V1G2,AKR1B1,PCSK9,TRIB3,CRHR1,NR4A2,PDK4,FYN,FBN1,NR4A1,ERRFI1,HDAC5,PIK3R3,FOXO4,NKX6-1,GNG4,KLF6,GNAS,CYP11A1,CPEB1,ADCY4,KLF2,SLC9A1,GFPT1,WDTC1,SLC2A4,BAIAP2L1,ATP6V1A,ASS1,NAMPT,ATP6V0D2,KLF4,PKLR,IGF1R,ATP6V0E1,VLDLR,RELA,INSR,ATP6V0C,GAB1,ATP6V1H,CREB1,FOXO1,GRB2,RIPK2,TCIRG1,GOT1,KAT2B,ATP6V1D,PRKCD,PDPK1,ATP6V0D1,PIK3C2A,AP3S1,KLF3,PRKACA,VAMP2,ADCY6,RHOQ,PTPN2…
GO_ACUTE_PHASE_RESPONSE	0.498028	1.46961	0.0149254	0.142341	43	24	IL1A,SAA1,SERPINA1,IL6R,ASS1,IL1B,CEBPB,STAT3,FN1,IL1RN,SERPINA3,F2,TFRC,SERPINF2,STAT5B,HNRNPK,CD163,IL6,HIF1A,HFE,PLSCR1,SIGIRR,ITIH4,F8
GO_POSITIVE_REGULATION_OF_PROTEIN_DEACETYLATION	0.536415	1.46964	0.0847458	0.142622	18	18	BCL6,VEGFA,JDP2,FNTA,AKAP8L,DYRK1A,NIPBL,PRKD2,PML,SREBF1,C6orf89,AKAP8,TGFB1,PRKD1,CTBP1,RIPK3,BRMS1,TP53
GO_POSITIVE_REGULATION_OF_ENDOTHELIAL_CELL_MIGRATION	0.424695	1.46982	0	0.142732	67	55	PDGFB,PTGS2,VEGFA,HDAC9,SPARC,ETS1,VEGFC,PROX1,ZC3H12A,SASH1,CCBE1,CIB1,ALOX12,PRKCA,BMPR2,HSPB1,PRKD2,RHOB,MAPK14,FOXP1,PDCD6,BCAR1,SRPX2,SCARB1,SEMA5A,BCAS3,GPLD1,GATA3,STAT5A,AMOTL1,AAMP,PPAP2B,TGFB1,PRKD1,FGFR1,WNT5A,HDAC7,ATOH8,ITGB1BP1,NRP1,THBS1,AMOT,ANXA3,AKT1,PLCG1,ROCK2,MET,EDN1,PTK2B,ANGPT1,GPR124,FGF2,BMP4,NRP2,ITGB3
GO_REGULATION_OF_CELL_JUNCTION_ASSEMBLY	0.413263	1.46624	0.030303	0.144169	68	57	TNF,WNT4,VEGFA,EPB41L5,RAPGEF1,SLC9A1,SDC4,SNAI1,SNAI2,PTEN,MMP14,TSC1,FMN1,PRKACA,LIMS1,DAPK3,FZD5,PTK2,APOD,RAP1A,RAC1,RAP1B,WDPCP,EPB49,ROCK1,DLC1,PTPRJ,RHOD,CORO1C,CAV1,BCAS3,LDB1,ACE2,PRKCH,S100A10,SLK,PPM1F,SRC,ITGB1BP1,RAPGEF2,CLASP1,PHLDB2,EFNA5,THBS1,ACE,EPHA3,SMAD3,FLOT1,RCC2,ROCK2,PKP2,MACF1,IKBKB,CLASP2,MYO1C,GJA1,ACVRL1
GO_POSITIVE_REGULATION_OF_FAT_CELL_DIFFERENTIATION	0.460566	1.46643	0.0196078	0.144281	51	36	FRZB,PTGS2,DKKL1,RARRES2,PPARD,CEBPA,ZC3H12A,PRDM16,SNAI2,CREB1,CREBL2,CEBPB,C10orf116,METRNL,ASXL2,STK3,SAV1,CCRN4L,MAPK14,ZNF385A,PPARG,KLF5,SH3PXD2B,TRPM4,BMP2,LMO3,LRP5,STK4,XBP1,WDFY2,AKT1,TMEM64,CARM1,ZBTB7C,ID2,TPH1
GO_MONOCARBOXYLIC_ACID_TRANSPORT	0.383334	1.46592	0.0153846	0.144311	124	84	SLC6A13,AKR1C1,SLC6A12,SLC10A5,SLCO2A1,SLC16A11,PPARD,SLCO1A2,NMB,STARD10,SLC22A13,ABCC2,PPARA,PRKAB2,ACSL1,SLC5A12,APOE,SLC16A3,SLC16A8,ACSL4,SLC16A4,SLC22A4,CACNB4,SLC16A2,PNPLA8,SLCO1B3,PRKAG2,PDZK1,SLC27A1,ATP8B1,NCOA1,SLCO1B1,BSG,ALB,SLCO2B1,RXRA,MFSD2A,PPARG,PLA2G4F,ACACA,SLC10A3,NF1,SLC16A13,SLC27A5,ACSL3,CEACAM1,PLIN2,SLC16A1,NCOA2,SLC26A6,PLA2G1B,SLC16A12,BDKRB2,CPT1B,SLC1A4,PLA2G4A,ACE,…
GO_SINGLE_ORGANISM_BEHAVIOR	0.34106	1.46711	0	0.144507	384	242	FOXA2,FGF12,GRIN2A,CHRNB1,GRIK2,NPTN,ESR2,NR4A3,PTGS2,FOXP2,MAFG,OSM,NLGN3,ITGA5,SLC17A7,MBD5,SLC6A4,KCNK4,NPC1,GPI,UCN,NR4A2,FYN,HMGCR,CALB1,CPEB3,PPARA,PJA2,OXTR,DLG4,CSTB,FGF13,PPP1R1B,CLN8,PTGS1,PAIP2,PTEN,TH,CACNB4,IL1B,SRF,STRA6,TMOD1,ABAT,BRAF,VLDLR,TSC1,KLK8,ARF4,CREB1,GM2A,BTG2,MECP2,GRIN2D,PARK2,NLGN2,BTBD9,SPTBN4,KAT2B,KRAS,SLC8A2,FZD9,IFT20,NTAN1,USP2,MDK,CEBPB,FOS,FBXL20,HOMER1,ALS2,…
GO_STRESS_ACTIVATED_PROTEIN_KINASE_SIGNALING_CASCADE	0.375439	1.46652	0.0344828	0.144536	103	92	CRYAB,TNF,FGF12,IKBKG,DUSP10,AKR1B1,MAP3K8,MAP3K13,NPHS1,CRKL,SPAG9,MAP3K2,IRAK2,TNIP2,MAPK8IP1,RBM4,TRAF6,RB1CC1,GAB1,CDC42EP5,MAP3K11,RIPK2,TAB2,MAPK8IP3,ERN1,MAP3K10,MAPKAPK2,RPS27A,MAP2K7,UBA52,PKN1,PTPN1,MAP3K9,DAXX,NR2C2,MAPK8IP2,TRIB1,MAP2K4,TNIK,TAOK2,SKP1,MAPK14,FBXW11,MINK1,BTRC,AXIN1,NFKB1,PTGER4,MAP4K3,MAPK8,NRK,WNT5A,TAB1,MAP3K12,TAB3,IRAK1,IRAK4,CCM2,MAPK9,MAP4K5,CCDC88C,UBB,DBNL,KI…
GO_REGULATION_OF_METAL_ION_TRANSPORT	0.327452	1.46716	0	0.144792	325	218	CCL2,SCNN1B,CXCR4,FGF12,SPINK1,PDGFB,PDGFRB,PTGS2,WNK3,KCNRG,PCSK9,JPH2,ATP1B1,PER1,SCN5A,TRPC1,KCNE2,CRHR1,SCN4B,UCN,TRPV2,ATP1B2,TLR9,DNM2,ANO6,CCL5,HBP1,GLRX,P2RX5,KCNE1L,TRPV3,AGER,SLC9A1,ATF4,NOS3,FMR1,CACNB4,HSPA2,GRIN3B,KCNH2,SCN1B,AHNAK,S100A1,CD63,PDE4D,BDKRB1,ICAM1,FKBP1B,PIK3CG,SPTBN4,B2M,SNTA1,CAMK2D,PDPK1,STOM,PRKACA,AKAP9,VAMP2,EGF,HOMER1,ASPH,ARF1,DLG1,F2RL3,TMEM66,PRNP,ATP1A1,ATP1…
GO_NUCLEAR_EXPORT	-0.348923	-1.47416	0	0.144833	147	138	AGFG1,ALKBH5,DUSP16,CCHCR1,NXT1,TSC1,RPS28,GSK3B,RPS15,SRSF9,SARNP,PKD1,NXF1,SMURF1,SRSF4,NUPL1,ZC3H11A,SHFM1,SLU7,ZC3H3,NUP98,EIF4A3,SMG6,UPF1,LZTS2,NUP50,ATXN1,XPOT,AKAP13,SMG1,NCBP2,EGR2,BUD13,STYX,NUP62,AHCYL1,THOC6,UPF2,SRRM1,U2AF2,SRSF11,NUTF2,SMG5,ENY2,MALT1,NUP54,POM121,TGFB1,EIF4E,POLDIP3,RBM8A,RANBP17,UPF3B,PABPN1,STRADB,RBMX2,STRADA,CASC3,HNRNPA1,CHTOP,EIF5A,FYTTD1,ADAR,DHX38,XPO7,DDX3…
GO_T_CELL_PROLIFERATION	0.512496	1.46442	0.0384615	0.145432	36	27	WNT4,FYN,TNFSF4,SATB1,RC3H1,ELF4,FKBP1B,IL23A,BTN3A1,RIPK2,PIK3CG,RC3H2,IL15,P2RX7,PPP3CB,ABL1,MALT1,CD151,EBI3,CCND3,NCSTN,BAX,CADM1,PSMB10,CD86,RPS6,DOCK8
GO_FATTY_ACID_BETA_OXIDATION_USING_ACYL_COA_DEHYDROGENASE	-0.569643	-1.47437	0.0612245	0.145434	18	16	ETFDH,ACADVL,ETFA,ACOX3,ACAD11,ACADS,ACOX1,ETFB,ACADSB,GCDH,ACAD10,ACAD8,ACADM,IVD,ACAD9,ACOXL
GO_NEGATIVE_REGULATION_OF_GLIOGENESIS	0.496459	1.46451	0.0689655	0.145575	37	27	DUSP10,MYCN,SIRT2,NKX6-1,RNF10,HES1,DLX2,GPR37L1,MECP2,MBD1,TSPO,F2,C16orf45,NF1,ATF5,NOTCH1,DLX1,PTN,ID4,SKI,CTNNB1,CERS2,ID2,NOG,DICER1,LIN28A,BMP4
GO_POSITIVE_REGULATION_OF_TRANSLATIONAL_INITIATION	0.470247	1.46379	0.0701754	0.145822	22	19	TNF,CCL5,PPP1R15A,DNAJC3,NCK1,UHMK1,RXRA,DDX3X,YTHDF1,RPS6KB2,METTL3,RPS6KB1,KHDRBS1,YTHDF2,POLR2G,POLR2D,EIF2B5,EIF2AK4,IMPACT
GO_COFACTOR_TRANSPORT	-0.465362	-1.47463	0.0444444	0.145897	26	21	SLC19A2,HPX,FLVCR1,SLC25A29,SLC25A42,P2RX7,ABCB6,SLC33A1,FLVCR2,SLC25A26,ABCB7,PPT1,SLC48A1,SLC25A20,SLC25A17,SLC5A6,MFSD3,SLC25A32,SLC19A1,SLC46A1,ABCG2
GO_PIGMENT_BIOSYNTHETIC_PROCESS	-0.441738	-1.47058	0.0238095	0.146725	47	37	TRPC1,NFE2L1,MC1R,SLC11A2,DDT,TSPO,CPOX,ALAD,IBA57,SLC25A38,ATPIF1,TMEM14C,AP3D1,PMEL,APRT,COX15,COX10,GMPS,SLC25A39,FECH,PPAT,FXN,HPRT1,UROD,MYO5A,ALAS1,PPOX,SHMT1,ADAL,PRTFDC1,PAICS,ADA,GART,CTNS,HMBS,UROS,PRPS1
GO_RRNA_MODIFICATION	-0.480129	-1.47143	0.0285714	0.146761	27	26	RRNAD1,FBLL1,C7orf60,NSUN4,NOP10,TRMT112,FBL,WBSCR22,TFB2M,THUMPD1,NSUN3,TFB1M,METTL16,FTSJ2,EMG1,METTL15,NHP2,GAR1,FTSJ3,DIMT1,DKC1,NOP58,MRM1,NAT10,NOP56,FDXACB1
GO_MACROPHAGE_ACTIVATION	0.547407	1.46277	0.0588235	0.146935	31	17	EDN2,HAVCR2,JMJD6,CX3CL1,CSF2,TLR1,SBNO2,PRKCE,CRTC3,FOXP1,TLR3,CLU,HMGB1,JUN,SYK,TLR4,SLC7A2
GO_REGULATION_OF_EXTRINSIC_APOPTOTIC_SIGNALING_PATHWAY_IN_ABSENCE_OF_LIGAND	0.44263	1.46227	0	0.14718	46	39	TNF,IL1A,HSPA1A,HSPA1B,FYN,INHBA,EYA1,CX3CL1,CSF2,SNAI2,IL1B,CTNNA1,DAPK3,IFI6,MCL1,NF1,SRPX,PPP2R1A,MAP2K5,FGFR1,FAS,STRADB,UNC5B,PPP1CA,MAPK7,RIPK1,PPP2R1B,AKT1,BAX,ZC3HC1,HTRA2,BCL2L1,IL7,NRG1,WWOX,TGFB2,TERT,BCL2,GATA1
GO_REGULATION_OF_CARDIAC_MUSCLE_TISSUE_DEVELOPMENT	-0.449401	-1.47174	0.0416667	0.147188	48	38	JPH2,TBX2,RBPJ,CTDP1,HEY2,SAV1,MAPK14,TP73,NOTCH1,GSK3A,BMP2,TGFB1,WNT2,FGFR1,PIN1,AKAP6,GATA6,DDX39B,CDK1,MAPK11,TBX20,MTOR,CCNB1,FGF8,NOG,TGFBR2,FGFR2,GJA1,FGF9,NKX2-5,PRICKLE1,NRG1,EFNB2,FGF2,BMP4,FGF3,DKK1,FGF20
GO_MRNA_CIS_SPLICING_VIA_SPLICEOSOME	-0.532968	-1.46815	0.116279	0.147661	18	16	RNF113A,NCBP2,SFSWAP,PRPF39,RBM22,SART1,WBP11,DDX23,SNRNP200,SNRPC,WBP4,PSIP1,SRSF1,DCPS,NCBP1,RNF113B
GO_MACROMOLECULE_METHYLATION	-0.34658	-1.46881	0	0.147807	205	172	KDM3A,PRDM2,PRDM6,RAB3B,RRNAD1,BAZ2A,GNAS,FBLL1,PRMT2,WHSC1L1,KDM1B,WTAP,C7orf60,BHMT,PRDM16,SATB1,CHD5,RNMT,SETD1A,PCMTD1,GATAD2B,BTG2,MECP2,PCMT1,RAB6A,FBXO11,TDRKH,FOS,ARID4B,SETD8,MLL,TET2,KDM6A,RBBP5,SUV420H1,LCMT1,EZH2,ASH1L,RAB3D,ARID4A,SETD2,TET3,BCDIN3D,ZFP57,GSPT1,OGT,EZH1,MLL3,NSUN4,MLL5,MLL4,MLL2,TRMT112,WDR82,GATAD2A,SUV420H2,SUZ12,KIAA1429,DOT1L,ZNF335,TRMT1L,PIWIL4,DPY30,PAXIP1,DNM…
GO_SKELETAL_MUSCLE_CELL_DIFFERENTIATION	0.453662	1.45868	0.0175439	0.148286	53	34	NUPR1,ATF3,MAFF,SIX4,NGFR,SAP30,MEF2D,CDON,BTG2,PLAGL1,GTF3C5,MYLK2,FOS,LEMD2,COPS2,BCL9,FOXN2,EMD,EGR2,KLF5,EEF2,HMG20B,RB1,BCL9L,NOTCH1,HIVEP3,SOX8,EOMES,SEPN1,EGR1,ZNF689,HEYL,HLF,ANKRD1
GO_NEGATIVE_REGULATION_OF_CELL_ACTIVATION	0.374056	1.45678	0.0363636	0.148321	158	104	CD74,HMOX1,BCL6,PDGFB,HAVCR2,INHA,TNFAIP3,MICA,PAG1,PGLYRP3,INHBA,SOCS5,CYLD,BTN2A2,TNFSF4,APOE,DUSP3,FOXP3,ZC3H12A,PELI1,NOS3,IL20RB,RC3H1,ALOX12,ABAT,NFKBID,ITCH,IRF1,IDO1,PRKCD,CEBPB,FBXO7,PTPN2,CD274,DLG1,MARCH7,PRNP,PKN1,PRDM1,CD276,SERPINE2,PAWR,ABR,GAL,NRARP,PDE5A,LAG3,F2,DUSP22,PRKG1,FER,CASP3,C10orf54,RABGEF1,PRKAR1A,TBC1D10C,MILR1,MERTK,LGALS3,PTPN6,CEACAM1,HMGB1,NR1H3,IL29,TGFB1,HLA-DR…
GO_NEGATIVE_REGULATION_OF_EXTRINSIC_APOPTOTIC_SIGNALING_PATHWAY	0.399103	1.45686	0.0338983	0.14841	98	79	TNF,IL1A,HMOX1,HSPA1A,HSPA1B,TNFAIP3,FYN,TNFRSF10B,SIAH2,EYA1,CX3CL1,CSF2,PEA15,SNAI2,NOS3,TMBIM1,IL1B,NOL3,RELA,RB1CC1,ICAM1,RFFL,ACVR1,CTNNA1,CFLAR,TGFBR1,HMGB2,GCLM,TRADD,TNFSF10,GCLC,PHIP,IFI6,ITGAV,MCL1,HTT,RAF1,BIRC6,PELI3,TNFRSF10A,LGALS3,TRAF2,ITGA6,DAPK1,SRC,MAP2K5,AR,FAS,STRADB,UNC5B,GSTP1,NRP1,TCF7L2,LMNA,MAPK7,RPS6KB1,GPX1,RIPK1,ARHGEF2,THBS1,RNF34,YAP1,PARK7,SERPINE1,ZMYND11,AKT1,ZC3…
GO_POSITIVE_REGULATION_OF_SEQUENCE_SPECIFIC_DNA_BINDING_TRANSCRIPTION_FACTOR_ACTIVITY	0.354559	1.46058	0.015873	0.148453	228	182	TNF,ESR2,HSPA1A,HSPA1B,IKBKG,VEGFA,SMO,NFKBIA,PINK1,DDR2,MAP3K13,TLR9,HDAC5,NKX6-1,RIPK4,PPP2R5B,MID2,NFKB2,TRIM31,TRIM38,TERF2IP,AGER,CAT,TRIM13,SPHK1,EDA,IL6R,IRAK2,CIB1,PTEN,PPARGC1A,IL1B,SRF,TRIM62,JMY,DVL2,RBCK1,RELA,TRAF6,NFKBIB,CRTC2,BCL10,ICAM1,ARID5B,RIPK2,CTH,KRAS,CEBPG,TAB2,ATF2,CAMK1D,AMH,BUD31,CFLAR,ITGB2,RPS27A,UBE2V1,RPS6KA5,CARD14,NLRP3,UBA52,TRADD,EP300,TRIM5,ADAM8,MTPN,RPS3,STK3…
GO_METANEPHROS_MORPHOGENESIS	0.539615	1.46021	0.0555556	0.1485	28	20	WNT4,PDGFRB,SMO,CALB1,HES1,LHX1,PAX8,SOX9,WNT7B,PKD1,FMN1,SIX2,LGR4,KIF26B,SOX8,CTNNB1,FRAS1,PKD2,FOXJ1,BMP4
GO_NEGATIVE_REGULATION_OF_ENDOTHELIAL_CELL_MIGRATION	0.494345	1.45875	0.0172414	0.148513	39	30	CXCL13,DLL4,KRIT1,HDAC5,APOE,AGER,STARD13,KLF4,MMRN2,CCDC23,NR2F2,RHOA,PTPRM,PDCD10,NOTCH1,HMGB1,TGFB1,STC1,CSNK2B,MAP2K5,SLIT2,ITGB1BP1,DAB2IP,THBS1,SYNJ2BP,SP100,VASH1,ACVRL1,FGF2,SERPINF1
GO_NEGATIVE_REGULATION_OF_CELL_DEVELOPMENT	0.342214	1.45738	0	0.148535	303	226	FOXA2,FRZB,IFRD1,DACT3,DUSP10,CNTF,SEMA5B,EFNA1,NLGN3,MYCN,SLC6A4,SEMA3G,HOXA2,SIRT2,NKX6-1,NGFR,IRX3,LRP1,DNM3,RNF10,HES1,APOE,LGALS1,DLX2,S1PR3,SPP1,KCTD11,FGF13,FOXC1,PAX8,GPR37L1,VASN,CIB1,NTN1,PTEN,SOX9,IL1B,TRIM62,TRIM11,CBFA2T2,SEMA4A,SORL1,ITM2C,RTN4R,NOTCH3,GDI1,CTDP1,KLK8,MECP2,GSK3B,B2M,SOX2,AP1AR,RNF6,SEMA7A,SEMA3C,SEMA6C,SRGAP2,ADCY6,CTNNA1,APP,RTN4,TACSTD2,STAT3,LSM1,HOOK3,ITGB1,SEM…
GO_CELLULAR_RESPONSE_TO_EXTERNAL_STIMULUS	0.339636	1.45756	0	0.148543	264	219	PCK1,FOXA2,RNF152,WNT4,HMOX1,ATF3,PTGS2,WNT2B,GABARAPL1,PCSK9,ULK1,ZFYVE1,KCNK4,MAP1LC3B2,NR4A2,AKR1C3,CDKN1A,PDK4,TNFRSF10B,SIRT2,RRAGC,CDKN2B,SLC38A2,UPP1,CCL5,PPP1R15A,CPEB4,GABARAPL2,ZC3H12A,HABP4,SLC9A1,MAP3K2,SPHK1,FNIP1,ATF4,NUAK2,MAP1LC3A,SOX9,IL1B,SRF,ATG14,PDE2A,GADD45A,VLDLR,PMAIP1,TSC1,PIM1,COL1A1,ABP1,BCL10,ICAM1,GSK3B,ASNS,FOXO1,SLC2A1,EIF2AK3,IRF1,BAD,TNC,FOS,PPM1D,BAG3,MTMR3,GLUL,…
GO_REGULATION_OF_CYTOSOLIC_CALCIUM_ION_CONCENTRATION	0.363974	1.45779	0	0.148633	203	112	CXCR4,CXCL13,EDN2,CD38,ADM,NPTN,S1PR1,BBC3,DDIT3,JPH2,ERO1L,TRPC1,SAA1,KISS1,NMB,CALB1,OXTR,DLG4,CD52,S1PR3,CD55,NPFF,LCK,S1PR4,IL1B,NOL3,SWAP70,BDKRB1,GNA13,UTS2R,GPR6,FKBP1B,ITPR1,PIK3CG,GNA15,PKD1,ABL2,PRKACA,PRKCE,IBTK,GATA2,LRP6,SPPL3,F2RL1,BCAP31,GIPR,CALB2,P2RX7,F2,LPAR2,EPOR,CAV1,P2RY2,TRPM4,ABL1,SLC24A6,TPCN1,RXFP3,ATP2B4,CACNB3,HMGB1,CIB2,GNB1,PLCG2,CYSLTR1,TRPC6,EDNRB,EDNRA,CLN3,FIS1,B…
GO_DETECTION_OF_ABIOTIC_STIMULUS	0.383112	1.45888	0.0454545	0.148714	117	58	PKD1L2,GUCA1B,TMC1,OPN3,SEMA5B,KCNK4,FYN,GNGT2,PDE6G,CDS1,CACNB4,RDH11,ATP8A2,UNC119,ABCA4,DENND5B,STRC,TCAP,PKD1,NR2F6,DENND5A,SERPINE2,ARRB1,PAWR,MMP24,SDR16C5,PDZD7,CCDC66,GNAQ,PKD1L1,JUP,PITPNM1,GNA11,ITGA2,GNB1,SAG,CSRP3,GNGT1,TTN,RP1,BEST1,ADORA1,HPN,PKDREJ,PLEKHB1,TACR1,MKKS,RGS9BP,ARRB2,ANO1,PKD2,LXN,CHRNA10,TIMELESS,NR2E3,RRH,NTSR1,GNAT1
GO_ENDOCRINE_SYSTEM_DEVELOPMENT	0.389418	1.45687	0	0.148717	123	86	FOXA2,APOA1,WNT4,SMO,CDKN1C,ETS1,TBX19,CRKL,NKX6-1,HES1,RBPJ,IL6R,SLC6A3,PAX8,MNX1,MAP2K1,SOX9,SRF,STRA6,RFX3,BRAF,HOXA5,INSR,CREB1,SIDT2,FOXO1,ARID5B,CDH1,EIF2AK3,SOX2,MAP2K2,DUOX2,PDPK1,MDK,FOXE1,TGFBR1,PITX1,HOXA3,MAPK3,GATA2,GLI1,TSPO,SOX4,BAK1,FSTL3,GIPR,HNF1B,SRD5A1,CLU,NF1,THRA,RAF1,GATA3,BMP2,CDK6,ALDH1A2,NKX2-1,IL6,WNT5A,ISL1,KDM1A,BMPR1A,CITED2,GATA6,PDX1,MEN1,SMAD3,MAPK1,AKT1,ANXA1,HHE…
GO_RECEPTOR_INTERNALIZATION	0.488502	1.45895	0.0181818	0.148861	50	31	ADM,ADRBK2,RAMP1,DNM2,ACHE,CALCRL,IL8,GRB2,SCYL2,RAB5A,ITGB2,LMBRD1,ITGB1,DNM1,CD81,CD9,ARRB1,NEDD4,CLTC,LDLRAP1,RAB31,ADRBK1,CAV1,PICALM,CXCR7,GHR,SNX1,SYK,ARRB2,EZR,GTF2H2
GO_REGULATION_OF_EXTENT_OF_CELL_GROWTH	0.387557	1.45903	0.04	0.14909	101	82	IFRD1,VEGFA,SEMA5B,SEMA3G,TRPV2,NKX6-1,DNM2,APOE,DPYSL2,SPP1,FGF13,NTN1,IST1,SRF,SEMA4A,GOLGA4,RTN4R,GSK3B,PLXND1,RNF6,NDEL1,SEMA7A,SEMA3C,SEMA6C,RTN4,SEMA6B,SEMA4B,EP300,BMPR2,FN1,RAB21,ARHGAP4,PLXNA3,SEMA3E,SEMA5A,SEMA4G,ABL1,L1CAM,BCL11A,LIMK1,ILK,DISC1,WNT3,SEMA4C,SPG20,SEMA6D,SEMA6A,SEMA3D,EPHA7,MAPT,WNT5A,DSCAM,DCC,CRABP2,ULK2,PAFAH1B1,SEMA4D,ADNP,NRP1,PLXNA2,RAB11A,TWF2,EFNA5,MEGF8,CDK5,RN…
GO_POLYSACCHARIDE_METABOLIC_PROCESS	0.42545	1.4591	0	0.149377	80	63	CHST1,PPP1R3C,PGM5,PPP1R3B,GBE1,MGAM,NR1D1,PYGM,STBD1,PER2,STK40,PHKG1,GSK3B,CSGALNACT2,PPP1CC,PHKG2,RPS27A,EXT1,UBA52,PRKAG2,HAS3,EXT2,B3GNT1,PPP1CB,EPM2A,CHST7,GYG2,CALM2,PPP1R3E,GAA,UGP2,PGM1,B3GNT2,GSK3A,NDST1,B3GNT3,GNMT,PPP1R2,PPP1R1A,PGM2,NANS,CALM3,GLT8D1,PPP1CA,UBB,PHKA2,PPP1R3D,GYS1,IL6ST,PFKM,AKT2,AKT1,CALM1,PHKB,PYGL,PYGB,AGL,GLT8D2,PHKA1,NHLRC1,CPS1,ALG1,HAS2
GO_POSITIVE_REGULATION_OF_DEFENSE_RESPONSE	0.334434	1.45453	0	0.149389	364	264	CCL2,LTA,TNF,RFTN1,PTGS2,IKBKG,HAVCR2,OSM,TNFAIP3,ETS1,NFKBIA,HLA-E,CTSK,CLEC4A,TNIP1,TLR6,UCN,RELB,PGLYRP3,TRIM6,FYN,TLR9,CYLD,TNFSF4,CLEC7A,BIRC3,EREG,CCL5,CX3CL1,LY96,GPRC5B,CDK19,DEFB103A,AGER,HPX,CCL26,TANK,C3,IRAK2,TNIP2,TLR1,PSMD10,IL1B,PDE2A,IRF7,CREB3L3,RELA,TRAF6,RPS19,GPSM3,VAMP8,BCL10,BIRC2,ITCH,IL23A,S100A14,RIPK2,PIK3CG,KRAS,MB21D1,IDO1,PIK3AP1,TAB2,PRKCD,USP17L2,KLK7,PDPK1,PRKACA,M…
GO_MYELOID_LEUKOCYTE_DIFFERENTIATION	0.39349	1.45497	0	0.149598	96	78	TNF,MT1G,VEGFA,PRTN3,UBD,TNFSF9,RELB,CSF1,CSF1R,GAB2,MMP9,RBPJ,CEBPA,OSTM1,ACP5,CSF3,CSF2,PIR,PIK3CD,PDE2A,NKAP,JUNB,TRAF6,SBNO2,ZFPM1,SP3,CD109,SIRT1,GATA2,CDC42,F2RL1,SH3PXD2A,MAPK14,FOXP1,FARP2,PPARG,MED1,EFNA2,TFRC,ANXA2,PSEN1,GATA3,SRC,TGFB1,IL31RA,KDM1A,PAFAH1B1,SNX10,CTNNB1,GAB3,EIF2AK1,JUN,MYH9,JAGN1,TSPAN2,L3MBTL3,THOC5,HHEX,GLO1,LTBR,CD86,IFI16,EPHA2,CASP8,TNFRSF11A,TGFBR2,LGALS9,BATF2,…
GO_REGULATION_OF_EXTRINSIC_APOPTOTIC_SIGNALING_PATHWAY_VIA_DEATH_DOMAIN_RECEPTORS	0.42464	1.45453	0.0576923	0.149668	55	43	HMOX1,ATF3,TNFAIP3,TNFRSF10B,PEA15,NOS3,PTEN,TMBIM1,PMAIP1,ICAM1,RFFL,FEM1B,CFLAR,HMGB2,TRADD,STX4,TNFSF10,STK3,NF1,RAF1,TNFRSF10A,LGALS3,TRAF2,TMC8,DAPK1,FAS,STK4,GPX1,RIPK1,MADD,ARHGEF2,THBS1,SKIL,RNF34,PARK7,SERPINE1,PIDD,SP100,BMPR1B,CASP8,FADD,FAF1,BRCA1
GO_POSITIVE_REGULATION_OF_MITOCHONDRIAL_MEMBRANE_PERMEABILITY	0.570488	1.45515	0.0555556	0.149797	18	18	BBC3,BMF,BNIP3L,BCL2L11,SLC9A1,PMAIP1,BAD,ATF2,MOAP1,BID,C22orf29,HEBP2,BLOC1S2,RHOT2,BAX,RHOT1,EYA2,BNIP3
GO_LEUKOCYTE_MEDIATED_IMMUNITY	0.359995	1.45324	0.0149254	0.150503	189	110	RFTN1,CD74,TREM1,C4A,NR4A3,C2,MICB,GCNT3,MICA,KLRD1,ULBP2,ULBP1,RAET1G,PRDX1,C1R,BCL3,FOXP3,CD55,C3,RNF168,IL6R,PI4K2A,PIK3CD,ADAM17,IRF7,S100A13,SWAP70,VAMP8,BCL10,ICAM1,PIK3CG,SPON2,CEBPG,PRKCD,LYST,STXBP2,RAET1L,VAMP2,DLG1,BTN3A3,GATA2,BTN3A2,LIG4,POU2F2,RAB27A,STXBP3,C4B,SNAP23,GNL1,MLL5,CLU,CFI,VAMP7,TUSC2,DENND1B,MILR1,GATA3,PTPN6,KDM5D,HLA-DRB1,CXCL5,PLA2G1B,SERPING1,SERPINB9,IL31RA,IL6,FA…
GO_CELLULAR_RESPONSE_TO_HYDROGEN_PEROXIDE	0.415795	1.45195	0	0.152094	61	56	CYP1B1,AKR1B1,TNFAIP3,ETS1,IL18BP,KLF6,C20orf111,KLF2,AGER,SPHK1,NET1,KDM6B,KLF4,RELA,GSK3B,FOXO1,PRKCD,PLEKHA1,CBX8,SIRT1,EP300,RPS3,EZH2,PDCD10,ZNF277,RHOB,NFE2L2,HDAC6,ABL1,MDM2,AQP1,HDAC2,TRPC6,PDGFD,IL6,FAS,F3,HIF1A,MAPK7,CDK1,PARK7,STK25,ECT2,SETX,ANXA1,PRKAA1,STAT6,FXN,PPP5C,AIFM1,MAP3K5,APEX1,PPIF,BNIP3,PCGF2,IMPACT
GO_NEGATIVE_REGULATION_OF_KINASE_ACTIVITY	0.334319	1.45122	0	0.152329	250	205	FOXA2,PIK3IP1,DUSP1,DUSP10,TRIB3,TNFAIP3,CDKN1C,MSTN,CDKN2D,CDKN1A,HMGCR,SPRY1,GADD45B,ERRFI1,RGS2,SOCS5,CDKN2B,LRRC15,CDKN1B,SMPD1,APOE,CDKN2C,DUSP3,CEBPA,AKT1S1,DUSP16,DUSP5,RTN4RL2,DUSP8,PPP1R1B,CIB1,PTEN,PODNL1,IL1B,SORL1,MAPK8IP1,GADD45A,IGF1R,WNK1,GPRC5A,RTN4R,PPP2R5A,MBIP,SOCS4,PARK2,GSK3B,DNAJC3,KAT2B,NCK1,DUSP18,PRKCD,PDPK1,FBXO7,PTPN2,SFN,PKN1,PRKAG2,STK38,IBTK,SIRT1,SOCS7,SOCS2,YWHAG,P…
GO_LIPID_CATABOLIC_PROCESS	0.339602	1.45126	0	0.152611	247	177	PNLIPRP3,APOA1,CYP26A1,ABHD4,CYP1B1,LPIN1,NEU1,PLCD4,PNPLA3,PLA2G4C,PPARD,AKR1C3,SESN2,PLCXD2,PNPLA2,LPIN2,LIPG,SMPD3,SIRT2,GDE1,CYP1A2,LIPK,SMPD1,APOE,SCARF1,PLA2G10,NEU4,PEX13,SPHK1,CYP4F3,CEL,PAFAH2,NCEH1,BCO2,GM2A,PLCB2,LIPH,CYP39A1,PNPLA6,DAGLB,PLA2G4D,ETFDH,TRERF1,PNPLA8,ACADVL,PLD3,PLD2,SRD5A3,RAB7A,PLA2G15,GPCPD1,PLA2G16,ETFA,MUT,HEXB,ACOT8,LIPA,HADHA,LPIN3,CYP24A1,ABHD2,MCEE,PLA2G4F,ECI2…
GO_SOMITOGENESIS	-0.41595	-1.45922	0.0930233	0.153303	62	43	EPB41L5,RBPJ,LHX1,FOXC1,TCAP,SEMA3C,KDM6A,EP300,MIB1,LRP6,PPP2R3A,NRARP,TBX6,RGS20,TMED2,PSEN1,AXIN1,HES7,COBL,MED12,ABI1,WNT5A,ZEB2,BMPR1A,PLXNA2,PALB2,ATM,SMAD3,KAT2A,LFNG,ROR2,DLL3,POFUT1,XRCC2,MEOX1,SMAD4,NLE1,RGS19,PRKDC,LEF1,CRB2,DKK1,AXIN2
GO_REGULATION_OF_CENTROSOME_CYCLE	-0.457596	-1.4613	0.0212766	0.153621	39	37	CHMP5,CHMP1B,CHMP4C,CHMP4B,PDCD6IP,AURKA,CHMP1A,NPM1,ATF5,SPICE1,CHMP3,RBM14,CHMP2B,TRIM37,CEP85,VPS4B,PLK4,CHMP2A,NEK2,TMEM67,CEP76,CHEK1,XPO1,CCNF,ROCK2,AZI1,KIF11,NUBP1,CDK5RAP2,PLK2,CHORDC1,GEN1,CENPJ,MDM1,XRCC3,RANBP1,BRCA1
GO_T_CELL_DIFFERENTIATION	0.372876	1.44983	0.0166667	0.153694	123	84	DLL4,CD74,WNT4,LEPR,RELB,JMJD6,RSAD2,ZFP36L1,BCL3,FOXP3,ZBTB1,LCK,STK11,PIK3CD,SRF,SATB1,SEMA4A,ADAM17,RC3H1,NKAP,BRAF,TSC1,LY9,ZFPM1,IRF1,B2M,MAFB,FZD7,SP3,PKNOX1,PTPN2,RC3H2,FZD5,NHEJ1,IL15,SOX4,LIG4,FOXP1,ATG5,PPP3CB,STAT5B,ABL1,GATA3,CDK6,ATP7A,PTGER4,HMGB1,TGFB1,RPL22,IL7R,EOMES,IL6,FAS,PATZ1,PTPN22,ITPKB,JAG2,CTNNB1,RIPK3,ITK,GLI3,RORC,CARD11,ANXA1,EGR1,STAT6,SYK,FZD8,LFNG,DNAJA3,RUNX2,TCF7…
GO_RIBONUCLEOPROTEIN_COMPLEX_SUBUNIT_ORGANIZATION	-0.338368	-1.4594	0	0.154019	199	187	GRB7,RBMXL1,RPL3L,EIF4B,RC3H1,NOL3,RPL12,RPS19,ISY1,ATXN2,RPS15,RPL24,SRSF9,RPL10,ZRSR2,RPL11,RPS27,ATXN2L,EIF2C4,RSL24D1,SBDS,EIF3F,SLU7,RPL38,YTHDC1,PATL1,EIF2D,MTIF3,RPL6,KLC1,EIF4H,EIF2A,LSM14A,PATL2,EIF3H,RPS10,XAB2,CCRN4L,DHX30,PRPF3,SF3A1,EIF2C3,RPL5,PRPF18,RPS5,EIF3L,LIMD1,FAM103A1,SRPK2,NSUN4,CNOT7,CIRBP,DDX3X,GEMIN7,EIF3E,SFSWAP,PRPF39,SF3A2,PUM2,TXNL4A,DDX6,KIF5B,RBM22,NPM1,SART1,EIF2S…
GO_CHROMATIN_DISASSEMBLY	-0.549322	-1.46021	0.0652174	0.154026	17	15	HMGA1,ARID1A,SMARCD3,HIST3H2A,ARID2,NFE2,SMARCD1,SMARCD2,SET,SMARCB1,SMARCE1,SMARCA4,SMARCC2,SMARCC1,SUPT16H
GO_RNA_LOCALIZATION	-0.339248	-1.46147	0	0.154248	185	168	RFTN1,AGFG1,ALKBH5,CPEB1,NXT1,FMR1,QKI,TSC1,RPS28,SIDT2,ATXN2,SRSF9,TNKS,SARNP,NXF1,SRSF4,G3BP2,NUPL1,ZC3H11A,SHFM1,SLU7,ZC3H3,SENP2,NUP98,EIF4A3,SMG6,UPF1,NUP50,XPOT,PRPF18,IGF2BP2,SMG1,NCBP2,BUD13,ZNF385A,NUP62,THOC6,UPF2,SRRM1,U2AF2,WRAP53,SRSF11,HTT,TOMM20,MRPL18,SMG5,SIDT1,SNUPN,ENY2,NUP54,POM121,EIF4E,POLDIP3,RBM8A,SEC13,PARP11,RANBP17,KIF5C,UPF3B,PABPN1,RBMX2,SUPT6H,FBL,CASC3,HNRNPA1,CHTOP…
GO_CELLULAR_RESPONSE_TO_REACTIVE_OXYGEN_SPECIES	0.372977	1.44902	0.0169492	0.15439	104	88	CYP1B1,AKR1B1,TNFAIP3,ETS1,IL18BP,AKR1C3,KLF6,C20orf111,DNM2,PRDX1,KLF2,AGER,SPHK1,NET1,KDM6B,NOS3,KLF4,SOD2,RELA,GSK3B,FOXO1,PRKCD,PTPRK,FOS,PLEKHA1,CBX8,SIRT1,EP300,RPS3,EZH2,PDCD10,ZNF277,RHOB,SOD3,FER,MPV17,ROMO1,ADPRHL2,NFE2L2,PDK2,HDAC6,PRDX5,ABL1,MDM2,ATP7A,TRAF2,AQP1,NQO1,SRC,HDAC2,SOD1,TRPC6,PDGFD,IL6,PRDX2,FAS,F3,HIF1A,PXN,CDK2,GUCY1B3,TPM1,MAPK7,CDK1,PARK7,STK25,ECT2,PRDX3,SETX,ANXA1,P…
GO_ETHANOLAMINE_CONTAINING_COMPOUND_METABOLIC_PROCESS	0.395927	1.4487	0.0363636	0.15445	85	67	APOA1,LPIN1,PLA2G4C,DMGDH,LPIN2,SMPD3,SLC44A4,SMPD1,ACHE,PLA2G10,BHMT,SAMD8,PHOSPHO1,CDS1,MECP2,PNPLA6,CEPT1,DBI,LCAT,PLA2G4D,PNPLA8,MBOAT2,SLC27A1,PLA2G15,LPCAT4,PLA2G16,SLC44A2,ABHD3,LPIN3,CHKA,SGMS2,PLA2G4F,SPTLC1,GPLD1,PLBD1,SLC44A1,SLC44A3,CHKB,PLA2G1B,CLN3,PCYT1A,PAFAH1B1,PLB1,LPCAT1,PLA2G4A,SGMS1,SLC44A5,AGPAT6,PLA2G6,SPTLC2,SMPD2,PLA2G12A,LPCAT2,ENPP2,SMPDL3B,CHPT1,BCHE,SARDH,PEMT,SMPD4,A…
GO_ESTABLISHMENT_OF_PROTEIN_LOCALIZATION_TO_MEMBRANE	0.332875	1.44617	0	0.154689	264	245	TNF,RFTN1,WNT4,BBC3,ATP1B1,BMF,NPC1,OPTN,VAMP5,BCL2L11,RPL3L,RAB8B,SDCBP,TSPAN5,PTCH1,RAB26,RPL35A,ATG4D,RPS9,GRIN3B,F11R,GOLGA4,BRAF,PMAIP1,RPL12,ATG4A,RPS19,AMN,RPS28,RPS29,MPP5,RPL39,RPL28,TOMM7,RPS21,RPS26,RPL32,RPL29,RPS15,RPS11,SPTBN4,RPS24,VAMP4,RPS20,CDH1,RPL24,RPL31,RPS18,BAD,RPL19,RPL37A,RPL10,RPLP2,ANK1,ARL6IP1,RPL11,SRP19,RPL13A,SYS1,RPL27A,SMURF1,RPL26,RPL36A,MOAP1,RPS27,VAMP2,PACSIN…
GO_NEGATIVE_REGULATION_OF_INNATE_IMMUNE_RESPONSE	0.491504	1.44812	0.0625	0.154852	38	29	DUSP10,HAVCR2,TNFAIP3,MICA,HLA-E,HLA-A,TRAFD1,HLA-B,TAP1,RPS19,PTPN2,PPARG,DHX58,NLRC5,NR1H2,NR1H3,SERPING1,SERPINB9,ADAR,MUL1,IFI16,TYRO3,DNAJA3,ARRB2,NLRX1,LGALS9,NMI,SUSD4,IRAK3
GO_PHOTORECEPTOR_CELL_MAINTENANCE	0.504985	1.44786	0.0545455	0.154858	35	26	MAK,RP1L1,BBS12,NXNL2,RDH12,CLN8,ABCA4,SPATA7,DRAM2,CDHR1,NPHP3,BBS2,CIB2,NPHP4,PCDH15,IQCB1,RP1,BBS4,ERCC6,USH1G,BBS10,USH1C,MKKS,BBS1,CROCC,CDH23
GO_CELLULAR_CHEMICAL_HOMEOSTASIS	0.312324	1.44643	0	0.154886	570	378	CCL2,CXCR4,CXCL13,EDN2,CD38,ADM,HMOX1,GRIK2,NPTN,SLC6A12,S1PR1,MT2A,BBC3,DDIT3,ATP6V1G2,HK2,MAFG,JPH2,ERO1L,ATP1B1,TRPC1,SLC26A11,SLC17A7,TFR2,FTH1,HERPUD1,TF,PYGM,SAA1,KISS1,CLIC4,ATP1B2,NMB,MTL5,SESN2,TMPRSS6,CALB1,FTL,ABCC2,SLC26A7,SLC31A1,CCL5,APOE,OXTR,LGALS1,DLG4,SLC4A5,RAB11FIP5,RAB20,CD52,S1PR3,AGER,HPX,SLC9A1,CD55,NPFF,WDTC1,LCK,S1PR4,ATP6V1A,AQP3,PPARGC1A,TH,CACNB4,SLC26A1,IL1B,SRF,ATP6…
GO_POSITIVE_REGULATION_OF_VASCULAR_ENDOTHELIAL_GROWTH_FACTOR_PRODUCTION	0.532762	1.44624	0.0784314	0.154891	26	21	IL1A,CYP1B1,PTGS2,SULF1,C3,CCBE1,ATF4,IL1B,ARNT,EIF2AK3,GATA4,TGFB1,HIF1A,ISL1,IL6ST,C3AR1,ADORA2B,HPSE,SULF2,C5,BRCA1
GO_NEGATIVE_REGULATION_OF_ENDOPLASMIC_RETICULUM_STRESS_INDUCED_INTRINSIC_APOPTOTIC_SIGNALING_PATHWAY	0.53694	1.4457	0.0333333	0.154902	19	18	HSPA1A,HERPUD1,TMBIM6,PARK2,TXNDC12,PTPN1,WFS1,GRINA,CREB3L1,HYOU1,SYVN1,CREB3,MAGEA3,LRRK2,PDX1,XBP1,PARK7,OPA1
GO_REGULATION_OF_SMOOTH_MUSCLE_CELL_MIGRATION	0.436144	1.44649	0.0192308	0.155115	49	44	IGFBP3,IGFBP5,PDGFB,PDGFRB,PPARD,LRP1,CCL5,AGER,PPARGC1A,SORL1,CAMK2D,CORO1B,TRIB1,P2RY2,P2RY6,ITGA2,PTGER4,ILK,SRC,SEMA6D,SLIT2,NOX4,PDGFD,F3,VTN,NRP1,TPM1,DOCK4,RPS6KB1,NDRG4,ACE,RAPGEF3,SERPINE1,PDGFA,DOCK7,TACR1,PLAU,PLXNA1,LPAR1,APEX1,HDAC4,DOCK5,BCL2,HAS2
GO_NEUTRAL_LIPID_BIOSYNTHETIC_PROCESS	0.493524	1.44662	0.0714286	0.155241	29	25	PCK1,LPIN1,PNPLA3,GK,LPIN2,AGPAT4,AGPAT2,GPD1,MOGAT3,LPCAT4,LPIN3,GPAT2,LPCAT1,PLCE1,DGAT1,AGPAT9,AGPAT6,AGPAT1,AGPAT5,AGMO,AGPAT3,LCLAT1,GPD1L,GPAM,DGAT2
GO_POSITIVE_REGULATION_OF_PHOSPHOLIPASE_ACTIVITY	0.446975	1.44674	0.0416667	0.15542	53	29	PDGFRB,HPCA,CCL5,S1PR4,ARF4,GNA13,PLCB2,GNA15,PRKCD,ABL2,PDPK1,FGFR3,PRKCE,CYR61,GNAQ,PRKCZ,LPAR2,TXK,PLA2G1B,FGFR1,EDNRA,ITK,ARL1,EGFR,ADCYAP1R1,LPAR1,MARCKS,FGFR2,FGF2
GO_DIENCEPHALON_DEVELOPMENT	0.428803	1.44688	0.0327869	0.155547	77	45	WNT4,ESR2,SMO,ETS1,SLC6A4,TBX19,NR4A2,HES1,RBPJ,SLC6A3,CREB1,CDH1,SOX2,DUOX2,PITX1,RAB3GAP1,GATA2,UQCRQ,GLI1,NCOA1,LRP6,SRD5A1,SEMA5A,BMP2,ALDH1A2,PTN,NKX2-1,WNT5A,ZEB2,ISL1,KDM1A,BMPR1A,HAP1,OTX1,NRP1,OGDH,BAX,FGF8,NOG,ARX,SEMA3A,POU3F2,GLI2,BMP4,LEF1
GO_RESPONSE_TO_COPPER_ION	0.504592	1.44332	0.0408163	0.156107	28	22	IL1A,MT1G,LOXL2,S100A13,ABP1,ICAM1,LCAT,PRNP,SOD3,TFRC,NFKB1,ATP7A,PAM,AQP1,SOD1,ATP5D,ATP7B,CDK1,PARK7,BAX,TK1,SORD
GO_NEGATIVE_REGULATION_OF_INTRACELLULAR_SIGNAL_TRANSDUCTION	0.316141	1.4435	0	0.156258	437	359	RNF152,SPINK1,PIK3IP1,CD74,BCL6,DDIT4,ATF3,HSPA1A,DUSP1,DDIT3,DUSP10,PER1,VNN1,TNFAIP3,NFKBIA,HERPUD1,ACTN3,MSTN,PINK1,TNK1,TNIP1,CDKN2D,RASSF2,HMGCR,ARNTL,OPTN,SPRY1,ERRFI1,RGS2,SOCS5,OTUD7B,CYLD,LRRC15,MMP9,SMPD1,APOE,DUSP3,AKT1S1,RASA4,DUSP16,ZC3H12A,UBE2B,RAPGEF1,DUSP5,RTN4RL2,BCL2L2,PPM1A,DUSP8,STK11,SNAI1,FNIP1,SNAI2,CIB1,PTEN,PODNL1,PSMD10,IL1B,KLF4,SORL1,MAPK8IP1,IGF1R,NOL3,TMBIM6,SOD2,RE…
GO_RESPONSE_TO_MECHANICAL_STIMULUS	0.348349	1.44398	0	0.15646	210	153	CCL2,PKD1L2,PTGS2,TMC1,FOXP2,ACTA1,ETS1,NFKBIA,JUND,KCNK4,FOSB,UCN,FYN,TNFRSF10B,SLC38A2,HABP4,SLC9A1,MAP3K2,PTCH1,TXNIP,SOX9,MMP14,IL1B,STRA6,PDE2A,GADD45A,ATP8A2,RELA,SUN1,JUNB,DENND5B,BDKRB1,COL1A1,BTG2,BCL10,STRC,CLCN6,GSK3B,ASNS,IRF1,BAD,TCAP,TNC,PKD1,MMP13,FOS,BAG3,ATP1A1,MAPK3,ITGB1,MTPN,DENND5A,TNFRSF1A,LRP11,SERPINE2,PAWR,ECE1,BAK1,PDZD7,MAP2K4,RAC1,NPPA,MAPK14,P2RX7,CYBA,F2,PPARG,PKD1L1…
GO_CIRCADIAN_REGULATION_OF_GENE_EXPRESSION	0.43133	1.44352	0.04	0.156514	57	52	BHLHE40,PER1,NR1D1,RELB,ARNTL,NGFR,PPARA,CRY2,GFPT1,CRY1,ATF4,PER2,PPARGC1A,NAMPT,CREM,NPAS2,MAGED1,USP2,PPP1CC,MLL,LGR4,SIRT1,C1orf51,CSNK1E,CCRN4L,OGT,HNF1B,PPP1CB,PML,NRIP1,KDM5A,MTA1,NCOA2,HDAC2,TOP1,PPP1CA,BHLHE41,CSNK1D,AHR,RAI1,RORC,HDAC1,RBM4B,ZFHX3,PER3,CLOCK,ID2,HNRNPU,PRMT5,PRKCDBP,ADK,MYBBP1A
GO_NEGATIVE_REGULATION_OF_VASCULATURE_DEVELOPMENT	0.429437	1.44226	0.0363636	0.156651	80	56	CCL2,DLL4,WNT4,PDGFB,SPARC,KRIT1,HDAC5,SULF1,FOXO4,FOXC1,BAI2,STARD13,KLF4,SEMA4A,HOXA5,MMRN2,TNMD,HEY2,RHOA,PTPRM,PDCD10,ROCK1,SEMA3E,PML,THBS4,NF1,NOTCH1,PTGER4,LIF,MAP2K5,PDE3B,PTN,NPPB,BAI3,ADRB2,ITGB1BP1,BAI1,DAB2IP,THBS1,AMOT,SERPINE1,SYNJ2BP,ROCK2,CXCL10,HHEX,XDH,VASH1,BMP7,STAT1,GTF2I,STAB1,TIE1,BMP4,SPINK5,SERPINF1,NPR1
GO_CELL_DIFFERENTIATION_INVOLVED_IN_KIDNEY_DEVELOPMENT	0.509153	1.44248	0.0454545	0.1567	36	23	WNT4,PDGFB,ACTA2,MTSS1,NPHS1,HES1,PTCH1,SIX2,LGR4,OSR1,BASP1,IQGAP1,NOTCH1,MYO1E,MAGI2,LAMB2,GLI3,FAM123B,PODXL,STAT1,JAG1,FOXJ1,BMP4
GO_CELL_ACTIVATION	0.32327	1.44173	0.016129	0.157215	568	388	CD7,EDN2,NDRG1,LYPD2,DLL4,CD74,WNT4,VCL,BCL6,GP6,IL21R,NR4A3,MT1G,MICB,DGKB,BLOC1S3,GPR183,CNTF,HDAC9,IKZF3,UBD,HAVCR2,TNFSF9,C6orf25,SMO,MICA,IL2RB,LEPR,HLA-E,SAA1,RELB,FYN,CD79A,ULBP2,HDAC5,CSF1,WBP2NL,ULBP1,TNFSF4,KLF6,CLEC7A,JMJD6,RSAD2,SELPLG,CCL5,CX3CL1,NFKB2,RBPJ,ZFP36L1,BCL3,LGALS1,IL11,GNAS,FOXP3,ZBTB1,CSF2,IL8,RNF168,LCK,STK11,WAS,PI4K2A,FNIP1,PIK3CD,TLR1,MFNG,CDH17,SRF,SATB1,SEMA4A,LY6…
GO_MONOSACCHARIDE_CATABOLIC_PROCESS	0.414878	1.43981	0.0384615	0.158386	59	53	PGM5,ALDOC,FUT6,PFKFB3,ENO2,PGAM2,HK2,PFKFB4,GPI,PGK1,PFKFB2,GAPDH,PGAM1,GLYCTK,HK1,PKLR,DCXR,GLB1,BAD,DHDH,TPI1,ENO1,ENO3,PFKL,ALDOA,PFKP,PGM1,FUT10,FUT1,LRP5,PGM2,AKR1A1,GALT,FUT9,PFKM,PFKFB1,ALDH1A1,FUT2,GALE,FUT8,RPE,NUDT5,HK3,CRYL1,RBKS,FUT4,DAK,GALK1,SORD,KHK,GAPDHS,XYLB,LOC729020
GO_REGULATION_OF_EPITHELIAL_CELL_MIGRATION	0.365845	1.44023	0.0188679	0.158414	166	134	CXCL13,DLL4,PDGFB,PTGS2,VEGFA,HDAC9,SPARC,EFNA1,ETS1,VEGFC,PROX1,KRIT1,EPB41L4B,EPB41L5,HDAC5,MMP9,APOE,HBEGF,ZC3H12A,AGER,SASH1,CCBE1,CIB1,SOX9,STARD13,KLF4,SEMA4A,ALOX12,HYAL1,CD63,BMPER,PRKCA,MMRN2,PDPK1,SH3BGRL3,PRCP,TACSTD2,PRKCE,BMPR2,PTK2,RAB25,CCDC23,NR2F2,RHOA,GLIPR2,CAPN7,HSPB1,PRKD2,PTPRM,PDCD10,RHOB,MAPK14,FOXP1,RREB1,ADAM9,PDCD6,NF1,BCAR1,SRPX2,SCARB1,CORO1C,SEMA5A,BCAS3,HDAC6,GPLD1,…
GO_REGULATION_OF_HORMONE_SECRETION	0.341347	1.43892	0.0178571	0.158533	262	175	TNF,RAPGEF4,FOXA2,CD38,APLN,OSM,INHA,TFR2,NR1D1,CRHR1,PPARD,UCN,KISS1,SIRT4,NMB,INHBA,HMGCR,ARNTL,NKX6-1,TMEM27,CCL5,PIM3,RAB8B,ACVR1C,IL11,GNAS,RAB11FIP5,PFKFB2,NPFF,STX1A,PAX8,PTGS1,FAM132A,CRY1,TMF1,PER2,IL1B,RAB11FIP1,RFX3,ABAT,SCG5,C1QTNF3,CREB1,VAMP8,PRKCA,SIDT2,PARK2,NLGN2,FKBP1B,ITPR1,SLC2A1,MCU,BAD,HCAR2,NOV,VAMP2,NCOA6,GLUL,KDM5B,ANXA5,ADRA2B,PRKCE,SYBU,C2CD2L,STX4,REST,SOX4,ARRB1,GLUD1…
GO_REGULATION_OF_PROTEIN_MATURATION	0.400356	1.43934	0.047619	0.158612	82	63	C4A,C2,CLEC3B,TFR2,SIRT4,CHAC1,BIRC3,PPP1R15A,MASP1,CD55,C3,GSN,CCBE1,NOL3,RPS6KA2,TMEM59,BIRC2,USP17L2,PRKACA,ASTL,CFH,ADAM8,PROS1,SERPINE2,GAS1,CD59,XIAP,RNF139,C4B,PRKACB,CFP,CFI,SERPINF2,MDM2,SERPING1,MAGEA3,LRRK2,LDLRAD3,IFT52,CFB,C4BPB,GLG1,C8G,VTN,SNX12,MYH9,MFI2,THBS1,SERPINE1,PHB2,HPN,BIRC5,CD46,NKD2,C3AR1,INPP5B,BCL2L12,BIRC7,PHB,C1QBP,SUSD4,C19orf80,C5
GO_REGULATION_OF_ANATOMICAL_STRUCTURE_SIZE	0.310982	1.43987	0	0.158641	472	361	EDN2,IFRD1,CD38,ADM,HMOX1,SLC6A12,ESR2,SCIN,WIPF1,PTGS2,VEGFA,APLN,SEMA5B,ACTA2,NEB,SLC6A4,SEMA3G,PPARD,UCN,TRPV2,HMGCR,NPHS1,RGS2,RAB3B,NKX6-1,DNM2,ANO6,ADD2,CX3CL1,APOE,OXTR,RILP,WASH3P,AKT1S1,DPYSL2,WHAMM,CSF3,CCL26,SPP1,FGF13,FOXC1,WDTC1,GSN,BAIAP2L1,CLN8,PTGS1,WAS,NOS3,NTN1,AQP3,PER2,IST1,PTEN,SRF,JMY,CDHR5,SEMA4A,GCH1,GOLGA4,ALOX12,TMOD1,SOD2,SWAP70,RTN4R,TSC1,RB1CC1,CREB1,UTS2R,ICAM1,CLCN6…
GO_DETECTION_OF_LIGHT_STIMULUS	0.502208	1.44027	0.0689655	0.15867	59	27	GUCA1B,OPN3,SEMA5B,GNGT2,PDE6G,CDS1,CACNB4,RDH11,ATP8A2,UNC119,ABCA4,ARRB1,SDR16C5,CCDC66,GNAQ,PITPNM1,GNA11,GNB1,SAG,GNGT1,RP1,BEST1,PLEKHB1,RGS9BP,NR2E3,RRH,GNAT1
GO_STAT_CASCADE	0.448254	1.439	0.0208333	0.158711	50	40	CCL2,OSM,IL28B,SOCS5,HES1,AGER,STAT4,IL28A,PKD1,EGF,FGFR3,STAT3,MAPK3,IL15,PIAS1,SOCS2,PTPN1,IFNAR1,STAMBP,FER,SOCS3,STAT5B,STAT5A,IL29,LIF,IL31RA,GHR,LYN,STAT2,CLCF1,CTR9,JAK2,MAPK1,PTK6,IFNAR2,STAT1,PKD2,NMI,F2R,PRLR
GO_RESPONSE_TO_PROGESTERONE	0.443379	1.43599	0.0363636	0.158717	50	39	CCL2,CD38,FOSB,OXTR,CLDN4,C3,SPHK1,TXNIP,CATSPERB,RELA,JUNB,BAD,FOS,NCOA1,TSPO,TGFB3,DSG2,ABHD2,SOCS3,SREBF1,CAV1,PTGER4,MBP,NR1H3,SRC,TGFB1,PTN,GABRB1,ADRB2,CATSPER2,FOSL1,THBS1,CATSPER1,TACR1,CCNE1,CATSPER3,TGFB2,PTGER2,TYMS
GO_SMOOTH_MUSCLE_CELL_DIFFERENTIATION	0.51644	1.4362	0.0327869	0.158868	30	21	ADM,WNT4,VEGFA,HES1,SOX9,SRF,ACVR1,HEY2,EPC1,MKL1,NPNT,NOTCH1,EDNRB,CTNNB1,SGCB,GATA6,HEY1,MKL2,SIX1,BMP4,NFATC4
GO_POSITIVE_REGULATION_OF_TRANSMEMBRANE_TRANSPORT	0.38308	1.4381	0.0185185	0.159085	131	94	CCL2,PDGFB,PDGFRB,WNK3,JPH2,ATP1B1,TRPC1,NLGN3,KCNE2,UCN,TRPV2,ATP1B2,DNM2,ANO6,GLRX,WNK4,KCNE1L,TRPV3,AGER,SLC9A1,HSPA2,KCNH2,WNK1,S100A1,BDKRB1,PDPK1,AKAP9,ASPH,ARF1,F2RL3,ATP1B3,CTSS,PDZK1,ARC,NOS1AP,NPPA,TMEM110,GAL,P2RX7,F2,AZIN1,FAM115A,CALM2,TEX101,TESC,HTT,SUMO1,ABL1,LGALS3,STC1,PLCG2,SLC26A6,TRPC6,THY1,EDNRA,STIM2,HAP1,CALM3,AKAP6,STIM1,CASK,CA2,CXCL11,CAPN3,GSTO1,RAPGEF3,PARK7,SRI,CALM1…
GO_REPRODUCTIVE_BEHAVIOR	0.526893	1.43627	0.105263	0.159119	30	19	OXTR,PPP1R1B,DMRTA1,PTEN,TH,THRB,GRN,APP,NCOA1,SERPINE2,MAPK8IP2,HEXB,GNAQ,THRA,MBD2,NCOA2,UBE2Q1,DRD5,DRD1
GO_MULTICELLULAR_ORGANISM_GROWTH	0.394084	1.43525	0	0.15916	76	66	SMO,PLAG1,CDKN1C,DHCR7,CLIC4,RARB,ETNK2,ZFP36L1,GNAS,KLF2,WDTC1,STK40,SLC25A25,RARA,HOXA5,PDE4D,FLVCR1,HEG1,ARID5B,FKBP8,DUOX2,PLEKHA1,PPP1R13L,RC3H2,KDM6A,TNKS2,SOS1,CDC42,RARG,GRHL2,PTPN11,WWTR1,SLITRK6,GIGYF2,TMED2,ATF5,ANKRD11,SP2,ADD1,GPD2,WDR48,CCM2,ATRX,RBBP6,STIL,TARBP2,TBL1XR1,PALB2,ERCC6,NDUFS6,KAT2A,HHEX,APBA1,MTOR,XPA,RMI1,PKDCC,SPTBN2,CTC1,TENC1,FGFR2,ERCC2,ERCC1,XRCC2,BRCA2,APBA2
GO_NEGATIVE_REGULATION_OF_CELLULAR_RESPONSE_TO_GROWTH_FACTOR_STIMULUS	0.371688	1.43693	0.0333333	0.159199	121	92	CXCL13,WNT4,ADAMTSL2,SNX25,FBN1,SPRY1,TMPRSS6,SULF1,CHRD,DNM2,PPM1A,PRDM16,VASN,CHRDL1,ADAM17,BMPER,TGFBR3,CTDSPL2,MMRN2,TWSG1,PDPK1,SMURF1,LTBP1,FAM89B,RPS27A,TGFBR1,BAMBI,CD109,UBA52,SIRT1,PTPN1,NEDD4,FSTL3,TGFB3,FUZ,MTMR4,SNX6,PDCD6,TGFB1I1,GPC1,CAV1,BCL9L,HSPA5,CHST11,ZNF451,SMAD2,NOTCH1,ABL1,GATA3,STUB1,ENG,CAV2,SMAD6,TGFB1,SPG20,ADAMTS12,SLIT2,PEG10,NKX2-1,WNT5A,SKI,LEMD3,HTRA1,PIN1,GLG1,ST…
GO_NEGATIVE_REGULATION_OF_BLOOD_VESSEL_ENDOTHELIAL_CELL_MIGRATION	0.493658	1.43498	0.0434783	0.159231	24	18	DLL4,HDAC5,APOE,STARD13,KLF4,MMRN2,RHOA,PDCD10,NOTCH1,HMGB1,TGFB1,CSNK2B,MAP2K5,ITGB1BP1,THBS1,VASH1,ACVRL1,FGF2
GO_REGULATION_OF_MACROPHAGE_DERIVED_FOAM_CELL_DIFFERENTIATION	0.480983	1.43657	0.0655738	0.159271	28	18	NFKBIA,MSR1,CSF1,ABCA5,PPARA,PLA2G10,CSF2,ABCG1,PPARG,ITGAV,NR1H2,NFKB1,PRKCH,NR1H3,MAPK9,ABCA1,APOB,ITGB3
GO_REGULATION_OF_MAP_KINASE_ACTIVITY	0.338028	1.43764	0	0.159308	319	255	TNXB,TNF,CXCR4,CD74,PDGFB,PDGFRB,SHC2,DUSP1,IKBKG,VEGFA,DUSP10,MAP3K8,EFNA1,TRIB3,TLR6,GADD45G,SAA1,FPR1,MAP3K13,HMGCR,SPRY1,TLR9,GADD45B,RGS2,CRKL,MAP3K3,SMPD1,APOE,DUSP3,SPAG9,DUSP16,RAPGEF1,DUSP5,PEA15,MAP3K2,DUSP8,PDE6G,AVPI1,SASH1,IRAK2,MAP2K1,IL1B,SORL1,DVL2,MAPK8IP1,GADD45A,IGF1R,BRAF,CRK,TRAF6,INSR,GAB1,MAGED1,VANGL2,MBIP,GSK3B,MAP3K11,RIPK2,PIK3CG,TPD52L1,DUSP18,KRAS,TAB2,MAP2K2,MAPK8IP3…
GO_NEGATIVE_REGULATION_OF_NF_KAPPAB_IMPORT_INTO_NUCLEUS	0.577374	1.43458	0	0.159352	18	17	NFKBIA,CYLD,ZC3H12A,PPM1A,PSMD10,NFKBIB,C1QTNF3,PPM1B,NOV,G3BP2,NLRP3,LITAF,FBXW11,CCDC22,PYDC2,BMP7,FAF1
GO_REGULATION_OF_MUSCLE_CELL_DIFFERENTIATION	0.349763	1.43736	0	0.15938	152	118	TNF,IGFBP3,PDGFB,BTG1,DDIT3,HDAC9,ID3,PROX1,MSTN,NACA,PRDM6,PPARD,HDAC5,GDF15,FOXO4,EREG,RBPJ,SPAG9,SHOX2,SOX9,MMP14,SRF,RBM4,CDON,MORF4L2,CTDP1,CTH,NOV,CTNNA1,CFLAR,MAMSTR,TBX3,EP300,FLT3LG,MEF2A,HDAC3,MED28,EZH2,DAXX,HEY2,NR2C2,MAML1,CDC42,RBM38,BNIP2,AKAP13,MAPK14,HIF1AN,TCF3,NFATC2,PLCB1,CDK9,THRA,MSX1,FBXO22,NOTCH1,ABL1,GSK3A,BMP2,EHD1,SMARCD3,DMPK,SOX8,ILK,TGFB1,CAMK1,BHLHA15,CDH2,RBM24,CSR…
GO_SENSORY_PERCEPTION_OF_LIGHT_STIMULUS	0.349168	1.43706	0	0.159477	212	116	DLL4,AOC2,CYP1B1,IMPG2,GUCA1B,SEMA5B,CRYBB2,GABRR2,CRYBB3,RP1L1,RGS9,NXNL2,RDH12,GJC1,ROM1,DFNB31,PDE6G,RP2,CLN8,TH,CACNB4,RIMS1,ATP8A2,UNC119,ABCA4,SPATA7,RABGGTB,CNNM4,COL1A1,PRR4,PDE6D,DHRS3,EPAS1,KRT12,HMCN1,BBS9,TACSTD2,ZNF513,NRL,OAT,WFS1,MYO7A,DRAM2,SDR16C5,KIFC3,COL18A1,RDH5,PDCL,ZIC2,CCDC66,RGS16,MYO3B,CDH3,RPGR,SLITRK6,EYA3,ATF6,HPS1,HSF4,BBS2,BBS7,FSCN2,POU6F2,PCDH15,SAG,BBS5,RORB,VAX2…
GO_LYMPHOCYTE_DIFFERENTIATION	0.347135	1.43375	0.0166667	0.159489	209	139	DLL4,CD74,WNT4,BCL6,GPR183,HDAC9,LEPR,RELB,CD79A,HDAC5,KLF6,JMJD6,RSAD2,RBPJ,ZFP36L1,BCL3,LGALS1,IL11,FOXP3,ZBTB1,LCK,STK11,FNIP1,PIK3CD,MFNG,CDH17,SRF,SATB1,SEMA4A,LY6D,ADAM17,RC3H1,NKAP,BRAF,TSC1,LY9,ZFPM1,IFNA1,IRF1,B2M,CEBPG,FZD9,MAFB,IFNA13,FZD7,SP3,PKNOX1,PTPN2,RC3H2,FZD5,NHEJ1,IL15,ITGB1,EP300,FLT3LG,TPD52,BLNK,SOX4,LIG4,POU2F2,BAK1,NFAM1,FOXP1,ATG5,PPP3CB,TCF3,TUSC2,POLM,STAT5B,ABL1,ATP11…
GO_CD4_POSITIVE_ALPHA_BETA_T_CELL_ACTIVATION	0.495939	1.43416	0.0784314	0.159595	34	24	RELB,TNFSF4,RSAD2,BCL3,FOXP3,SATB1,SEMA4A,RC3H1,BRAF,LY9,ZFPM1,CEBPB,RC3H2,FOXP1,GATA3,ATP7A,PTGER4,HMGB1,IL6,RORC,STAT6,STOML2,IL18R1,LEF1
GO_REGULATION_OF_ALPHA_BETA_T_CELL_ACTIVATION	0.436194	1.43377	0.0555556	0.159788	68	42	BCL6,HLA-E,HLA-A,SOCS5,TNFSF4,FOXP3,AGER,CD55,RARA,RC3H1,NKAP,ITCH,IL23A,RIPK2,IRF1,NLRP3,PRKCZ,C10orf54,AP3B1,GATA3,AP3D1,HMGB1,PRKCQ,IL6,EBI3,HSPH1,IL18,HFE,ITPKB,GLI3,PNP,ANXA1,CD83,HLX,SYK,CD86,TGFBR2,LGALS9,TNFRSF14,IL4R,ADA,IL12A
GO_MAMMARY_GLAND_DUCT_MORPHOGENESIS	0.526484	1.43312	0.0681818	0.159902	28	24	WNT4,CSF1,CSF1R,AREG,PTCH1,DDR1,NTN1,KDM5B,TBX3,MED1,PML,BTRC,SRC,TGFB1,WNT5A,LRP5,ETV4,VDR,PHB2,MSX2,SCRIB,EPHA2,FGFR2,GLI2
GO_REGULATION_OF_CHOLESTEROL_EFFLUX	0.545376	1.43272	0.113208	0.160142	20	16	NFKBIA,LRP1,APOE,PLA2G10,PTCH1,ABCG1,EGF,SIRT1,SREBF2,ABCA7,PLTP,NR1H2,LAMTOR1,NR1H3,ABCA12,ABCA1
GO_CELLULAR_MODIFIED_AMINO_ACID_BIOSYNTHETIC_PROCESS	-0.437071	-1.45192	0.0535714	0.160349	53	45	CHAC1,MTHFD2,PADI2,GCH1,GGT7,DHPS,GCLM,SLC27A1,GCLC,PLOD1,HAGH,GATM,DHFRL1,MAT2B,PTDSS2,ATPIF1,GGT6,CNDP2,PLSCR1,MTHFD2L,GGT1,MTHFD1L,AHCY,MAT1A,MGST2,PADI1,ALDH18A1,SEPHS2,ALDH7A1,OPLAH,PADI3,PTDSS1,GSS,GGCT,CHAC2,CHDH,FPGS,MTHFS,GART,CPS1,ATIC,GAMT,MAT2A,DHFR,MTHFD1
GO_L_ALPHA_AMINO_ACID_TRANSMEMBRANE_TRANSPORT	-0.481765	-1.44606	0.0238095	0.161015	31	20	SLC17A7,SLC7A5,PQLC2,SLC25A22,SLC38A1,SLC38A7,SLC7A7,SLC25A12,SLC1A3,SLC7A11,SLC43A1,SLC43A2,SLC7A1,SLC38A3,SLC25A13,SLC7A6,SLC1A1,SLC7A2,SLC25A2,SLC25A15
GO_MATING_BEHAVIOR	0.536059	1.43109	0.08	0.161027	23	16	PPP1R1B,DMRTA1,PTEN,TH,THRB,GRN,APP,NCOA1,SERPINE2,MAPK8IP2,HEXB,THRA,NCOA2,UBE2Q1,DRD5,DRD1
GO_REGULATION_OF_VESICLE_MEDIATED_TRANSPORT	0.316899	1.43133	0	0.161082	462	356	CCL2,TNF,RAPGEF4,SPINK1,INSIG1,HMOX1,C4A,PTX3,C2,VEGFA,C2CD4A,PCSK9,PRTN3,TFR2,CALY,PINK1,TF,STON1,SYT11,RAB3B,SMPD3,TMEM27,TRIM9,DNM2,ANO6,RAB9A,RAB33B,GAB2,SDCBP,CLIP3,DLG4,SYT5,RAB5B,RUNDC1,AGER,C3,RAB26,STX1A,EVI5L,RAB3A,SYT17,SDC4,APOC1,MAP2K1,FMR1,PTEN,IL1B,SYT1,TBC1D22B,SORL1,RAB4B,UVRAG,CBL,STXBP1,TBC1D20,UNC119,SNX3,BRAF,SMAP1,CD63,BIN1,VAMP8,SGSM1,ATXN2,TBC1D25,PARK2,TBC1D8B,BTBD9,RAB2B…
GO_NEGATIVE_REGULATION_OF_NUCLEAR_DIVISION	-0.414053	-1.44701	0.0181818	0.161092	46	43	OSM,CSNK2A2,RPS6KA2,CSNK2A1,TNKS,PTTG1,ZNF207,TOM1L1,MAD2L2,RAD1,APC,PRKAR1A,PSMG2,TEX14,LIF,BUB1,ATRX,BUB3,TOM1L2,CHEK1,HORMAD1,AURKAIP1,ZW10,ATM,KLHL22,TTK,PTTG2,NME6,CENPF,MAD2L1,BMP7,TPR,BUB1B,PLK1,DMRT1,FBXO5,NANOS2,MSH2,MTBP,MAD1L1,BMP4,TERF1,FBXO43
GO_RECIPROCAL_DNA_RECOMBINATION	-0.449584	-1.44784	0.0652174	0.161104	40	33	MSH4,UBE2B,KLHDC3,CCNB1IP1,REC8,DMC1,RAD54B,RAD21,ERCC4,C11orf80,RNF212,HFM1,MSH3,STRA13,ATM,TOP2B,RAD51B,FANCM,TOP2A,MSH6,RAD51C,MLH1,APITD1,MLH3,XRCC2,RAD50,MSH2,MSH5,MRE11A,XRCC3,RAD51,TRIP13,RAD51D
GO_GLYCEROLIPID_METABOLIC_PROCESS	0.314452	1.43143	0	0.161234	356	281	PCK1,TNXB,APOA1,INSIG1,LPIN1,PDGFB,PDGFRB,PCSK9,PIGA,PLCD4,TMEM55B,PNPLA3,PLA2G4C,FGF17,FYN,INSIG2,TLR9,PNPLA2,IP6K2,GK,PIK3R3,LPIN2,NRG2,CSF1R,GDE1,SLC44A4,EREG,NRG4,ACSL1,ETNK2,APOE,IP6K1,HBEGF,ACHE,ETNK1,PLA2G10,ERBB3,CAT,INPP5A,LCK,PI4K2A,AGPAT4,ACSL4,PIK3CD,APOC1,SERINC2,SLC22A4,PHOSPHO1,PTEN,CDS1,CEL,OCRL,AGPAT2,PIGS,SERINC3,GAB1,ABHD5,SERINC5,MECP2,GPD1,PI4KB,IMPAD1,GRB2,PIK3CG,PNPLA6,CEPT…
GO_POSITIVE_REGULATION_OF_DNA_METABOLIC_PROCESS	-0.341274	-1.45044	0	0.161242	185	164	PDGFB,PDGFRB,APLF,UCN,EYA1,TNFSF4,AREG,EREG,UBE2B,CSF2,RNF168,PPARGC1A,KLF4,IGF1R,NPAS2,INSR,GSK3B,HMBOX1,TNKS,CEBPG,E2F7,PRKCD,UIMC1,FAM178A,MAP2K7,CBX8,MAPK3,SIRT1,TNKS2,GLI1,RPS3,APBB1,TNFSF13,UBE2V2,BABAM1,TGFB3,PRKD2,RAC1,DNA2,CDC42,OBFC1,PKIB,PML,GRHL2,WRAP53,EYA3,NEK7,C12orf5,HMGB1,SRC,TGFB1,SHC1,PRKCQ,PAXIP1,PLA2G1B,NOX4,IL6,ATF1,KCTD13,NEK2,HRAS,HNRNPA1,CHTF8,PRKCG,FGFR4,TRIM28,CTNNB1,AT…
GO_DNA_CATABOLIC_PROCESS_ENDONUCLEOLYTIC	-0.566522	-1.44909	0	0.161527	19	16	DNASE2,H1F0,HMGB2,CASP3,KPNB1,HMGB1,KPNA1,FBXO18,MUS81,ENDOG,DICER1,CECR2,SETMAR,DFFA,DFFB,FOXL2
GO_POSITIVE_REGULATION_OF_T_CELL_MEDIATED_IMMUNITY	0.4427	1.42953	0.0555556	0.161757	32	26	HLA-E,HLA-A,TNFSF4,RSAD2,FOXP3,HLA-B,ZBTB1,IL1B,TRAF6,IL23A,B2M,NLRP3,FZD5,P2RX7,PRKCZ,GATA3,TRAF2,PVRL2,MALT1,STX7,HSPD1,ZP3,FADD,PVR,MAP3K7,IL12A
GO_REGULATION_OF_MAPK_CASCADE	0.311074	1.42999	0	0.161821	660	495	CCL2,TNXB,TNF,CXCR4,IL1A,CCL20,IGFBP3,CD74,GRIK2,NPTN,ESR2,ATF3,PDGFB,PDGFRB,SHC2,DUSP1,IKBKG,GPR183,VEGFA,DUSP10,GDF1,HAVCR2,MAP3K8,EFNA1,OSM,TRIB3,PER1,INHA,INHBE,PELI2,MSTN,PINK1,TNIP1,TLR6,GADD45G,SAA1,FPR1,MAP3K13,KISS1,RASSF2,INHBA,HMGCR,SPRY1,TLR9,GADD45B,ERRFI1,RGS2,GDF15,CRKL,CSF1R,NGFR,MAP3K3,GCNT2,PRDX1,CCL5,CX3CL1,SMPD1,APOE,SDCBP,IL11,DUSP3,SPAG9,DUSP16,ZC3H12A,RAPGEF1,DUSP5,PEA15,RE…
GO_PROTEIN_LOCALIZATION_TO_MEMBRANE	0.315312	1.42931	0	0.161822	376	328	TNF,RFTN1,WNT4,GRIK2,CPE,BBC3,RAPSN,ATP1B1,BMF,RAMP1,NPC1,DLG3,OPTN,DLG2,VAMP5,BCL2L11,BBIP1,RPL3L,RAB8B,APOE,SDCBP,DLG4,CRB3,TSPAN5,FGF13,PTCH1,RAB26,RPL35A,ATG4D,RPS9,GRIN3B,F11R,GOLGA4,STXBP1,BRAF,PMAIP1,GPR158,RPL12,ATG4A,RPS19,AMN,RPS28,RPS29,TULP3,NLGN2,MPP5,RPL39,FNTA,RPL28,TOMM7,RPS21,RPS26,RPL32,RPL29,RPS15,RPS11,SPTBN4,RPS24,VAMP4,RPS20,CDH1,RPL24,RAP2A,RPL31,RPS18,BAD,RPL19,RPL37A,RPL1…
GO_REGULATION_OF_LIPID_CATABOLIC_PROCESS	0.446708	1.42966	0	0.161862	52	37	TNF,APOA1,LDLR,RARRES2,PNPLA2,PPARA,IDH1,APOC1,IL1B,ABHD5,PIK3CG,HCAR2,PRKCD,PRKCE,PLIN5,CRTC3,SPTLC1,SCARB1,THRA,BSCL2,GPLD1,PDE3B,IRS2,LONP2,ADRB2,TWIST1,ADORA1,AKT2,AKT1,SPTLC2,PRKAA1,MTOR,TYSND1,CPT1A,IRS1,METTL20,ACACB
GO_REGULATION_OF_GENE_SILENCING	-0.435389	-1.44447	0.02	0.161973	52	47	ZC3H12A,HIST1H3H,FMR1,FXR1,MIER1,HMGA1,STAT3,ATAD2B,SIRT1,PHF8,UHRF2,BCDIN3D,PUM1,LIMD1,NCOR1,HIST1H3D,NCOR2,PUM2,DND1,HIST1H3I,SIN3A,TGFB1,ZNF304,TRIM28,CDK2,ADAR,ASF1A,PHF2,WTIP,TET1,H2AFY,SETDB1,XPO5,HIST1H3F,HIST1H3A,HIST1H3E,ATAD2,HIST1H3B,HIST1H3C,LIN28A,HIST1H3J,POU5F1,UHRF1,DNMT1,HIST1H3G,TERT,CDC45
GO_PROTEIN_HETEROTETRAMERIZATION	-0.448072	-1.44784	0.0465116	0.161975	38	34	HIST1H3H,HIST1H4K,HIST3H3,INSR,NUPL1,HIST1H4J,PDSS2,CNGA4,HIST1H3D,ANXA2,LRP4,S100A10,HIST1H3I,HIST1H4D,NUP54,HIST1H4E,XRCC6,HIST1H4I,HIST1H4C,HIST1H4B,HIST1H4H,HIST1H3F,RRM1,HIST4H4,HIST1H3A,HIST1H3E,HIST1H3B,HIST1H3C,HIST1H4A,HIST1H3J,HIST1H4L,RRM2,PDSS1,HIST1H3G
GO_REGULATION_OF_CELLULAR_RESPONSE_TO_GROWTH_FACTOR_STIMULUS	0.344851	1.42713	0.0178571	0.162429	229	169	CXCL13,FIGF,WNT4,NPTN,VEGFA,ADAMTSL2,ITGA5,CDKN1C,VEGFC,SNX25,FBN1,SPRY1,TMPRSS6,SULF1,FGFBP1,CDKN2B,CHRD,DNM2,PPP2R5B,HES1,RBPJ,SDCBP,FOXD1,PPM1A,UBE2O,STK11,PRDM16,VASN,CCBE1,IL1B,LRG1,CHRDL1,ADAM17,CD63,ARNT,BMPER,TGFBR3,CTDSPL2,DSTYK,FKBP8,ING2,MMRN2,TWSG1,VEGFB,SLC9A6,PDPK1,SMURF1,LTBP1,FAM89B,RPS27A,TGFBR1,BAMBI,FLCN,CD109,UBA52,SIRT1,PTPN1,BMPR2,CYR61,GIPC1,GRB10,NEDD4,BCL9,FSTL3,TGFB3,PRK…
GO_EXTRINSIC_APOPTOTIC_SIGNALING_PATHWAY_VIA_DEATH_DOMAIN_RECEPTORS	0.427899	1.4272	0.0625	0.162606	39	35	TNFRSF9,TNF,TNFRSF10D,DEDD2,TNFRSF10B,GABARAP,DIABLO,BAD,MOAP1,BAG3,TRADD,TNFRSF1A,DAXX,KIAA0141,SORT1,BID,DDX3X,NF1,DEDD,TNFRSF10A,DAPK1,FAS,BLOC1S2,DAB2IP,DDX47,NGFRAP1,CASP8AP2,BAX,CASP8,PIK3R1,FADD,CRADD,CASP10,TNFRSF10C,BCL2
GO_POSITIVE_REGULATION_OF_B_CELL_PROLIFERATION	0.526854	1.42754	0.0576923	0.162687	37	21	CD38,CD74,BCL6,GPR183,CDKN1A,PELI1,TNFSF13B,CD81,TCF3,NFATC2,TIRAP,IRS2,TNFRSF13C,CLCF1,CARD11,CD40,TLR4,IL7,ADA,SLC39A10,BCL2
GO_RESPONSE_TO_OSMOTIC_STRESS	0.423156	1.42651	0.0204082	0.162945	63	50	TNF,TSC22D3,SLC6A12,RCSD1,RELB,ERRFI1,SLC12A6,CCL5,SLC2A4,TH,SLC2A1,PDPK1,ATF2,MAP2K7,PKN1,TSPO,PLK3,STK39,OXSR1,ICOSLG,NFAT5,RAC1,CSDA,TLR3,DDX3X,HSP90AB1,ITGA2,AQP1,CAB39,NTS,NKX2-1,HIF1A,BDKRB2,MARVELD3,ANXA7,CAPN3,ARHGEF2,SERPINB6,AKT2,BAX,HSP90AA1,LRRC8A,PTK2B,MAP7,MAPK13,PKD2,MYLK,TSC22D2,HNMT,SORD
GO_TISSUE_MORPHOGENESIS	0.302399	1.42758	0	0.16296	533	418	SCNN1B,FRZB,IGFBP5,DLL4,ADM,WNT4,VCL,CA9,S1PR1,NR4A3,TNNT2,VEGFA,ARTN,ACTA1,SMO,ACTA2,TBX2,GCNT3,ITGA5,MYCN,VEGFC,PROX1,EPB41L5,GPI,MTSS1,CLIC4,SIX4,INHBA,DLG3,SPRY1,CALB1,CSF1,CSF1R,EYA1,SDK2,IRX3,CHRD,AREG,RIPK4,TXNRD1,LHX2,GRHL3,HES1,SPINT1,RBPJ,WNK4,HBEGF,LHX1,WNT6,FOXD1,RASIP1,RBM15,ROM1,PTCH1,FOXC1,KDM6B,PAX8,SDC4,SNAI1,DDR1,SNAI2,NTN1,CCDC40,EGLN1,SHOX2,SOX9,MMP14,SRF,STARD13,DCHS1,KLF4,DV…
GO_NEGATIVE_REGULATION_OF_GLIAL_CELL_DIFFERENTIATION	0.527665	1.42794	0.0222222	0.162994	26	20	DUSP10,MYCN,SIRT2,NKX6-1,HES1,DLX2,GPR37L1,MECP2,MBD1,F2,NF1,ATF5,NOTCH1,DLX1,ID4,CTNNB1,ID2,NOG,LIN28A,BMP4
GO_REGULATION_OF_BONE_RESORPTION	0.437242	1.42551	0.037037	0.164198	33	26	CD38,IAPP,S1PR1,TNFAIP3,PDK4,CSF1R,SPP1,ADAM8,ATP6AP1,P2RX7,TFRC,NF1,PTGER4,SRC,SIGLEC15,BGLAP,CA2,TMEM64,SYK,CSK,IL20RA,PPARGC1B,UBASH3B,INPP5D,TNFRSF11B,ITGB3
GO_FATTY_ACID_BETA_OXIDATION	-0.410973	-1.44055	0	0.164244	51	45	PPARD,SESN2,ETFDH,ACADVL,ETFA,ACOT8,HADHA,ECI2,ECI1,HADHB,ACAA1,ACOX3,ACAD11,ECH1,ACADS,CPT1B,ACOX1,BDH2,ECHS1,ETFB,DECR1,EHHADH,ABCD3,AMACR,CPT2,PEX7,SCP2,HSD17B4,ABCD1,CPT1C,ACADSB,GCDH,ACAD10,ACAD8,ACADM,HADH,CRAT,CROT,IVD,SLC25A17,NUDT19,CPT1A,ACAD9,SLC27A2,ACOXL
GO_VASOCONSTRICTION	0.535268	1.42517	0.0491803	0.164305	28	16	EDN2,ACTA2,SLC6A4,PIK3C2A,CAV1,TRPM4,BBS2,EDNRB,EDNRA,BDKRB2,DRD5,ADRA1B,MKKS,EDN1,HTR1D,HTR1A
GO_MITOCHONDRIAL_FUSION	-0.499612	-1.43911	0.0638298	0.164346	19	19	BAK1,AFG3L2,FAM73B,SMCR7,USP30,FAM73A,MFN2,FIS1,MFN1,CHCHD3,ST20,BAX,BCL2A1,OPA1,STOML2,MFF,SMCR7L,PLD6,GDAP1
GO_REGULATION_OF_CARBOHYDRATE_METABOLIC_PROCESS	0.356102	1.4241	0	0.164636	172	130	FOXA2,IGFBP3,IGFBP5,DDIT4,PDGFB,PPP1R3B,PDK1,PGAM2,PPP1R3F,NR1D1,PPP1R3G,RAMP1,ACTN3,LEPR,UGT1A6,PDK4,SLC45A3,SESN2,PPARA,PFKFB2,GFPT1,PGAM1,FAM132A,PPARGC1A,GOLGA2,ACER2,TMEM59,PMAIP1,INSR,PDK3,C1QTNF3,ARNT,PARK2,PHLDA2,GPD1,GSK3B,FOXO1,KAT2B,BAD,ADIPOR1,EGF,PTPN2,PHKG2,AP2A1,PRKAG2,PRKCE,STAT3,SIRT1,IL15,LCMT1,GRB10,CLTC,INPP5K,OGT,MIDN,PPP1CB,P2RX7,NCOR1,BPGM,CLK2,PPP1R3E,PDK2,SIRT6,GPLD1,NFKB…
GO_REGULATION_OF_INTRINSIC_APOPTOTIC_SIGNALING_PATHWAY	0.361621	1.42412	0	0.164933	145	124	CD74,HSPA1A,BBC3,DDIT3,BMF,VNN1,HERPUD1,PINK1,PDIA2,CDKN2D,CYLD,BCL2L11,MMP9,BCL2L2,LCK,SNAI1,SNAI2,MAPK8IP1,SERINC3,NOL3,TMBIM6,SOD2,PMAIP1,TPT1,P4HB,RRM2B,PARK2,MUC1,ING2,EIF2AK3,NCK1,PIAS4,BAD,PLAUR,TXNDC12,DAPK2,PTPN2,VDAC2,SIRT1,PTPN1,RPS3,WFS1,GRINA,PLAGL2,HSPB1,S100A9,PTTG1IP,CREB3L1,BCAP31,GNB2L1,ERP29,ZNF385A,NACC2,CSDA,BID,CLU,DDX3X,UBQLN1,MCL1,NFE2L2,HYOU1,DFNA5,CAV1,USP47,MSX1,SYVN1,T…
GO_RNA_CAPPING	-0.431718	-1.43919	0.0909091	0.165074	37	37	CDK7,RNMT,POLR2J,GTF2F1,NCBP2,FAM103A1,POLR2K,MNAT1,RNGTT,POLR2H,TRMT112,POLR2L,SUPT5H,POLR2I,GTF2H4,POLR2A,POLR2B,C17orf85,GTF2H5,CCNH,FTSJD1,POLR2E,POLR2C,GTF2H1,FTSJD2,POLR2G,POLR2F,GTF2F2,POLR2D,ERCC3,ERCC2,GTF2H3,TGS1,GTF2H2,NCBP1,METTL1,WDR4
GO_PYRIMIDINE_RIBONUCLEOTIDE_METABOLIC_PROCESS	-0.553821	-1.44057	0.181818	0.165108	25	19	UPP1,ENTPD4,NME9,UPRT,CMPK1,UCK1,AK3,NME7,NME4,CTPS2,NME3,NME6,UCKL1,UMPS,NME1,UCK2,CAD,NME2,DHODH
GO_NEGATIVE_REGULATION_OF_I_KAPPAB_KINASE_NF_KAPPAB_SIGNALING	0.432914	1.42302	0.0566038	0.165569	51	40	PER1,TNFAIP3,NFKBIA,TNIP1,OPTN,OTUD7B,CYLD,ZC3H12A,PPM1A,PSMD10,NFKBIB,C1QTNF3,NFKBID,PPM1B,NOV,G3BP2,NLRP3,SIRT1,ASH1L,LITAF,C9orf89,FBXW11,ABL1,GSTP1,CCDC22,RIPK1,DAB2IP,ZMYND11,PYDC2,TLE1,TRIM59,CARD8,DNAJA3,NLRX1,CASP8,BMP7,OTUD7A,STAT1,FAF1,PYCARD
GO_POSITIVE_REGULATION_OF_EPITHELIAL_CELL_MIGRATION	0.368105	1.42256	0.0169492	0.16579	103	85	PDGFB,PTGS2,VEGFA,HDAC9,SPARC,ETS1,VEGFC,PROX1,EPB41L4B,EPB41L5,MMP9,HBEGF,ZC3H12A,SASH1,CCBE1,CIB1,SOX9,ALOX12,HYAL1,PRKCA,PRKCE,BMPR2,RAB25,GLIPR2,CAPN7,HSPB1,PRKD2,RHOB,MAPK14,FOXP1,RREB1,ADAM9,PDCD6,BCAR1,SRPX2,SCARB1,SEMA5A,BCAS3,HDAC6,GPLD1,GATA3,ITGA2,STAT5A,AMOTL1,PPM1F,AAMP,PPAP2B,SRC,TGFB1,PRKD1,FGFR1,WNT5A,HDAC7,ATOH8,HIF1A,ITGB1BP1,NRP1,JUN,CLASP1,CTSH,PFN1,RAB11A,THBS1,AMOT,ANXA3,AKT…
GO_NEGATIVE_REGULATION_OF_HORMONE_SECRETION	0.39023	1.42208	0	0.165964	74	49	OSM,INHA,UCN,SIRT4,NMB,INHBA,HMGCR,PIM3,ACVR1C,IL11,RAB11FIP5,NPFF,PTGS1,CRY1,IL1B,RAB11FIP1,PARK2,FKBP1B,NOV,ANXA5,ADRA2B,REST,PDE4C,MIDN,PFKL,SREBF1,PTPN11,UCP2,ENY2,LIF,SYTL4,CRHBP,IL6,PSMD9,ADORA1,NDUFAF2,RAB11FIP3,PDE8B,EDN1,PPP3CA,BMP8A,HADH,GABBR1,KCNJ11,IRS1,VSNL1,INHBB,ADRA2C,NPY1R
GO_MUSCLE_CELL_DIFFERENTIATION	0.344479	1.42164	0.016129	0.166043	237	167	IFRD1,IGFBP5,ADM,CHRNB1,WNT4,PDGFRB,WFIKKN1,VEGFA,ACTA1,SMO,TBX2,PROX1,SIX4,HMGCR,NPHS1,NEXN,RARB,HES1,RBPJ,LGALS1,SPAG9,HINFP,SYNE1,SLC9A1,BARX2,KDM6B,SOX9,CACNB4,SRF,MBNL1,QKI,RARA,TMOD1,MYH11,CDON,MYH6,TSC1,BIN1,DYRK1B,GSK3B,KRAS,CSRP2,EPAS1,ACVR1,IFT20,TCAP,CAMK2D,HOMER1,FHOD3,CFLAR,TMOD3,FLNC,PITX1,ITGB1,TBX3,CXADR,MEF2A,MTPN,REST,NEBL,HEY2,MAML1,BCL9,RXRA,SORT1,NPPA,AKAP13,MAPK14,EPC1,AFG3L…
GO_REGULATION_OF_LYMPHOCYTE_MIGRATION	0.477488	1.42045	0.0666667	0.166427	38	23	CCL2,CXCL13,CCL20,CCL5,PADI2,ADAM17,WASL,ADAM8,APOD,ECM1,TMEM102,ADAM10,WNT5A,RIPK3,MSN,CXCL10,PTK2B,FADD,TNFRSF14,PYCARD,STK10,CCL3,CCL21
GO_REGULATION_OF_CARBOHYDRATE_CATABOLIC_PROCESS	0.458271	1.421	0.0416667	0.166592	42	34	DDIT4,PPP1R3B,PGAM2,ACTN3,PPARA,PGAM1,PPARGC1A,INSR,ARNT,GPD1,PHKG2,PRKAG2,STAT3,OGT,PPP1CB,P2RX7,NCOR1,BPGM,PPP1R3E,SIRT6,GSK3A,C12orf5,HMGB1,PRKAG1,HIF1A,PPP1CA,PPP1R3D,ECD,MLXIPL,PRKAA2,PRKAA1,HDAC4,ENTPD5,GAPDHS
GO_PEPTIDYL_LYSINE_TRIMETHYLATION	-0.471598	-1.4364	0.0697674	0.166648	25	25	ARID4B,MLL,TET2,SUV420H1,ARID4A,SETD2,TET3,OGT,MLL4,SUV420H2,ZNF335,CTR9,SETD3,HIST1H1C,METTL21D,HIST1H1E,HIST1H1D,SUV39H1,RTF1,SUV39H2,WDR61,SETD4,FAM86A,METTL20,BEND3
GO_B_CELL_RECEPTOR_SIGNALING_PATHWAY	0.534709	1.42053	0.0612245	0.166677	54	19	RFTN1,CD38,CD79A,LCK,PIK3CD,PLEKHA1,NFAM1,NFATC2,BCAR1,LIME1,ABL1,PTPN6,PLCG2,LYN,TEC,MAPK1,BAX,SYK,BCL2
GO_AMINE_METABOLIC_PROCESS	0.367026	1.42068	0.0178571	0.16674	131	96	APOA1,AOC2,AOC3,LPIN1,SAT1,PLA2G4C,SAT2,DMGDH,LPIN2,SMPD3,SLC44A4,SMPD1,ACHE,PLA2G10,BHMT,SAMD8,SMOX,PHOSPHO1,CDS1,OAZ2,OAZ1,ABP1,MAOA,MECP2,PNPLA6,CEPT1,DBI,IDO1,LCAT,PLA2G4D,PNPLA8,DHPS,AFMID,MBOAT2,SLC27A1,PLA2G15,LPCAT4,PLA2G16,SLC44A2,ABHD3,LPIN3,CHKA,AZIN1,SGMS2,SMS,PLA2G4F,SPTLC1,GPLD1,PLBD1,SLC44A1,ATP7A,SLC44A3,CHKB,SULT1B1,PLA2G1B,KYNU,CLN3,PCYT1A,PAFAH1B1,PLB1,CCBL1,LPCAT1,PLA2G4A,SGMS…
GO_PROTEIN_AUTOPHOSPHORYLATION	0.340241	1.41912	0	0.16774	192	159	PDGFRB,WNK3,ULK1,MAK,CLK3,PINK1,TNK1,DDR2,MAP3K13,CLK1,FYN,CSF1R,MAP3K3,STK17B,PIM3,CLK4,PIM2,LCK,STK11,STK24,SRMS,DDR1,FRK,IGF1R,WNK1,INSR,PIM1,EPHB3,HIPK4,GSK3B,LMTK2,CSNK2A1,PEAK1,MAP3K11,EIF2AK3,FES,DYRK1A,MKNK2,SIK2,MAP2K2,MYLK2,JAK1,CAMK2D,ABL2,UHMK1,PDPK1,ERN1,MAP3K10,DAPK2,PRKACA,MAPKAPK2,CSNK1G2,DAPK3,FGFR3,MAPK3,MAP3K9,ACVR1B,PTK2,YES1,PRKD2,TNIK,SMG1,MAPK14,TNK2,STK16,FER,AURKA,TXK,MAR…
GO_INTERACTION_WITH_HOST	0.355066	1.41823	0	0.168006	134	110	CXCR4,ANPEP,PTX3,HSPA1A,MRC1,HSPA1B,ITGA5,LDLR,PVRL4,NPC1,KPNA7,TNIP1,BCL2L11,SELPLG,ZC3H12A,CD55,F11R,UVRAG,TAP1,INSR,VAMP8,ICAM1,PARK2,ITCH,VPS18,BAD,CCNK,LAMP3,ITGB7,DERL1,WWP1,ITGB1,CXADR,CD81,KPNA4,NEDD4,ALB,RXRA,XPR1,ITGB6,KPNA5,GAS6,NCAM1,SCARB2,ITGB5,ITGAV,EPS15,KPNB1,ADRBK1,TFRC,ZC3HAV1,TUSC2,SUGT1,SCARB1,DPP4,PPIA,CAV1,RRAGA,ACE2,ITGA2,SLC25A6,PVRL2,DYNLT1,CAV2,TGFB1,DAG1,KPNA1,HLA-DRB1…
GO_NEGATIVE_REGULATION_OF_AXONOGENESIS	0.42151	1.4173	0.0384615	0.168067	65	53	IFRD1,SEMA5B,SEMA3G,NGFR,SPP1,FGF13,NTN1,PTEN,SEMA4A,RTN4R,GDI1,RNF6,SEMA7A,SEMA3C,SEMA6C,RTN4,SEMA6B,SEMA4B,PTK2,ARHGAP4,RHOA,PLXNA3,SEMA3E,SEMA5A,SEMA4G,PSEN1,LRP4,BCL11A,MBP,WNT3,SEMA4C,SPG20,SEMA6D,SEMA6A,SEMA3D,THY1,SLIT2,EPHA7,WNT5A,DCC,ARHGEF1,ULK2,SEMA4D,NRP1,CDK5,SYNGAP1,RUFY3,SEMA4F,SEMA3B,EPHB2,ARHGDIA,SEMA3A,SEMA3F
GO_REGULATION_OF_B_CELL_ACTIVATION	0.386283	1.41786	0.0689655	0.168127	121	68	CD38,CD74,BCL6,GPR183,IKZF3,INHA,TNFAIP3,APLF,CDKN1A,INHBA,TNFSF4,FOXP3,PELI1,TNIP2,MMP14,RC3H1,MZB1,BAD,TNFSF13B,PKN1,PRDM1,IL27RA,TNFSF13,CD81,PAWR,NFAM1,CASP3,TCF3,NFATC2,PPP2R3C,TBC1D10C,STAT5B,ATP11C,PTPN6,TGFB1,TIRAP,PAXIP1,IL6,IRS2,FAS,LYN,SUPT6H,TNFRSF13C,CLCF1,NDFIP1,XBP1,AHR,ATM,PCID2,CARD11,STAT6,CD40,SYK,WHSC1,MSH6,ID2,TLR4,EXOSC3,THOC1,IL7,ADA,INPP5D,SLC39A10,FOXJ1,TNFRSF21,UNG,BANK1…
GO_POSITIVE_REGULATION_OF_NUCLEAR_DIVISION	0.426875	1.41565	0.0208333	0.168141	62	49	IL1A,WNT4,PDGFB,PDGFRB,SIRT2,ANAPC11,EREG,UBE2B,PTEN,IL1B,GOLGA2,INSR,EGF,FAM178A,RAB1A,PHIP,NSMCE2,CUL3,AURKA,PLCB1,TGFA,SH2B1,RB1,MSX1,ANAPC10,GORASP1,TGFB1,BECN1,WNT5A,UBE2C,LRP5,SMC5,PHB2,BIRC5,ESPL1,NUSAP1,DLGAP5,BTC,MSX2,H2AFY,CDCA5,EDN1,FGF8,PLK1,DMRT1,FBXO5,ANKRD32,RANBP1,TERF1
GO_NEGATIVE_REGULATION_OF_BLOOD_CIRCULATION	0.492378	1.41618	0.0555556	0.168178	36	23	ADM,APLN,HMGCR,CX3CL1,ZC3H12A,NPFF,PDE4D,FKBP1B,PIK3CG,SPTBN4,ATP1A1,BMPR2,PDE5A,ADRBK1,HIF1A,DOCK4,ADORA1,JAK2,ATP2A2,SRI,F2R,DOCK5,ATP1A2
GO_NEGATIVE_REGULATION_OF_AXON_EXTENSION	0.459598	1.4174	0.0740741	0.168247	38	32	IFRD1,SEMA5B,SEMA3G,NTN1,SEMA4A,RTN4R,RNF6,SEMA7A,SEMA3C,SEMA6C,RTN4,SEMA6B,SEMA4B,ARHGAP4,PLXNA3,SEMA3E,SEMA5A,SEMA4G,BCL11A,WNT3,SEMA4C,SEMA6D,SEMA6A,SEMA3D,WNT5A,SEMA4D,NRP1,CDK5,SEMA4F,SEMA3B,SEMA3A,SEMA3F
GO_NEGATIVE_REGULATION_OF_CELL_MORPHOGENESIS_INVOLVED_IN_DIFFERENTIATION	0.37377	1.41828	0	0.16828	117	95	FOXA2,IFRD1,DACT3,SEMA5B,EFNA1,NLGN3,SEMA3G,NGFR,DNM3,SPP1,FGF13,VASN,NTN1,PTEN,TRIM62,SEMA4A,RTN4R,GDI1,GSK3B,AP1AR,RNF6,SEMA7A,SEMA3C,SEMA6C,RTN4,TACSTD2,SEMA6B,SEMA4B,PPP2CA,PTK2,FOXA1,ARHGAP4,RHOA,PLXNA3,FUZ,MAD2L2,EPB49,SEMA3E,CORO1C,SEMA5A,SEMA4G,PSEN1,LRP4,BCL11A,GORASP1,MBP,WNT3,SEMA4C,SPG20,SEMA6D,SEMA6A,SEMA3D,TRPC6,THY1,SLIT2,NKX2-1,EPHA7,WNT5A,DCC,ARHGEF1,ULK2,SEMA4D,SDHAF2,CTNNB1,ITG…
GO_CHOLESTEROL_EFFLUX	0.512418	1.41581	0.0983607	0.16832	26	19	APOA1,NPC1,ABCA5,ABCG4,APOE,APOC1,ABCG1,NPC2,STX12,ABCA7,ABCA13,APOM,SCARB1,CAV1,SOAT2,ABCA2,SOAT1,ABCA1,APOB
GO_ACTIN_FILAMENT_BASED_MOVEMENT	0.391325	1.41629	0.0172414	0.168357	93	70	FGF12,WIPF1,TNNT2,ACTA1,SCN5A,NEB,KCNE2,ACTN3,SCN4B,EPB41L5,KCNE1L,WASF2,GJC1,SLC9A1,WAS,KCNH2,TMOD1,SCN1B,MYH6,MYL6,TCAP,SNTA1,CAMK2D,WIPF2,SUN2,WASL,FRMD6,TNNT1,MYO7A,FNBP1L,TNNI3,MYL6B,ROCK1,MYO9B,MYH10,TPM2,MYO1E,TNNT3,TTN,TNNC2,TNNI2,MYH14,TNNC1,NEDD4L,SYNE2,TPM1,MYH9,MYL2,MYH3,TPM4,MYO6,PARVA,SCN3B,GJA5,ACTN4,KIAA1598,DES,PKP2,TPM3,EMP2,MYO5A,GJA1,GPD1L,CACNA2D1,MYO1B,VIM,VIL1,NUP155,ANK2,K…
GO_PEPTIDYL_TYROSINE_AUTOPHOSPHORYLATION	0.438314	1.41689	0	0.168395	39	31	TNK1,FYN,LCK,SRMS,DDR1,FRK,IGF1R,INSR,FES,JAK1,ABL2,MAPK3,PTK2,YES1,TNK2,FER,TXK,STYK1,ABL1,SRC,TYK2,ROS1,LYN,TEC,ITK,JAK2,PTK6,SYK,PTK2B,CSK,MATK
GO_MONOVALENT_INORGANIC_CATION_HOMEOSTASIS	0.37467	1.41629	0.0377358	0.168652	123	84	SCNN1B,SLC9A5,ATP6V1G2,MAFG,ATP1B1,SLC26A11,SLC17A7,CLIC4,ATP1B2,PDK4,SLC26A7,SLC4A5,RAB20,SLC9A1,ATP6V1A,SLC26A1,ATP6V0D2,KCNH2,TMPRSS3,ATP6V0E1,ATP6V0C,SCNN1A,ATP6V1H,TCIRG1,ATP6V1D,SLC9A6,CAMK2D,ATP6V0D1,SLC9A7,ATP1A1,ATP1B3,ATP6V0B,RAB7A,ATP6V1E1,TMEM165,ATP6AP1,ATP6V1G1,ATP6V1B2,ATP6V1C1,SLC9A2,SLC26A4,SLC9A9,SLC4A4,ATP6V0A1,CLN5,PDK2,ATP6V1F,ATP6V1C2,ATP1A3,SGK3,SLC26A6,EDNRB,LRRK2,GPR89A,C…
GO_NEGATIVE_REGULATION_OF_CELL_ADHESION	0.347239	1.41478	0	0.168853	223	161	APOA1,CD74,BCL6,RND1,CYP1B1,HAVCR2,EPB41L5,PAG1,SOCS5,CYLD,BTN2A2,TNFSF4,PPARA,GCNT2,LGALS1,DUSP3,FOXP3,ACP5,ERBB3,AGER,PELI1,ARHGDIG,SPINT2,SNAI2,IL20RB,ASS1,PTEN,MMP14,KLF4,ACER2,RC3H1,ALOX12,ABAT,SWAP70,COL1A1,NFKBID,MUC1,ITCH,CDH1,IRF1,IDO1,AP1AR,TNC,PRKCD,CEBPB,FZD7,PTPN2,CD274,DLG1,MARCH7,PRNP,TACSTD2,CLDN7,PTK2,IL1RN,MYADM,CD276,SERPINE2,PAWR,APOD,FZD4,NRARP,PDE5A,MAD2L2,EPB49,LAG3,DLC1,DU…
GO_GLYCOSPHINGOLIPID_METABOLIC_PROCESS	0.401979	1.41342	0.0188679	0.168893	69	60	ST8SIA5,NEU1,ARSH,ST3GAL1,SMPD3,SMPD1,NEU4,ST6GALNAC6,PSAP,ST6GALNAC3,CREM,GLTP,GAL3ST1,GM2A,GLB1,ITGB8,ST3GAL4,HEXA,ST3GAL3,ARSK,UGCG,ASAH1,ST3GAL6,PSAPL1,HEXB,ARSG,CTSA,ARSJ,LARGE,SUMF1,B4GALNT1,GLA,ARSD,ST6GALNAC5,STS,ST8SIA4,ARSE,GALC,CLN3,GBA2,ST8SIA1,ST6GALNAC2,UGT8,ARSI,ARSA,GBA,SMPD2,CERK,BAX,GLTPD1,NEU3,ST6GALNAC4,ST3GAL5,SMPD4,ARSB,ST3GAL2,NEU2,ALDH5A1,A4GALT,CLN6
GO_KIDNEY_EPITHELIUM_DEVELOPMENT	0.366888	1.41295	0.0535714	0.169144	125	94	WNT4,CRLF1,SMO,ARG2,MTSS1,SPRY1,NPHS1,CALB1,EYA1,IRX3,RARB,HES1,WNK4,LHX1,WNT6,FOXD1,CAT,PTCH1,FOXC1,PAX8,SDC4,ROBO2,SOX9,DCHS1,RARA,BMPER,WNT7B,PKD1,FMN1,SIX2,DLG1,KLHL3,LGR4,TACSTD2,GZF1,OSR1,AHI1,HOXA11,BASP1,HNF1B,IQGAP1,SMAD5,NPNT,KIF26B,SMAD2,NOTCH1,GATA3,BMP2,SOX8,MYO1E,SMAD6,ILK,TGFB1,ADAMTS16,SLIT2,EPHA7,FGFR1,FAT4,MAGI2,PECAM1,PGF,LAMB2,CTNNB1,EPCAM,CTNNBIP1,GDF11,SMAD7,LAMA5,SMAD1,SMAD…
GO_TRANSLATIONAL_INITIATION	0.349093	1.41343	0.0178571	0.169184	146	140	EIF1,EIF1B,RPL3L,EIF4B,RPL35A,EIF4A2,RPS9,RBM4,DDX3Y,RPL12,RPS19,RPS28,RPS29,RPL39,RPL28,EIF1AD,RPS21,RPS26,RPL32,RPL29,RPS15,RPS11,RPS24,RPS20,RPL24,RPL31,RPS18,RPL19,RPL37A,RPL10,RPLP2,RPL11,RPL13A,RPL27A,RPL26,RPL36A,RPS27,PCBP2,RPS12,RPL18A,RPL23,RPS27A,RPL18,RPL36,UBA52,RPS13,RPS16,RPL10A,RPS25,EIF4E3,EIF3F,RPL21,RPL30,RPL38,RPS23,RPLP1,RPS15A,RPS3A,RPL35,EIF2D,MTIF3,RPS3,EIF4EBP1,RPL6,PABPC…
GO_EMBRYONIC_PLACENTA_DEVELOPMENT	0.376792	1.41267	0	0.169192	83	73	ADM,PDGFB,CDKN1C,NSDHL,HES1,SPINT1,RBPJ,ZFP36L1,CEBPA,CSF2,SNAI1,EGLN1,MAP2K1,JUNB,GAB1,DNAJB6,ARNT,ST14,GRB2,EPAS1,E2F7,WNT7B,PKD1,CEBPB,SP3,FZD5,PRDM1,GATA2,NCOA1,SENP2,CYR61,STK3,NR2F2,HEY2,SETD2,MED1,GRHL2,TFEB,SOCS3,HS6ST1,TMED2,BPTF,BIRC6,ZFAT,HSF1,LIF,RSPO3,EOMES,WNT2,PLK4,HIF1A,PLCD1,STK4,TRIM28,HEY1,EGFR,OVOL2,MAPK1,E2F8,AKT1,PLCD3,GJB5,CASP8,FGFR2,PKD2,FBXW8,PLAC1,CDX2,KRT19,MDFI,KRT8,T…
GO_REGULATION_OF_INTERLEUKIN_10_PRODUCTION	0.458239	1.41406	0.05	0.169335	46	26	TNFRSF9,TLR9,TNFSF4,BCL3,FOXP3,AGER,IL20RB,IL23A,IDO1,CD274,TRIB2,PRKCZ,TUSC2,PTGER4,HMGB1,HLA-DRB1,PDCD1LG2,PRG2,HSPD1,CD46,CD83,PIBF1,TLR4,LGALS9,PYCARD,TNFRSF21
GO_ESTROGEN_METABOLIC_PROCESS	0.566966	1.41355	0.111111	0.16934	23	15	CYP1B1,HSD17B7,TIPARP,HSD17B12,IL1B,PLEKHA1,HSD17B1,RDH8,HSD17B8,HSD17B11,HSD17B14,SGPL1,COMT,HSD17B4,SULT1A1
GO_PATTERN_RECOGNITION_RECEPTOR_SIGNALING_PATHWAY	0.38354	1.41188	0	0.1694	109	88	RFTN1,IKBKG,HAVCR2,TNFAIP3,NFKBIA,CTSK,TNIP1,TLR6,PGLYRP3,TLR9,CYLD,CLEC7A,BIRC3,LY96,TANK,IRAK2,TNIP2,TLR1,IRF7,RELA,TRAF6,BCL10,BIRC2,ITCH,S100A14,RIPK2,PIK3AP1,TAB2,MAPKAPK2,UBE2D3,ITGB2,RPS27A,UBE2V1,UBA52,PRKCE,CTSS,TRIM5,UBE2D2,LSM14A,UBE2D1,TBK1,FAM105B,MAVS,IRF3,TLR3,CD14,LGMN,IFIH1,CNPY3,RPS6KA3,TIRAP,MAP3K1,TAB1,DDX58,TRAF3,PIK3C3,TAB3,IRAK1,IRAK4,HSP90B1,UBB,RIPK1,PIK3R4,MYD88,CTSB,HSP…
GO_PHAGOSOME_ACIDIFICATION	0.475636	1.4116	0.0588235	0.169402	27	25	ATP6V1G2,RAB20,ATP6V1A,ATP6V0D2,ATP6V0E1,ATP6V0C,ATP6V1H,TCIRG1,ATP6V1D,ATP6V0D1,ATP6V0B,RAB7A,ATP6V1E1,ATP6V1G1,ATP6V1B2,ATP6V1C1,ATP6V0A1,ATP6V1F,ATP6V1C2,ATP6V1B1,ATP6V0E2,ATP6V1E2,RAB38,ATP6V0A4,ATP6V0A2
GO_PROTEIN_UBIQUITINATION_INVOLVED_IN_UBIQUITIN_DEPENDENT_PROTEIN_CATABOLIC_PROCESS	0.35227	1.41215	0.0357143	0.169465	134	121	KLHL21,GAN,KLHL28,RNF19A,LNX1,RNF122,SIAH2,ANAPC11,HERC3,KLHDC8A,RNF19B,RNF24,KLHL7,RNF11,RNF144B,RNF181,KLHL15,RNF146,CBL,C18orf25,BFAR,FBXL14,HERC4,OS9,PARK2,RFFL,ITCH,KLHL32,UBR5,MYLIP,SMURF1,KLHL25,RPS27A,AMFR,FZR1,CUL4B,UBA52,KLHL3,ANKIB1,ANAPC16,PTTG1,WWP1,HECTD1,NEDD4,RNF126,KEAP1,UBE2D1,UBR4,UBE2Z,CUL3,ARIH1,RNF115,AURKA,RNF217,UBE4B,RNF7,CBLC,TRIP12,RBX1,UBE2L3,KLHL8,CDC26,HACE1,RNF111,A…
GO_NEGATIVE_REGULATION_OF_PHOSPHORUS_METABOLIC_PROCESS	0.306639	1.41363	0	0.169496	541	425	TNF,FOXA2,IGFBP3,SPINK1,PIK3IP1,DDIT4,ATF3,PDGFB,DUSP1,DUSP10,TRIB3,PER1,INHA,TNFAIP3,CDKN1C,ZFYVE1,CDA,ACTN3,MSTN,PINK1,TNIP1,CDKN2D,HPCA,SNX25,CDKN1A,RASSF2,INHBA,HMGCR,DLG3,SPRY1,GADD45B,ERRFI1,RGS2,SOCS5,DLG2,SIRT2,CDKN2B,PPARA,LRRC15,CDKN1B,PPP1R15B,PPP1R15A,SMPD1,APOE,CDKN2C,DUSP3,CEBPA,AKT1S1,DUSP16,CAMSAP3,ZC3H12A,CRY2,UBE2B,RAPGEF1,DUSP5,RTN4RL2,ELL,AGER,DUSP8,PPP1R1B,APOC1,CIB1,EGLN1,PT…
GO_PHOSPHOLIPID_METABOLIC_PROCESS	0.30469	1.41074	0	0.169501	364	302	APOA1,ABHD4,LPIN1,PDGFB,PDGFRB,IDI1,PCSK9,PIGA,PLCD4,MVK,TMEM55B,PLA2G4C,FGF17,MVD,PPARD,FYN,TLR9,FDPS,IP6K2,PIK3R3,LPIN2,NRG2,LIPG,SMPD3,CSF1R,GDE1,FDFT1,SLC44A4,EREG,NRG4,GGPS1,ETNK2,SMPD1,IP6K1,HBEGF,GPX4,ACHE,PPAP2A,ETNK1,PLA2G10,ERBB3,INPP5A,LCK,CLN8,SAMD8,PI4K2A,AGPAT4,PIK3CD,SERINC2,PHOSPHO1,PTEN,CDS1,PISD,OCRL,AGPAT2,PIGS,ISYNA1,SERINC3,GAB1,PLCB2,ABHD5,SERINC5,MECP2,GPD1,PI4KB,IMPAD1,GRB…
GO_PLACENTA_DEVELOPMENT	0.348161	1.41088	0	0.169566	138	116	ADM,PDGFB,PTGS2,CDKN1C,NSDHL,PPARD,ETNK2,HES1,SPINT1,RBPJ,ZFP36L1,CEBPA,LHX4,STOX2,CSF2,SPP1,RBM15,SNAI1,EGLN1,MAP2K1,JUNB,GAB1,DNAJB6,ARNT,BIRC2,PHLDA2,ST14,GRB2,ALKBH1,EPAS1,E2F7,WNT7B,ITGB8,PKD1,CEBPB,SP3,DLX3,FZD5,PRDM1,GATA2,BMPR2,NCOA1,PTK2,SENP2,CYR61,STK3,BSG,NR2F2,HEY2,CTSL2,RXRA,SETD2,MAPK14,PPARG,MED1,EPOR,GRHL2,TFEB,SOCS3,HS6ST1,TMED2,BPTF,HSP90AB1,ARID1A,BIRC6,GJB3,ZFAT,HSF1,DEDD,LIF…
GO_MORPHOGENESIS_OF_AN_EPITHELIAL_SHEET	0.42571	1.41029	0.0327869	0.169748	43	37	SCNN1B,DLL4,ITGA5,HBEGF,DDR1,SRF,DVL2,ADAM17,VANGL2,MPP5,RHOC,ARHGAP12,CYR61,SOS1,RHOA,LRP6,PDCD10,LIN7C,RLTPR,NOTCH1,CEACAM1,DAG1,WNT5A,LCP1,DVL1,HOXB4,PHACTR4,FLNA,MEGF8,TBX20,MSX2,TOR1A,HOXB2,FLRT3,ACVRL1,JAG1,COL5A1
GO_POSITIVE_REGULATION_OF_NIK_NF_KAPPAB_SIGNALING	0.469872	1.411	0.0576923	0.169852	29	28	TNF,HAVCR2,TLR6,TNFRSF10B,SASH1,TNFSF15,RC3H1,TRAF6,CARD14,RC3H2,ZFP91,CREBBP,RPS3,TLR3,CARD10,TNFRSF10A,TRAF2,HMGB1,MALT1,IRAK1,COPS8,TRAF4,EIF2AK2,ACTN4,CHI3L1,MAS1,MAP3K7,NOD1
GO_NEGATIVE_REGULATION_OF_EXTRINSIC_APOPTOTIC_SIGNALING_PATHWAY_VIA_DEATH_DOMAIN_RECEPTORS	0.463418	1.41088	0.06	0.169854	34	26	HMOX1,TNFAIP3,TNFRSF10B,PEA15,NOS3,TMBIM1,ICAM1,RFFL,CFLAR,HMGB2,TRADD,TNFSF10,RAF1,TNFRSF10A,TRAF2,DAPK1,FAS,GPX1,RIPK1,ARHGEF2,RNF34,PARK7,SERPINE1,CASP8,FADD,BRCA1
GO_EMBRYONIC_EYE_MORPHOGENESIS	0.468527	1.40979	0.0555556	0.170017	33	25	TBX2,PROX1,FBN1,RARB,TH,STRA6,TFAP2A,KDM2B,SP3,FZD5,FRS2,HIPK1,RARG,MFAP2,AXIN1,ARID1A,VAX2,WNT5A,ZEB1,TWIST1,PHACTR4,ALDH1A3,HIPK2,BMP7,FOXL2
GO_REGULATION_OF_CELLULAR_RESPONSE_TO_TRANSFORMING_GROWTH_FACTOR_BETA_STIMULUS	0.359903	1.40999	0.0408163	0.17006	99	79	ADAMTSL2,CDKN1C,SNX25,FBN1,CDKN2B,DNM2,SDCBP,PPM1A,STK11,PRDM16,VASN,LRG1,ADAM17,TGFBR3,ING2,PDPK1,SMURF1,LTBP1,FAM89B,RPS27A,TGFBR1,BAMBI,FLCN,CD109,UBA52,SIRT1,GIPC1,BCL9,TGFB3,SNW1,MTMR4,SNX6,NPNT,TGFB1I1,CAV1,BCL9L,HSPA5,CHST11,ZNF451,RNF111,SMAD2,DAB2,FURIN,STUB1,ENG,CAV2,SMAD6,TGFB1,PEG10,NKX2-1,SKI,ZEB1,LEMD3,CITED2,HTRA1,PIN1,GLG1,STRAP,SMAD7,UBB,MEN1,LTBP4,THBS1,SKIL,HIPK2,SMAD3,PBLD,ITG…
GO_INTRASPECIES_INTERACTION_BETWEEN_ORGANISMS	0.466627	1.40955	0.0185185	0.170085	46	26	NLGN3,SLC6A4,UCN,OXTR,DLG4,CLN8,PTEN,TH,IL1B,MECP2,KRAS,EIF4EBP2,GNB1L,MAPK8IP2,PPP3CB,SHANK2,HRAS,DVL1,BBS4,ANXA7,DNAJC9,MTOR,MKKS,VPS13A,DRD1,TBX1
GO_CELL_KILLING	0.453304	1.40913	0.0377358	0.170395	56	32	TREM1,MICB,MICA,ULBP2,ULBP1,RAET1G,BCL2L11,PRDX1,BAD,CEBPG,LYST,STXBP2,RAET1L,VAMP2,RAB27A,ALB,VAMP7,TUSC2,GNLY,PTPN6,APOL1,ULBP3,CTSH,UNC13D,CADM1,EMP2,SLAMF7,TUBB4B,CTSC,TUBB,CORO1A,RAET1E
GO_RECEPTOR_MEDIATED_ENDOCYTOSIS	0.341683	1.40791	0.0175439	0.171565	231	151	APOA1,ADM,MRC1,SPARC,ADRBK2,NLGN3,LDLR,TFR2,RAMP1,MSR1,CUBN,SAA1,DNM2,LRP1,LOXL2,APOE,SCARF1,HBA2,HHIPL1,SYT5,ACHE,MASP1,CALCRL,LOXL4,IL8,HPX,CCRL1,TMPRSS13,SYT1,SORL1,TMPRSS3,VLDLR,AMN,PI4KB,GRB2,SCYL2,TMPRSS2,CLTB,GRN,LRP10,RAB5A,PACSIN1,ITGB2,LMBRD1,SYNJ1,ENDOU,AP2A1,MAPK3,ITGB1,DNM1,CLTCL1,TINAGL1,CD81,CD9,DENND1A,ARRB1,NEDD4,FNBP1L,ALB,LRP6,ITSN1,OLR1,CLTC,PGBD1,CANX,LDLRAP1,MICALL1,AP1S1,GP…
GO_REGULATION_OF_SYNAPSE_STRUCTURE_OR_ACTIVITY	0.349471	1.40747	0	0.171695	232	146	CD38,GRIN2A,GRIK2,NPTN,PTGS2,RAPSN,NLGN3,STAU1,SIX4,CALB1,CPEB3,SYP,APOE,OXTR,DLG4,VGF,BAI2,RAB3A,ROBO2,PAIP2,FMR1,PTEN,SRF,RIMS1,RARA,STXBP1,BRAF,KLK8,CREB1,EPHB3,MECP2,NLGN2,GSK3B,KRAS,SLC8A2,FRMPD4,RAB17,VAMP2,ARF1,CRIPT,MLL,EIF4EBP2,APP,AGRN,RAB3GAP1,PPFIA3,YWHAG,STX4,LRRC24,ARC,CLSTN1,PTK2,UBE2V2,SNAP47,SERPINE2,GIPC1,NEDD4,ETV5,STX3,CDC42,NCAM1,EGR2,PPP3CB,PRKCZ,ITPKA,BAIAP2,NF1,DBN1,PDLIM5…
GO_DICARBOXYLIC_ACID_METABOLIC_PROCESS	-0.362193	-1.42915	0.025	0.171925	101	83	PCK1,MTHFR,ADSSL1,MTHFD2,ACLY,IDH1,GLS,ASS1,TH,SUCLA2,ME1,GPT2,GOT1,GLUL,GCLM,OAT,GCLC,GLUD1,NMNAT1,ADHFE1,MRPS36,KEAP1,ACOT8,IDH3B,ACSF3,SDHA,SDHB,STAT5B,STAT5A,NAGS,ASPA,DDO,KYNU,GHR,MTHFD2L,GGT1,L2HGDH,GAD1,MTHFD1L,SHMT2,SLC1A3,NMNAT2,SUCLG1,IDH2,MDH1,OGDH,DLD,MDH2,GRHPR,ALDH1L2,IDH3G,CCBL2,DLST,GLS2,GOT2,D2HGDH,ALDH18A1,ME2,FTCD,FH,SHMT1,PRODH,ALDH5A1,ALDH4A1,MTRR,NMNAT3,NIT2,FPGS,MTHFS,SLC25…
GO_DNA_LIGATION	-0.558848	-1.43085	0.0217391	0.171934	16	15	HMGB2,LIG4,HMGB1,PARP2,APTX,XRCC1,XRCC6,PARP3,TOP2A,XRCC4,C9orf142,LIG3,MGMT,PARP1,LIG1
GO_REGULATION_OF_TRANSCRIPTION_FACTOR_IMPORT_INTO_NUCLEUS	0.366	1.40665	0.0169492	0.172065	95	84	TNF,PTGS2,NFKBIA,NFKBIE,MXI1,TLR9,CYLD,PRDX1,BCL3,ZC3H12A,CSF3,PPM1A,SLC9A1,SPHK1,EDA,PSMD10,IL1B,NOL3,RBCK1,NFKBIB,C1QTNF3,GSK3B,NFKBIL1,PPM1B,IL23A,CDH1,PKD1,NOV,G3BP2,NLRP3,HDAC3,PPP3R1,RHOA,KEAP1,SPPL3,LITAF,TMEM110,MAVS,PPP3CB,FBXW11,TLR3,NF1,THRA,TBC1D10C,SUFU,TRIP6,RAB23,MBTPS1,DYRK2,CREB3,PRKCQ,DDX58,IL18,TRIM28,AKAP6,CCDC22,XBP1,MAPK7,FLNA,SMAD3,SRI,PIK3R2,PYDC2,AKAP1,ZNF268,MTOR,HCLS1,P…
GO_NEGATIVE_REGULATION_OF_ESTABLISHMENT_OF_PROTEIN_LOCALIZATION	0.328514	1.40677	0	0.172287	209	166	TNFRSF9,TNF,APOA1,DACT3,CABP1,YOD1,NFKBIA,NFKBIE,SIRT4,MXI1,HMGCR,CYLD,BTN2A2,TNFSF4,LRRC15,RSAD2,CX3CL1,PIM3,ACVR1C,FOXP3,RAB11FIP5,ZC3H12A,PPM1A,NPFF,SNAI2,PSMD10,TMBIM1,IL1B,PDE2A,RAB11FIP1,SNX3,TMBIM6,TMEM59,GDI1,PPP2R5A,NFKBIB,C1QTNF3,OS9,PARK2,GSK3B,NFKBIL1,FKBP1B,PPM1B,PKD1,USP17L2,SERGEF,NOV,G3BP2,RHOQ,NDFIP2,FAM89B,NLRP3,ANXA5,UBAC2,LGR4,FN1,REST,SOX4,APOD,PDE4C,PPFIA1,KEAP1,LITAF,F2RL1,…
GO_GROWTH	0.3163	1.40364	0	0.172511	410	316	IFRD1,RFTN1,IGFBP5,ADM,NUPR1,VCL,S1PR1,PDGFB,VEGFA,CNTF,FOXP2,ULK1,ACTA1,SEMA5B,DCLK1,SMO,TBX2,NLGN3,PLAG1,CDKN1C,FOXO3,DHCR7,MSTN,NACA,LEPR,DDR2,EPB41L5,PGLYRP3,EMP3,CLIC4,INHBA,SPRY1,SOCS5,CSF1,RRAGC,RARB,AREG,EREG,LHX2,ETNK2,ZFP36L1,EVC,LHX1,GNAS,MUSTN1,KLF2,SLC9A1,PRMT2,FOXC1,WDTC1,THBS3,STK11,GSN,NINJ1,PSAP,PTEN,SOX9,STK40,SRF,SLC25A25,STRA6,SLC3A2,RARA,SEPP1,ATP6V0E1,ALCAM,HOXA5,PDE4D,FLVCR…
GO_REGULATION_OF_MUSCLE_HYPERTROPHY	0.442091	1.40582	0.0425532	0.172651	37	31	IGFBP5,NR4A3,MSTN,ERRFI1,RGS2,SLC9A1,CTDP1,PRKCA,GSK3B,CAMK2D,MTPN,ECE1,AKAP13,PDE5A,P2RX4,CDK9,GSK3A,ATP2B4,PIN1,AKAP6,DDX39B,LMCD1,GLRX3,IL6ST,AKAP1,MTOR,EDN1,PPP3CA,PDE9A,ADK,PARP1
GO_MICROTUBULE_ORGANIZING_CENTER_ORGANIZATION	-0.347746	-1.42926	0	0.172708	84	81	CNTLN,GOLGA2,UVRAG,GADD45A,FES,NDEL1,NDE1,CETN2,BRSK1,SDCCAG8,CCP110,USP33,ARHGEF10,UXT,HAUS4,CHD3,AURKA,GCC2,BCAS3,NPM1,CNTROB,SLC16A1,CETN3,C2CD3,C11orf63,KIAA0753,PLK4,CEP152,NEK2,FBXW5,PAFAH1B1,OFD1,CEP192,CTNNB1,CEP72,CDK2,TUBGCP2,TUBE1,CEP135,PCM1,WDR81,CKAP5,KIF3B,CLASP1,BBS4,STIL,HAUS2,CDK1,PPP1R12A,CEP68,ARL2,HAUS3,CEP250,TUBGCP4,TMEM48,TUBGCP5,HAUS8,ROCK2,KIAA0101,SGOL1,HAUS1,TUBGCP6,KI…
GO_REGULATION_OF_PROTEIN_SERINE_THREONINE_KINASE_ACTIVITY	0.30896	1.40594	0	0.172742	470	391	TNXB,TNF,CXCR4,CD74,PDGFB,PDGFRB,SHC2,DUSP1,IKBKG,VEGFA,DUSP10,MAP3K8,EFNA1,TRIB3,TNFAIP3,CDKN1C,PROX1,TLR6,GADD45G,SAA1,CDKN2D,FPR1,MAP3K13,CDKN1A,HMGCR,TNFRSF10B,SPRY1,TLR9,GADD45B,SESN2,SPDYA,RGS2,CRKL,CSF1R,CCNG1,CDKN2B,MAP3K3,CDKN1B,CKS2,ACSL1,SMPD1,APOE,CDKN2C,DUSP3,CEBPA,MAPRE3,SPAG9,DUSP16,RAPGEF1,DUSP5,PEA15,MAP3K2,DUSP8,PPP1R1B,STK11,PDE6G,AVPI1,SASH1,IRAK2,CDK7,CIB1,MAP2K1,SERTAD1,PTEN…
GO_REGULATION_OF_SYSTEMIC_ARTERIAL_BLOOD_PRESSURE_BY_HORMONE	0.516886	1.4055	0.05	0.172758	35	22	EDN2,CORIN,PCSK5,OXTR,NOS3,RPS6KA2,ATP6AP2,AVPR2,ECE1,CYBA,SERPINF2,ACE2,NKX2-1,MME,ENPEP,DRD5,CTSZ,ACE,HSD11B2,TACR1,EDN1,RASL10B
GO_NEGATIVE_REGULATION_OF_ERBB_SIGNALING_PATHWAY	0.441679	1.40508	0.0172414	0.172773	44	42	SPRY1,ERRFI1,SOCS5,SH3KBP1,CBL,GPRC5A,SOCS4,GRB2,EGF,PTPN2,RPS27A,UBA52,AP2A1,RAB7A,RNF126,STAM,CDC42,RNF115,NUP62,SNX6,HGS,PTPRJ,EPS15,EPS15L1,ZGPAT,AP2S1,CBLC,PSEN1,LGMN,ARHGEF7,AP2M1,STAM2,AP2B1,ITGA1,UBB,EPN1,SPRY2,DAB2IP,EGFR,AP2A2,ZFYVE28,CLTA
GO_NEGATIVE_REGULATION_OF_T_CELL_DIFFERENTIATION	0.497997	1.40364	0.0727273	0.172793	32	22	CD74,BCL6,SOCS5,CYLD,TNFSF4,FOXP3,RC3H1,NFKBID,IRF1,PTPN2,NRARP,HMGB1,IL29,ERBB2,KIAA0922,ZC3H8,GLI3,ANXA1,HLX,IL4R,FOXJ1,BMP4
GO_ENERGY_RESERVE_METABOLIC_PROCESS	0.408052	1.40475	0.0196078	0.172835	72	54	PPP1R3C,PGM5,PPP1R3B,GBE1,NR1D1,LEPR,PYGM,STBD1,GNAS,GFPT1,PER2,STK40,PHKG1,GSK3B,PPP1CC,PHKG2,RPS27A,UBA52,PRKAG2,PPP1CB,EPM2A,GYG2,CALM2,PPP1R3E,GAA,UGP2,PGM1,GSK3A,GFPT2,GNMT,PPP1R2,PPP1R1A,PGM2,CALM3,PPP1CA,UBB,PHKA2,PPP1R3D,GYS1,IL6ST,PFKM,AKT2,AKT1,CALM1,MTOR,PHKB,PYGL,PYGB,AGL,PHKA1,NHLRC1,CPS1,PID1,MYC
GO_REGULATION_OF_APOPTOTIC_SIGNALING_PATHWAY	0.315539	1.40302	0	0.172873	363	310	TNF,IL1A,CD74,WNT4,HMOX1,ATF3,HSPA1A,HSPA1B,BBC3,DDIT3,CIDEB,OSM,BMF,VNN1,TNFAIP3,TP53INP1,HERPUD1,PINK1,PDIA2,DEDD2,CDKN2D,NR4A2,FYN,FAM162A,INHBA,TNFRSF10B,CYLD,SIAH2,EYA1,BCL2L11,CX3CL1,MMP9,BCL2L2,CSF2,PEA15,MNT,LCK,GSN,SNAI1,SNAI2,NOS3,PTEN,PSMD10,TMBIM1,IL1B,MAPK8IP1,SERINC3,NOL3,RBCK1,TMBIM6,SOD2,RELA,BCL2L14,PMAIP1,ITM2C,RB1CC1,TPT1,MAGED1,P4HB,BCL10,ICAM1,RRM2B,PARK2,MUC1,GSK3B,RFFL,ING2…
GO_NEGATIVE_REGULATION_OF_TOR_SIGNALING	0.451887	1.4051	0.0833333	0.173016	30	29	RNF152,DDIT4,ARNTL,AKT1S1,STK11,FNIP1,TSC1,FLCN,SIRT1,MTM1,EPM2A,PDCD6,TMEM127,GSK3A,TNFAIP8L1,HIF1A,DEPTOR,UBR2,ATM,TBC1D7,NPRL2,PRKAA2,PRKAA1,DEPDC5,SH3BP4,UBR1,MAPKAPK5,NPRL3,TSC2
GO_POSITIVE_REGULATION_OF_ADAPTIVE_IMMUNE_RESPONSE	0.386124	1.40366	0.0526316	0.173034	73	54	LTA,TNF,HLA-E,HLA-A,SOCS5,TNFSF4,RSAD2,FOXP3,HLA-B,ZBTB1,NLRP10,HPX,C3,IL1B,TRAF6,IL23A,RIPK2,B2M,NLRP3,FZD5,SIRT1,IL27RA,TNFSF13,P2RX7,PRKCZ,GATA3,TRAF2,PVRL2,MALT1,TGFB1,PRKCQ,PAXIP1,TNFRSF13C,STX7,CLCF1,IL6ST,HSPD1,ZP3,ANXA1,STAT6,CD40,HLX,EIF2AK4,WHSC1,MSH6,EXOSC3,FADD,PVR,MAP3K7,ADA,PYCARD,UNG,IL12A,CD226
GO_RESPONSE_TO_DRUG	0.315504	1.40409	0	0.173196	431	323	CCL2,LTA,APOA1,CD38,GRIN2A,CA9,ESR2,SLC22A1,PDGFB,PTGS2,BLOC1S3,MT2A,MTHFR,DDIT3,HMGCS1,EBP,CYP2C19,JUND,LDHA,SLC6A4,VEGFC,KCNE2,NPC1,FOSB,CDKN1A,FYN,INHBA,HDAC5,GK,ABCC2,NKX6-1,SLC31A1,CDKN1B,CYP1A2,ACSL1,CCL5,ADSSL1,PPP1R15A,SMPD1,OXTR,LGALS1,CERS1,GNAS,DPYSL2,UBE2B,AGER,CD69,CAT,SLC9A1,LOX,NPFF,PTCH1,LCK,SLC6A3,AK4,TXNIP,ASS1,PTEN,PPARGC1A,TH,IL1B,AGPAT2,ACER2,KCNH2,ADAM17,PDE2A,CSAG3,ABAT,BRA…
GO_GLUTAMATE_RECEPTOR_SIGNALING_PATHWAY	0.521653	1.40367	0.06	0.173275	41	19	GRIN2A,GRIK2,CPEB4,FMR1,GRIK4,GRIN3B,GRIN2D,HOMER1,HOMER3,APP,GNAQ,PLCB1,GRIK5,ATP1A3,GRIN2C,CLN3,PTK2B,HOMER2,GRM4
GO_POSITIVE_REGULATION_OF_NERVOUS_SYSTEM_DEVELOPMENT	0.31258	1.40418	0	0.173439	437	314	LTA,CXCR4,FEZF1,RNF112,BCL6,NPTN,NEU1,VEGFA,CNTF,SMO,NLGN3,PLAG1,VEGFC,PROX1,BEND6,TRPV2,NEGR1,FYN,CSF1,CPEB3,NKX6-1,NGFR,IRX3,RARB,PPP2R5B,RNF10,CCL5,CX3CL1,HES1,SPINT1,APOE,OXTR,SCARF1,LHX1,GPRC5B,SPAG9,CPEB1,RAPGEF1,KCTD11,SPHK1,BAI2,STK11,GPR37L1,SYT17,FEZ1,ROBO2,NTN1,MAP2K1,IST1,FMR1,SHOX2,IL1B,SYT1,SRF,CBFA2T2,RIMS1,RARA,GOLGA4,ATP8A2,SCN1B,SNX3,BRAF,CDON,VLDLR,RELA,BIN1,NCKIPSD,EPHB3,MECP2…
GO_REGULATION_OF_SODIUM_ION_TRANSMEMBRANE_TRANSPORTER_ACTIVITY	0.479289	1.40375	0.0727273	0.173452	38	27	FGF12,WNK3,PCSK9,ATP1B1,SCN4B,DNM2,GLRX,SLC9A1,SCN1B,CAMK2D,STOM,PRKCE,NEDD4,FXYD5,TESC,NEDD4L,SCN3B,YWHAH,PTPN3,UTRN,ACTN4,SLC9A3R1,RANGRF,GPD1L,WNK2,FXYD4,ATP1A2
GO_HEART_TRABECULA_MORPHOGENESIS	0.493153	1.4019	0.0925926	0.173768	26	22	DLL4,S1PR1,NACA,RBPJ,EGLN1,SRF,TGFBR3,HEG1,SOS1,HEY2,MED1,UBE4B,FOXH1,NOTCH1,FHL2,FKBP1A,HEY1,OVOL2,C20orf160,NKX2-5,NRG1,ADAMTS1
GO_REGULATION_OF_EPITHELIAL_CELL_DIFFERENTIATION	0.356183	1.40128	0.0232558	0.173844	122	86	TNF,FRZB,BTG1,FOXE3,MAFG,SMO,MYCN,MAFF,ARNTL,ERRFI1,NKX6-1,HES1,LHX1,S1PR3,PTCH1,PAX8,AQP3,SOX9,IL1B,RFX3,ALOX12,GSK3B,BAD,NUMB,CD109,SFN,OSR1,TBX3,KIAA1109,NCOA3,EZH2,TNFRSF1A,RHEB,HEY2,KEAP1,C1orf172,AHI1,TRIM16,ROCK1,GNAQ,MED1,GRHL2,WWTR1,CAV1,STAT5B,NOTCH1,GSK3A,GNA11,PRKCH,GATA3,LIF,ADAMTS20,FAT4,ZEB2,ATOH8,ZEB1,PTCH2,ADAMTS9,CTNNB1,VDR,PPP1R12A,YAP1,OVOL2,ROCK2,MSX2,PRKX,H2AFY,XDH,CLOCK,IKB…
GO_REGULATION_OF_CYTOKINE_SECRETION	0.364783	1.40159	0	0.173892	149	96	TNFRSF9,TNF,IL1A,APOA1,HAVCR2,TLR6,SAA1,TRIM6,TLR9,CSF1R,BTN2A2,TNFSF4,CX3CL1,FOXP3,ZC3H12A,NLRP10,NLRP2,TLR1,IL1B,C1QTNF3,CD274,NLRP3,LGR4,FN1,PAEP,CD276,F2RL1,GAS6,IFNAR1,IL17RB,MAPK14,FOXP1,TRIM16,P2RX7,ATG5,PRKCZ,PML,IRF3,IL36RN,RABGEF1,CD14,RLTPR,CD58,ABL1,GATA3,PTGER4,HMGB1,SRC,HLA-DRB1,AIM2,IL6,WNT5A,LYN,IL17RC,PTPN22,TWIST1,NLRP1,XBP1,MAPK11,PANX1,GSDMD,FFAR2,GBP1,PYDC2,CADM1,ANXA1,SCAMP5…
GO_REGULATION_OF_AXONOGENESIS	0.354497	1.40079	0.0192308	0.173967	168	127	IFRD1,VEGFA,SEMA5B,EFNA1,SEMA3G,TRPV2,NKX6-1,NGFR,DNM2,APOE,DPYSL2,SPP1,FGF13,STK11,ROBO2,NTN1,MAP2K1,IST1,PTEN,SHOX2,SRF,SEMA4A,GOLGA4,BRAF,RTN4R,GDI1,EPHB3,GSK3B,PLXND1,RNF6,MAP2K2,NDEL1,SSH2,SEMA7A,SEMA3C,SEMA6C,RTN4,SEMA6B,SEMA4B,EP300,BMPR2,PTK2,FN1,RAB21,ARHGAP4,RHOA,ROBO1,PLXNA3,SEMA3E,MARK2,KIF13B,PLXNB3,SEMA5A,SEMA4G,PSEN1,ABL1,LRP4,L1CAM,BCL11A,MBP,LIMK1,ILK,DISC1,WNT3,SEMA4C,SPG20,SEMA…
GO_EXTRACELLULAR_MATRIX_DISASSEMBLY	0.402998	1.3981	0.0333333	0.173969	76	51	MMP10,CTSK,MMP1,LAMC2,TLL2,FBN1,CTRB2,MMP9,LAMB3,SPP1,GSN,MMP14,LAMC1,CDH1,KLK7,MMP13,EXOC8,CTSS,ADAM8,LAMA3,TIMP2,FN1,HSPG2,BSG,CTSL2,NOXO1,TIMP1,ADAM10,SH3PXD2B,FURIN,MMP15,ENG,WASH1,MMP16,CAPN1,LCP1,HTRA1,CAPNS1,ADAM15,CAPN2,CAPG,HPN,FLOT1,CTSL1,BMP1,MMP11,CD44,MMP7,CAPNS2,MMP19,KIF9
GO_MUSCLE_FIBER_DEVELOPMENT	0.464496	1.40039	0.0517241	0.17402	47	31	CHRNB1,WFIKKN1,VEGFA,ACTA1,SMO,NEXN,CACNB4,MYH11,MYH6,TCAP,HOMER1,FLNC,CXADR,AFG3L2,BIN3,KIAA1161,CAV2,TTN,SKI,XK,SGCB,STAC3,GPX1,MYL2,SEPN1,PPP3CA,DNER,PTCD2,WNT10B,RYR1,LEF1
GO_NEUROTRANSMITTER_TRANSPORT	0.355184	1.39827	0.0178571	0.174058	155	98	SLC6A13,SLC6A12,SLC22A1,C2CD4A,SLC17A7,SLC6A4,SYT11,SLC6A16,SLC6A6,PPFIA4,TRIM9,CPLX3,BAIAP3,STX11,SYT5,STX1A,SLC6A3,RAB3A,SYT17,CLN8,TH,SYT1,RIMS1,STXBP1,PARK2,SLC6A8,VAMP2,SYNJ1,GLUL,SNAP29,PPFIA3,STX4,LIN7B,TC2N,SLC6A9,SYT15,SV2A,BRSK1,SNAP47,RIMS3,PPFIA1,STX3,STX1B,STX19,SYT7,P2RX7,SNAP23,PTPRN2,LIN7C,NF1,DNAJC5,PSEN1,SLC38A1,PDZD11,SYTL3,SYTL4,PPFIA2,PCLO,SNAP25,GABRQ,PIP5K1C,SNPH,SYT13,LPHN…
GO_RESPONSE_TO_FUNGUS	0.501302	1.39844	0.06	0.174105	52	23	ADM,PTX3,CLEC7A,NLRP10,BCL10,SPON2,APP,BAK1,S100A9,ATG5,IL36RN,GNLY,CARD9,MALT1,TGFB1,COTL1,IL6,IL17RC,JAGN1,SYK,CD86,TLR4,IL17RA
GO_RESPONSE_TO_ESTRADIOL	0.343037	1.40048	0.0188679	0.174132	146	109	CRYAB,CD38,ESR2,PDGFB,PDGFRB,PTGS2,DUSP1,ETS1,SLC6A4,PRDM2,UCN,AREG,CDKN1B,CYP1A2,OXTR,CAT,C3,PTCH1,TXNIP,ASS1,PTEN,PPARGC1A,TH,IL1B,RARA,INSR,COL1A1,MECP2,GSK3B,BAD,GRN,STAT3,SOCS2,NCOA1,MBD1,NCOA3,EZH2,FOXA1,MBD4,PAWR,NR2F2,CASP9,STRN3,MBD3,BID,CASP3,EEF2,AURKA,SRD5A1,SOCS3,NRF1,NRIP1,STAT5B,ITGA2,PAM,MMP15,NQO1,TGFB1,ALDH1A2,KAT5,NTS,CRHBP,PTN,GHR,WNT5A,DNMT3A,F3,HIF1A,H2AFZ,IGFBP2,GSTP1,CTNNB…
GO_PROTEIN_TARGETING_TO_MEMBRANE	0.338355	1.39977	0.0172414	0.174206	157	146	RPL3L,RAB8B,SDCBP,PTCH1,RPL35A,ATG4D,RPS9,RPL12,ATG4A,RPS19,RPS28,RPS29,RPL39,RPL28,RPS21,RPS26,RPL32,RPL29,RPS15,RPS11,RPS24,RPS20,RPL24,RPL31,RPS18,RPL19,RPL37A,RPL10,RPLP2,ANK1,ARL6IP1,RPL11,SRP19,RPL13A,RPL27A,SMURF1,RPL26,RPL36A,RPS27,RPS12,RPL18A,RPL23,RPS27A,RPL18,RPL36,UBA52,RPS13,RPS16,RPL10A,RPS25,RPL21,RPL30,RPL38,RPS23,RPLP1,RPS15A,RPS3A,RPL35,PARD3,RPS3,RPL6,FAU,SSR2,RPL27,MYADM,RPL4…
GO_REGULATION_OF_GLYCOGEN_METABOLIC_PROCESS	0.469369	1.39846	0.0666667	0.174341	35	25	PPP1R3B,PPP1R3F,PPP1R3G,GFPT1,INSR,PHLDA2,GSK3B,PHKG2,GRB10,INPP5K,PPP1CB,PPP1R3E,GSK3A,HMGB1,DYRK2,IRS2,EPM2AIP1,PPP1CA,PPP1R3D,ENPP1,AKT2,AKT1,PASK,MTOR,IRS1
GO_RESPONSE_TO_MONOAMINE	0.430342	1.39868	0.0697674	0.174389	35	29	NR4A3,SIRT2,DNM2,GNAS,SLC9A1,PPARGC1A,PDE4D,PARK2,GSK3B,APLP1,PRKACA,ADCY6,APP,SRD5A1,ABL1,RNLS,ATP2B4,SIN3A,HDAC2,GNB1,HCN3,LRRK2,ADRB2,DRD5,PDE4B,ID1,DRD1,GNG2,KCNQ1
GO_REGULATION_OF_RESPIRATORY_GASEOUS_EXCHANGE	0.549709	1.39875	0.0652174	0.174542	23	15	SLC5A3,APLN,NLGN3,NR4A2,GLS,MECP2,NLGN2,FTO,PBX3,ADORA1,GTPBP5,MTG1,PASK,NTSR1,ATP1A2
GO_REGULATION_OF_AUTOPHAGY	0.316024	1.39686	0	0.174557	249	226	RNF152,TP53INP2,ATP6V1G2,ULK1,TP53INP1,BNIP3L,PINK1,LEPR,NPC1,SQSTM1,CTSK,QSOX1,SIRT2,RRAGC,RAB33B,MID2,RAB20,ZC3H12A,GAPDH,RASIP1,AGER,TRIM13,PIM2,STK11,FEZ1,PSAP,ATP6V1A,EEF1A1,ATP6V0D2,GOLGA2,CSNK2A2,ZBTB17,ATG14,UVRAG,DRAM1,ATP6V0E1,TMEM59,ATP6V0C,TSC1,RB1CC1,ATP6V1H,TBC1D25,PARK2,EEF1A2,FOXO1,RAB12,RPL28,ITPR1,RIPK2,TBC1D12,ATP6V1D,BAD,IFT20,TAB2,ABL2,ERN1,ATP6V0D1,LAMP3,DAPK2,RAB5A,NRBF2,EX…
GO_RESPONSE_TO_GONADOTROPIN	0.484385	1.39652	0.0666667	0.174587	28	21	ESR2,HMGCS1,INHBA,PAX8,PPARGC1A,ICAM1,TGFBR3,ASNS,ITGB1,PAWR,CTSL2,SRD5A1,NOTCH1,GATA6,POR,NELF,ITGA3,FOXM1,CCNA2,MAS1,TOX2
GO_SUBPALLIUM_DEVELOPMENT	0.526652	1.39666	0.12	0.174634	22	17	FOXP2,INHBA,RARB,DLX2,BBS2,DLX1,SLITRK5,SECISBP2,BBS4,OGDH,ALDH1A3,GLI3,MKKS,FGF8,HPRT1,BCL11B,DRD1
GO_REGULATION_OF_MEMBRANE_PROTEIN_ECTODOMAIN_PROTEOLYSIS	0.469007	1.39723	0.0909091	0.174673	21	17	TNF,APOE,IL1B,SNX33,ADAM8,TIMP2,TIMP4,ADAM9,TIMP1,GPLD1,SNX9,FURIN,NRD1,PACSIN3,SH3D19,PTPN3,TNFRSF1B
GO_REGULATION_OF_CELL_KILLING	0.430389	1.39875	0.0576923	0.174759	63	36	CCL2,HAVCR2,MICA,HLA-E,HLA-A,BCL2L11,IL11,HLA-B,AGER,TAP1,ICAM1,IL23A,B2M,BAD,AP1G1,F2RL1,LAG3,P2RX7,PPP3CB,STAT5B,CEACAM1,PVRL2,IL7R,SERPINB9,LAMP1,STX7,RIPK3,CADM1,RASGRP1,ARRB2,FADD,LGALS9,PVR,TGFB2,IL12A,CD226
GO_LUNG_EPITHELIUM_DEVELOPMENT	0.454382	1.39689	0.015873	0.174813	34	31	ADAMTSL2,ERRFI1,EYA1,RBPJ,AGR2,KLF2,MAP2K1,SOX9,STRA6,HOXA5,CREB1,THRB,WNT7B,MAP2K2,PKD1,NUMB,FOXA1,SAV1,GRHL2,THRA,NFIB,NUMA1,NKX2-1,GATA6,GPSM2,LTA4H,YAP1,AIMP2,FOXJ1,BMP4,SPDEF
GO_NEGATIVE_REGULATION_OF_ION_TRANSPORT	0.358916	1.39885	0	0.174934	127	78	FGF12,SPINK1,PTGS2,KCNRG,PCSK9,KCNE2,CRHR1,TLR9,FAM115C,MMP9,APOE,KCNE1L,ACSL4,ATF4,NOS3,FMR1,IL1B,KCNH2,ARL6IP5,ABAT,ICAM1,FKBP1B,CAMK2D,PRKCE,CLIC2,PXK,SERPINE2,STK39,PAWR,NEDD4,OXSR1,SLC30A1,INPP5K,UBQLN1,CALM2,GNB5,YWHAQ,CAV1,SUMO1,PLA2R1,CAB39,TGFB1,STC1,IRS2,FKBP1A,TWIST1,CALM3,C19orf26,CRBN,ANO9,NEDD4L,PACSIN3,ADORA1,GSTO1,THBS1,AKT2,AKT1,SRI,CALM1,GRK6,GSTM2,MTOR,PLCB4,SLC9A3R1,PTK2B,COMM…
GO_REGULATION_OF_TRIGLYCERIDE_METABOLIC_PROCESS	0.47482	1.39509	0.0727273	0.174989	34	23	APOA1,LDLR,PNPLA2,C3,ATG14,ABHD5,PIK3CG,PLIN5,PANK2,CTDNEP1,SREBF1,SCARB1,GPLD1,NR1H2,NR1H3,FITM2,CCNC,LMF1,SIK1,FBXW7,TBL1XR1,GPAM,DGAT2
GO_TOLL_LIKE_RECEPTOR_SIGNALING_PATHWAY	0.382146	1.39899	0.0526316	0.175047	85	71	RFTN1,IKBKG,HAVCR2,NFKBIA,CTSK,TNIP1,TLR6,TLR9,BIRC3,LY96,TANK,IRAK2,TNIP2,TLR1,IRF7,TRAF6,BCL10,BIRC2,S100A14,RIPK2,PIK3AP1,TAB2,MAPKAPK2,UBE2D3,ITGB2,RPS27A,UBA52,PRKCE,CTSS,UBE2D2,UBE2D1,TBK1,IRF3,TLR3,CD14,LGMN,CNPY3,RPS6KA3,TIRAP,MAP3K1,TAB1,TRAF3,PIK3C3,TAB3,IRAK1,IRAK4,HSP90B1,UBB,RIPK1,PIK3R4,MYD88,CTSB,HSPD1,UNC93B1,CTSL1,CD86,TLR5,IKBKB,CHUK,CASP8,TLR4,ITGAM,MAPKAPK3,FADD,LGALS9,MAP3K7,…
GO_ACTIVATION_OF_IMMUNE_RESPONSE	0.311541	1.3951	0	0.175263	427	289	RFTN1,CD38,C4A,NR4A3,C2,WIPF1,MICB,IKBKG,HAVCR2,COLEC10,TNFAIP3,NFKBIA,CTSK,CLEC4A,TNIP1,TLR6,PAG1,RELB,PGLYRP3,FYN,CD79A,TLR9,CYLD,CLEC7A,BIRC3,C1R,LY96,FOXP3,WASF2,MASP1,HLA-DPA1,CD55,TANK,C3,LCK,STK11,WAS,IRAK2,PIK3CD,TNIP2,TLR1,PTEN,CACNB4,PSMD10,IRF7,RBCK1,RELA,CRK,TRAF6,PDE4D,NCKIPSD,BCL10,BIRC2,GRB2,ITCH,BTN3A1,S100A14,RIPK2,NCK1,KRAS,MB21D1,PIK3AP1,TAB2,PRKCD,PDPK1,PLEKHA1,PRKACA,WIPF2,MA…
GO_RESPONSE_TO_ORGANOPHOSPHORUS	0.358882	1.39564	0.0363636	0.175305	139	104	CCL2,IGFBP5,AKR1C1,PTGS2,DUSP1,SPARC,PER1,JUND,LDHA,SLC6A4,FOSB,PYGM,AREG,P2RX5,RAPGEF1,VGF,SPHK1,SLC6A3,ASS1,PTEN,IL1B,HCN2,PDE2A,PKLR,CREM,BRAF,RELA,JUNB,PDE4D,COL1A1,BIRC2,GPD1,PIK3CG,DUOX2,FOS,AKAP9,ASPH,PDXP,APP,EP300,BSG,RAP1A,NDUFS4,RAP1B,INPP5K,EPB49,TRIM16,P2RX7,SRD5A1,P2RX4,SREBF1,AQP8,AQP1,CIB2,STC1,SLC26A6,DGKQ,HCN3,SOD1,CRHBP,NOX4,CDK2,HCN4,AKAP6,HSP90B1,RAPGEF2,JUN,ATP7B,ITPR3,FOSL1…
GO_NEGATIVE_REGULATION_OF_CYTOKINE_PRODUCTION	0.339289	1.39519	0.0327869	0.175353	211	152	TNFRSF9,TNF,APOA1,HMOX1,BCL6,HAVCR2,INHA,TNFAIP3,RELB,PGLYRP3,INHBA,TLR9,ERRFI1,SOCS5,OTUD7B,CYLD,BTN2A2,REL,TNFSF4,CX3CL1,BCL3,FOXP3,TAX1BP1,ZC3H12A,ACP5,KLF2,AGER,IL6R,IL20RB,KLF4,RARA,C1QTNF3,OTUD5,NFKBIL1,ITCH,ZFPM1,PPM1B,IL23A,IDO1,MC1R,PCBP2,CD274,RPS27A,RPS6KA5,NLRP3,UBA52,PRNP,LGR4,TRIB2,FN1,TSPO,CD276,ARRB1,APOD,TGFB3,TBK1,RAC1,F2RL1,GAS6,LAG3,GPNMB,MAVS,PML,DHX58,IRF3,IL36RN,C10orf54,CD…
GO_DENDRITE_MORPHOGENESIS	0.462681	1.39355	0.037037	0.175454	42	31	KLF7,DCLK1,FYN,DLG4,PTEN,VLDLR,EPHB3,RBFOX2,FMN1,SLC11A2,ITGB1,TMEM106B,MEF2A,RERE,SDC2,KIDINS220,MAPK8IP2,RAC1,MINK1,BTBD3,LRP4,SLITRK5,DSCAM,DVL1,MAP2,FARP1,CDK5,HPRT1,CELSR2,EPHB2,SEMA3A
GO_REGULATION_OF_EXTRINSIC_APOPTOTIC_SIGNALING_PATHWAY	0.34976	1.39369	0.0363636	0.175481	153	126	TNF,IL1A,HMOX1,ATF3,HSPA1A,HSPA1B,TNFAIP3,DEDD2,FYN,INHBA,TNFRSF10B,CYLD,SIAH2,EYA1,CX3CL1,CSF2,PEA15,SNAI2,NOS3,PTEN,TMBIM1,IL1B,NOL3,RBCK1,RELA,BCL2L14,PMAIP1,ITM2C,RB1CC1,BCL10,ICAM1,RFFL,ACVR1,CTNNA1,FEM1B,CFLAR,TGFBR1,DAPK3,HMGB2,GCLM,TRADD,STX4,TNFSF10,TNFSF12,STK3,GCLC,PHIP,IFI6,BID,ITGAV,PML,MCL1,NF1,SRPX,CAV1,HTT,RAF1,BIRC6,PELI3,TNFRSF10A,LGALS3,TRAF2,PPP2R1A,ITGA6,PDIA3,TMC8,DAPK1,SRC,…
GO_REGULATION_OF_HEART_CONTRACTION	0.338729	1.39521	0.0175439	0.175608	221	143	EDN2,ADM,KCND1,TNNT2,APLN,ATP1B1,TBX2,SCN5A,TRPC1,KCNE2,SCN4B,CORIN,UCN,ATP1B2,RGS2,CTNNA3,KCNK1,HBEGF,KCNE1L,ZC3H12A,GJC1,SLC9A1,NPFF,NOS3,TH,CACNB4,KCNH2,ATP2A1,SCN1B,S100A1,MYH6,PDE4D,FKBP1B,ABCC9,ITPR1,THRB,PIK3CG,SPTBN4,EPAS1,SLC8A2,SNTA1,CAMK2D,PRKACA,AKAP9,ASPH,KCNK6,ATP1A1,ATP1B3,CLIC2,CXADR,MEF2A,HEY2,NOS1AP,TNNI3,NPPA,FXYD6,PDE5A,DSG2,DSP,P2RX4,AHCYL1,ADRBK1,JUP,CALM2,ATP2A3,SREBF1,GAA,…
GO_REGULATION_OF_CELL_SUBSTRATE_ADHESION	0.333553	1.39308	0.0181818	0.17561	173	129	APOA1,WNT4,BCL6,ABI3BP,VEGFA,ITGA5,VEGFC,EPB41L5,CSF1,HSD17B12,DNM2,GCNT2,AGR2,LGALS1,SLC9A1,NET1,NINJ1,SDC4,DDR1,CIB1,PTEN,MMP14,ACER2,PLEKHA2,BRAF,TSC1,COL1A1,GSK3B,CCDC80,AP1AR,NDNF,FMN1,FZD7,LIMS1,DAPK3,TACSTD2,PRKCE,ITGB1,COL8A1,PTK2,FN1,CYR61,MYADM,APOD,ATXN3,RAC1,CDC42,FZD4,WDPCP,RAC2,RAC3,EPB49,RREB1,ROCK1,DLC1,PRKCZ,PTPRJ,SEMA3E,NPNT,MINK1,RHOD,NF1,CORO1C,BCAS3,LDB1,NOTCH1,CDK6,S100A10,S…
GO_REGULATION_OF_PEPTIDASE_ACTIVITY	0.327363	1.39384	0	0.175632	392	281	CRYAB,TNF,EGLN3,SPINK1,SERPINB7,C4A,WFIKKN1,BBC3,VEGFA,CIDEB,CST1,HERPUD1,PINK1,PI3,GPI,CDKN2D,WNT9A,RENBP,FAM162A,TNFRSF10B,SIAH2,NGFR,TFPI,SERPINI1,BCL2L11,BIRC3,CDKN1B,WFDC3,MMP9,SPINT1,ACVR1C,WFDC2,PERP,CSTA,CSTB,SSPO,SERPINA1,C3,LCK,GSN,NLRP2,FNIP1,SPINT2,MMP14,KLF4,SORL1,ACER2,TNFSF15,ALOX12,NOL3,SERPINA5,ARL6IP5,PMAIP1,DIABLO,CST6,DNAJB6,BCL10,COL7A1,BIRC2,RFFL,SLPI,CPAMD8,DHCR24,RECK,CSNK…
GO_POSITIVE_REGULATION_OF_PROTEIN_SERINE_THREONINE_KINASE_ACTIVITY	0.318079	1.39409	0	0.17566	289	231	TNF,CXCR4,CD74,PDGFB,PDGFRB,SHC2,IKBKG,VEGFA,EFNA1,PROX1,TLR6,GADD45G,SAA1,FPR1,TNFRSF10B,TLR9,GADD45B,SPDYA,CSF1R,CDKN1B,ACSL1,MAPRE3,SPAG9,DUSP5,PEA15,MAP3K2,STK11,PDE6G,AVPI1,SASH1,IRAK2,CIB1,MAP2K1,PSMD10,IL1B,HSPA2,DVL2,TNFSF15,ADAM17,GADD45A,TRAF6,INSR,PIM1,GAB1,MAGED1,VANGL2,MAP3K11,RIPK2,PIK3CG,TPD52L1,KRAS,CCNK,TAB2,MAP2K2,MAPK8IP3,PKD1,ERN1,MAP3K10,MUC20,NEK10,EGF,MAPKAPK2,ALS2,RPS27A,C…
GO_REGULATION_OF_CELLULAR_COMPONENT_SIZE	0.310745	1.39263	0	0.175867	337	275	IFRD1,SLC6A12,SCIN,WIPF1,VEGFA,SEMA5B,NEB,SEMA3G,UCN,TRPV2,NPHS1,RAB3B,NKX6-1,DNM2,ANO6,ADD2,APOE,RILP,WASH3P,AKT1S1,DPYSL2,WHAMM,CSF3,CCL26,SPP1,FGF13,WDTC1,GSN,BAIAP2L1,CLN8,WAS,NTN1,AQP3,IST1,PTEN,SRF,JMY,CDHR5,SEMA4A,GOLGA4,TMOD1,SWAP70,RTN4R,TSC1,RB1CC1,CREB1,ICAM1,CLCN6,CDC42EP5,DSTN,GSK3B,GRB2,SPTBN4,SPTB,NCK1,TMEM123,AP1AR,PLXND1,RNF6,RAB22A,SPIRE1,PRKCD,NDEL1,SH3BGRL3,FMN1,SSH2,SEMA7A,SE…
GO_SMALL_GTPASE_MEDIATED_SIGNAL_TRANSDUCTION	0.305459	1.3924	0.0192308	0.1759	352	302	RAPGEF4,REM2,HMOX1,BCL6,RND1,SHC2,GEM,NKIRAS2,RERG,RASD1,KRIT1,RIT1,RRAD,RASGEF1B,RUNDC3A,CDKN1A,RAB3B,SIAH2,CRKL,RRAGC,RAB9A,RAB33B,RAB30,RAB8B,RHOV,SDCBP,RASD2,RAB20,WASF2,RERGL,RAPGEF1,ARL4D,RAB5B,SOS2,ARL5B,ARL17B,RAB26,ARHGDIG,ARL8B,RAB3A,ARHGAP5,TRIM23,NTN1,ARL14,RASL10A,RAB32,RAB4B,RAB43,RIN2,RAB40C,GDI1,ARF4,GNA13,VANGL2,CDC42EP5,GRB2,RAB12,DHCR24,RGL2,RAB2B,RAP2A,RAB14,KRAS,RAB22A,SHOC2,…
GO_CELL_DIFFERENTIATION_IN_SPINAL_CORD	0.49039	1.39051	0.0634921	0.177862	54	26	DLL4,HOXC10,NKX6-1,LHX1,LHX4,PTCH1,CLN8,MNX1,GATA2,SOX4,ISL2,MDGA1,GIGYF2,LMO4,NOTCH1,SUFU,ISL1,GDPD5,GLI3,DYNC2H1,TBX20,ABT1,IFT172,TCTN1,GLI2,ZC4H2
GO_REGULATION_OF_VASODILATION	0.457301	1.38991	0.113208	0.177942	48	30	ADM,HMOX1,ESR2,APLN,PPARD,UCN,HMGCR,NOS3,ALOX12,UTS2R,KAT2B,ADCY6,SCPEP1,ECE1,PTPRM,F2RL1,P2RY2,ACE2,NPPB,ADRB2,ADORA1,PLA2G6,ACE,GJA5,GJA1,EPHX2,CPS1,GPER,P2RY1,NPR1
GO_DIVALENT_INORGANIC_CATION_HOMEOSTASIS	0.327901	1.38952	0.0169492	0.178092	343	206	CCL2,CXCR4,CXCL13,EDN2,CD38,ADM,GRIK2,NPTN,S1PR1,BBC3,DDIT3,JPH2,ERO1L,ATP1B1,TRPC1,HERPUD1,PYGM,SAA1,KISS1,NMB,CALB1,CNNM2,TMTC2,CCL5,APOE,OXTR,DLG4,CD52,S1PR3,AGER,CD55,NPFF,LCK,S1PR4,CACNB4,IL1B,NOL3,ATP2A1,TMBIM6,SWAP70,CNNM4,TPT1,BDKRB1,GNA13,UTS2R,GPR6,PARK2,SLC39A14,FKBP1B,ITPR1,S100A14,PIK3CG,MCU,SLC8A2,GNA15,CAMK2D,PKD1,ABL2,MICU1,PRKACA,APP,ATP2C2,PRKCE,IBTK,ITGB1,GATA2,WFS1,SLC30A4,SV2…
GO_PROTEIN_K48_LINKED_DEUBIQUITINATION	0.513025	1.38992	0.0925926	0.178216	20	20	YOD1,TNFAIP3,VCPIP1,OTUD7B,OTUD5,USP17L2,USP37,ATXN3,USP33,USP19,USP25,USP34,USP20,OTUB1,USP8,BAP1,USP5,OTUD4,OTUB2,OTUD7A
GO_RESPONSE_TO_ALCOHOL	0.324307	1.389	0	0.178303	362	253	CRYAB,CCL2,CD38,GRIN2A,FBXO32,CA9,ESR2,PDGFB,PDGFRB,PTGS2,DUSP1,SPARC,HMGCS1,SMO,TP53INP1,ETS1,SLC6A4,PRDM2,MSTN,FOSB,CDKN2D,UCN,CDKN1A,FYN,INHBA,HMGCR,ERRFI1,GK,KLF6,AREG,CDKN1B,CYP1A2,CCL5,OXTR,KLF9,ACP5,KLF2,CAT,SPP1,C3,PTCH1,SLC2A4,SLC6A3,GSN,PTGS1,TXNIP,AQP3,ASS1,PTEN,PPARGC1A,TH,IL1B,KLF4,RARA,ABAT,JUNB,INSR,PIM1,COL1A1,ICAM1,MECP2,BIRC2,GSK3B,FOXO1,CDH1,BAD,ELK1,TNC,GRN,FOS,CTNNA1,TGFBR1,P…
GO_POSITIVE_REGULATION_OF_PROTEIN_AUTOPHOSPHORYLATION	0.498815	1.38862	0.0425532	0.178513	22	20	PDGFB,VEGFA,VEGFC,RASSF2,RAP2A,NEK10,RAP2B,RAP2C,TOM1L1,CALM2,SRC,PDGFD,CALM3,PDGFC,ACE,PDGFA,CALM1,NBN,RAD50,MRE11A
GO_NEURON_PROJECTION_DEVELOPMENT	0.304045	1.38835	0	0.178522	545	391	APOA1,ADM,FEZF1,VCL,NR4A3,KLF7,BLOC1S3,VEGFA,ARTN,ULK1,SEMA5B,EFHD1,DCLK1,EFNA1,NLGN3,CNTNAP1,UCN,NR4A2,FYN,HOXA2,TLR9,SIAH2,CSF1R,KIF5A,NGFR,CELSR3,AREG,DNM2,LAMA2,FRY,LHX2,CCDC64,APOE,SCARF1,LHX1,DPYSL4,DLG4,DPYSL2,CAMSAP3,LHX4,RTN4RL2,FOXD1,PLA2G10,AGER,ZSWIM6,STRN,NRTN,STK11,GFRA3,RAB3A,MNX1,FEZ1,ACSL4,ROBO2,NTN1,PTEN,SRF,SEMA4A,SPRY3,ATP8A2,PARD6B,STXBP1,SCN1B,ALCAM,VLDLR,RTN4R,KLK8,ARF4,CRE…
GO_MITOTIC_SISTER_CHROMATID_SEGREGATION	-0.364761	-1.42191	0.0416667	0.17948	91	88	AURKC,PHF13,AKAP8L,CEP57,CHMP5,CHMP1B,CHMP4C,PAPD7,ZNF207,NIPBL,CHMP4B,PDCD6IP,CUL3,KPNB1,CEP57L1,CHMP1A,RB1,MAU2,AKAP8,KIF2C,TEX14,CHMP3,PPP2R1A,CHMP2B,BECN1,CHMP7,TTN,VPS4B,CHMP2A,NEK2,CENPE,CDC14A,KIF14,BUB3,CEP55,PSRC1,CDC23,PDS5A,CHMP6,RAB11A,POGZ,NDC80,ZW10,SPAG5,KIF4A,RACGAP1,NAA50,SMC3,KIF23,KLHL22,CDCA8,ESPL1,NUSAP1,KIF18A,VPS4A,DLGAP5,NCAPD2,KIFC1,AURKB,CDCA5,INO80,PRC1,CCNB1,PDS5B,C15o…
GO_RESPONSE_TO_WOUNDING	0.306167	1.38685	0	0.179508	563	416	CCL2,SCNN1B,IL1A,CCL20,ITGA9,APOA1,IFRD1,ADM,GRIN2A,VCL,HMOX1,GP6,PDGFB,PDGFRB,ADORA2A,DGKB,BLOC1S3,SPARC,PRTN3,MAFG,ID3,C6orf25,ITGA5,ETS1,MAFF,MSTN,NACA,EPB41L4B,SAA1,MAFK,PPARD,FYN,PHF21A,NGFR,TFPI,KLF6,PPARA,ANO6,EREG,CX3CL1,GRHL3,P2RX5,HBEGF,LGALS1,GNAS,MUSTN1,ACHE,RTN4RL2,ERBB3,AGER,SERPINA1,LOX,C3,LCK,HIST1H3H,GSN,NINJ1,SDC4,WAS,DDR1,IL1B,SRF,KIAA1715,ADAM17,STXBP1,NOL3,SERPINA5,LMAN1,KLK8…
GO_PANCREAS_DEVELOPMENT	0.400711	1.387	0.0869565	0.179622	73	49	FOXA2,SMO,PROX1,NKX6-1,HES1,IL6R,MNX1,CCDC40,SOX9,RFX3,INSR,SIDT2,FOXO1,EIF2AK3,PDPK1,SOX4,BAK1,ACVR2B,GIPR,HNF1B,NPHP3,CLU,WLS,APC,SMAD2,PPDPF,CDK6,MEIS2,MSLN,ALDH1A2,NKX3-2,IL6,WNT5A,ISL1,CTNNB1,GATA6,PDX1,XBP1,GDF11,TCF7L2,MEN1,ILDR2,AKT1,ANXA1,HHEX,ONECUT2,BMP4,ONECUT1,BMP6
GO_CIRCADIAN_RHYTHM	0.360946	1.3871	0.03125	0.179735	137	101	BHLHE40,ID3,PER1,DBP,JUND,NR1D1,SLC6A4,PROX1,RELB,ARNTL,NGFR,PPARA,CLDN4,KLF9,CRY2,GFPT1,CRY1,ATF4,PER2,PTEN,PPARGC1A,TH,NAMPT,CREM,RBM4,NPAS2,CREB1,MAGED1,GSK3B,BTBD9,DYRK1A,USP2,PPP1CC,ATOH7,MLL,LGR4,EGR3,SIRT1,EP300,HDAC3,HEBP1,C1orf51,CSNK1E,CCRN4L,OGT,HNF1B,PPP1CB,NCOR1,SRD5A1,PML,SREBF1,NRIP1,KDM5A,ATF5,MTA1,NAGLU,NCOA2,HDAC2,KLF10,RORB,ID4,NONO,FAS,ARNTL2,TOP1,PPP1CA,AHCY,JUN,METTL3,ATP7B,…
GO_NEURON_PROJECTION_REGENERATION	0.469567	1.38538	0.0892857	0.180824	33	23	APOA1,ADM,ULK1,APOE,RTN4RL2,TNC,CTNNA1,TSPO,APOD,CALU,RXRA,CHST3,MATN2,RTN4RL1,FAS,ISL1,LAMB2,PTPRF,JUN,JAK2,MTR,DHFR,BCL2
GO_MESONEPHROS_DEVELOPMENT	0.368476	1.38545	0.0196078	0.180919	90	69	WNT4,CRLF1,ARG2,SPRY1,CALB1,EYA1,RARB,HES1,LHX1,WNT6,FOXD1,CAT,PTCH1,FOXC1,PAX8,SDC4,ROBO2,SOX9,DCHS1,RARA,BMPER,PKD1,FMN1,OSR2,DLG1,TACSTD2,GZF1,OSR1,HOXA11,HNF1B,SMAD5,NPNT,KIF26B,SMAD2,GATA3,BMP2,SMAD6,ILK,TGFB1,ADAMTS16,SLIT2,FGFR1,FAT4,PGF,CTNNB1,EPCAM,CTNNBIP1,GDF11,SMAD7,LAMA5,SMAD1,SMAD9,GLI3,SMAD3,SIX1,FGF8,BMP7,NOG,FGFR2,PKD2,SDC1,SMAD4,FGF2,PBX1,FOXJ1,BMP4,WNT11,MYC,BCL2
GO_IMMUNE_SYSTEM_DEVELOPMENT	0.301378	1.38569	0	0.180935	582	437	LTA,TNF,CXCL13,DLL4,CD74,WNT4,BCL6,PDGFB,MT1G,WNT2B,GPR183,VEGFA,ARTN,HDAC9,PRTN3,UBD,HAVCR2,TNFSF9,C6orf25,EBP,INHA,TNFAIP3,CDKN1C,LEPR,TIPARP,RELB,CD79A,SIX4,INHBA,HDAC5,TMEM190,CSF1,SMPD3,CRKL,CSF1R,FAM115C,CDKN2B,KLF6,BCL2L11,ADD2,JMJD6,RSAD2,GAB2,MMP9,NFKB2,MB,HES1,RBPJ,ZFP36L1,BCL3,LGALS1,IL11,FOXP3,CEBPA,OSTM1,WASF2,ACP5,ZBTB1,POLL,CSF3,NFE2L1,CSF2,KLF2,THPO,RBM15,PIR,DNASE2,C3,RNF168,LCK,…
GO_SOMATIC_RECOMBINATION_OF_IMMUNOGLOBULIN_GENE_SEGMENTS	-0.540958	-1.41879	0.102041	0.182108	21	16	RNF168,SWAP70,LIG4,TCF3,MSH3,HSPD1,RNF8,MSH6,EXOSC3,ERCC1,MLH1,NBN,MSH2,PRKDC,UNG,EXO1
GO_CILIUM_MOVEMENT	0.523168	1.38391	0.1	0.182442	36	24	ADCY10,ARMC4,HYDIN,CABYR,CCDC40,RFX3,CCDC151,LRRC6,ROPN1L,CCDC114,DPCD,NPHP3,DNAH11,KIF27,TTLL1,DYX1C1,OFD1,DNAH1,DNAH7,DNAH5,SPA17,CCDC103,HEATR2,STK36
GO_SOMATIC_DIVERSIFICATION_OF_IMMUNOGLOBULINS	-0.487371	-1.41749	0.0425532	0.182908	29	23	POLL,RNF168,SWAP70,LIG4,TCF3,POLM,PMS2P5,MSH3,HSPD1,CTNNBL1,RNF8,PMS2P1,MSH6,EXOSC3,PMS2,ERCC1,POLQ,MLH1,NBN,MSH2,PRKDC,UNG,EXO1
GO_CELLULAR_CARBOHYDRATE_METABOLIC_PROCESS	0.341162	1.38247	0.0181818	0.183085	144	120	PCK1,PPP1R3C,SLC5A3,PGM5,PPP1R3B,GBE1,PFKFB3,AKR1B1,HK2,MGAM,PFKFB4,NR1D1,PYGM,STBD1,GK,PFKFB2,MIOX,IDH1,PER2,PTEN,STK40,HK1,GNE,ISYNA1,PHKG1,MECP2,GSK3B,IMPAD1,CSGALNACT2,SLC2A1,GLB1,GOT1,PPP1CC,MOGAT3,TPI1,PHKG2,RPS27A,EXT1,SYNJ1,UBA52,GALK2,PRKAG2,HAS3,EXT2,B3GNT1,INPP5K,PPP1CB,B4GALT1,EPM2A,ITPKA,IMPA1,GYG2,CALM2,PGD,PPP1R3E,GAA,IPPK,UGP2,PGM1,B3GNT2,GSK3A,GNPTG,MTMR2,GPD2,B3GNT3,INPP1,SGK196…
GO_POLYOL_BIOSYNTHETIC_PROCESS	0.479759	1.38256	0.1	0.183262	26	21	PCK1,AKR1B1,SPHK1,ACER2,ISYNA1,IPMK,IMPAD1,GOT1,ACER3,SPHK2,CYP2R1,IMPA1,SPTLC1,PLCG2,GBA,SPTLC2,PGP,SCP2,IMPA2,FGF2,CYP27B1
GO_POSITIVE_REGULATION_OF_ERK1_AND_ERK2_CASCADE	0.358196	1.38256	0	0.183538	172	106	CCL2,TNF,CCL20,CD74,NPTN,ESR2,PDGFB,PDGFRB,GPR183,VEGFA,HAVCR2,HMGCR,CSF1R,GCNT2,CCL5,CX3CL1,THPO,CCL26,C3,CIB1,PTEN,IL1B,BRAF,CCL22,BMPER,ICAM1,PRKCA,DSTYK,RIPK2,VEGFB,CAMK2D,SEMA7A,FGFR3,MAPK3,ABCA7,FAM59A,ARRB1,RAP1A,DNAJC27,ATP6AP1,GLIPR2,PRKD2,F2RL1,GAS6,ARHGAP8,PRKCZ,NPNT,TNFAIP8L3,EPOR,ST5,PTPN11,SERPINF2,ABL1,BMP2,HMGB1,SRC,TIRAP,CCL24,CXCR7,NOX4,PDGFD,IL6,EDNRA,PTPN22,HRAS,FGFR4,RAPGEF2,…
GO_QUINONE_METABOLIC_PROCESS	0.486869	1.38186	0.118644	0.18354	29	25	AKR1C1,AKR1C2,AKR1B1,AKR1C3,CBR3,HMGCR,PDSS2,COQ5,VKORC1,NDUFA9,CRYZL1,AKR7A2,ADCK3,CYP4F11,COQ4,UBIAD1,COQ9,COQ7,CBR4,COQ6,CBR1,COQ2,COQ3,VKORC1L1,PDSS1
GO_NEGATIVE_REGULATION_OF_TRANSCRIPTION_FACTOR_IMPORT_INTO_NUCLEUS	0.430672	1.38265	0.0517241	0.183637	39	37	NFKBIA,NFKBIE,MXI1,CYLD,ZC3H12A,PPM1A,PSMD10,NFKBIB,C1QTNF3,GSK3B,NFKBIL1,PPM1B,PKD1,NOV,G3BP2,NLRP3,KEAP1,LITAF,FBXW11,NF1,THRA,TBC1D10C,SUFU,RAB23,DYRK2,CREB3,CCDC22,MAPK7,SRI,PYDC2,AKAP1,MTOR,BMP7,PKD2,FAF1,MDFI,TONSL
GO_FAT_CELL_DIFFERENTIATION	0.358819	1.38281	0.037037	0.183696	106	88	NR4A3,PTGS2,ERO1L,ALOXE3,RARRES2,NR4A2,NR4A1,RGS2,ZNF516,MB,LAMB3,IL11,CLIP3,CEBPA,OSBPL11,SLC2A4,PRDM16,SNAI2,PER2,PPARGC1A,LRG1,KLF4,INSR,C1QTNF3,GSK3B,FOXO1,ARID5B,ATF2,CEBPB,TMEM120A,NUDT7,BBS9,METRNL,SIRT1,PIAS1,SOCS7,EP300,SENP2,CTBP2,PLAC8,NIPBL,SDF4,AACS,EGR2,LRRC8C,PPARG,MED1,RNASEL,SREBF1,PLCB1,BSCL2,ALDH6A1,HMGA2,ATF5,SOX8,ITGA6,BBS2,SMAD6,BBS7,ID4,PEX11A,ADRB2,OSBPL8,CTBP1,ERAP1,TCF7L…
GO_REGULATION_OF_BONE_REMODELING	0.449746	1.38029	0.0862069	0.183798	42	30	CD38,IAPP,S1PR1,TNFAIP3,LEPR,PDK4,CSF1R,SPP1,ADAM8,ATP6AP1,SYT7,P2RX7,TFRC,NF1,PTGER4,SRC,SIGLEC15,LRP5,BGLAP,CA2,TMEM64,SYK,GJA1,CSK,IL20RA,PPARGC1B,UBASH3B,INPP5D,TNFRSF11B,ITGB3
GO_HISTONE_H3_DEACETYLATION	0.451862	1.38058	0.097561	0.183896	22	22	HDAC9,PER1,HDAC5,SIRT2,PER2,ELK4,SIRT1,HDAC3,ATXN3,SIRT7,SMARCAD1,SIRT3,HDAC8,SIRT6,HDAC11,HDAC6,HDAC2,HDAC7,HDAC1,HDAC10,HDAC4,SFPQ
GO_REGULATION_OF_DNA_BINDING	0.354875	1.38038	0.0196078	0.183935	93	81	HMOX1,WFIKKN1,DDIT3,SMO,NFKBIA,TRIM6,SIRT2,PPARA,LHX2,MMP9,HES1,BCL3,HABP4,PER2,KLF4,TRAF6,RSF1,PARK2,TNKS,CEBPG,PLAUR,EGF,HMGB2,EP300,HEY2,MAD2L2,CALM2,NFIB,MSX1,HMGA2,SUMO1,GATA3,ITGA2,SIN3A,HMGB1,CPNE1,LIF,DOT1L,EDF1,TGFB1,HDAC2,CSNK2B,SKI,NSD1,NEK2,ISL1,KDM1A,ZNF675,TWIST1,CALM3,CTNNB1,CTNNBIP1,PDX1,JUN,HEY1,TXN,JAK2,HIPK2,PARK7,KAT2A,SRI,CALM1,MSX2,HJURP,IFI16,SP100,PINX1,ZBTB7C,ID2,ACD,ERCC…
GO_POSITIVE_REGULATION_OF_B_CELL_MEDIATED_IMMUNITY	0.506804	1.38115	0.0961538	0.183994	26	17	LTA,TNF,TNFSF4,HPX,C3,TNFSF13,PVRL2,TGFB1,PAXIP1,CLCF1,STAT6,CD40,WHSC1,MSH6,EXOSC3,UNG,CD226
GO_REGULATION_OF_SYNAPTIC_VESICLE_EXOCYTOSIS	0.525627	1.37991	0.12	0.184033	21	17	STX1A,RAB3A,FMR1,STXBP1,BRAF,RAB5A,RAB3GAP1,RAP1A,RIMS3,STX1B,NAPA,GRIK5,LRRK2,UNC13B,ATP2A2,PFN2,SEPT5
GO_REGULATION_OF_PROTEIN_AUTOPHOSPHORYLATION	0.447894	1.38068	0.0819672	0.184092	37	31	PDGFB,VEGFA,VEGFC,RASSF2,ERRFI1,PPP2R5B,RAP2A,NEK10,RAP2B,RAP2C,TOM1L1,CALM2,CAV1,MOB1B,ENG,SRC,PDGFD,EPHA7,CALM3,PDGFC,JUN,MVP,ENPP1,ACE,PDGFA,CALM1,NBN,RAD50,MRE11A,IMPACT,EEF2K
GO_POSITIVE_REGULATION_OF_PEPTIDYL_SERINE_PHOSPHORYLATION	0.392757	1.38076	0.037037	0.18423	88	61	TNF,VEGFA,OSM,PINK1,UCN,TRIM6,IL11,CSF3,TERF2IP,FNIP1,BRAF,GSK3B,RIPK2,IFNA1,IFNA13,CREBL2,AKAP9,PIK3CA,ARRB1,LATS1,HAX1,TBK1,PRKD2,CDC42,PDCD10,GAS6,MAD2L2,CAV1,AXIN1,RAF1,FNIP2,BAG4,ATP2B4,LIF,TGFB1,CAMK1,PRKD1,IL6,WNT5A,ARAF,BCAR3,STK4,PAK1,TXN,SPRY2,CAPRIN2,RAPGEF3,PARK7,AKT2,AKT1,DOCK7,PFN2,HCLS1,NTRK2,SMYD3,ARRB2,CD44,STOX1,ANGPT1,IFNE,BCL2
GO_TUBE_DEVELOPMENT	0.301418	1.37939	0	0.184247	552	438	TNF,EDN2,IGFBP5,DLL4,ADM,WNT4,NR4A3,CRLF1,VEGFA,ADAMTSL2,FOXP2,AKR1B1,SPARC,SMO,TBX2,MYCN,ARG2,DHCR7,PROX1,EPB41L5,RARRES2,MTSS1,CLIC4,CDKN1A,PCSK5,SPRY1,ERRFI1,CALB1,CSF1,CSF1R,EYA1,IRX3,RARB,CHRD,AREG,BCL2L11,JMJD6,HECA,CYP1A2,LHX2,GRHL3,HES1,SPINT1,RBPJ,ZFP36L1,TRPS1,AGR2,OXTR,WNK4,LHX1,CEBPA,WNT6,FOXD1,RASIP1,KLF2,AGER,IL8,CAT,LOX,RBM15,PTCH1,FOXC1,EDA,C1GALT1,PAX8,RAB3A,SDC4,DDR1,NOS3,ROBO2,…
GO_MACROAUTOPHAGY	0.319547	1.37872	0	0.184499	281	234	TREM1,TP53INP2,GABARAPL1,PDK1,ULK1,HK2,ATP1B1,TP53INP1,PLOD2,MBD5,ZFYVE1,DPF3,MSTN,PINK1,ATG9B,C1orf210,MAP1LC3B2,DKKL1,SQSTM1,MTSS1,SLCO1A2,PDK4,OPTN,STBD1,FGFBP1,RRAGC,PRKAB2,P2RX5,C6orf106,ALKBH5,WDR45L,GABARAPL2,FAM131B,PEX13,HIST1H3H,ATG9A,EPG5,PI4K2A,FAM134B,MAP2K1,IST1,MAP1LC3A,ATG4D,LGALS8,ATG14,UVRAG,ZNF189,WDR45,MYH11,ITPKC,GABARAP,ATG4A,RB1CC1,VAMP8,PARK2,TOMM7,LAMTOR3,TCIRG1,C8orf59,N…
GO_ECTODERM_DEVELOPMENT	0.520302	1.37896	0.0740741	0.184577	21	17	EPB41L5,GRHL3,LHX1,EDA,ELF5,ZBTB17,SMURF1,ITGA6,ETS2,VAX2,BMPR1A,CTNNB1,STX2,NF2,KRT6B,ITGAM,VPS52
GO_RESPONSE_TO_CADMIUM_ION	0.422405	1.37837	0.115385	0.18475	40	34	HMOX1,MT1G,MT1X,SPARC,NPC1,AKR1C3,CDKN1B,CYP1A2,MT1F,CAT,GSN,MT1E,B2M,MTF1,PRNP,ECE1,SLC30A1,ALAD,SOD1,CTNNB1,MAPK9,CDK2,CDK1,PPP5C,CYB5A,GSS,DTYMK,BDH1,MT1A,GPAM,OGG1,SORD,PCNA,MT1H
GO_BONE_GROWTH	0.523673	1.37807	0.037037	0.184865	20	15	LEPR,DDR2,RARB,EVC,THBS3,RARA,MMP13,FGFR3,RARG,STC1,MSX2,COL27A1,BNC2,TGFBR2,COMP
GO_ADENYLATE_CYCLASE_MODULATING_G_PROTEIN_COUPLED_RECEPTOR_SIGNALING_PATHWAY	-0.373957	-1.41399	0	0.18521	145	65	S1PR1,NPR3,ADORA2A,CRHR1,FPR1,GNAS,WASF2,CALCRL,S1PR3,ADCY4,CORT,GPR37L1,S1PR4,PSAP,PDE4D,GNA13,APLP1,ADCY6,ADRA2B,AVPR2,CHRM4,PSAPL1,PTHLH,GNAQ,PRKACB,GNAI2,GNAI3,PTGER4,RIC8A,GNB1,GNAI1,ADCY9,ADRB2,GNA12,DRD5,RAPGEF2,GNAZ,FLNA,GPR52,ADORA1,ADRB1,ADRA1B,ADORA2B,SLC9A3R1,LPAR1,DRD1,GABBR1,ADCY7,GRK5,HTR1D,GPR21,ADCY3,CACNA1D,GNAL,GNG2,GRM4,GPER,P2RY1,PTGER2,CHRM3,ADRA2C,HTR1A,NPY1R,GNAT1,PTH1R
GO_NEGATIVE_REGULATION_OF_IMMUNE_SYSTEM_PROCESS	0.311417	1.37719	0.0151515	0.185425	372	258	CCL2,TNF,TSC22D3,APOA1,UBASH3A,CD74,HMOX1,BCL6,MICB,DUSP10,HAVCR2,INHA,TNFAIP3,NFKBIA,N4BP2L2,NR1D1,MICA,HLA-E,PAG1,PGLYRP3,INHBA,HLA-A,TLR9,SOCS5,CYLD,BTN2A2,TNFSF4,ZBTB46,HES1,TRAFD1,LY96,DUSP3,FOXP3,TRIM38,ZC3H12A,HLA-B,MASP1,CD55,PELI1,RBM15,PADI2,PRDM16,CIB1,IL20RB,HIST1H4K,SOX9,RARA,RC3H1,TOB2,TAP1,TMBIM6,HOXA5,RPS19,NFKBID,BCL10,NFKBIL1,SEC14L1,ITCH,ZFPM1,PPM1B,IRF1,IDO1,MAFB,PIK3AP1,PDPK1…
GO_RESPONSE_TO_IONIZING_RADIATION	-0.335523	-1.41446	0.0212766	0.185585	145	129	CRYAB,CCL2,CDKN1A,EYA1,DNM2,TRIM13,RNF168,NET1,STK11,SNAI2,IL1B,SWI5,GADD45A,PMAIP1,ICAM1,DCUN1D3,MECP2,GRB2,ELK1,UIMC1,NHEJ1,SIRT1,ITGB1,RFWD2,DMC1,INTS3,BRSK1,BABAM1,LIG4,BAK1,NIPBL,LZIC,EEF1D,RHOB,MAPK14,CYBA,POLG,RAD1,CASP3,CYP2R1,PML,ALAD,SOCS3,RAD54B,CLK2,CAV1,EYA3,TP73,GATA3,MTA1,C12orf5,BRAT1,KAT5,PAXIP1,NOX4,DNMT3A,HIF1A,KDM1A,GTF2H5,TLK2,USP28,FAM175A,MEN1,KRT14,GPX1,KIAA0146,ERCC6,YAP1…
GO_REGULATION_OF_RECEPTOR_ACTIVITY	0.353001	1.37628	0.04	0.186254	117	89	KLHL24,PCSK9,JPH2,NLGN3,KCNE2,ERRFI1,SOCS5,PPP2R5B,EREG,DLG4,PPARGC1A,ADAM17,GPRC5A,LYNX1,PDE4D,SOCS4,NLGN2,FKBP1B,FNTA,PRKCD,CAMK2D,STOM,PRKACA,EGF,BUD31,ASPH,CNIH2,APP,ADRA2B,PRKCE,CLIC2,MED13,ARC,NCOA3,RXRB,MAPK8IP2,SNX6,MED1,ZGPAT,MINK1,CALM2,CBLC,FOXH1,TGFA,ANXA2,CAV1,PSEN1,HDAC6,HTT,DAPK1,NCOA2,SHC1,CACNG4,CRHBP,RASGRF1,FKBP1A,HFE,HAP1,BAZ1B,CALM3,MED16,AKAP6,FBXW7,SRA1,ADORA1,BICD1,GSTO1,S…
GO_VISUAL_BEHAVIOR	0.438311	1.37441	0.0877193	0.186866	50	33	GRIN2A,NPTN,NLGN3,HMGCR,PPP1R1B,BRAF,CREB1,MECP2,KRAS,IFT20,MLL,APP,ITGB1,DEAF1,DYNLRB1,HOXA1,TANC1,NF1,MEIS2,RIC8A,ATP1A3,NPHP4,NTS,HIF1A,NPHP1,NDRG4,CDK5,SYNGAP1,MTOR,DRD1,RGS14,CTNS,ATP1A2
GO_REGULATION_OF_STEM_CELL_DIFFERENTIATION	0.362747	1.37481	0.0517241	0.186971	113	93	FOXA2,DACT3,KDM3A,EFNA1,SMO,N4BP2L2,MSTN,EPB41L5,TRIM6,SIX4,GCNT2,HES1,SDCBP,AGER,FOXC1,PAX8,SNAI1,VASN,SOX9,TRIM62,KDM2B,POFUT2,COL1A1,GSK3B,FAM195B,TGFBR1,BAMBI,TACSTD2,PPP2CA,CNOT3,REST,EZH2,FOXA1,SAV1,GLIPR2,TGFB3,FUZ,MAD2L2,HNF1B,C10orf54,CNOT1,TGFB1I1,ZNF706,NFE2L2,WWTR1,BCL9L,HMGA2,SMAD2,DAB2,NOTCH1,BMP2,GATA4,CNOT2,TGFB1,HDAC2,DAG1,NKX2-1,TWIST1,SDHAF2,CTNNB1,GATA6,STRAP,HOXB4,TCF7L2,SMAD…
GO_REGULATION_OF_B_CELL_PROLIFERATION	0.437956	1.37544	0.0483871	0.187003	55	33	CD38,CD74,BCL6,GPR183,IKZF3,CDKN1A,PELI1,RC3H1,MZB1,TNFSF13B,PKN1,PRDM1,CD81,PAWR,CASP3,TCF3,NFATC2,TIRAP,IRS2,LYN,TNFRSF13C,CLCF1,AHR,ATM,CARD11,CD40,TLR4,IL7,ADA,INPP5D,SLC39A10,TNFRSF21,BCL2
GO_REGULATION_OF_PHOSPHOPROTEIN_PHOSPHATASE_ACTIVITY	0.414888	1.37446	0.0166667	0.1871	60	49	TNF,PDGFRB,PPP2R5B,PPP1R15A,CRY2,TSC1,PPP2R5A,FKBP1B,ANKLE2,IGBP1,VRK3,PPP2R5C,PPP2R5D,TIPRL,NUAK1,PAWR,MASTL,PPP2R2A,PPP2R3B,PPP2R3A,PPP2R5E,PPP2R2D,ROCK1,CALM2,HTT,PPP2R1A,ENSA,MAGI2,PPP1R2,PPP6R1,FKBP1A,PPP6R3,CALM3,ARPP19,AKAP6,HSP90B1,ITGA1,PPP1R11,EIF2AK2,JAK2,PPP1R12A,PPP2R1B,CALM1,PPP2R4,ROCK2,SET,PPP4R4,IKBKB,SLC39A10
GO_REGULATION_OF_TOLL_LIKE_RECEPTOR_SIGNALING_PATHWAY	0.41649	1.37489	0.0980392	0.187148	49	39	TNFAIP3,NR1D1,TLR9,BIRC3,RSAD2,LY96,PELI1,IRF7,BIRC2,NFKBIL1,IRF1,PIK3AP1,PDPK1,LGR4,F2RL1,CYBA,BPIFB1,TLR3,UBQLN1,CD14,CAV1,WDFY1,HMGB1,NR1H3,TIRAP,LYN,PTPN22,DAB2IP,FLOT1,GFI1,FLOT2,SMPDL3B,SARM1,TLR5,TYRO3,ARRB2,TLR4,TLR2,IRAK3
GO_LYMPHOCYTE_MEDIATED_IMMUNITY	0.356309	1.37492	0	0.187384	147	80	RFTN1,CD74,C4A,C2,MICB,GCNT3,MICA,KLRD1,ULBP2,ULBP1,RAET1G,PRDX1,C1R,BCL3,FOXP3,CD55,C3,RNF168,IRF7,SWAP70,BCL10,ICAM1,CEBPG,PRKCD,LYST,RAET1L,VAMP2,DLG1,BTN3A3,BTN3A2,LIG4,POU2F2,RAB27A,C4B,GNL1,CLU,CFI,VAMP7,DENND1B,GATA3,PTPN6,KDM5D,HLA-DRB1,SERPING1,IL31RA,FAS,C1S,ULBP3,C4BPB,C8G,C1RL,CTSH,HSPD1,UNC13D,CD46,ZP3,CADM1,RNF8,MSH6,EMP2,EXOSC3,ERCC1,MLH1,SLAMF7,NBN,IL4R,TUBB4B,CTSC,MSH2,TUBB,INPP5…
GO_MUSCLE_CONTRACTION	0.339261	1.37251	0	0.189061	233	155	CRYAB,CXCR4,EDN2,FGF12,CHRNB1,VCL,TNNT2,PGAM2,ACTA1,ATP1B1,ACTA2,SCN5A,ARG2,NEB,KCNE2,ACTN3,SCN4B,RCSD1,STBD1,SULF1,MB,OXTR,KCNE1L,GJC1,SLC9A1,KCNH2,ATP8A2,TMOD1,SCN1B,MYH11,MYH6,PDE4D,FKBP1B,MYL6,SLC6A8,VEGFB,TCAP,SNTA1,MYLK2,CAMK2D,PIK3C2A,HOMER1,ASPH,TMOD3,PPP1R13L,SLMAP,DLG1,ATP1A1,PIK3CA,TNNT1,COL4A3BP,MYOM1,TNNI3,MYL6B,EMD,MYL12B,ROCK1,MYL12A,SMAD5,ITGB5,ALDOA,EEF2,DTNA,ADRBK1,CALM2,VIPR1,G…
GO_REGULATION_OF_ION_TRANSPORT	0.300642	1.37153	0.016129	0.190276	592	357	CCL2,SCNN1B,CXCR4,FGF12,SPINK1,KLHL24,KCND1,PDGFB,PDGFRB,PTGS2,WNK3,KCNRG,PCSK9,JPH2,ATP1B1,PER1,SCN5A,TRPC1,NLGN3,KCNE2,CRHR1,PINK1,SCN4B,KCNK4,UCN,CLIC4,TRPV2,ATP1B2,TLR9,KCNK5,RAB3B,FAM115C,TMEM27,DNM2,ANO6,CCL5,MMP9,HBP1,GLRX,P2RX5,APOE,WNK4,DLG4,KCNE1L,TRPV3,DPYSL2,CRY2,PLA2G10,AGER,SLC9A1,ACSL4,ATF4,NOS3,PER2,FMR1,PPARGC1A,CACNB4,CLCNKA,IL1B,HSPA2,GRIN3B,KCNH2,HCN2,ATP8A2,ARL6IP5,ABAT,SCN1B…
GO_APOPTOTIC_SIGNALING_PATHWAY	0.307689	1.3694	0.0294118	0.19095	289	250	TNFRSF9,TNF,IL1A,CD38,NUPR1,HMOX1,DDIT4,CYP1B1,BBC3,DDIT3,PDK1,CIDEB,ERO1L,TRIB3,BMF,FOXO3,TNFRSF10D,BNIP3L,ZNF385D,DEDD2,PPARD,CDKN1A,INHBA,TNFRSF10B,CHAC1,NGFR,BCL2L11,PPP1R15A,BCL3,LY96,PERP,BCL2L2,ERBB3,RELT,IL6R,STK11,STK24,ATF4,CIB1,IL1B,NOL3,ATP2A1,ARL6IP5,TMBIM6,SOD2,PMAIP1,GABARAP,DIABLO,PRKCA,SELK,GSK3B,C16orf5,ITPR1,ZNF385C,BAD,MKNK2,CYCS,PRKCD,PDPK1,MLLT11,ERN1,MOAP1,CEBPB,BAG3,APOPT1…
GO_EPITHELIAL_CELL_DEVELOPMENT	0.335556	1.37089	0.0333333	0.191011	186	151	CXCR4,WNT4,ESR2,PDGFB,HYDIN,TMC1,SMO,ACTA2,PROX1,EPB41L5,DNASE1L2,CLIC4,CDKN1A,NPHS1,BFSP1,NKX6-1,RARB,SLC4A5,FOSL2,RAPGEF1,C1GALT1,PAX8,SOX9,F11R,NUP210L,RARA,PDE2A,RFX3,TMOD1,TBC1D20,HOXA5,PDE4D,ICAM1,STRC,SIDT2,ST14,HEG1,WNT7B,PDPK1,FZD7,RAP2B,SIX2,RAP2C,FEM1B,ARID4B,RILPL2,TNMD,SFN,PRDM1,RAB1A,RAB1B,TMEM79,FRMD6,FRS2,RAB13,MYADM,RAB25,MYO7A,FOXA1,ARID4A,RAP1A,PDZD7,COL18A1,TJP1,C1orf172,RAC1,…
GO_REGULATION_OF_EXCRETION	0.48529	1.36959	0.178571	0.191092	29	15	ANPEP,CORIN,NPHS1,UTS2R,AVPR2,PTGER4,STC1,NPPB,EDNRB,ADORA1,COMT,TACR1,EDN1,SLC9A3R1,NPR1
GO_NEGATIVE_REGULATION_OF_PHOSPHORYLATION	0.302753	1.36865	0	0.191231	422	344	FOXA2,IGFBP3,SPINK1,PIK3IP1,DDIT4,ATF3,DUSP1,DUSP10,TRIB3,PER1,INHA,TNFAIP3,CDKN1C,ACTN3,MSTN,PINK1,TNIP1,CDKN2D,SNX25,CDKN1A,RASSF2,INHBA,HMGCR,SPRY1,GADD45B,ERRFI1,RGS2,SOCS5,SIRT2,CDKN2B,PPARA,LRRC15,CDKN1B,PPP1R15B,PPP1R15A,SMPD1,APOE,CDKN2C,DUSP3,CEBPA,AKT1S1,DUSP16,ZC3H12A,UBE2B,RAPGEF1,DUSP5,RTN4RL2,AGER,DUSP8,PPP1R1B,CIB1,PTEN,PPARGC1A,PODNL1,PSMD10,IL1B,CTDSP2,KLF4,SORL1,MAPK8IP1,ATG14,G…
GO_GLYCEROLIPID_CATABOLIC_PROCESS	0.470228	1.36976	0.0869565	0.191235	37	23	APOA1,PNPLA3,PLA2G4C,PNPLA2,GDE1,APOE,PNPLA6,PNPLA8,PLA2G15,GPCPD1,ABHD2,INPP5F,ABHD12,MGLL,LIPE,ABHD6,ENPP2,SMPD4,DAGLA,FABP5,PLA2G4B,CPS1,APOB
GO_LONG_TERM_SYNAPTIC_POTENTIATION	0.428284	1.36881	0.107143	0.191431	39	26	GRIN2A,NPTN,NLGN3,PTEN,RIMS1,BRAF,MECP2,SLC8A2,VAMP2,STX4,SNAP47,SERPINE2,STX3,PRKCZ,SHANK2,PTN,SNAP25,ITPR3,MAPK1,LRRTM1,NTRK2,SYT12,PTK2B,DRD1,RGS14,PLK2
GO_SECRETION	0.294962	1.36816	0	0.191484	588	421	FIGF,RAPGEF4,APOA1,ADM,VCL,TREM1,CA9,PDGFB,NR4A3,NPR3,SCIN,GUCA1B,BLOC1S3,VEGFA,APLN,C2CD4A,SPARC,HK2,CLEC3B,SLC17A7,VEGFC,CRHR1,TF,RARRES2,TLR6,UCN,QSOX1,NMB,STARD10,PCSK5,INHBA,SYT11,ISLR,SMPD3,SLC26A7,SLC44A4,VAMP5,PPFIA4,TRIM9,SLC38A2,CPLX3,BAIAP3,CCL5,RBPJ,RAB8B,STX11,AGR2,OXTR,GNAS,SLC4A5,RAB11FIP5,SYT5,HABP4,ARL4D,FOXD1,VGF,EXOC3L1,SERPINA1,NPFF,RAB26,STX1A,SLC6A3,A1BG,RAB3A,SYT17,PI4K2A,D…
GO_REGULATION_OF_BLOOD_CIRCULATION	0.329565	1.36979	0	0.191493	295	189	EDN2,CD38,ADM,HMOX1,ESR2,KCND1,PTGS2,TNNT2,APLN,ATP1B1,TBX2,SCN5A,TRPC1,KCNE2,SCN4B,CORIN,PPARD,UCN,ATP1B2,HMGCR,RGS2,CTNNA3,CX3CL1,KCNK1,OXTR,HBEGF,KCNE1L,ZC3H12A,GJC1,SLC9A1,NPFF,PTGS1,NOS3,PER2,TH,CACNB4,KCNH2,ALOX12,ATP2A1,SCN1B,S100A1,MYH6,PDE4D,UTS2R,ICAM1,FKBP1B,ABCC9,ITPR1,THRB,PIK3CG,SPTBN4,KAT2B,EPAS1,SLC8A2,SNTA1,CAMK2D,PRKACA,AKAP9,ADCY6,ASPH,KCNK6,ADRA2B,ATP1A1,ATP1B3,SCPEP1,CLIC2,BM…
GO_HOMEOSTASIS_OF_NUMBER_OF_CELLS	0.338625	1.36787	0.031746	0.191605	175	136	CD7,HMOX1,BCL6,VEGFA,SMO,INHA,TNFAIP3,GPI,RASSF2,INHBA,CSF1,BCL2L11,JMJD6,PRDX1,MB,FOXP3,NFE2L1,KLF2,DNASE2,SPNS2,IL20RB,SOX9,SRF,RC3H1,PMAIP1,RPS19,FLVCR1,TGFBR3,ZFPM1,DYRK3,AMPD3,RPS24,KRAS,EPAS1,CEBPG,HCAR2,NOV,SP3,PKNOX1,PTPN2,TMOD3,MLL,RC3H2,TET2,PKN1,LGR4,SLC11A2,GATA2,FLT3LG,SOS1,ARID4A,BAK1,RAC1,RAC3,LIPA,EPB49,P2RX7,SMAD5,PPP3CB,MED1,CASP3,MLL5,ACIN1,PTPN11,THRA,RLTPR,RB1,GIGYF2,HOXB6,PP…
GO_MUSCLE_SYSTEM_PROCESS	0.328578	1.36983	0	0.191713	282	192	CRYAB,CXCR4,EDN2,FGF12,CHRNB1,VCL,HMOX1,TNNT2,PGAM2,ACTA1,ATP1B1,ACTA2,SCN5A,ARG2,NEB,KCNE2,ACTN3,MSTN,SCN4B,RCSD1,RGS2,STBD1,SULF1,MB,OXTR,KCNE1L,GJC1,SLC9A1,GSN,NOS3,PPARGC1A,IL1B,KCNH2,ATP8A2,ATP2A1,TMOD1,SCN1B,MYH11,MYH6,PDE4D,FKBP1B,MYL6,SLC6A8,VEGFB,TCAP,SNTA1,MYLK2,CAMK2D,PIK3C2A,HOMER1,ASPH,CFLAR,TMOD3,PPP1R13L,SLMAP,DLG1,ATP1A1,IL15,PIK3CA,TNNT1,COL4A3BP,HEY2,MYOM1,TNNI3,MYL6B,NPPA,EMD,K…
GO_REGULATION_OF_EPITHELIAL_CELL_APOPTOTIC_PROCESS	0.39752	1.36745	0.0384615	0.191857	59	40	ANGPTL4,TNFAIP3,KRIT1,AKR1C3,ANO6,IL11,AGER,GSN,TNIP2,PPARGC1A,BRAF,ICAM1,PIAS4,NDNF,WFS1,COL18A1,PRKCI,SORT1,GAS6,NFE2L2,SEMA5A,ABL1,GATA3,CAST,IL6,PDX1,XBP1,TCF7L2,MAPK7,CAPN10,THBS1,SERPINE1,CD40,MTOR,ANGPT1,EIF2S1,TIA1,CD248,BMP4,GPER
GO_RESPONSE_TO_AUDITORY_STIMULUS	0.513565	1.36996	0.0943396	0.191857	23	16	FOXP2,UCN,STRA6,ATP8A2,ENTPD2,SLITRK6,HTT,IL6,ABHD12,HIF1A,SLC1A3,TACR1,CXCL10,XPA,NTRK2,XPC
GO_HISTONE_H2A_UBIQUITINATION	0.500045	1.366	0.163265	0.193477	16	16	RYBP,UBE2B,RNF168,KDM2B,PCGF1,CUL4B,UBE2A,SKP1,RNF2,BCOR,DDB2,TRIM37,RING1,UBR2,DDB1,RNF8
GO_NEGATIVE_REGULATION_OF_DNA_BIOSYNTHETIC_PROCESS	-0.433651	-1.40577	0.0217391	0.19456	32	28	DUSP1,CERS1,DACH1,BMPR2,OBFC1,PPARG,HNRNPC,PML,TEN1,SRC,PIF1,HNRNPA1,TINF2,MEN1,MCRS1,PINX1,CTC1,ACD,GJA1,HNRNPU,GNL3L,DNAJC2,POT1,ACVRL1,TP53,ANKRD1,NAT10,TERF1
GO_REGULATION_OF_CELLULAR_KETONE_METABOLIC_PROCESS	0.339946	1.36475	0.0147059	0.194851	173	137	APOA1,INSIG1,WNT4,NR4A3,PTGS2,PDK1,TRIB3,NR1D1,PROX1,UGT1A6,SIRT4,AKR1C3,PDK4,SLC45A3,DUOXA2,INSIG2,GK,PPARA,PRKAB2,PDP2,WDTC1,PAX8,BHMT,APOC1,PPARGC1A,PSMD10,OAZ2,OAZ1,PDK3,PDHX,FOXO1,KAT2B,DUOXA1,ACADVL,PRKAG2,MID1IP1,PRKCE,SIRT1,PLIN5,PSMB7,REST,PANK2,PSME4,PPARG,PSMC6,PSMA2,AZIN1,APC,PDHB,SREBF1,PSMB1,NCOR2,PDK2,CAV1,NR1H2,ERLIN1,GATA3,PSME1,BMP2,PSMD3,PSMB5,ATP2B4,PSMB4,NR1H3,NQO1,IRS2,LONP2…
GO_EXOCYTOSIS	0.308227	1.36477	0	0.195073	310	232	FIGF,RAPGEF4,APOA1,VCL,PDGFB,NR4A3,SCIN,VEGFA,C2CD4A,SPARC,CLEC3B,VEGFC,TF,RARRES2,QSOX1,SYT11,ISLR,VAMP5,TRIM9,CPLX3,CCL5,RAB8B,STX11,RAB11FIP5,SYT5,HABP4,EXOC3L1,SERPINA1,RAB26,STX1A,A1BG,RAB3A,SYT17,PI4K2A,PIK3CD,PSAP,SYT1,RIMS1,RAB11FIP1,SCRN1,STXBP1,SEPP1,LAMP2,S100A13,CD63,VAMP8,PIK3CG,VAMP4,VPS18,TMSB4X,ANK1,VEGFB,VAMP1,PIK3C2A,STXBP2,BRPF3,VAMP2,EGF,EXOC8,RAB11FIP2,VPS45,SYNJ1,LLGL2,APP,R…
GO_RETINA_HOMEOSTASIS	0.422128	1.36409	0.0666667	0.19519	71	43	MAK,TF,RP1L1,BBS12,NXNL2,RDH12,PRDX1,DFNB31,CLN8,AZGP1,ABCA4,SPATA7,PRR4,B2M,DRAM2,ALB,HSPB1,CDHR1,LYZ,POTEF,NPHP3,CDH3,BBS2,CIB2,SOD1,NPHP4,PCDH15,POTEE,IQCB1,RP1,BBS4,ERCC6,USH1G,BBS10,ACTG1,POC1B,USH1C,MKKS,BBS1,CROCC,CDH23,ACTB,WDR36
GO_NEGATIVE_REGULATION_OF_INTRACELLULAR_TRANSPORT	0.350606	1.36229	0.0461538	0.195339	143	119	CRYAB,INSIG1,HMOX1,DACT3,HSPA1A,CABP1,YOD1,NFKBIA,NFKBIE,SIRT4,MXI1,CYLD,ZC3H12A,PPM1A,SNAI2,FMR1,PSMD10,PDE2A,SNX3,BRAF,GDI1,NFKBIB,C1QTNF3,OS9,GSK3B,NFKBIL1,FKBP1B,PPM1B,PKD1,USP17L2,NOV,G3BP2,FAM89B,CNIH2,NLRP3,UBAC2,CLIC2,SOX4,APOD,RAP1A,KEAP1,LITAF,GAS6,EMD,INPP5K,OGT,EPB49,BARD1,SLC25A5,FBXW11,CALM2,NF1,RABGEF1,WWTR1,TRIM15,THRA,DERL2,ERLEC1,LYPLA1,TBC1D10C,SUFU,BAG4,RAB23,VPS35,UBE2J1,DYRK…
GO_VIRAL_LIFE_CYCLE	0.309819	1.36083	0	0.195353	290	263	CCL2,CXCR4,ANPEP,HSPA1A,MRC1,HSPA1B,ITGA5,LDLR,PVRL4,NPC1,KPNA7,PCSK5,VPS37D,LRRC15,SELPLG,RPL3L,APOE,CD55,RPL35A,IST1,RPS9,F11R,UVRAG,TAP1,TBC1D20,RAB43,RPL12,RPS19,VAMP8,RPS28,ICAM1,RPS29,MON1B,MITD1,RPL39,RPL28,ITCH,RPS21,RPS26,RPL32,RPL29,RPS15,RPS11,RPS24,RPS20,RPL24,VPS18,RPL31,RPS18,RPL19,RPL37A,RPL10,RPLP2,CHMP5,RPL11,RPL13A,RPL27A,LAMP3,RPL26,RPL36A,ITGB7,RPS27,DERL1,PCBP2,VPS37C,RPS12,R…
GO_REGULATION_OF_ERK1_AND_ERK2_CASCADE	0.331401	1.36094	0	0.195498	238	160	CCL2,TNF,CCL20,CD74,NPTN,ESR2,ATF3,PDGFB,PDGFRB,DUSP1,GPR183,VEGFA,HAVCR2,TNIP1,HMGCR,SPRY1,ERRFI1,CSF1R,GCNT2,CCL5,CX3CL1,DUSP3,RAPGEF1,THPO,CCL26,C3,CIB1,PTEN,IL1B,KLF4,BRAF,CCL22,BMPER,ICAM1,PRKCA,DSTYK,RIPK2,VEGFB,CAMK2D,NEK10,SEMA7A,PTPN2,VRK3,DLG1,FLCN,FGFR3,MAPK3,PTPN1,FRS2,FN1,CYR61,ABCA7,FAM59A,ARRB1,RRAS,ECE1,RAP1A,DNAJC27,ATP6AP1,GLIPR2,PRKD2,F2RL1,GAS6,SPRY4,STYX,ARHGAP8,PRKCZ,ARHGEF5…
GO_RESPONSE_TO_ACID_CHEMICAL	0.310627	1.36059	0	0.195539	319	247	CCL2,TNF,CD38,AKR1C1,ESR2,PDGFB,PDGFRB,AKR1C2,MICB,PTGS2,DUSP1,MTHFR,AKR1B1,SPARC,ID3,SLC6A4,KCNK4,CDKN2D,WNT9A,HPCA,AKR1C3,PDK4,HOXA2,INSIG2,ABCC2,CPEB3,COL6A1,RRAGC,TNFSF4,TRIML2,CDKN1B,ACSL1,CCL5,CPEB4,GNAS,ZC3H12A,CPEB1,WNT6,ACP5,AGER,CAT,PTCH1,GSN,PTGS1,AQP3,ASS1,SOX9,PPARGC1A,TH,IL1B,KLF4,ACER2,RARA,AARS,TMBIM6,TFAP2A,RELA,PDK3,CREB1,COL1A1,ICAM1,TGFBR3,GSK3B,ASNS,FOXO1,LAMTOR3,BAD,WNT7B,TN…
GO_REGULATION_OF_VIRAL_GENOME_REPLICATION	0.379008	1.36233	0.0363636	0.195558	75	68	TNF,IL28B,PROX1,STAU1,TNIP1,TRIM6,RSAD2,CCL5,TRIM38,ZC3H12A,IL8,IFITM2,ISG20,TBC1D20,PARK2,SLPI,CCNK,STOM,APOBEC3D,PPIE,PABPC1,APOBEC3F,IFITM1,IFITM3,INPP5K,OAS1,RAD23A,MAVS,SRPK2,DDX3X,RNASEL,ADARB1,ZC3HAV1,PKN2,DDX5,PPIA,HMGA2,NOTCH1,BST2,PARP10,PLSCR1,IFIT1,OAS3,ILF3,APOBEC3C,ISG15,ADAR,VAPB,C19orf66,TARBP2,EIF2AK2,SRPK1,PPIH,APOBEC3G,DDB1,OASL,FAM111A,TOP2A,IFI16,PPIB,EIF2AK4,PPID,LARP1,VAPA,…
GO_REGULATION_OF_EPITHELIAL_CELL_PROLIFERATION	0.322039	1.36189	0	0.195562	285	223	CCL2,DLL4,ESR2,PDGFB,NR4A3,VEGFA,FOXP2,FOXE3,SPARC,SMO,SCN5A,TNFAIP3,CDKN1C,NR1D1,VEGFC,PROX1,KRIT1,EPB41L4B,VASH2,PPARD,MTSS1,SIX4,NR4A1,ERRFI1,SULF1,EYA1,CDKN2B,CDKN1B,EREG,RAB33B,CCL5,LIMS2,HES1,APOE,KLF9,AGER,CCL26,PTCH1,STK11,SNAI2,PTEN,SOX9,LRG1,HYAL1,HOXA5,MAGED1,ARNT,PRKCA,TGFBR3,LAMC1,RUNX3,BAD,SOX2,VEGFB,OSR2,ATF2,PTPRK,FZD7,LIMS1,RICTOR,TGFBR1,DLG1,GLUL,KDM5B,CD109,HMGB2,TNMD,SFN,EGR3,…
GO_ORGANELLE_DISASSEMBLY	0.335378	1.36154	0.0392157	0.19562	185	152	TREM1,GABARAPL1,PDK1,HK2,ATP1B1,PLOD2,MBD5,DPF3,MSTN,PINK1,ATG9B,MAP1LC3B2,DKKL1,SQSTM1,SLCO1A2,FGFBP1,P2RX5,WDR45L,GABARAPL2,FAM131B,PEX13,FUNDC1,ATG9A,PI4K2A,FAM134B,MAP2K1,IST1,MAP1LC3A,STX5,ATG4D,PPARGC1A,GOLGA2,ATG14,ZNF189,WDR45,MYH11,ITPKC,ATG4A,FUNDC2,PARK2,TOMM7,C8orf59,ALPK1,SMURF1,STOM,ATG12,WIPI1,COX8A,FBXO7,ANXA5,ZCCHC17,TMEM39A,EIF2D,PIK3CA,WIPI2,MTIF3,YIPF1,KLC1,PLK3,MAP1A,GBF1,NR2…
GO_NEGATIVE_REGULATION_OF_PROTEIN_SECRETION	0.378438	1.36102	0.0344828	0.195679	108	73	TNFRSF9,TNF,APOA1,SIRT4,HMGCR,BTN2A2,TNFSF4,RSAD2,CX3CL1,PIM3,ACVR1C,FOXP3,RAB11FIP5,ZC3H12A,NPFF,IL1B,RAB11FIP1,TMBIM6,C1QTNF3,PARK2,FKBP1B,SERGEF,NOV,NLRP3,ANXA5,LGR4,FN1,REST,PDE4C,F2RL1,GAS6,ERP29,MIDN,DPH3,RHBDF1,PFKL,PML,IL36RN,SREBF1,PTPN11,RABGEF1,UCP2,PTGER4,NR1H3,ENY2,SYTL4,IL6,RHBDF2,PTPN22,PSMD9,NDUFAF2,GBP1,SRCIN1,PYDC2,ANXA1,RAB11FIP3,PDE8B,PPP3CA,BMP8A,HADH,O3FAR1,ANGPT1,TRIM27,ANX…
GO_FOREBRAIN_REGIONALIZATION	0.540552	1.35998	0.0784314	0.195707	25	16	FEZF1,WNT2B,LHX2,LHX1,WNT7B,AXIN1,BMP2,TTC21B,PGAP1,NKX2-1,EOMES,GLI3,GPR56,FGF8,TRA2B,BMP4
GO_CARDIAC_MUSCLE_CELL_DIFFERENTIATION	0.404057	1.36123	0.0545455	0.195751	74	53	PDGFRB,VEGFA,PROX1,NEXN,RARB,SLC9A1,KDM6B,SRF,RARA,MYH11,MYH6,TSC1,ACVR1,IFT20,TCAP,CAMK2D,FHOD3,ITGB1,TBX3,CXADR,MEF2A,NEBL,HEY2,MAML1,RXRA,NPPA,AKAP13,ATG5,PDLIM5,MYH10,ARID1A,BMP2,GATA4,FHL2,CSRP3,NOX4,TTN,SGCB,GATA6,SIK1,LMNA,CDK1,MYL2,KAT2A,CALR,SOX6,MTOR,CCNB1,OBSL1,MYLK3,NKX2-5,NRG1,CBY1
GO_REGULATION_OF_SULFUR_METABOLIC_PROCESS	0.514224	1.36235	0.148148	0.195797	20	18	PDK1,PDK4,PDP2,BHMT,PDK3,PDHX,SP1,PDHB,NFE2L2,PDK2,CTNNB1,TCF7L2,DLD,PDPR,COMT,DLAT,ACPL2,PDHA1
GO_PITUITARY_GLAND_DEVELOPMENT	0.456164	1.36016	0.108696	0.19587	42	26	WNT4,ETS1,TBX19,HES1,RBPJ,SLC6A3,CREB1,CDH1,SOX2,DUOX2,PITX1,GATA2,GLI1,SRD5A1,BMP2,ALDH1A2,NKX2-1,WNT5A,ISL1,KDM1A,BMPR1A,FGF8,NOG,POU3F2,GLI2,BMP4
GO_RESPONSE_TO_TRANSFORMING_GROWTH_FACTOR_BETA	0.339042	1.36294	0.0625	0.195996	144	119	CCL2,APOA1,WNT4,PDGFB,CLEC3B,MSTN,EPB41L5,FYN,FBN1,GDF15,GCNT2,CCL5,HPGD,PPM1A,SOX9,PPARGC1A,AMHR2,F11R,CBL,PDE2A,CREB1,COL1A1,TGFBR3,FNTA,ZYX,RUNX3,ACVR1,SMURF1,PTPRK,FOS,FERMT2,LIMS1,RPS27A,TGFBR1,BAMBI,UBA52,ITGB1,PARD3,PTK2,FN1,UBE2M,YES1,RHOA,TGFB3,WNT10A,MTMR4,DUSP22,SMAD5,GDF9,ADAM9,STK16,CGN,ARHGEF18,PRKCZ,ITGB5,PML,FOXH1,CAV1,SMAD2,USP15,FURIN,NLK,NEDD8,ENG,SMAD6,SRC,TGFB1,HDAC2,KLF10,NO…
GO_REGULATION_OF_NOTCH_SIGNALING_PATHWAY	0.378133	1.36236	0.06	0.196073	67	53	DLL4,BCL6,NFKBIA,DLK2,BEND6,CHAC1,EYA1,HES1,DLX2,TSPAN5,MFNG,MMP14,NOV,NUMB,RFNG,LLGL2,TSPAN33,STAT3,GATA2,TSPAN17,HEY2,TSPAN15,PDCD10,NRARP,HIF1AN,NOTCH1,DLX1,MAGEA1,EGFL7,GDPD5,JAG2,ITGB1BP1,FBXW7,C3orf17,HEY1,GALNT11,IL6ST,OVOL2,SYNJ2BP,CD46,TSPAN14,LLGL1,SLC35C2,LFNG,BMP7,ERH,SLC35C1,C12orf52,C8orf4,TSPAN10,POGLUT1,JAG1,AAK1
GO_UNSATURATED_FATTY_ACID_BIOSYNTHETIC_PROCESS	0.405533	1.36299	0.0535714	0.1962	58	39	EDN2,CD74,PTGS2,ALOXE3,AKR1C3,SCD,ELOVL5,SPHK1,PTGS1,ALOX12,GGT7,PNPLA8,SCD5,FADS3,GGTLC2,ALOX5,RNPEPL1,PLA2G4F,GGT6,PTGES3,PLA2G1B,GGT1,LTA4H,DEGS1,ALOX15,RNPEP,MGST2,SYK,EDN1,PTGES,ELOVL3,DECR2,PTGES2,FADS2,CBR1,C9orf3,PTGDS,ALOX12B,FADS1
GO_IMMUNE_RESPONSE_REGULATING_CELL_SURFACE_RECEPTOR_SIGNALING_PATHWAY	0.305085	1.35946	0	0.196274	323	213	RFTN1,CD38,NR4A3,WIPF1,MICB,IKBKG,NFKBIA,CLEC4A,PAG1,RELB,FYN,CD79A,CLEC7A,GAB2,NFATC1,FOXP3,WASF2,HLA-DPA1,LCK,STK11,WAS,PIK3CD,PTEN,CACNB4,PSMD10,RBCK1,RELA,CRK,TRAF6,PDE4D,NCKIPSD,BCL10,GRB2,BTN3A1,FCGRT,RIPK2,NCK1,KRAS,TAB2,PRKCD,PDPK1,FOS,PLEKHA1,PRKACA,WIPF2,HLA-DRA,BRK1,RPS27A,UBE2V1,RPS6KA5,MAP2K7,UBA52,PLD2,PRKCE,MAPK3,WASL,EP300,CREBBP,PIK3CA,PSMB7,PTK2,PPP3R1,UBE2D2,SOS1,ARPC1A,YES1,NC…
GO_REGULATION_OF_PEPTIDYL_TYROSINE_PHOSPHORYLATION	0.32973	1.36249	0	0.196276	213	153	SPINK1,CD74,PDGFB,CRLF1,VEGFA,CNTF,EFNA1,OSM,ITGA5,VEGFC,FYN,ERRFI1,SOCS5,CSF1R,PPP2R5B,EREG,CCL5,HES1,IL11,GPRC5B,CSF3,ERBB3,CSF2,HPX,IL6R,STK11,DVL2,ADAM17,STAP2,UNC119,GPRC5A,ICAM1,SOCS4,IL23A,RIPK2,VEGFB,PRKCD,RAP2B,EGF,RAP2C,ITGB2,PTPN2,RICTOR,FGFR3,APP,ADRA2B,PRKCE,STAT3,IBTK,IL15,ITGB1,PTPN1,PPP2CA,CD81,TNFRSF1A,YES1,HAX1,GNB2L1,GAS6,IFNAR1,EHD4,EPB49,TNK2,SNX6,PRKCZ,THBS4,ZGPAT,TMEM102,SO…
GO_REGULATION_OF_CELL_ADHESION_MEDIATED_BY_INTEGRIN	0.449724	1.35923	0.0816327	0.196293	39	32	CXCL13,CYP1B1,EFNA1,CCL5,SNAI2,CIB1,ACER2,SWAP70,MUC1,PIK3CG,PTK2,PIEZO1,RAC3,ADAM9,PTPN11,DPP4,TESC,PTPN6,PDE3B,LYN,FERMT3,LPXN,ITGB1BP1,SERPINE1,PODXL,PLAU,SYK,EPHA2,IFT74,ADA,TGFB2,CCL21
GO_REGULATION_OF_ENDOTHELIAL_CELL_APOPTOTIC_PROCESS	0.464391	1.35905	0.14	0.196313	42	27	ANGPTL4,TNFAIP3,KRIT1,AKR1C3,ANO6,IL11,AGER,TNIP2,BRAF,ICAM1,NDNF,COL18A1,PRKCI,GAS6,NFE2L2,SEMA5A,ABL1,GATA3,XBP1,MAPK7,THBS1,SERPINE1,CD40,ANGPT1,CD248,BMP4,GPER
GO_NEGATIVE_REGULATION_OF_RESPONSE_TO_BIOTIC_STIMULUS	0.435236	1.35875	0.0862069	0.19635	30	25	MICB,HAVCR2,TNFAIP3,SIRT2,TRIM38,NFKBIL1,SEC14L1,ITCH,PPM1B,PCBP2,PRDM1,TRIB1,DHX58,TSPAN6,IFIT1,HTRA1,TARBP2,EIF2AK2,SIGIRR,TRAF3IP1,MUL1,NLRX1,DAK,C1QBP,SPINK5
GO_POSITIVE_REGULATION_OF_HEMOPOIESIS	0.342027	1.35845	0.0350877	0.196442	163	124	TNF,CD74,SCIN,TNFSF9,VNN1,ETS1,N4BP2L2,FOXO3,INHBA,SOCS5,CSF1,CSF1R,TNFSF4,CCL5,ZBTB46,LGALS1,GNAS,FOXP3,ZBTB1,CSF3,AGER,THPO,FOXC1,MMP14,IL1B,RARA,NKAP,SMAP1,HOXA5,TRAF6,CREB1,ARNT,PRKCA,IL23A,RIPK2,FES,BAD,ATXN1L,ANKRD54,FOS,NLRP3,HMGB2,PRDM1,EGR3,IL15,GATA2,FLT3LG,ADAM8,ACVR1B,ATP6AP1,TRIB1,HAX1,GAS6,OGT,MAPK14,MED1,PRKCZ,MLL5,ACIN1,TESC,RLTPR,RB1,AP3B1,ACVR2A,PPP2R3C,SART1,STAT5B,ATP11C,GATA3…
GO_DEMETHYLATION	0.43363	1.35662	0.0769231	0.196646	54	44	KDM3A,CYP51A1,KDM4B,JMJD6,CYP1A2,ALKBH5,UBE2B,KDM1B,KDM6B,JHDM1D,KDM5C,KDM2B,KDM2A,ALKBH1,ARID5B,KDM4C,KDM5B,TET2,KDM6A,APOBEC3F,PHF8,TET3,KDM4A,CYP2C9,KDM5A,KDM5D,HSF4,FTO,KDM3B,JMJD1C,KDM1A,APOBEC3C,POR,PHF2,ALKBH3,CYP2D6,TET1,TDG,CYP3A5,ALKBH4,APEX1,ALKBH2,KDM4D,C14orf169
GO_NEGATIVE_REGULATION_OF_PROTEIN_SERINE_THREONINE_KINASE_ACTIVITY	0.342609	1.35666	0.0204082	0.196843	126	111	DUSP1,DUSP10,TNFAIP3,CDKN1C,CDKN2D,CDKN1A,HMGCR,SPRY1,RGS2,CDKN2B,CDKN1B,SMPD1,APOE,CDKN2C,DUSP3,CEBPA,DUSP16,DUSP5,DUSP8,PPP1R1B,CIB1,PTEN,IL1B,SORL1,MAPK8IP1,WNK1,MBIP,GSK3B,KAT2B,DUSP18,PRKCD,FBXO7,SFN,PRKAG2,STK38,SIRT1,YWHAG,PTPN1,PPP2CA,DUSP14,HIPK3,DUSP2,NR2F2,LATS1,LRP6,HSPB1,INPP5K,RGS3,AIDA,HEXIM1,DUSP22,CUL3,FBXO31,NUP62,PTPRJ,PKIB,CASP3,LATS2,PDCD4,APC,CBLC,NF1,PRKAR1A,SPRED2,HEXIM2,C…
GO_CELLULAR_HOMEOSTASIS	0.295059	1.35784	0	0.196949	676	464	CCL2,CXCR4,CXCL13,EDN2,CD38,ADM,HMOX1,GRIK2,NPTN,SLC6A12,S1PR1,MT2A,BBC3,DDIT3,ATP6V1G2,HK2,MAFG,JPH2,ERO1L,ATP1B1,TRPC1,SLC26A11,SLC17A7,TFR2,FTH1,HERPUD1,MSTN,KRIT1,PDIA2,TF,PYGM,DEDD2,SAA1,KISS1,CLIC4,QSOX1,ATP1B2,NMB,MTL5,SESN2,TMPRSS6,CALB1,FTL,ABCC2,SLC26A7,SLC31A1,ANO6,CCL5,TXNRD1,GLRX,APOE,OXTR,LGALS1,TXNDC16,DLG4,SLC4A5,RAB11FIP5,RAB20,CD52,S1PR3,AGER,HPX,SLC9A1,CD55,NPFF,WDTC1,LCK,S1PR4…
GO_NEUROTROPHIN_SIGNALING_PATHWAY	0.500268	1.35673	0.0576923	0.196986	23	19	DDIT4,NGFR,AKT1S1,RAPGEF1,KIDINS220,SOS1,RAP1A,SORT1,ZFYVE27,CASP3,PTPN11,BCAR1,RAF1,SRC,MAGI2,HAP1,RAPGEF2,NTRK2,CORO1A
GO_MAMMARY_GLAND_DEVELOPMENT	0.345385	1.35675	0.0181818	0.19722	117	93	IGFBP5,WNT4,VEGFA,APLN,HK2,SMO,TBX2,ELF3,CSF1,CSF1R,IRF6,AREG,BCL2L11,HOXB9,OXTR,FASN,PTCH1,SLC6A3,DDR1,ELF5,ARHGAP5,NTN1,SOX9,HOXA5,CREB1,WNT7B,CEBPB,EGF,USF2,KDM5B,TBX3,NCOA1,UPRT,TGFB3,NCOR1,MED1,B4GALT1,PML,CAV1,BTRC,MSX1,PYGO2,STAT5B,ATP7A,ITGA2,STAT5A,PAM,SRC,TGFB1,WNT3,WNT2,IRS2,WNT5A,CAPN1,LRP5,HIF1A,ETV4,APRT,VDR,ATP7B,AGPAT6,JAK2,GLI3,PHB2,AKT2,MAPK1,AKT1,MSX2,STAT6,SCRIB,XDH,EPHA2,PPAT…
GO_NEGATIVE_REGULATION_OF_INTERLEUKIN_6_PRODUCTION	0.492657	1.35739	0.0625	0.197221	35	23	TNF,HAVCR2,TNFAIP3,TLR9,SOCS5,FOXP3,ZC3H12A,KLF2,C1QTNF3,ARRB1,GAS6,IL36RN,RABGEF1,PTPN22,GBA,ARRB2,NLRX1,TLR4,CSK,INPP5D,IRAK3,FOXJ1,BANK1
GO_NEGATIVE_REGULATION_OF_NERVOUS_SYSTEM_DEVELOPMENT	0.308065	1.35693	0.0169492	0.197455	262	201	IFRD1,DUSP10,CNTF,SEMA5B,EFNA1,NLGN3,MYCN,SLC6A4,SEMA3G,HOXA2,SIRT2,NKX6-1,NGFR,IRX3,CHRD,LRP1,DNM3,RNF10,HES1,APOE,LGALS1,DLX2,SPP1,KCTD11,FGF13,GPR37L1,ROBO2,CIB1,NTN1,PTEN,SOX9,IL1B,TRIM11,CBFA2T2,SEMA4A,SORL1,ITM2C,RTN4R,NOTCH3,GDI1,KLK8,MECP2,TULP3,GSK3B,EIF2AK3,B2M,SOX2,RNF6,SEMA7A,SEMA3C,SEMA6C,PRKACA,SRGAP2,ADCY6,CTNNA1,APP,RTN4,STAT3,LSM1,HOOK3,ITGB1,SEMA6B,SEMA4B,MBD1,PTK2,REST,TSPO,MIB…
GO_WOUND_HEALING	0.302986	1.35676	0.0151515	0.197473	470	352	SCNN1B,IL1A,CCL20,ITGA9,IFRD1,VCL,HMOX1,GP6,PDGFB,PDGFRB,ADORA2A,DGKB,BLOC1S3,SPARC,PRTN3,MAFG,C6orf25,ITGA5,ETS1,MAFF,MSTN,NACA,EPB41L4B,SAA1,MAFK,PPARD,FYN,PHF21A,TFPI,KLF6,PPARA,ANO6,EREG,CX3CL1,GRHL3,P2RX5,HBEGF,GNAS,MUSTN1,ERBB3,SERPINA1,LOX,C3,LCK,HIST1H3H,GSN,NINJ1,SDC4,WAS,DDR1,IL1B,SRF,KIAA1715,ADAM17,STXBP1,SERPINA5,LMAN1,IRF2,COL1A1,GNA13,VANGL2,PRKCA,ADIPOR2,ZFPM1,ITPR1,PIK3CG,IFNA1,I…
GO_MEMBRANE_BIOGENESIS	0.458394	1.35488	0.122807	0.198652	30	24	RFTN1,NLGN3,CLIP3,PTEN,NLGN2,PEX16,ANXA2,CAV1,LRP4,S100A10,PEX19,CAV2,CDH2,PTPRD,MAGI2,PEX11A,PEX3,FLOT1,STX2,FLOT2,PACSIN2,SPTBN1,EMP2,IL1RAPL1
GO_PYRIMIDINE_RIBONUCLEOSIDE_METABOLIC_PROCESS	-0.457775	-1.40054	0.0222222	0.199665	33	23	CDA,UPP1,ENTPD4,APOBEC3F,NME9,UPRT,CMPK1,UCK1,AK3,NME7,APOBEC3C,NME4,CTPS2,APOBEC3G,NME3,NME6,UCKL1,UMPS,NME1,UCK2,CAD,NME2,DHODH
GO_REGULATION_OF_TELOMERASE_ACTIVITY	-0.398275	-1.40086	0.0681818	0.200195	43	41	CERS1,KLF4,HMBOX1,TNKS,MAP2K7,MAPK3,OBFC1,PPARG,PKIB,PML,TEN1,GRHL2,WRAP53,NEK7,SRC,PRKCQ,NEK2,PIF1,CTNNB1,TINF2,MAP3K4,MEN1,ATM,MAPK1,TCP1,MCRS1,CCT4,AURKB,PINX1,MAPKAPK5,CTC1,ACD,MAPK15,POT1,NVL,TP53,DKC1,PNKP,CCT2,PARM1,TERF1
GO_RESPONSE_TO_ATP	0.452816	1.35228	0.125	0.200415	30	22	CCL2,PTGS2,P2RX5,SPHK1,PTEN,IL1B,PKLR,ASPH,PDXP,P2RX7,P2RX4,CIB2,DGKQ,SOD1,HSP90B1,PANX1,P2RX6,SSH1,P2RY11,KCNJ11,CASP1,SELL
GO_PEPTIDYL_PROLINE_MODIFICATION	0.402435	1.3531	0.0851064	0.20054	57	49	EGLN3,PPIL6,PDIA2,TTC9,P4HA1,TTC9C,P4HA2,EGLN1,PPIAL4G,FKBP14,P4HB,PPIL3,FKBP1B,FKBP8,LEPREL1,LEPRE1,PPIE,EGLN2,PPIL4,FKBP9,CWC27,PPIC,PPIA,FKBP2,FKBPL,FKBP11,NKTR,P4HA3,FKBP1A,FKBP3,PPIG,PIN1,CRTAP,FKBP10,PPIH,PPP2R4,LEPREL2,PPIL2,FKBP5,PIN4,PPWD1,PPIB,PPID,FKBP4,RANBP2,PPIF,OGFOD1,FKBP7,PPIL1
GO_REGULATION_OF_CELL_ACTIVATION	0.302645	1.35326	0	0.200598	484	306	CCL2,CD38,CD74,HMOX1,BCL6,PDGFB,NR4A3,BLOC1S3,GPR183,IKZF3,HAVCR2,MAP3K8,TNFSF9,INHA,VNN1,TNFAIP3,IL28B,MICA,HLA-E,PAG1,APLF,PGLYRP3,CDKN1A,FYN,INHBA,HLA-A,SOCS5,CYLD,BTN2A2,TNFSF4,GAB2,CCL5,HES1,APOE,LGALS1,DUSP3,FOXP3,ZC3H12A,HLA-DPA1,ZBTB1,PLA2G10,AGER,CD55,PELI1,LCK,GSN,NOS3,IL20RB,TNIP2,MMP14,IL1B,IL28A,RARA,RC3H1,ALOX12,ABAT,NKAP,TRAF6,VAMP8,NFKBID,BCL10,PRKCA,GRB2,MZB1,ITCH,IL23A,RIPK2,PRA…
GO_FOREBRAIN_DEVELOPMENT	0.293963	1.3524	0.0151515	0.20065	357	251	CXCR4,FEZF1,WNT4,ESR2,NR4A3,WNT2B,FOXP2,DCLK1,SMO,SCN5A,ETS1,SLC6A4,PROX1,TBX19,NR4A2,FYN,INHBA,CSF1R,RARB,CHRD,LRP1,SLC38A2,LHX2,HES1,RBPJ,OXTR,DLX2,LHX1,DPYSL2,PEX13,FGF13,SLC6A3,KDM6B,ROBO2,PTEN,PPARGC1A,TH,SRF,CHD5,RARA,CDON,VLDLR,NOTCH3,TSC1,KDM2B,CREB1,BTG2,EPHB3,GSK3B,CDH1,KRAS,BAD,SOX2,WNT7B,TWSG1,MAPK8IP3,DUOX2,NDEL1,MDK,SEMA7A,NUMB,SRGAP2,PHLPP2,EXT1,APP,SATB2,PITX1,ARHGAP35,TACC1,RTN4,…
GO_NEGATIVE_REGULATION_OF_CELL_CELL_ADHESION	0.358302	1.35275	0.015873	0.200767	138	94	APOA1,CD74,BCL6,HAVCR2,EPB41L5,PAG1,SOCS5,CYLD,BTN2A2,TNFSF4,PPARA,DUSP3,FOXP3,PELI1,SPINT2,SNAI2,IL20RB,ASS1,KLF4,RC3H1,ALOX12,ABAT,SWAP70,NFKBID,ITCH,CDH1,IRF1,IDO1,PRKCD,CEBPB,PTPN2,CD274,DLG1,MARCH7,PRNP,PTK2,IL1RN,MYADM,CD276,SERPINE2,PAWR,NRARP,PDE5A,MAD2L2,LAG3,DUSP22,PRKG1,CASP3,C10orf54,FXYD5,PRKAR1A,ABL1,BMP2,LGALS3,PTPN6,CEACAM1,HMGB1,IL29,RDX,TGFB1,MAP2K5,HLA-DRB1,PDCD1LG2,ADRB2,HFE,P…
GO_STRIATED_MUSCLE_ADAPTATION	0.511863	1.35258	0.0566038	0.200797	23	17	ACTA1,ACTN3,MSTN,GSN,PPARGC1A,TCAP,CFLAR,IL15,HEY2,NPPA,KDM4A,INPP5F,GATA6,CAMTA2,RPS6KB1,PPP3CA,HDAC4
GO_CELLULAR_LIPID_CATABOLIC_PROCESS	0.327576	1.35074	0.0188679	0.202485	151	119	APOA1,CYP26A1,CYP1B1,LPIN1,NEU1,PNPLA3,PLA2G4C,PPARD,AKR1C3,SESN2,PNPLA2,LPIN2,LIPG,SMPD3,SIRT2,GDE1,SMPD1,APOE,NEU4,PEX13,SPHK1,CYP4F3,CEL,BCO2,GM2A,PNPLA6,PLA2G4D,ETFDH,PNPLA8,ACADVL,SRD5A3,RAB7A,PLA2G15,GPCPD1,ETFA,MUT,HEXB,ACOT8,HADHA,LPIN3,ABHD2,MCEE,PLA2G4F,ECI2,INPP5F,ECI1,HADHB,ACAA1,ACOX3,PHYH,GLA,CRABP1,PLCG2,ACAD11,ECH1,GALC,ABHD12,ACADS,MGLL,LIPE,GBA2,CPT1B,ACOX1,BDH2,PCCA,ECHS1,PLA2G…
GO_NEGATIVE_REGULATION_OF_CELL_DIVISION	-0.363351	-1.39573	0.04	0.20479	60	56	OSM,PTCH1,TXNIP,CSNK2A2,RPS6KA2,CSNK2A1,TNKS,E2F7,CHMP4C,PTTG1,ZNF207,ZFYVE19,TOM1L1,MAD2L2,RAD1,APC,PRKAR1A,PSMG2,TEX14,SUSD2,LIF,BUB1,ATRX,BUB3,TOM1L2,CHEK1,HORMAD1,AURKAIP1,ZW10,ATM,KLHL22,E2F8,TTK,VPS4A,INTU,PTTG2,ASPM,AURKB,NME6,CENPF,MAD2L1,BMP7,TPR,BUB1B,PLK1,DMRT1,FBXO5,NANOS2,MSH2,MTBP,MAD1L1,BMP4,BLM,TERF1,MYC,FBXO43
GO_TRANSLATIONAL_ELONGATION	-0.346286	-1.39622	0	0.204805	111	107	MRPS6,GTPBP2,GTPBP1,EEF1A1,MRPL34,EEF1A2,ABTB1,RPLP2,MRPS24,MRPS15,MRPL49,RPLP1,EEF1G,MRPS36,MRPL35,MRPL14,SEPSECS,EEF1D,SELT,DIO2,MRPL45,MRPS18A,EEF2,MRPL22,CHCHD1,MRPL18,MRPL44,MRPL53,HBS1L,MRPS10,MRPL43,MRPL48,MRPL37,MRPS14,EEF1B2,MRPL36,MRPL51,MRPL54,MRPS5,MRPL52,MRPL23,C12orf65,MRPS35,MRPL33,EIF5A2,MRPL28,MRPS22,TRNAU1AP,SECISBP2,MRPS18C,EIF5A,EEF1E1,MRPL11,MRPL39,MRPL9,MRPS18B,DAP3,AURKAIP1…
GO_REGULATION_OF_HEMATOPOIETIC_PROGENITOR_CELL_DIFFERENTIATION	0.406876	1.34892	0.0769231	0.205116	41	33	SCIN,N4BP2L2,HES1,ZBTB1,THPO,FOXC1,FNIP1,CIB1,HIST1H4K,HIST1H4J,FLCN,HMGB2,GATA2,SOS1,GABPA,NFE2L2,TESC,NOTCH1,HIST1H4D,KDM1A,ZNF16,EIF2AK2,HIST1H4E,HIST1H4I,L3MBTL1,HIST1H4C,PDCD2,HIST1H4B,HIST1H4H,PRMT1,HIST4H4,HIST1H4A,HIST1H4L
GO_NUCLEOSIDE_TRIPHOSPHATE_BIOSYNTHETIC_PROCESS	-0.371607	-1.39466	0.0333333	0.205303	64	55	AK7,AK4,PKLR,AK1,C11orf83,TCIRG1,ATP5E,PRKAG2,ATP5I,ATP5G2,AKD1,ATP5L,NME9,TBPL1,ATP5O,ALDOA,ATP5C1,CMPK1,ATP6V0A1,GBAS,UCK1,ATP5J2,NME7,TGFB1,ATP5G3,ATP5B,ATP5F1,NME4,ATP5D,SUCLG1,ATP5J,CTPS2,ATP5H,SURF1,ATP5A1,CHCHD10,CMPK2,NME3,NME6,ATP5G1,UCKL1,STOML2,ATP6V0A4,ATP6V0A2,SLC25A13,ATP5S,DTYMK,ATP5L2,NME1,UCK2,AK8,ADK,CAD,NME2,TYMS
GO_REGULATION_OF_MUSCLE_SYSTEM_PROCESS	0.308379	1.34719	0.0363636	0.205936	195	145	EDN2,IGFBP5,FBXO32,NR4A3,PTGS2,TNNT2,HSPB6,ATP1B1,SCN5A,ACTN3,MSTN,UCN,ERRFI1,RGS2,CTNNA3,OXTR,ZC3H12A,CALCRL,SLC9A1,SPHK1,PTGS1,NOS3,PPP1R12B,PPARGC1A,SRF,KLF4,NOL3,ATP2A1,ABAT,CTDP1,PDE4D,PRKCA,GSK3B,FKBP1B,PIK3CG,MYLK2,CAMK2D,PRKACA,ASPH,DAPK3,ADRA2B,ATP1A1,CLIC2,EP300,MTPN,TNNT1,PAWR,ECE1,NEDD4,NOS1AP,TNNI3,NPPA,AKAP13,PDE5A,MTMR4,DSG2,PRKG1,DSP,P2RX4,NPNT,ADRBK1,JUP,CALM2,CDK9,CAMK2G,CAV1,TR…
GO_NEGATIVE_REGULATION_OF_NEURON_DIFFERENTIATION	0.324747	1.34735	0.0172414	0.206019	191	148	IFRD1,CNTF,SEMA5B,EFNA1,NLGN3,SLC6A4,SEMA3G,HOXA2,NGFR,IRX3,LRP1,DNM3,HES1,APOE,LGALS1,SPP1,FGF13,GPR37L1,CIB1,NTN1,PTEN,SOX9,IL1B,CBFA2T2,SEMA4A,ITM2C,RTN4R,NOTCH3,GDI1,KLK8,GSK3B,B2M,SOX2,RNF6,SEMA7A,SEMA3C,SEMA6C,ADCY6,APP,RTN4,LSM1,ITGB1,SEMA6B,SEMA4B,PTK2,REST,MIB1,ARHGAP4,KATNA1,RHOA,PLXNA3,RAP1GAP,ISL2,ARF6,HMG20A,DIXDC1,KIAA0319,MED1,TBX6,SEMA3E,ZHX2,INPP5F,DDX6,SEMA5A,CAV1,SEMA4G,PSEN1,T…
GO_CARBOHYDRATE_HOMEOSTASIS	0.331832	1.34793	0	0.206025	170	130	PCK1,IGFBP5,HK2,MBD5,FOXO3,PPP1R3G,LEPR,GPI,PDK4,NMB,SESN2,GK,NGFR,LGALS1,GPRC5B,CEBPA,RAB11FIP5,CRY2,VGF,AGER,PTCH1,SLC2A4,STK11,CRY1,PPARGC1A,TH,IL1B,SRF,HK1,INSR,PDK3,CRTC2,ICAM1,SIDT2,FOXO1,ADIPOR2,MCU,BAD,ADIPOR1,ERN1,PRKACA,PRCP,RAB11FIP2,PTPN2,DHPS,CYB5R4,USF1,STAT3,SIRT1,EP300,PIK3CA,FN1,WFS1,SOX4,FOXA1,RAP1A,GNB2L1,GAS6,AACS,INPP5K,OAS1,OGT,CYBA,POLG,PPARG,PTPRN2,PTPN11,PDK2,SIRT6,FOXA3,…
GO_NUCLEOTIDE_BINDING_DOMAIN_LEUCINE_RICH_REPEAT_CONTAINING_RECEPTOR_SIGNALING_PATHWAY	0.447548	1.34758	0.0645161	0.206084	28	26	IKBKG,TNFAIP3,NFKBIA,CYLD,IRAK2,RELA,TRAF6,ITCH,RIPK2,TAB2,RPS27A,UBE2V1,UBA52,FAM105B,TAB1,TAB3,IRAK1,UBB,RNF34,IKBKB,CHUK,CASP8,UBE2N,MAP2K6,MAP3K7,NOD1
GO_REGULATION_OF_FIBROBLAST_GROWTH_FACTOR_RECEPTOR_SIGNALING_PATHWAY	0.480631	1.34667	0.0322581	0.206258	25	21	WNT4,NPTN,SPRY1,SULF1,FGFBP1,DSTYK,PRKD2,FUZ,GPC1,GATA3,WNT5A,CTNNB1,SPRY2,THBS1,RUNX2,NOG,FGFR2,SULF2,FAM20C,FGFBP3,DUSP6
GO_RESPONSE_TO_INTERLEUKIN_6	0.528387	1.34646	0.0909091	0.206387	26	20	CCL2,FOXA2,SELPLG,IL6R,PPARGC1A,RELA,SBNO2,GAB1,STAT3,ST3GAL6,FER,ENTPD2,NFKB1,IL6,CTR9,IL6ST,CHI3L1,PHB,SMAD4,PID1
GO_POSITIVE_REGULATION_OF_CELL_ACTIVATION	0.308402	1.34619	0.0338983	0.20648	311	182	CCL2,CD38,CD74,BCL6,NR4A3,BLOC1S3,GPR183,HAVCR2,MAP3K8,TNFSF9,VNN1,HLA-E,CDKN1A,FYN,HLA-A,SOCS5,TNFSF4,GAB2,CCL5,HES1,LGALS1,FOXP3,HLA-DPA1,ZBTB1,AGER,CD55,PELI1,LCK,TNIP2,MMP14,IL1B,RARA,NKAP,TRAF6,VAMP8,BCL10,GRB2,IL23A,RIPK2,NCK1,BAD,PDPK1,HLA-DRA,RICTOR,CD274,TNFSF13B,DHPS,NLRP3,PRDM1,EGR3,IL15,STX4,FLT3LG,PIK3CA,ADAM8,TNFSF13,CD81,CD276,YES1,CD59,ICOSLG,AP1G1,RAC1,CDC42,F2RL1,GAS6,EPB49,PRKC…
GO_POSITIVE_REGULATION_OF_MAPK_CASCADE	0.295336	1.34591	0.0147059	0.206555	470	344	CCL2,TNF,CXCR4,IL1A,CCL20,IGFBP3,CD74,NPTN,ESR2,PDGFB,PDGFRB,SHC2,IKBKG,GPR183,VEGFA,HAVCR2,MAP3K8,EFNA1,OSM,PELI2,TLR6,GADD45G,SAA1,FPR1,MAP3K13,KISS1,RASSF2,HMGCR,TLR9,GADD45B,CRKL,CSF1R,NGFR,MAP3K3,GCNT2,CCL5,CX3CL1,SDCBP,IL11,SPAG9,ZC3H12A,RAPGEF1,DUSP5,PEA15,RELT,THPO,CCL26,MAP3K2,C3,IL6R,PDE6G,GPR37L1,AVPI1,SASH1,IRAK2,PSAP,CIB1,MAP2K1,PTEN,IL1B,DVL2,GADD45A,ARL6IP5,BRAF,CDON,CRK,TRAF6,INSR…
GO_DNA_METHYLATION_OR_DEMETHYLATION	-0.401773	-1.39187	0.0535714	0.207565	59	42	BAZ2A,GNAS,KDM1B,GATAD2B,ALKBH1,TDRKH,FOS,MLL,TET2,EZH2,APOBEC3F,TET3,ZFP57,MLL5,GATAD2A,FTO,PIWIL4,DNMT3A,CTCF,APOBEC3C,TRIM28,ATRX,ATF7IP,PICK1,MTA2,ALKBH3,EHMT1,TET1,EHMT2,TDG,DMAP1,APEX1,MGMT,MTRR,ALKBH2,TRDMT1,PRMT7,PLD6,HEMK1,DNMT1,BEND3,DNMT3B
GO_MEMBRANE_INVAGINATION	0.448643	1.34359	0.122449	0.207974	48	21	ATG9B,ATG9A,GSN,GULP1,XKR8,SNX3,MFGE8,SMURF1,FNBP1L,RAC1,HGS,VAMP7,DOCK1,FCHO2,BECN1,CHMP2A,ATG7,MYH9,THBS1,CHMP4A,ABCA1
GO_INTRINSIC_APOPTOTIC_SIGNALING_PATHWAY	0.329141	1.34388	0	0.20809	152	140	TNF,NUPR1,HMOX1,DDIT4,CYP1B1,BBC3,DDIT3,PDK1,CIDEB,ERO1L,TRIB3,ZNF385D,CDKN1A,TNFRSF10B,CHAC1,BCL2L11,PPP1R15A,BCL3,PERP,BCL2L2,STK11,STK24,ATF4,NOL3,ATP2A1,ARL6IP5,TMBIM6,PMAIP1,DIABLO,SELK,GSK3B,C16orf5,ITPR1,ZNF385C,BAD,CYCS,PRKCD,MLLT11,ERN1,MOAP1,CEBPB,APOPT1,PPP2R5C,SFN,SIRT1,EP300,ZMAT3,BAG6,CRIP1,TNFRSF1A,HIPK1,TOPORS,BAK1,CASP9,PDCD10,SNW1,RRP8,CUL3,PML,CLU,DDX3X,HINT1,MCL1,PDK2,DDX5,CAS…
GO_VASCULOGENESIS	0.399919	1.34406	0.0425532	0.208175	59	44	ADM,PDGFRB,VEGFA,SMO,TIPARP,ZFP36L1,GJC1,RASIP1,QKI,JUNB,HEG1,WNT7B,PTK2,HEY2,TNNI3,SETD2,FZD4,CAV1,NOTCH1,MYO1E,ENG,CUL7,CXCR7,PAXIP1,HDAC7,EGFL7,ZMIZ1,CCM2,CTNNB1,RASA1,AMOT,YAP1,SGPL1,WARS2,HHEX,ZFPM2,EPHA2,NTRK2,AGGF1,GLMN,TGFBR2,NKX2-5,TIE1,HAS2
GO_ORGANIC_ACID_TRANSPORT	0.321852	1.34364	0.016129	0.20818	261	179	SLC6A13,AKR1C1,SLC6A12,SLC26A11,SLC17A7,NFKBIE,SLC10A5,SLCO2A1,SLC16A11,PPARD,SLCO1A2,NMB,STARD10,SLC22A13,SLC6A16,SLC6A6,PRAF2,ABCC2,SLC26A7,PPFIA4,PPARA,SLC38A4,SLC38A2,PRKAB2,SLC7A9,ACSL1,SLC5A12,APOE,SLC25A1,SLC19A2,SLC16A3,STX1A,RAB3A,CLN8,SLC16A8,ACSL4,SERINC2,SLC16A4,SLC22A4,GLS,CACNB4,SLC26A1,SYT1,SLC17A5,SLC3A2,RIMS1,SERINC3,STXBP1,ARL6IP5,SERINC5,SLC16A2,SLC6A8,SERINC1,VAMP2,PNPLA8,SLC3…
GO_POSITIVE_REGULATION_OF_LYMPHOCYTE_MEDIATED_IMMUNITY	0.400548	1.34448	0.0877193	0.208204	69	47	LTA,TNF,HLA-E,HLA-A,TNFSF4,RSAD2,FOXP3,HLA-B,ZBTB1,HPX,C3,IL1B,TRAF6,IL23A,B2M,NLRP3,FZD5,TNFSF13,AP1G1,LAG3,P2RX7,PRKCZ,STAT5B,GATA3,TRAF2,PVRL2,MALT1,TGFB1,PAXIP1,LAMP1,STX7,CLCF1,HSPD1,ZP3,CADM1,STAT6,CD40,RASGRP1,WHSC1,MSH6,EXOSC3,FADD,PVR,MAP3K7,UNG,IL12A,CD226
GO_NEPHRON_DEVELOPMENT	0.350623	1.343	0.0338983	0.208324	115	83	WNT4,PDGFB,PDGFRB,SMO,ACTA2,MTSS1,NPHS1,CALB1,SULF1,EYA1,IRX3,HES1,WNK4,LHX1,WNT6,FOXD1,PTCH1,PAX8,SOX9,DCHS1,NOTCH3,VANGL2,WNT7B,PKD1,FMN1,SIX2,DLG1,KLHL3,LGR4,TACSTD2,GZF1,OSR1,AHI1,HOXA11,BASP1,HNF1B,IQGAP1,NPNT,MPV17,KIF26B,WWTR1,NOTCH1,GATA3,BMP2,SOX8,MYO1E,ILK,ADAMTS16,KIRREL3,ENPEP,FAT4,MAGI2,PECAM1,PGF,LAMB2,CTNNB1,CTNNBIP1,PLCE1,LAMA5,IRX2,GLI3,ITGA3,PODXL,EGR1,COL4A4,SIX1,FGF8,BMP7,NOG,…
GO_UROGENITAL_SYSTEM_DEVELOPMENT	0.307964	1.34408	0.0153846	0.208417	299	227	WNT4,ESR2,PDGFB,PDGFRB,CRLF1,VEGFA,AKR1B1,PCSK9,ID3,SMO,ACTA2,GCNT3,PLAG1,CDKN1C,ARG2,PROX1,TIPARP,MTSS1,SIX4,PCSK5,FBN1,SPRY1,NPHS1,CALB1,SULF1,EYA1,IRX3,RARB,BCL2L11,JMJD6,HES1,WNK4,LHX1,WNT6,FOXD1,CAT,PTCH1,FOXC1,C1GALT1,PAX8,SDC4,PSAP,ROBO2,ASS1,PTEN,SOX9,DCHS1,STRA6,RARA,TFAP2A,NOTCH3,TSC1,VANGL2,BMPER,EPHB3,RRM2B,ARID5B,HOXC11,IFT20,WNT7B,TNC,PKD1,FMN1,OSR2,SIX2,AMH,FEM1B,TGFBR1,DLG1,KLHL3,…
GO_KERATAN_SULFATE_METABOLIC_PROCESS	0.449283	1.34255	0.0833333	0.208622	33	22	CHST1,ST3GAL1,B4GALT4,B4GALT3,GLB1,ST3GAL4,HEXA,ST3GAL3,SLC35D2,ST3GAL6,B3GNT1,HEXB,B4GALT1,GALNS,PRELP,B3GNT2,GNS,B3GNT3,B4GALT5,ST3GAL2,B4GALT2,B4GALT6
GO_POSITIVE_REGULATION_OF_DNA_REPAIR	-0.397801	-1.38995	0.0487805	0.209282	38	37	EYA1,RNF168,NPAS2,CEBPG,UIMC1,FAM178A,CBX8,SIRT1,RPS3,APBB1,UBE2V2,BABAM1,EYA3,C12orf5,HMGB1,PRKCG,TRIM28,FAM175A,NUDT16,KIAA0146,EGFR,FOXM1,RNF8,H2AFX,ERCC8,UBE2N,BRCC3,APEX1,MGMT,TMEM161A,BRE,KDM4D,SETMAR,ANKRD32,PCNA,BRCA1,RIF1
GO_ORGANIC_ANION_TRANSPORT	0.307362	1.34115	0	0.210424	387	269	APOA1,SLC6A13,AKR1C1,CA9,SLC6A12,SLC22A20,LDLR,SLC26A11,SLC17A7,NFKBIE,CA5B,SLC10A5,SLCO2A1,SLC16A11,PPARD,SLCO1A2,NMB,STARD10,SLC22A13,SLC6A16,SLC6A6,PRAF2,ABCC2,SLC26A7,PPFIA4,PPARA,SLC22A11,SLC38A4,SLC38A2,SLC2A3,PRKAB2,SLC7A9,ACSL1,SLC5A12,APOE,SLC4A5,HBA2,SLCO4A1,SLC25A1,SLC19A2,PLA2G10,SLC16A3,STX1A,RAB3A,CLN8,SLC16A8,ACSL4,APOC1,SERINC2,SLC16A4,ABCG1,SLC22A4,GLS,CACNB4,SLC26A1,SYT1,SLC17A5…
GO_HEART_PROCESS	0.378313	1.34029	0.047619	0.211149	85	60	CXCR4,FGF12,TNNT2,ATP1B1,SCN5A,KCNE2,SCN4B,KCNE1L,GJC1,SLC9A1,KCNH2,RPS6KA2,SCN1B,MYH6,PDE4D,VEGFB,TCAP,SNTA1,MYLK2,CAMK2D,PPP1R13L,ATP1A1,PIK3CA,TNNI3,CDC42,AKAP13,ATG5,SMAD5,ADRBK1,GAA,CAV1,MAP2K3,SRC,ATP1A3,SOD1,CSRP3,TTN,TNNI2,TNNC1,NEDD4L,TPM1,GPX1,MYL2,ACE,SCN3B,GJA5,MTOR,PKP2,MAP2K6,GJA1,DNM1L,TAZ,GPD1L,NKX2-5,SRSF1,CACNA2D1,ATP1A2,NUP155,ANK2,KCNQ1
GO_RESPONSE_TO_PLATELET_DERIVED_GROWTH_FACTOR	0.498275	1.34005	0.08	0.211182	18	17	CCL2,PDGFRB,FYN,ERRFI1,HYAL1,CREB1,FN1,CORO1B,YES1,IQGAP1,FER,SRC,PTN,PDGFD,CCNA2,DNMT1,HAS2
GO_REACTIVE_OXYGEN_SPECIES_METABOLIC_PROCESS	0.34512	1.34042	0.0689655	0.211219	96	74	DDIT4,CYP1B1,PDGFB,ARG2,PDK4,DUOXA2,CYP1A2,PRDX1,HBA2,DDAH2,PXDNL,CAT,AOX1,NOS3,GCH1,ALOX12,SOD2,PMAIP1,DUOXA1,DUOX2,PXDN,CYB5R4,CYR61,GPX3,GBF1,NDUFS4,NOXO1,SH3PXD2A,SOD3,P2RX7,CYBA,SH3PXD2B,PRDX5,ATPIF1,ATP7A,RFK,PLA2R1,NQO1,SOD1,NOX4,LRRK2,PRDX2,PRDX4,NDUFS3,NCF2,NDUFA13,GCHFR,DRD5,PRDX6,POR,GPX1,PARK7,NDUFAF2,AKT1,NNT,IMMP2L,PRDX3,SPR,CCS,EDN1,GLS2,NDUFS1,CTGF,DUOX1,NOX5,EPHX2,BNIP3,MAOB,LRRC…
GO_INTRACELLULAR_RECEPTOR_SIGNALING_PATHWAY	0.325451	1.33936	0.030303	0.211904	168	144	ESR2,NR4A3,IKBKG,KDM3A,ALOXE3,TNFAIP3,NFKBIA,NR1D1,BRD8,PPARD,NR4A2,NR4A1,CYLD,RARB,PPARA,PPAP2A,CRY2,PADI2,NR1D2,IRAK2,CDK7,CRY1,CALCOCO1,PPARGC1A,RARA,CREM,IRF7,RELA,TRAF6,PDK3,PIM1,ARNT,ITCH,THRB,RIPK2,RBFOX2,UBR5,NR6A1,TAB2,NCOA6,NR3C1,RPS27A,UBE2V1,UBA52,STAT3,PIAS1,MED13,NCOA1,MED14,NR2F6,NCOA3,RXRB,DAXX,NR2F2,NEDD4,EGLN2,LSM14A,RXRA,UBE3A,NR2F1,RARG,SNW1,FAM105B,TADA3,TAF7,MAVS,MED30,CYP24…
GO_NEGATIVE_REGULATION_OF_TUMOR_NECROSIS_FACTOR_SUPERFAMILY_CYTOKINE_PRODUCTION	0.455728	1.33895	0.12963	0.21228	44	25	HAVCR2,TNFAIP3,ERRFI1,BCL3,FOXP3,ZC3H12A,ACP5,RARA,NFKBIL1,MC1R,CD274,TSPO,GAS6,GPNMB,HSF1,PTGER4,PTPN22,GSTP1,TWIST1,ARRB2,TLR4,LGALS9,AXL,TRIM27,IRAK3
GO_EMBRYONIC_PLACENTA_MORPHOGENESIS	0.479871	1.33876	0.153846	0.212329	22	19	ADM,CDKN1C,SPINT1,ZFP36L1,DNAJB6,ST14,GRB2,WNT7B,FZD5,NCOA1,CYR61,SETD2,GRHL2,SOCS3,RSPO3,TRIM28,GJB5,FGFR2,LEF1
GO_CYCLIC_NUCLEOTIDE_MEDIATED_SIGNALING	0.410143	1.33818	0.0952381	0.212478	46	33	RAPGEF4,ADM,NPR3,APOE,ADCY4,SOX9,PDE2A,PDE4D,ADCY6,EIF4EBP2,NDUFS4,GPR126,GAL,KSR1,PRKG1,DGKQ,PCLO,EPHA5,EDNRB,ADCY9,AKAP6,GUCY1B3,RAPGEF2,MAPK7,RAPGEF3,ADCYAP1R1,PDE7A,NUDT4,SLC9A3R1,PDE9A,ADCY7,ADCY3,PDE3A
GO_RESPONSE_TO_ENDOPLASMIC_RETICULUM_STRESS	0.320477	1.33836	0.030303	0.212635	233	217	CCL2,ATF3,YOD1,DNAJB9,BBC3,DDIT3,ERO1L,TRIB3,HERPUD1,PDIA2,DNAJB2,TNFRSF10B,CHAC1,ANKZF1,BCL2L11,PPP2R5B,PPP1R15B,PPP1R15A,AGR2,TSPYL2,SEC61G,UFM1,IL8,TRIM13,GFPT1,RNF103,ATF4,FAF2,CTDSP2,KLHDC3,ZBTB17,AARS,ATP2A1,TMBIM6,EDEM1,CREB3L3,PMAIP1,TMUB1,FKBP14,P4HB,OS9,PARK2,SELK,GSK3B,ASNS,ITPR1,FBXO2,DNAJC3,EIF2AK3,NCK1,CTH,MAN1B1,ERN1,ATP6V0D1,TPP1,JKAMP,CEBPB,WIPI1,DERL1,NRBF2,GET4,AMFR,ERP44,ACADV…
GO_FOREBRAIN_NEURON_DEVELOPMENT	-0.46398	-1.38691	0.0851064	0.212778	34	24	ROBO2,UQCRQ,ROBO1,PLXNA3,RAC1,RAC3,GNAQ,ATF5,ATP7A,DISC1,SLIT2,FGFR1,WNT5A,RAPGEF2,NRP1,OGDH,FGF8,FGFR2,ARX,DRD1,SEMA3A,DCLK2,LHX6,SLIT1
GO_REGULATION_OF_ADHERENS_JUNCTION_ORGANIZATION	0.392469	1.33676	0.107143	0.213335	50	41	WNT4,VEGFA,EPB41L5,SLC9A1,SDC4,PTEN,MMP14,TSC1,FMN1,LIMS1,DAPK3,PTK2,APOD,RAC1,WDPCP,EPB49,ROCK1,DLC1,PTPRJ,RHOD,CORO1C,BCAS3,LDB1,S100A10,SLK,PPM1F,SRC,RDX,ITGB1BP1,CLASP1,PTPN23,PHLDB2,EFNA5,THBS1,EPHA3,SMAD3,RCC2,ROCK2,MACF1,CLASP2,ACVRL1
GO_LABYRINTHINE_LAYER_DEVELOPMENT	0.420793	1.33725	0.0612245	0.213399	44	38	ADM,NSDHL,HES1,SPINT1,RBPJ,ZFP36L1,EGLN1,MAP2K1,JUNB,GAB1,DNAJB6,ST14,GRB2,WNT7B,FZD5,NCOA1,SENP2,CYR61,HEY2,GRHL2,SOCS3,HS6ST1,TMED2,BIRC6,RSPO3,WNT2,PLCD1,HEY1,OVOL2,MAPK1,AKT1,PLCD3,GJB5,CASP8,FGFR2,FBXW8,CDX2,LEF1
GO_ENDOCARDIAL_CUSHION_MORPHOGENESIS	0.433198	1.33682	0.105263	0.213544	22	21	TBX2,RBPJ,SNAI1,SNAI2,SOX9,DCHS1,MSX1,NOTCH1,BMP2,MDM2,ENG,ISL1,BMPR1A,TWIST1,HEY1,TBX20,MSX2,FGF8,HEYL,SMAD4,TGFB2
GO_TRANSMEMBRANE_RECEPTOR_PROTEIN_TYROSINE_KINASE_SIGNALING_PATHWAY	0.289127	1.33688	0.015873	0.213702	498	398	CD7,CCL2,FIGF,FGF12,DDIT4,NPTN,PDGFB,PDGFRB,SHC2,GRB7,VEGFA,ATP6V1G2,EFNA1,VEGFC,FGF17,TNK1,TIPARP,DDR2,PAG1,PILRA,MTSS1,PDK4,FYN,RASSF2,SOCS5,SULF1,PIK3R3,NRG2,CSF1,FGFBP1,FOXO4,CSF1R,SIRT2,NGFR,AREG,CSRNP1,EREG,GAB2,NRG4,MMP9,SDCBP,HBEGF,AKT1S1,WASF2,RAPGEF1,ERBB3,FOXC1,NRTN,LCK,BAIAP2L1,REPS2,SRMS,TXNIP,DDR1,FRK,ATP6V1A,PTEN,SOX9,NAMPT,ATP6V0D2,ADAM17,CBL,IGF1R,GALNT3,ATP6V0E1,TIAL1,CRK,INSR,A…
GO_LEARNING	0.344757	1.33548	0.0526316	0.214716	131	83	GRIN2A,NPTN,PTGS2,FOXP2,NLGN3,UCN,FYN,HMGCR,DLG4,FGF13,PPP1R1B,CLN8,PTGS1,TH,SRF,STRA6,BRAF,ARF4,CREB1,BTG2,MECP2,PARK2,KRAS,SLC8A2,IFT20,FOS,SYNJ1,MLL,APP,ITGB1,ARC,EIF4A3,DEAF1,MAPK8IP2,PPP3CB,ATP8A1,EPM2A,TANC1,NF1,HTT,MEIS2,SHANK2,RIC8A,ATP1A3,PRKAR2B,NTS,PTN,SNAP25,ADRB2,HIF1A,CLN3,UBA6,ATAD1,DRD5,GMFB,JUN,VDAC1,GPR52,FOSL1,NDRG4,PPT1,CDK5,SYNGAP1,COMT,TACR1,MTOR,JPH3,BCHE,NTRK2,DGKI,EIF2AK4…
GO_NEUROMUSCULAR_PROCESS_CONTROLLING_BALANCE	0.424813	1.33569	0.0645161	0.21488	51	32	NR4A3,CNTNAP1,DLG4,CLN8,CAMTA1,AARS,GM2A,NLGN2,RBFOX2,TPP1,APP,MYO7A,ABR,HEXB,RAC3,GAA,GIGYF2,MYH10,ABL1,PCDH15,GRIN2C,HERC1,CLN3,PAFAH1B1,SLC1A3,ALDH1A3,USH1G,USH1C,JPH3,BCR,NBN,CDH23
GO_SPINAL_CORD_DEVELOPMENT	0.372102	1.33549	0.0980392	0.214942	106	64	DLL4,SMO,PROX1,HOXC10,NKX6-1,NOVA1,CHRD,PLXDC1,LHX1,DPYSL2,LHX4,NPFF,PTCH1,CLN8,MNX1,SOX12,VLDLR,TULP3,PKD1,BAG3,GATA2,SOX4,PHGDH,MPST,ISL2,MDGA1,SRD5A1,RNF2,NF1,GIGYF2,LMO4,NOTCH1,MED12,SUFU,PTN,SLIT2,DCC,ISL1,GDPD5,PBX3,GDF11,GLI3,RAPGEF3,DYNC2H1,AKT1,TBX20,ABT1,INTU,MTOR,ACTL6A,IFT122,HOXB8,PTBP2,IFT172,NOG,EED,ERCC2,PKD2,TCTN1,ZNF259,AKAP5,GLI2,ZC4H2,PTPRS
GO_REGULATION_OF_DNA_REPAIR	-0.372234	-1.38355	0.0392157	0.214996	75	71	FIGN,EYA1,TERF2IP,RNF168,POLH,NPAS2,RNF169,UBR5,CEBPG,UIMC1,FAM178A,UBE2V1,CBX8,SIRT1,RPS3,APBB1,UBE2V2,BABAM1,DEK,PML,TRIP12,CDK9,SIRT6,EYA3,PPP4R2,HMGA2,PPP4C,C12orf5,HELB,HMGB1,KDM1A,OTUB1,PRKCG,TWIST1,TRIM28,FAM175A,CHEK1,NUDT16,KIAA0146,USP1,TFIP11,EGFR,FBXO18,FIGNL1,CUL4A,FOXM1,RNF8,WHSC1,H2AFX,ERCC8,TERF2,UBE2N,POLQ,BRCC3,APEX1,MGMT,RTEL1,TMEM161A,BRE,KDM4D,SETMAR,ANKRD32,RAD52,OGG1,RAD51,…
GO_FIBRIL_ORGANIZATION	0.494394	1.33431	0.14	0.215419	19	15	TNXB,GSN,APP,CST3,MFAP4,HSP90AB1,ILK,ADAMTS3,B4GALT7,FKBP1A,RIPK3,RIPK1,LTBP2,MFAP5,COL5A1
GO_POSITIVE_REGULATION_OF_CYCLIC_NUCLEOTIDE_METABOLIC_PROCESS	0.369404	1.3344	0.1	0.215628	109	60	ADM,ADORA2A,GUCA1B,RAMP1,CRHR1,UCN,HPCA,RUNDC3A,APOE,GNAS,CALCRL,ADCY4,ACR,NOS3,PRKCA,MC1R,ADCY6,TIMP2,WFS1,AVPR2,ECE1,AKAP12,GNB2L1,GIPR,PTHLH,CALM2,NF1,RAF1,GSK3A,CAP1,PTGER4,CAP2,EDNRA,WNT5A,GPR65,ADCY9,ADRB2,ADNP,CALM3,DRD5,CXCL11,ADRB1,RAPGEF3,CALM1,VIPR2,ADCYAP1R1,CXCL10,ADORA2B,DRD1,ADCY7,P2RY11,GPR161,ADCY3,FZD2,GNAL,AKAP5,ABCA1,GPER,GUCY1A3,NPR1
GO_MRNA_3_END_PROCESSING	-0.372663	-1.3838	0.075	0.215636	72	69	SRSF9,SARNP,PCF11,SRSF4,ZC3H11A,APP,SLU7,ZC3H3,PABPC1,EIF4A3,SSU72,NCBP2,PAF1,AHCYL1,THOC6,PAPOLA,SRRM1,U2AF2,SRSF11,CPSF6,WDR33,POLDIP3,RBM8A,CDC73,UPF3B,LSM11,PABPN1,CASC3,CHTOP,CPSF7,NUDT21,CSTF3,DHX38,DDX39B,PAPOLG,CDC40,TUT1,SYMPK,THOC7,CPSF1,CLP1,SRSF3,CSTF1,THOC2,THOC3,RNPS1,THOC5,POLR2D,DDX39A,SRSF5,FIP1L1,SLBP,U2AF1,MAGOH,THOC1,CPSF2,PABPC1L,LEO1,SRSF6,CSTF2T,MTPAP,ZNF473,GRSF1,SRSF1,SRS…
GO_NEGATIVE_REGULATION_OF_GENE_EXPRESSION_EPIGENETIC	-0.348961	-1.38199	0	0.215705	112	92	SIRT4,PHF1,HDAC5,SIRT2,BAZ2A,UBE2B,HIST1H3H,HIST1H4K,MORF4L2,MECP2,BMI1,BAHD1,HIST1H4J,JARID2,SIRT1,MBD1,HIST1H2AC,EZH2,HIST1H2AE,HIST2H3D,H3F3A,RRP8,EPC1,MBD3,HIST1H3D,MLL2,H3F3B,H2AFB1,ARID1A,AEBP2,MBD2,TNRC18,SMARCA5,HIST1H3I,HIST3H2A,HIST1H4D,SUZ12,DOT1L,MTF2,H2AFV,CREBZF,HDAC2,DPY30,DNMT3A,HIST2H2AC,H2AFZ,HILS1,H2AFJ,MORF4L1,BAHCC1,UBR2,HIST1H4E,RBBP7,SIRT5,PHF19,MSL3,HIST1H2AK,HAT1,HIST1H4I…
GO_MORPHOGENESIS_OF_AN_EPITHELIUM	0.292439	1.33455	0	0.215737	400	320	SCNN1B,FRZB,IGFBP5,DLL4,ADM,WNT4,VCL,CA9,VEGFA,SMO,TBX2,ITGA5,MYCN,VEGFC,PROX1,EPB41L5,MTSS1,CLIC4,SIX4,DLG3,SPRY1,CSF1,CSF1R,EYA1,IRX3,AREG,RIPK4,LHX2,GRHL3,HES1,SPINT1,RBPJ,WNK4,HBEGF,LHX1,WNT6,FOXD1,RASIP1,RBM15,PTCH1,PAX8,SDC4,SNAI1,DDR1,NTN1,CCDC40,SOX9,MMP14,SRF,STARD13,DCHS1,KLF4,DVL2,ADAM17,RARA,IPMK,TFAP2A,HOXA5,TRAF6,TSC1,KDM2B,GNA13,VANGL2,BCL10,TULP3,MPP5,ST14,GRB2,RAP2A,KRAS,ACVR1,PL…
GO_CELLULAR_AMINO_ACID_BIOSYNTHETIC_PROCESS	-0.360874	-1.38084	0.0188679	0.215866	93	76	BCAT1,MTHFD2,NOXRED1,PADI2,BHMT,GLS,ASS1,DPYD,GCH1,ABAT,GPT2,ASNS,GOT1,CTH,CARNS1,DHPS,GLUL,OAT,GLUD1,PSAT1,SRR,PHGDH,PLOD1,GATM,DHFRL1,ADI1,GPT,ATPIF1,NAGS,EIF2B2,ASPA,GADL1,FOLH1,PSPH,ENOPH1,MTHFD2L,CCBL1,APIP,GGT1,GAD1,MTHFD1L,SHMT2,SLC1A3,AHCY,BCAT2,EIF2B4,PADI1,GLS2,MRI1,PYCR1,GOT2,ALDH18A1,SEPHS2,PYCR2,PADI3,ASNSD1,ASL,SHMT1,ALDH4A1,MTRR,MTR,MTAP,EIF2B1,FPGS,MTHFS,GART,CPS1,AASDHPPT,THNSL1,…
GO_POSITIVE_REGULATION_OF_CELL_DIVISION	0.350211	1.33456	0.0862069	0.216015	132	99	IL1A,FIGF,WNT4,PDGFB,PDGFRB,AURKC,VEGFA,OSM,VEGFC,SIRT2,ANAPC11,EREG,UBE2B,CAT,PTEN,IL1B,GOLGA2,SVIL,INSR,MACC1,OR2A4,VEGFB,MDK,EGF,FAM178A,RAB1A,PRKCE,FAM59A,GIPC1,PHIP,RHOA,TGFB3,CDC42,NSMCE2,CUL3,YBX1,AURKA,THBS4,PLCB1,TGFA,PKN2,SH2B1,RB1,SPAST,MSX1,ANAPC10,PKP4,GORASP1,RXFP3,CDC25B,TGFB1,BECN1,CSPP1,PTN,PDGFD,FGF5,WNT5A,UBE2C,LRP5,PGF,KIF14,ITGB1BP1,PDGFC,KIF3B,SMC5,ZNF16,CDC6,RACGAP1,PHB2,PD…
GO_REGULATION_OF_ATPASE_ACTIVITY	0.388916	1.33344	0.0877193	0.216231	61	50	TNNT2,ATP1B1,DNAJB1,ATP1B2,TLR9,DNM2,GABARAPL2,TOR1AIP2,CNN3,RAB3A,HSPA2,MYH6,DNAJB6,ATP1B3,PXK,ABCA7,TNNI3,DNAJC24,DNAJC7,TOR1AIP1,RAB4A,SUMO1,ATPIF1,TPM2,DNAJC1,TNNT3,ADRB2,CHTOP,PLSCR1,TNNC1,METTL21A,AHSA2,SNRNP70,TPM1,PFN1,RAPGEF3,PAM16,DNAJC9,DNAJB11,TMEM64,PFN2,VMA21,HNRNPU,AHSA1,PPIF,OXA1L,DNAJC2,SETMAR,BRSK2,UHRF1
GO_POSITIVE_REGULATION_OF_PEPTIDYL_TYROSINE_PHOSPHORYLATION	0.350557	1.33362	0.0793651	0.216255	162	110	CD74,PDGFB,CRLF1,VEGFA,CNTF,EFNA1,OSM,ITGA5,VEGFC,FYN,CSF1R,EREG,CCL5,HES1,IL11,GPRC5B,CSF3,ERBB3,CSF2,HPX,IL6R,STK11,DVL2,ADAM17,STAP2,UNC119,ICAM1,IL23A,RIPK2,VEGFB,EGF,RICTOR,FGFR3,ADRA2B,STAT3,IL15,ITGB1,PTPN1,CD81,TNFRSF1A,YES1,HAX1,GAS6,EHD4,TNK2,THBS4,SOCS3,TGFA,TEX101,ABL1,LRP4,PTGER4,ABI1,IL29,LIF,PPAP2B,SRC,TGFB1,HDAC2,CNTN1,IL31RA,IL6,GHR,HSPH1,LYN,TEC,ISL1,IL18,SEMA4D,ADNP,CLCF1,ARL2B…
GO_CARDIAC_CELL_DEVELOPMENT	0.39424	1.33261	0.08	0.216997	49	35	PDGFRB,VEGFA,PROX1,NEXN,SRF,MYH11,MYH6,TCAP,CAMK2D,FHOD3,TBX3,CXADR,MEF2A,NEBL,HEY2,MAML1,NPPA,ATG5,PDLIM5,MYH10,NOTCH1,GATA4,FHL2,CSRP3,TTN,SGCB,LMNA,CDK1,MYL2,MTOR,CCNB1,OBSL1,MYLK3,NKX2-5,JAG1
GO_RETINA_MORPHOGENESIS_IN_CAMERA_TYPE_EYE	0.437974	1.3324	0.113208	0.217072	45	31	PROX1,CALB1,SDK2,LHX1,ROM1,SOX9,ATP8A2,TFAP2A,CDON,PVRL3,HIPK1,TOPORS,LRP6,PTPRM,CCDC66,AHI1,MAN2A1,SOX8,RORB,PTN,THY1,DSCAM,LRP5,SDK1,RP1,HIPK2,IRX5,TSPAN12,RDH13,ARL6,FJX1
GO_SKIN_DEVELOPMENT	0.323943	1.33101	0	0.218457	211	152	IGFBP5,SPRR1A,SPRR2E,SMO,ALOXE3,ARRDC3,FLG,SPRR1B,SPRR2F,NSDHL,DNASE1L2,CLIC4,AKR1C3,ASPRV1,LDB2,INHBA,ERRFI1,HOXC13,IRF6,EREG,LHX2,GRHL3,RBPJ,CLDN4,GNAS,FOSL2,CSTA,SPRR2D,EDA,SNAI1,TXNIP,DDR1,MAP2K1,SOX9,SRF,FA2H,AARS,ATP8A2,ALOX12,RELA,COL1A1,VANGL2,CBX7,ST14,SOX21,DHCR24,CERS3,KRT17,PKD1,FOXE1,CD109,SFN,LGR4,TMEM79,ACVR1B,SOS1,LATS1,CTSL2,SAV1,C1orf172,WNT10A,CDC42,FUZ,EXPH5,ADAM9,DSP,MED1,CAS…
GO_REGULATION_OF_PEPTIDYL_THREONINE_PHOSPHORYLATION	0.411528	1.33047	0.104167	0.218966	37	33	DDIT4,WNK3,TRIM6,SIRT2,PPP1R15A,SPHK1,GSK3B,RIPK2,EGF,PRKAG2,PARD3,INPP5K,OGT,EPB49,CALM2,SPRED2,AXIN1,CAB39,TGFB1,TRPC6,WNT5A,CALM3,SPRED1,SMAD7,SPRY2,MAPK1,CALM1,UBE2K,CHI3L1,BMP7,STOX1,PLK1,KIAA1199
GO_AMMONIUM_ION_METABOLIC_PROCESS	0.332944	1.32939	0.0327869	0.220243	169	125	APOA1,GRIN2A,AKR1C1,LPIN1,AKR1C2,SAT1,AKR1B1,PLA2G4C,SAT2,DMGDH,NR4A2,AKR1C3,LPIN2,SMPD3,SLC44A4,SMPD1,ACHE,PLA2G10,SPHK1,SLC6A3,BHMT,SAMD8,SMOX,SLC22A4,PHOSPHO1,CDS1,TH,ACER2,GCH1,MAOA,MECP2,PARK2,BTBD9,PNPLA6,CEPT1,DBI,LCAT,PLA2G4D,PNPLA8,DHPS,MBOAT2,SGPP2,SLC27A1,PLA2G15,ACER3,LPCAT4,PLA2G16,SLC44A2,ABHD3,SPHK2,LPIN3,CHKA,SRD5A1,AZIN1,SGMS2,TMLHE,SMS,PLA2G4F,SPTLC1,GPLD1,PLBD1,SLC44A1,ATP7A,SL…
GO_NEURON_DEVELOPMENT	0.288783	1.32876	0	0.22105	687	485	CXCR4,APOA1,ADM,FEZF1,VCL,RND1,NR4A3,KLF7,BLOC1S3,TMC1,VEGFA,ARTN,CNTF,ULK1,SEMA5B,EFHD1,DCLK1,EFNA1,NLGN3,CDKN1C,CNTNAP1,UCN,RP1L1,NR4A2,FYN,HOXA2,TLR9,SIAH2,CSF1R,KIF5A,NGFR,CELSR3,AREG,DNM2,LAMA2,FRY,LHX2,CCDC64,HES1,APOE,SCARF1,LHX1,DPYSL4,DLG4,DPYSL2,CAMSAP3,LHX4,RTN4RL2,FOXD1,PLA2G10,AGER,ZSWIM6,STRN,NRTN,GLDN,DFNB31,STK11,GFRA3,RAB3A,SDC4,MNX1,FEZ1,ACSL4,ROBO2,NTN1,PTEN,TH,SRF,SEMA4A,SPRY3…
GO_SYNAPTIC_TRANSMISSION_GLUTAMATERGIC	0.521789	1.32734	0.148936	0.222939	22	17	GRIK2,SLC17A7,CACNB4,PARK2,CNIH2,ALS2,NAPA,NF1,CLSTN3,GRIK5,CDH8,ADRB2,UNC13B,SLC1A4,CDK5,SHC3,CNIH3
GO_REGULATION_OF_CENTROSOME_DUPLICATION	-0.446047	-1.37457	0.0652174	0.223126	32	30	CHMP5,CHMP1B,CHMP4C,CHMP4B,PDCD6IP,CHMP1A,NPM1,SPICE1,CHMP3,RBM14,CHMP2B,TRIM37,VPS4B,PLK4,CHMP2A,TMEM67,CEP76,XPO1,CCNF,ROCK2,AZI1,NUBP1,CDK5RAP2,PLK2,CHORDC1,GEN1,CENPJ,MDM1,XRCC3,BRCA1
GO_RESPONSE_TO_XENOBIOTIC_STIMULUS	0.385334	1.3269	0.0634921	0.223357	105	64	AOC2,AKR1C1,CYP1B1,AOC3,CYP2C19,AS3MT,UGT1A6,AHRR,CYP1A2,ACSL1,PTGS1,ABP1,AIP,GCLC,MGST1,MGST3,CYP2C9,GSTM3,CYP2E1,AKR7A3,RB1,NAT1,C12orf5,EPHX1,NQO1,DNAJA2,CMBL,SULT1B1,SLITRK5,PON3,FMO3,CRYZ,CYP2D7P1,AKR7A2,GSTP1,GGT1,POR,GPX1,GSTO1,AHR,GSTM4,CYP2D6,RORC,RHBDD3,MGST2,GSTM2,GSTA4,ACY1,ALDH3A1,GSTO2,BPHL,CES2,CYP3A5,GSS,CYP2C18,EPHX2,HNF4A,CYP2W1,E2F1,CYP2J2,SULT1A1,ACY3,MCM7,SULT1A2
GO_FATTY_ACID_METABOLIC_PROCESS	0.296866	1.32648	0.015625	0.223823	296	225	TNXB,EDN2,CD74,CYP1B1,MSMO1,LPIN1,AKR1C2,PTGS2,ALOXE3,CYP2C19,PLA2G4C,ACSS2,ACSS1,PPARD,AKR1C3,SESN2,LPIN2,SCD,HSD17B12,ACOT1,PPARA,PRKAB2,CYP1A2,ACSL1,HPGD,ACLY,GPX4,FASN,PLA2G10,ELOVL5,PEX13,C3,SPHK1,PTGS1,ACSL4,CYP4F3,PER2,PPARGC1A,CEL,TH,QKI,FA2H,ELOVL1,LIPT2,SC5DL,ALOX12,CREM,ABHD5,FAAH2,ADIPOR2,ELOVL7,GGT7,DAGLB,ALKBH7,ADIPOR1,ETFDH,MAPKAPK2,PNPLA8,ACADVL,PRKAG2,MAPK3,PECR,SLC27A1,SCD5,PLA2…
GO_ADULT_LOCOMOTORY_BEHAVIOR	0.371624	1.32589	0.0615385	0.223872	80	50	FOXA2,FGF12,NPC1,NR4A2,CSTB,CLN8,CACNB4,TMOD1,TSC1,MECP2,GRIN2D,PARK2,BTBD9,SPTBN4,NTAN1,APP,DNM1,LGI4,PUM1,OXR1,ARCN1,SLITRK6,GIGYF2,SNCG,ATP1A3,MAPT,ABHD12,PAFAH1B1,PBX3,EFNB3,TBCE,EPS8,HIPK2,PPT1,PARK7,EPHA4,GLRB,CNP,HTRA2,HOXB8,DMBX1,FXN,ARRB2,ID2,ADAM22,CHD7,DRD1,CTNS,NTSR1,ATP1A2
GO_SECRETION_BY_CELL	0.293267	1.32598	0	0.224039	486	351	FIGF,RAPGEF4,APOA1,ADM,VCL,TREM1,PDGFB,NR4A3,SCIN,BLOC1S3,VEGFA,C2CD4A,SPARC,CLEC3B,SLC17A7,VEGFC,CRHR1,TF,RARRES2,TLR6,QSOX1,PCSK5,INHBA,SYT11,ISLR,SMPD3,SLC44A4,VAMP5,PPFIA4,TRIM9,SLC38A2,CPLX3,BAIAP3,CCL5,RBPJ,RAB8B,STX11,GNAS,RAB11FIP5,SYT5,HABP4,ARL4D,FOXD1,VGF,EXOC3L1,SERPINA1,NPFF,RAB26,STX1A,A1BG,RAB3A,SYT17,PI4K2A,PIK3CD,PSAP,GLS,TMF1,SYT1,RIMS1,RAB11FIP1,SCRN1,STXBP1,SEPP1,LAMP2,S100A13…
GO_SKELETAL_MUSCLE_TISSUE_REGENERATION	0.470257	1.3254	0.153846	0.224086	27	19	IFRD1,MSTN,NACA,FZD7,CFLAR,MTPN,EZH2,BCL9,ENO3,MAPK14,LARGE,BIN3,GPX1,SEPN1,ANXA1,PLAU,SOX15,GJA1,WNT10B
GO_POSITIVE_REGULATION_OF_CELL_DEVELOPMENT	0.289636	1.32559	0.015625	0.224087	472	353	LTA,CXCR4,APOA1,FEZF1,RNF112,BCL6,NPTN,NEU1,VEGFA,CNTF,SMO,NLGN3,PLAG1,VEGFC,PROX1,EPB41L5,BEND6,TRPV2,NEGR1,FYN,CSF1,CPEB3,SIRT2,NKX6-1,NGFR,IRX3,RARB,DNM2,GCNT2,PPP2R5B,CCL5,CX3CL1,HES1,SPINT1,APOE,SDCBP,SCARF1,GPRC5B,SPAG9,CPEB1,RAPGEF1,AGER,KCTD11,SPHK1,NET1,STK11,PAX8,SYT17,SNAI1,FEZ1,ROBO2,CIB1,NTN1,MAP2K1,IST1,FMR1,SHOX2,IL1B,SYT1,SRF,CBFA2T2,RIMS1,RARA,GOLGA4,ATP8A2,RFX3,SCN1B,SNX3,BRAF,C…
GO_EYE_DEVELOPMENT	0.311025	1.32496	0.0172414	0.224399	326	235	CRYAB,CYP1B1,PDGFRB,WNT2B,BLOC1S3,VEGFA,FOXP2,FOXE3,TBX2,CDKN1C,SLC17A7,CRYBB2,PROX1,WNT9A,HPCA,RP1L1,CLIC4,INHBA,FBN1,CALB1,BFSP1,SDK2,RARB,MAF,JMJD6,LHX2,GRHL3,LHX1,SLC4A5,ACHE,WNT6,ROM1,FOXC1,NINJ1,CLN8,SHROOM2,SOX9,TH,SRF,CHRDL1,KLF4,SLC25A25,STRA6,RARA,ATP8A2,TMOD1,TBC1D20,TFAP2A,CDON,KDM2B,TULP3,RAB11FIP4,FKBP8,PFDN5,SOX2,WNT7B,TWSG1,OSR2,WDR19,SP3,ATOH7,PKNOX1,PPP1R13L,TGFBR1,DLG1,FZR1,KDM…
GO_AUTOPHAGY	0.297604	1.32451	0	0.22453	394	338	TREM1,TP53INP2,GABARAPL1,PDK1,ULK1,HK2,ATP1B1,TP53INP1,PLOD2,MBD5,ZFYVE1,DPF3,MSTN,PINK1,ATG9B,C1orf210,NPC1,MAP1LC3B2,DKKL1,SQSTM1,MTSS1,SLCO1A2,PDK4,OPTN,SESN2,STBD1,VPS37D,FGFBP1,SIRT2,RRAGC,PRKAB2,RAB33B,P2RX5,C6orf106,ALKBH5,WDR45L,GABARAPL2,TBC1D17,FAM131B,PEX13,HIST1H3H,FUNDC1,ATG9A,STK11,EPG5,PLEKHM1,PI4K2A,FAM134B,MAP2K1,IST1,MAP1LC3A,ATG4D,PPARGC1A,LGALS8,ATG14,UVRAG,ZNF189,DRAM1,WDR45,…
GO_RESPONSE_TO_TYPE_I_INTERFERON	0.379532	1.32391	0.0714286	0.224775	68	53	GBP2,HLA-H,HLA-E,HLA-A,IP6K2,IRF6,RSAD2,HLA-B,IFITM2,ISG20,IRF7,IRF2,IFNA1,IRF1,IFNA13,HLA-C,JAK1,TRIM56,IFITM1,IFITM3,IFI6,IFNAR1,OAS1,HLA-F,IRF3,RNASEL,IRF9,IRF5,IFI27,TYK2,BST2,STAT2,IFIT2,IFIT1,OAS3,ISG15,SHMT2,ADAR,C19orf66,OASL,IFNAR2,EGR1,PSMB8,SP100,IFI35,STAT1,MX1,IFIT3,OAS2,MX2,IKBKE,XAF1,SAMHD1
GO_SENSORY_ORGAN_DEVELOPMENT	0.292358	1.32409	0.0196078	0.224859	493	357	CRYAB,FRZB,INSIG1,CYP1B1,NR4A3,PDGFRB,WNT2B,BLOC1S3,TMC1,VEGFA,FOXP2,FOXE3,SPARC,TBX2,CDKN1C,SLC17A7,CRYBB2,PROX1,KCNE2,WNT9A,HPCA,RP1L1,CLIC4,SIX4,HOXA2,INHBA,FBN1,INSIG2,CALB1,HOXC13,BFSP1,EYA1,SDK2,RARB,BCL2L11,MAF,CDKN1B,JMJD6,LHX2,GRHL3,HES1,TSHZ1,RBPJ,LHX1,SLC4A5,CEBPA,ACHE,WNT6,ROM1,FOXC1,DFNB31,PAX8,NINJ1,CLN8,SDC4,SHROOM2,PRDM16,DDR1,NTN1,SOX9,TH,SRF,CHRDL1,DCHS1,KLF4,SLC25A25,DVL2,STRA6…
GO_REGULATION_OF_ENDOTHELIAL_CELL_PROLIFERATION	0.374566	1.32357	0.0545455	0.224954	98	76	CCL2,DLL4,PDGFB,VEGFA,SPARC,PROX1,KRIT1,VASH2,NR4A1,SULF1,APOE,AGER,CCL26,LRG1,ARNT,PRKCA,VEGFB,RICTOR,TGFBR1,HMGB2,TNMD,EGR3,SIRT1,BMPR2,TNFSF12,NR2F2,PRKD2,PTPRM,PDCD10,C19orf10,NRARP,CYBA,PDCD6,THBS4,ECM1,NF1,PLXNB3,SEMA5A,CAV1,BMP2,ATPIF1,STAT5A,ENG,CAV2,ALDH1A2,CCL24,PRKD1,WNT2,WNT5A,ATOH8,F3,EGFL7,HIF1A,PGF,NRP1,JUN,THBS1,RPTOR,AIMP1,ATP5A1,AKT1,SYNJ2BP,XDH,MTOR,VASH1,AGGF1,STAT1,GJA1,ANGPT…
GO_VENTRAL_SPINAL_CORD_DEVELOPMENT	0.484695	1.32228	0.0943396	0.226301	46	25	DLL4,HOXC10,NKX6-1,LHX1,LHX4,PTCH1,CLN8,MNX1,VLDLR,GATA2,SOX4,ISL2,GIGYF2,LMO4,SUFU,ISL1,GDPD5,GLI3,DYNC2H1,TBX20,ABT1,IFT172,TCTN1,GLI2,ZC4H2
GO_RESPONSE_TO_UV	-0.332995	-1.37133	0	0.227109	126	116	PTGS2,TP53INP1,CDKN2D,REV1,CDKN1A,PPP1R15A,BCL3,CERS1,HYAL3,UBE2B,ZBTB1,CAT,STK11,ATF4,POLH,HYAL1,RELA,PMAIP1,DCUN1D3,ERCC5,MC1R,PTPRK,MAP2K7,CUL4B,USF1,SIRT1,EP300,CREBBP,UBE2A,BRSK1,CRIP1,NEDD4,BAK1,CASP9,SDF4,MFAP4,CASP3,CIRBP,PML,UBE4B,RPAIN,USP47,YY1,TP73,MDM2,ERCC4,HIST3H2A,AQP1,DDB2,MAP4K3,MAPK8,PTN,MME,TROVE2,KDM1A,MAPK9,USP28,TRIAP1,ACTR5,FBXW7,MAP3K4,CHEK1,MEN1,GPX1,ERCC6,USP1,N4BP1,EGF…
GO_REGULATION_OF_GENE_EXPRESSION_EPIGENETIC	-0.306182	-1.37037	0	0.22744	229	200	WBP2,TFAP2C,SIRT4,EIF1,PHF1,HDAC5,SIRT2,BAZ2A,UBE2B,KLF2,KDM1B,HIST1H3H,PADI2,SLC50A1,ZFP36,HIST1H4K,RBM4,TAF1D,MORF4L2,MECP2,BMI1,GSK3B,KAT2B,BAHD1,POLR1D,EIF2C4,ARID4B,HIST1H4J,JARID2,HMGA1,RLIM,STAT3,ATAD2B,SIRT1,EP300,MBD1,HIST1H2AC,EZH2,UPF1,PHF8,HIST1H2AE,ARID4A,HIST2H3D,PUM1,EIF2C3,ZFP57,LIMD1,H3F3A,RRP8,EPC1,MBD3,DEK,DIRAS3,CNOT7,HIST1H3D,MLL4,ZNRD1,SNIP1,POLR2K,CNOT1,MLL2,H3F3B,H2AFB1,PO…
GO_DETOXIFICATION	0.401878	1.32123	0.0666667	0.227545	77	55	PTGS2,TP53INP1,PRDX1,TXNRD1,APOE,HBA2,GPX4,PXDNL,CAT,PTGS1,NOS3,SOD2,GPX2,DUOX2,PXDN,SEPW1,CLIC2,GPX3,SRXN1,ALB,MGST1,SLC30A1,S100A9,MGST3,SOD3,APOM,GSTM3,GSTT1,GSR,PRDX5,ATP7A,GSTZ1,NQO1,GPX8,TXNDC17,SOD1,GPX7,PRDX2,KDM3B,PRDX4,GSTK1,PRDX6,GPX1,GSTO1,PARK7,PRDX3,MGST2,UBIAD1,CCS,GSTM2,TXNRD2,GSTO2,DUOX1,NXN,TXNRD3
GO_RESPONSE_TO_METAL_ION	0.305574	1.32082	0.0136986	0.227868	333	245	IL1A,NDRG1,HMOX1,MT1G,MT1X,PTGS2,TNNT2,DUSP1,MT2A,PGAM2,SPARC,ACTA1,SCN5A,TRPC1,TFR2,JUND,NPC1,FOSB,TF,CLIC4,AKR1C3,MTL5,CDKN1B,LOXL2,CYP1A2,MT1F,CEBPA,RASA4,ACP5,CAT,C3,SPHK1,SLC6A3,GSN,TXNIP,ATF4,AQP3,ASS1,PTEN,PPARGC1A,TH,SYT1,PKLR,CYBRD1,ABAT,BRAF,S100A13,TFAP2A,JUNB,INSR,GDI1,MT1E,CREB1,ABP1,ICAM1,MECP2,PARK2,GSK3B,MT1M,CDH1,EIF2AK3,B2M,BAD,MTF1,LCAT,CAMK2D,SLC25A23,FOS,HOMER1,ASPH,NT5E,MLL,…
GO_CELL_FATE_DETERMINATION	0.476571	1.32016	0.16129	0.227949	43	23	IFRD1,TBX2,PROX1,HOXA2,HES1,PTCH1,KLF4,GATA2,CDC42,MCL1,TRIM15,GATA3,POU6F2,ISL1,PTCH2,CTNNB1,GATA6,CYP26B1,NOTCH2,PRRX1,POU5F1,JAG1,BMP4
GO_GLOMERULUS_DEVELOPMENT	0.414108	1.3203	0.150943	0.22807	49	34	PDGFB,PDGFRB,ACTA2,MTSS1,NPHS1,SULF1,HES1,LHX1,NOTCH3,VANGL2,LGR4,OSR1,BASP1,IQGAP1,MPV17,WWTR1,NOTCH1,MYO1E,KIRREL3,ENPEP,MAGI2,PECAM1,LAMB2,PLCE1,PODXL,EGR1,COL4A4,ANGPT1,SULF2,HEYL,JAG1,FOXJ1,BMP4,BCL2
GO_GLYCOSPHINGOLIPID_BIOSYNTHETIC_PROCESS	0.468903	1.3204	0.114754	0.228256	25	20	ST8SIA5,ST3GAL1,ST6GALNAC6,ST6GALNAC3,GAL3ST1,ST3GAL4,ST3GAL3,UGCG,ST3GAL6,LARGE,B4GALNT1,ST6GALNAC5,ST8SIA4,ST8SIA1,ST6GALNAC2,UGT8,ST6GALNAC4,ST3GAL5,ST3GAL2,A4GALT
GO_REGULATION_OF_TRANSCRIPTION_FROM_RNA_POLYMERASE_I_PROMOTER	-0.477793	-1.3679	0.0638298	0.228444	23	22	ATF4,EIF2AK3,PHF8,RASL11A,MED1,POLR2K,DEDD,POLR2L,ERBB2,PIH1D1,FLNA,H2AFY,MTOR,SMARCB1,H2AFY2,SMARCA4,NCL,TFAM,NOL11,DHX33,UBTF,HEATR1
GO_RNA_STABILIZATION	-0.455457	-1.36872	0.047619	0.229135	31	26	ZFP36,MAPKAPK2,PABPC1,CCRN4L,RBM38,MAPK14,HNRNPC,YBX1,CSDA,CIRBP,TARDBP,PAIP1,TIRAP,MYD88,ELAVL1,HNRNPD,MTOR,SYNCRIP,HNRNPU,THRAP3,ANGEL2,HNRNPA0,DHX9,E2F1,DKC1,AXIN2
GO_PURINE_NUCLEOSIDE_BIOSYNTHETIC_PROCESS	-0.339551	-1.36815	0.0416667	0.229149	89	80	PANK3,ADSSL1,PANK1,GUK1,AK4,SLC26A1,PKLR,AK1,C11orf83,TCIRG1,ATP5E,NT5E,PRKAG2,ATP5I,PANK4,ATP5G2,AKD1,ATP5L,PANK2,PAPSS2,NME9,ATP5O,ALDOA,ATP5C1,ATP6V0A1,ACACA,MAT2B,GBAS,PPCS,PPCDC,AK3,ATP5J2,NME7,TGFB1,SLC35B2,DCAKD,ATP5G3,ATP5B,ATP5F1,NME4,ATP5D,APRT,ATP5J,IMPDH2,ATP5H,PAPSS1,SURF1,GMPS,ATP5A1,COASY,MAT1A,CHCHD10,AK2,NME3,IMPDH1,NME6,ATP5G1,HPRT1,STOML2,SLC35B3,AMD1,ATP6V0A4,SLC26A2,ATP6V0A2,…
GO_REGULATION_OF_PROTEIN_SECRETION	0.296986	1.31834	0.0166667	0.230425	389	271	TNFRSF9,TNF,IL1A,RAPGEF4,FOXA2,APOA1,CD38,HAVCR2,NR1D1,VEGFC,HLA-E,TLR6,SAA1,PPARD,SIRT4,TRIM6,HMGCR,ARNTL,TLR9,CSF1R,NKX6-1,BTN2A2,TNFSF4,TMEM27,RSAD2,CCL5,CX3CL1,PIM3,ACVR1C,GNAS,FOXP3,RAB11FIP5,ACHE,ZC3H12A,PFKFB2,NLRP10,GOLPH3L,NPFF,STX1A,NLRP2,FAM132A,TLR1,PER2,IL1B,RAB11FIP1,SEC24A,RFX3,ABAT,TMBIM6,TRAF6,C1QTNF3,PRKCA,SIDT2,PARK2,NLGN2,FKBP1B,ITPR1,SLC2A1,MCU,BAD,HCAR2,MMP13,SERGEF,NOV,NCOA…
GO_CELLULAR_RESPONSE_TO_CALCIUM_ION	0.396767	1.31758	0.137255	0.231052	49	36	SCN5A,JUND,FOSB,CLIC4,AKR1C3,RASA4,SYT1,BRAF,JUNB,CAMK2D,SLC25A23,FOS,ASPH,MEF2A,EPB49,IQGAP1,GPLD1,CPNE1,CRHBP,WNT5A,ITPKB,CPNE2,JUN,RASGRP2,CAPN3,ALOX15,ECT2,SLC25A24,CPNE3,EDN1,CPNE7,ALS2CR8,ENDOG,PPIF,FUS,EEF2K
GO_T_HELPER_1_TYPE_IMMUNE_RESPONSE	0.519538	1.31656	0.14	0.231576	21	15	TLR6,RELB,IL18BP,BCL3,SEMA4A,TRAF6,HMGB1,HLA-DRB1,EBI3,IL18,HRAS,STAT6,TLR4,IL18R1,LEF1
GO_CYTOPLASMIC_SEQUESTERING_OF_PROTEIN	0.419654	1.31666	0.0754717	0.231716	40	39	HK2,NFKBIA,NFKBIE,PINK1,PDIA2,MXI1,PSMD10,HK1,NFKBIB,OS9,NFKBIL1,PKD1,G3BP2,GET4,KDELR1,TSPO,LATS1,KEAP1,THRA,HSPA5,ANKRD13C,KDELR2,SUFU,PDIA3,GRIK5,CREB3,CCDC22,FLNA,GOPC,AKT1,SRI,KDELR3,YWHAB,GPAA1,DZIP1,PKD2,FAF1,MDFI,TONSL
GO_CELLULAR_RESPONSE_TO_INORGANIC_SUBSTANCE	0.347706	1.31687	0.0961538	0.231824	156	116	ADCY10,HMOX1,MT1G,MT1X,MT2A,SCN5A,TFR2,JUND,FOSB,TF,CLIC4,AKR1C3,TNFSF4,DNM2,CDKN1B,CYP1A2,MT1F,CEBPA,RASA4,GSN,ATF4,PPARGC1A,TH,SYT1,BRAF,TFAP2A,JUNB,MT1E,CREB1,ABP1,PARK2,GSK3B,FOXO1,MT1M,CDH1,EIF2AK3,B2M,BAD,CAMK2D,SLC25A23,FOS,ASPH,PRNP,ANXA5,MEF2A,FN1,TSPO,EIF4A3,LIG4,FSTL3,HSD17B1,EPB49,IQGAP1,ALAD,HSPA5,GPLD1,TRAF2,C12orf5,AQP1,CPNE1,BECN1,SOD1,NTS,CRHBP,WNT5A,LRRK2,FAS,ATP13A2,HIF1A,HFE,I…
GO_FATTY_ACID_BIOSYNTHETIC_PROCESS	0.346971	1.31587	0.0508475	0.232198	114	85	EDN2,CD74,MSMO1,PTGS2,ALOXE3,ACSS2,ACSS1,AKR1C3,SCD,HSD17B12,PRKAB2,ACLY,FASN,ELOVL5,SPHK1,PTGS1,QKI,FA2H,ELOVL1,LIPT2,SC5DL,ALOX12,ELOVL7,GGT7,PNPLA8,PRKAG2,PECR,SCD5,TECR,FADS3,ELOVL6,PTPLB,GGTLC2,OXSM,ALOX5,ACSF3,RNPEPL1,PLA2G4F,ACACA,ACSL3,GGT6,NDUFAB1,PTGES3,PLA2G1B,PRKAG1,MGLL,PRKAB1,GGT1,MLYCD,XBP1,PTPLA,HSD17B8,LTA4H,DEGS1,ALOX15,ABCD3,RNPEP,MGST2,PRKAA2,PRKAA1,AGMO,SYK,EDN1,PTGES,ELOVL3,…
GO_POST_EMBRYONIC_DEVELOPMENT	0.34205	1.3157	0.037037	0.232236	89	75	VEGFA,FOXP2,DHCR7,TIPARP,NR4A2,FBN1,CSRNP1,BCL2L11,CYP1A2,ETNK2,LHX1,GNAS,RAB3A,MORC3,KLF4,SEPP1,MECP2,IMPAD1,HEG1,ITPR1,ARID5B,MAPK8IP3,SEMA3C,PLEKHA1,PPP1R13L,TGFBR1,MLL,KDM5B,RC3H2,FZD5,TET2,PRDM1,MYO7A,BAK1,PLAGL2,MUT,ACVR2B,CCDC66,GNAQ,SERP1,TAPT1,INPPL1,GIGYF2,CHST11,PSEN1,MFAP2,PYGO2,ATF5,SMAD2,GATA3,CCDC47,EIF2C2,MYO1E,DSCAM,ATRX,IGF2R,SZT2,ACO1,TBCE,MYL2,SGPL1,BAX,SOX6,MTOR,BCL11B,FGFR2,…
GO_DEVELOPMENTAL_GROWTH	0.306821	1.31524	0.0517241	0.2325	333	257	IFRD1,IGFBP5,ADM,VCL,S1PR1,ULK1,SEMA5B,DCLK1,SMO,TBX2,NLGN3,PLAG1,CDKN1C,FOXO3,DHCR7,MSTN,NACA,LEPR,DDR2,EPB41L5,CLIC4,SPRY1,CSF1,RARB,AREG,EREG,LHX2,ETNK2,ZFP36L1,EVC,LHX1,GNAS,MUSTN1,KLF2,PRMT2,FOXC1,WDTC1,THBS3,STK11,GSN,NINJ1,PSAP,PTEN,SOX9,STK40,SRF,SLC25A25,STRA6,RARA,ALCAM,HOXA5,PDE4D,FLVCR1,VANGL2,TGFBR3,HEG1,ALKBH1,ARID5B,FKBP8,TAF8,SOX2,WNT7B,SLC9A6,TNC,DUOX2,CAMK2D,NDEL1,FMN1,FZD7,MMP1…
GO_CARBOHYDRATE_TRANSMEMBRANE_TRANSPORT	0.485233	1.31426	0.0701754	0.232536	25	19	SLC5A4,SLC2A3,SLC2A4,SLC50A1,SLC2A6,SLC35E1,SLC2A1,SLC2A12,SLC35A2,AQP7P3,SLC2A8,SLC5A2,SLC2A10,SLC2A13,SLC35B1,SLC2A5,SLC2A11,SLC2A14,SLC5A1
GO_RECEPTOR_METABOLIC_PROCESS	0.380288	1.31378	0.0517241	0.232626	82	60	TNF,ADM,PCSK9,ADRBK2,RAMP1,SNX25,DNM2,ACHE,CALCRL,IL8,UVRAG,FNTA,GRB2,LMTK2,SCYL2,SMURF1,KIF16B,RAB5A,ITGB2,LMBRD1,ALS2,ITGB1,DNM1,CAMLG,CD81,CD9,ARRB1,NEDD4,ARFGEF2,CLTC,LDLRAP1,EHD3,PPARG,RAB31,ADRBK1,CAV1,LGMN,ACE2,RAB11B,PICALM,TGFB1,BECN1,CXCR7,GHR,CAPN1,SNX1,PIK3R4,FAM109A,CDK5,FUT8,SYK,FAM109B,ARRB2,RNF43,ZNRF3,NRG1,EZR,GTF2H2,SH3GLB1,REP15
GO_NEGATIVE_REGULATION_OF_INTRINSIC_APOPTOTIC_SIGNALING_PATHWAY	0.341841	1.31444	0.05	0.232676	90	78	CD74,HSPA1A,VNN1,HERPUD1,PINK1,CDKN2D,MMP9,BCL2L2,SNAI1,SNAI2,MAPK8IP1,NOL3,TMBIM6,SOD2,TPT1,RRM2B,PARK2,MUC1,ING2,PLAUR,TXNDC12,VDAC2,SIRT1,PTPN1,WFS1,GRINA,HSPB1,PTTG1IP,CREB3L1,ZNF385A,CSDA,CLU,DDX3X,MCL1,NFE2L2,HYOU1,USP47,SYVN1,TAF9,SRC,CREB3,CXCR7,MAGEA3,LRRK2,NONO,HSPH1,HIF1A,KDM1A,BDKRB2,NDUFS3,NDUFA13,TRIAP1,PGAP2,PDX1,XBP1,PARL,BAG5,MAPK7,GPX1,ARHGEF2,PARK7,AKT1,FIGNL1,KIAA1967,IVNS1ABP…
GO_NEGATIVE_REGULATION_OF_PROTEIN_MATURATION	0.445535	1.31489	0.132075	0.232699	35	29	SIRT4,CHAC1,BIRC3,PPP1R15A,MASP1,CD55,NOL3,TMEM59,BIRC2,USP17L2,SERPINE2,GAS1,CD59,XIAP,SERPINF2,MDM2,SERPING1,MAGEA3,LRRK2,C4BPB,GLG1,SNX12,THBS1,SERPINE1,BIRC5,CD46,BCL2L12,BIRC7,SUSD4
GO_EPIBOLY	0.487659	1.31389	0.183673	0.232782	23	18	SCNN1B,ITGA5,HBEGF,DDR1,ADAM17,RHOC,CYR61,RHOA,PDCD10,RLTPR,CEACAM1,LCP1,FLNA,MEGF8,MSX2,TOR1A,ACVRL1,COL5A1
GO_PEPTIDE_TRANSPORT	0.389449	1.31459	0.156863	0.232849	72	50	RAPGEF4,SLC15A3,CRHR1,SMPD3,TAPBP,CPLX3,RAB11FIP5,VGF,EXOC3L1,NPFF,CDH17,TAP1,MAFA,ABCB9,FKBP1B,EIF2AK3,RAB11FIP2,CYB5R4,RAB1A,IL1RN,ACVR2B,STXBP3,GAL,HNF1B,SLC15A2,PTPRN2,CAMK2G,RAF1,SMAD2,RAB11B,SLC15A4,PCLO,IL6,UBE2Q1,SNX19,PDX1,SLC15A1,LTBP4,ILDR2,TAP2,ANXA1,EDN1,SLC9A3R1,DISP1,FFAR1,MYO5A,CDK16,ABCA1,CPLX1,GPR119
GO_REGULATION_OF_HEMOPOIESIS	0.286067	1.31316	0	0.23308	314	232	TNF,CD74,BCL6,SCIN,IKZF3,TNFSF9,INHA,VNN1,ETS1,NFKBIA,N4BP2L2,FOXO3,PGLYRP3,RASSF2,INHBA,SOCS5,CYLD,CSF1,CSF1R,TNFSF4,CCL5,ZBTB46,HES1,LGALS1,GNAS,FOXP3,HLA-B,ZBTB1,CSF3,AGER,TFE3,THPO,RBM15,FOXC1,PRDM16,FNIP1,CIB1,HIST1H4K,MMP14,IL1B,RARA,RC3H1,TOB2,IRF7,NKAP,SMAP1,HOXA5,TRAF6,CREB1,NFKBID,ARNT,PRKCA,ZFPM1,IL23A,RIPK2,RBFOX2,IRF1,FES,BAD,MAFB,ATXN1L,ANKRD54,CEBPB,FOS,FBXO7,PTPN2,HIST1H4J,FLCN,NL…
GO_TRABECULA_MORPHOGENESIS	0.417349	1.31288	0.107143	0.233212	39	32	DLL4,S1PR1,NACA,RBPJ,THBS3,EGLN1,SRF,SBNO2,COL1A1,TGFBR3,HEG1,SOS1,HEY2,RHOA,MED1,UBE4B,FOXH1,NOTCH1,FHL2,FKBP1A,SEMA4D,HEY1,OVOL2,MSX2,SLC40A1,C20orf160,PLXNB1,NKX2-5,WNT10B,PPARGC1B,NRG1,ADAMTS1
GO_NEGATIVE_REGULATION_OF_CHEMOTAXIS	0.433825	1.31234	0.0833333	0.233744	51	38	CCL2,CXCL13,SEMA5B,SEMA3G,PADI2,ROBO2,SEMA4A,SEMA7A,NOV,SEMA3C,SEMA6C,PTPN2,SEMA6B,SEMA4B,CORO1B,ROBO1,PLXNA3,SEMA3E,SEMA5A,SEMA4G,NOTCH1,WNT3,SEMA4C,SEMA6D,SEMA6A,SEMA3D,SLIT2,WNT5A,SEMA4D,NRP1,MMP28,THBS1,SEMA4F,SEMA3B,ST6GAL1,SEMA3A,SEMA3F,C5
GO_REGULATION_OF_PHOSPHOLIPASE_ACTIVITY	0.429856	1.31197	0.142857	0.234083	64	38	PDGFRB,HPCA,RGS2,LRP1,CCL5,S1PR4,ARF4,GNA13,PLCB2,GNA15,PRKCD,ABL2,PDPK1,FGFR3,PRKCE,CYR61,GNAQ,PRKCZ,LPAR2,TXK,ABL1,PLA2R1,PLA2G1B,FGFR1,EDNRA,ITK,BICD1,ARL1,ANXA8,PPT1,EGFR,ANXA1,ADCYAP1R1,RASGRP1,LPAR1,MARCKS,FGFR2,FGF2
GO_POSITIVE_REGULATION_OF_RECEPTOR_INTERNALIZATION	0.477402	1.31116	0.166667	0.234584	24	15	VEGFA,PCSK9,CD63,SCYL2,ARRB1,AHI1,PLCG2,TBC1D5,MAGI2,ATAD1,PICK1,SYNJ2BP,SYK,ARRB2,ANGPT1
GO_TRANSFORMING_GROWTH_FACTOR_BETA_RECEPTOR_SIGNALING_PATHWAY	0.348622	1.31125	0.0677966	0.234837	95	82	CCL2,APOA1,PDGFB,MSTN,GDF15,GCNT2,HPGD,AMHR2,F11R,CBL,CREB1,TGFBR3,FNTA,ZYX,ACVR1,SMURF1,PTPRK,FOS,FERMT2,RPS27A,TGFBR1,BAMBI,UBA52,ITGB1,PARD3,PTK2,UBE2M,RHOA,TGFB3,MTMR4,DUSP22,SMAD5,GDF9,ADAM9,CGN,ARHGEF18,PRKCZ,ITGB5,PML,FOXH1,SMAD2,USP15,FURIN,NLK,NEDD8,ENG,SMAD6,SRC,TGFB1,KLF10,SKI,TAB1,FKBP1A,BMPR1A,USP9X,PXN,JUN,SMAD7,UBB,SMAD1,PARD6A,ZFYVE9,SMAD9,SKIL,HIPK2,LTBP2,SMAD3,LEFTY1,PDGFA,FUT8,…
GO_METAL_ION_TRANSPORT	0.2874	1.3106	0.031746	0.23508	582	352	SLC5A4,SCNN1B,GRIN2A,SLC5A3,PKD1L2,KCND1,BBC3,TMC1,DDIT3,SLC9A5,ATP6V1G2,TRPM6,JPH2,ERO1L,ATP1B1,SCN5A,TRPC1,SLC17A7,TFR2,NIPA1,FTH1,KCNE2,RAMP1,SLC10A5,SCN4B,KCNK4,TF,TRPV2,ORAI3,ATP1B2,FYN,SLC20A1,KCNK5,SLC5A10,FTL,SLC12A6,SLC31A1,CNNM2,DNM2,ANO6,CDKN1B,SLC38A4,SLC38A2,CCL5,SLC5A12,KCNK1,WNK4,SLC4A5,KCNE1L,TRPV3,CALCRL,SLC25A37,SLC9A1,TCN1,LCK,SHROOM2,SLC22A4,ATP6V1A,CACNB4,ATP6V0D2,GRIN3B,SLC2…
GO_REGULATION_OF_LEUKOCYTE_PROLIFERATION	0.321171	1.3102	0.0384615	0.235415	206	122	CD38,CD74,BCL6,GPR183,IKZF3,HAVCR2,TNFSF9,TNFAIP3,HLA-E,CDKN1A,HLA-A,CSF1,BTN2A2,TNFSF4,CCL5,HES1,FOXP3,HLA-DPA1,AGER,CD55,PELI1,IL20RB,IL1B,RC3H1,TRAF6,MZB1,ITCH,IL23A,RIPK2,IRF1,NCK1,IDO1,CEBPB,CD274,TNFSF13B,DLG1,DHPS,MARCH7,PRNP,PKN1,PRDM1,IL15,FLT3LG,CD81,CD276,SOS1,PAWR,CD59,ICOSLG,GAL,RAC2,PDE5A,CASP3,TCF3,C10orf54,NFATC2,PRKAR1A,RLTPR,STAT5B,LGALS3,PTPN6,HMGB1,CCDC88B,ZNF335,TGFB1,TIRAP,P…
GO_RESPONSE_TO_ACTIVITY	0.390409	1.30962	0.0983607	0.235688	69	51	PCK1,CCL2,ESR2,MSTN,PPARD,HDAC5,CCL5,ADSSL1,AGER,CAT,KDM6B,PPARGC1A,TH,SLC25A25,INSR,CREB1,GSK3B,METRNL,ITGB1,SRD5A1,ALAD,ITGA2,HNRNPK,CABIN1,PTN,HIF1A,BGLAP,CTNNB1,UQCRC1,CDK1,CAPN3,SEPN1,AKT2,C1orf170,PRKAA2,PLAU,PRKAA1,EDN1,TENC1,HADH,SCO2,OXCT1,DRD1,MAS1,GPAM,AKAP5,UCP3,DNMT1,PRKDC,BMP6,DNMT3B
GO_REGULATION_OF_ALPHA_BETA_T_CELL_DIFFERENTIATION	0.418406	1.30965	0.0851064	0.235957	46	28	BCL6,SOCS5,TNFSF4,FOXP3,RARA,RC3H1,NKAP,IL23A,RIPK2,NLRP3,PRKCZ,AP3B1,GATA3,AP3D1,HMGB1,IL6,ITPKB,GLI3,PNP,ANXA1,CD83,HLX,SYK,CD86,TGFBR2,LGALS9,IL4R,ADA
GO_MUSCLE_ORGAN_MORPHOGENESIS	0.388353	1.3071	0.122449	0.239604	70	52	DLL4,S1PR1,TNNT2,CNTF,PROX1,RBPJ,FOXC1,EGLN1,SHOX2,MYH6,VANGL2,TGFBR3,HEG1,ZFPM1,ARID5B,TCAP,MYLK2,HEY2,TNNI3,RXRA,DSP,MED1,SERP1,UBE4B,FOXH1,SIRT6,NOTCH1,BMP2,LIF,WNT2,WNT5A,TTN,FKBP1A,ISL1,TNNC1,SMAD7,TPM1,MYL2,TBX20,ZFPM2,PKP2,C20orf160,FZD1,FGFR2,MYLK,GSC,PTCD2,NKX2-5,NRG1,FZD2,ANKRD1,TBX1
GO_ARACHIDONIC_ACID_METABOLIC_PROCESS	0.418258	1.30674	0.113208	0.239774	50	35	CYP1B1,PTGS2,ALOXE3,CYP2C19,PLA2G4C,AKR1C3,CYP1A2,PLA2G10,SPHK1,PTGS1,ALOX12,FAAH2,DAGLB,PNPLA8,MAPK3,ALOX5,CYP2C9,CYP2E1,PTGES3,MGLL,PLA2G4A,CYP2D6,ALOX15,PTGES,CYP2U1,CYP4F12,DAGLA,FAAH,CYP2C18,EPHX2,PLA2G4B,CBR1,PTGDS,CYP2J2,ALOX12B
GO_PEPTIDE_CATABOLIC_PROCESS	0.448042	1.30642	0.176471	0.239992	25	22	ANPEP,AQPEP,LOC440434,TPP1,NPEPPS,MMP13,ECE1,RNPEPL1,ACE2,ENPEP,TRHDE,ERAP2,ERAP1,GGT1,CTSH,LTA4H,XPNPEP1,ACE,IDE,RNPEP,ADAMTS13,C9orf3
GO_POSITIVE_REGULATION_OF_NEUTROPHIL_MIGRATION	0.431926	1.30609	0.122807	0.240209	27	20	CD74,CXCL1,IL8,IL1B,IL23A,DAPK2,CAMK1D,CXCL3,ADAM8,PAWR,CXCL2,RAC1,RAC2,THBS4,PTGER4,TIRAP,EDNRA,C3AR1,C1QBP,CCL21
GO_POSITIVE_REGULATION_OF_PEPTIDE_SECRETION	0.353182	1.30597	0.0754717	0.240251	93	60	CD38,APLN,TFR2,PPARD,UCN,KISS1,NKX6-1,TMEM27,RAB8B,PFKFB2,FAM132A,ABAT,NLGN2,MCU,BAD,NCOA6,GLUL,PRKCE,C2CD2L,STX4,SOX4,ARRB1,GLUD1,S100A9,GIPR,AACS,PPP3CB,SERP1,PHPT1,GPLD1,TARDBP,TRPM4,PTGER4,ARHGEF7,LIF,HLA-DRB1,IRS2,HIF1A,ISL1,HFE,PSMD9,ILDR1,PDX1,TCF7L2,CAPN10,ADORA1,JAK2,NNAT,PLA2G6,PFKM,SRI,ANO1,FFAR1,GJA1,OXCT1,GABBR1,VSNL1,RASL10B,DOC2B,GPER
GO_TETRAHYDROFOLATE_METABOLIC_PROCESS	-0.469993	-1.35882	0.116279	0.240431	21	18	MTHFR,MTHFD2,GCH1,DHFRL1,ATPIF1,MTHFD2L,MTHFD1L,SHMT2,ALDH1L2,SARDH,FTCD,SHMT1,MTHFS,GART,ATIC,DHFR,MTHFD1,TYMS
GO_ALPHA_AMINO_ACID_METABOLIC_PROCESS	-0.31596	-1.35824	0	0.240531	229	185	EGLN3,MTHFR,ERO1L,ARG2,DMGDH,SIRT4,P4HA1,ADSSL1,MTHFD2,DDAH2,NOXRED1,GFPT1,PADI2,BHMT,CRYM,NOS3,HPD,GLS,EGLN1,ASS1,TH,GCH1,AUH,P4HB,GPT2,MECP2,ASNS,SLC6A8,GOT1,CTH,IDO1,CARNS1,HMGCL,SARS,DHPS,GLUL,AFMID,GCLM,AASS,HIBADH,OAT,MCCC1,CKB,EIF4A3,GCLC,GLUD1,NMNAT1,PSAT1,EGLN2,SRR,PHGDH,AGPHD1,MPST,MUT,PLOD1,SEPSECS,OCLN,IL4I1,AHCYL2,GATM,HGD,AHCYL1,DHFRL1,AZIN1,SMS,ALDH6A1,ADI1,STAT5B,GGH,GPT,ATPIF1,AT…
GO_REGULATION_OF_NON_CANONICAL_WNT_SIGNALING_PATHWAY	-0.478523	-1.3573	0.136364	0.241039	19	16	MLLT3,CSNK1E,NPHP3,RNF213,DAB2,ABL1,RSPO3,WNT5A,CSNK1D,TIAM1,IFT80,MKS1,ANKRD6,ZNRF3,NKD1,DACT1
GO_NEGATIVE_REGULATION_OF_TRANSMEMBRANE_RECEPTOR_PROTEIN_SERINE_THREONINE_KINASE_SIGNALING_PATHWAY	0.351341	1.30495	0.0344828	0.241602	102	77	ADAMTSL2,SNX25,FBN1,TMPRSS6,CHRD,DNM2,PPM1A,PRDM16,VASN,CHRDL1,ADAM17,BMPER,TGFBR3,CTDSPL2,ACVR1,TWSG1,PDPK1,SMURF1,LTBP1,NOV,FAM89B,RPS27A,TGFBR1,BAMBI,CD109,UBA52,SIRT1,FSTL3,TGFB3,MTMR4,SNX6,TGFB1I1,CAV1,BCL9L,HSPA5,CHST11,ZNF451,SMAD2,NOTCH1,ABL1,STUB1,ENG,CAV2,SMAD6,FST,TGFB1,SPG20,PEG10,NKX2-1,WNT5A,MAGI2,SKI,LEMD3,HTRA1,PIN1,GLG1,STRAP,SMAD7,UBB,SKIL,HIPK2,SMAD3,PBLD,SYNJ2BP,TBX20,MECOM,TR…
GO_REGULATION_OF_TISSUE_REMODELING	0.381278	1.30442	0.12766	0.242162	62	43	CD38,IAPP,S1PR1,TNFAIP3,LEPR,PDK4,CSF1R,SPP1,TMBIM1,IL23A,IL15,ADAM8,ABR,ATP6AP1,CST3,SYT7,P2RX7,B4GALT1,PML,THBS4,TFRC,NF1,PTGER4,SRC,TGFB1,SIGLEC15,LRP5,IL18,BGLAP,CA2,VDR,BAX,TMEM64,SYK,BCR,GJA1,CSK,IL20RA,PPARGC1B,UBASH3B,INPP5D,TNFRSF11B,ITGB3
GO_OOGENESIS	-0.381373	-1.35277	0.1	0.242348	65	46	WNT4,AURKC,FOXO3,EREG,RPS6KA2,AMH,REC8,KIAA0430,DMC1,HEXB,GDF9,MLL4,MLL2,CDC25B,PAQR5,SRC,YBX2,CTNNB1,HORMAD1,POMZP3,ZGLP1,ATM,DIAPH2,ZP3,ASPM,ZNF830,CCNB1,BMPR1B,KIAA0196,PAQR7,PTK2B,RPS6,PABPC1L,ERCC1,MLH1,DMRT1,FBXO5,TAF4B,PLD6,BRCA2,INHBB,TRIP13,DDX20,FOXL2,BCL2,PDE3A
GO_POSITIVE_REGULATION_OF_TELOMERASE_ACTIVITY	-0.425717	-1.35315	0.0697674	0.242686	28	27	KLF4,HMBOX1,TNKS,MAP2K7,MAPK3,OBFC1,PKIB,GRHL2,WRAP53,NEK7,PRKCQ,NEK2,CTNNB1,MAP3K4,MAPK1,TCP1,CCT4,AURKB,MAPKAPK5,ACD,MAPK15,POT1,NVL,DKC1,PNKP,CCT2,PARM1
GO_RRNA_TRANSCRIPTION	-0.49614	-1.35372	0.0681818	0.242705	18	17	RNASEK,GTF3C5,SIRT7,SPIN1,GTF3C1,GTF3A,BRF1,TAF1B,NPM3,GTF3C3,GTF3C2,GTF3C4,GTF3C6,MKI67IP,POLR1E,CD3EAP,POLR1B
GO_NEGATIVE_REGULATION_OF_MITOTIC_CELL_CYCLE	-0.31291	-1.35425	0.0222222	0.242859	199	184	FOXN3,WNT9A,CDKN1A,ARID3A,FOXO4,MYO16,CDKN2B,CDKN1B,HECA,PRMT2,FOXC1,SYF2,PTEN,CTDSP2,CSNK2A2,GADD45A,NEK11,GPR132,BTG2,PLAGL1,MUC1,CSNK2A1,TNKS,E2F7,USP17L2,ATF2,FBXO7,RPS27A,DLG1,PPP2R5C,UBA52,CNOT4,SFN,CNOT6L,PTTG1,ZC3H12D,EP300,TIMP2,CNOT3,INTS3,SOX4,EZH2,PLK3,MAD2L1BP,ZNF207,GAS1,TNKS1BP1,TOM1L1,ZNF655,RBM38,MAD2L2,ZNF385A,NACC2,FBXO31,CNOT7,AURKA,PML,TFDP2,FZD3,KANK2,APC,CNOT1,MIIP,RB1,GIGY…
GO_MITOTIC_NUCLEAR_DIVISION	-0.28906	-1.35533	0	0.24309	361	343	AURKC,GEM,CCNG2,KLHL21,FIGN,VCPIP1,FSD1,SIRT2,ANAPC11,CCNG1,BIRC3,STAG2,NEDD9,MAPRE3,PTEN,PHF13,GOLGA2,CTDP1,MARK4,CETN1,PAPD5,CENPC1,BIRC2,AKAP8L,CEP57,TNKS,CCNK,CHMP5,NDEL1,ANKLE2,MAPRE2,UBE2I,DYNLT3,SNX33,SETD8,DCTN3,ARL8A,CHMP1B,FZR1,REEP4,ANAPC16,RAB1A,CHMP4C,PTTG1,E4F1,NDE1,PAPD7,WASL,CLTCL1,CETN2,RPS3,USP37,CDK11A,BABAM1,ZNF207,LZTS2,DCTN2,KATNA1,LATS1,RHOA,WEE1,MASTL,NIPBL,DYNC1LI1,CHMP4B…
GO_PERIPHERAL_NERVOUS_SYSTEM_DEVELOPMENT	0.364889	1.30366	0.0689655	0.24313	69	54	NDRG1,SLC5A3,ARTN,OSM,SIRT2,SERPINI1,LAMA2,ERBB3,BAI2,GFRA3,FA2H,TFAP2A,MPP5,RUNX3,EGR3,LGI4,PARD3,ISL2,ARHGEF10,EGR2,GSTM3,NF1,GPC1,NAB2,MED12,SOX8,HNRNPK,ILK,DAG1,SOD1,EDNRB,SKI,ISL1,ERBB2,LAMB2,TBCE,UGT8,BAI1,CDK5,AKT2,AKT1,NTRK2,PMP22,SCN8A,ONECUT2,NAB1,ADAM22,DICER1,ETV1,NRG1,POU3F2,RUNX1,ALDH3A2,SH3TC2
GO_PLACENTA_BLOOD_VESSEL_DEVELOPMENT	0.440493	1.3034	0.102041	0.243201	28	27	NSDHL,HES1,SPINT1,RBPJ,RBM15,MAP2K1,JUNB,ITGB8,PKD1,FZD5,CYR61,NR2F2,HEY2,SOCS3,HS6ST1,TMED2,ARID1A,WNT2,PLCD1,HEY1,FOSL1,OVOL2,MAPK1,AKT1,PLCD3,PKD2,FBXW8
GO_ALPHA_AMINO_ACID_CATABOLIC_PROCESS	-0.369935	-1.35457	0	0.243204	95	68	DDAH2,CRYM,NOS3,HPD,GLS,AUH,GPT2,GOT1,IDO1,CARNS1,HMGCL,GLUL,AFMID,AASS,HIBADH,OAT,MCCC1,GLUD1,AGPHD1,IL4I1,HGD,ALDH6A1,GPT,GSTZ1,GCAT,AMT,DTD1,DDAH1,ASPA,DDO,KYNU,ABHD12,AGXT2L2,CCBL1,PCBD1,GAD1,AHCY,OGDH,FAH,DLD,ALDH1L2,DLST,GLS2,GOT2,GCDH,PPAT,ACAD8,ALDH7A1,FTCD,HIBCH,ASL,GCSH,SLC25A21,SHMT1,IVD,PRODH,MCCC2,ALDH4A1,MTRR,QDPR,GLDC,MTHFS,ASRGL1,HNMT,HAL,THNSL2,AADAT,AMDHD1
GO_REGULATION_OF_NUCLEOTIDE_METABOLIC_PROCESS	0.328783	1.30224	0.0655738	0.24352	211	125	ADM,DDIT4,ADORA2A,GUCA1B,VEGFA,PGAM2,RAMP1,CDA,CRHR1,ACTN3,PINK1,UCN,HPCA,RUNDC3A,PPARA,APOE,GNAS,CALCRL,ADCY4,PGAM1,ACR,NOS3,EGLN1,PPARGC1A,PDE2A,INSR,ME1,PDE4D,ARNT,PRKCA,GPD1,APLP1,MC1R,GPR87,SLC25A23,ADCY6,FLCN,PRKAG2,STAT3,TIMP2,WFS1,TSPO,AVPR2,ECE1,SLC25A33,AKAP12,GNB2L1,GIPR,PTHLH,PDE5A,OGT,P2RX7,NCOR1,BPGM,CALM2,NF1,SIRT6,RAF1,GNAI2,GSK3A,ATPIF1,ATP7A,CAP1,GNAI3,PTGER4,C12orf5,CAP2,VCP,ED…
GO_POSITIVE_REGULATION_OF_NEURON_DIFFERENTIATION	0.291156	1.3016	0.0172414	0.243666	306	231	FEZF1,RNF112,BCL6,NPTN,NEU1,VEGFA,CNTF,NLGN3,PROX1,BEND6,TRPV2,NEGR1,FYN,CPEB3,NKX6-1,NGFR,IRX3,RARB,PPP2R5B,CCL5,APOE,SCARF1,GPRC5B,SPAG9,CPEB1,RAPGEF1,KCTD11,SPHK1,STK11,SYT17,FEZ1,ROBO2,NTN1,MAP2K1,IST1,FMR1,SHOX2,SYT1,SRF,CBFA2T2,RIMS1,RARA,GOLGA4,ATP8A2,SCN1B,SNX3,BRAF,CDON,VLDLR,NCKIPSD,PARK2,GSK3B,FKBP1B,KAT2B,DUOXA1,FES,MAP2K2,GRN,ABL2,NDEL1,NDNF,SMURF1,SEMA7A,CAMK1D,PACSIN1,ARF1,ITSN2,AR…
GO_POSITIVE_REGULATION_OF_BLOOD_PRESSURE	0.446108	1.30257	0.12766	0.24374	37	21	OXTR,NPFF,F11R,WNK1,PDE4D,UTS2R,AVPR2,CYBA,ADH5,ENG,QRFP,ADRB2,DRD5,TPM1,ADORA1,ADRB1,TBXA2R,ADRA1B,HSD11B2,TACR1,ID2
GO_CYTOPLASMIC_PATTERN_RECOGNITION_RECEPTOR_SIGNALING_PATHWAY	0.435688	1.30194	0.130435	0.243776	33	31	IKBKG,TNFAIP3,NFKBIA,CYLD,IRAK2,IRF7,RELA,TRAF6,ITCH,RIPK2,TAB2,RPS27A,UBE2V1,UBA52,LSM14A,FAM105B,MAVS,IRF3,IFIH1,TAB1,DDX58,TAB3,IRAK1,UBB,IKBKB,CHUK,CASP8,UBE2N,MAP2K6,MAP3K7,NOD1
GO_REGULATION_OF_CYSTEINE_TYPE_ENDOPEPTIDASE_ACTIVITY	0.30252	1.30224	0.0350877	0.243778	213	179	CRYAB,TNF,EGLN3,BBC3,VEGFA,CIDEB,HERPUD1,GPI,CDKN2D,WNT9A,FAM162A,TNFRSF10B,SIAH2,NGFR,BCL2L11,BIRC3,CDKN1B,MMP9,ACVR1C,PERP,LCK,GSN,NLRP2,FNIP1,KLF4,ACER2,TNFSF15,ALOX12,NOL3,ARL6IP5,PMAIP1,DIABLO,DNAJB6,BCL10,BIRC2,RFFL,DHCR24,CSNK2A1,EIF2AK3,BAD,SOX2,PLAUR,ARL6IP1,CYCS,LAMP3,IGBP1,ASPH,APOPT1,NLRP3,SFN,TBC1D10A,SLC11A2,SIRT1,TRADD,EP300,BCL2L13,RPS3,TNFSF10,REST,CYR61,ARRB1,PAWR,KIAA0141,BAK1,…
GO_RESPONSE_TO_COLD	0.407203	1.30168	0.163636	0.243861	43	35	ADM,NFKBIA,GK,ZNF516,VGF,PPARGC1A,HSPA2,FOXO1,DNAJC3,EIF2AK3,FOS,METRNL,SLC27A1,LRP11,PLAC8,PPARG,CSDA,CIRBP,THRA,CDH8,IL6,ADRB2,GMPR,ATP2B1,RNF34,ADRB1,HSPD1,ACOT11,CXCL10,PRKAA1,IMPDH1,HSP90AA1,EIF2AK4,CASP8,UCP3
GO_NEGATIVE_REGULATION_OF_EPITHELIAL_CELL_PROLIFERATION	0.34258	1.30273	0.0327869	0.243905	115	95	DLL4,ESR2,SPARC,CDKN1C,KRIT1,PPARD,MTSS1,SULF1,CDKN2B,CDKN1B,EREG,LIMS2,APOE,KLF9,AGER,PTCH1,STK11,SNAI2,PTEN,SOX9,MAGED1,TGFBR3,RUNX3,SOX2,ATF2,PTPRK,TGFBR1,DLG1,CD109,TNMD,SFN,NR2F2,CTSL2,SAV1,ROBO1,C1orf172,RAP1GAP,PTPRM,PDCD10,MED1,EAF2,NF1,RB1,CAV1,NFIB,GATA3,CDK6,ATPIF1,ENG,CAV2,TGFB1,PTN,NKX2-8,WNT5A,CDC73,ATOH8,IFT52,MARVELD3,ETV4,TINF2,STRAP,CASK,FBXW7,VDR,MEN1,DAB2IP,THBS1,AIMP1,PHB2,PB…
GO_IMPORT_INTO_CELL	0.417455	1.30288	0.14	0.243945	37	27	ATP1B1,TFR2,SLC6A4,TF,SLC31A1,SLC9A1,SLC6A3,CLN8,PARK2,GLUL,ATP1A1,PAWR,STEAP3,SLC38A1,ATP2B4,PICALM,SNAP25,HFE,SLC1A3,PARK7,STEAP2,SLC2A5,STEAP4,STEAP1,NTSR1,ATP1A2,SLC7A2
GO_RESPONSE_TO_NICOTINE	0.451158	1.30093	0.137931	0.244419	51	29	TNF,CHRNB1,HMOX1,NKX6-1,PPARA,KCNK1,SLC6A3,TH,ABAT,RELA,CREB1,BAD,CASP3,NFKB1,HDAC2,SHC1,PDX1,SLC7A11,RAPGEF3,CHRNE,TACR1,EDN1,DRD1,GABBR1,KCNJ11,CHRNA5,ATP1A2,CHRNB4,BCL2
GO_LYSOSOME_LOCALIZATION	0.500021	1.30068	0.229167	0.24444	23	16	NR4A3,PIK3CD,S100A13,PIK3CG,GATA2,TMEM106B,SNAP23,HDAC6,MILR1,LAMTOR1,VPS33A,LYN,LAT,VPS33B,RAB34,RASGRP1
GO_NEGATIVE_REGULATION_OF_ALPHA_BETA_T_CELL_ACTIVATION	0.510514	1.30014	0.188679	0.244839	23	15	BCL6,SOCS5,TNFSF4,FOXP3,RC3H1,ITCH,C10orf54,HMGB1,HFE,GLI3,ANXA1,HLX,LGALS9,TNFRSF14,IL4R
GO_CEREBELLAR_CORTEX_DEVELOPMENT	0.420948	1.30016	0.163265	0.245128	46	29	SMO,PROX1,LHX1,MAP2K1,AARS,MDK,KNDC1,UQCRQ,GLI1,MTPN,RERE,EZH2,SERPINE2,ARCN1,PTPN11,HSPA5,LDB1,MYH10,ATP7A,NAGLU,HERC1,KIF14,OGDH,CDK5,TRNP1,AGTPBP1,CLP1,SPTBN2,GLI2
GO_ENDOCYTOSIS	0.283898	1.29938	0.0163934	0.245329	509	368	APOA1,ADM,PTX3,WIPF1,ADORA2A,MRC1,SPARC,ADRBK2,NLGN3,LDLR,TFR2,RAMP1,CALY,MSR1,NPC1,CUBN,SAA1,FYN,STON1,SH3GL1,SYP,CLEC7A,DNM2,ICAM5,LRP1,JMJD6,DNM3,LOXL2,SH3KBP1,APOE,SCARF1,HBA2,HHIPL1,RAB20,WASF2,SYT5,ACHE,DPYSL2,MASP1,CALCRL,LOXL4,IL8,HPX,TRIP10,GSN,WAS,SNX11,GULP1,CCRL1,TMPRSS13,FNBP1,SYT1,RIN3,SORL1,RARA,TMPRSS3,UNC119,TOM1,XKR8,RIN2,VLDLR,CRK,ATP6V1H,BIN1,NCKIPSD,AMN,CDC42SE2,SYNRG,PI4KB,A…
GO_ERROR_PRONE_TRANSLESION_SYNTHESIS	-0.495101	-1.34945	0.140351	0.245393	19	17	REV1,POLI,RPS27A,UBA52,MAD2L2,RFC1,POLK,UBB,POLE2,REV3L,RPA1,RFC5,RFC2,RPA2,RFC4,RFC3,PCNA
GO_NEGATIVE_REGULATION_OF_MAP_KINASE_ACTIVITY	0.35617	1.29942	0.0769231	0.245587	73	62	DUSP1,DUSP10,HMGCR,SPRY1,RGS2,SMPD1,APOE,DUSP3,DUSP16,DUSP5,DUSP8,IL1B,SORL1,MAPK8IP1,MBIP,GSK3B,DUSP18,PRKCD,STK38,PTPN1,PPP2CA,DUSP14,HIPK3,DUSP2,INPP5K,RGS3,AIDA,DUSP22,NUP62,PTPRJ,PDCD4,CBLC,NF1,SPRED2,CAV1,TP73,DUSP7,PTPN6,PPP2R1A,LYN,PTPN22,ZNF675,GSTP1,DUSP19,SPRED1,MAPK7,DNAJA1,SPRY2,DAB2IP,GBA,GPS2,CDK5RAP3,DUSP4,DUSP9,BMP7,HYAL2,GPS1,RGS14,PAQR3,IRAK3,BMP4,DUSP6
GO_MACROMOLECULAR_COMPLEX_DISASSEMBLY	-0.308673	-1.34995	0	0.245874	182	166	DDIT4,MRPS6,IST1,DVL2,FRAT2,MRPL34,DSTN,GSK3B,NCKAP5L,CHMP5,MRPS24,CHMP1B,SYNJ1,MRPS15,FZD5,FRAT1,MRPL49,HMGA1,EIF2D,MTIF3,KLC1,MRPS36,MRPL35,LRP6,MRPL14,MICAL2,CSNK1A1,NAPA,GSPT1,MRPL45,MRPS18A,MRPL22,CHMP1A,APC,TRMT112,CAV1,CHCHD1,KIF5B,SPAST,DVL3,HDAC6,AXIN1,MRPL18,MRPL44,MRPL53,ARID1A,KIF2C,SMARCD3,HBS1L,MRPS10,HIST3H2A,MRPL43,CHMP2B,MRPL48,MRPL37,MRPS14,PEX14,MRPL36,CFL2,MRPL51,ARID2,MRPL54,…
GO_REGULATION_OF_INTERLEUKIN_4_PRODUCTION	0.461328	1.29761	0.0769231	0.247452	31	20	HAVCR2,HLA-E,TNFSF4,FOXP3,IL20RB,RARA,ZFPM1,CEBPB,NLRP3,PRKCZ,GATA3,PRKCQ,HLA-DRB1,NDFIP1,PRG2,ZP3,CD83,CD86,LGALS9,LEF1
GO_REGULATION_OF_PROTEIN_OLIGOMERIZATION	0.429554	1.29731	0.148148	0.247547	35	28	BBC3,BMF,MMP1,BCL2L11,HIST3H3,SORL1,PMAIP1,CLDN7,GNB2L1,BID,CLU,SNX9,SMCR7,BCL11A,TMC8,PEX14,SRC,AIM2,FAS,CRBN,PEX5,IDE,BAX,BIK,HRK,DNM1L,TP53,SH3GLB1
GO_REGULATION_OF_VASCULAR_ENDOTHELIAL_GROWTH_FACTOR_RECEPTOR_SIGNALING_PATHWAY	0.466221	1.29779	0.14	0.247694	27	21	FIGF,VEGFA,ITGA5,VEGFC,IL1B,ARNT,MMRN2,VEGFB,PTPN1,GRB10,NEDD4,PRKD2,FZD4,PDCD6,HIF1A,VTN,MYOF,DAB2IP,HHEX,FGF9,ITGB3
GO_REGULATION_OF_PEPTIDYL_SERINE_PHOSPHORYLATION	0.342376	1.29761	0.0793651	0.247727	118	87	TNF,DDIT4,VEGFA,OSM,PINK1,UCN,TRIM6,RASSF2,PLCL1,IL11,CSF3,TERF2IP,FNIP1,BRAF,PDE4D,GSK3B,RIPK2,SPTBN4,IFNA1,NCK1,IFNA13,CREBL2,AKAP9,RICTOR,PIK3CA,ARRB1,LATS1,BAK1,HAX1,TBK1,PRKD2,CDC42,PDCD10,GNB2L1,GAS6,INPP5K,OGT,MAD2L2,EPB49,CAV1,AXIN1,RAF1,FNIP2,BAG4,ATP2B4,PPM1F,LIF,TGFB1,CAMK1,PRKD1,IL6,WNT5A,NSD1,BDKRB2,ARAF,BCAR3,STK4,PAK1,SMAD7,INPP5J,TXN,SPRY2,CAPRIN2,RAPGEF3,PARK7,AKT2,AKT1,MLXIPL,BA…
GO_CELL_FATE_SPECIFICATION	0.381679	1.29701	0.0612245	0.247765	71	40	FOXA2,SMO,HOXC10,NKX6-1,EYA1,RBPJ,PTCH1,MNX1,SOX9,CDON,FKBP8,SOX2,SIX2,ITGB1,FOXA1,ISL2,HOXA11,HNF1B,TBX6,APC,PSEN1,NOTCH1,PPDPF,SUFU,EOMES,ISL1,PTCH2,CTNNB1,NRP1,MYL2,GLI3,SOX6,APC2,SIX1,EYA2,NANOG,GSC,POU5F1,GLI2,TBX1
GO_MYD88_DEPENDENT_TOLL_LIKE_RECEPTOR_SIGNALING_PATHWAY	0.424048	1.29567	0.183333	0.249239	32	25	TNIP1,TLR6,TLR9,LY96,IRAK2,TLR1,TRAF6,TAB2,RPS27A,UBA52,CD14,TIRAP,MAP3K1,TAB1,TAB3,IRAK1,IRAK4,UBB,MYD88,HSPD1,TLR5,TLR4,MAP3K7,TLR2,IRAK3
GO_REGULATION_OF_LIPID_STORAGE	0.400031	1.29543	0.107143	0.249331	41	34	TNF,NFKBIA,MSR1,PNPLA2,PPARA,ZC3H12A,OSBPL11,PLA2G10,C3,ABCG1,ABHD5,ALKBH7,PTPN2,SIRT1,PLIN5,SREBF2,PPARG,ITGAV,SCARB1,NR1H2,NFKB1,EHD1,NR1H3,FTO,IL6,FITM2,OSBPL8,FBXW7,FITM1,MEST,ABCA1,APOB,ACACB,ITGB3
GO_NEGATIVE_REGULATION_OF_RECEPTOR_ACTIVITY	0.44886	1.29513	0.186047	0.249393	29	27	PCSK9,ERRFI1,SOCS5,PPARGC1A,GPRC5A,LYNX1,SOCS4,FKBP1B,CLIC2,MED13,SNX6,ZGPAT,CALM2,CBLC,FOXH1,PSEN1,CRHBP,FKBP1A,HFE,CALM3,GSTO1,ZFYVE28,SRI,CALM1,GSTM2,PKD2,HEYL
GO_DEVELOPMENTAL_MATURATION	0.331735	1.29494	0.111111	0.249454	193	133	RND1,S1PR1,BLOC1S3,DDIT3,VEGFA,CDKN1C,SLC17A7,FOXO3,CABYR,NR4A2,CDKN1A,ACRBP,BFSP1,NKX6-1,SYP,ANO6,EREG,HES1,RBPJ,SCARF1,DLG4,CEBPA,KLF2,GLDN,THBS3,RAB3A,PHOSPHO1,PTEN,RAB32,DCHS1,CATSPERB,RFX3,STXBP1,RPS6KA2,HOXA5,CD63,FLVCR1,PCSK4,MECP2,RECK,SPTBN4,EPAS1,PRKACA,FEM1B,REC8,FGFR3,FZD5,APP,AGRN,IL15,TMEM79,LGI4,GATA2,DMC1,RERE,FOXA1,POU2F2,RHOA,SCLT1,NTN4,AP1G1,MTCH1,FARP2,GNAQ,PPARG,ARCN1,ABHD2,C…
GO_POSITIVE_REGULATION_OF_B_CELL_ACTIVATION	0.384769	1.29568	0.177778	0.24953	86	42	CD38,CD74,BCL6,GPR183,CDKN1A,TNFSF4,PELI1,TNIP2,MMP14,BAD,TNFSF13B,PRDM1,TNFSF13,CD81,TCF3,NFATC2,PPP2R3C,STAT5B,ATP11C,TGFB1,TIRAP,PAXIP1,IL6,IRS2,TNFRSF13C,CLCF1,XBP1,PCID2,CARD11,STAT6,CD40,SYK,WHSC1,MSH6,TLR4,EXOSC3,IL7,ADA,INPP5D,SLC39A10,UNG,BCL2
GO_MYELOID_CELL_ACTIVATION_INVOLVED_IN_IMMUNE_RESPONSE	0.448059	1.29441	0.191489	0.24979	41	25	NR4A3,HAVCR2,PI4K2A,PIK3CD,S100A13,SBNO2,VAMP8,PIK3CG,STXBP2,VAMP2,PRKCE,GATA2,STXBP3,SNAP23,TLR3,VAMP7,MILR1,HMGB1,LYN,LAT,ANXA3,SYK,RASGRP1,PYCARD,CCL3
GO_POSITIVE_REGULATION_OF_PROTEIN_OLIGOMERIZATION	0.481023	1.2937	0.166667	0.249972	22	17	BBC3,BMF,MMP1,BCL2L11,PMAIP1,GNB2L1,BID,SNX9,SMCR7,AIM2,FAS,IDE,BAX,BIK,HRK,TP53,SH3GLB1
GO_NEGATIVE_REGULATION_OF_TRANSFORMING_GROWTH_FACTOR_BETA_RECEPTOR_SIGNALING_PATHWAY	0.368728	1.29383	0.0740741	0.250048	66	55	ADAMTSL2,SNX25,FBN1,DNM2,PPM1A,PRDM16,VASN,ADAM17,TGFBR3,PDPK1,SMURF1,LTBP1,FAM89B,RPS27A,TGFBR1,BAMBI,CD109,UBA52,SIRT1,TGFB3,MTMR4,SNX6,TGFB1I1,CAV1,BCL9L,HSPA5,CHST11,ZNF451,SMAD2,STUB1,ENG,CAV2,SMAD6,TGFB1,PEG10,NKX2-1,SKI,LEMD3,HTRA1,PIN1,GLG1,STRAP,SMAD7,UBB,SKIL,SMAD3,PBLD,MECOM,EID2,SMURF2,ONECUT2,TGFBR2,PMEPA1,RASL11B,ONECUT1
GO_ENTRAINMENT_OF_CIRCADIAN_CLOCK	0.441437	1.29405	0.173913	0.250079	26	24	BHLHE40,PER1,CRY2,CRY1,RBM4,USP2,PPP1CC,ATOH7,FBXL3,NR2F6,PPP1CB,GNAQ,PML,GNA11,MTA1,PHLPP1,ARNTL2,PPP1CA,SIK1,CRTC1,RBM4B,CLOCK,ID2,TP53
GO_VIRION_ASSEMBLY	0.422205	1.29318	0.102041	0.250578	37	35	VPS37D,APOE,TBC1D20,RAB43,MITD1,CHMP5,VPS37C,RPS27A,CHMP1B,UBA52,RAB1A,CHMP4C,RAB1B,CHMP4B,PDCD6IP,CHMP1A,VPS28,DDX6,PPIA,LRSAM1,CHMP3,CHMP2B,CHMP7,TSG101,VPS4B,CHMP2A,VPS37A,VPS37B,UBB,CHMP6,USP6NL,VPS4A,VTA1,CHMP4A,FAM125A
GO_NEURON_FATE_COMMITMENT	0.389026	1.29236	0.0784314	0.251333	67	35	DLL4,HOXC10,ZNF521,NKX6-1,EYA1,HES1,RBPJ,DLX2,MNX1,NOTCH3,TGFBR1,SATB2,GATA2,FOXA1,CDC42,ISL2,AXIN1,NOTCH1,SUFU,DLX1,C17orf96,NKX2-1,ISL1,JAG2,GLI3,SIX1,ID2,BCL11B,SMARCC2,PRRX1,SMAD4,NRG1,GLI2,TGFB2,BMP4
GO_ASPARTATE_FAMILY_AMINO_ACID_METABOLIC_PROCESS	-0.373029	-1.34479	0.0425532	0.251524	55	51	MTHFR,ADSSL1,BHMT,CRYM,ASS1,ASNS,GOT1,AASS,NMNAT1,PHGDH,AGPHD1,PLOD1,AHCYL2,AHCYL1,SMS,ADI1,GCAT,EIF2B2,GNMT,ASPA,DDO,ENOPH1,MTHFD2L,AGXT2L2,APIP,NMNAT2,AHCY,OGDH,DLD,EIF2B4,MSRA,DLST,MRI1,GOT2,GCDH,ALDH7A1,ASNSD1,SLC25A21,MTRR,MTR,NMNAT3,MTAP,NIT2,EIF2B1,ADSS,ASRGL1,AASDHPPT,THNSL1,THNSL2,AADAT,MTHFD1
GO_ERBB2_SIGNALING_PATHWAY	0.403632	1.29238	0.111111	0.251593	39	35	GRB7,NRG2,EREG,NRG4,HBEGF,ERBB3,GAB1,GRB2,KRAS,EGF,RPS27A,UBA52,PIK3CA,SOS1,NRAS,RNF41,STUB1,SRC,SHC1,HRAS,ERBB2,ERBB2IP,USP8,CUL5,CDC37,UBB,EGFR,AKT1,PTK6,BTC,CPNE3,HSP90AA1,PIK3R1,MATK,NRG1
GO_POSITIVE_REGULATION_OF_OSTEOCLAST_DIFFERENTIATION	0.480255	1.29128	0.103448	0.252142	24	16	TNF,CSF1,CSF1R,CCL5,GNAS,TRAF6,CREB1,IL23A,FOS,ATP6AP1,KLF10,CA2,TMEM64,PPARGC1B,SLC9B2,CCR1
GO_CELLULAR_RESPONSE_TO_HORMONE_STIMULUS	0.281433	1.29138	0.0142857	0.252281	552	412	CCL2,FBXO32,AKR1C1,ESR2,LPIN1,NR4A3,AKR1C2,DUSP1,HDAC9,ATP6V1G2,KDM3A,PCSK9,HMGCS1,TRIB3,PLOD2,JUND,NR1D1,CRHR1,MSTN,LEPR,NPC1,FOSB,WBP2,PPARD,NR4A2,AKR1C3,PDK4,FYN,INHBA,FBN1,NR4A1,ERRFI1,HDAC5,PIK3R3,FOXO4,NKX6-1,GNG4,TNFSF4,RARB,PPARA,ACSL1,NR3C2,OXTR,GNAS,KLF9,CYP11A1,PPAP2A,CPEB1,PGRMC2,ADCY4,SLC9A1,GFPT1,WDTC1,PADI2,SLC2A4,PAX8,BAIAP2L1,NR1D2,CDK7,ROBO2,CALCOCO1,ATP6V1A,ASS1,PPARGC1A,NAMPT,…
GO_VASCULAR_PROCESS_IN_CIRCULATORY_SYSTEM	0.327101	1.29153	0.0746269	0.252389	163	111	EDN2,CD38,ADM,HMOX1,ESR2,PTGS2,VEGFA,APLN,ACTA2,SLC6A4,PPARD,UCN,HMGCR,RGS2,CX3CL1,APOE,OXTR,FOXC1,PTGS1,NOS3,PER2,GCH1,PDE2A,ALOX12,SOD2,UTS2R,ICAM1,KAT2B,VEGFB,PIK3C2A,ADCY6,ARHGAP35,ADRA2B,SCPEP1,GCLM,BMPR2,GCLC,AVPR2,ABR,ECE1,YES1,NPPA,PTPRM,F2RL1,ALOX5,PRKG1,ATG5,PTPRJ,SERPINF2,PLOD3,CAV1,P2RY2,TRPM4,ACE2,BBS2,SRC,TGFB1,SHC1,SOD1,PRKCQ,NTS,SLIT2,NPPB,KCNJ8,EDNRB,EDNRA,ADRB2,HIF1A,BDKRB2,KCNM…
GO_CELL_FATE_COMMITMENT	0.313625	1.29026	0.0166667	0.25319	227	146	FOXA2,IFRD1,DLL4,WNT4,WNT2B,SMO,TBX2,PROX1,TBX19,HOXC10,WNT9A,HOXA2,ZNF521,NKX6-1,EYA1,HES1,RBPJ,TRPS1,DLX2,FOXP3,WNT6,FGF13,PTCH1,KDM6B,MNX1,ELF5,SOX9,SOX12,KLF4,CHD5,RARA,CDON,NOTCH3,LY9,ZFPM1,FKBP8,EPAS1,ACVR1,SOX2,WNT7B,CEBPB,SIX2,TGFBR1,SATB2,PITX1,PRDM1,ITGB1,GATA2,TBX3,TEAD3,FOXA1,GAS1,NR2F2,HEY2,LATS1,WNT10A,CDC42,ISL2,HOXA11,HNF1B,PAF1,SMAD5,PPARG,TBX6,CASP3,TCF3,PML,LATS2,MCL1,APC,TGFB1…
GO_REGULATION_OF_ISOTYPE_SWITCHING	0.451131	1.29039	0.155172	0.253254	24	18	BCL6,APLF,TNFSF4,FOXP3,IL27RA,TNFSF13,TGFB1,PAXIP1,SUPT6H,CLCF1,NDFIP1,STAT6,CD40,WHSC1,MSH6,EXOSC3,THOC1,UNG
GO_REGULATION_OF_ENDOCRINE_PROCESS	0.427133	1.28953	0.133333	0.253982	48	30	APLN,INHA,CRHR1,UCN,KISS1,INHBA,RAB8B,GNAS,RAB11FIP5,CRY1,TMF1,IL1B,RAB11FIP1,C1QTNF3,HCAR2,KDM5B,F2RL1,GAL,GDF9,PTPN11,LIF,CRHBP,GJA5,RAB11FIP3,F2R,SMAD4,INHBB,C1QTNF1,FOXL2,BMP6
GO_PROTEIN_TARGETING_TO_MITOCHONDRION	-0.380929	-1.33903	0.0212766	0.254003	52	47	FXC1,PDE2A,TOMM7,AIP,FBXO7,TSPO,TIMM17B,AFG3L2,BID,DNLZ,TIMM44,TOMM20,MTERFD2,SLC25A6,MTX3,MFN2,TIMM50,IMMP1L,MTX1,TIMM22,FIS1,MAPK9,NDUFA13,SAMM50,MTX2,PAM16,TIMM9,TIMM13,TOMM40L,IMMP2L,TIMM17A,TIMM10,HSPA4,PMPCA,DNAJC19,HSP90AA1,TOMM70A,TOMM22,TOMM34,MFF,CHCHD4,TIMM23,MIPEP,TOMM40,GDAP1,TRNT1,TIMM8B
GO_MULTICELLULAR_ORGANISMAL_SIGNALING	0.354504	1.28929	0.0862069	0.254113	123	65	GRIK2,S1PR1,KCND1,ATP1B1,SCN5A,KCNE2,CNTNAP1,SCN4B,ATP1B2,CTNNA3,KCNK1,KCNE1L,GJC1,SLC9A1,CACNB4,KCNH2,SCN1B,FKBP1B,SPTBN4,CAMK2D,PRKACA,AKAP9,KCNK6,ATP1A1,CXADR,MEF2A,DSG2,DSP,P2RX4,JUP,CAV1,TRPM4,CACNB3,YWHAE,ATP1A3,SOD1,CACNG4,PAFAH1B1,KCNMB4,CACNB1,MYH14,HCN4,DSC2,DRD5,CACNA1I,SCN3B,KCNMB3,GJA5,PKP2,KCNIP2,SCN8A,CACNG7,RNF207,GJA1,DRD1,KCNK15,CACNA2D1,CACNA1D,CLDN19,ATP1A2,NUP155,ANK2,GPER,SC…
GO_MITOCHONDRIAL_RESPIRATORY_CHAIN_COMPLEX_ASSEMBLY	-0.359994	-1.3425	0.117647	0.254287	76	65	C11orf83,NDUFB3,COX19,ECSIT,UQCRB,SLC25A33,NDUFS4,NDUFS7,NDUFA1,NDUFA2,NDUFA6,UQCR10,NDUFB4,NDUFA3,NDUFB11,NDUFB5,NDUFA12,NDUFA9,NDUFB8,NDUFV2,NDUFC1,NDUFA7,NDUFA10,NDUFS2,IMMP1L,NDUFAB1,NDUFB9,SDHAF1,NDUFA11,NDUFS8,NDUFS3,UQCC,NDUFB1,NDUFB2,NDUFA13,NDUFA5,SAMM50,NDUFA8,CHCHD5,NDUFS5,NDUFB6,NDUFS6,NDUFB7,NDUFAF2,IMMP2L,NDUFAF1,NDUFV1,NDUFC2,NDUFS1,TMEM126B,NDUFB10,TIMMDC1,AIFM1,TFAM,TAZ,OXA1L,NDU…
GO_PYRIMIDINE_NUCLEOSIDE_METABOLIC_PROCESS	-0.418733	-1.34074	0.0769231	0.254773	51	38	CDA,UPP1,DPYD,ENTPD4,NT5E,APOBEC3F,NME9,UPRT,CMPK1,DHFRL1,UCK1,AK3,NME7,HDHD1,APOBEC3C,NME4,DCTD,CTPS2,NT5M,APOBEC3G,NT5C3,TK2,NME3,DCK,TK1,TYMP,NME6,DUT,UCKL1,NT5C,ERH,UMPS,NME1,UCK2,CAD,NME2,DHODH,TYMS
GO_MITOCHONDRIAL_RESPIRATORY_CHAIN_COMPLEX_I_BIOGENESIS	-0.383765	-1.33996	0.0909091	0.254858	56	51	NDUFB3,ECSIT,NDUFS4,NDUFS7,NDUFA1,NDUFA2,NDUFA6,NDUFB4,NDUFA3,NDUFB11,NDUFB5,NDUFA12,NDUFA9,NDUFB8,NDUFV2,NDUFC1,NDUFA7,NDUFA10,NDUFS2,NDUFAB1,NDUFB9,NDUFA11,NDUFS8,NDUFS3,NDUFB1,NDUFB2,NDUFA13,NDUFA5,NDUFA8,NDUFS5,NDUFB6,NDUFS6,NDUFB7,NDUFAF2,NDUFAF1,NDUFV1,NDUFC2,NDUFS1,TMEM126B,NDUFB10,TIMMDC1,AIFM1,TAZ,OXA1L,NDUFAF3,NDUFV3,FOXRED1,NUBPL,ACAD9,NDUFAF4,BCS1L
GO_CELL_DIVISION	-0.275511	-1.34154	0	0.254895	460	428	AURKC,CCNG2,KLHL21,FIGN,CDK14,FSD1,SIRT2,ANAPC11,CCNG1,CKS2,SYCE1,STAG2,NEDD9,MAPRE3,FGF13,ARL8B,CDK7,CIB1,IST1,PHF13,GOLGA2,PARD6B,TIAL1,PELO,CTDP1,MARK4,CETN1,VANGL2,PAPD5,RAB11FIP4,CENPC1,MITD1,ING2,TNKS,CCNK,PPP1CC,CHMP5,SPIRE1,RHOC,ANKLE2,MAPRE2,FZD7,NUMB,UBE2I,DYNLT3,SNX33,SETD8,DCTN3,ARL8A,CHMP1B,FZR1,CKS1B,DAPK3,REEP4,LLGL2,CCNY,RALA,CUZD1,TACC1,ANAPC16,PRKCE,CHMP4C,PTTG1,TUBA1A,ARL3,E4F1…
[truncated: 1,878 more rows]
