# Supplementary material for: Shedding Light on the African Enigma: In Vitro Testing of Homo sapiens-Helicobacter pylori Coevolution
Source: Microorganisms. 2021 Jan 25;9(2):240. doi: 10.3390/microorganisms9020240 (PMC7912213; doi:10.3390/microorganisms9020240)
Supplement: Supplementary file 1 [file microorganisms-09-00240-s001.zip › microorganisms-1056872-sl-prood done/SupplementaryTable_S13.xlsx]

## Sheet: SupplementaryTableS13
Supplementary Table S13- GSEA GO-BP results for the HsAFRxHpAFR versus uninfected settings.
Term	enrichment score (es)	normalized enrichment score (nes)	pval	fdr	geneset_size	matched_size	genes
GO_DNA_REPLICATION	-0.587717	-2.93484	0	0	208	193	PDGFB,REV1,ACHE,POLL,POLI,EGF,PURA,POLK,HELB,RRM2B,POLD4,POLH,WRNIP1,ING4,POLN,E4F1,STRA13,RPAIN,LIG4,CDK2AP1,NUP98,CDK9,RPA4,SIRT1,CDC34,ATM,UPF1,BARD1,SLX4,MCM9,RBMS1,KIN,CHTF8,RAD17,REPIN1,POLG,SIN3A,NCOA6,NAP1L1,SMARCAL1,RAD50,DTD1,RECQL5,SLC25A33,KAT5,HMGA1,DNA2,RBBP6,NFIX,HUS1,RAD9A,ATRX,NFIB,PARP3,FAM111A,RBBP7,KAT7,RFC1,RAD1,MCM3AP,LRWD1,CDC25C,TNFAIP1,CCDC88A,POLG2,PARP2,CHEK1,TBRG1,SSBP…
GO_NCRNA_METABOLIC_PROCESS	-0.456596	-2.52328	0	0	533	494	TAF6,RPL3L,RIOK3,DEDD2,SNAPC1,SEPSECS,ELL2,RRNAD1,RPL35A,GTF2B,RPS29,TDRKH,RPL31,SNAPC2,ZNF143,TRPT1,C7orf60,RPS24,ELL,TSEN34,CARS,POU2F2,XRN1,RPS28,CDK7,RPS26,RPL12,RPL24,RPL23,SP1,RPS20,RPS21,RPL39,RNF113A,TRIT1,RNASEK,RPL28,RPS9,INTS3,BCDIN3D,SNAPC3,RPS27A,C2orf49,INTS6,RPS19,RPL32,YBEY,IMP3,RPS15A,RPSA,GTF3C5,RPL19,RPL27A,RPL10,DARS,RPL36,CDKAL1,RPS27,RPL13A,CCNK,TBP,INTS8,ISG20,EIF4A3,RPS18,…
GO_REGULATION_OF_DNA_DEPENDENT_DNA_REPLICATION	-0.643157	-2.32018	0	0	41	38	STAG2,DACH1,WRNIP1,SENP2,CHTF8,FBXW7,SMC3,ATRX,WIZ,E2F7,E2F8,CHEK2,FBXO18,CDK2,LIG3,NBN,ZNF830,TERF2,INO80,CDT1,DBF4B,RFC5,BMP4,STOML2,CDC7,SMC1A,ZRANB3,MRE11A,TERF1,CHTF18,DSCC1,TIPIN,RFC4,RFC3,BRCA2,RFC2,BLM,BMP6
GO_DOUBLE_STRAND_BREAK_REPAIR	-0.504184	-2.33747	0	0	165	151	APLF,HIST3H3,EYA1,POLL,HIST1H4K,CIB1,HIST1H4J,SMARCAD1,REC8,FAM175A,POLM,SWI5,UVRAG,RNF168,POLN,HELQ,KIAA0430,UIMC1,NHEJ1,SUMO1,LIG4,PIAS4,KDM2A,BABAM1,APBB1,NSMCE2,UBE2V2,RAD51B,ERCC4,ATM,SHFM1,TDP2,BARD1,SLX4,ACTR5,PARP9,HIST1H4D,MCM9,MORF4L1,WDR48,DMC1,SMARCA5,TDP1,ZFYVE26,DTX3L,MTA1,RAD50,MAD2L2,RECQL5,PAPD7,EXD2,KAT5,RECQL,PAXIP1,DNA2,SMC5,EYA3,SFR1,SMC6,HUS1,RAD21,PALB2,HIST1H4I,APTX,DDX1,K…
GO_STRAND_DISPLACEMENT	-0.760209	-2.54572	0	0	26	26	RAD51B,ATM,BARD1,RAD50,KAT5,DNA2,PALB2,RMI1,NBN,TOP3A,RAD51C,RTEL1,RMI2,XRCC2,MRE11A,RBBP8,XRCC3,RAD51D,WRN,BRIP1,BRCA2,RAD51,RAD51AP1,BLM,BRCA1,EXO1
GO_STEROL_BIOSYNTHETIC_PROCESS	0.762823	2.263	0	0	43	35	LSS,INSIG1,IDI1,MSMO1,HSD17B7,SQLE,MVD,EBP,DHCR7,INSIG2,HMGCS1,C14orf1,FDFT1,MVK,NSDHL,HMGCR,TM7SF2,GGPS1,ACLY,FDPS,CYP51A1,PRKAG2,SC5DL,DHCR24,CYB5R1,PRKAA1,ARV1,G6PD,CYB5R2,PMVK,CNBP,ACAA2,PRKAA2,LBR,CH25H
GO_DNA_CONFORMATION_CHANGE	-0.492452	-2.42345	0	0	273	237	NAP1L3,HIST1H2BJ,HIST3H3,NAP1L5,HIST1H1T,TSPYL2,HIST1H2BK,HIST1H4K,CHD5,HIST1H3H,HIST1H2BL,HIST1H2BF,CENPC1,TSSK6,HIST1H4J,HIST1H2BG,PURA,CETN2,HELB,CHD2,H1F0,H1FX,RSF1,HIST2H3D,RPS27A,AKAP8L,BAHD1,TSPY26P,CUL4B,PHF13,ACIN1,STRA13,GTF2H5,DDB2,TSPYL4,UBA52,H3F3A,SPTY2D1,BRD2,HIST2H2BE,HIST1H3I,ASH1L,XPA,CABIN1,CENPO,SMYD3,H3F3B,TSPYL1,H2AFY2,GTF2H4,UBN1,HIST1H4D,CHMP1A,HIST1H2BD,SMARCA5,BAHCC1,RBX…
GO_RIBONUCLEOPROTEIN_COMPLEX_LOCALIZATION	-0.487154	-2.23596	0	0	118	109	NXT1,RPS28,ALKBH5,TSC1,SRSF9,RPSA,SARNP,ZC3H11A,ZC3H3,EIF4A3,RPS15,NCBP2,NUP98,FYTTD1,NUPL1,NXF1,SMG6,NUP62,SHFM1,UPF1,SMG1,SLU7,UPF2,SRSF4,POLDIP3,ENY2,SRSF11,THOC6,SMG5,NUP133,BUD13,THOC2,THOC7,NUP54,PABPN1,UPF3B,SRRM1,CASC3,RBMX2,CDC40,RAE1,RBM8A,POM121,DDX39B,XPO1,DHX38,GLE1,EIF4E,NUP210,NMD3,NUP205,SRSF5,XPOT,CPSF2,TMEM48,DDX19B,SMG7,FIP1L1,U2AF2,CHTOP,NUP43,DDX19A,NUP50,THOC5,HHEX,RNPS1,THO…
GO_TRNA_PROCESSING	-0.623588	-2.6806	0	0	114	107	TRPT1,TSEN34,TRIT1,C2orf49,CDKAL1,PUS10,MTO1,TRMT1L,DUS4L,AARS,PTCD1,C9orf156,TRMT112,SARS,RPP38,ZBTB8OS,ELAC1,URM1,TYW1B,TSEN2,TYW3,RPP14,RPUSD1,TRMT12,DDX1,TYW5,RPUSD4,TPRKB,CTU1,TSEN15,THG1L,C14orf166,FBL,C22orf28,TSEN54,TRDMT1,LAGE3,SSB,LSM6,METTL2B,TRUB1,MOCS3,PUS3,TP53RK,CLP1,OSGEPL1,FTSJ1,POP4,KIAA0391,TYW1,MTFMT,ADAT3,FARS2,TARBP1,KARS,RPP21,TRMU,TRMT11,GRSF1,CPSF1,UBA5,YRDC,GTPBP3,PUSL1,…
GO_RECOMBINATIONAL_REPAIR	-0.648936	-2.55327	0	0	80	68	REC8,SWI5,POLN,HELQ,NSMCE2,RAD51B,ERCC4,ATM,SHFM1,SLX4,MCM9,MORF4L1,WDR48,DMC1,ZFYVE26,RAD50,RECQL5,EXD2,RECQL,SMC5,SFR1,SMC6,HUS1,PALB2,KIAA0146,YY1,RAD54B,FBXO18,NSMCE1,HUS1B,XRCC1,RNF138,LIG3,RPA1,NBN,RAD52,MMS22L,FAN1,RAD51C,ZSWIM7,INO80,UBE2N,PARP1,PSMD14,GEN1,H2AFX,POLQ,CDC7,KDM4D,XRCC2,RPA2,MRE11A,RBBP8,XRCC3,RAD51D,RAD54L,GINS4,BRCA2,FEN1,RAD51,RAD51AP1,SFPQ,TONSL,BLM,BRCA1,GINS2,MCM8,CDC…
GO_RIBONUCLEOPROTEIN_COMPLEX_BIOGENESIS	-0.466474	-2.46078	0	0	440	418	RPL3L,GRB7,RIOK3,RRNAD1,NOL3,RPL35A,RPS29,RPL31,RBMXL1,C7orf60,EIF4B,RPS24,RPS28,RPS26,RPL12,RPL24,RPL23,TSC1,RPS20,RPS21,ATXN2,RPL39,ZRSR2,PATL2,RPL28,RPS9,RC3H1,RPS27A,ISY1,RPS19,RPL32,YBEY,SNUPN,RSL24D1,IMP3,YTHDC1,SRSF9,RPS15A,PRPF18,RPSA,RPL19,RPL27A,RPL10,NOA1,RPL36,CIRBP,RPS27,RPL13A,ISG20,EIF4A3,RPS18,RPS11,RPL29,RPL37A,RPS15,RNASEL,RPL6,EIF3H,EIF3F,RPL36A,CRNKL1,GTF2H5,RPL18A,GEMIN7,RPS1…
GO_INTERSTRAND_CROSS_LINK_REPAIR	-0.619667	-2.23624	0	0	44	39	RNF168,POLN,RPS27A,STRA13,UBA52,XPA,ERCC4,SLX4,FANCE,FANCF,UBB,C1orf86,FANCC,RNF8,RPA1,DCLRE1C,USP1,C17orf70,FAN1,MUS81,FANCM,ERCC1,APITD1,DCLRE1A,FANCB,UBE2T,FANCL,ATR,C19orf40,FANCG,FANCI,RPA2,EME1,ATRIP,DCLRE1B,RAD51D,FANCD2,FANCA,DEM1
GO_DNA_DEPENDENT_DNA_REPLICATION	-0.679199	-2.95498	0	0	99	92	PURA,HELB,RRM2B,POLD4,POLN,STRA13,RPAIN,LIG4,CDK2AP1,CDK9,RPA4,CDC34,UPF1,POLG,SMARCAL1,SLC25A33,HMGA1,DNA2,ATRX,PARP3,RFC1,LRWD1,POLG2,PARP2,FBXO18,C20orf72,BAZ1A,TOP2B,REV3L,THOC1,LIG3,RPA1,CDC6,DNAJA3,ZNF259,MMS22L,ZNF830,PRIM1,SLBP,CCDC111,TFAM,FANCM,CCNE1,RTEL1,POLD2,ORC2,APITD1,TOP2A,POLD3,RFC5,PARP1,MCM2,POLQ,POLE2,CDC7,PNKP,MCMBP,RNASEH1,ORC5,POLA1,ZRANB3,GINS3,GINS1,POLA2,ORC1,SETMAR,TIP…
GO_DNA_DEPENDENT_DNA_REPLICATION_MAINTENANCE_OF_FIDELITY	-0.730822	-2.38266	0	0	24	22	STRA13,CDK9,SMARCAL1,ATRX,FBXO18,THOC1,MMS22L,ZNF830,CCDC111,FANCM,RTEL1,APITD1,ZRANB3,SETMAR,TIPIN,POLD1,WRN,BRCA2,RAD51,TONSL,BLM,PCNA
GO_MITOTIC_SISTER_CHROMATID_SEGREGATION	-0.521716	-2.29821	0	0	91	87	AURKC,CEP57,CHMP1B,AKAP8L,CHMP5,TEX14,PHF13,ZNF207,PDCD6IP,CHMP7,CDC14A,CEP57L1,CHMP6,CHMP1A,RAB11A,KATNB1,VPS4B,RB1,MIS12,CHMP4C,MAU2,PAPD7,CHMP4B,CHMP2A,NIPBL,POGZ,CHMP2B,CUL3,KPNB1,SMC3,PDS5B,BECN1,CHMP3,ZW10,KIAA1383,PPP2R1A,BUB3,CENPE,KIF14,PIBF1,NAA50,KIF4B,KIF2C,KLHL22,VPS4A,NEK2,AKAP8,CEP55,CDC23,SMC2,DIS3L2,PDS5A,NUSAP1,NDC80,INO80,CHAMP1,CHMP4A,SPAG5,PINX1,RACGAP1,KIF23,KIF4A,MAD2L1,KIF…
GO_MATURATION_OF_SSU_RRNA	-0.606842	-2.25018	0	0	42	41	RPS24,RPS21,RPS19,RPSA,RPS16,RPS8,NOB1,RCL1,RRP36,UTP14C,NGDN,ABT1,UTP23,LSM6,TSR2,FCF1,DIEXF,KRR1,EMG1,SRFBP1,PWP2,UTP3,MPHOSPH10,MRPS11,UTP6,UTP18,NOC4L,MRPS9,DCAF13,WDR46,NOL11,TBL3,NOP14,CIRH1A,BYSL,UTP14A,HEATR1,WDR3,RPS14,RRS1,UTP20
GO_MITOTIC_RECOMBINATION	-0.739361	-2.65435	0	0	41	39	POLD4,TEP1,NSMCE2,RAD51B,DMC1,RAD50,DNA2,SMC5,SMC6,RAD54B,RFC1,TOP2B,RPA1,RAD51C,PRIM1,ERCC1,POLD2,TOP2A,POLD3,RFC5,GEN1,POLE2,XRCC2,POLA1,RPA2,POLA2,XRCC3,RAD51D,RFC4,POLD1,RFC3,WRN,BRCA2,RFC2,FEN1,RAD51,LIG1,PCNA,POLE
GO_REGULATION_OF_MULTICELLULAR_ORGANISMAL_METABOLIC_PROCESS	0.694653	2.13514	0	0	38	30	WNT4,CCL2,SERPINB7,IL6,ARRDC3,FAP,PDGFRB,PPARD,ERRFI1,TGFB3,UCN,AGER,IL6R,F2R,CTGF,MFAP4,ITGB1,CBX8,HDAC2,TGFB1,CST3,RAP1A,SERPINF2,EP300,PRDX5,RAPGEF3,PPARG,ITGA2,CIITA,BMP4
GO_DNA_GEOMETRIC_CHANGE	-0.595167	-2.45411	0	0	81	80	PURA,CETN2,HELB,CHD2,RPS27A,CUL4B,GTF2H5,DDB2,UBA52,XPA,GTF2H4,RBX1,CHD3,RAD50,RECQL5,RECQL,HMGA1,DNA2,HMGB2,RAD23B,ATRX,DDX1,RAD54B,GTF2H1,CHD4,ERCC2,CUL4A,XPC,ANXA1,UBB,MTERF,CHD8,HMGB1,FBXO18,G3BP1,CHD1,SETX,DDX3X,IGHMBP2,TOP2B,HMGB3,DDB1,NBN,GTF2H3,ERCC3,INO80,CHD1L,RTEL1,XRCC5,GTF2H2,TOP2A,SUPV3L1,PARP1,POT1,ASCC3,RUVBL2,XRCC6,MCM2,DDX11,DDX12P,DHX9,ZRANB3,MRE11A,GINS1,PIF1,GINS4,MCM7,WRN,BR…
GO_AMINO_ACID_ACTIVATION	-0.589232	-2.30489	0	0	52	51	CARS,DARS,DALRD3,AARS,PPA2,VARS2,SARS,TARS2,QARS,PARS2,PPA1,WARS,IARS2,QRSL1,HARS2,POLG2,EEF1E1,GATC,RARS,GARS,MRPL39,YARS,CARS2,TARSL2,TARS,PET112,WARS2,FARS2,KARS,LRRC47,AIMP1,YARS2,SARS2,LARS2,EPRS,NARS,HARS,RARS2,NARS2,FARSA,FARSB,DARS2,AIMP2,MARS2,MARS,LARS,FDXACB1,IARS,EARS2,VARS,AARS2
GO_STEROID_BIOSYNTHETIC_PROCESS	0.640687	2.16813	0	0	114	78	LSS,WNT4,ADM,INSIG1,IDI1,MSMO1,HSD17B7,CYP11A1,SQLE,MVD,EBP,DHCR7,INSIG2,HMGCS1,C14orf1,FDFT1,HSD17B12,MVK,AKR1B1,NSDHL,HMGCR,CYP39A1,TM7SF2,GGPS1,CYP8B1,SLC27A5,ACLY,FDPS,HSD17B3,CYP51A1,AKR1C3,PRKAG2,SCARB1,SC5DL,HSD17B1,STARD5,TRERF1,HSD3B7,HSD17B8,SRD5A3,TSPO,ACOT8,CYP2R1,SDR42E1,DHCR24,SRD5A1,CYB5R1,PRLR,STARD3,HSD17B11,ACBD3,HSD17B6,PRKAA1,CYP27A1,HINT2,MED1,ARV1,HSD11B2,AMACR,FDXR,CACNA1H,…
GO_SPLICEOSOMAL_SNRNP_ASSEMBLY	-0.665287	-2.52314	0	0	38	36	SNUPN,GEMIN7,SNRPG,GEMIN8,CLNS1A,SART1,SNRPD2,RBM22,PRPF3,STRAP,SMN1,CD2BP2,SNRPE,SNRPF,LSM4,SMN2,USP4,SNRPC,PRPF8,PRPF6,PRPF19,PRPF31,PRMT5,SNRPD1,SART3,SNRPB,SNRPD3,GEMIN2,SRSF10,PRMT7,TGS1,GEMIN6,WDR77,GEMIN4,GEMIN5,DDX20
GO_DNA_REPLICATION_INITIATION	-0.773419	-2.45435	0	0	29	26	PURA,RPA4,CDC34,LRWD1,CDC6,PRIM1,CCNE1,ORC2,MCM2,POLE2,CDC7,ORC5,POLA1,POLA2,ORC1,GINS4,MCM7,MCM10,CCNE2,MCM5,GINS2,MCM4,POLE,MCM3,MCM6,CDC45
GO_NUCLEAR_CHROMOSOME_SEGREGATION	-0.497277	-2.32467	0	0	228	197	AURKC,GEM,MSH4,SYCE1,CENPC1,UBE2B,STAG2,REC8,CCNB1IP1,ESCO1,CEP57,CHMP1B,SUN1,AKAP8L,CHMP5,HORMAD1,TEX14,PPP1CC,RPS27,PHF13,STRA13,ZNF207,NUP98,PDCD6IP,CENPO,CHMP7,CDC14A,ERCC4,ATM,HDAC8,SYCE2,CEP57L1,CHMP6,CHMP1A,BAG6,DMC1,RAB11A,KATNB1,NDEL1,VPS4B,SPICE1,RB1,MIS12,CHMP4C,MAU2,CLASP1,NSL1,LATS1,TAOK1,PAPD7,B9D2,ACTR3,RNF212,CHMP4B,CHMP2A,NIPBL,POGZ,PTTG1,NDE1,CHMP2B,NUP133,CUL3,RAD21,KPNB1,FBXW7…
GO_NCRNA_PROCESSING	-0.502772	-2.64994	0	0	386	368	RPL3L,RIOK3,RRNAD1,RPL35A,RPS29,RPL31,TRPT1,C7orf60,RPS24,TSEN34,RPS28,RPS26,RPL12,RPL24,RPL23,RPS20,RPS21,RPL39,RNF113A,TRIT1,RPL28,RPS9,INTS3,RPS27A,C2orf49,INTS6,RPS19,RPL32,YBEY,IMP3,RPS15A,RPSA,RPL19,RPL27A,RPL10,RPL36,CDKAL1,RPS27,RPL13A,INTS8,ISG20,EIF4A3,RPS18,RPS11,RPL29,RPL37A,RPS15,RNASEL,RPL6,PUS10,RPL36A,GTF2H5,RPL18A,MTO1,RPS13,UBA52,TRMT1L,SIRT1,RPS23,RPL34,RPS16,RPS25,RPS12,TARBP2…
GO_GENE_SILENCING_BY_RNA	-0.501888	-2.25506	0	0	139	117	HIST1H4K,HIST1H3H,TDRKH,HIST1H4J,ZFP36,HIST2H3D,STAT3,NCBP2,RBM4,NUP98,H3F3A,TARBP2,ZCCHC11,PABPC1,HIST1H3I,NUPL1,EIF2C4,H3F3B,CNOT6L,NUP62,SMAD2,POLR2J,CNOT7,HIST1H4D,CNOT3,TNRC6B,POLR2I,HIST1H3D,EIF2C3,CNOT8,LIMD1,POLR2L,TNRC6A,MRPL44,POLR2B,CNOT2,NUP133,MOV10,SNIP1,HIST1H4I,ADAR,POLR2H,SMAD1,CNOT1,NUP54,POLR2A,POLR2E,RAE1,POM121,CNOT6,POLR2G,NUP210,POLR2C,NUP205,EIF2C1,SND1,CELF1,EIF2C2,PRKRA,…
GO_RIBOSOME_BIOGENESIS	-0.494105	-2.53841	0	0	308	294	RPL3L,RIOK3,RRNAD1,RPL35A,RPS29,RPL31,C7orf60,RPS24,RPS28,RPS26,RPL12,RPL24,RPL23,TSC1,RPS20,RPS21,RPL39,RPL28,RPS9,RPS27A,RPS19,RPL32,YBEY,RSL24D1,IMP3,RPS15A,RPSA,RPL19,RPL27A,RPL10,NOA1,RPL36,RPS27,RPL13A,ISG20,EIF4A3,RPS18,RPS11,RPL29,RPL37A,RPS15,RNASEL,RPL6,RPL36A,GTF2H5,RPL18A,RPS13,UBA52,GNL1,SIRT1,RPS23,RPL34,RPS16,RPS25,RPS12,RPL38,RPL9,RPL18,RPL11,RPS3A,RRP7A,RPL26,PAPD5,RPL10A,RPLP1,R…
GO_TRNA_MODIFICATION	-0.664245	-2.312	0	0	60	55	TRIT1,CDKAL1,TRMT1L,DUS4L,AARS,C9orf156,TRMT112,URM1,RPUSD1,TYW5,RPUSD4,CTU1,THG1L,TRDMT1,SSB,METTL2B,TRUB1,MOCS3,PUS3,OSGEPL1,FTSJ1,MTFMT,ADAT3,TARBP1,TRMU,TRMT11,UBA5,YRDC,GTPBP3,RPUSD3,ELP3,DUS3L,METTL2A,CDK5RAP1,DUS2L,HSD17B10,TRMT1,TRMT5,OSGEP,TRMT61B,TRMT61A,QTRT1,ADAT2,LCMT2,CTU2,NSUN2,PUS1,RPUSD2,DUS1L,AARS2,TRMT6,QTRTD1,ALKBH8,METTL1,WDR4
GO_TRNA_METHYLATION	-0.718803	-2.28624	0	0	25	20	TRMT1L,C9orf156,TRMT112,TRDMT1,METTL2B,FTSJ1,TARBP1,TRMT11,METTL2A,HSD17B10,TRMT1,TRMT5,TRMT61B,TRMT61A,LCMT2,NSUN2,TRMT6,ALKBH8,METTL1,WDR4
GO_ORGANIC_HYDROXY_COMPOUND_BIOSYNTHETIC_PROCESS	0.569883	2.17887	0	0	175	124	LSS,PCK1,TRPC1,INSIG1,LPIN1,SLC6A3,IDI1,MSMO1,HSD17B7,SQLE,MVD,EBP,DHCR7,INSIG2,TH,HMGCS1,ACHE,C14orf1,FDFT1,MVK,LPIN2,AKR1B1,NSDHL,HMGCR,CYP39A1,TM7SF2,GGPS1,SLC44A4,CYP8B1,SLC27A5,NR4A2,ACLY,FDPS,HSD17B3,GATA3,ALOX12,CYP51A1,AKR1C3,CDS1,PRKAG2,PER2,GCH1,SAMD8,PMEL,SC5DL,HSD17B1,SLC27A1,ISYNA1,MC1R,LPIN3,IPMK,PHOSPHO1,ALOX15,HSD3B7,SPHK1,PDDC1,PNMT,CEPT1,ACOT8,DDT,CYP2R1,DHCR24,CYB5R1,IMPAD1,SLC…
GO_BASE_EXCISION_REPAIR	-0.645488	-2.47531	0	0	39	37	MBD4,XPA,MPG,POLG,NTHL1,HMGA1,DNA2,CCNO,SMUG1,SIRT6,USP47,HMGA2,NEIL1,ERCC6,PARP2,NEIL3,HMGB1,NEIL2,XRCC1,HUWE1,LIG3,RPA1,APEX1,APEX2,MUTYH,TDG,POLQ,RPA2,OGG1,UNG,TP53,POLD1,WRN,RECQL4,PRMT6,LIG1,POLE
GO_RRNA_METABOLIC_PROCESS	-0.462275	-2.47686	0	0	255	245	RPL3L,RIOK3,DEDD2,RRNAD1,RPL35A,RPS29,RPL31,C7orf60,RPS24,XRN1,RPS28,RPS26,RPL12,RPL24,RPL23,RPS20,RPS21,RPL39,RPL28,RPS9,RPS27A,RPS19,RPL32,YBEY,IMP3,RPS15A,RPSA,RPL19,RPL27A,RPL10,RPL36,RPS27,RPL13A,ISG20,EIF4A3,RPS18,RPS11,RPL29,RPL37A,RPS15,RNASEL,RPL6,RPL36A,GTF2H5,RPL18A,RPS13,UBA52,SIRT1,RPS23,RPL34,RPS16,RPS25,RPS12,RPL38,RPL9,RPL18,RPL11,RPS3A,RRP7A,RPL26,PAPD5,RPL10A,RPLP1,RPL21,RPLP2,R…
GO_PYRIMIDINE_NUCLEOTIDE_METABOLIC_PROCESS	-0.662592	-2.40503	0	0	48	38	NME7,ENTPD4,MBD4,UPRT,UPP1,TBPL1,UCK1,NTHL1,CMPK1,NME4,SMUG1,AK3,CTPS2,NEIL1,NME6,NME3,TYMP,NEIL2,DCTD,DUT,DCK,CMPK2,UCKL1,NT5C,SHMT1,UMPS,TDG,NT5M,UCK2,ERH,OGG1,DTYMK,UNG,PRPS1,DHODH,NME1,CAD,TYMS
GO_TELOMERE_MAINTENANCE_VIA_RECOMBINATION	-0.756671	-2.63318	0	0	32	30	POLD4,TEP1,NSMCE2,RAD50,DNA2,SMC5,SMC6,RFC1,RPA1,RAD51C,PRIM1,POLD2,POLD3,RFC5,POLE2,POLA1,RPA2,POLA2,XRCC3,RFC4,POLD1,RFC3,WRN,BRCA2,RFC2,FEN1,RAD51,LIG1,PCNA,POLE
GO_SISTER_CHROMATID_COHESION	-0.597024	-2.54016	0	0	111	105	CENPC1,STAG2,REC8,ESCO1,HORMAD1,PPP1CC,RPS27,NUP98,CENPO,HDAC8,NDEL1,RB1,MIS12,MAU2,CLASP1,NSL1,TAOK1,PAPD7,B9D2,NIPBL,POGZ,NDE1,NUP133,RAD21,FBXW7,SMC3,WAPAL,ITGB3BP,PDS5B,PAFAH1B1,SKA2,XPO1,BUB1,ZW10,SGOL2,CKAP5,PHB2,PPP2R1A,BUB3,CLIP1,INCENP,CENPE,CENPI,STAG1,NAA50,CENPT,KIF2C,NUP43,CASC5,MAPRE1,CENPN,CENPA,CENPL,CENPQ,SEC13,PDS5A,RAD51C,SGOL1,RCC2,CLASP2,NDC80,NUF2,NUP37,MLF1IP,CDC20,MAD2L1,A…
GO_TRNA_METABOLIC_PROCESS	-0.597322	-2.90096	0	0	176	167	SEPSECS,TRPT1,TSEN34,CARS,TRIT1,C2orf49,GTF3C5,DARS,CDKAL1,PUS10,MTO1,TRMT1L,DALRD3,DUS4L,AARS,PTCD1,PPA2,C9orf156,VARS2,TRMT112,SARS,RPP38,GTF3C1,DTD1,ZBTB8OS,TARS2,ELAC1,URM1,QARS,TYW1B,PARS2,PSTK,TSEN2,PPA1,TYW3,WARS,RPP14,RPUSD1,TRMT12,IARS2,DDX1,TYW5,QRSL1,RPUSD4,TPRKB,HARS2,CTU1,GTF3C3,TSEN15,POLG2,THG1L,C14orf166,FBL,EXOSC7,C22orf28,TSEN54,TRDMT1,EEF1E1,LAGE3,BRF1,GATC,RARS,SSB,GARS,LSM6,M…
GO_DNA_RECOMBINATION	-0.574284	-2.76777	0	0	215	177	MSH4,RBPJ,UBE2B,THAP9,REC8,KLHDC3,POLD4,CCNB1IP1,POLM,SWI5,SWAP70,INO80B,RNF168,POLN,EID3,HELQ,NHEJ1,STRA13,RPAIN,LIG4,C11orf80,RPA4,TEP1,NSMCE2,RAD51B,ERCC4,ATM,SHFM1,BARD1,SLX4,ACTR5,MCM9,MORF4L1,WDR48,DMC1,NDNL2,KIN,ZFYVE26,NCOA6,RAD50,RECQL5,EXD2,KAT5,RECQL,PAXIP1,RNF212,DNA2,TCF3,SMC5,HMGB2,SFR1,SMC6,HUS1,RAD21,PALB2,ATRX,KIAA0146,YY1,RAD54B,RFC1,MSH3,NONO,TFPT,TREX1,RBM14,TCF7,ACTR8,VPRBP,X…
GO_CELL_CYCLE_G1_S_PHASE_TRANSITION	-0.530537	-2.42386	0	0	111	102	INHBA,BCAT1,SPDYA,GPR132,CDKN1B,CDKN2D,HINFP,PIM2,CDKN2C,CDKN1A,CDK7,CAMK2D,ITGB1,BACH1,PLK3,RPA4,ACVR1,CDC34,CRLF3,ACVR1B,MNAT1,PPP6C,LATS2,USP37,RHOU,CAMK2G,RB1,BRD4,GSPT1,KLF11,LATS1,ID2,NPAT,ID4,CCNA1,CDK3,PHF8,GFI1,CDK6,CUL3,PLK2,CCNH,PPP3CA,EIF4EBP1,E2F7,CUL4A,RCC1,CUL2,CUL5,EIF4E,DBF4,RPS6KB1,CDK2,E2F6,CDK1,CUL1,RPA1,CDC6,ZNF259,PKMYT1,CDK4,PRIM1,PPAT,CCNE1,CDT1,ORC2,ORC6,MCM2,POLE2,RPS6,C…
GO_TRNA_TRANSPORT	-0.642037	-2.25741	0	0	34	33	NUP98,NUPL1,NUP62,TOMM20,NUP133,NUP54,RAE1,POM121,NUP210,NUP205,XPOT,TMEM48,NUP43,NUP50,TPR,NUP153,NUP214,NUP37,POM121C,RANBP2,RAN,NUPL2,NUP88,NUP85,AAAS,NUP160,NUP35,SEH1L,NUP93,NUP155,NUP188,NUP107,NOL6
GO_CHROMOSOME_SEGREGATION	-0.470031	-2.28443	0	0	272	240	AURKC,GEM,MSH4,RIOK3,SYCE1,CENPC1,UBE2B,STAG2,SMARCAD1,REC8,ARL8B,CCNB1IP1,ESCO1,CEP57,CHMP1B,NEK6,DDX3Y,NEK10,SUN1,UVRAG,AKAP8L,CHMP5,HORMAD1,TEX14,UBE2I,PPP1CC,RPS27,PHF13,STRA13,FAM96B,ZNF207,NUP98,PDCD6IP,PPP1R7,CENPO,RPS3,CHMP7,CDC14A,ERCC4,ATM,HDAC8,ARL8A,SYCE2,CEP57L1,CHMP6,CHMP1A,BAG6,DMC1,RAB11A,KATNB1,NDEL1,VPS4B,SPICE1,RB1,MIS12,CHMP4C,MAU2,CLASP1,NSL1,RECQL5,LATS1,TAOK1,PAPD7,MMS19,B9…
GO_RNA_PHOSPHODIESTER_BOND_HYDROLYSIS	-0.514887	-2.30102	0	0	120	103	PAN2,TSEN34,AZGP1,RPS21,RNASEK,RPSA,ZC3H12A,ERN1,ISG20,RNASEL,NCBP2,CCRN4L,PAN3,DCP2,CSTF3,EIF2C4,SMG6,CNOT6L,CNOT7,PCF11,ENDOV,WDR33,EIF2C3,RPP38,CNOT8,REXO2,NOB1,MRPL44,CNOT2,ELAC1,BOP1,XRN2,TSEN2,MOV10,RCL1,RPP14,CNOT1,RRP36,RNASEH2B,TSEN15,CNOT6,EXOSC7,PLD6,TUT1,TSEN54,ABT1,EDC3,PPP1R8,DIS3,CSTF2T,EIF2C1,EIF2C2,CSTF1,CPSF2,HRSP12,PARN,ERI1,CLP1,RNASET2,POP4,RNASE1,KIAA0391,RPP21,EXOSC4,EXOSC8…
GO_RNA_MODIFICATION	-0.544286	-2.40983	0	0	120	110	ALKBH3,RRNAD1,RNMT,C7orf60,APOBEC3F,WTAP,ALKBH5,APOBEC3G,TRIT1,BCDIN3D,CDKAL1,PUS10,TRMT1L,ADARB1,METTL14,TFB1M,DUS4L,AARS,NUDT16,C9orf156,TRMT112,FTSJD1,KIAA1429,NSUN4,URM1,RNMTL1,NSUN3,FTO,FTSJD2,ADAR,RPUSD1,TYW5,TFB2M,RPUSD4,NOP10,CTU1,THG1L,FBL,TRDMT1,METTL15,SSB,RBM47,WBSCR22,METTL2B,PARN,METTL16,TRUB1,GAR1,TRMT2A,MOCS3,PUS3,OSGEPL1,FTSJ1,NAF1,FTSJ3,MTFMT,ADAT3,TARBP1,THUMPD1,TRMU,TRMT11,EMG…
GO_TELOMERE_ORGANIZATION	-0.602562	-2.67189	0	0	104	97	HSPA1A,HIST3H3,HIST1H4K,HIST1H3H,TERF2IP,HIST1H4J,POLD4,TINF2,H3F3A,HIST1H3I,OBFC1,TEP1,H3F3B,WRAP53,NSMCE2,SMG6,ERCC4,ATM,UPF1,SMG1,SLX4,HIST1H4D,HIST1H3D,TNKS1BP1,RAD50,DNA2,SMC5,SMC6,CTC1,HIST1H4I,PTGES3,PARP3,DOT1L,RFC1,NOP10,TFIP11,SP100,HIST1H4E,GAR1,ZSCAN4,RPA1,NBN,DCLRE1C,HIST1H4C,APEX1,NHP2,TERF2,RAD51C,HIST1H4B,PRIM1,RTEL1,ERCC1,POLD2,PINX1,XRCC5,DCLRE1A,HIST4H4,POLD3,RFC5,ACD,POT1,FBXO…
GO_CHROMOSOME_CONDENSATION	-0.674852	-2.27547	0	0	31	25	AKAP8L,PHF13,ACIN1,CHMP1A,PAPD7,HMGA2,PRM3,AKAP8,CDK1,SMC2,AIFM1,NUSAP1,TOP2A,ERN2,SMC4,NCAPD2,CDCA5,GPER,CCNB1,NCAPH,NCAPG2,NCAPH2,NCAPD3,DFFB,NCAPG
GO_NUCLEIC_ACID_PHOSPHODIESTER_BOND_HYDROLYSIS	-0.466105	-2.26145	0	0	254	220	APLF,DNASE1L2,DNASE1,PAN2,ENPP2,ERCC5,TSEN34,ZC3H12D,POLK,EXD3,AZGP1,POLD4,XRN1,H1F0,PNRC2,DNASE2,RPS21,RNASEK,N4BP2,ZC3H12B,POLN,RPS27A,RPSA,HORMAD1,CUL4B,ZC3H12A,ERN1,ISG20,ZC3H12C,RNASEL,NCBP2,GTF2H5,DDB2,PGAP1,C11orf80,UBA52,DCP1A,CCRN4L,PAN3,DCP2,XPA,CSTF3,EIF2C4,SMG6,TATDN1,CNOT6L,ERCC4,GTF2H4,TDP2,CNOT7,PELO,DCP1B,TDP1,RBX1,TATDN3,PCF11,ENDOV,WDR33,EIF2C3,RPP38,CNOT8,DNASE1L1,POLG,NTHL1,RE…
GO_DNA_BIOSYNTHETIC_PROCESS	-0.542523	-2.26066	0	0	121	107	REV1,POLL,POLI,CDKN2D,TERF2IP,HMBOX1,POLK,POLD4,POLH,WRNIP1,POLM,ZBTB1,POLN,RPS27A,CTGF,LIG4,UBE2L6,UBA52,SIRT1,PAPD5,TEP1,WRAP53,RAD51B,ATM,BARD1,USP43,UFD1L,POLG,TNKS1BP1,RAD50,MAD2L2,PAPD7,KAT5,DNA2,PPIA,USP10,NPLOC4,PALB2,ISG15,PTGES3,RCHY1,TRIM25,RFC1,NOP10,UBA7,POLG2,UBB,RMI1,CHRAC1,C1orf86,GAR1,TK2,REV3L,LIG3,RPA1,NBN,NHP2,TOP3A,VCP,TERF2,RAD51C,POLE4,CCDC111,TK1,POLD2,PINX1,POLD3,RFC5,ACD…
GO_DNA_STRAND_ELONGATION	-0.750434	-2.42127	0	0	30	29	POLD4,LIG4,RAD50,DNA2,PARP3,PARP2,LIG3,NBN,PRIM1,POLD2,POLD3,PARP1,RNASEH1,POLA1,GINS3,MRE11A,GINS1,POLA2,DCLRE1B,RFC4,GINS4,POLD1,RFC3,FEN1,RNASEH2A,LIG1,PCNA,GINS2,TERT
GO_SISTER_CHROMATID_SEGREGATION	-0.548113	-2.56815	0	0	176	167	AURKC,CENPC1,STAG2,REC8,ESCO1,CEP57,CHMP1B,AKAP8L,CHMP5,HORMAD1,TEX14,PPP1CC,RPS27,PHF13,ZNF207,NUP98,PDCD6IP,CENPO,CHMP7,CDC14A,HDAC8,CEP57L1,CHMP6,CHMP1A,RAB11A,KATNB1,NDEL1,VPS4B,RB1,MIS12,CHMP4C,MAU2,CLASP1,NSL1,LATS1,TAOK1,PAPD7,B9D2,CHMP4B,CHMP2A,NIPBL,POGZ,NDE1,CHMP2B,NUP133,CUL3,RAD21,KPNB1,FBXW7,SMC3,WAPAL,ITGB3BP,PDS5B,PAFAH1B1,SKA2,BECN1,CHMP3,XPO1,BUB1,ZW10,SGOL2,CKAP5,KIAA1383,PHB2,P…
GO_REGULATION_OF_TRANSCRIPTION_INVOLVED_IN_G1_S_TRANSITION_OF_MITOTIC_CELL_CYCLE	-0.704796	-2.25659	0	0	27	26	HINFP,BACH1,RB1,BRD4,KLF11,ID2,NPAT,CCNA1,GFI1,E2F7,E2F6,CDK1,CDC6,ZNF259,CCNE1,CDT1,POLA1,FBXO5,E2F4,ORC1,RRM2,DHFR,E2F1,PCNA,TYMS,CDC45
GO_DNA_PACKAGING	-0.449509	-2.27081	0	0	194	159	NAP1L3,HIST1H2BJ,HIST3H3,NAP1L5,HIST1H1T,TSPYL2,HIST1H2BK,HIST1H4K,CHD5,HIST1H3H,HIST1H2BL,HIST1H2BF,CENPC1,TSSK6,HIST1H4J,HIST1H2BG,H1F0,H1FX,RSF1,HIST2H3D,AKAP8L,BAHD1,TSPY26P,PHF13,ACIN1,STRA13,TSPYL4,H3F3A,SPTY2D1,BRD2,HIST2H2BE,HIST1H3I,ASH1L,CABIN1,CENPO,SMYD3,H3F3B,TSPYL1,H2AFY2,UBN1,HIST1H4D,CHMP1A,HIST1H2BD,SMARCA5,BAHCC1,KAT6B,HIST1H3D,SOX9,NAP1L1,PAPD7,HMGA1,NAA60,HIST1H2BB,TSPYL6,HMGB…
GO_MITOCHONDRIAL_RNA_METABOLIC_PROCESS	-0.698057	-2.33323	0	0	29	27	TRIT1,MTERFD2,MTERFD3,SLC25A33,TARS2,TFB2M,MTERF,FASTKD5,KIAA0391,TRMU,YARS2,TFAM,PPARGC1B,SUPV3L1,POLRMT,HSD17B10,TRMT5,DARS2,TRMT61B,ELAC2,MRPL12,PNPT1,PUS1,EARS2,AARS2,TRNT1,C10orf2
GO_DNA_REPAIR	-0.443506	-2.17027	0	3.76067e-05	480	442	REV1,HSPA1A,MSH4,APLF,HIST3H3,ALKBH3,EYA1,POLL,HIST1H4K,POLI,ASCC1,CRY2,CDKN2D,UBE2B,HINFP,CIB1,UBE2V1,HIST1H4J,TP73,CETN2,ERCC5,SMARCAD1,POLK,REC8,RRM2B,POLD4,UBE2W,POLH,FAM175A,GADD45A,CDK7,UBR5,WRNIP1,POLM,ATXN3,SWI5,INO80B,PMS2CL,MC1R,FZR1,UVRAG,RNF168,ZBTB1,INTS3,POLN,RPS27A,ISY1,MORF4L2,STUB1,EID3,HELQ,KIAA0430,UIMC1,UBE2I,BTG2,CUL4B,NHEJ1,ALKBH1,MBD4,USP3,TCEA1,STRA13,RPAIN,SUMO1,LIG4,UBE2…
GO_DNA_SYNTHESIS_INVOLVED_IN_DNA_REPAIR	-0.543634	-2.17342	0	3.77046e-05	74	68	REV1,POLI,CDKN2D,POLK,POLD4,POLH,WRNIP1,ZBTB1,POLN,RPS27A,UBE2L6,UBA52,SIRT1,RAD51B,ATM,BARD1,USP43,UFD1L,RAD50,MAD2L2,KAT5,DNA2,USP10,NPLOC4,PALB2,ISG15,RCHY1,TRIM25,RFC1,UBA7,UBB,RMI1,C1orf86,REV3L,RPA1,NBN,TOP3A,VCP,RAD51C,CCDC111,POLD2,POLD3,RFC5,KIAA0101,RMI2,POLE2,XRCC2,POLA1,RPA2,MRE11A,RBBP8,XRCC3,RAD51D,RFC4,POLD1,RFC3,WRN,BRIP1,BRCA2,RFC2,RAD51,RAD51AP1,DTL,BLM,PCNA,BRCA1,POLE,EXO1
GO_PYRIMIDINE_NUCLEOTIDE_BIOSYNTHETIC_PROCESS	-0.735426	-2.17523	0	3.78031e-05	31	23	NME7,UPRT,UPP1,TBPL1,UCK1,CMPK1,NME4,CTPS2,NME6,NME3,DUT,CMPK2,UCKL1,SHMT1,UMPS,UCK2,ERH,DTYMK,PRPS1,DHODH,NME1,CAD,TYMS
GO_MATURATION_OF_5_8S_RRNA	-0.655051	-2.18296	0	3.7902e-05	28	27	RPS21,RPSA,C1D,BOP1,EXOSC7,SKIV2L2,ABT1,ERI1,FTSJ3,EXOSC4,EXOSC8,EIF6,EXOSC3,RPF1,MPHOSPH6,ERI2,ERI3,NOL9,EXOSC9,PES1,WDR12,EXOSC10,NOP14,MAK16,RRS1,EXOSC2,UTP20
GO_REGULATION_OF_TRANSCRIPTION_FROM_RNA_POLYMERASE_I_PROMOTER	-0.675296	-2.18492	0	3.80015e-05	23	22	ATF4,H2AFY2,ERBB2,RASL11A,POLR2L,EIF2AK3,MED1,PHF8,DEDD,PIH1D1,H2AFY,TFAM,FLNA,MTOR,SMARCA4,POLR2K,SMARCB1,NOL11,NCL,DHX33,HEATR1,UBTF
GO_NEGATIVE_REGULATION_OF_DNA_REPLICATION	-0.519121	-2.18527	0	3.81015e-05	55	51	TSPYL2,TGFB3,STAG2,CERS1,TTF1,TINF2,OBFC1,TGFB1,RAD17,HNRNPC,MEN1,PPARG,TEN1,PML,CTC1,HUS1,FBXW7,SMC3,WAPAL,CHEK2,FBXO18,NF2,SRC,MCRS1,MAPK15,HNRNPA1,GNL3L,LIG3,CDC6,S100A11,PDS5A,ZNF830,GMNN,TERF2,PINX1,HNRNPU,ACD,POT1,ATR,CDAN1,GTPBP4,SMC1A,ZRANB3,MRE11A,PIF1,TERF1,TP53,TIPIN,BRCA2,NAT10,BLM
GO_DNA_TEMPLATED_TRANSCRIPTION_TERMINATION	-0.491996	-2.19444	0	3.8202e-05	101	99	POLR1D,CDK7,TTF1,TAF1D,SRSF9,SARNP,TBP,ZC3H11A,EIF4A3,NCBP2,GTF2H5,SNRPG,CSTF3,MNAT1,GTF2H4,SLU7,LSM11,LSM10,PAPOLA,MTERFD3,SRSF4,PCF11,POLDIP3,SRSF11,POLR2L,ZNRD1,POLR1C,THOC6,XRN2,MED18,THOC2,CCNH,THOC7,PTRF,POLR2H,GTF2H1,PABPN1,UPF3B,SRRM1,ERCC2,POLR2A,CASC3,TAF1B,CDC40,POLR2E,SMN1,RBM8A,DDX39B,DHX38,MTERF,SRSF5,CSTF1,NUDT21,CPSF2,FIP1L1,U2AF2,CHTOP,SETX,CLP1,THOC5,CPSF7,SNRPE,RNPS1,SNRPF,THOC…
GO_NUCLEOBASE_BIOSYNTHETIC_PROCESS	-0.773737	-2.19828	0	3.83031e-05	18	17	CMPK1,APRT,ADAL,GART,GMPS,ADA,PRTFDC1,PPAT,HPRT1,MTOR,SHMT1,UMPS,PAICS,CPS1,PRPS1,DHODH,CAD
GO_CENTROMERE_COMPLEX_ASSEMBLY	-0.561178	-2.19879	0	3.84047e-05	48	45	HIST1H4K,CENPC1,HIST1H4J,RSF1,STRA13,CENPO,HIST1H4D,SMARCA5,MIS12,POGZ,HIST1H4I,NPM1,RBBP7,ITGB3BP,MIS18BP1,CENPE,CENPI,HIST1H4E,CENPT,CASC5,CENPN,CENPA,CENPL,CENPQ,HIST1H4C,HIST1H4B,MLF1IP,APITD1,HIST4H4,RBBP4,CENPW,MIS18A,HIST1H4H,CENPH,HJURP,CENPF,HELLS,CENPP,OIP5,HIST1H4A,HIST1H4L,CENPV,RUVBL1,CENPK,CENPM
GO_MITOTIC_NUCLEAR_DIVISION	-0.429483	-2.20011	0	3.85068e-05	361	340	AURKC,GEM,CCNG2,FSD1,MAPRE3,BIRC3,ARHGEF10,KLHL21,SIRT2,TTC28,CENPC1,NEDD9,STAG2,CLTCL1,VCPIP1,CCNG1,GOLGA2,CETN2,MAP9,RAB1A,ANAPC11,DCTN3,TNKS,PTEN,MARK4,CEP57,CHMP1B,NEK6,CTDP1,FZR1,AKAP8L,BIRC2,CHMP5,LMLN,CDK11A,MAPRE2,TEX14,SNX33,UBE2I,HAUS4,ANAPC16,E4F1,CCNK,PHF13,STRA13,ZNF207,DYNLT1,PPP2R2D,PDCD6IP,DYNC1LI1,BIRC6,BABAM1,SIRT7,NEK1,DCTN2,PAPD5,DYNLT3,RHOA,REEP4,RPS3,ANKLE2,SETD8,CHMP7,C19or…
GO_DEOXYRIBONUCLEOTIDE_METABOLIC_PROCESS	-0.62227	-2.20928	0	3.86095e-05	36	33	AKD1,GUK1,RRM2B,NUDT18,MBD4,NUDT16,TBPL1,MPG,NTHL1,DERA,DGUOK,SMUG1,NEIL1,NEIL2,DUT,ADA,CMPK2,AK2,NUDT15,MUTYH,NT5C,SHMT1,TDG,NT5M,NUDT1,ADK,RRM1,OGG1,DTYMK,UNG,SAMHD1,RRM2,TYMS
GO_PROTEIN_LOCALIZATION_TO_CHROMOSOME	-0.594836	-2.21477	0	3.87128e-05	45	40	TERF2IP,TNKS,TNKS2,TINF2,FAM178A,H2AFY2,WRAP53,EZH2,RB1,MIS12,RAD21,ATRX,PARP3,WAPAL,LRWD1,PIH1D1,CCDC101,ZW10,CASC5,CENPA,CDK1,H2AFY,TERF2,RCC2,CHAMP1,PINX1,ACD,POT1,RUVBL2,ATR,ANKRD32,MTBP,AURKB,GSG2,BUB1B,HIST1H1B,BRCA2,PLK1,ESCO2,TERT
GO_CELL_CYCLE_PHASE_TRANSITION	-0.432794	-2.14543	0	0.000111948	255	241	INHBA,BCAT1,OPTN,SPDYA,GPR132,CDKN1B,CDKN2D,CDKN2B,CEP70,NEK11,PPP1R12B,HINFP,DNM2,PIM2,CDKN2C,CETN2,CDK14,CDKN1A,DCTN3,GADD45A,CDK7,CEP57,CAMK2D,CTDP1,TPD52L1,TUBA1A,RPS27A,AKAP8L,PPM1D,CCP110,ITGB1,AKAP9,HAUS4,SDCCAG8,SFI1,PRKACA,PPP1CB,YWHAG,PLCB1,BACH1,PLK3,PPP2R2D,PCM1,UBA52,RPA4,ACVR1,SIRT7,CDC34,CEP152,DCTN2,PPP2R2A,CRLF3,ACVR1B,CHMP7,MNAT1,CSNK1E,CALM2,PPP6C,SPAST,LATS2,DYNLL1,SKP1,USP37,…
GO_DNA_STRAND_ELONGATION_INVOLVED_IN_DNA_REPLICATION	-0.747831	-2.14788	0	0.000112237	25	24	POLD4,LIG4,DNA2,PARP3,PARP2,LIG3,PRIM1,POLD2,POLD3,PARP1,RNASEH1,POLA1,GINS3,GINS1,POLA2,RFC4,GINS4,POLD1,RFC3,FEN1,RNASEH2A,LIG1,PCNA,GINS2
GO_PSEUDOURIDINE_SYNTHESIS	-0.688078	-2.15048	0	0.000112528	17	17	PUS10,RPUSD1,RPUSD4,NOP10,TRUB1,GAR1,PUS3,NAF1,NHP2,PUSL1,TRUB2,RPUSD3,PUS1,PUS7L,RPUSD2,DKC1,PUS7
GO_PYRIMIDINE_NUCLEOSIDE_TRIPHOSPHATE_METABOLIC_PROCESS	-0.696934	-2.09261	0	0.000219928	24	16	NME7,TBPL1,UCK1,NME4,AK3,CTPS2,NME6,NME3,DUT,CMPK2,UCKL1,UCK2,DTYMK,NME1,CAD,TYMS
GO_ANAPHASE_PROMOTING_COMPLEX_DEPENDENT_CATABOLIC_PROCESS	-0.51801	-2.0958	0	0.000220486	77	73	ANAPC11,FZR1,PSMD10,RPS27A,ANAPC16,UBE2D1,UBA52,PSMB9,PSMA2,ANAPC10,PSME1,PSMC6,PSMB7,CDC16,PTTG1,PSMD4,PSMA4,PSMD9,ANAPC4,PSMB5,ANAPC2,PSMB1,PSME4,UBE2E1,CDC26,PSMA1,PSMD3,PSMB4,PSMC2,ANAPC7,UBB,PSMD7,BUB3,PSMD8,PSMD13,PSMC1,CDC27,PSMA6,PSMD6,PSME2,PSMC5,CDK1,PSMB2,PSMB8,CDC23,PSMC4,PSMA7,PSMB6,PSMB3,UBE2S,PSMD11,PSMF1,PSMD12,PSMD2,CDC20,PSMA5,PSMB10,MAD2L1,UBE2C,PSMD5,PSMD1,ANAPC5,PSMC3,PSMD14,…
GO_REGULATION_OF_TELOMERE_MAINTENANCE	-0.527864	-2.09583	0	0.000221047	67	64	TERF2IP,HMBOX1,TNKS,MAPK3,PKIB,TNKS2,TINF2,OBFC1,WRAP53,SMG6,ERCC4,ATM,HDAC8,SLX4,NEK7,HNRNPC,MAP2K7,RAD50,PRKCQ,SMG5,TEN1,PML,CTC1,CTNNB1,ATRX,MAPK1,CCT8,USP7,GNL3,DHX36,SRC,MCRS1,MAPK15,HNRNPA1,MAP3K4,GNL3L,NEK2,CCT4,NBN,TERF2,CCT3,TCP1,RTEL1,ERCC1,PINX1,XRCC5,CCT6A,HNRNPU,PARP1,ACD,POT1,ATR,CCT7,MAPKAPK5,PNKP,AURKB,CCT2,MYC,MRE11A,PIF1,TERF1,DKC1,CCT5,NAT10
GO_CHROMATIN_ASSEMBLY_OR_DISASSEMBLY	-0.424214	-2.09908	0	0.000221611	177	148	NAP1L3,HIST1H2BJ,HIST3H3,NAP1L5,HIST1H1T,TSPYL2,HIST1H2BK,HIST1H4K,HIST1H3H,HIST1H2BL,HIST1H2BF,CENPC1,SMARCD3,HIST1H4J,HIST1H2BG,H1F0,H1FX,RSF1,HIST2H3D,BAHD1,TSPY26P,STRA13,NFE2,TSPYL4,H3F3A,SPTY2D1,BRD2,HIST2H2BE,HIST1H3I,CABIN1,CENPO,SMYD3,H3F3B,TSPYL1,H2AFY2,HIST3H2A,HDAC8,UBN1,HIST1H4D,HIST1H2BD,SMARCA5,BAHCC1,KAT6B,CHD3,HIST1H3D,SOX9,NAP1L1,HMGA1,NAA60,HIST1H2BB,TSPYL6,HMGB2,DAXX,ANP32B,HI…
GO_RIBOSOMAL_SMALL_SUBUNIT_BIOGENESIS	-0.551431	-2.1006	0	0.000222178	59	56	RPS24,RPS28,RPS21,RPS19,RPSA,RPS27,RPS15,RPS16,RPL38,RRP7A,RPS5,RPS10,RPS8,NOB1,RCL1,RRP36,UTP14C,NGDN,ABT1,MRPS7,UTP23,UTP11L,LSM6,TSR2,ERAL1,RRP7B,FCF1,DIEXF,KRR1,EMG1,SRFBP1,PWP2,UTP3,MPHOSPH10,MRPS11,UTP6,UTP18,NOC4L,MRPS9,DCAF13,RPS6,WDR46,NOL11,TBL3,NOP14,RPS7,CIRH1A,BYSL,UTP14A,HEATR1,NOM1,WDR3,RPS14,RPS27L,RRS1,UTP20
GO_MATURATION_OF_SSU_RRNA_FROM_TRICISTRONIC_RRNA_TRANSCRIPT_SSU_RRNA_5_8S_RRNA_LSU_RRNA_	-0.588892	-2.11553	0	0.000222747	33	33	RPS24,RPS21,RPS19,RPSA,RPS16,RPS8,RCL1,RRP36,NGDN,ABT1,UTP23,TSR2,FCF1,DIEXF,KRR1,EMG1,PWP2,UTP3,MRPS11,UTP6,UTP18,NOC4L,MRPS9,DCAF13,WDR46,TBL3,NOP14,BYSL,HEATR1,WDR3,RPS14,RRS1,UTP20
GO_MATURATION_OF_5_8S_RRNA_FROM_TRICISTRONIC_RRNA_TRANSCRIPT_SSU_RRNA_5_8S_RRNA_LSU_RRNA_	-0.644741	-2.1243	0	0.00022332	19	19	RPS21,RPSA,BOP1,EXOSC7,ABT1,ERI1,FTSJ3,EXOSC8,EXOSC3,ERI2,ERI3,NOL9,EXOSC9,PES1,WDR12,NOP14,RRS1,EXOSC2,UTP20
GO_NUCLEAR_EXPORT	-0.439457	-2.06757	0	0.000253375	147	137	NXT1,EGR2,DUSP16,RPS28,RANBP17,ALKBH5,TSC1,CCHCR1,GSK3B,SRSF9,RPSA,SARNP,ZC3H11A,ZC3H3,EIF4A3,STYX,RPS15,NCBP2,AKAP13,NUP98,FYTTD1,ATXN1,NUPL1,NXF1,SMURF1,STRADB,SMG6,NUP62,TGFB1,SHFM1,UPF1,STRADA,SMG1,PKD1,SLU7,UPF2,SRSF4,POLDIP3,ENY2,LZTS2,SRSF11,THOC6,NUTF2,SMG5,NUP133,BUD13,THOC2,THOC7,ADAR,AHCYL1,NUP54,PABPN1,UPF3B,SRRM1,CASC3,RBMX2,CDC40,RAE1,RBM8A,POM121,DDX39B,XPO1,DHX38,GLE1,EIF4E,NUP210…
GO_REGULATION_OF_TELOMERE_MAINTENANCE_VIA_TELOMERE_LENGTHENING	-0.558684	-2.06785	0	0.00025401	50	50	HMBOX1,TNKS,MAPK3,PKIB,TNKS2,TINF2,OBFC1,WRAP53,SMG6,ATM,NEK7,HNRNPC,MAP2K7,PRKCQ,SMG5,TEN1,PML,CTC1,CTNNB1,MAPK1,CCT8,SRC,MCRS1,MAPK15,HNRNPA1,MAP3K4,GNL3L,NEK2,CCT4,TERF2,CCT3,TCP1,RTEL1,PINX1,CCT6A,HNRNPU,PARP1,ACD,POT1,ATR,CCT7,MAPKAPK5,PNKP,AURKB,CCT2,PIF1,TERF1,DKC1,CCT5,NAT10
GO_REGULATION_OF_TELOMERASE_RNA_LOCALIZATION_TO_CAJAL_BODY	-0.717977	-2.07311	0	0.000254648	15	15	NOP10,SHQ1,CCT8,NAF1,CCT4,NHP2,CCT3,TCP1,CCT6A,RUVBL2,CCT7,CCT2,DKC1,CCT5,RUVBL1
GO_REGULATION_OF_GENE_SILENCING	-0.549951	-2.07896	0	0.00025529	52	46	HIST1H3H,FMR1,FXR1,BCDIN3D,ZC3H12A,STAT3,MIER1,PUM1,ATAD2B,UHRF2,SIRT1,HIST1H3I,TGFB1,ZNF304,PUM2,HIST1H3D,NCOR1,LIMD1,SIN3A,HMGA1,NCOR2,TET1,PHF8,DND1,ADAR,ASF1A,TRIM28,SETDB1,CDK2,PHF2,WTIP,H2AFY,XPO5,HIST1H3F,HIST1H3E,HIST1H3C,ATAD2,UHRF1,HIST1H3B,HIST1H3A,HIST1H3J,DNMT1,POU5F1,HIST1H3G,TERT,CDC45
GO_GENE_SILENCING	-0.441772	-2.07929	0	0.000255934	212	173	HDAC5,SIRT2,HIST1H4K,HIST1H3H,UBE2B,SOX6,TDRKH,BAZ2A,HIST1H4J,SIRT4,ZFP36,HIST2H3D,BAHD1,MORF4L2,STAT3,DNMT3A,PUM1,HIST1H2AC,NCBP2,RBM4,NUP98,MECP2,H3F3A,SIRT1,TARBP2,ZCCHC11,PABPC1,HIST1H3I,NUPL1,EIF2C4,H3F3B,HDAC2,HIST1H2AE,H2AFY2,CNOT6L,HIST3H2A,NUP62,SCMH1,SMAD2,POLR2J,CNOT7,HIST1H4D,CNOT3,CHMP1A,TNRC6B,MORF4L1,MBD1,SMARCA5,BAHCC1,POLR2I,SIRT5,HIST1H2AI,RRP8,HIST1H3D,EIF2C3,HIST2H2AC,CNOT8,LI…
GO_NUCLEOTIDE_EXCISION_REPAIR_DNA_GAP_FILLING	-0.602854	-2.03695	0	0.000283894	24	21	POLK,POLD4,RPS27A,LIG4,UBA52,RFC1,UBB,XRCC1,LIG3,RPA1,POLD2,POLD3,RFC5,RPA2,RFC4,POLD1,RFC3,RFC2,LIG1,PCNA,POLE
GO_TELOMERE_MAINTENANCE_VIA_TELOMERE_LENGTHENING	-0.60465	-2.04525	0	0.000284591	26	26	TERF2IP,TINF2,OBFC1,WRAP53,ATM,UPF1,TNKS1BP1,RAD50,DNA2,CTC1,RFC1,NOP10,GAR1,ZSCAN4,NHP2,TERF2,RTEL1,PINX1,ACD,POT1,MRE11A,TERF1,DKC1,RAD51,PCNA,TERT
GO_RNA_3_END_PROCESSING	-0.485216	-2.04629	0	0.000285292	98	90	RPS21,SRSF9,RPSA,SARNP,APP,ZC3H11A,ZC3H3,EIF4A3,NCBP2,ZCCHC11,PABPC1,CSTF3,ZCCHC6,SSU72,PTCD1,SLU7,CDC73,LSM11,PAPOLA,SRSF4,PCF11,WDR33,POLDIP3,SRSF11,THOC6,ELAC1,THOC2,THOC7,AHCYL1,PABPN1,PAPOLG,UPF3B,SRRM1,PAF1,CASC3,CDC40,RBM8A,CPSF6,DDX39B,FBL,EXOSC7,TUT1,SYMPK,DHX38,CSTF2T,SRSF5,CSTF1,NUDT21,CPSF2,FIP1L1,U2AF2,CHTOP,ERI1,PABPC1L,CLP1,THOC5,CPSF7,RNPS1,THOC1,SRSF3,EXOSC4,EXOSC8,POLR2D,GRSF1,C…
GO_DNA_DAMAGE_RESPONSE_DETECTION_OF_DNA_DAMAGE	-0.573972	-2.05372	0	0.000285997	36	33	UBE2B,SOX4,POLD4,RPS27A,CUL4B,UBA52,RPS3,RBX1,MRPS35,HMGA2,RFC1,CUL4A,UBB,DNAJA1,DDB1,RPA1,USP1,POLD2,MRPS11,POLD3,RFC5,PARP1,MRPS26,MRPS9,RAD18,PNKP,RPA2,RFC4,POLD1,RFC3,RFC2,DTL,PCNA
GO_RNA_PHOSPHODIESTER_BOND_HYDROLYSIS_ENDONUCLEOLYTIC	-0.558951	-2.05687	0	0.000286704	62	50	TSEN34,RPS21,RNASEK,RPSA,ZC3H12A,ERN1,RNASEL,SMG6,ENDOV,RPP38,NOB1,MRPL44,ELAC1,BOP1,TSEN2,RCL1,RPP14,RNASEH2B,TSEN15,PLD6,TSEN54,ABT1,EDC3,EIF2C2,HRSP12,RNASET2,POP4,RNASE1,KIAA0391,RPP21,APEX1,POP7,RNASEH2C,DROSHA,NOL9,RPP30,ELAC2,POP5,DBR1,RNASEH1,NOP14,DICER1,DGCR8,RPP40,FEN1,RNASEH2A,POP1,RRS1,UTP20,EXO1
GO_RNA_METHYLATION	-0.534032	-2.06371	0	0.000287416	57	50	RRNAD1,RNMT,C7orf60,WTAP,BCDIN3D,TRMT1L,METTL14,TFB1M,C9orf156,TRMT112,FTSJD1,KIAA1429,NSUN4,RNMTL1,NSUN3,FTSJD2,TFB2M,FBL,TRDMT1,METTL15,WBSCR22,METTL2B,METTL16,TRMT2A,FTSJ1,FTSJ3,TARBP1,TRMT11,EMG1,DIMT1,MEPCE,METTL2A,METTL3,FTSJ2,HSD17B10,TRMT1,TRMT5,MRM1,HENMT1,TRMT2B,TRMT61B,TRMT61A,FDXACB1,LCMT2,TGS1,NSUN2,TRMT6,ALKBH8,METTL1,WDR4
GO_PYRIMIDINE_DEOXYRIBONUCLEOTIDE_METABOLIC_PROCESS	-0.720359	-2.06389	0	0.000288131	18	16	MBD4,TBPL1,NTHL1,SMUG1,NEIL1,NEIL2,DUT,CMPK2,NT5C,SHMT1,TDG,NT5M,OGG1,DTYMK,UNG,TYMS
GO_NUCLEOTIDE_EXCISION_REPAIR	-0.428117	-2.06522	0	0.000288849	113	108	POLL,CETN2,ERCC5,POLK,POLD4,CDK7,ATXN3,RPS27A,ISY1,UBE2I,CUL4B,TCEA1,SUMO1,LIG4,GTF2H5,DDB2,COPS2,UBA52,RPA4,SIRT1,SUMO2,XPA,MNAT1,RNF111,UBE2V2,ERCC4,GTF2H4,POLR2J,SLX4,RBX1,POLR2I,EP300,XAB2,POLR2L,NTHL1,POLR2B,RAD23A,MMS19,RAD23B,COPS4,HUS1,CCNH,COPS5,COPS8,COPS7B,POLR2H,NEIL1,GTF2H1,RFC1,ERCC2,POLR2A,CUL4A,ERCC6,POLR2E,HMGN1,SLC30A9,XPC,UBB,POLR2G,USP7,POLR2C,NEIL3,NEIL2,HUS1B,COPS3,COPS6,SUM…
GO_MITOCHONDRIAL_TRANSLATION	-0.454593	-2.03235	0	0.000353999	107	104	MRPS6,MRPL34,MTIF3,NOA1,MRPL45,MRPL49,MRPS36,MRPS18A,MRPL35,MRPL33,MRPL14,MRPS24,MRPL53,MRPS14,MRPS15,MRPL22,MRPS10,MRPL43,MRPL36,MRPS5,MRPL44,MTRF1,MRPL51,TARS2,NDUFA7,MRPS18C,MRPS35,MRPS22,CHCHD1,MRPL30,MRPL54,QRSL1,MRPS28,MRPL10,MRPL55,GFM2,MRPL37,HARS2,MRPL28,MRPL18,MRPL48,MRPL23,MRPL11,MRPS33,MRPL9,MRPS31,DAP3,C12orf65,MRPL1,MRPS21,MRPL2,MTRF1L,MRPL40,MRPS7,GATC,MRPL32,MRPS18B,MRPL42,MRRF,AU…
GO_CELL_DIVISION	-0.390884	-2.02744	0	0.000387504	460	424	AURKC,CCNG2,FSD1,MAPRE3,KLHL21,SIRT2,SPG20,TTC28,SYCE1,MYH10,CENPC1,NEDD9,STAG2,RALA,CIB1,CCNG1,GOLGA2,CETN2,CDK14,MAP9,ANAPC11,IST1,DCTN3,TNKS,ARL8B,CDK7,MARK4,PARD6B,DAPK3,CHMP1B,NEK6,ARL3,EVI5,RAB11FIP4,CTDP1,VANGL2,LLGL2,CKS2,FZR1,ARF6,MITD1,HOXB4,TUBA1A,ZFYVE19,CHMP5,LMLN,DIXDC1,MAPRE2,TEX14,SNX33,UBE2I,HAUS4,PPP1CC,PPP1CB,ANAPC16,ING2,E4F1,CCNK,PHF13,STRA13,LIG4,SEPT3,PARD6A,ROPN1B,ZNF207,D…
GO_PYRIMIDINE_CONTAINING_COMPOUND_BIOSYNTHETIC_PROCESS	-0.593046	-2.02854	0	0.00038845	42	33	CDA,TPK1,NME7,DHFRL1,UPRT,UPP1,TBPL1,UCK1,CMPK1,NME4,CTPS2,NME6,NME3,TYMP,TK2,DCTD,DUT,DCK,TK1,MTOR,CMPK2,UCKL1,SHMT1,UMPS,CPS1,UCK2,ERH,DTYMK,PRPS1,DHODH,NME1,CAD,TYMS
GO_CELL_CYCLE_CHECKPOINT	-0.425707	-2.01473	0	0.000420685	194	180	CCNG2,FOXN3,WNT9A,FOXO4,ARID3A,CDKN1B,BRSK1,CDKN2B,MUC1,USP17L2,NEK11,PPP2R5C,HINFP,SYF2,TP73,CDKN1A,SOX4,FAM175A,GADD45A,ATF2,CSNK2A2,NEK6,DLG1,RBL2,FZR1,INTS3,RPS27A,TFDP2,PEA15,HORMAD1,TEX14,UIMC1,PLAGL1,BTG2,TIPRL,ZNF207,PLK3,CNOT4,UBA52,RPA4,BABAM1,CDC14B,CSNK2A1,MAPKAPK2,FBXO6,CNOT6L,ATM,TGFB1,MAD2L1BP,TAOK2,SFN,CNOT7,CNOT3,FBXO31,RBM38,EP300,RAD17,RB1,CNOT8,PSMG2,GIGYF2,TNKS1BP1,MAD2L2,TAO…
GO_NUCLEOTIDE_EXCISION_REPAIR_DNA_INCISION	-0.532265	-2.01668	0	0.000421706	39	37	ERCC5,POLK,POLD4,RPS27A,CUL4B,GTF2H5,DDB2,UBA52,XPA,ERCC4,GTF2H4,RBX1,NTHL1,GTF2H1,RFC1,ERCC2,CUL4A,UBB,DDB1,RPA1,GTF2H3,ERCC3,FAN1,CHD1L,ERCC1,POLD2,GTF2H2,POLD3,RFC5,PARP1,RPA2,OGG1,RFC4,POLD1,RFC3,RFC2,PCNA
GO_ASPARTATE_FAMILY_AMINO_ACID_BIOSYNTHETIC_PROCESS	-0.628119	-2.0089	0	0.000454641	23	20	PLOD1,GOT1,APIP,MTHFD2L,MRI1,ASNS,EIF2B4,ENOPH1,EIF2B2,THNSL1,ADI1,MTAP,EIF2B1,ASNSD1,MTRR,GOT2,MTR,THNSL2,AASDHPPT,MTHFD1
GO_DEOXYRIBOSE_PHOSPHATE_CATABOLIC_PROCESS	-0.659039	-2.00552	0	0.000523322	21	21	NUDT18,MBD4,NUDT16,MPG,NTHL1,DERA,PGM2,SMUG1,NEIL1,NEIL2,DUT,ADA,NUDT15,MUTYH,NT5C,TDG,NT5M,NUDT1,OGG1,UNG,SAMHD1
GO_REGULATION_OF_DOUBLE_STRAND_BREAK_REPAIR	-0.555794	-1.99116	0	0.000696085	38	35	TERF2IP,HELB,UBR5,RNF169,TWIST1,FAM178A,PPP4R2,TRIP12,NUDT16,KDM1A,DEK,FIGN,PML,OTUB1,SIRT6,KIAA0146,HMGA2,TFIP11,PPP4C,CHEK1,MGMT,FBXO18,RTEL1,FIGNL1,POLQ,KDM4D,ANKRD32,WHSC1,RPA2,OGG1,SETMAR,FOXM1,RAD51,RAD51AP1,RIF1
GO_PYRIMIDINE_CONTAINING_COMPOUND_METABOLIC_PROCESS	-0.492031	-1.98102	0	0.000798578	79	58	CDA,DPYD,APOBEC3F,TPK1,APOBEC3G,ALDH6A1,NME7,THTPA,ENTPD4,MBD4,SLC19A2,ACPP,DHFRL1,UPRT,UPP1,TBPL1,NT5E,UCK1,APOBEC3C,NTHL1,TET2,CMPK1,NME4,SMUG1,AK3,CTPS2,NEIL1,NME6,NME3,MAPK1,NT5C3,TYMP,NEIL2,TK2,DCTD,DUT,DCK,TK1,MTOR,CMPK2,UCKL1,NT5C,SHMT1,UMPS,TDG,NT5M,CPS1,RRM1,UCK2,ERH,OGG1,DTYMK,UNG,PRPS1,DHODH,NME1,CAD,TYMS
GO_PROTEIN_DNA_COMPLEX_SUBUNIT_ORGANIZATION	-0.402497	-1.98047	0	0.000833299	229	196	NAP1L3,HIST1H2BJ,HIST3H3,NAP1L5,HIST1H1T,TSPYL2,HIST1H2BK,HIST1H4K,CHD5,HIST1H3H,HIST1H2BL,HIST1H2BF,SOX12,CENPC1,SMARCD3,HIST1H4J,HIST1H2BG,CETN2,DACH1,ERCC5,H1F0,CDK7,SWI5,H1FX,RSF1,HIST2H3D,RPS27A,TSPY26P,CUL4B,STRA13,NFE2,GTF2H5,DDB2,TSPYL4,UBA52,H3F3A,SPTY2D1,BRD2,GTF2A2,HIST2H2BE,HIST1H3I,XPA,CABIN1,CENPO,SMYD3,H3F3B,TSPYL1,MNAT1,ZNHIT1,H2AFY2,RAD51B,HIST3H2A,GTF2H4,ANP32E,UBN1,HIST1H4D,TAF…
GO_NUCLEOSIDE_MONOPHOSPHATE_BIOSYNTHETIC_PROCESS	-0.471832	-1.97342	0	0.000896293	83	73	AMPD3,C11orf83,PRKAG2,ENTPD8,AKD1,AK1,TCIRG1,AK4,LHPP,ATP5C1,ATP5G2,GBAS,ATP6V0A1,ATP5E,TGFB1,ATP5O,ALDOA,ATP5L,RFK,UPRT,UPP1,UCK1,SURF1,ATP5I,DGUOK,CMPK1,ATP5F1,AK3,ATP5H,ATP5S,ATP5J2,ATP5A1,CHCHD10,ATP5J,IMPDH2,ATP5D,ATP5G3,ATP5B,TK2,APRT,AMPD2,ATP6V0A4,PRPS2,GART,DUT,GMPS,DCK,ADA,ATP6V0A2,PRTFDC1,PPAT,ADSS,HPRT1,TK1,IMPDH1,UCKL1,AK2,SHMT1,SLC25A13,ATP5L2,UMPS,PAICS,ADK,STOML2,UCK2,ADSL,ATP5G1,…
GO_TERMINATION_OF_RNA_POLYMERASE_II_TRANSCRIPTION	-0.52213	-1.97598	0	0.000898432	62	60	SRSF9,SARNP,ZC3H11A,EIF4A3,NCBP2,SNRPG,CSTF3,SLU7,LSM11,LSM10,PAPOLA,SRSF4,PCF11,POLDIP3,SRSF11,THOC6,MED18,THOC2,THOC7,PABPN1,UPF3B,SRRM1,CASC3,CDC40,RBM8A,DDX39B,DHX38,SRSF5,CSTF1,NUDT21,CPSF2,FIP1L1,U2AF2,CHTOP,SETX,CLP1,THOC5,CPSF7,SNRPE,RNPS1,SNRPF,THOC1,SRSF3,CPSF1,MAZ,THOC3,SLBP,MAGOH,U2AF1,SNRPB,SRSF6,SNRPD3,SRSF2,ZNF473,DDX39A,SRSF1,NCBP1,TTF2,SRSF7,CSTF2
GO_NCRNA_3_END_PROCESSING	-0.626499	-1.97628	0	0.000900581	21	18	RPS21,RPSA,PTCD1,ELAC1,FBL,EXOSC7,ERI1,EXOSC4,EXOSC8,EXOSC3,ERI2,ERI3,EXOSC9,ELAC2,EXOSC5,DKC1,TRNT1,EXOSC2
GO_NON_RECOMBINATIONAL_REPAIR	-0.46322	-1.95218	0	0.00123514	70	65	HIST3H3,POLL,HIST1H4K,HIST1H4J,FAM175A,POLM,UVRAG,RNF168,UIMC1,NHEJ1,SUMO1,LIG4,PIAS4,KDM2A,BABAM1,NSMCE2,UBE2V2,ATM,BARD1,SLX4,HIST1H4D,RAD50,KAT5,PAXIP1,SMC5,HIST1H4I,XRCC6BP1,MDC1,XRCC4,HIST1H4E,MLH1,TP53BP1,RNF138,RNF8,LIG3,NBN,DCLRE1C,HIST1H4C,RAD52,HIST1H4B,UBE2N,PRPF19,XRCC5,C9orf142,DCLRE1A,HIST4H4,HERC2,BRE,PSMD14,H2AFX,XRCC6,HIST1H4H,POLQ,BRCC3,WHSC1,POLA1,MRE11A,RBBP8,HIST1H4A,DCLRE1B,…
GO_DNA_DOUBLE_STRAND_BREAK_PROCESSING	-0.619872	-1.95271	0	0.00123807	20	18	SMARCAD1,UBE2V2,ATM,BARD1,SLX4,RAD50,EXD2,KAT5,DNA2,RNF138,NBN,RAD52,UBE2N,MRE11A,RBBP8,SETMAR,BLM,BRCA1
GO_RESPONSE_TO_X_RAY	-0.578394	-1.93951	0	0.00143082	30	27	DNM2,TP73,CDKN1A,LIG4,PMAIP1,NIPBL,HIF1A,CASP3,THBD,ERCC6,ANXA1,XRCC4,TP53BP1,ERCC8,ERCC1,XRCC5,MSH2,XRCC6,XRRA1,BRCC3,XRCC2,IKBIP,TP53,CCND1,BRCA2,RAD51,BLM
GO_PYRIMIDINE_RIBONUCLEOTIDE_METABOLIC_PROCESS	-0.648283	-1.9398	0	0.0014342	25	17	NME7,ENTPD4,UPRT,UPP1,UCK1,CMPK1,NME4,AK3,CTPS2,NME6,NME3,UCKL1,UMPS,UCK2,DHODH,NME1,CAD
GO_NEGATIVE_REGULATION_OF_GENE_EXPRESSION_EPIGENETIC	-0.433624	-1.94186	0	0.00143759	112	89	HDAC5,SIRT2,HIST1H4K,HIST1H3H,UBE2B,PHF1,BAZ2A,HIST1H4J,SIRT4,JARID2,HIST2H3D,BAHD1,MORF4L2,BMI1,DNMT3A,HIST1H2AC,MECP2,H3F3A,SIRT1,AEBP2,HIST1H3I,H3F3B,HDAC2,HIST1H2AE,H2AFY2,HIST3H2A,EPC1,CREBZF,HIST1H4D,EZH2,MORF4L1,MBD1,SMARCA5,BAHCC1,SUZ12,SIRT5,HIST1H2AI,RRP8,HIST1H3D,HIST2H2AC,MTF2,MBD2,DPY30,UBR2,MLL2,H2AFJ,HIST1H4I,H2AFV,MBD3,DOT1L,RBBP7,HIST1H2AK,ARID1A,TNRC18,HIST1H4E,MSL3,HAT1,HIST1H4…
GO_CELLULAR_PROTEIN_COMPLEX_DISASSEMBLY	-0.420914	-1.93774	0	0.00146145	122	112	MRPS6,NCKAP5L,MRPL34,DSTN,SYNJ1,MRPL45,NAPB,MRPL49,MRPS36,MRPS18A,MRPL35,CFL2,MRPL33,MRPL14,MRPS24,MRPL53,AKAP5,MRPS14,MRPS15,MRPL22,MRPS10,NAPA,TRMT112,VPS4B,MRPL43,MRPL36,GSPT1,MRPS5,MRPL44,MTRF1,MICAL2,MRPL51,PEX14,MRPS18C,MRPS35,MRPS22,CHCHD1,MRPL30,MRPL54,MRPS28,MRPL10,MRPL55,GFM2,MRPL37,MRPL28,MRPL18,DNAJC6,MRPL48,MRPL23,MRPL11,MRPS33,MRPL9,MRPS31,DAP3,C12orf65,MICAL1,MRPL1,MRPS21,MRPL2,MTR…
GO_POSITIVE_REGULATION_OF_TELOMERE_MAINTENANCE_VIA_TELOMERE_LENGTHENING	-0.51907	-1.93486	0	0.00152943	33	33	HMBOX1,TNKS,MAPK3,PKIB,TNKS2,OBFC1,WRAP53,ATM,NEK7,MAP2K7,PRKCQ,CTNNB1,MAPK1,CCT8,MAPK15,HNRNPA1,MAP3K4,NEK2,CCT4,CCT3,TCP1,RTEL1,CCT6A,ACD,POT1,ATR,CCT7,MAPKAPK5,PNKP,AURKB,CCT2,DKC1,CCT5
GO_RNA_LOCALIZATION	-0.399774	-1.92623	0	0.00162757	185	166	RFTN1,NXT1,SIDT2,TNKS,RPS28,FMR1,RANBP17,ALKBH5,TSC1,ATXN2,QKI,SIDT1,SNUPN,SRSF9,PRPF18,RPSA,SARNP,ZC3H11A,ZC3H3,EIF4A3,NCBP2,G3BP2,IGF2BP2,NUP98,SENP2,FYTTD1,NUPL1,NXF1,HTT,WRAP53,SMG6,ATM,NUP62,SHFM1,UPF1,SMG1,SLU7,UPF2,SRSF4,POLDIP3,TOMM20,ENY2,SRSF11,EIF5A2,MEX3D,THOC6,PARP11,KIF5C,SMG5,IGF2BP3,NUP133,MVP,BUD13,THOC2,THOC7,NUP54,PABPN1,UPF3B,MYO1C,ZNF385A,SRRM1,MCM3AP,HNRNPA3,PIH1D1,MRPL18,CA…
GO_DNA_REPLICATION_DEPENDENT_NUCLEOSOME_ORGANIZATION	-0.620744	-1.91582	0	0.00189439	32	29	HIST1H4K,HIST1H3H,HIST1H4J,HIST1H3I,HIST1H4D,HIST1H3D,HIST1H4I,ASF1A,HIST1H4E,HAT1,HIST1H4C,HIST1H4B,NASP,HIST4H4,RBBP4,CHAF1A,HIST1H4H,HIST1H3F,HIST1H3E,HIST1H3C,ASF1B,CHAF1B,HIST1H3B,HIST1H3A,HIST1H4A,IPO4,HIST1H3J,HIST1H4L,HIST1H3G
GO_ORGANELLE_FISSION	-0.388544	-1.89176	0	0.00252533	496	431	C11orf20,AURKC,GEM,CCNG2,FSD1,MSH4,MAPRE3,BIRC3,ARHGEF10,SPDYA,KLHL21,SIRT2,BCL2L11,TTC28,SYCE1,HSPA2,CENPC1,NEDD9,UBE2B,STAG2,TDRKH,CLTCL1,VCPIP1,PARK2,FAM54B,CCNG1,PIM2,GOLGA2,CETN2,MAP9,RAB1A,REC8,KLHDC3,ANAPC11,DCTN3,TNKS,PTEN,MARK4,CCNB1IP1,CEP57,CHMP1B,NEK6,CTDP1,PEX11G,CKS2,SUN1,FZR1,AKAP8L,BIRC2,CHMP5,KIAA0430,LMLN,CDK11A,HORMAD1,MAPRE2,TEX14,SNX33,UBE2I,HAUS4,ACOT8,ANAPC16,ING2,E4F1,CCNK…
GO_RIBONUCLEOPROTEIN_COMPLEX_SUBUNIT_ORGANIZATION	-0.3812	-1.89363	0	0.00253122	199	186	RPL3L,GRB7,NOL3,RBMXL1,EIF4B,RPL12,RPL24,ATXN2,ZRSR2,PATL2,RC3H1,ISY1,RPS19,SNUPN,RSL24D1,MTIF3,YTHDC1,SRSF9,PRPF18,RPSA,RPL10,CIRBP,RPS27,RPS15,RPL6,EIF3H,EIF3F,CRNKL1,GEMIN7,SNRPG,CCRN4L,LUC7L3,GEMIN8,TARBP2,RPL38,RPL11,TAF9,RRP7A,EIF2C4,EIF4H,RPL5,MTERFD2,HBS1L,EIF2A,FAM103A1,EIF2D,CNOT7,SBDS,EIF3E,SLU7,PUM2,ATXN2L,CLNS1A,EIF3L,SF3A2,RPS5,RPS10,LSM14A,SRPK2,XAB2,MCTS1,EIF2C3,SART1,LIMD1,EIF3M,…
GO_REGULATION_OF_DNA_REPLICATION	-0.400372	-1.88633	0	0.00268744	161	143	IL6,ID3,PDGFB,AREG,TSPYL2,TGFB3,UCN,STAG2,CERS1,HMBOX1,DACH1,IGF1R,TNKS,INSR,KLF4,WRNIP1,ESCO1,MAPK3,TTF1,CSF2,PPP2CA,PKIB,TNKS2,TINF2,SENP2,OBFC1,RAC1,WRAP53,SMG6,ATM,TGFB1,ATF1,GLI1,CHTF8,NEK7,CDC42,RAD17,HNRNPC,MAP2K7,MEN1,PPARG,PRKCQ,PLA2G1B,SMG5,DNA2,JUN,TEN1,GRHL2,PML,RBBP6,CTC1,SHC1,EREG,HUS1,CTNNB1,FBXW7,SMC3,ATRX,WAPAL,WIZ,E2F7,E2F8,EHMT2,PDGFC,TNFAIP1,CCDC88A,MAPK1,CCT8,CHEK2,EGFR,HRAS,…
GO_DNA_REPLICATION_INDEPENDENT_NUCLEOSOME_ORGANIZATION	-0.5319	-1.88464	0	0.00274825	53	50	HIST1H4K,CENPC1,HIST1H4J,RSF1,STRA13,H3F3A,CABIN1,CENPO,H3F3B,UBN1,HIST1H4D,SMARCA5,HIST1H4I,NPM1,ATRX,RBBP7,ITGB3BP,MIS18BP1,ASF1A,CENPI,HIST1H4E,CENPT,CASC5,HAT1,CENPN,CENPA,CENPL,CENPQ,HIST1H4C,HIST1H4B,MLF1IP,APITD1,NASP,HIST4H4,RBBP4,CENPW,MIS18A,HIST1H4H,CENPH,HJURP,HIRA,ASF1B,CENPP,OIP5,HIST1H4A,IPO4,HIST1H4L,RUVBL1,CENPK,CENPM
GO_MANNOSYLATION	-0.543066	-1.8838	0	0.00280878	34	30	SDF2,B3GNT1,ALG11,DPM3,POMT1,LARGE,ALG9,DPM1,DPY19L4,ALG12,PIGV,POMT2,PIGZ,PIGB,ALG2,ISPD,NUS1,ALG1L,DPY19L1,ALG5,TMEM5,FKTN,DPM2,FKRP,SDF2L1,ALG8,ALG3,DPY19L3,ALG1,GYLTL1B
GO_CLEAVAGE_INVOLVED_IN_RRNA_PROCESSING	-0.619761	-1.88111	0	0.00296911	19	19	RPS21,RPSA,NOB1,BOP1,RCL1,RRP36,EXOSC7,ABT1,ERI1,EXOSC8,EXOSC3,ERI2,ERI3,NOL9,EXOSC9,NOP14,RRS1,EXOSC2,UTP20
GO_NEGATIVE_REGULATION_OF_DNA_DEPENDENT_DNA_REPLICATION	-0.651903	-1.8785	0	0.00305511	16	15	STAG2,FBXW7,SMC3,CHEK2,FBXO18,LIG3,ZNF830,TERF2,SMC1A,ZRANB3,MRE11A,TERF1,TIPIN,BRCA2,BLM
GO_RRNA_TRANSCRIPTION	-0.61833	-1.87939	0	0.00306213	18	17	RNASEK,GTF3C5,SIRT7,SPIN1,GTF3C1,GTF3A,TAF1B,GTF3C3,BRF1,MKI67IP,GTF3C2,GTF3C4,GTF3C6,NPM3,POLR1E,CD3EAP,POLR1B
GO_REGULATION_OF_CENTROSOME_CYCLE	-0.51389	-1.87748	0	0.00318065	39	37	CHMP1B,CHMP5,PDCD6IP,TMEM67,CHMP1A,TRIM37,VPS4B,SPICE1,CHMP4C,CHMP4B,CHMP2A,CHMP2B,PLK2,NPM1,MDM1,CHMP3,CHEK1,XPO1,AZI1,RBM14,CEP85,CEP76,NEK2,ROCK2,PLK4,NUBP1,KIF11,ATF5,CCNF,GEN1,CHORDC1,AURKA,CDK5RAP2,XRCC3,RANBP1,CENPJ,BRCA1
GO_RNA_SPLICING	-0.350095	-1.87549	0	0.00327255	367	337	NOVA2,PPARGC1A,RRAGC,USP49,NOL3,PPIL3,ZMAT5,RBMXL1,TRPT1,SYF2,SNRNP27,TSEN34,HELB,DHX32,MBNL2,WTAP,PQBP1,RBM20,RNF113A,SNRNP48,ZRSR2,HNRNPH3,QKI,CIR1,ISY1,C2orf49,AKAP8L,RNPC3,SNUPN,JMJD6,PPP2CA,YTHDC1,SRSF9,PRPF18,ERN1,SF3B4,EIF4A3,ACIN1,HNRNPH1,NCBP2,LSM1,RBFOX2,CRNKL1,RBM4,NSRP1,GEMIN7,SNRPG,SNRPA,LUC7L3,ZCRB1,GEMIN8,RBM15,PABPC1,PCBP2,PDCD7,HNRNPL,CSTF3,SUGP2,TRA2A,HNRNPH2,METTL14,GTF2F1,PRPF…
GO_ALCOHOL_BIOSYNTHETIC_PROCESS	0.597095	2.09519	0	0.00343599	111	90	LSS,PCK1,INSIG1,LPIN1,IDI1,MSMO1,HSD17B7,SQLE,MVD,EBP,DHCR7,INSIG2,HMGCS1,ACHE,C14orf1,FDFT1,MVK,LPIN2,AKR1B1,NSDHL,HMGCR,TM7SF2,GGPS1,SLC44A4,ACLY,FDPS,HSD17B3,CYP51A1,AKR1C3,CDS1,PRKAG2,SAMD8,SC5DL,HSD17B1,SLC27A1,ISYNA1,LPIN3,IPMK,PHOSPHO1,SPHK1,CEPT1,CYP2R1,DHCR24,CYB5R1,IMPAD1,SLC44A2,ACER3,ABHD3,PLCG2,CHKB,PLA2G4A,LCAT,ACER2,IMPA1,GOT1,SLC44A1,SGMS2,SPTLC1,PRKAA1,ARV1,PCYT1A,SLC44A5,SLC44A3…
GO_REGULATION_OF_CHROMATIN_SILENCING	-0.625365	-1.86725	0	0.00349597	21	19	MIER1,ATAD2B,UHRF2,SIRT1,ZNF304,SIN3A,HMGA1,TET1,PHF8,ASF1A,TRIM28,SETDB1,PHF2,H2AFY,ATAD2,UHRF1,DNMT1,POU5F1,CDC45
GO_MRNA_3_END_PROCESSING	-0.446745	-1.8658	0	0.00352093	72	69	SRSF9,SARNP,APP,ZC3H11A,ZC3H3,EIF4A3,NCBP2,PABPC1,CSTF3,SSU72,SLU7,CDC73,LSM11,PAPOLA,SRSF4,PCF11,WDR33,POLDIP3,SRSF11,THOC6,THOC2,THOC7,AHCYL1,PABPN1,PAPOLG,UPF3B,SRRM1,PAF1,CASC3,CDC40,RBM8A,CPSF6,DDX39B,TUT1,SYMPK,DHX38,CSTF2T,SRSF5,CSTF1,NUDT21,CPSF2,FIP1L1,U2AF2,CHTOP,PABPC1L,CLP1,THOC5,CPSF7,RNPS1,THOC1,SRSF3,POLR2D,GRSF1,CPSF1,THOC3,LEO1,SLBP,MAGOH,U2AF1,SRSF6,MTPAP,SRSF2,ZNF473,DDX39A,SRS…
GO_POSITIVE_REGULATION_OF_TELOMERE_MAINTENANCE	-0.516703	-1.86178	0	0.00378417	47	44	HMBOX1,TNKS,MAPK3,PKIB,TNKS2,TINF2,OBFC1,WRAP53,ATM,SLX4,NEK7,MAP2K7,RAD50,PRKCQ,PML,CTNNB1,ATRX,MAPK1,CCT8,GNL3,DHX36,MAPK15,HNRNPA1,MAP3K4,NEK2,CCT4,NBN,TERF2,CCT3,TCP1,RTEL1,ERCC1,CCT6A,ACD,POT1,ATR,CCT7,MAPKAPK5,PNKP,AURKB,CCT2,MRE11A,DKC1,CCT5
GO_HISTONE_EXCHANGE	-0.482039	-1.85669	0	0.00403824	53	47	HIST1H4K,CHD5,CENPC1,HIST1H4J,RSF1,STRA13,SPTY2D1,CENPO,ZNHIT1,ANP32E,HIST1H4D,SMARCA5,HIST1H4I,NPM1,RBBP7,PSME4,ITGB3BP,MIS18BP1,VPS72,CENPI,HIST1H4E,CENPT,CASC5,RNF8,CENPN,CENPA,CENPL,CENPQ,HIST1H4C,HIST1H4B,MLF1IP,APITD1,NASP,HIST4H4,RBBP4,CENPW,MIS18A,HIST1H4H,CENPH,HJURP,CENPP,OIP5,HIST1H4A,HIST1H4L,RUVBL1,CENPK,CENPM
GO_REGULATION_OF_GENE_EXPRESSION_EPIGENETIC	-0.391919	-1.85116	0	0.0042584	229	196	PADI2,TFAP2C,WBP2,HDAC5,SIRT2,HIST1H4K,HIST1H3H,KLF2,EIF1,UBE2B,PHF1,SLC50A1,BAZ2A,HIST1H4J,KAT2B,SIRT4,POLR1D,ARID4B,ZFP36,JARID2,GSK3B,HIST2H3D,BAHD1,MORF4L2,TAF1D,BMI1,RLIM,STAT3,DNMT3A,DIRAS3,TBP,PUM1,HIST1H2AC,RBM4,ATAD2B,HDAC6,MECP2,H3F3A,SIRT1,KDM1B,TARBP2,ZCCHC11,AEBP2,ARID4A,HIST1H3I,EIF2C4,H3F3B,HDAC2,HIST1H2AE,H2AFY2,HIST3H2A,UPF1,SMAD2,EPC1,CNOT7,CREBZF,HIST1H4D,TNRC6B,EZH2,MORF4L1,MB…
GO_ATP_DEPENDENT_CHROMATIN_REMODELING	-0.480179	-1.84922	0	0.00437952	74	67	HIST1H4K,CHD5,CENPC1,HIST1H4J,SMARCAD1,RSF1,GATAD2B,STRA13,SPTY2D1,CENPO,HDAC2,ZNHIT1,ANP32E,HIST1H4D,SMARCA5,HNRNPC,MBD2,HIST1H4I,NPM1,MBD3,RBBP7,CHD4,PSME4,ITGB3BP,MIS18BP1,VPS72,ARID1A,CHD8,CENPI,SMARCA1,HDAC1,HIST1H4E,CENPT,SMARCC2,MTA2,CASC5,RNF8,CENPN,CENPA,CENPL,SMARCE1,CENPQ,HIST1H4C,ACTL6A,HIST1H4B,MLF1IP,SMARCD2,SMARCA4,APITD1,NASP,HIST4H4,RBBP4,SMARCB1,CENPW,MIS18A,HIST1H4H,CENPH,HJURP…
GO_PROTEIN_SUMOYLATION	-0.439481	-1.84134	0	0.00469575	115	113	EYA1,MITF,STAG2,CETN2,EGR2,CBX4,PHC3,RNF168,BCL11A,EID3,BMI1,UBE2I,PIAS1,SUMO1,SP3,PIAS4,PIAS2,NUP98,SENP2,TOPORS,PIAS3,SUMO2,NUPL1,CBX8,NSMCE2,NUP62,SCMH1,IFIH1,RING1,NDNL2,PHC2,ZNF451,HNRNPC,PHC1,RNF2,MTA1,SENP6,TRPM4,RNF212,MDM2,SMC5,HNRNPK,SMC6,PML,NUP133,RAD21,SENP5,SMC3,SUMO4,NUP54,RAE1,POM121,MUL1,MDC1,SP100,XPC,XRCC4,NUP210,INCENP,NUP205,TRIM28,NSMCE1,STAG1,TMEM48,TOP1,UBA2,SUMO3,NUP43,NU…
GO_SOMATIC_CELL_DNA_RECOMBINATION	-0.593935	-1.8371	0	0.00478281	33	26	SWAP70,RNF168,LIG4,ATM,TCF3,HMGB2,MSH3,TCF7,VPRBP,HMGB1,MLH1,BCL11B,RNF8,LIG3,NBN,DCLRE1C,EXOSC3,MSH6,ERCC1,MSH2,HSPD1,UNG,LIG1,PRKDC,LEF1,EXO1
GO_SPINDLE_CHECKPOINT	-0.543009	-1.83355	0	0.00490194	25	24	CSNK2A2,TEX14,ZNF207,CSNK2A1,ATM,PSMG2,MAD2L2,TAOK1,APC,BUB1,ZW10,BUB3,KLHL22,CASC5,TPR,MAD2L1,TTK,AURKB,BIRC5,CENPF,MAD1L1,TERF1,BUB1B,PLK1
GO_MITOCHONDRIAL_RESPIRATORY_CHAIN_COMPLEX_I_BIOGENESIS	-0.463449	-1.83015	0	0.00511771	56	51	NDUFB3,NDUFC2,NDUFA12,NDUFB5,NDUFV2,NDUFA2,NDUFA3,ECSIT,NDUFA5,NDUFB11,NDUFS7,NDUFB1,NDUFB8,NDUFA6,NDUFS4,NDUFAB1,NDUFS2,NDUFA11,NDUFB6,NDUFA7,NDUFB4,NDUFA1,NDUFA10,NDUFS8,NDUFB9,NDUFS3,NDUFA8,TIMMDC1,NDUFA9,NDUFB10,NDUFB2,NDUFA13,NDUFAF1,NDUFV3,NDUFS1,TMEM126B,NDUFB7,NDUFS5,NDUFV1,TAZ,NDUFC1,AIFM1,NDUFAF3,NUBPL,OXA1L,NDUFAF2,NDUFS6,ACAD9,BCS1L,FOXRED1,NDUFAF4
GO_REGULATION_OF_DNA_BIOSYNTHETIC_PROCESS	-0.433249	-1.82333	0	0.00539715	94	83	PDGFB,DUSP1,PDGFRB,CERS1,HMBOX1,DACH1,CDKN1A,TNKS,KLF4,MAPK3,GSK3B,PKIB,TNKS2,BMPR2,TINF2,OBFC1,WRAP53,SMG6,ATM,TOM1L1,CHTF8,NEK7,GJA1,HNRNPC,PRKD2,MAP2K7,MEN1,PPARG,PRKCQ,SMG5,TEN1,SH2B1,GRHL2,PML,CTC1,CTNNB1,FGFR4,ARRB2,DDX39B,MAPK1,CCT8,SRC,MCRS1,MAPK15,HNRNPA1,MAP3K4,GNL3L,NEK2,CCT4,PARM1,TERF2,CCT3,PTK2B,TCP1,PDGFA,PINX1,CCT6A,HNRNPU,RFC5,ACD,DNAJC2,POT1,ATR,CCT7,MAPKAPK5,ANKRD1,PNKP,C3AR1,A…
GO_REGULATION_OF_DNA_METABOLIC_PROCESS	-0.338753	-1.82043	0	0.00563056	340	292	IL6,ID3,PDGFB,BCL6,DUSP1,AREG,APLF,FOXP3,PRKCG,PPARGC1A,ZNF91,PDGFRB,TSPYL2,EYA1,APOBEC3D,GATA3,IL8,TGFB3,TNFSF13,UCN,UBE2B,STAG2,TERF2IP,CERS1,UBE2V1,NPAS2,HMBOX1,DACH1,SMARCAD1,CDKN1A,IGF1R,HELB,TNKS,INSR,KLF4,APOBEC3F,POLH,FAM175A,UBR5,WRNIP1,ESCO1,MAPK3,TTF1,PRKCD,GSK3B,APOBEC3G,RNF168,RNF169,CSF2,PPP2CA,CD40,UIMC1,DNMT3A,PKIB,PIK3CA,TNKS2,BMPR2,TINF2,SENP2,MECP2,CDK9,SIRT1,BABAM1,KDM1B,TWIST…
GO_TELOMERE_MAINTENANCE_VIA_TELOMERASE	-0.624753	-1.82047	0.0322581	0.0056431	17	17	TERF2IP,WRAP53,ATM,TNKS1BP1,RAD50,RFC1,NOP10,GAR1,NHP2,TERF2,PINX1,ACD,POT1,MRE11A,TERF1,DKC1,TERT
GO_STEROID_METABOLIC_PROCESS	0.536556	1.97484	0	0.00572665	237	153	LSS,WNT4,ADM,INSIG1,CYP1B1,IDI1,MSMO1,PCSK9,HSD17B7,CYP11A1,SQLE,CUBN,MVD,EBP,TIPARP,DHCR7,SULT1B1,AKR1C1,INSIG2,HMGCS1,C14orf1,SCARF1,FDFT1,HSD17B12,MVK,AKR1B1,NSDHL,PPARGC1A,AKR1C2,NPC1,LEPR,ABCG1,HMGCR,CYP39A1,PPARD,TM7SF2,GGPS1,LDLR,CYP8B1,SLC27A5,ACLY,FDPS,IL1B,HSD17B3,SLCO1B3,SLCO1B1,SORL1,CYP51A1,AKR1C3,PRKAG2,CEBPA,CLN8,SCARB1,SC5DL,CYP2E1,HSD17B1,LIPA,CEL,STARD5,CAT,PLEKHA1,VLDLR,NPC2,TR…
GO_TRANSCRIPTION_COUPLED_NUCLEOTIDE_EXCISION_REPAIR	-0.451953	-1.81736	0	0.00577859	73	70	ERCC5,POLK,POLD4,CDK7,RPS27A,ISY1,CUL4B,TCEA1,GTF2H5,COPS2,UBA52,XPA,MNAT1,ERCC4,GTF2H4,POLR2J,RBX1,POLR2I,EP300,XAB2,POLR2L,POLR2B,COPS4,CCNH,COPS5,COPS8,COPS7B,POLR2H,GTF2H1,RFC1,ERCC2,POLR2A,CUL4A,ERCC6,POLR2E,HMGN1,UBB,POLR2G,USP7,POLR2C,COPS3,COPS6,XRCC1,LIG3,DDB1,RPA1,GTF2H3,POLR2D,ERCC3,ZNF830,ERCC8,POLR2F,ERCC1,POLD2,AQR,PRPF19,GPS1,GTF2H2,POLR2K,POLD3,RFC5,PPIE,COPS7A,RPA2,RFC4,POLD1,RFC…
GO_POSITIVE_REGULATION_OF_HISTONE_METHYLATION	-0.534167	-1.81502	0	0.00584279	33	28	PHF1,MLL,JARID2,SIRT1,OGT,SNW1,ZNF304,CTR9,AUTS2,PAXIP1,MTF2,GCFC1,RNF20,TET1,CTNNB1,RDBP,PAF1,CHTOP,SMAD4,RTF1,XBP1,EED,PHF19,WDR61,HIST1H1B,DNMT1,BRCA1,DNMT3B
GO_RNA_SECONDARY_STRUCTURE_UNWINDING	-0.525944	-1.81038	0	0.00608613	44	40	EIF4A2,DDX3Y,EIF4A3,DDX59,EIF2C4,DDX50,DDX47,EIF2C3,DDX5,DDX17,DDX52,DDX1,DDX6,DDX24,DDX39B,DDX46,EIF4A1,EIF2C1,DDX41,EIF2C2,DHX36,DDX19B,DDX19A,DDX3X,DDX56,DDX23,DDX42,DDX54,DDX18,DDX43,DDX21,DDX49,DDX27,DDX31,DDX39A,DDX55,DDX28,DDX51,DDX10,DDX20
GO_METAPHASE_PLATE_CONGRESSION	-0.478781	-1.80715	0	0.00620054	42	41	GEM,CHMP1B,CHMP5,PDCD6IP,CHMP7,CHMP6,CHMP1A,RAB11A,VPS4B,SPICE1,CHMP4C,CHMP4B,CHMP2A,CHMP2B,CUL3,KPNB1,BECN1,CHMP3,ZW10,CENPE,KIF14,PIBF1,KIF2C,VPS4A,MLH1,CEP55,CDC23,CHMP4A,PINX1,KIF18A,CDCA8,PSRC1,KIFC1,CDCA5,FAM83D,CCNB1,CENPF,SEH1L,BRCA2,KIF22,RRS1
GO_GLUCOSE_CATABOLIC_PROCESS	0.71169	1.98524	0	0.00624726	29	23	PGAM2,ALDOC,PFKFB4,ENO2,PFKFB3,HK2,GPI,PGK1,PFKFB2,GAPDH,HK1,PGAM1,ENO3,TPI1,PFKL,PFKFB1,ENO1,PFKP,HK3,BAD,ALDOA,PFKM,LRP5
GO_BLASTOCYST_GROWTH	-0.707778	-1.80043	0	0.00650579	17	16	TAF8,RAD51B,SBDS,NDEL1,CTR9,PALB2,NBN,ZNF259,ZNF830,RTF1,PRPF19,SALL4,GINS1,NCAPG2,GINS4,BRCA2
GO_RNA_SPLICING_VIA_TRANSESTERIFICATION_REACTIONS	-0.39073	-1.79742	0	0.00661878	267	253	NOVA2,USP49,NOL3,PPIL3,ZMAT5,RBMXL1,SYF2,SNRNP27,HELB,DHX32,PQBP1,RNF113A,SNRNP48,ZRSR2,HNRNPH3,ISY1,RNPC3,SNUPN,YTHDC1,SRSF9,PRPF18,SF3B4,EIF4A3,HNRNPH1,NCBP2,LSM1,CRNKL1,GEMIN7,SNRPG,SNRPA,LUC7L3,ZCRB1,GEMIN8,RBM15,PABPC1,PCBP2,PDCD7,HNRNPL,CSTF3,TRA2A,HNRNPH2,METTL14,GTF2F1,PRPF40B,DQX1,LSM2,SNW1,RBM41,POLR2J,SLU7,CLNS1A,SF3A2,SMNDC1,PAPOLA,SRSF4,WDR83,POLR2I,PCF11,U2AF1L4,BUD31,SRPK2,GPATCH1,…
GO_ATP_GENERATION_FROM_ADP	0.669109	1.99991	0	0.00668109	39	30	PGAM2,ALDOC,PFKFB4,ENO2,PFKFB3,HK2,GPI,LDHA,PGK1,PFKFB2,GAPDH,DHTKD1,AKD1,HK1,PGAM1,ENO3,TPI1,PFKL,PFKFB1,ENO1,PFKP,HK3,BPGM,ALDOA,PFKM,PGM1,OGDH,GALK1,ADPGK,HKDC1
GO_NEGATIVE_REGULATION_OF_CELL_CYCLE_PROCESS	-0.346262	-1.79554	0	0.00676302	214	193	FOXN3,MYO16,OSM,PRMT2,FOXO4,PPP2R5B,GPR132,ARID3A,CDKN1B,CDKN2B,MUC1,RPS6KA2,HMGN5,STAG2,PPP2R5C,SYF2,TP73,CDKN1A,ZC3H12D,SOX4,TNKS,PTEN,GADD45A,CSNK2A2,RBL2,RPS27A,TFDP2,ZFYVE19,HORMAD1,TEX14,PLAGL1,BTG2,ZNF655,RASSF1,CCNK,FOXE3,ZNF207,PLK3,CNOT4,UBA52,TMEM67,CDK9,FBXO7,KANK2,CSNK2A1,TPRA1,CTDSP2,CNOT6L,ATM,SFN,CNOT7,TOM1L1,MLXIPL,CNOT3,CDC73,FBXO31,EZH2,TRIM37,RBM38,EP300,RB1,CNOT8,PSMG2,BRD4,C…
GO_REGULATION_OF_VASCULATURE_DEVELOPMENT	0.522913	1.99563	0	0.00687198	233	162	WNT4,ANGPTL4,DLL4,CCL2,HMOX1,ADM,VEGFC,IL1A,CYP1B1,SERPINB7,IL6,ETS1,SPARC,PDGFB,VEGFA,CXCL13,SULF1,TNFAIP3,BTG1,NOS3,PTGS2,VASH2,BAI2,EFNA1,GPR124,SEMA4A,ITGA5,FOXO4,HDAC5,UTS2R,MMRN2,C3,GATA2,IL1B,CCL5,ALOX12,EGLN1,HDAC9,IL8,PTPRM,TBXA2R,SEMA3E,CIB1,PRKCA,SASH1,TNFSF12,HYAL1,PDE3B,LRG1,CTH,PPP1R15A,PTGER4,ENPP2,RRAS,KLF4,STARD13,VEGFB,PGF,HTATIP2,ENG,SEMA5A,BAI1,ITGB2,VASH1,PLXND1,SPHK1,THBS4,H…
GO_DNA_INTEGRITY_CHECKPOINT	-0.412899	-1.79191	0	0.00690663	146	136	FOXN3,FOXO4,ARID3A,CDKN1B,BRSK1,MUC1,NEK11,PPP2R5C,HINFP,SYF2,TP73,CDKN1A,SOX4,FAM175A,GADD45A,ATF2,NEK6,RBL2,FZR1,RPS27A,TFDP2,PEA15,UIMC1,PLAGL1,BTG2,TIPRL,PLK3,CNOT4,UBA52,RPA4,BABAM1,CDC14B,MAPKAPK2,FBXO6,CNOT6L,ATM,TAOK2,SFN,CNOT7,CNOT3,FBXO31,RBM38,EP300,RAD17,CNOT8,GIGYF2,TNKS1BP1,TAOK1,MDM4,CNOT2,PTPN11,DNA2,MDM2,WAC,CDC5L,PML,HUS1,PLK2,CDK5RAP3,RAD9A,MAPK14,NPM1,CNOT1,HMGA2,E2F7,RAD1,ZNF…
GO_REGULATION_OF_TELOMERASE_ACTIVITY	-0.467112	-1.78731	0	0.00714445	43	41	CERS1,HMBOX1,TNKS,KLF4,MAPK3,PKIB,TINF2,OBFC1,WRAP53,ATM,NEK7,MAP2K7,MEN1,PPARG,PRKCQ,TEN1,GRHL2,PML,CTC1,CTNNB1,MAPK1,SRC,MCRS1,MAPK15,MAP3K4,NEK2,CCT4,PARM1,TCP1,PINX1,ACD,POT1,MAPKAPK5,PNKP,AURKB,CCT2,PIF1,TERF1,NVL,TP53,DKC1
GO_STEROL_METABOLIC_PROCESS	0.591771	2.05025	0	0.00715831	123	90	LSS,INSIG1,CYP1B1,IDI1,MSMO1,PCSK9,HSD17B7,CYP11A1,SQLE,CUBN,MVD,EBP,DHCR7,INSIG2,HMGCS1,C14orf1,SCARF1,FDFT1,MVK,NSDHL,NPC1,LEPR,ABCG1,HMGCR,CYP39A1,PPARD,TM7SF2,GGPS1,LDLR,CYP8B1,ACLY,FDPS,SORL1,CYP51A1,PRKAG2,CEBPA,CLN8,SCARB1,SC5DL,LIPA,CEL,CAT,VLDLR,NPC2,TRERF1,CYP4V2,APOE,APOC1,APP,APOL1,DHCR24,CYB5R1,MBTPS1,SREBF2,SREBF1,HDLBP,LCAT,RXRA,LDLRAP1,STARD3,ERLIN1,OSBPL1A,PRKAA1,PTCHD2,CYP27A1,A…
GO_POSITIVE_REGULATION_OF_DNA_BIOSYNTHETIC_PROCESS	-0.460224	-1.78826	0	0.00716008	59	54	PDGFB,PDGFRB,HMBOX1,TNKS,KLF4,MAPK3,GSK3B,PKIB,TNKS2,OBFC1,WRAP53,ATM,CHTF8,NEK7,PRKD2,MAP2K7,PRKCQ,GRHL2,CTNNB1,FGFR4,ARRB2,DDX39B,MAPK1,CCT8,SRC,MAPK15,HNRNPA1,MAP3K4,NEK2,CCT4,PARM1,CCT3,PTK2B,TCP1,CCT6A,RFC5,ACD,POT1,ATR,CCT7,MAPKAPK5,PNKP,C3AR1,AURKB,CCT2,MYC,NVL,CHTF18,DSCC1,RFC4,DKC1,RFC3,RFC2,CCT5
GO_ADP_METABOLIC_PROCESS	0.623895	2.02254	0	0.00736284	47	37	PGAM2,ALDOC,PFKFB4,ENO2,PFKFB3,HK2,GPI,LDHA,PGK1,AMPD3,PFKFB2,GAPDH,DHTKD1,AKD1,AK1,HK1,PGAM1,ENO3,AK4,TPI1,PFKL,PFKFB1,ENO1,PFKP,HK3,BPGM,BAD,ALDOA,PFKM,AK3,PGM1,OGDH,GALK1,ADPGK,NUDT9,AK2,HKDC1
GO_SODIUM_ION_TRANSMEMBRANE_TRANSPORT	0.630323	2.01123	0	0.00751623	90	44	SCNN1B,SCN5A,SLC17A7,ATP1B2,SLC9A5,ATP1B1,SLC4A5,SLC20A1,SCNN1A,HCN3,ANO6,KCNK1,ATP1A2,SCN1B,SLC9A9,SHROOM2,HCN2,SLC9A1,SCNN1D,SLC4A4,SLC9A2,CNNM4,SLC24A6,SLC9A7,SLC9A4,SLC9A6,SLC3A2,SCN3B,SLC8A2,HCN4,SCN9A,ATP1A1,TRPM4,SCN8A,ATP1B3,ATP1A3,SLC34A3,SLC24A1,SLC9A8,TRAPPC10,PKD2,SLC4A11,SLC4A7,SLC20A2
GO_RRNA_CATABOLIC_PROCESS	-0.579864	-1.77846	0	0.0077913	17	15	DEDD2,XRN1,EXOSC7,DIS3,EXOSC4,EXOSC8,DIS3L2,EXOSC3,ERN2,DROSHA,EXOSC9,EXOSC10,EXOSC5,DIS3L,EXOSC2
GO_NEGATIVE_REGULATION_OF_MITOTIC_CELL_CYCLE	-0.361613	-1.77054	0	0.00827797	199	181	FOXN3,MYO16,PRMT2,WNT9A,FOXO4,GPR132,ARID3A,CDKN1B,CDKN2B,MUC1,USP17L2,NEK11,PPP2R5C,HECA,SYF2,TP73,CDKN1A,ZC3H12D,SOX4,TNKS,FZD3,PTEN,GADD45A,ATF2,CSNK2A2,DLG1,RBL2,INTS3,TIMP2,RPS27A,TFDP2,TEX14,PLAGL1,BTG2,ZNF655,ZNF207,PLK3,CNOT4,UBA52,FBXO7,KANK2,CSNK2A1,TPRA1,FOXC1,CTDSP2,CNOT6L,ATM,TGFB1,MAD2L1BP,SFN,CNOT7,TOM1L1,CNOT3,CDC73,FBXO31,EZH2,RBM38,EP300,RAD17,RB1,CNOT8,PSMG2,GIGYF2,TNKS1BP1,MAD…
GO_DSRNA_FRAGMENTATION	-0.587886	-1.76946	0	0.00835423	22	20	TARBP2,ZCCHC11,EIF2C4,SMAD2,EIF2C3,MRPL44,SNIP1,ADAR,SMAD1,EIF2C1,EIF2C2,PRKRA,SMAD3,HNRNPA2B1,METTL3,DROSHA,DICER1,DGCR8,SRRT,TERT
GO_MISMATCH_REPAIR	-0.527927	-1.76882	0	0.00839883	31	30	MSH4,TP73,POLD4,PMS2CL,PMS2P5,PMS2P3,SETD2,ABL1,PMS2P1,MSH3,TREX1,XPC,PMS2,MLH1,RPA1,MSH6,MSH5,POLD2,MLH3,MSH2,MUTYH,POLD3,TDG,RPA2,PMS1,POLD1,RNASEH2A,LIG1,PCNA,EXO1
GO_NUCLEAR_TRANSCRIBED_MRNA_CATABOLIC_PROCESS_EXONUCLEOLYTIC	-0.515703	-1.76764	0	0.00844323	31	30	LSM1,DCP1A,DCP2,LSM2,CNOT7,DCP1B,CNOT8,PATL1,EXOSC1,LSM5,DDX6,CNOT6,EXOSC7,EDC3,LSM7,DIS3,POLR2G,NT5C3L,LSM6,EDC4,LSM3,LSM4,EXOSC4,EXOSC8,DIS3L2,EXOSC3,EXOSC9,DCPS,EXOSC5,EXOSC2
GO_REGULATION_OF_DNA_REPAIR	-0.410903	-1.76005	0	0.0090179	75	71	PRKCG,EYA1,TERF2IP,UBE2V1,NPAS2,HELB,POLH,FAM175A,UBR5,RNF168,RNF169,UIMC1,CDK9,SIRT1,BABAM1,TWIST1,FAM178A,CBX8,RPS3,APBB1,UBE2V2,PPP4R2,TRIP12,NUDT16,CEBPG,KDM1A,DEK,FIGN,EYA3,PML,C12orf5,OTUB1,SIRT6,KIAA0146,HMGA2,CUL4A,TFIP11,PPP4C,CHEK1,EGFR,MGMT,HMGB1,TRIM28,FBXO18,TMEM161A,RNF8,RAD52,APEX1,USP1,ERCC8,TERF2,UBE2N,RTEL1,FIGNL1,BRE,H2AFX,POLQ,BRCC3,KDM4D,ANKRD32,WHSC1,RPA2,OGG1,SETMAR,FOXM1,R…
GO_MEIOTIC_CELL_CYCLE_PROCESS	-0.383845	-1.75795	0	0.00915419	152	107	C11orf20,MSH4,SPDYA,BCL2L11,SYCE1,HSPA2,UBE2B,TDRKH,PIM2,GOLGA2,REC8,KLHDC3,CCNB1IP1,CKS2,SUN1,KIAA0430,HORMAD1,TEX14,ING2,STRA13,C11orf80,SLC2A8,TAF1L,RAD51B,ERCC4,ATM,SYCE2,LFNG,SPIRE1,SPIRE2,BAG6,DMC1,RAD50,HSF1,PRKAR1A,ACTR3,RNF212,CCNA1,UBR2,PTTG1,EREG,HUS1,RAD21,DUSP13,TUBGCP5,SMC3,RAD54B,TUBGCP2,CDC25B,RAD1,KIAA0196,MSH3,MASTL,ACTR2,PLD6,ZW10,SGOL2,PPP2R1A,SYCP2,MYH9,PSMD13,HUS1B,TMEM48,TU…
GO_TRANSLATIONAL_TERMINATION	-0.427787	-1.75498	0	0.00932097	92	88	MRPS6,MRPL34,MRPL45,MRPL49,MRPS36,MRPS18A,MRPL35,MRPL33,MRPL14,MRPS24,MRPL53,MRPS14,MRPS15,MRPL22,MRPS10,TRMT112,MRPL43,MRPL36,GSPT1,MRPS5,MRPL44,MTRF1,MRPL51,MRPS18C,MRPS35,MRPS22,CHCHD1,MRPL30,MRPL54,MRPS28,MRPL10,MRPL55,GFM2,MRPL37,MRPL28,MRPL18,MRPL48,MRPL23,MRPL11,MRPS33,MRPL9,MRPS31,DAP3,C12orf65,MRPL1,MRPS21,MRPL2,MTRF1L,MRPL40,MRPS7,MRPL32,MRPS18B,MRPL42,MRRF,AURKAIP1,MRPL52,MRPL38,MRPL39…
GO_BETA_CATENIN_TCF_COMPLEX_ASSEMBLY	-0.489101	-1.75262	0	0.00942502	43	40	HIST1H4K,TCF7L1,TLE2,HIST1H4J,TLE3,RBBP5,BCL9,HIST1H4D,CDC73,EP300,MEN1,TCF7L2,KAT5,ASH2L,CREBBP,BCL9L,CTNNB1,MLL2,PYGO2,HIST1H4I,TCF7,TLE4,HDAC1,HIST1H4E,PYGO1,HIST1H4C,LEO1,HIST1H4B,TLE1,SMARCA4,HIST4H4,HIST1H4H,TRRAP,MYC,HIST1H4A,HIST1H4L,RUVBL1,LEF1,AXIN2,TERT
GO_HOMOPHILIC_CELL_ADHESION_VIA_PLASMA_MEMBRANE_ADHESION_MOLECULES	-0.386524	-1.75165	0	0.00946676	153	81	FAT4,NPTN,PVRL4,CELSR3,CDH17,PTPRM,AMIGO2,MPZL2,ESAM,CDHR5,CDH26,PCDH17,SDK1,CDH1,PCDHA5,ITGB1,PCDHB9,CLSTN1,CLSTN3,CDH3,CDH24,PVRL3,PCDH7,PKD1,DSG2,AMIGO1,CELSR1,PCDHGC5,DSCAM,PCDHA13,PCDH20,PCDH18,PCDHA11,PCDHA10,CDH2,ROBO2,ROBO1,CDHR1,PCDHAC2,IGSF9,PCDHB12,CADM4,PCDHB18,PCDHB16,CADM1,PIK3CB,PCDHB7,DSC2,FAT1,PVRL2,PCDHGB7,CEACAM1,PCDHB10,PCDHB11,PCDHGA4,PCDHB14,CELSR2,PCDHB3,PCDHA4,PCDHGA12,SMA…
GO_POSITIVE_REGULATION_OF_DNA_METABOLIC_PROCESS	-0.364579	-1.75144	0	0.00952863	185	161	IL6,PDGFB,AREG,APLF,PRKCG,PPARGC1A,PDGFRB,EYA1,TGFB3,TNFSF13,UCN,UBE2B,NPAS2,HMBOX1,IGF1R,TNKS,INSR,KLF4,FAM175A,MAPK3,PRKCD,GSK3B,RNF168,CSF2,CD40,UIMC1,PKIB,TNKS2,TINF2,SIRT1,BABAM1,FAM178A,OBFC1,CBX8,RPS3,RAC1,APBB1,WRAP53,UBE2V2,ATM,TGFB1,SLX4,ATF1,NUDT16,GLI1,CHTF8,CEBPG,NEK7,CDC42,PRKD2,MAP2K7,RAD50,PRKCQ,PLA2G1B,PAXIP1,DNA2,JUN,EYA3,GRHL2,PML,CTC1,SHC1,EREG,C12orf5,CTNNB1,ATRX,FGFR4,KIAA01…
GO_RIBOSOMAL_LARGE_SUBUNIT_BIOGENESIS	-0.478299	-1.74866	0	0.00952942	49	46	RPL3L,RPL35A,RPL12,RPL24,RSL24D1,RPL10,RPL6,RPL38,RPL11,RPL26,RPL5,RPL35,RPL7,ZNF622,DHX30,BOP1,RPL3,RPL26L1,MRPL11,ORAOV1,RPL23A,RPL7L1,WDR55,FTSJ3,WDR74,EIF6,RPF1,RPF2,RPL14,NOL9,PES1,BRIX1,WDR12,FASTKD2,NOC2L,MRPL20,MDN1,NLE1,PPAN,DDX28,SDAD1,MAK16,EBNA1BP2,NOP16,MRTO4,RRS1
GO_PYRIMIDINE_NUCLEOSIDE_BIOSYNTHETIC_PROCESS	-0.53878	-1.74984	0	0.0095497	32	24	CDA,NME7,DHFRL1,UPRT,UPP1,UCK1,CMPK1,NME4,CTPS2,NME6,NME3,TYMP,TK2,DCTD,DUT,DCK,TK1,UCKL1,UMPS,UCK2,DHODH,NME1,CAD,TYMS
GO_REGULATION_OF_SISTER_CHROMATID_COHESION	-0.598578	-1.74999	0	0.00957006	17	17	TNKS,FAM178A,NSMCE2,HDAC8,RB1,SMC5,CTNNB1,ATRX,WAPAL,CTCF,BUB1,H2AFY,CDCA5,ESPL1,ANKRD32,SFPQ,AXIN2
GO_POSITIVE_REGULATION_OF_TYPE_I_INTERFERON_PRODUCTION	-0.426936	-1.74464	0	0.00980608	70	65	NFKB2,IRF7,IRF1,POLR1D,TLR3,MAVS,RELA,IFNAR1,CD14,DHX58,RIPK2,PLCG2,IFIH1,IRF3,POLR3GL,EP300,POLR2L,TBK1,LRRFIP1,POLR1C,MB21D1,HMGB2,CREBBP,CTNNB1,MYD88,IRF5,POLR2H,DDX58,ZC3HAV1,TRIM15,PTPN22,POLR2E,RNF135,HMGB1,FLOT1,DDX41,CRCP,POLR3D,DHX36,STAT6,NFKB1,DDX3X,POLR3C,IRAK1,TMEM173,POLR3A,TLR2,POLR2F,SYK,TLR4,XRCC5,IFI16,ZBTB20,POLR2K,XRCC6,POLR3B,POLR3F,POLR3E,DHX9,HSPD1,POLR3H,MRE11A,POLR3K,PRKD…
GO_MITOTIC_CELL_CYCLE_CHECKPOINT	-0.401399	-1.73435	0	0.010951	139	130	FOXN3,WNT9A,FOXO4,ARID3A,CDKN1B,CDKN2B,MUC1,USP17L2,NEK11,PPP2R5C,SYF2,TP73,CDKN1A,SOX4,GADD45A,ATF2,CSNK2A2,DLG1,RBL2,INTS3,RPS27A,TFDP2,TEX14,PLAGL1,BTG2,ZNF207,PLK3,CNOT4,UBA52,CSNK2A1,CNOT6L,ATM,TGFB1,MAD2L1BP,SFN,CNOT7,CNOT3,FBXO31,RBM38,EP300,RAD17,RB1,CNOT8,PSMG2,GIGYF2,TNKS1BP1,MAD2L2,MDM4,CNOT2,MDM2,PML,HUS1,PLK2,APC,CDK5RAP3,RAD9A,NPM1,CNOT1,HMGA2,E2F7,ZNF385A,TAOK3,CDC25C,PRCC,CNOT6,PI…
GO_CHROMATIN_SILENCING	-0.418781	-1.73248	0	0.0111115	95	73	HDAC5,SIRT2,HIST1H4K,HIST1H3H,UBE2B,BAZ2A,HIST1H4J,SIRT4,HIST2H3D,BAHD1,MORF4L2,DNMT3A,HIST1H2AC,MECP2,H3F3A,SIRT1,HIST1H3I,H3F3B,HDAC2,HIST1H2AE,H2AFY2,HIST3H2A,HIST1H4D,MORF4L1,MBD1,SMARCA5,BAHCC1,SIRT5,HIST1H2AI,RRP8,HIST1H3D,HIST2H2AC,MBD2,DPY30,UBR2,MLL2,H2AFJ,HIST1H4I,H2AFV,MBD3,DOT1L,HIST1H2AK,ARID1A,TNRC18,HIST1H4E,MSL3,HAT1,HIST1H4C,H2AFY,H2AFZ,HIST1H4B,HIST1H2AH,HIST4H4,HIST1H2AG,HIST1H…
GO_REGULATION_OF_CELL_CYCLE_G2_M_PHASE_TRANSITION	-0.44184	-1.7318	0	0.0111186	59	54	FOXN3,FOXO4,GPR132,HSPA2,SMARCD3,SYF2,CAMK2D,NEK10,APP,RINT1,RAD51B,ATM,RAB11A,VPS4B,BRD4,SIN3A,MIIP,STOX1,PRKCQ,CTC1,HUS1,CDK5RAP3,USP47,NPM1,HMGA2,TAOK3,RNASEH2B,KIF14,HUS1B,WNT10B,CDK1,NBN,H2AFY,ZNF830,CDK4,RAD51C,RCC2,PKIA,PBX1,DBF4B,ATF5,NAE1,CDC7,FANCI,CENPF,MRE11A,GTSE1,TP53,CCND1,CCNA2,PLK1,CLSPN,BLM,CCNB3
GO_CHROMOSOME_LOCALIZATION	-0.453096	-1.72948	0	0.0114305	61	52	GEM,UBE2B,CHMP1B,CHMP5,NUP98,PDCD6IP,CHMP7,ATM,CHMP6,CHMP1A,RAB11A,KATNB1,NDEL1,VPS4B,SPICE1,CHMP4C,ACTR3,CHMP4B,CHMP2A,NDE1,CHMP2B,CUL3,KPNB1,BECN1,CHMP3,ACTR2,ZW10,CENPE,KIF14,PIBF1,KIF2C,VPS4A,MLH1,CEP55,CDC23,CHMP4A,PINX1,KIF18A,CDCA8,PSRC1,DLGAP5,KIFC1,CDCA5,FAM83D,CCNB1,BIRC5,CENPF,SEH1L,TERF1,BRCA2,KIF22,RRS1
GO_DEOXYRIBONUCLEOSIDE_TRIPHOSPHATE_METABOLIC_PROCESS	-0.60884	-1.72892	0	0.0114977	19	17	AKD1,GUK1,RRM2B,NUDT16,TBPL1,DGUOK,DUT,ADA,CMPK2,AK2,NUDT15,NUDT1,ADK,ITPA,DTYMK,SAMHD1,TYMS
GO_RNA_PHOSPHODIESTER_BOND_HYDROLYSIS_EXONUCLEOLYTIC	-0.542593	-1.72688	0	0.0116557	35	34	PAN2,ZC3H12A,ISG20,CCRN4L,PAN3,DCP2,CNOT6L,CNOT7,CNOT8,REXO2,CNOT2,XRN2,CNOT1,CNOT6,EXOSC7,DIS3,PARN,ERI1,EXOSC4,EXOSC8,DIS3L2,EXOSC3,ERI2,PDE12,ERI3,EXOSC9,EXOSC10,ISG20L2,TOE1,DCPS,EXOSC5,PNPT1,DIS3L,EXOSC2
GO_RRNA_MODIFICATION	-0.51591	-1.72103	0.0333333	0.012116	27	25	RRNAD1,C7orf60,TFB1M,TRMT112,NSUN4,NSUN3,TFB2M,NOP10,FBL,METTL15,WBSCR22,METTL16,GAR1,FTSJ3,THUMPD1,EMG1,NHP2,DIMT1,FTSJ2,MRM1,FDXACB1,NOP58,DKC1,NOP56,NAT10
GO_NEGATIVE_REGULATION_OF_GENE_SILENCING	-0.609932	-1.71941	0	0.012272	19	16	BCDIN3D,ZC3H12A,ATAD2B,TGFB1,NCOR1,HMGA1,NCOR2,TET1,PHF8,DND1,ADAR,ASF1A,PHF2,ATAD2,POU5F1,TERT
GO_MEIOTIC_CELL_CYCLE	-0.369622	-1.71872	0	0.0123671	186	131	C11orf20,AURKC,MSH4,WBP2NL,SPDYA,SIRT2,BCL2L11,SYCE1,HSPA2,UBE2B,STAG2,TDRKH,PIM2,GOLGA2,REC8,KLHDC3,CCNB1IP1,CKS2,SUN1,PPP2CA,RBM7,KIAA0430,HORMAD1,TEX14,ING2,STRA13,C11orf80,SLC2A8,TAF1L,OSGIN2,RAD51B,ERCC4,ATM,SYCE2,NR2C2,LFNG,SPIRE1,SPIRE2,SPIN1,BAG6,DMC1,RSPH1,RAD50,HSF1,PRKAR1A,ACTR3,RNF212,CCNA1,UBR2,PTTG1,EREG,HUS1,RAD21,DUSP13,TUBGCP5,SMC3,RAD54B,TUBGCP2,CDC25B,UTP14C,RAD1,NUMA1,KIAA0196…
GO_PTERIDINE_CONTAINING_COMPOUND_METABOLIC_PROCESS	-0.508095	-1.70418	0	0.0138465	36	30	MTHFR,GCH1,ALDH1L2,FTCD,SARDH,MTHFD2,DHFRL1,MTHFD2L,ATPIF1,PTS,GGH,PCBD1,SLC46A1,FPGS,MTHFD1L,SHMT2,QDPR,GART,SPR,SLC19A1,MTHFS,MTRR,SHMT1,MTR,PCBD2,SLC25A32,DHFR,ATIC,MTHFD1,TYMS
GO_PYRIMIDINE_NUCLEOBASE_METABOLIC_PROCESS	-0.581342	-1.6994	0.0285714	0.0143885	19	18	CDA,DPYD,ALDH6A1,UPRT,UCK1,TET2,CMPK1,MAPK1,TYMP,MTOR,UCKL1,UMPS,CPS1,RRM1,UCK2,DHODH,CAD,TYMS
GO_MRNA_PROCESSING	-0.327008	-1.69872	0	0.0144186	432	390	NOVA2,PPARGC1A,CSDC2,USP49,NOL3,PPIL3,RNMT,ZMAT5,PAN2,RBMXL1,CELF6,SYF2,SNRNP27,TSEN34,HELB,DHX32,CDK7,MBNL2,WTAP,ALKBH5,PQBP1,RBM20,RNF113A,SNRNP48,ZRSR2,HNRNPH3,QKI,CIR1,ISY1,AKAP8L,RNPC3,SNUPN,JMJD6,YTHDC1,SRSF9,PRPF18,HNRPLL,SARNP,PRKACA,APP,ERN1,SF3B4,ZC3H11A,ZC3H3,EIF4A3,ACIN1,HNRNPH1,RNASEL,NCBP2,LSM1,RBFOX2,CRNKL1,RBM4,NSRP1,GTF2H5,GEMIN7,SNRPG,CCRN4L,PAN3,SNRPA,LUC7L3,ZCRB1,GEMIN8,RBM15,…
GO_GLYCOSYL_COMPOUND_BIOSYNTHETIC_PROCESS	-0.38733	-1.6919	0	0.0150769	120	102	CDA,SLC26A1,PANK3,PAPSS2,PANK1,C11orf83,PRKAG2,AKD1,GUK1,AK1,TCIRG1,AK4,NME7,ACACA,SLC35B2,SLC26A2,PPCDC,PANK2,ATP5C1,MAT2B,PANK4,ATP5G2,GBAS,ATP6V0A1,ATP5E,TGFB1,ATP5O,ALDOA,ATP5L,DHFRL1,UPRT,PPCS,UPP1,NT5E,UCK1,PDCL,SURF1,ATP5I,PAPSS1,CMPK1,NME4,ATP5F1,AK3,CTPS2,TYW5,ATP5H,NME6,ATP5S,ATP5J2,ATP5A1,CHCHD10,ATP5J,NME3,IMPDH2,TYMP,ATP5D,ATP5G3,ATP5B,TK2,MTAP,APRT,TXNDC9,ADAL,DCTD,SLC35B3,ATP6V0A4,…
GO_RIBOSOME_ASSEMBLY	-0.424992	-1.69131	0	0.0151055	54	50	RPL3L,RPL12,RPL24,RPS19,RSL24D1,RPSA,RPL10,RPS27,RPS15,RPL6,RPL38,RPL11,RRP7A,RPL5,MTERFD2,EIF2A,SBDS,RPS5,RPS10,EFTUD1,DHX30,NSUN4,NPM1,RPL3,MRPL11,ABT1,MRPS7,ERAL1,RRP7B,RPL23A,DDX3X,MPV17L2,EIF6,RPF1,PWP2,RPF2,MRPS11,BRIX1,FASTKD2,MRPL20,MDN1,PPAN,DDX28,NIP7,BMS1,C1QBP,RPS14,TSR1,MRTO4,RPS27L
GO_PTERIDINE_CONTAINING_COMPOUND_BIOSYNTHETIC_PROCESS	-0.606721	-1.69031	0	0.0152234	18	17	GCH1,MTHFD2,DHFRL1,MTHFD2L,ATPIF1,PTS,PCBD1,FPGS,MTHFD1L,QDPR,GART,SPR,MTHFS,PCBD2,DHFR,ATIC,MTHFD1
GO_DNA_CATABOLIC_PROCESS_ENDONUCLEOLYTIC	-0.609261	-1.68701	0	0.0154894	19	15	H1F0,DNASE2,HMGB2,KPNB1,CASP3,KPNA1,HMGB1,FBXO18,MUS81,ENDOG,DICER1,DFFA,SETMAR,DFFB,FOXL2
GO_NEGATIVE_REGULATION_OF_MITOTIC_NUCLEAR_DIVISION	-0.452561	-1.68319	0.0434783	0.0158137	34	31	TNKS,CSNK2A2,TEX14,ZNF207,CSNK2A1,ATM,TOM1L1,PSMG2,MAD2L2,PTTG1,APC,ATRX,NME6,TOM1L2,CHEK1,BUB1,ZW10,BMP7,BUB3,AURKAIP1,KLHL22,TPR,MAD2L1,TTK,BMP4,MTBP,CENPF,MAD1L1,TERF1,BUB1B,PLK1
GO_SOMATIC_RECOMBINATION_OF_IMMUNOGLOBULIN_GENE_SEGMENTS	-0.601968	-1.68284	0.0444444	0.0159294	21	16	SWAP70,RNF168,LIG4,TCF3,MSH3,MLH1,RNF8,NBN,EXOSC3,MSH6,ERCC1,MSH2,HSPD1,UNG,PRKDC,EXO1
GO_REGULATION_OF_CELL_CYCLE_PHASE_TRANSITION	-0.348492	-1.68175	0	0.015956	321	290	DUSP1,FOXN3,MYO16,PRMT2,FOXO4,GPR132,ARID3A,SIRT2,CDKN1B,CDKN2B,MUC1,HSPA2,NEK11,PPP2R5C,SMARCD3,SYF2,GOLGA2,TP73,CDKN1A,ZC3H12D,RAB1A,SOX4,ANAPC11,ADAM17,PIM1,PTEN,GADD45A,CSNK2A2,CAMK2D,NEK6,NEK10,LCMT1,RBL2,FZR1,PSMD10,RPS27A,TFDP2,TEX14,PLAGL1,BTG2,CUL4B,ZNF655,APP,ANAPC16,UBE2D1,PLCB1,ZNF207,PLK3,CNOT4,SENP2,PTPN6,UBA52,DYNC1LI1,TMOD3,FBXO7,KANK2,RINT1,UBE2E2,CSNK2A1,TPRA1,STXBP4,CTDSP2,CDC1…
GO_MITOCHONDRIAL_RESPIRATORY_CHAIN_COMPLEX_ASSEMBLY	-0.402844	-1.68057	0	0.0160677	76	65	C11orf83,NDUFB3,COX19,UQCRB,NDUFC2,NDUFA12,NDUFB5,UQCR10,NDUFV2,NDUFA2,NDUFA3,ECSIT,SAMM50,NDUFA5,NDUFB11,NDUFS7,NDUFB1,SDHAF1,NDUFB8,NDUFA6,NDUFS4,SLC25A33,NDUFAB1,NDUFS2,NDUFA11,NDUFB6,CHCHD5,NDUFA7,NDUFB4,NDUFA1,NDUFA10,UQCC,NDUFS8,NDUFB9,NDUFS3,NDUFA8,IMMP2L,TIMMDC1,NDUFA9,NDUFB10,NDUFB2,NDUFA13,NDUFAF1,NDUFV3,NDUFS1,TMEM126B,NDUFB7,NDUFS5,NDUFV1,TAZ,NDUFC1,AIFM1,NDUFAF3,NUBPL,OXA1L,TFAM,NDUF…
GO_RNA_STABILIZATION	-0.509132	-1.68098	0	0.0160709	31	26	ZFP36,TIRAP,CIRBP,CSDA,CCRN4L,PABPC1,MAPKAPK2,RBM38,HNRNPC,TARDBP,PAIP1,MYD88,MAPK14,YBX1,HNRNPD,ELAVL1,ANGEL2,SYNCRIP,MTOR,HNRNPU,HNRNPA0,DHX9,THRAP3,DKC1,E2F1,AXIN2
GO_NEGATIVE_REGULATION_OF_TELOMERE_MAINTENANCE_VIA_TELOMERE_LENGTHENING	-0.59441	-1.67516	0	0.0166095	17	17	TNKS,TNKS2,TINF2,HNRNPC,PML,SRC,MCRS1,HNRNPA1,GNL3L,TERF2,PINX1,HNRNPU,PARP1,ACD,PIF1,TERF1,NAT10
GO_PYRIMIDINE_NUCLEOSIDE_METABOLIC_PROCESS	-0.468507	-1.67541	0.0322581	0.016643	51	35	CDA,DPYD,APOBEC3F,APOBEC3G,NME7,ENTPD4,DHFRL1,UPRT,UPP1,NT5E,UCK1,APOBEC3C,CMPK1,NME4,AK3,CTPS2,NME6,NME3,NT5C3,TYMP,TK2,DCTD,DUT,DCK,TK1,UCKL1,NT5C,UMPS,NT5M,UCK2,ERH,DHODH,NME1,CAD,TYMS
GO_CHROMATIN_SILENCING_AT_RDNA	-0.503939	-1.67578	0	0.0166474	37	32	SIRT2,HIST1H4K,HIST1H3H,BAZ2A,HIST1H4J,HIST2H3D,H3F3A,SIRT1,HIST1H3I,H3F3B,HIST1H4D,SMARCA5,RRP8,HIST1H3D,MBD2,HIST1H4I,HIST1H4E,HIST1H4C,HIST1H4B,HIST4H4,HIST1H4H,HIST1H3F,HIST1H3E,HIST1H3C,HIST1H3B,HIST1H3A,HIST1H4A,HIST1H3J,SUV39H1,HIST1H4L,BEND3,HIST1H3G
GO_METHYLATION	-0.357615	-1.67645	0	0.0166518	284	233	KDM3A,PRDM2,METTL20,PRMT2,METTL12,CHD5,RRNAD1,KDM6A,METTL7A,PRDM6,RNMT,TDRKH,BAZ2A,RAB3B,PRDM16,C7orf60,WHSC1L1,PRDM8,TPMT,AMT,ASMTL,PRDM10,NSUN7,ARID4B,WTAP,SATB1,FAM86B2,NSUN6,MLL,AS3MT,FOS,LCMT1,RBBP5,BCDIN3D,RAB3D,GATAD2B,PCMTD1,PNMT,COQ5,BTG2,EZH1,FBXO11,DNMT3A,PCMT1,PRDM1,GNAS,METTL23,MECP2,TRMT1L,KDM1B,THUMPD2,SUV420H1,MAT2B,OGT,MECOM,METTL6,ARID4A,ASH1L,MLL3,SETD1A,SMYD3,MLL5,SETD8,METTL1…
GO_MICROTUBULE_ORGANIZING_CENTER_ORGANIZATION	-0.393666	-1.67201	0	0.0170422	84	81	ARHGEF10,BRSK1,GOLGA2,CETN2,USP33,GADD45A,UVRAG,CCP110,HAUS4,SDCCAG8,PCM1,UXT,CEP68,KIAA0753,CEP152,BBS4,CNTROB,CROCC,CHD3,BCAS3,CETN3,NDEL1,CLASP1,CEP135,OFD1,CNTLN,C11orf63,TUBE1,NDE1,GCC2,CTNNB1,HAUS2,NPM1,TUBGCP5,TUBGCP2,SLC16A1,WDR81,C2CD3,PAFAH1B1,FBXW5,KIF3B,HAUS8,PPP1R12A,HAUS1,CKAP5,PKD2,CEP192,CEP250,HAUS3,TMEM48,ARL2,TUBGCP6,CDK2,SSX2IP,NEK2,ROCK2,CDK1,CEP72,STIL,PLK4,SGOL1,CLASP2,WDR4…
GO_POSITIVE_REGULATION_OF_GENE_EXPRESSION_EPIGENETIC	-0.42472	-1.66982	0	0.0172461	78	71	PADI2,WBP2,HIST1H4K,HIST1H3H,SLC50A1,HIST1H4J,KAT2B,POLR1D,HIST2H3D,TAF1D,TBP,ATAD2B,H3F3A,HIST1H3I,H3F3B,HIST1H4D,SMARCA5,EP300,HIST1H3D,POLR2L,DEK,ZNRD1,POLR1C,HMGA1,TET1,PHF8,KAT2A,CTNNB1,HIST1H4I,SF3B1,POLR2H,MYO1C,ERCC6,ASF1A,TAF1B,POLR2E,CHEK1,SMARCD1,ARID1A,MLL4,HIST1H4E,PHF2,BAZ1B,TAF1C,HIST1H4C,H2AFY,ARID1B,HIST1H4B,POLR2F,TWISTNB,HIST4H4,POLR2K,TAF1A,DDX21,HIST1H4H,HIST1H3F,HIST1H3E,ACT…
GO_PROTEIN_O_LINKED_MANNOSYLATION	-0.566793	-1.66011	0.0588235	0.0185779	16	15	SDF2,B3GNT1,DPM3,POMT1,LARGE,DPM1,POMT2,ISPD,ALG5,TMEM5,FKTN,DPM2,FKRP,SDF2L1,GYLTL1B
GO_PROTEIN_HETEROTETRAMERIZATION	-0.481777	-1.65452	0	0.0192175	38	34	HIST3H3,HIST1H4K,HIST1H3H,CNGA4,HIST1H4J,LRP4,INSR,HIST1H3I,ANXA2,NUPL1,PDSS2,HIST1H4D,HIST1H3D,HIST1H4I,NUP54,S100A10,HIST1H4E,HIST1H4C,HIST1H4B,HIST4H4,XRCC6,HIST1H4H,HIST1H3F,HIST1H3E,HIST1H3C,RRM1,HIST1H3B,HIST1H3A,HIST1H4A,RRM2,HIST1H3J,PDSS1,HIST1H4L,HIST1H3G
GO_MITOTIC_DNA_INTEGRITY_CHECKPOINT	-0.389212	-1.65323	0	0.0194982	100	93	FOXN3,FOXO4,ARID3A,CDKN1B,MUC1,NEK11,PPP2R5C,SYF2,TP73,CDKN1A,SOX4,GADD45A,ATF2,RBL2,RPS27A,TFDP2,PLAGL1,BTG2,PLK3,CNOT4,UBA52,CNOT6L,ATM,SFN,CNOT7,CNOT3,FBXO31,RBM38,EP300,CNOT8,GIGYF2,TNKS1BP1,MDM4,CNOT2,MDM2,PML,HUS1,PLK2,CDK5RAP3,RAD9A,NPM1,CNOT1,HMGA2,E2F7,ZNF385A,TAOK3,CDC25C,CNOT6,PIDD,MDC1,XPC,PCBP4,CHEK2,UBB,CASP2,TRIAP1,BAX,C2orf29,HUS1B,CDK2,TOP2B,CNOT10,CARM1,CDK1,NBN,ZNF830,CRADD,TOP…
GO_RESPONSE_TO_IONIZING_RADIATION	-0.372826	-1.65298	0	0.0195171	145	127	CCL2,CRYAB,SNAI2,EYA1,IL1B,BRSK1,GATA3,NET1,DNM2,STK11,SOCS3,TP73,CDKN1A,FAM175A,GADD45A,SWI5,ALAD,LZIC,RNF168,TRIM13,INTS3,ITGB1,UIMC1,GRB2,DNMT3A,NHEJ1,LIG4,CYP2R1,GTF2H5,MECP2,SIRT1,ELK1,RFWD2,BABAM1,CYBA,DCUN1D3,ICAM1,RHOB,RAD51B,ATM,CAV1,DMC1,CLK2,PMAIP1,BAK1,KDM1A,POLG,MTA1,MEN1,KAT5,PRKAA1,PAXIP1,EYA3,NIPBL,EEF1D,PML,HUS1,C12orf5,HIF1A,RAD9A,MAPK14,KIAA0146,RAD54B,TLK2,CASP3,RAD1,EGR1,THBD…
GO_NEGATIVE_REGULATION_OF_MRNA_SPLICING_VIA_SPLICEOSOME	-0.517775	-1.65059	0.0344828	0.0200561	19	17	SRSF9,ACIN1,DYRK1A,SRSF4,SFSWAP,SAP18,HNRNPK,RBM42,PTBP1,RBMX,U2AF2,RNPS1,HNRNPA2B1,SRSF6,SRSF10,C1QBP,SRSF7
GO_NEGATIVE_REGULATION_OF_CELL_CYCLE_PHASE_TRANSITION	-0.356104	-1.64882	0	0.0202181	146	134	FOXN3,MYO16,PRMT2,FOXO4,GPR132,ARID3A,CDKN1B,CDKN2B,MUC1,PPP2R5C,SYF2,TP73,CDKN1A,ZC3H12D,SOX4,PTEN,GADD45A,CSNK2A2,RBL2,RPS27A,TFDP2,TEX14,PLAGL1,BTG2,ZNF655,ZNF207,PLK3,CNOT4,UBA52,FBXO7,KANK2,CSNK2A1,TPRA1,CTDSP2,CNOT6L,ATM,SFN,CNOT7,CNOT3,CDC73,FBXO31,EZH2,RBM38,EP300,RB1,CNOT8,PSMG2,GIGYF2,TNKS1BP1,MAD2L2,MEN1,MIIP,MDM4,CNOT2,MDM2,CDC5L,PML,HUS1,PLK2,APC,CDK5RAP3,BRD7,USP47,NPM1,CNOT1,HMGA2,…
GO_PYRUVATE_METABOLIC_PROCESS	0.604794	1.9163	0	0.0204838	65	46	PCK1,PGAM2,ALDOC,PFKFB4,ENO2,NR4A3,PFKFB3,HK2,GPI,LDHA,SLC16A8,PGK1,PFKFB2,GAPDH,SLC16A3,DHTKD1,HK1,PGAM1,ENO3,SRR,PDHX,TPI1,PDHB,PFKL,PFKFB1,ENO1,PFKP,HK3,HAGH,BSG,BPGM,ALDOA,PFKM,DLD,PGM1,SLC16A1,OGDH,GALK1,DLAT,GLO1,ADPGK,PDHA1,LDHAL6B,LDHB,ME3,HKDC1
GO_PROTEIN_MANNOSYLATION	-0.558589	-1.64203	0.0526316	0.021502	22	19	SDF2,B3GNT1,DPM3,POMT1,LARGE,DPM1,DPY19L4,POMT2,ISPD,NUS1,DPY19L1,ALG5,TMEM5,FKTN,DPM2,FKRP,SDF2L1,DPY19L3,GYLTL1B
GO_POSITIVE_REGULATION_OF_CELL_CYCLE_PHASE_TRANSITION	-0.442143	-1.64084	0	0.0217323	68	60	SMARCD3,GOLGA2,RAB1A,ANAPC11,PTEN,CUL4B,APP,PLCB1,TMOD3,UBE2E2,STXBP4,NSMCE2,RAD51B,TGFB1,LSM11,LSM10,RAB11A,VPS4B,RB1,BRD4,ANAPC10,SIN3A,ZNF16,STOX1,MDM2,SMC5,RDX,CREBBP,CUL3,NPM1,CUL4A,GORASP1,PLRG1,ANXA1,PHB2,NACC2,CDK10,WNT10B,DDX3X,CDC6,ANKRD17,APEX1,CDK4,RAD51C,RCC2,MEPCE,PBX1,DBF4B,UBE2C,DLGAP5,CDCA5,CDC7,FAM83D,ESPL1,MTBP,FBXO5,BIRC5,CCND1,PLK1,CDC45
GO_POSITIVE_REGULATION_OF_VIRAL_TRANSCRIPTION	-0.426186	-1.64061	0	0.0217898	39	38	SP1,CTDP1,RSF1,WHSC2,CDK9,GTF2F1,SNW1,POLR2J,CCNT1,POLR2I,EP300,COBRA1,POLR2L,SUPT4H1,POLR2B,JUN,RDBP,POLR2H,POLR2A,POLR2E,POLR2G,POLR2C,SUPT5H,PFN1,GTF2F2,NOTCH1,CHD1,ZNF639,TAF11,POLR2D,POLR2F,SMARCA4,POLR2K,TH1L,SMARCB1,TFAP4,MDFIC,LEF1
GO_MYELOID_LEUKOCYTE_MIGRATION	0.602892	1.87805	0	0.0223339	99	50	CCL20,EDN2,CCL2,ITGA9,IL6,PDGFB,VEGFA,SAA1,PIK3CD,DAPK2,CCL22,IL1B,TREM1,CXCL3,CCL5,IL8,MITF,IL6R,CCL26,IL17RC,ITGB2,PDE4D,RPS19,CXADR,RAC1,LGALS3,TNFRSF11A,IRAK4,STAT5B,GBF1,CX3CL1,JAGN1,ARHGEF5,PIK3CG,EDNRB,PLA2G1B,ITGA1,ANXA1,PIP5K1C,S100A9,EDN1,TGFB2,CKLF,IL17RA,SYK,NUP85,CCL21,CCL24,PDE4B,EMR2
GO_CENTRIOLE_ASSEMBLY	-0.541042	-1.6356	0	0.022436	20	18	CETN2,CCP110,KIAA0753,CEP152,CNTROB,CEP135,OFD1,CCDC78,C2CD3,CDK2,CEP72,PLK4,SASS6,CDK5RAP2,E2F4,CEP63,CENPJ,WDR62
GO_LYMPHOCYTE_CHEMOTAXIS	0.686557	1.87375	0	0.0224976	38	17	CCL20,CCL2,CXCL13,SAA1,PIK3CD,CCL22,CCL5,CCL26,ADAM8,GAS6,CX3CL1,CXCL16,PIK3CG,CKLF,CXCL10,CCL21,CCL24
GO_NADH_METABOLIC_PROCESS	0.632297	1.89207	0	0.0225487	35	29	PGAM2,ALDOC,PFKFB4,ENO2,PFKFB3,HK2,GPI,PGK1,PFKFB2,GAPDH,HK1,PGAM1,ENO3,TPI1,PFKL,PFKFB1,ENO1,PFKP,HK3,ALDOA,PFKM,IDH3B,MDH1,DLST,OGDH,IDH3G,MDH2,VCP,GPD1L
GO_NEGATIVE_REGULATION_OF_SMOOTH_MUSCLE_CELL_PROLIFERATION	0.668938	1.87932	0	0.0226052	36	26	IGFBP5,IGFBP3,HMOX1,ESR2,NPR3,TNFAIP3,PPARGC1A,PPARD,CDKN1B,KLF4,APOD,IL15,NDRG4,TPM1,VIPR2,CTNNBIP1,ILK,CAV1,TRIB1,PPARG,SF1,NDRG2,MFN2,COMT,GPER,IL12A
GO_POSITIVE_REGULATION_OF_VASCULATURE_DEVELOPMENT	0.536177	1.87146	0	0.0226463	133	90	ANGPTL4,HMOX1,ADM,VEGFC,IL1A,CYP1B1,SERPINB7,ETS1,PDGFB,VEGFA,BTG1,NOS3,PTGS2,VASH2,ITGA5,UTS2R,C3,GATA2,IL1B,CCL5,ALOX12,HDAC9,IL8,TBXA2R,CIB1,PRKCA,SASH1,TNFSF12,HYAL1,LRG1,CTH,RRAS,VEGFB,PGF,ENG,SEMA5A,ITGB2,SPHK1,JAK1,PDCD6,ZC3H12A,THBS1,HIF1AN,SIRT1,CTSH,TWIST1,SRPX2,RHOB,ZNF304,RAP1A,RAPGEF2,HSPB1,C19orf10,HIPK2,PRKD2,CX3CL1,ERAP1,RAPGEF3,ECM1,PRKD1,CCBE1,GATA4,HIF1A,F3,GATA6,EGR1,HIPK1,ISL…
GO_POSITIVE_REGULATION_OF_ACTIN_FILAMENT_BUNDLE_ASSEMBLY	-0.428999	-1.63188	0	0.0229531	48	36	WNT4,ARHGEF10,SDC4,SWAP70,BRAF,CTGF,TPM1,RHOA,RAC1,SERPINF2,BAG4,PPM1F,ARHGEF5,RAPGEF3,PRKCQ,GPR65,AMOT,PAK1,PFN2,LPAR1,ITGB1BP1,S100A10,LRRC16A,LIMK1,EPHA1,PFN1,NF2,SMAD3,MTOR,ID1,FHOD1,VIL1,TACR1,KISS1R,WNT11,SORBS3
GO_REGULATION_OF_MICROTUBULE_BASED_PROCESS	-0.313527	-1.63003	0	0.0231944	243	217	AURKC,RGS2,STARD9,CLIP3,C16orf45,CCDC40,BIRC3,ARHGEF10,ARMC4,EML1,SIRT2,CYLD,CDKN1B,CIB1,MAP1A,GOLGA2,MAP9,TNKS,MID1,PLK1S1,MID1IP1,IGBP1,CAMSAP3,CHMP1B,KIAA1377,NEK6,GSK3B,DLG1,UVRAG,BIRC2,CHMP5,SLAIN2,DIXDC1,HAP1,HAUS4,EPHA3,SUN2,ZNF207,HDAC6,PDCD6IP,TMEM67,HDAC3,DCTN2,MEMO1,BBS4,RHOA,RPS3,C16orf80,CDC14A,ERBB2,CNIH2,SPAST,XIAP,CAV1,ATAT1,SBDS,PKD1,CHMP1A,TRIM37,BBS2,DNAH11,CHD3,NEK7,CDC42,RAB1…
GO_CELLULAR_AMINO_ACID_METABOLIC_PROCESS	-0.28644	-1.62941	0	0.0232171	332	267	EGLN3,PADI2,CARNS1,ERO1L,MTHFR,HPD,BCAT1,P4HA1,CRYM,DDO,NOS3,TH,NOXRED1,DDAH2,SEPSECS,ARG2,DMGDH,EGLN1,SLC6A6,AFMID,FN3K,ABAT,GCH1,BCKDHA,PCYOX1,PPM1K,CTH,ASS1,AGPHD1,DPYD,AUH,SIRT4,SRR,CARS,HMGCL,AMT,GLUL,ATF4,SLC6A8,DBT,AASS,CKB,GFPT1,HIBADH,GATM,ALDH1L2,BCKDK,ALDH6A1,BCKDHB,P4HB,MCCC1,OAT,ASPA,MUT,ERO1LB,DARS,MPST,ATP7A,GAD1,NMNAT1,DNMT3A,FTCD,EIF4A3,GCLM,DHPS,MECP2,ASRGL1,CCBL2,GCLC,GPT,CCBL1…
GO_POSITIVE_REGULATION_OF_PHAGOCYTOSIS	0.63165	1.88763	0	0.0232435	46	31	C2,CCL2,PTX3,TNF,C3,GATA2,IL1B,C4A,ANO6,AGER,DNM2,ABCA7,ABR,CAMK1D,MFGE8,MERTK,PROS1,C4B,CYBA,RAB27A,ITGAV,GAS6,CD47,LMAN2,RAP1A,PPARG,ITGA2,F2RL1,CALR,BCR,PYCARD
GO_CENTROSOME_CYCLE	-0.401134	-1.62944	0	0.023263	45	44	ARHGEF10,BRSK1,CETN2,USP33,GADD45A,CCP110,KIAA0753,CEP152,CNTROB,CETN3,NDEL1,CEP135,OFD1,TUBE1,NDE1,CTNNB1,NPM1,TUBGCP5,TUBGCP2,C2CD3,FBXW5,KIF3B,PKD2,CEP192,CEP250,TUBGCP6,CDK2,NEK2,ROCK2,CDK1,CEP72,STIL,PLK4,KIF11,TUBGCP3,SASS6,TUBGCP4,AURKA,CDK5RAP2,CEP63,CENPJ,BRCA2,WDR62,BRCA1
GO_POSITIVE_REGULATION_OF_CHEMOTAXIS	0.524933	1.89367	0	0.0234793	120	76	EDN2,CCL2,FIGF,VEGFC,IL6,CD74,PDGFB,VEGFA,S1PR1,CXCL13,RARRES2,IL23A,DAPK2,PDGFRB,CXCL1,IL1B,CXCL3,CCL5,IL8,ANO6,IL6R,ADAM17,VEGFB,TIRAP,SWAP70,SEMA5A,CAMK1D,CXCL5,STX4,RAC2,THBS4,ADAM10,S100A14,THBS1,BMPR2,CREB3,FN1,TMEM102,NRP1,GAS6,RAC1,TGFB1,MEGF8,HSPB1,CXCL2,PRKD2,CX3CL1,PPM1F,CSF1,GPSM3,DSCAM,FGFR1,EDNRA,PRKD1,SLIT2,ITGA2,STX3,F2RL1,TIAM1,F3,LPAR1,MET,AKT2,HMGB1,CALR,SMAD3,CXCL10,PTK2B,LGAL…
GO_ERROR_FREE_TRANSLESION_SYNTHESIS	-0.592697	-1.62615	0.0294118	0.0237984	19	16	POLH,RPS27A,UBA52,UFD1L,NPLOC4,RCHY1,RFC1,UBB,RPA1,VCP,RFC5,RPA2,RFC4,RFC3,RFC2,PCNA
GO_LYMPHOCYTE_MIGRATION	0.688347	1.88191	0	0.023861	49	21	CCL20,CCL2,S1PR1,CXCL13,SAA1,PIK3CD,CCL22,GATA3,CCL5,SPNS2,CCL26,ADAM8,GAS6,ITGB7,CX3CL1,CXCL16,PIK3CG,CKLF,CXCL10,CCL21,CCL24
GO_NUCLEAR_PORE_ORGANIZATION	-0.562005	-1.62454	0.0294118	0.0240646	15	15	TMEM170A,NUP98,RTN4,NUP133,NUP54,NUP205,TMEM48,TMEM33,TPR,NUP153,AHCTF1,NUP35,SEH1L,NUP93,NUP107
GO_MUSCLE_ADAPTATION	0.689528	1.86697	0	0.024276	29	23	HMOX1,ACTA1,MSTN,ACTN3,NOS3,PPARGC1A,IL1B,GSN,IL15,CYBA,NPPA,PSMB9,INPP5F,CFLAR,KDM4A,CAMTA2,HEY2,PPP3CA,GATA6,TBCE,RPS6KB1,HDAC4,TCAP
GO_LEUKOCYTE_CHEMOTAXIS	0.570684	1.86235	0	0.0243955	117	58	CCL20,EDN2,CXCR4,CCL2,ITGA9,IL6,PDGFB,VEGFA,CXCL13,SAA1,PIK3CD,CCL22,IL1B,TREM1,CXCL3,CCL5,IL8,ANO6,IL6R,LYST,CCL26,IL17RC,ITGB2,PDE4D,RPS19,CXADR,ADAM8,GAS6,RAC1,LGALS3,TNFRSF11A,SBDS,GBF1,CX3CL1,CXCL16,ARHGEF5,TRPM4,PIK3CG,EDNRB,PLA2G1B,ITGA1,ANXA1,PIP5K1C,HMGB1,S100A9,EDN1,TGFB2,CKLF,IL17RA,CXCL10,SYK,NUP85,CORO1A,CCL21,CCL24,PDE4B,EMR2,CCR1
GO_REGULATION_OF_PROTEIN_UBIQUITINATION_INVOLVED_IN_UBIQUITIN_DEPENDENT_PROTEIN_CATABOLIC_PROCESS	-0.384329	-1.62106	0	0.0244716	103	95	EGF,GOLGA2,RAB1A,ANAPC11,PTEN,FZR1,PSMD10,DISC1,RPS27A,ANAPC16,UBE2D1,UBA52,PTK2,SMURF1,PSMB9,FBXO22,SUFU,PSMA2,HFE,SKP1,RNF139,BTRC,UBE3A,ANAPC10,TRIM39,PSME1,PSMC6,PSMB7,CLU,CDC16,CCDC22,PML,CDK5RAP3,PSMD4,AXIN1,PSMA4,PSEN1,FBXW7,PSMD9,ANAPC4,PSMB5,ANAPC2,PSMB1,PSME4,UBE2E1,CDC26,PSMA1,PSMD3,PSMB4,PSMC2,GORASP1,ANAPC7,UBB,PSMD7,BUB3,PSMD8,PSMD13,PSMC1,CDC27,PSMA6,PSMD6,PSME2,PSMC5,CDK1,PSMB2,CU…
GO_REGULATION_OF_PHAGOCYTOSIS	0.596013	1.89515	0	0.0245428	68	45	C2,CCL2,PTX3,TNF,PRTN3,PRKCG,C3,GATA2,IL1B,C4A,ANO6,AGER,DNM2,ABCA7,SCARB1,ABR,PTEN,SNX3,CAMK1D,MFGE8,ALOX15,SYT7,MERTK,PROS1,PLD2,C4B,CYBA,RAB27A,C4BPB,ITGAV,GAS6,TGFB1,CD47,LMAN2,RAP1A,GNB2L1,PPARG,ITGA2,F2RL1,HMGB1,CALR,BCR,SYK,PYCARD,CSK
GO_MRNA_CIS_SPLICING_VIA_SPLICEOSOME	-0.576841	-1.61926	0	0.0247637	18	16	RNF113A,NCBP2,SART1,SFSWAP,PRPF39,PSIP1,RBM22,WBP4,DDX23,SNRNP200,WBP11,SNRPC,DCPS,SRSF1,NCBP1,RNF113B
GO_SOMATIC_DIVERSIFICATION_OF_IMMUNE_RECEPTORS	-0.495775	-1.61727	0	0.0248648	42	34	POLL,POLM,SWAP70,RNF168,LIG4,PMS2P5,ATM,TCF3,HMGB2,ADAR,PMS2P1,MSH3,TCF7,VPRBP,PMS2,HMGB1,MLH1,BCL11B,RNF8,LIG3,NBN,DCLRE1C,EXOSC3,MSH6,ERCC1,MSH2,CTNNBL1,POLQ,HSPD1,UNG,LIG1,PRKDC,LEF1,EXO1
GO_MULTI_ORGANISM_LOCALIZATION	-0.410801	-1.61763	0	0.024885	68	64	KPNA7,VPS37D,RPS27A,VPS37C,VPS28,TAP1,DYNLT1,NUP98,UBA52,DERL1,KPNA5,IFIT1,NUPL1,NMT2,NUP62,EPS15,CAV1,CAV2,VPS37A,KPNA4,THOC6,NUP133,THOC2,TSG101,KPNB1,THOC7,NUP54,KPNA3,RAE1,POM121,DDX39B,XPO1,UBB,NUP210,NUP205,KPNA1,TMEM48,NUP43,NUP50,THOC5,THOC1,TPR,VPS37B,NUP153,THOC3,NUP214,TCP1,NUP37,TAP2,POM121C,RANBP2,RAN,NUPL2,NUP88,NUP85,AAAS,NUP160,NUP35,KPNA2,SEH1L,NUP93,NUP155,NUP188,NUP107
GO_GRANULOCYTE_MIGRATION	0.631455	1.86353	0	0.0250541	75	38	CCL20,EDN2,CCL2,ITGA9,VEGFA,SAA1,PIK3CD,DAPK2,CCL22,IL1B,TREM1,CXCL3,CCL5,IL8,CCL26,IL17RC,ITGB2,PDE4D,CXADR,LGALS3,IRAK4,GBF1,CX3CL1,JAGN1,PIK3CG,PLA2G1B,ITGA1,ANXA1,PIP5K1C,S100A9,EDN1,TGFB2,CKLF,IL17RA,SYK,CCL24,PDE4B,EMR2
GO_TELOMERE_CAPPING	-0.507845	-1.61586	0	0.0251262	29	26	HIST3H3,HIST1H4K,TERF2IP,HIST1H4J,TINF2,HIST1H4D,RAD50,HIST1H4I,TFIP11,HIST1H4E,NBN,DCLRE1C,HIST1H4C,TERF2,HIST1H4B,DCLRE1A,HIST4H4,ACD,POT1,HIST1H4H,MRE11A,TERF1,HIST1H4A,DCLRE1B,HIST1H4L,PRKDC
GO_POSITIVE_REGULATION_OF_RESPONSE_TO_DNA_DAMAGE_STIMULUS	-0.385227	-1.61548	0	0.0251826	64	60	PRKCG,EYA1,NPAS2,FAM175A,PRKCD,PLA2R1,RNF168,MSX1,UIMC1,PIAS4,SIRT1,BABAM1,FAM178A,CBX8,RPS3,APBB1,UBE2V2,ATM,NUDT16,CEBPG,DDX5,PMAIP1,SPRED2,EYA3,SPRED1,C12orf5,RAD9A,KIAA0146,HMGA2,ZNF385A,EEF1E1,EGFR,BCLAF1,MGMT,HMGB1,TRIM28,NACC2,FBXO18,SKIL,NSMCE1,TMEM161A,RNF8,APEX1,ERCC8,UBE2N,BRE,H2AFX,ATR,KIAA1967,NSMCE4A,ANKRD1,BRCC3,KDM4D,ANKRD32,MYC,SETMAR,FOXM1,RIF1,PCNA,BRCA1
GO_POSITIVE_REGULATION_OF_TELOMERASE_ACTIVITY	-0.461506	-1.61355	0.0333333	0.0255488	28	27	HMBOX1,TNKS,KLF4,MAPK3,PKIB,OBFC1,WRAP53,NEK7,MAP2K7,PRKCQ,GRHL2,CTNNB1,MAPK1,MAPK15,MAP3K4,NEK2,CCT4,PARM1,TCP1,ACD,POT1,MAPKAPK5,PNKP,AURKB,CCT2,NVL,DKC1
GO_DNA_LIGATION	-0.586813	-1.60831	0.075	0.0262582	16	15	LIG4,HMGB2,APTX,PARP3,PARP2,XRCC4,MGMT,HMGB1,XRCC1,LIG3,TOP2A,C9orf142,PARP1,XRCC6,LIG1
GO_FOLIC_ACID_CONTAINING_COMPOUND_METABOLIC_PROCESS	-0.486106	-1.60613	0.0294118	0.0264647	29	24	MTHFR,GCH1,ALDH1L2,FTCD,SARDH,MTHFD2,DHFRL1,MTHFD2L,ATPIF1,GGH,SLC46A1,FPGS,MTHFD1L,SHMT2,GART,SLC19A1,MTHFS,MTRR,SHMT1,SLC25A32,DHFR,ATIC,MTHFD1,TYMS
GO_RNA_DEPENDENT_DNA_BIOSYNTHETIC_PROCESS	-0.544493	-1.60628	0.0571429	0.0264879	27	21	TERF2IP,HMBOX1,TEP1,WRAP53,ATM,TNKS1BP1,RAD50,PPIA,PTGES3,RFC1,NOP10,GAR1,NHP2,TERF2,PINX1,ACD,POT1,MRE11A,TERF1,DKC1,TERT
GO_REGULATION_OF_CHROMOSOME_SEGREGATION	-0.40033	-1.60456	0	0.0266652	85	79	DUSP1,SIRT2,GOLGA2,RAB1A,ANAPC11,TNKS,PTEN,CSNK2A2,NEK6,LCMT1,HORMAD1,TEX14,PUM1,ZNF207,DYNC1LI1,FAM178A,CSNK2A1,NSMCE2,ATM,HDAC8,PUM2,CDC42,RB1,PSMG2,ANAPC10,SENP6,MAD2L2,SMC5,SMC6,PTTG1,CUL3,APC,CTNNB1,ANAPC4,ATRX,WAPAL,CDC26,BECN1,CTCF,GORASP1,BUB1,ZW10,BUB3,CENPE,PCID2,CDC27,KIF2C,KLHL22,NEK2,RNF4,TPR,CDC6,CDC23,H2AFY,RCC2,ECT2,SPAG5,RACGAP1,MAD2L1,UBE2C,TTK,GEN1,DLGAP5,CDCA5,RAD18,ESPL1,ANKR…
GO_REGULATION_OF_NEURAL_PRECURSOR_CELL_PROLIFERATION	0.56613	1.85588	0	0.0274218	73	49	DLL4,VEGFC,VEGFA,LIMS2,PROX1,GPR37L1,LHX1,FOXO3,SIRT2,KCTD11,GATA2,IL1B,CDON,EGF,SPINT1,SMARCD3,RAPGEF1,FZD3,KDM2B,FOXO1,DISC1,BTG2,CTNNA1,ILK,GNG5,TGFB1,GLI3,NF1,GLI1,CX3CL1,KDM1A,LYN,ID2,PTCHD2,CDH2,LRRK2,HIF1A,CTNNB1,ZNF335,NF2,NOTCH1,ELL3,PTBP2,NES,ASPM,SHCBP1,GPR56,KIAA1524,GLI2
GO_MACROMOLECULE_METHYLATION	-0.352476	-1.59965	0	0.0278692	205	169	KDM3A,PRDM2,METTL20,PRMT2,CHD5,RRNAD1,KDM6A,PRDM6,RNMT,TDRKH,BAZ2A,RAB3B,PRDM16,C7orf60,WHSC1L1,ARID4B,WTAP,SATB1,MLL,FOS,LCMT1,RBBP5,BCDIN3D,RAB3D,GATAD2B,PCMTD1,BTG2,EZH1,FBXO11,DNMT3A,PCMT1,GNAS,MECP2,TRMT1L,KDM1B,SUV420H1,OGT,MECOM,ARID4A,ASH1L,MLL3,SETD1A,SMYD3,MLL5,SETD8,METTL14,TFB1M,RAB6A,EZH2,PCMTD2,C9orf156,SUZ12,SUV420H2,TRMT112,FTSJD1,KIAA1429,NSD1,GSPT1,N6AMT2,TET2,MEN1,CTR9,METTL10,…
GO_NUCLEOSIDE_PHOSPHATE_BIOSYNTHETIC_PROCESS	-0.338094	-1.59958	0	0.0278991	188	148	ADM,NPR3,ADORA2A,AK7,SLC26A1,ASPDH,PANK3,PAPSS2,AMPD3,PANK1,AFMID,C11orf83,PRKAG2,ENTPD8,AKD1,GUK1,NAMPT,AK1,TCIRG1,RRM2B,AK4,NME7,ACACA,NADK,NMNAT1,SLC35B2,SLC26A2,ME1,PPCDC,ADCY6,PRPSAP1,LHPP,PANK2,ATP5C1,NPPA,PRPSAP2,PANK4,ATP5G2,GBAS,ATP6V0A1,ATP5E,TGFB1,ATP5O,NADSYN1,ALDOA,ATP5L,RFK,DHFRL1,OAS1,UPRT,PPCS,UPP1,TBPL1,NT5E,UCK1,SURF1,ATP5I,KYNU,MB21D1,MTHFD2L,PAPSS1,DGUOK,CMPK1,NME4,ATP5F1,AK3,…
GO_G1_DNA_DAMAGE_CHECKPOINT	-0.365714	-1.5991	0	0.0279289	73	67	ARID3A,CDKN1B,MUC1,PPP2R5C,TP73,CDKN1A,SOX4,GADD45A,RBL2,RPS27A,TFDP2,PLAGL1,BTG2,PLK3,CNOT4,UBA52,CNOT6L,ATM,SFN,CNOT7,CNOT3,FBXO31,RBM38,EP300,CNOT8,GIGYF2,TNKS1BP1,MDM4,CNOT2,MDM2,WAC,PML,PLK2,NPM1,CNOT1,E2F7,ZNF385A,CDC25C,CNOT6,PIDD,PCBP4,CHEK2,UBB,CASP2,TRIAP1,BAX,C2orf29,CDK2,CNOT10,CARM1,CDK1,CRADD,PRMT1,TFDP1,AURKA,CCNB1,RPA2,E2F4,GTSE1,TP53,RFWD3,CCND1,CENPJ,E2F1,RPS27L,PRKDC,PCNA
GO_REGULATION_OF_CELL_CYCLE_PROCESS	-0.285677	-1.59606	0	0.028236	558	486	WNT4,NDRG1,RNF112,IL1A,PDGFB,AURKC,SOX15,DUSP1,PROX1,FOXN3,FAP,MYO16,OSM,PRMT2,FOXO4,PDGFRB,OR2A4,PPP2R5B,KLHL21,GPR132,ARID3A,SIRT2,CDKN1B,IL1B,CDKN2B,MUC1,HSPA2,EGF,RPS6KA2,UBE2B,NEK11,HMGN5,STAG2,PPP2R5C,SMARCD3,SYF2,SVIL,GOLGA2,TP73,CETN2,DACH1,CDKN1A,ZC3H12D,MAP9,RAB1A,SOX4,ANAPC11,TNKS,INSR,ADAM17,PIM1,PTEN,GADD45A,DAPK3,CHMP1B,CSNK2A2,CAMK2D,NEK6,RAB11FIP4,NEK10,LCMT1,RBL2,FZR1,UVRAG,PSMD1…
GO_POSTTRANSCRIPTIONAL_GENE_SILENCING	-0.465549	-1.58852	0	0.029817	42	38	ZFP36,STAT3,PUM1,RBM4,TARBP2,ZCCHC11,EIF2C4,SMAD2,CNOT7,TNRC6B,EIF2C3,CNOT8,LIMD1,TNRC6A,MRPL44,MOV10,SNIP1,ADAR,SMAD1,CNOT1,CNOT6,EIF2C1,CELF1,EIF2C2,PRKRA,TNRC6C,CLP1,WTIP,SMAD3,XPO5,HNRNPA2B1,METTL3,RAN,DROSHA,DICER1,DGCR8,SRRT,TERT
GO_PHOSPHATIDYLINOSITOL_3_PHOSPHATE_BIOSYNTHETIC_PROCESS	-0.426086	-1.58677	0	0.0301752	49	37	PIK3CD,FGF17,PIK3R3,PIK3C2A,IRS2,SYNJ1,INPP4A,GRB2,PIK3CA,GAB1,PIK3C3,FGF9,FGFR3,ATM,FRS2,FIG4,PIKFYVE,FGF5,FGFR1,PIK3CG,PTPN11,INPP4B,PIK3R2,FGFR2,PIK3R4,FGFR4,SYNJ2,PIK3CB,PIK3C2G,PIK3R1,PIK3C2B,IRS1,FGF2,FGF8,FGF3,FGF20,FGF19
GO_REGULATION_OF_CARDIAC_MUSCLE_TISSUE_DEVELOPMENT	-0.443686	-1.58421	0	0.0308913	48	37	JPH2,TBX2,RBPJ,WNT2,TP73,CTDP1,AKAP6,SAV1,FGF9,NOG,TGFB1,MAPK11,PIN1,GJA1,FGFR1,BMP2,HEY2,FGFR2,MAPK14,GATA6,DDX39B,TGFBR2,GSK3A,NOTCH1,CDK1,MTOR,BMP4,TBX20,CCNB1,EFNB2,NRG1,NKX2-5,DKK1,FGF2,FGF8,FGF3,FGF20
GO_PHOSPHATIDYLETHANOLAMINE_METABOLIC_PROCESS	0.682374	1.84421	0	0.0309853	18	15	LPIN1,ETNK2,LPIN2,PCYT2,PNPLA8,SLC27A1,ETNK1,LPIN3,PHOSPHO1,ALOX15,CEPT1,EPT1,CHKB,PLA2G15,CHKA
GO_MEMBRANE_DISASSEMBLY	-0.480679	-1.58168	0.0384615	0.0315446	47	45	LPIN1,PRKCA,NEK6,AKAP8L,NUP98,EMD,NUPL1,NUP62,NDEL1,NUP133,CTDNEP1,NUP54,PAFAH1B1,RAE1,POM121,NUP210,NUP205,BANF1,NEK9,TMEM48,NUP43,NUP50,VRK1,CDK1,TPR,NUP153,NUP214,CCNB2,NUP37,POM121C,RANBP2,LMNA,NUPL2,NUP88,NUP85,AAAS,NUP160,CCNB1,NUP35,SEH1L,NUP93,NUP155,NUP188,NUP107,PLK1
GO_NEGATIVE_REGULATION_OF_CELL_DIVISION	-0.393005	-1.582	0	0.0315771	60	53	OSM,TXNIP,PTCH1,RPS6KA2,TNKS,CSNK2A2,ZFYVE19,HORMAD1,TEX14,ZNF207,CSNK2A1,INTU,ATM,TOM1L1,PSMG2,CHMP4C,MAD2L2,PRKAR1A,PTTG1,APC,ATRX,E2F7,E2F8,RAD1,LIF,NME6,TOM1L2,CHEK1,BUB1,ZW10,BMP7,BUB3,AURKAIP1,SUSD2,KLHL22,VPS4A,TPR,MAD2L1,MSH2,ASPM,TTK,BMP4,MTBP,AURKB,FBXO5,MYC,CENPF,MAD1L1,TERF1,FBXO43,BUB1B,PLK1,BLM
GO_POSITIVE_REGULATION_OF_CELL_CYCLE_G1_S_PHASE_TRANSITION	-0.513428	-1.58099	0	0.0317648	29	23	CUL4B,PLCB1,UBE2E2,STXBP4,LSM11,LSM10,MDM2,RDX,CREBBP,CUL4A,PLRG1,ANXA1,PHB2,NACC2,CDK10,DDX3X,CDC6,ANKRD17,APEX1,MEPCE,FAM83D,MTBP,CDC45
GO_POSITIVE_REGULATION_OF_CHROMOSOME_SEGREGATION	-0.450839	-1.58032	0	0.031985	25	25	SIRT2,GOLGA2,RAB1A,ANAPC11,PTEN,FAM178A,NSMCE2,RB1,ANAPC10,SMC5,SMC6,CUL3,BECN1,GORASP1,CDC6,H2AFY,RCC2,DLGAP5,RAD18,ESPL1,ANKRD32,CCNB1,FBXO5,PLK1,SFPQ
GO_REGULATION_OF_HISTONE_H3_K4_METHYLATION	-0.500645	-1.57945	0.0333333	0.0320342	27	23	GATA3,MLL,OGT,SNW1,BCOR,KDM1A,CTR9,AUTS2,PAXIP1,GFI1,CTNNB1,PYGO2,RDBP,PIH1D1,ZNF335,MLL4,SMAD4,H2AFY,RTF1,WDR61,DNMT1,BRCA1,DNMT3B
GO_REGULATION_OF_VASCULAR_ENDOTHELIAL_GROWTH_FACTOR_PRODUCTION	0.605835	1.84442	0	0.0321329	31	25	CCL2,IL1A,CYP1B1,IL6,SULF1,PTGS2,C3,IL1B,ATF4,ARNT,TGFB1,HPSE,EIF2AK3,NUTF2,CCBE1,GATA4,HIF1A,NDRG2,ISL1,IL6ST,SULF2,ADORA2B,C3AR1,C5,BRCA1
GO_NEGATIVE_REGULATION_OF_CHROMOSOME_SEGREGATION	-0.483636	-1.5758	0.037037	0.0327413	28	25	TNKS,CSNK2A2,TEX14,ZNF207,CSNK2A1,ATM,PSMG2,MAD2L2,PTTG1,APC,ATRX,WAPAL,BUB1,ZW10,BUB3,KLHL22,TPR,MAD2L1,TTK,ESPL1,CENPF,MAD1L1,TERF1,BUB1B,PLK1
GO_REGULATION_OF_KIDNEY_DEVELOPMENT	0.600633	1.83725	0	0.0328789	55	39	WNT4,SERPINB7,PDGFB,VEGFA,WNT2B,FAT4,LHX1,PDGFRB,PAX8,FOXD1,SIX2,GATA3,SIX4,LGR4,OSR1,TACSTD2,FLCN,NOG,TGFB1,SOX8,SOX9,EDNRA,HNF1B,HOXB7,CTNNB1,MAGED1,EGR1,LIF,WWTR1,BMP7,STAT1,YAP1,PRKX,SIX1,PDGFA,BMP4,BASP1,C3AR1,MYC
GO_REGULATION_OF_CENTROSOME_DUPLICATION	-0.474025	-1.57526	0.0357143	0.0330079	32	30	CHMP1B,CHMP5,PDCD6IP,TMEM67,CHMP1A,TRIM37,VPS4B,SPICE1,CHMP4C,CHMP4B,CHMP2A,CHMP2B,PLK2,NPM1,MDM1,CHMP3,XPO1,AZI1,RBM14,CEP76,ROCK2,PLK4,NUBP1,CCNF,GEN1,CHORDC1,CDK5RAP2,XRCC3,CENPJ,BRCA1
GO_NUCLEOBASE_METABOLIC_PROCESS	-0.437737	-1.5731	0	0.0334646	39	36	AOX1,CDA,IL1B,GDA,DPYD,ALDH6A1,GMPR,ACPP,GMPR2,XDH,UPRT,UCK1,TET2,CMPK1,MAPK1,TYMP,APRT,ADAL,GART,GMPS,ADA,PRTFDC1,PPAT,HPRT1,MTOR,UCKL1,SHMT1,UMPS,PAICS,CPS1,RRM1,UCK2,PRPS1,DHODH,CAD,TYMS
GO_NUCLEOSIDE_PHOSPHATE_CATABOLIC_PROCESS	-0.383519	-1.5662	0	0.0348467	69	63	NUDT7,ASPDH,AMPD3,GDA,PDE2A,PDE3B,CAT,PDE4C,PDE4D,PDE7B,PDE5A,NUDT18,ENTPD4,MBD4,ENTPD2,PDE4A,XDH,PDE8A,NUDT16,MLYCD,UPP1,SMPDL3A,MPG,NT5E,NTHL1,NUDT12,ENPP1,DERA,PDE11A,PDE10A,SMUG1,CNP,HINT1,NEIL1,PDE8B,PNP,NT5C2,NEIL2,GPX1,PDE7A,DUT,ADA,VCP,PRTFDC1,NUDT3,HPRT1,NUDT5,PDE9A,NUDT9,NUDT15,MUTYH,NT5C,TDG,NT5M,NUDT1,ITPA,DCTPP1,OGG1,UNG,PDE4B,SAMHD1,PDE3A,C6orf108
GO_SNRNA_PROCESSING	-0.496373	-1.56184	0.0714286	0.0357066	22	19	INTS3,INTS6,INTS8,CPSF3L,INTS2,INTS12,EXOSC7,INTS9,TUT1,INTS10,INTS7,INTS1,INTS4,EXOSC4,EXOSC8,EXOSC3,EXOSC9,EXOSC5,EXOSC2
GO_REGULATION_OF_COFACTOR_METABOLIC_PROCESS	0.600656	1.8265	0.0133333	0.0365767	50	37	DDIT4,PGAM2,PDK1,ACTN3,P2RX7,PPARGC1A,PDK4,PDP2,PDK3,PPARA,PRKAG2,PGAM1,INSR,PDK2,PDHX,ARNT,PDHB,STAT3,ME1,PRKAG1,OGT,BPGM,MLXIPL,NCOR1,PRKAA1,DLD,ME2,C12orf5,HIF1A,SIRT6,ENTPD5,ECD,PDPR,DLAT,PDHA1,PRKAA2,HDAC4
GO_DETECTION_OF_MECHANICAL_STIMULUS	0.660838	1.82893	0.0153846	0.0366506	42	17	TMC1,PKD1L2,KCNK4,STRC,PDZD7,FYN,DENND5B,DENND5A,PAWR,PKDREJ,JUP,PKD1,SERPINE2,ITGA2,PKD2,MKKS,TCAP
GO_G2_DNA_DAMAGE_CHECKPOINT	-0.427334	-1.55732	0	0.0369978	33	32	FOXN3,FOXO4,BRSK1,NEK11,SYF2,FAM175A,NEK6,FZR1,UIMC1,BABAM1,CDC14B,MAPKAPK2,ATM,TAOK2,TAOK1,CDK5RAP3,HMGA2,TAOK3,CHEK1,CDK1,NBN,BRE,BRCC3,FANCI,MRE11A,RBBP8,CCNA2,PLK1,CLSPN,DTL,BLM,BRCA1
GO_NEGATIVE_REGULATION_OF_CHROMOSOME_ORGANIZATION	-0.366366	-1.55603	0	0.0373352	96	89	KDM3A,FOXP3,USP17L2,UCN,UBE2B,PHF1,TERF2IP,TNKS,UBR5,CSNK2A2,JARID2,TEX14,TNKS2,TINF2,ZNF207,ATAD2B,MECP2,ATG5,SIRT1,TWIST1,CSNK2A1,SMG6,ERCC4,ATM,TRIP12,BCOR,KDM5A,TAF7,ZNF451,HNRNPC,PSMG2,KDM1A,KDM4A,SIN3A,RAD50,MAD2L2,HMGA1,MTF2,TET1,PHF8,PML,PTTG1,APC,OTUB1,ATRX,WAPAL,PIH1D1,ASF1A,CTBP1,SUPT6H,SKI,BUB1,ZW10,BUB3,SRC,MCRS1,HNRNPA1,KLHL22,PHF2,GNL3L,TPR,NBN,H2AFY,TERF2,SET,RTEL1,ERCC1,PINX1,XRC…
GO_REGULATION_OF_CARBOHYDRATE_CATABOLIC_PROCESS	0.613281	1.82135	0	0.0374835	42	32	DDIT4,PGAM2,PPP1R3B,ACTN3,P2RX7,PPARGC1A,PPARA,PRKAG2,PPP1R3E,PHKG2,PGAM1,INSR,ARNT,STAT3,PPP1CB,PRKAG1,OGT,BPGM,MLXIPL,NCOR1,PRKAA1,PPP1R3D,C12orf5,HIF1A,SIRT6,ENTPD5,ECD,PPP1CA,HMGB1,GSK3A,PRKAA2,HDAC4
GO_ANDROGEN_METABOLIC_PROCESS	0.691177	1.80176	0.0151515	0.0382458	30	17	WNT4,ADM,TIPARP,PPARGC1A,HSD17B3,AKR1C3,SCARB1,HSD17B1,PLEKHA1,HSD17B8,SRD5A3,SRD5A1,HSD17B11,HSD17B6,MED1,SGPL1,HSD17B4
GO_HORMONE_BIOSYNTHETIC_PROCESS	0.613941	1.80374	0	0.0383406	49	29	WNT4,ADM,HSD17B7,CYP11A1,HSD17B12,AKR1B1,HSD17B3,AKR1C3,SCARB1,HSD17B1,STARD5,DUOX2,HSD17B8,SRD5A3,SRD5A1,DUOX1,HFE,STARD3,HSD17B11,HSD17B6,TG,MED1,FDXR,CACNA1H,HSD17B14,FDX1,SCP2,FDX1L,DIO2
GO_NEGATIVE_REGULATION_OF_CARBOHYDRATE_METABOLIC_PROCESS	0.60003	1.82258	0	0.0383865	53	35	FOXA2,DDIT4,IL6,ACTN3,UGT1A6,PPARGC1A,LEPR,PPARA,FAM132A,PARK2,MIDN,TMEM59,GFPT1,C1QTNF3,GSK3B,STAT3,TINF2,AP2A1,TGFB1,CLTC,MST1,ACER2,INPP5K,COX11,CLK2,ENPP1,C12orf5,SIRT6,SIK1,PASK,GRB10,PGP,GSK3A,HDAC4,RANBP2
GO_ALPHA_AMINO_ACID_BIOSYNTHETIC_PROCESS	-0.377843	-1.55111	0	0.0387268	77	64	PADI2,CARNS1,NOXRED1,GCH1,CTH,ASS1,SRR,GLUL,GATM,OAT,DHPS,PLOD1,GGT1,MTHFD2,DHFRL1,PADI1,GOT1,GLUD1,APIP,PADI3,MTHFD2L,GLS,NAGS,ATPIF1,MRI1,GLS2,ASNS,EIF2B4,ALDH4A1,ENOPH1,PSAT1,EIF2B2,PHGDH,THNSL1,ADI1,MTAP,FPGS,MTHFD1L,SHMT2,GART,EIF2B1,ASNSD1,PSPH,SEPHS2,ALDH18A1,AHCY,MTHFS,PYCR1,MTRR,ASL,GOT2,GAMT,PYCR2,SHMT1,MTR,CPS1,THNSL2,AASDHPPT,PYCRL,SLC1A3,DHFR,ATIC,MTHFD1,CAD
GO_RNA_CAPPING	-0.422147	-1.5499	0	0.0387896	37	37	RNMT,CDK7,NCBP2,GTF2H5,RNGTT,MNAT1,GTF2F1,FAM103A1,GTF2H4,POLR2J,POLR2I,TRMT112,FTSJD1,POLR2L,POLR2B,CCNH,FTSJD2,POLR2H,GTF2H1,ERCC2,POLR2A,POLR2E,POLR2G,C17orf85,POLR2C,SUPT5H,GTF2F2,GTF2H3,POLR2D,ERCC3,POLR2F,GTF2H2,POLR2K,TGS1,NCBP1,METTL1,WDR4
GO_REGULATION_OF_SMOOTH_MUSCLE_CELL_PROLIFERATION	0.523909	1.80423	0	0.0390844	100	78	IGFBP5,IGFBP3,HMOX1,ESR2,TNF,IL6,PDGFB,NPR3,S1PR1,NR4A3,TNFAIP3,PTGS2,AKR1B1,PPARGC1A,PDGFRB,HMGCR,PPARD,HBEGF,CDKN1B,CCL5,ALOX12,AGER,IL6R,NAMPT,TRAF6,KLF4,CAMK2D,APOD,IL15,GSK3B,NOTCH3,NDRG4,TPM1,FOXP1,VIPR2,CYBA,CTNNBIP1,MNAT1,ILK,CAV1,IRAK4,STAT5B,SERPINF2,CX3CL1,TRIB1,ID2,TCF7L2,PPARG,ITGA2,JUN,SHC1,EREG,HIF1A,CTNNB1,FGFR2,SF1,NDRG2,DDX39B,MFN2,CALCRL,TGFBR2,RPS6KB1,EDN1,STAT1,COMT,IRAK1,HDA…
GO_GLUTAMINE_FAMILY_AMINO_ACID_BIOSYNTHETIC_PROCESS	-0.518503	-1.54853	0.0645161	0.0391218	20	17	NOXRED1,ASS1,GLUL,OAT,GLUD1,GLS,NAGS,GLS2,ALDH4A1,ALDH18A1,PYCR1,ASL,PYCR2,CPS1,PYCRL,SLC1A3,CAD
GO_POSITIVE_REGULATION_OF_G1_S_TRANSITION_OF_MITOTIC_CELL_CYCLE	-0.514939	-1.54584	0.0285714	0.0398767	24	20	CUL4B,PLCB1,UBE2E2,LSM11,LSM10,MDM2,RDX,CREBBP,CUL4A,PLRG1,ANXA1,NACC2,CDK10,DDX3X,CDC6,ANKRD17,APEX1,MEPCE,MTBP,CDC45
GO_POSITIVE_REGULATION_OF_TYROSINE_PHOSPHORYLATION_OF_STAT3_PROTEIN	0.600752	1.80433	0.0136986	0.0400866	37	27	CRLF1,IL6,VEGFA,IL31RA,OSM,IL23A,CSF1R,SOCS3,IL6R,PTGER4,HES1,IL15,STAP2,STAT3,HDAC2,FGFR3,JAK2,CNTF,GHR,ARL2BP,IL18,PTK6,LIF,ISL1,CLCF1,IL6ST,IL24
GO_SODIUM_ION_TRANSPORT	0.509929	1.79485	0	0.0407524	144	74	SCNN1B,SLC5A3,SCN5A,SLC17A7,ATP1B2,SLC38A4,SLC9A5,ATP1B1,SLC4A5,SLC20A1,SLC5A12,SLC22A4,KLHL3,SCNN1A,HCN3,ANO6,WNK4,KCNK1,ATP1A2,SCN1B,SLC9A9,SLC10A5,SHROOM2,HCN2,SLC6A8,SLC38A2,SLC5A11,SLC9A1,SCNN1D,SLC4A4,SLC9A2,CNNM4,SLC4A8,SLC24A6,SLC5A2,SLC9A7,SLC9A4,SLC9A6,KIAA1919,COMMD3,SLC3A2,NEDD4L,SCN3B,SLC8A2,HCN4,SCN9A,ATP1A1,TRPM4,SCN8A,ATP1B3,ATP1A3,SLC34A3,SLC38A6,SLC24A1,SLC9A8,COMMD9,SLC38A7,TRA…
GO_REGULATION_OF_GLIOGENESIS	0.521617	1.80526	0	0.0409154	90	63	CXCR4,LTA,RNF112,GPR37L1,PLAG1,MYCN,DUSP10,C16orf45,SLC45A3,SIRT2,DLX2,IL1B,NKX6-1,RNF10,SPINT1,EPHA4,TP73,HES1,RELA,CREB1,RHEB,TSPO,PRKCH,BIN1,MECP2,HDAC2,NOG,DLX1,SOX8,EZH2,PRKCI,MBD1,SERPINE2,NF1,CSF1,LYN,ID2,PPARG,PTN,CDH2,ID4,UFL1,BMP2,CTNNB1,TIAM1,ETV5,LIF,WDR1,SKI,NF2,NOTCH1,CERS2,CDK1,CLCF1,TNFRSF21,MTOR,IL6ST,PRPF19,PRMT5,ATF5,BMP4,ZNF488,DICER1
GO_POSITIVE_REGULATION_OF_CELL_CYCLE_G2_M_PHASE_TRANSITION	-0.506672	-1.54265	0.0512821	0.0409283	18	17	SMARCD3,APP,RAD51B,RAB11A,VPS4B,BRD4,SIN3A,STOX1,NPM1,WNT10B,CDK4,RAD51C,RCC2,PBX1,DBF4B,CDC7,CCND1
GO_BLASTOCYST_DEVELOPMENT	-0.426632	-1.54143	0	0.0412559	62	53	ELF3,CCNB1IP1,TJP1,MED21,JUNB,SRF,HORMAD1,SP3,TAF8,TGFBR1,RRP7A,DAD1,RAD51B,LATS2,SBDS,CNOT3,NDEL1,XAB2,LATS1,CTR9,CNOT2,ZP3,TET1,HNF1B,CUL3,PALB2,SF3B14,MFN2,CDX2,CAPN2,SKIL,RPL7L1,NEK2,WDR74,NBN,PSMC4,ZNF259,ADA,ZNF830,RTF1,PRPF19,NASP,SMARCB1,SALL4,PSMC3,NLE1,GINS1,BYSL,RBBP8,NCAPG2,GINS4,BRCA2,POU5F1
GO_REGULATION_OF_MORPHOGENESIS_OF_A_BRANCHING_STRUCTURE	0.602416	1.81293	0	0.041434	53	38	TNF,VEGFA,WNT2B,SULF1,LHX1,SNAI2,PAX8,IL1B,SIX2,SIX4,WNT2,PGF,LGR4,TACSTD2,NOG,TGFB1,RXRA,RTN4,SOX8,SOX9,BTBD7,FGFR1,LRRK2,HNRNPK,HNF1B,HOXB7,SHOX2,NTN4,CTNNB1,FGFR2,MAGED1,ETV5,PHB2,BMP7,ETV4,SIX1,PDGFA,BMP4
GO_NEUROMUSCULAR_PROCESS	0.566664	1.8082	0	0.0415182	97	54	CNTNAP1,FGF12,SLC6A3,NR4A3,SLITRK6,DLG4,JPH3,PRRT2,HOXC10,SPG20,USH1G,ATP8A2,MYH10,GM2A,CAMTA1,UCN,NLGN2,GCH1,PARK2,CLN8,STRA6,ABR,PTEN,HOXA1,TPP1,MYO7A,APP,ALDH1A3,GRIN2D,RBFOX2,PNKD,MECP2,GRIN2C,HERC1,GAA,AARS,HEXB,RAC3,AGTPBP1,KCNAB2,GIGYF2,CLN3,DVL1,OPA3,ABL1,FXN,PAFAH1B1,SGK196,USH1C,BCR,NBN,GLRB,NRG1,SLC1A3
GO_REGULATION_OF_MACROPHAGE_DIFFERENTIATION	0.661559	1.80625	0	0.0415569	20	15	INHA,INHBA,ZBTB46,GATA2,PRKCA,PTPN2,CASP8,RB1,TRIB1,CSF1,ID2,LIF,HCLS1,RIPK1,FADD
GO_ANTIGEN_PROCESSING_AND_PRESENTATION_OF_EXOGENOUS_PEPTIDE_ANTIGEN_VIA_MHC_CLASS_I	-0.395838	-1.53762	0	0.0421195	66	55	HLA-A,HLA-E,PSMD10,B2M,HLA-B,HLA-F,HLA-C,CYBA,ITGAV,PSMB9,PSMA2,NCF2,ITGB5,PSME1,PSMC6,PSMB7,PSMD4,PSMA4,PSMD9,PSMB5,PSMB1,PSME4,PSMA1,PSMD3,PSMB4,PSMC2,PSMD7,PSMD8,PSMD13,PSMC1,PSMA6,PSMD6,PSME2,PSMC5,PSMB2,PSMB8,PSMC4,PSMA7,PSMB6,PSMB3,PSMD11,PSMF1,PSMD12,PSMD2,PSMA5,PSMB10,IFI30,PSMD5,PSMD1,PSMC3,PSMD14,NCF4,PSME3,PSMA3,CYBB
GO_NUCLEOBASE_CONTAINING_COMPOUND_TRANSPORT	-0.324542	-1.53624	0	0.0423632	199	174	SLC28A1,RFTN1,P2RX7,NXT1,SLC29A4,SIDT2,SLC35D2,TNKS,SLC25A23,RPS28,FMR1,RANBP17,ALKBH5,SLC29A2,TSC1,ATXN2,QKI,SIDT1,SNUPN,SRSF9,RPSA,SARNP,SLC35A1,SLC25A42,ZC3H11A,ZC3H3,EIF4A3,SLC35B2,NCBP2,G3BP2,IGF2BP2,NUP98,SENP2,FYTTD1,NUPL1,NXF1,HTT,SMG6,NUP62,SLC25A36,SHFM1,UPF1,SMG1,SLU7,UPF2,SRSF4,SLC35E3,GJA1,POLDIP3,TOMM20,ENY2,SRSF11,EIF5A2,SLC29A3,THOC6,SLC25A33,SLC35A2,PARP11,KIF5C,SMG5,IGF2BP3,NUP1…
GO_RESPONSE_TO_OXYGEN_LEVELS	0.462335	1.80862	0	0.042459	311	234	CXCR4,ANGPTL4,EGLN3,SCNN1B,TRPC1,NDRG1,CA9,CCL2,FIGF,LTA,HMOX1,CRYAB,ADM,DDIT4,ETS1,PDK1,PDGFB,VEGFA,PLOD2,ERO1L,MTHFR,KDM3A,NDNF,MB,LDHA,BNIP3L,ATP1B1,PINK1,TH,PTGS2,BBC3,FAM162A,COL1A1,PPARGC1A,PDGFRB,SLC2A4,PPARD,SIRT2,PYGM,CDKN1B,NR4A2,IL1B,PDK3,NOL3,EGLN1,TGFB3,PPARA,RBPJ,ITPR1,ABAT,AGER,TGFBR3,VASN,ALOX5,SOCS3,LOXL2,UCP2,DPP4,MMP13,PPP1R15A,CDKN1A,SIRT4,CPEB4,ADAM17,CAT,PTEN,PGF,VLDLR,CLDN3…
GO_REGULATION_OF_CELL_MIGRATION_INVOLVED_IN_SPROUTING_ANGIOGENESIS	0.696934	1.79075	0.0135135	0.0437308	19	16	DLL4,VEGFA,PTGS2,HDAC5,MMRN2,HDAC9,CIB1,KLF4,STARD13,PDCD10,SRPX2,RHOA,MAP2K5,ITGB1BP1,NOTCH1,HDAC7
GO_PEPTIDYL_LYSINE_MODIFICATION	-0.311491	-1.53124	0	0.0438372	312	290	BRD8,KDM3A,PER1,PRDM2,METTL20,SIRT2,EYA1,CHD5,KDM6A,HDAC9,FAM76A,MITF,PRDM6,STAG2,PRDM16,KAT2B,WHSC1L1,CTH,CETN2,EGR2,SIRT4,CBX4,MBIP,FAM76B,ARID4B,MLL,PHC3,ATF2,ING4,TRIM16,RNF168,RBBP5,YEATS2,MORF4L2,BCL11A,MSL1,EID3,BMI1,JMJD6,KAT8,SIRT3,UBE2I,NCOA1,EZH1,ATP7A,PIAS1,SUMO1,SP3,PIAS4,DHPS,PIAS2,HDAC6,NUP98,SENP2,MECP2,TAF1L,TOPORS,SIRT1,SUV420H1,OGT,MECOM,TAF9,ARID4A,PIAS3,ASH1L,SUMO2,MLL3,SETD1…
GO_POSITIVE_REGULATION_OF_DNA_REPLICATION	-0.350263	-1.53071	0	0.043971	86	76	IL6,PDGFB,AREG,TGFB3,UCN,HMBOX1,IGF1R,TNKS,INSR,KLF4,MAPK3,CSF2,PKIB,TNKS2,OBFC1,RAC1,WRAP53,ATM,ATF1,GLI1,NEK7,CDC42,MAP2K7,PRKCQ,PLA2G1B,DNA2,JUN,GRHL2,CTC1,SHC1,EREG,CTNNB1,ATRX,WIZ,E2F7,E2F8,PDGFC,TNFAIP1,MAPK1,CCT8,EGFR,HRAS,KCTD13,CDK2,MAPK15,HNRNPA1,MAP3K4,CALR,NEK2,CCT4,CDK1,PARM1,CCT3,INO80,TCP1,PDGFA,DBF4B,CCT6A,ACD,POT1,BMP4,ATR,CCT7,MAPKAPK5,STOML2,CDC7,PNKP,AURKB,CCT2,NVL,GLI2,KITLG,…
GO_CHROMATIN_REMODELING	-0.34554	-1.53048	0	0.0439967	150	131	PADI2,FOXP3,HDAC5,HIST1H4K,CHD5,GATA3,CENPC1,SMARCD3,BAZ2A,HIST1H4J,KAT2B,SMARCAD1,SATB1,TTF1,INO80B,RSF1,ZBTB1,BAHD1,MORF4L2,GATAD2B,STRA13,SPTY2D1,RERE,CENPO,SMARCA2,HDAC2,ZNHIT1,SCMH1,ANP32E,SATB2,HIST1H4D,MORF4L1,ACTR6,SMARCA5,BAHCC1,BPTF,HNRNPC,RB1,MYSM1,SOX9,BRD4,SUPT4H1,HMGA1,MBD2,DAXX,KAT2A,CTNNB1,HIST1H4I,NPM1,ATRX,MBD3,HMGA2,RBBP7,CHD4,PSME4,CBX3,ITGB3BP,MIS18BP1,TADA2B,PIH1D1,SUPT6H,CH…
GO_POSITIVE_REGULATION_OF_MULTICELLULAR_ORGANISMAL_METABOLIC_PROCESS	0.712493	1.78968	0	0.0443165	23	16	WNT4,CCL2,SERPINB7,PDGFRB,TGFB3,UCN,F2R,CTGF,CBX8,HDAC2,TGFB1,SERPINF2,EP300,PRDX5,ITGA2,BMP4
GO_RESPONSE_TO_UV	-0.354445	-1.52845	0	0.0446623	126	116	TP53INP1,REV1,PTGS2,CDKN2D,BRSK1,UBE2B,HYAL3,BCL3,CERS1,STK11,HYAL1,PPP1R15A,TP73,ERCC5,CDKN1A,POLH,ATF4,CAT,MC1R,CRIP1,ZBTB1,RELA,MFAP4,CUL4B,CIRBP,NEDD4,RPAIN,DDB2,SIRT1,DCUN1D3,XPA,CASP9,UBE4B,HIST3H2A,UBE2A,ERCC4,MAPK8,ACTR5,USF1,EP300,PMAIP1,BAK1,KDM1A,MAP2K7,MEN1,PRKAA1,PTN,MME,MDM2,N4BP1,CREBBP,PML,SDF4,HUS1,PTPRK,FBXW7,USP47,YY1,TROVE2,MAP4K3,CASP3,ERCC2,EIF2AK4,ERCC6,HYAL2,CHEK1,USP28,XP…
GO_REGULATION_OF_LEUKOCYTE_CHEMOTAXIS	0.542414	1.78628	0	0.0452405	96	57	EDN2,CCL2,FIGF,VEGFC,IL6,PADI2,CD74,VEGFA,CXCL13,RARRES2,IL23A,DAPK2,CXCL1,IL1B,CXCL3,CCL5,IL8,ANO6,IL6R,ADAM17,VEGFB,TIRAP,SWAP70,CAMK1D,CXCL5,RAC2,THBS4,ADAM10,S100A14,MPP1,THBS1,CREB3,TMEM102,GAS6,RAC1,NOV,CXCL2,CX3CL1,CSF1,LYN,GPSM3,EDNRA,SLIT2,F2RL1,MMP28,HMGB1,CALR,CXCL10,PTK2B,LGALS9,SERPINE1,C3AR1,C5,CCL21,C1QBP,IL12A,CCR1
GO_REGULATION_OF_TYPE_2_IMMUNE_RESPONSE	0.659435	1.78388	0	0.0453258	26	19	IL6,CD74,BCL6,IL29,GATA3,SOCS5,NLRP3,RSAD2,RARA,PRKCZ,NDFIP1,IDO1,ECM1,HLX,IL27RA,ANXA1,STAT6,CD86,IL4R
GO_REGULATION_OF_CYTOSOLIC_CALCIUM_ION_CONCENTRATION	0.498261	1.78412	0	0.0463112	203	101	EDN2,CXCR4,TRPC1,ADM,JPH2,DDIT3,ERO1L,KISS1,S1PR1,S1PR4,CXCL13,SAA1,NPTN,NMB,P2RX7,DLG4,BBC3,CALB1,CD52,JPH3,UTS2R,GATA2,IL1B,NOL3,CD55,GIPR,ITPR1,TBXA2R,ATP1A2,FKBP1B,OXTR,SWAP70,EPOR,F2R,CIB2,IBTK,RASA3,PRKACA,SLC24A6,P2RY4,BDKRB1,NPFF,TPCN1,P2RY2,SPPL3,BCAP31,PLCG2,GNA13,GNA15,PLA2G6,LPAR2,LRP6,CACNB3,CAV1,PKD1,JAK2,PRKCE,ATP2B4,LCK,GJA1,ABL2,CLN3,TRPM4,PIK3CG,EDNRA,EDNRB,CYSLTR1,TRPC6,F2RL1,S…
GO_REGULATION_OF_SISTER_CHROMATID_SEGREGATION	-0.40079	-1.51973	0.047619	0.0472683	67	62	DUSP1,GOLGA2,RAB1A,ANAPC11,TNKS,PTEN,CSNK2A2,NEK6,LCMT1,TEX14,ZNF207,DYNC1LI1,FAM178A,CSNK2A1,NSMCE2,ATM,HDAC8,RB1,PSMG2,ANAPC10,MAD2L2,SMC5,PTTG1,CUL3,APC,CTNNB1,ANAPC4,ATRX,WAPAL,CDC26,BECN1,CTCF,GORASP1,BUB1,ZW10,BUB3,CENPE,PCID2,CDC27,KLHL22,TPR,CDC6,CDC23,H2AFY,MAD2L1,UBE2C,TTK,GEN1,DLGAP5,CDCA5,ESPL1,ANKRD32,CCNB1,FBXO5,CENPF,MAD1L1,TERF1,XRCC3,BUB1B,PLK1,SFPQ,AXIN2
GO_ATRIAL_SEPTUM_DEVELOPMENT	-0.527116	-1.5186	0.025	0.0473531	18	15	CYR61,SOX4,NPHP3,ZFPM1,ACVR1,MDM2,GATA4,HEY2,ISL1,NOTCH2,TBX20,GJA5,WHSC1,ANK2,NKX2-5
GO_CELL_CYCLE_G2_M_PHASE_TRANSITION	-0.344648	-1.51865	0	0.0473868	138	134	OPTN,CDKN2B,CEP70,PPP1R12B,DNM2,CETN2,CDK14,CDKN1A,DCTN3,GADD45A,CDK7,CEP57,TPD52L1,TUBA1A,RPS27A,AKAP8L,PPM1D,CCP110,AKAP9,HAUS4,SDCCAG8,SFI1,PRKACA,PPP1CB,YWHAG,PLCB1,BACH1,PLK3,PCM1,UBA52,CEP152,DCTN2,PPP2R2A,MNAT1,CSNK1E,CALM2,DYNLL1,SKP1,BTRC,CCNY,SSNA1,ENSA,TUBB4A,WEE1,CLASP1,CEP135,OFD1,ARPP19,ACTR1A,FBXL15,LATS1,DYNC1H1,NINL,NEDD1,YWHAE,PRKAR2B,FBXL7,CSNK1D,NDE1,CCNH,HAUS2,CEP290,DYNC1I2,…
GO_NCRNA_CATABOLIC_PROCESS	-0.579716	-1.51903	0	0.0473941	22	18	DEDD2,XRN1,ZCCHC11,NUDT16,EXOSC7,DIS3,EXOSC4,EXOSC8,DIS3L2,EXOSC3,ERN2,DROSHA,EXOSC9,EXOSC10,EXOSC5,DIS3L,POP1,EXOSC2
GO_POSITIVE_REGULATION_OF_KIDNEY_DEVELOPMENT	0.651665	1.77971	0	0.0482501	41	27	WNT4,SERPINB7,PDGFB,VEGFA,WNT2B,LHX1,PDGFRB,PAX8,FOXD1,GATA3,SIX4,LGR4,NOG,TGFB1,SOX8,SOX9,EDNRA,HOXB7,MAGED1,EGR1,LIF,SIX1,PDGFA,BMP4,BASP1,C3AR1,MYC
GO_REGULATION_OF_SODIUM_ION_TRANSPORT	0.529083	1.77709	0	0.0488555	77	52	SCNN1B,FGF12,WNK3,SCN5A,ATP1B2,PCSK9,PER1,NOS3,P2RX7,ATP1B1,GLRX,ATP1A2,SCN1B,DNM2,SNTA1,SLC9A1,CAMK2D,DLG1,STOM,NEDD4,P2RX4,ARF1,TGFB1,PRKCE,NEDD4L,SCN3B,SERPINE2,ATP2B4,SGK3,ATP1A1,ATP1B3,CNTN1,CNKSR3,PKP2,SIK1,DMPK,AHCYL1,FXYD5,UTRN,AKT1,COMMD1,TESC,PTPN3,YWHAH,RANGRF,SLC9A3R1,SGK2,ACTN4,GPD1L,ADRB2,WNK2,NKX2-5
GO_POSITIVE_REGULATION_OF_INFLAMMATORY_RESPONSE	0.518592	1.778	0	0.0493467	113	54	CCL2,LTA,TNF,IL6,ETS1,GPRC5B,OSM,PTGS2,TNIP1,IL23A,C3,IL1B,CCL5,CDK19,AGER,PDE2A,PTGER4,VAMP8,IL15,TLR3,CCL26,IL17RC,RPS19,TNFRSF1A,VAMP7,OSMR,ADAM8,PLA2G4A,CD47,TNFRSF11A,JAK2,STAT5B,CX3CL1,IDO1,GPSM3,PIK3CG,EDNRA,ZP3,ITGA2,IL18,IL17RB,HYAL2,SNX4,S100A9,CLOCK,IL17RA,TLR2,TLR4,IL6ST,ADORA2B,SERPINE1,CCL24,MAPK13,GBP5
GO_NEGATIVE_REGULATION_OF_TELOMERE_MAINTENANCE	-0.524599	-1.51031	0.0322581	0.0500409	26	26	TERF2IP,TNKS,TNKS2,TINF2,SMG6,ERCC4,ATM,HNRNPC,RAD50,PML,SRC,MCRS1,HNRNPA1,GNL3L,NBN,TERF2,RTEL1,ERCC1,PINX1,XRCC5,HNRNPU,PARP1,ACD,PIF1,TERF1,NAT10
GO_GLUCAN_BIOSYNTHETIC_PROCESS	0.665862	1.76777	0	0.0525504	25	20	PPP1R3C,GBE1,PGM5,NR1D1,GYG2,PER2,PHKG2,RPS27A,PHKG1,UBA52,PGM2,EPM2A,GYS1,UGP2,PGM1,AGL,NHLRC1,AKT2,UBB,AKT1
GO_CELL_CHEMOTAXIS	0.500765	1.77007	0	0.0529423	162	89	CCL20,EDN2,CXCR4,CCL2,ITGA9,IL6,PDGFB,VEGFA,CXCL13,SAA1,PIK3CD,NR4A1,PDGFRB,CCL22,CXCL1,HBEGF,IL1B,TREM1,CXCL3,CCL5,IL8,ANO6,IL6R,LYST,ENG,PRKCD,CCL26,SEMA5A,IL17RC,ITGB2,PDE4D,EGR3,CXCL5,PLXNB3,RAB13,RPS19,CXADR,BCAR1,CORO1B,ADAM8,NRP1,GAS6,RAC1,LGALS3,NOV,HOXB9,TNFRSF11A,SBDS,CXCL2,GBF1,CX3CL1,CXCL16,ARHGEF5,TRPM4,PIK3CG,PRKCQ,EDNRB,PLA2G1B,HMGB2,ELMO2,RHOG,DOCK4,LPAR1,ARRB2,PLEKHG5,ARHGEF16,IT…
GO_ACUTE_INFLAMMATORY_RESPONSE	0.564034	1.76512	0	0.0535222	73	40	VNN1,IL1A,IL6,IL31RA,NUPR1,SAA1,CD163,SERPINA1,IL1B,GATA3,ANO6,ALOX5,IL6R,ASS1,IL1RN,PRCP,STAT3,NPFF,CEBPB,B4GALT1,ACVR1,CTNNBIP1,FN1,ICAM1,HFE,STAT5B,SERPINF2,SIGIRR,PLSCR1,HNRNPK,EIF2AK1,HIF1A,F3,TFRC,SERPINA3,ITIH4,PTGES,BDKRB2,OGG1,TACR1
GO_REGULATION_OF_VASODILATION	0.596739	1.76806	0	0.0536015	48	28	HMOX1,ESR2,ADM,APLN,NOS3,HMGCR,PPARD,UTS2R,ALOX12,PTPRM,UCN,KAT2B,SCPEP1,P2RY2,ADCY6,ACE2,ECE1,PLA2G6,GJA1,F2RL1,ACE,EPHX2,ADORA1,ADRB2,CPS1,GJA5,GPER,P2RY1
GO_DEFENSE_RESPONSE_TO_BACTERIUM	0.498456	1.76337	0	0.0536468	237	86	CCL20,LTA,TNF,ADM,IL6,CXCL13,HIST1H2BJ,P2RX7,DEFB103A,HLA-A,OPTN,MR1,MICA,IL23A,PGLYRP3,HLA-E,TLR6,HIST1H2BK,TREM1,TMF1,HIST1H2BF,RBPJ,CARD9,PLAC8,BCL3,HIST1H2BG,IL6R,VGF,LYST,RAB1A,ADAM17,TIRAP,PRKCD,TLR3,RPL39,TLR1,MAVS,B2M,S100A14,APP,TNFRSF1A,CEBPB,HIST2H2BE,RIPK2,SLPI,RAB14,MUC5B,PLA2G6,SPON2,FAU,COCH,TUSC2,TBK1,IL22RA1,LYZ,PLA2G1B,HMGB2,ROMO1,IFNE,MYD88,STAB1,ISG15,TLR5,CFP,HIST1H2BC,ACP5,L…
GO_RESPONSE_TO_HYDROGEN_PEROXIDE	0.487197	1.76043	0	0.0537264	109	94	HMOX1,CRYAB,CYP1B1,IL6,ETS1,DDIT3,DUSP1,NR4A3,MB,AREG,LDHA,TNFAIP3,AKR1B1,COL1A1,TXNIP,PDGFRB,KLF6,KLF2,PPP1R15B,C20orf111,AGER,IL18BP,NET1,KDM6B,ZNF277,KLF4,CAT,FKBP1B,PLEKHA1,PRKCD,STK24,GSK3B,FOXO1,RELA,SPHK1,HDAC6,SIRT1,OLR1,ADAM9,PDCD10,PPP2CB,CBX8,RPS3,HDAC2,PLA2G4A,RHOB,BAD,MAPK7,EZH2,EP300,BAK1,KPNA4,PRKAA1,TRPC6,NFE2L2,MDM2,JUN,SHC1,HIF1A,F3,EEF2,APTX,CASP3,FAS,ABL1,FOSL1,FXN,GJA3,STK25,…
GO_CELLULAR_RESPONSE_TO_IONIZING_RADIATION	-0.385099	-1.49844	0	0.0539584	52	47	CRYAB,SNAI2,NET1,DNM2,CDKN1A,GADD45A,SWI5,ITGB1,GRB2,GTF2H5,SIRT1,ELK1,CYBA,RHOB,ATM,KDM1A,NIPBL,EEF1D,HUS1,RAD9A,MAPK14,KIAA0146,TLK2,RAD1,EGR1,INTS7,MGMT,CLOCK,TP53BP1,YAP1,INO80,ECT2,XRCC5,IFI16,BCL2L1,FIGNL1,H2AFX,XRCC6,TMEM109,ATR,KDM4D,TP53,WRN,RAD51,RAD51AP1,BLM,RAD9B
GO_POSITIVE_REGULATION_OF_CHROMOSOME_ORGANIZATION	-0.321467	-1.49804	0	0.0541694	150	138	VEGFA,BCL6,FOXP3,PPARGC1A,SNAI2,WBP2,IL1B,MUC1,GATA3,JDP2,PHF1,KAT2B,HMBOX1,GOLGA2,RAB1A,ANAPC11,TNKS,PTEN,MLL,RPS6KA5,JARID2,MAPK3,AKAP8L,MIER1,PKIB,LIG4,TNKS2,TINF2,CDK9,C6orf89,SIRT1,FAM178A,OGT,ARRB1,OBFC1,SREBF1,WRAP53,NSMCE2,ATM,TGFB1,SNW1,RNF40,SLX4,ZNF304,NEK7,EP300,PRKD2,RB1,KDM1A,ANAPC10,SIN3A,MAP2K7,RAD50,CTR9,AUTS2,PRKCQ,PRKD1,PAXIP1,MTF2,GCFC1,SMC5,RNF20,TET1,DAXX,NIPBL,PML,CUL3,KAT2…
GO_POSITIVE_REGULATION_OF_CYTOKINE_BIOSYNTHETIC_PROCESS	0.565905	1.75958	0	0.0541949	58	30	CCL20,HMOX1,TNF,IL1A,TLR6,IL1B,BCL3,IRF1,TRAF6,BCL10,TIRAP,TLR3,TLR1,RELA,CD276,ZFPM1,THBS1,MAPKAPK2,STAT5B,HSPB1,CEBPG,TBK1,PRKCQ,EBI3,EREG,GLMN,CD86,SYK,TLR4,CARD11
GO_MACROMOLECULAR_COMPLEX_DISASSEMBLY	-0.314656	-1.49754	0	0.0542288	182	166	DDIT4,MRPS6,DVL2,SMARCD3,NCKAP5L,MRPL34,IST1,CHMP1B,GSK3B,DSTN,FRAT1,SYNJ1,FRAT2,CHMP5,MTIF3,MRPL45,NFE2,NAPB,MRPL49,HDAC6,MRPS36,MRPS18A,MRPL35,CFL2,MRPL33,CHMP7,MRPL14,HIST3H2A,HBS1L,SPAST,MRPS24,LRP6,MRPL53,EIF2D,FZD5,CAV1,AKAP5,MRPS14,CHMP1A,MRPS15,CSNK1A1,MRPL22,MRPS10,NAPA,TRMT112,MCTS1,VPS4B,MRPL43,MRPL36,GSPT1,MRPS5,MRPL44,KLC1,MTRF1,MICAL2,HMGA1,MRPL51,CHMP2A,PEX14,VTA1,DVL3,KIF5B,CHMP2B…
GO_REGULATION_OF_CYTOKINE_BIOSYNTHETIC_PROCESS	0.523997	1.76147	0	0.0542441	94	57	CCL20,HMOX1,TNF,IL1A,IL6,INHA,INHBA,FOXP3,TLR6,IL1B,ERRFI1,GATA3,CARD9,BCL3,IRF1,TRAF6,KLF4,BCL10,TIRAP,INPP5D,TLR3,TLR1,RELA,CD276,ZFPM1,THBS1,IGF2BP2,CEBPB,MAPKAPK2,MAP2K5,STAT5B,HSPB1,CEBPG,TBK1,SIGIRR,MAST2,PRKCQ,EBI3,LAG3,IGF2BP3,EREG,RNF128,TRIB2,ASB1,MAP2K3,PRG2,GLMN,NFKB1,UBE2J1,CD86,NMI,SYK,TLR4,TIA1,INHBB,CARD11,FOXJ1
GO_LIPOPOLYSACCHARIDE_MEDIATED_SIGNALING_PATHWAY	0.616691	1.75499	0	0.0557595	31	25	CCL2,TNF,LY96,NOS3,NFKBIA,IL1B,CCL5,IRAK2,SCARB1,MAPK3,CD14,RIPK2,TGFB1,IRF3,PRKCE,LYN,IL18,MAPK14,PTPN22,MAPK1,AKT1,MTDH,IRAK1,TLR2,TLR4
GO_REGULATION_OF_MYOBLAST_DIFFERENTIATION	0.587187	1.75595	0	0.0561416	48	29	IGFBP3,TNF,ID3,DDIT3,MSTN,BTG1,PPARD,CDON,FLT3LG,PLCB1,HIF1AN,TBX3,ILK,TGFB1,CAPN3,NR2C2,SOX8,SOX9,BOC,IL18,MAPK14,FLOT2,NOTCH1,CXCL10,ZFHX3,BMP4,MAP3K5,MBNL3,NEU2
GO_FEMALE_MEIOTIC_DIVISION	-0.551996	-1.49144	0.111111	0.0566004	26	20	KIAA0430,LFNG,SPIRE1,SPIRE2,HSF1,PRKAR1A,EREG,CDC25B,KIAA0196,MASTL,PPP2R1A,SYCP2,MLH1,RAD51C,MLH3,ADCY3,AURKA,FBXO5,PLK1,TRIP13
GO_CHROMATIN_DISASSEMBLY	-0.498448	-1.48686	0.05	0.0578881	17	15	SMARCD3,NFE2,HIST3H2A,HMGA1,SMARCD1,ARID1A,ARID2,SMARCC2,SMARCE1,SET,SMARCD2,SMARCA4,SMARCB1,SMARCC1,SUPT16H
GO_TRANSCRIPTION_FROM_RNA_POLYMERASE_I_PROMOTER	-0.470641	-1.48686	0.0357143	0.057993	35	35	CEBPA,POLR1D,CDK7,MAPK3,TTF1,TAF1D,TBP,GTF2H5,MNAT1,GTF2H4,POLR2L,ZNRD1,POLR1C,CCNH,PTRF,POLR2H,GTF2H1,ERCC2,ERCC6,TAF1B,POLR2E,TAF1C,GTF2H3,ERCC3,POLR2F,TWISTNB,GTF2H2,POLR2K,TAF1A,RRN3,POLR1E,UBTF,CD3EAP,POLR1A,POLR1B
GO_PROTEIN_LOCALIZATION_TO_CELL_SURFACE	-0.534424	-1.48591	0.0526316	0.0580186	22	15	VCL,ARF6,FBLN5,SMURF1,PTPRK,CTNNB1,PIGK,USP4,MESDC2,FLNA,PTPRU,EMP2,ANK2,WNT11,ANGPT1
GO_PURINE_NUCLEOSIDE_MONOPHOSPHATE_BIOSYNTHETIC_PROCESS	-0.389046	-1.48538	0	0.0580966	62	54	AMPD3,C11orf83,PRKAG2,AKD1,AK1,TCIRG1,AK4,LHPP,ATP5C1,ATP5G2,GBAS,ATP6V0A1,ATP5E,TGFB1,ATP5O,ALDOA,ATP5L,SURF1,ATP5I,ATP5F1,AK3,ATP5H,ATP5S,ATP5J2,ATP5A1,CHCHD10,ATP5J,IMPDH2,ATP5D,ATP5G3,ATP5B,APRT,AMPD2,ATP6V0A4,GART,GMPS,ADA,ATP6V0A2,PRTFDC1,PPAT,ADSS,HPRT1,IMPDH1,AK2,SLC25A13,ATP5L2,PAICS,ADK,STOML2,ADSL,ATP5G1,ATIC,PRPS1,PFAS
GO_MITOCHONDRIAL_TRANSMEMBRANE_TRANSPORT	-0.359036	-1.48617	0	0.0580972	58	53	PRKAB2,PRKAG2,MCU,MICU1,TOMM7,ACACA,C22orf32,ATP5C1,ATP5G2,ATP5E,DNLZ,ATP5O,ATP5L,SAMM50,TIMM22,TOMM20,TIMM17B,AFG3L2,SLC25A33,ATP5I,CPT1B,TOMM40L,ATP5F1,TIMM50,ATP5H,TIMM9,CPT2,ATP5S,ATP5J2,ATP5A1,ATP5J,ATP5D,ATP5G3,NDUFA13,ATP5B,TIMM44,SLC25A20,TIMM10,CCDC109B,HSPA4,PRKAA2,CHCHD4,HSP90AA1,TOMM22,TIMM17A,TIMM23,PAM16,MRS2,STOML2,ATP5G1,CPT1A,TOMM40,ACACB
GO_HORMONE_METABOLIC_PROCESS	0.503178	1.74581	0	0.0581584	164	96	WNT4,CYP26A1,CPE,ADM,CYP1B1,HSD17B7,CYP11A1,CRYM,DDO,TIPARP,SULT1B1,AKR1C1,PCSK5,HSD17B12,ALDH8A1,AKR1B1,PPARGC1A,AKR1C2,PLB1,SCG5,IL1B,HSD17B3,BACE2,BCO2,AKR1C3,DHRS3,CGB,SLCO4A1,SCPEP1,SCARB1,BCMO1,HSD17B1,STARD5,PLEKHA1,DUOX2,RETSAT,SDR16C5,RDH5,HSD17B8,RDH11,SRD5A3,ERO1LB,CORIN,ALDH1A3,SRD5A1,ATP6AP2,ACE2,ECE1,CRABP1,DUOX1,HFE,STAT5B,STARD3,HSD17B11,HSD17B6,TG,PNPLA4,ENPEP,PCSK2,MME,PTPN11,ME…
GO_TRANSLATIONAL_ELONGATION	-0.341748	-1.48485	0	0.0582002	111	107	MRPS6,SEPSECS,GTPBP2,MRPL34,EEF1A2,ABTB1,EEF1A1,GTPBP1,MRPL45,MRPL49,MRPS36,MRPS18A,MRPL35,EEF1G,MRPL33,RPLP1,RPLP2,MRPL14,HBS1L,MRPS24,MRPL53,SELT,MRPS14,MRPS15,MRPL22,MRPS10,MRPL43,MRPL36,EIF5A2,MRPS5,MRPL44,SECISBP2,MRPL51,PSTK,EEF1D,MRPS18C,MRPS35,EEF2,MRPS22,CHCHD1,MRPL30,MRPL54,TRNAU1AP,MRPS28,MRPL10,MRPL55,GFM2,MRPL37,MRPL28,MRPL18,MRPL48,MRPL23,MRPL11,MRPS33,MRPL9,MRPS31,EEFSEC,DAP3,C12or…
GO_RESPONSE_TO_TEMPERATURE_STIMULUS	0.472173	1.74642	0	0.058555	148	106	HSPA6,CCL2,HMOX1,ADM,IL1A,IL6,KCNK4,TP53INP1,ERO1L,HSPA1A,MSTN,DNAJB4,HSPA1B,NOS3,OSM,NFKBIA,MICB,MICA,PPARGC1A,IL1B,ZNF516,THRA,HSPA2,PLAC8,SOCS3,VGF,CDKN1A,SLC27A1,TRPV3,ATXN3,ABCC2,FOS,FOXO1,GK,GMPR,CLPB,PDCD6,CIRBP,CD14,LRP11,DNAJC3,THBS1,CSDA,PAWR,METRNL,GCLC,HDAC2,PLA2G4A,SLU7,HTRA2,NF1,CASP8,EIF2AK3,ACOT11,MAP2K7,TRPV2,HSF1,LYN,PPARG,PRKAA1,PRKCQ,NR2F6,PSIP1,DNAJA2,ATP2B1,F3,EIF2B4,TGFB1I1…
GO_ACUTE_PHASE_RESPONSE	0.666977	1.74878	0	0.0586488	43	22	IL1A,IL6,SAA1,CD163,SERPINA1,IL1B,IL6R,ASS1,IL1RN,STAT3,CEBPB,FN1,HFE,STAT5B,SERPINF2,SIGIRR,PLSCR1,HNRNPK,HIF1A,TFRC,SERPINA3,ITIH4
GO_REGULATION_OF_FAT_CELL_DIFFERENTIATION	0.510749	1.73069	0	0.05892	106	79	FRZB,LMO3,TNF,INSIG1,IL6,DDIT3,DUSP10,NR1D1,RARRES2,BBS12,PTGS2,SNAI2,TRIB3,PPARD,SIRT2,GATA2,ARNTL,GATA3,JDP2,PRDM16,CEBPA,HES1,FOXO1,MMP11,C10orf116,C1QL4,CREB1,ZC3H12A,ZFPM1,SORT1,HDAC6,TAF8,CEBPB,SIRT1,CCRN4L,SAV1,METRNL,TGFB1,FAM57B,SH3PXD2B,ATAT1,ASXL2,CREBL2,STK3,KLF5,ENPP1,TRPM4,ID2,PPARG,ID4,BMP2,WDFY2,LRP5,AXIN1,FTO,MAPK14,TRIB2,TGFB1I1,ASXL1,ZNF385A,MEX3C,WWTR1,STK4,CCDC85B,RORC,DLK2,A…
GO_HORMONE_TRANSPORT	0.572891	1.72915	0	0.0590561	78	51	RAPGEF4,ADM,IL6,INHBA,CRHR1,CRYM,SMPD3,SLC22A1,SLC16A2,MAFA,FOXD1,CPLX3,TMF1,GATA3,SLCO1B1,SLC16A10,FZD4,VGF,SLCO4A1,RAB1A,FKBP1B,IL1RN,ABCC2,PTPRN2,RAB11FIP5,ACVR2B,NPFF,RAB11FIP2,CYB5R4,SNAP23,TBX3,SMAD2,CAMK2G,EIF2AK3,STXBP3,LYN,MYO5A,PCLO,HNF1B,RAF1,LTBP4,RAB11B,ILDR2,UBE2Q1,SNX19,ANXA1,EDN1,GAL,CDK16,PDX1,CPLX1
GO_POSITIVE_REGULATION_OF_LEUKOCYTE_CHEMOTAXIS	0.54875	1.73894	0	0.0592048	81	50	EDN2,CCL2,FIGF,VEGFC,IL6,CD74,VEGFA,CXCL13,RARRES2,IL23A,DAPK2,CXCL1,IL1B,CXCL3,CCL5,IL8,ANO6,IL6R,ADAM17,VEGFB,TIRAP,SWAP70,CAMK1D,CXCL5,RAC2,THBS4,ADAM10,S100A14,THBS1,CREB3,TMEM102,GAS6,RAC1,CXCL2,CX3CL1,CSF1,GPSM3,EDNRA,F2RL1,HMGB1,CALR,CXCL10,PTK2B,LGALS9,SERPINE1,C3AR1,CCL21,C1QBP,IL12A,CCR1
GO_LOCOMOTORY_BEHAVIOR	0.475152	1.739	0	0.0592048	181	108	FOXA2,FGF12,SLC6A3,C1QL1,RASD2,DNM1,GPRC5B,SLITRK6,MYO15A,TH,DLG4,CALB1,NPC1,TMOD1,NR4A2,SEPP1,ABAT,SOBP,ATP1A2,NLGN2,PARK2,EFNB3,FZD4,EPHA4,PEX13,DPP4,CLN8,USP2,STRN,CSTB,PPP3CB,OLFM2,PTEN,TSC1,ESPN,NTAN1,C1orf51,LGI4,BTBD9,MEIS1,ATP7A,APP,ALDH1A3,PUM1,GRIN2D,MECP2,ALS2,GAA,NAGLU,HEXB,APBA1,C12orf10,PRKCE,HTRA2,SNCG,UBA6,EPS8,FIG4,HIPK2,GIGYF2,ABHD12,IDO1,MTA1,ID2,CELSR1,MYO5A,DSCAM,NKX2-1,SNAP2…
GO_CELLULAR_HORMONE_METABOLIC_PROCESS	0.529054	1.73708	0	0.0592188	104	64	WNT4,CYP26A1,ADM,CYP1B1,HSD17B7,CYP11A1,TIPARP,AKR1C1,HSD17B12,ALDH8A1,AKR1B1,PPARGC1A,AKR1C2,PLB1,IL1B,HSD17B3,BCO2,AKR1C3,DHRS3,SCPEP1,SCARB1,BCMO1,HSD17B1,STARD5,PLEKHA1,RETSAT,SDR16C5,RDH5,HSD17B8,RDH11,SRD5A3,ALDH1A3,SRD5A1,ECE1,CRABP1,STAT5B,STARD3,HSD17B11,HSD17B6,PNPLA4,MED1,RDH14,ALDH1A2,FDXR,CACNA1H,CRABP2,DGAT1,SGPL1,HSD17B14,FDX1,SCP2,FDX1L,ALDH1A1,HSD17B4,SULT1A1,COMT,RDH13,DHRS4,DHR…
GO_RIBONUCLEOSIDE_DIPHOSPHATE_METABOLIC_PROCESS	0.531165	1.73196	0	0.0592708	64	54	PGAM2,ALDOC,PFKFB4,ENO2,PFKFB3,HK2,GPI,DLG3,LDHA,DLG4,DLG2,PGK1,AMPD3,PFKFB2,GAPDH,DHTKD1,AKD1,GUK1,AK1,HK1,PGAM1,ENO3,AK4,DLG1,TPI1,MPP1,PFKL,NUDT18,ENTPD4,PFKFB1,ENO1,PFKP,MAGI3,HK3,ENTPD2,BPGM,BAD,ALDOA,NUDT16,PFKM,MPP2,AK3,PGM1,OGDH,TJP2,GALK1,ADPGK,CASK,NUDT5,NUDT9,AK2,CARD11,HKDC1,MPP3
GO_HUMORAL_IMMUNE_RESPONSE	0.52535	1.74681	0	0.0594019	187	76	C2,CCL2,LTA,TNF,ADM,IL6,SERPING1,GPI,COLEC10,HIST1H2BJ,GPR183,C1R,HLA-A,HLA-E,HIST1H2BK,C3,TREM1,HIST1H2BF,GATA3,C4A,CD55,RBPJ,BCL3,MASP1,HIST1H2BG,POU2F2,MNX1,CFH,RPL39,IFNA1,B2M,TFE3,IFNA13,APP,C1RL,IL36RN,C4B,CFI,HIST2H2BE,C4BPB,SLPI,BLNK,PLA2G6,CFB,SPON2,FAU,TFEB,CFD,C1S,EBI3,PLA2G1B,HLA-DRB1,ZP3,BST2,CLU,TRAF3IP2,IFNE,CD46,CFP,C8G,HIST1H2BC,YTHDF2,CD83,SUSD4,NOTCH1,ST6GAL1,TNFRSF21,PSMB10,BC…
GO_NUCLEOSIDE_SALVAGE	-0.495614	-1.47975	0.0540541	0.0598344	17	15	CDA,UPRT,UPP1,UCK1,TYMP,TK2,MTAP,APRT,DCK,PRTFDC1,HPRT1,TK1,UCKL1,ADK,UCK2
GO_GLUCOSE_METABOLIC_PROCESS	0.503625	1.73985	0	0.0598614	119	91	PCK1,IGFBP5,TNF,PGAM2,ATF3,ALDOC,PDK1,PFKFB4,PGM5,ENO2,PFKFB3,HK2,GPI,PPARGC1A,PDK4,SLC25A1,PPARD,CREM,PGK1,WDTC1,PDK3,PFKFB2,GAPDH,PGM2L1,PER2,GALM,IRS2,HK1,PGAM1,ENO3,DCXR,ATF4,PDK2,ONECUT1,APOD,GNPDA1,TPI1,PDHB,SLC25A12,CRY1,PFKL,H6PD,PFKFB1,PIK3CA,ENO1,PFKP,PCK2,GAA,HK3,BPGM,CRTC2,BAD,ALDOA,USF1,OAS1,GOT1,PFKM,NISCH,PGM2,PRKAA1,GNPDA2,SERP1,OMA1,MDH1,LRP5,PGM1,MAPK14,G6PD,AKR1A1,BRAT1,SLC25A1…
GO_REPRODUCTIVE_BEHAVIOR	0.643514	1.73446	0	0.0598734	30	18	TH,THRA,DMRTA1,PPP1R1B,PTEN,OXTR,GRN,MAPK8IP2,DRD5,NCOA1,APP,THRB,HEXB,SERPINE2,GNAQ,MBD2,UBE2Q1,NCOA2
GO_NAD_METABOLIC_PROCESS	0.55457	1.72694	0.0135135	0.0598945	55	45	PGAM2,ALDOC,PFKFB4,ENO2,PFKFB3,HK2,GPI,LDHA,PGK1,ASPDH,PFKFB2,GAPDH,AFMID,NAMPT,HK1,PGAM1,ENO3,TPI1,PFKL,NADK,NMNAT1,PFKFB1,ENO1,PFKP,HK3,NADSYN1,ALDOA,PFKM,NUDT12,IDH3B,KYNU,MDH1,NADKD1,DLST,PNP,OGDH,IDH3G,NAPRT1,MDH2,VCP,LDHB,NMNAT2,NMNAT3,GPD1L,QPRT
GO_REGULATION_OF_GLUCOSE_METABOLIC_PROCESS	0.489082	1.73205	0	0.0601298	106	85	IGFBP5,IGFBP3,FOXA2,PGAM2,IL6,PDK1,PPP1R3B,ACTN3,PPP1R3G,PPP1R3F,NR1D1,PPARGC1A,PDK4,SLC45A3,LEPR,PDK3,SESN2,PPARA,PFKFB2,FAM132A,PPP1R3E,PARK2,IRS2,KAT2B,PHKG2,MIDN,PGAM1,INSR,PDK2,GFPT1,C1QTNF3,GSK3B,FOXO1,LCMT1,PPP1CB,PFKFB1,PTPN2,DYRK2,SIRT1,ADIPOR1,OGT,MST1,BPGM,PHLDA2,BAD,INPP5K,COX11,MLYCD,CLK2,PMAIP1,IGFBP4,ENPP1,ARPP19,PPP1R3D,KAT2A,C12orf5,EPM2AIP1,SMEK2,SIK1,PPP1CA,PASK,NCOA2,AKT2,RORC…
GO_REGULATION_OF_HORMONE_LEVELS	0.433162	1.73317	0	0.0605088	478	306	WNT4,RAPGEF4,CYP26A1,FOXA2,CPE,TNF,ADM,CYP1B1,IL6,INHA,APLN,TMEM27,INHBA,KISS1,CRHR1,HSD17B7,CYP11A1,CRYM,TFR2,NMB,SMPD3,DDO,TIPARP,OSM,DUOXA2,NR1D1,SULT1B1,AKR1C1,SLC22A1,PCSK5,SLC16A2,HSD17B12,ALDH8A1,AKR1B1,PPARGC1A,AKR1C2,PLB1,HMGCR,MAFA,PPARD,PAX8,SCG5,FOXD1,CPLX3,ADRA2B,IL1B,PTGS1,ARNTL,TMF1,NKX6-1,IL11,HSD17B3,GATA3,BACE2,CCL5,SLCO1B1,RAB8B,PFKFB2,GIPR,FAM132A,GDF9,PIM3,ITPR1,BCO2,HMGN3,SL…
GO_BEHAVIOR	0.428071	1.74022	0	0.0605389	516	298	CHRNB1,PYY,FOXA2,ESR2,FGF12,KCNK4,SLC6A3,C1QL1,RASD2,GRIK2,APLN,SLC17A7,DNM1,NR4A3,GPI,NPTN,GPRC5B,MAFG,DDO,MBD5,SLITRK6,OSM,MYO15A,PYY2,TH,BBS12,PTGS2,DLG4,CPEB3,CALB1,PRKCG,JPH3,NLGN3,ITGA5,NPC1,HMGCR,TMOD1,NR4A2,ATP8A2,SEPP1,IL1B,PTGS1,THRA,PJA2,GM2A,FOXP2,PPARA,DMRTA1,UCN,FYN,ABAT,KLK8,SOBP,ATP1A2,NLGN2,PPP1R1B,NTS,PARK2,ABCA7,EFNB3,FZD4,PCDH17,EPHA4,PEX13,KAT2B,DPP4,CLN8,DACH1,EGR2,STRA6,USP…
GO_REGULATION_OF_CHROMOSOME_ORGANIZATION	-0.307101	-1.47708	0	0.0609188	278	252	PADI2,VEGFA,BCL6,MTHFR,DUSP1,KDM3A,FOXP3,PPARGC1A,SNAI2,WBP2,HDAC5,GATA2,IL1B,MUC1,GATA3,JDP2,USP17L2,UCN,UBE2B,PHF1,TERF2IP,KAT2B,HMBOX1,GOLGA2,RAB1A,ANAPC11,TNKS,PTEN,UBR5,TRPS1,MLL,CSNK2A2,RPS6KA5,JARID2,CAMK2D,NEK6,MAPK3,LCMT1,AKAP8L,TEX14,MIER1,PKIB,LIG4,TNKS2,TINF2,ZNF207,ATAD2B,UHRF2,MECP2,CDK9,C6orf89,DYNC1LI1,ATG5,SIRT1,FLCN,SPTY2D1,TWIST1,FAM178A,OGT,ARRB1,CSNK2A1,OBFC1,SREBF1,MAP1S,ZNH…
GO_CELLULAR_EXTRAVASATION	0.693879	1.74081	0	0.0609611	25	16	CCL2,TNF,PIK3CD,SELPLG,TREM1,ITGB2,PECAM1,ITGB1,GCNT1,GOLPH3,FER,ITGB7,CX3CL1,ROCK1,PIK3CG,ITGA1
GO_SPINDLE_ASSEMBLY	-0.36155	-1.47463	0	0.0615598	70	66	AURKC,STARD9,BIRC3,ARHGEF10,GOLGA2,MAP9,TNKS,NEK6,BIRC2,HAUS4,ZNF207,HDAC3,RHOA,RPS3,CDC14A,XIAP,NEK7,RAB11A,SPICE1,NCOR1,LZTS2,CLASP1,OFD1,CSNK1D,KPNB1,HAUS2,TUBGCP5,TUBGCP2,CHD4,FAM175B,KIAA0196,KIF3B,HAUS8,HAUS1,RCC1,CHEK2,KIAA1383,CEP192,HAUS3,PIBF1,TUBGCP6,KIF4B,MLH1,NEK2,INO80,FLNA,RACGAP1,KIF23,KIF4A,KIF11,HAUS6,ASPM,TUBGCP3,KIFC1,TUBGCP4,AURKA,MYBL2,AURKB,FBXO5,BIRC5,TPX2,TUBB,CEP63,HAUS5…
GO_HISTONE_H3_K4_METHYLATION	-0.407096	-1.47438	0.111111	0.0615791	32	30	KDM6A,MLL,RBBP5,OGT,ARID4A,ASH1L,MLL3,SETD1A,MLL5,TET2,CTR9,PAXIP1,ASH2L,DPY30,MLL2,WDR82,SETD3,TET3,ZNF335,SETD1B,MLL4,HIST1H1C,RTF1,HIST1H1E,HIST1H1D,CXXC1,WDR5,WDR61,SETMAR,BEND3
GO_NEGATIVE_REGULATION_OF_NUCLEAR_DIVISION	-0.406489	-1.47348	0.0571429	0.0621136	46	40	OSM,RPS6KA2,TNKS,CSNK2A2,HORMAD1,TEX14,ZNF207,CSNK2A1,ATM,TOM1L1,PSMG2,MAD2L2,PRKAR1A,PTTG1,APC,ATRX,RAD1,LIF,NME6,TOM1L2,CHEK1,BUB1,ZW10,BMP7,BUB3,AURKAIP1,KLHL22,TPR,MAD2L1,MSH2,TTK,BMP4,MTBP,FBXO5,CENPF,MAD1L1,TERF1,FBXO43,BUB1B,PLK1
GO_POSTREPLICATION_REPAIR	-0.400496	-1.47208	0.0344828	0.0626546	54	50	REV1,POLI,UBE2B,UBE2V1,POLK,POLD4,POLH,ZBTB1,POLN,RPS27A,UBE2L6,UBA52,UBE2F,UBE2V2,UBE2A,USP43,WDR33,UFD1L,MAD2L2,USP10,NPLOC4,ISG15,RCHY1,TRIM25,RFC1,UBA7,UBB,NSMCE1,C1orf86,REV3L,RPA1,VCP,HLTF,CCDC111,UBE2N,POLD2,MSH2,POLD3,RFC5,KIAA0101,POLE2,RAD18,RPA2,RFC4,POLD1,RFC3,RFC2,DTL,PCNA,BRCA1
GO_POSITIVE_REGULATION_OF_STAT_CASCADE	0.539563	1.72267	0	0.0631893	73	46	CRLF1,CYP1B1,IL6,VEGFA,IL31RA,OSM,AKR1B1,IL29,IL23A,CSF1R,CCL5,HPX,FYN,SOCS3,IL6R,PTGER4,HES1,IL15,STAP2,F2R,CSF2,CD40,STAT3,TNFRSF1A,ADIPOR1,CRLF3,HDAC2,PRLR,FGFR3,JAK2,CNTF,LYN,GHR,ARL2BP,IL18,PTK6,LIF,ISL1,HCLS1,PIBF1,NOTCH1,CLCF1,PTK2B,IL6ST,IL24,IL12A
GO_HEXOSE_METABOLIC_PROCESS	0.464155	1.7211	0	0.0637283	157	126	PCK1,IGFBP5,CHST1,TNF,PGAM2,ATF3,ALDOC,PDK1,PFKFB4,PGM5,ENO2,FUT6,PFKFB3,HK2,GPI,PMM1,AKR1B1,PPARGC1A,PDK4,SLC25A1,PPARD,CREM,PGK1,WDTC1,PDK3,PFKFB2,GAPDH,PGM2L1,PER2,GALM,CHST15,IRS2,HK1,PGAM1,ENO3,DCXR,ATF4,PDK2,ONECUT1,GLYCTK,APOD,POFUT2,GNPDA1,TPI1,PDHB,GLB1,SLC25A12,CRY1,FUCA1,PFKL,H6PD,PFKFB1,PIK3CA,ENO1,PFKP,PCK2,B4GALT1,GALT,MAN2B2,MAN2B1,GAA,HK3,FUT9,BPGM,CRTC2,BAD,ALDOA,GALK2,MPI,USF1,O…
GO_REGULATION_OF_MICROTUBULE_POLYMERIZATION_OR_DEPOLYMERIZATION	-0.331503	-1.4676	0	0.0641892	178	160	AURKC,RGS2,STARD9,CLIP3,C16orf45,BIRC3,ARHGEF10,EML1,CDKN1B,CIB1,MAP1A,GOLGA2,MAP9,TNKS,MID1,PLK1S1,MID1IP1,CHMP1B,KIAA1377,NEK6,DLG1,UVRAG,BIRC2,CHMP5,SLAIN2,HAUS4,SUN2,ZNF207,HDAC6,PDCD6IP,HDAC3,DCTN2,RHOA,RPS3,CDC14A,SPAST,XIAP,CAV1,SBDS,PKD1,CHMP1A,CHD3,NEK7,RAB11A,KATNB1,VPS4B,SPICE1,NCOR1,LZTS2,CHMP4C,CLASP1,OFD1,SENP6,DYNC1H1,MAPT,HDGFRP3,CHMP4B,CSNK1D,CHMP2A,CHMP2B,PLK2,APC,KPNB1,MAP4,HAU…
GO_RECIPROCAL_DNA_RECOMBINATION	-0.439835	-1.46609	0.0526316	0.0648712	40	32	MSH4,UBE2B,REC8,KLHDC3,CCNB1IP1,STRA13,C11orf80,RAD51B,ERCC4,ATM,DMC1,RAD50,RNF212,RAD21,RAD54B,MSH3,MLH1,TOP2B,RAD51C,MSH6,FANCM,MSH5,MLH3,APITD1,TOP2A,MSH2,XRCC2,MRE11A,XRCC3,RAD51D,RAD51,TRIP13
GO_POSITIVE_REGULATION_OF_SMOOTH_MUSCLE_CELL_PROLIFERATION	0.564324	1.7188	0	0.0650052	60	48	HMOX1,TNF,IL6,PDGFB,S1PR1,NR4A3,PTGS2,AKR1B1,PPARGC1A,PDGFRB,HMGCR,HBEGF,CCL5,ALOX12,AGER,IL6R,NAMPT,TRAF6,CAMK2D,GSK3B,NOTCH3,FOXP1,CYBA,MNAT1,IRAK4,STAT5B,SERPINF2,CX3CL1,ID2,ITGA2,JUN,SHC1,EREG,HIF1A,FGFR2,DDX39B,CALCRL,TGFBR2,RPS6KB1,EDN1,STAT1,IRAK1,HDAC4,MTOR,BMP4,C3AR1,SKP2,ORC1
GO_METANEPHRIC_NEPHRON_DEVELOPMENT	0.65922	1.71759	0	0.0651693	32	19	WNT4,PDGFB,LHX1,PDGFRB,PAX8,FOXD1,SIX2,HES1,LGR4,FMN1,OSR1,PKD1,SOX8,SOX9,KIF26B,LAMB2,PKD2,IRX2,BMP4
GO_MITOTIC_SPINDLE_ORGANIZATION	-0.388672	-1.46521	0.0434783	0.0653201	69	65	AURKC,BIRC3,ARHGEF10,EML1,GOLGA2,MAP9,TNKS,KIAA1377,BIRC2,SUN2,ZNF207,DCTN2,RHOA,CDC14A,SPAST,XIAP,SBDS,RAB11A,SPICE1,CLASP1,OFD1,DYNC1H1,PLK2,KPNB1,MAP4,TUBGCP5,SMC3,TUBGCP2,FAM175B,KIF3B,RCC1,CHEK2,KIAA1383,PCNT,STMN1,GPSM2,PIBF1,TUBGCP6,KIF4B,NEK2,STIL,CLASP2,NDC80,PPP2R4,FLNA,RACGAP1,KIF23,KIF4A,KIF11,RAN,PRC1,TTK,TUBGCP3,KIFC1,TUBGCP4,AURKA,MYBL2,AURKB,CCNB1,SMC1A,BIRC5,TPX2,WDR62,KIF2A,SPC25
GO_REGULATION_OF_SIGNAL_TRANSDUCTION_BY_P53_CLASS_MEDIATOR	-0.320868	-1.4639	0	0.0655614	162	149	TP53INP1,CD74,TAF6,HIPK4,SNAI2,PRKAB2,CHD5,MUC1,PRKAG2,PARK2,STK11,TP73,RRM2B,CSNK2A2,PLA2R1,PSMD10,RPS27A,PTTG1IP,MSX1,ING2,SNAI1,TBP,PPP1R13L,TAF3,PRKAG1,PLK3,SENP2,TAF1L,DYRK2,UBA52,BANP,DYRK1A,SIRT1,RFFL,L3MBTL1,TWIST1,TAF9,CSNK2A1,TTC5,TAF10,NUAK1,SETD8,HDAC2,HEXIM1,ATM,BARD1,TAF13,JMY,MAPK11,CHD3,TAF12,PIN1,EP300,RAD17,HIPK2,DDX5,PMAIP1,KDM1A,CSNK2B,TAF4,RAD50,CDK5,MDM4,KAT5,SPRED2,PRKAA1,T…
GO_POSITIVE_REGULATION_OF_PROTEIN_LOCALIZATION_TO_NUCLEUS	-0.338267	-1.46401	0	0.065626	129	106	TNF,IL6,PTGS2,IL23A,EDA,IL1B,EGF,TGFB3,FYN,STK11,RBCK1,PPP3CB,DAB2,UBR5,CDH1,SLC9A1,PRKCD,TLR3,SEMA5A,TMEM110,MAVS,SPHK1,AKAP6,ZC3H12A,TGFBR1,OGT,SPPL3,HDAC3,RHOA,TGFB1,JUP,GLI3,AKAP5,JAK2,EP300,PPP3R1,EIF2AK3,NUTF2,PRKCQ,MED1,ZNF268,CDK5RAP3,PIK3R2,IL18,PPP3CA,MAPK14,TRIP6,KAT7,DDX58,CD2AP,RBPMS,LIF,BMPR1A,HYAL2,CCT8,HCLS1,HSP90AB1,EGFR,KPNA1,AKT1,TRIM28,TRIM8,MCRS1,IL18R1,CCT4,SMAD4,CDK1,C8orf4…
GO_CELLULAR_MODIFIED_AMINO_ACID_BIOSYNTHETIC_PROCESS	-0.392349	-1.46419	0	0.0656652	53	45	PADI2,CHAC1,GCH1,GGT7,SLC27A1,GATM,GCLM,DHPS,MAT2B,GCLC,PLOD1,HAGH,GGT1,PTDSS2,MTHFD2,DHFRL1,PADI1,PADI3,PLSCR1,MTHFD2L,GGT6,ATPIF1,CNDP2,ALDH7A1,FPGS,MTHFD1L,OPLAH,GSS,GART,SEPHS2,ALDH18A1,AHCY,MAT1A,MTHFS,MGST2,PTDSS1,CHDH,GAMT,MAT2A,CPS1,GGCT,CHAC2,DHFR,ATIC,MTHFD1
GO_CALCIUM_DEPENDENT_CELL_CELL_ADHESION_VIA_PLASMA_MEMBRANE_CELL_ADHESION_MOLECULES	-0.557142	-1.46237	0.0625	0.0660569	27	15	CDH17,ARVCF,PCDHB9,CDH2,PCDHB16,PCDHB10,PCDHB11,PCDHB14,PCDHB3,PCDHB2,PCDHB6,PCDHB4,PCDHB13,PCDHB5,PCDHGC3
GO_NEGATIVE_REGULATION_OF_TELOMERASE_ACTIVITY	-0.513153	-1.46018	0.0344828	0.0670079	15	15	CERS1,TINF2,OBFC1,MEN1,PPARG,TEN1,PML,CTC1,SRC,MCRS1,PINX1,POT1,PIF1,TERF1,TP53
GO_REGULATION_OF_CELLULAR_RESPONSE_TO_HEAT	-0.354375	-1.4589	0	0.067423	76	71	CRYAB,HSPA1A,HSPA1B,DNAJB1,HSPA1L,CAMK2D,MAPK3,GSK3B,BAG5,AKT1S1,DNAJB6,NUP98,SIRT1,MAPKAPK2,NUPL1,ATM,NUP62,HSBP1,CAMK2G,EP300,BAG4,HSF1,DNAJC7,BAG3,YWHAE,CREBBP,MLST8,NUP133,PTGES3,NUP54,RAE1,POM121,MAPK1,HSP90AB1,NUP210,NUP205,C11orf73,TMEM48,BAG1,NUP43,NUP50,RPTOR,HSPH1,TPR,RPA1,NUP153,NUP214,HSP90AA1,NUP37,MTOR,POM121C,RANBP2,NUPL2,DNAJC2,NUP88,NUP85,ATR,HSPA8,KIAA1967,CHORDC1,AAAS,NUP160,BA…
GO_NUCLEAR_ENVELOPE_ORGANIZATION	-0.349185	-1.45865	0	0.067457	81	76	LPIN1,TOR1AIP2,PRKCA,SPAG4,TMEM170A,NEK6,SUN1,AKAP8L,LEMD2,PPP2CA,SUN2,SUMO1,TMEM43,NUP98,EMD,PPP2R2A,NUPL1,REEP4,ANKLE2,UBXN2A,CHMP7,NUP62,SPAST,TOR1AIP1,NDEL1,UBXN2B,TARDBP,PARP11,CHMP4B,CHMP2A,TOR1B,SYNE2,NUP133,REEP3,CTDNEP1,DMPK,NUP54,PAFAH1B1,OSBPL8,RAE1,POM121,NUP210,PPP2R1A,NUP205,BANF1,NEK9,NSFL1C,TMEM48,NUP43,NUP50,VRK1,CDK1,TPR,NUP153,NUP214,ZMPSTE24,TOR1A,CCNB2,NUP37,POM121C,RANBP2,LM…
GO_RESPONSE_TO_HEAT	0.511218	1.71457	0	0.0674765	89	67	HSPA6,CCL2,HMOX1,IL1A,IL6,TP53INP1,HSPA1A,MSTN,DNAJB4,HSPA1B,NOS3,OSM,MICB,MICA,IL1B,HSPA2,SOCS3,CDKN1A,TRPV3,ATXN3,ABCC2,CLPB,PDCD6,CD14,LRP11,THBS1,GCLC,HDAC2,PLA2G4A,SLU7,HTRA2,NF1,MAP2K7,TRPV2,HSF1,LYN,PRKCQ,PSIP1,DNAJA2,EIF2B4,TGFB1I1,RBBP7,EIF2B2,MYOF,DNAJA4,SOD1,IL1R1,C11orf73,AKT1,RPS6KB1,DNAJA1,IRAK1,C8orf4,TPR,POLR2D,DNAJA3,EIF2B1,CXCL10,HSP90AA1,EIF2B5,ANO1,EIF2S1,ST8SIA1,EIF2B3,MKI67,…
GO_CELL_PROLIFERATION_IN_FOREBRAIN	-0.502079	-1.45575	0.0277778	0.0686785	27	17	DISC1,HOOK3,DIXDC1,PCM1,NUMB,GLI3,FGFR1,ZEB2,FGFR2,CEP120,DOCK7,KIF14,HHEX,NUMBL,RRM1,FGF8,POU3F2
GO_REGULATION_OF_RESPONSE_TO_DNA_DAMAGE_STIMULUS	-0.305788	-1.4539	0	0.0692651	145	133	CD74,PRKCG,IER3,SNAI2,EYA1,CDKN2D,MUC1,TERF2IP,UBE2V1,NPAS2,HELB,POLH,FAM175A,UBR5,PRKCD,PLA2R1,RNF168,PSMD10,TPT1,PTTG1IP,RNF169,CRY1,MSX1,UIMC1,ING2,SNAI1,PIAS4,SENP2,CDK9,DYRK1A,SIRT1,MCL1,BABAM1,TWIST1,FAM178A,TAF9,RINT1,CBX8,RPS3,SETD8,APBB1,CASP9,UBE2V2,FEM1B,ATM,PPP4R2,TRIP12,PGAP2,NUDT16,CEBPG,DDX5,PMAIP1,BRD4,KDM1A,DEK,SPRED2,FIGN,CXCR7,MDM2,EYA3,HNRNPK,CLU,SPRED1,PML,NEK4,C12orf5,OTUB1,…
GO_REGULATION_OF_MITOTIC_CELL_CYCLE	-0.288344	-1.44879	0	0.0715619	468	417	IL1A,PDGFB,DUSP1,FOXN3,MYO16,CDKN1C,PRMT2,WNT9A,FOXO4,PDGFRB,GPR132,ARID3A,SIRT2,CYLD,CDKN1B,TTC28,IL1B,SDCBP,PTCH1,CDKN2B,MUC1,HSPA2,EGF,USP17L2,PIM3,TMEM8B,NEK11,PPP2R5C,SMARCD3,HECA,PRKCA,PIM2,SYF2,GOLGA2,TP73,CDKN1A,ZC3H12D,USP2,MAP9,RAB1A,SOX4,ANAPC11,TNKS,INSR,FZD3,ADAM17,PIM1,PTEN,GADD45A,DUSP3,DAPK3,HES1,ATF2,CHMP1B,CSNK2A2,CAMK2D,NEK6,DLG1,LCMT1,RBL2,FZR1,INTS3,TIMP2,PSMD10,RPS27A,TFDP2,…
GO_DNA_TEMPLATED_TRANSCRIPTION_ELONGATION	-0.30669	-1.44666	0	0.072242	97	96	TAF6,ELL2,GTF2B,ELL,POLR1D,CDK7,CTDP1,TCEB3CL,TAF1D,CCNK,TBP,LOC100506888,TCEA1,NCBP2,WHSC2,TAF3,TCEA2,GTF2H5,TAF1L,CDK9,GTF2A2,TAF9,TCEB2,TAF10,MNAT1,GTF2F1,GTF2E2,GTF2H4,POLR2J,TCEB3C,TAF13,CDC73,TAF12,CCNT1,POLR2I,ELP4,COBRA1,ENY2,POLR2L,ZNRD1,TAF4,POLR1C,SUPT4H1,POLR2B,GTF2A1,SETD2,CCNH,RDBP,THOC7,TCEB1,POLR2H,GTF2H1,GTF2E1,ELP2,ERCC2,POLR2A,PAF1,ERCC6,TAF1B,POLR2E,POLR2G,TCEB3,TAF2,POLR2C,TA…
GO_ORGAN_OR_TISSUE_SPECIFIC_IMMUNE_RESPONSE	0.619801	1.69623	0.0172414	0.0723156	33	19	IL6,GCNT3,HIST1H2BJ,IL28A,HIST1H2BK,HIST1H2BF,OTUD7B,HIST1H2BG,RAB17,IL6R,RPL39,IL28RA,HIST2H2BE,BPIFB1,FAU,PLA2G1B,HIST1H2BC,HIST1H2BI,HIST1H2BE
GO_NEGATIVE_REGULATION_OF_LYMPHOCYTE_DIFFERENTIATION	0.615767	1.70738	0.016129	0.0724012	40	26	INHA,CD74,BCL6,INHBA,FOXP3,IL29,PGLYRP3,CYLD,SOCS5,IRF1,RC3H1,PTPN2,FBXO7,ERBB2,KIAA0922,GLI3,ID2,HLX,NFKBID,NRARP,ANXA1,HMGB1,ZC3H8,IL4R,BMP4,FOXJ1
GO_MONOSACCHARIDE_BIOSYNTHETIC_PROCESS	0.55454	1.70078	0	0.0725958	54	42	PCK1,PGAM2,ATF3,ALDOC,ENO2,GPI,AKR1B1,PPARGC1A,SLC25A1,PGK1,GAPDH,PER2,CHST15,TKT,PGAM1,ENO3,ATF4,TPI1,SLC25A12,CRY1,PFKFB1,ENO1,PCK2,BPGM,CRTC2,ALDOA,GOT1,PGD,MDH1,PGM1,G6PD,AKR1A1,SLC25A11,GSTO1,GPD2,TALDO1,MDH2,GOT2,SLC25A10,SLC25A13,G6PC3,SORD
GO_SKELETAL_MUSCLE_TISSUE_REGENERATION	0.656138	1.70188	0	0.0729618	27	19	IFRD1,SOX15,MSTN,NACA,ENO3,BCL9,MTPN,FZD7,LARGE,BIN3,EZH2,CFLAR,GJA1,PLAU,MAPK14,ANXA1,SEPN1,WNT10B,GPX1
GO_NEGATIVE_REGULATION_OF_RECEPTOR_ACTIVITY	0.602325	1.69629	0	0.0730653	29	26	PCSK9,PPARGC1A,FOXH1,CLIC2,ERRFI1,LYNX1,SOCS5,SOCS4,GPRC5A,FKBP1B,GSTM2,CBLC,CALM2,SNX6,MED13,HFE,ZFYVE28,ZGPAT,PSEN1,SRI,FKBP1A,HEYL,CALM3,GSTO1,PKD2,CALM1
GO_CIRCULATORY_SYSTEM_PROCESS	0.434839	1.70532	0	0.0731249	366	222	EDN2,CXCR4,DLL4,HMOX1,ESR2,ADM,VEGFC,FGF12,ACTA2,RENBP,SERPING1,PDGFB,VEGFA,RGS2,SCN5A,APLN,NPR3,MTHFR,TNNT2,ADORA2A,WNK1,KCNE2,NOS3,GJC1,ATP1B1,PCSK5,ADAMTS16,PTGS2,AVPR2,SLC4A5,AQPEP,HMGCR,PPARD,UTS2R,NCALD,ADRA2B,PTGS1,ALOX12,KCNH2,RPS6KA2,PPARA,PTPRM,UCN,TBXA2R,ABAT,ATP1A2,NTS,SCN1B,PER2,PIK3C2A,GCH1,KCNK6,EPB41,ALOX5,MAP2K6,PDE2A,KAT2B,SLC2A5,HEG1,SNTA1,SCPEP1,ABR,VEGFB,OXTR,SLC9A1,ENG,CAMK2…
GO_AXONEME_ASSEMBLY	0.566782	1.69789	0	0.07317	44	25	LRGUK,HYDIN,CCDC114,CCDC40,LRRC6,ARMC4,TTLL1,UBE2B,CCDC151,DYX1C1,TTLL3,TTLL5,ZMYND10,DNAH7,CCDC103,DNAH5,DNAH1,SPAG1,BBS2,RSPH1,C11orf63,DNAAF2,HEATR2,RP1,CC2D2A
GO_NUCLEOTIDE_PHOSPHORYLATION	0.548026	1.69705	0	0.0732193	61	46	PGAM2,ALDOC,PFKFB4,ENO2,PFKFB3,HK2,GPI,AK7,LDHA,PGK1,PFKFB2,GAPDH,DHTKD1,AKD1,GUK1,AK1,HK1,PGAM1,ENO3,AK4,TPI1,NME7,PFKL,PFKFB1,ENO1,PFKP,HK3,BPGM,ALDOA,PFKM,RAD50,CMPK1,NME4,PGM1,AK8,NME6,NME3,OGDH,GALK1,ADPGK,CMPK2,AK2,HKDC1,PNKP,DTYMK,NME1
GO_MEIOTIC_CHROMOSOME_SEGREGATION	-0.393103	-1.44442	0.0322581	0.0733213	65	40	MSH4,SYCE1,UBE2B,REC8,CCNB1IP1,SUN1,HORMAD1,STRA13,ERCC4,ATM,SYCE2,BAG6,DMC1,ACTR3,RNF212,PTTG1,ACTR2,SGOL2,PPP2R1A,SYCP2,TMEM48,MLH1,TOP2B,LEPREL4,SMC2,RAD51C,SGOL1,FANCM,MSH5,MLH3,APITD1,TOP2A,SMC4,ESPL1,MRE11A,TERF1,FANCD2,BRCA2,PLK1,TRIP13
GO_POSITIVE_REGULATION_OF_MESONEPHROS_DEVELOPMENT	0.660766	1.69652	0.0163934	0.0735261	22	15	VEGFA,WNT2B,LHX1,PAX8,GATA3,SIX4,LGR4,NOG,TGFB1,SOX8,SOX9,HOXB7,MAGED1,SIX1,BASP1
GO_POSITIVE_REGULATION_OF_MITOTIC_CELL_CYCLE	-0.332338	-1.44368	0	0.0736224	123	105	IL1A,PDGFB,PDGFRB,IL1B,EGF,SMARCD3,PRKCA,GOLGA2,USP2,RAB1A,ANAPC11,INSR,PTEN,DUSP3,HES1,SPHK1,CUL4B,APP,PLCB1,DYNC1LI1,TMOD3,FAM178A,UBE2E2,PKN2,TGFA,NSMCE2,RAD51B,TGFB1,PHIP,STAT5B,LSM11,LSM10,RAB11A,VPS4B,RB1,BRD4,ANAPC10,SIN3A,STOX1,PTPN11,MDM2,SMC5,RDX,SH2B1,CREBBP,EREG,LRP5,CUL3,USP22,ASNS,EIF4EBP1,CDC25B,CUL4A,ABL1,BTC,PAFAH1B1,BECN1,GORASP1,PLRG1,ANXA1,EIF4E,PHB2,FOXA1,PCID2,RPS6KB1,NACC2,…
GO_PROSTANOID_METABOLIC_PROCESS	0.637402	1.69837	0	0.0737481	27	20	EDN2,HPGD,CD74,PTGS2,AKR1C2,PTGS1,PNPLA8,AKR1C3,PLA2G4F,SPHK1,PTGR2,TNFRSF1A,PTGR1,ACOX1,PTGES3,CBR1,EDN1,PTGES,PTGES2,PTGDS
GO_BROWN_FAT_CELL_DIFFERENTIATION	0.644954	1.70408	0	0.0738303	30	23	RGS2,ERO1L,MB,RARRES2,PTGS2,PPARGC1A,SLC2A4,NUDT7,ZNF516,PLAC8,PRDM16,CEBPA,LRG1,ALDH6A1,LAMB3,CEBPB,METRNL,PEX11A,ITGA6,ARL4A,ADRB1,ADRB2,BNIP3
GO_REGULATION_OF_NUCLEOTIDE_CATABOLIC_PROCESS	0.58439	1.70229	0.0138889	0.0738738	36	27	DDIT4,ACTN3,P2RX7,PPARGC1A,EGLN1,PPARA,PRKAG2,PGAM1,INSR,ARNT,STAT3,PRKAG1,OGT,MLXIPL,MAPK7,NCOR1,GNB2L1,RAPGEF3,PRKAA1,C12orf5,HIF1A,SIRT6,ENTPD5,ECD,GSK3A,PRKAA2,HDAC4
GO_GLUCAN_METABOLIC_PROCESS	0.52252	1.69454	0	0.074249	58	47	PPP1R3C,GBE1,MGAM,PGM5,PPP1R3B,NR1D1,PYGM,STBD1,GYG2,PRKAG2,PPP1R3E,PER2,PHKG2,GSK3B,RPS27A,PHKG1,PPP1CC,PPP1CB,UBA52,GAA,CALM2,STK40,PHKA2,PPP1R2,PFKM,PGM2,EPM2A,GYS1,PPP1R3D,PHKB,UGP2,PGM1,PPP1CA,AGL,CALM3,NHLRC1,AKT2,UBB,AKT1,CALM1,GSK3A,GNMT,IL6ST,PYGB,PYGL,PHKA1,CPS1
GO_C21_STEROID_HORMONE_METABOLIC_PROCESS	0.652839	1.69226	0.0144928	0.0743178	25	16	ADM,CYP11A1,AKR1C1,AKR1B1,AKR1C2,AKR1C3,STARD5,SRD5A1,STAT5B,STARD3,FDXR,CACNA1H,FDX1,SCP2,FDX1L,DHRS2
GO_REGULATION_OF_CHEMOTAXIS	0.477295	1.69321	0	0.0745766	180	114	EDN2,CXCR4,CCL2,FIGF,VEGFC,IL6,PADI2,CD74,PDGFB,VEGFA,S1PR1,CXCL13,RARRES2,GPR124,SEMA4A,SEMA3G,IL23A,DAPK2,PDGFRB,CXCL1,IL1B,CXCL3,CCL5,IL8,SEMA6C,ANO6,SEMA3E,SEMA6B,IL6R,SEMA3C,ADAM17,VEGFB,TIRAP,SWAP70,SEMA5A,CAMK1D,SEMA4G,CXCL5,STX4,RAC2,PLXND1,SEMA4B,THBS4,ADAM10,PLXNA3,S100A14,MPP1,THBS1,PTPN2,BMPR2,SEMA7A,CORO1B,CREB3,FN1,TMEM102,NRP1,GAS6,RAC1,TGFB1,NOV,MEGF8,HSPB1,CXCL2,PRKD2,CX3CL1,PPM1…
GO_ACTIVATION_OF_JUN_KINASE_ACTIVITY	-0.420547	-1.44056	0	0.074998	35	29	SPAG9,MAP3K2,PKN1,MAP3K10,ERN1,PTPN1,MAP3K11,GAB1,MAPK8IP3,DBNL,MAP3K9,MAP4K5,MAP4K2,MAP2K7,DAXX,AXIN1,ERCC6,MUL1,RIPK1,KIAA1804,DAB2IP,SYK,PTPLAD1,MAP3K5,MAP4K1,MDFIC,ZAK,MDFI,MAP3K6
GO_SPLICEOSOMAL_COMPLEX_ASSEMBLY	-0.372174	-1.43932	0.0952381	0.0753436	53	49	NOL3,RBMXL1,ZRSR2,ISY1,YTHDC1,SRSF9,CRNKL1,SNRPG,LUC7L3,SLU7,SF3A2,SRPK2,SFSWAP,PRPF39,SF3A1,RBM5,PSIP1,TXNL4A,SF1,SF3B1,SNRPD2,DDX1,SCAF11,SMN1,DDX39B,LUC7L2,LUC7L,USP39,SRSF5,CELF1,SETX,SNRPE,DDX23,LSM4,SNRNP200,SMN2,SNRPC,PTBP2,PRPF6,PRPF19,SNRPD1,SART3,SRSF6,SNRPD3,GEMIN2,SRSF10,SF3A3,SRSF1,GEMIN6
GO_POSITIVE_REGULATION_OF_LEUKOCYTE_MIGRATION	0.509875	1.69113	0	0.075476	109	69	CCL20,EDN2,CCL2,FIGF,TNF,VEGFC,IL6,CD74,VEGFA,CXCL13,RARRES2,IL23A,DAPK2,CXCL1,IL1B,PLVAP,CXCL3,CCL5,IL8,ANO6,IL6R,PTGER4,ADAM17,VEGFB,TIRAP,SWAP70,CAMK1D,CXCL5,RAC2,THBS4,ADAM10,S100A14,BDKRB1,ITGA2B,THBS1,PAWR,CREB3,ADAM8,TMEM102,ICAM1,GAS6,RAC1,LGALS3,CXCL2,CX3CL1,CSF1,GPSM3,EDNRA,ZP3,ITGA2,F2RL1,MIA3,HMGB1,CALR,CXCL10,PTK2B,FADD,TNFRSF14,LGALS9,PYCARD,SERPINE1,C3AR1,CCL21,CCL24,KITLG,C1QBP,IL…
GO_REGULATION_OF_TYROSINE_PHOSPHORYLATION_OF_STAT3_PROTEIN	0.547552	1.68785	0	0.0755548	44	32	CRLF1,IL6,VEGFA,IL31RA,OSM,IL23A,CSF1R,SOCS3,IL6R,PTGER4,HES1,IL15,STAP2,PPP2CA,STAT3,PTPN2,HDAC2,FGFR3,JAK2,INPP5F,CNTF,GHR,ARL2BP,IL18,PTK6,LIF,ISL1,PPP2R1A,NF2,CLCF1,IL6ST,IL24
GO_ADULT_BEHAVIOR	0.509113	1.68795	0.0136986	0.0761894	135	68	CHRNB1,FOXA2,FGF12,DNM1,NR4A3,MAFG,SLITRK6,NLGN3,NPC1,TMOD1,NR4A2,PPARA,ABAT,ATP1A2,PARK2,EFNB3,PCDH17,EPHA4,CLN8,CSTB,ZFHX2,PTEN,SDK1,TSC1,NTAN1,LGI4,USP46,BTBD9,APP,PUM1,GRIN2D,MECP2,HOMER1,BBS4,HDAC2,HTRA2,SNCG,BBS2,EPS8,HIPK2,GIGYF2,ABHD12,CDK5,ID2,SLITRK5,MAPT,ATP1A3,SHANK2,CACNB4,CNP,TBCE,ARCN1,FXN,ARRB2,PAFAH1B1,OXR1,PBX3,PPT1,ADAM22,PARK7,DMBX1,CTNS,CHRNA5,SPTBN2,GLRB,HOXB8,CHD7,NTSR1
GO_REGULATED_EXOCYTOSIS	0.432839	1.68798	0	0.0770266	224	155	RAPGEF4,FIGF,VEGFC,SCIN,SPARC,SERPING1,PDGFB,VEGFA,C2CD4A,NR4A3,VCL,SYT11,RAB26,RIMS1,PIK3CD,P2RX7,RARRES2,RAB3A,QSOX1,A1BG,SERPINA1,CPLX3,STXBP1,GATA2,SEPP1,HABP4,STX1B,SYT17,EGF,TGFB3,PSAP,ISLR,C2CD4C,PI4K2A,STX11,PPP3CB,RIMS3,VEGFB,STX1A,S100A13,SYT5,LAMP2,VAMP8,SYTL3,CD63,PECAM1,SYT7,STX4,SYNJ1,ALB,RAB11FIP5,SYTL4,TC2N,APP,TMSB4X,PROS1,SNPH,VAMP2,RAB31,ITGA2B,RAB11FIP2,THBS1,CD9,SNAP29,STXBP2…
GO_PROTEIN_TARGETING_TO_MITOCHONDRION	-0.421135	-1.43381	0	0.0774853	52	47	FXC1,PDE2A,TOMM7,AIP,TSPO,FBXO7,MTERFD2,DNLZ,SAMM50,TIMM22,TOMM20,TIMM17B,MTX1,BID,AFG3L2,TOMM40L,MTX3,TIMM50,MTX2,DNAJC19,TIMM9,FIS1,IMMP2L,SLC25A6,MFN2,NDUFA13,MAPK9,PMPCA,TIMM13,TIMM44,TIMM10,MFF,HSPA4,TOMM70A,CHCHD4,TOMM34,HSP90AA1,TOMM22,TIMM17A,TIMM23,PAM16,GDAP1,IMMP1L,MIPEP,TIMM8B,TRNT1,TOMM40
GO_NEGATIVE_REGULATION_OF_EPITHELIAL_TO_MESENCHYMAL_TRANSITION	0.646143	1.68813	0.0144928	0.0776916	23	17	FOXA2,DACT3,EFNA1,FUZ,TRIM62,VASN,PPP2CA,MAD2L2,NKX2-1,PBLD,STRAP,SDHAF2,FOXA1,SMAD7,OVOL2,TGFB2,DAB2IP
GO_MITOCHONDRION_MORPHOGENESIS	-0.48264	-1.43309	0.09375	0.0777507	19	18	MTM1,PANK2,COL4A3BP,OPA3,POLG2,FIS1,SSBP1,MYH14,BAX,MFF,NUBPL,POLDIP2,SLIRP,SUPV3L1,DNM1L,BCL2L1,NDUFS6,PNPT1
GO_REGULATION_OF_INTERFERON_GAMMA_PRODUCTION	0.485394	1.6766	0	0.0781438	97	57	LTA,TNF,INHA,INHBA,HLA-DPA1,TNFSF9,FOXP3,HLA-A,IL29,IL23A,PGLYRP3,IL1B,GATA3,BCL3,TLR3,RARA,PDE4D,RIPK3,CD276,ZC3H12A,ZFPM1,IFNAR1,IL36RN,CD14,TXK,IL20RB,RIPK2,GAS6,CD274,FZD5,CEBPG,AXL,EBI3,PDCD1LG2,HLA-DPB1,HLA-DRB1,ZP3,IL18,ISG15,RLTPR,ABL1,PTPN22,ISL1,IL27RA,HRAS,RASGRP1,HMGB1,IL18R1,PRNP,FADD,TLR4,LGALS9,PYCARD,HSPD1,PDE4B,C1QBP,IL12A
GO_NEGATIVE_REGULATION_OF_OSTEOBLAST_DIFFERENTIATION	0.560363	1.6829	0.0142857	0.078214	40	31	IGFBP5,TNF,ID3,CHRD,AREG,HOXA2,PTCH1,NBR1,CCRN4L,TWIST1,TWSG1,NOG,SUFU,LIMD1,MEN1,TRPM4,ID2,FGFR1,RORB,CDK6,LRP5,SEMA4D,SKI,NOTCH1,HDAC7,SMAD3,HDAC4,TMEM64,ID1,C14orf169,AXIN2
GO_NEGATIVE_REGULATION_OF_GLIOGENESIS	0.584461	1.6785	0.0142857	0.0782547	37	25	GPR37L1,MYCN,DUSP10,C16orf45,SIRT2,DLX2,NKX6-1,RNF10,HES1,TSPO,MECP2,NOG,DLX1,MBD1,NF1,ID2,PTN,ID4,CTNNB1,SKI,NOTCH1,CERS2,ATF5,BMP4,DICER1
GO_EPITHELIAL_CELL_PROLIFERATION	0.49314	1.67689	0	0.0786572	89	66	IGFBP5,IGFBP3,HMOX1,ESR2,TNF,IL6,PROX1,MTSS1,FAP,AREG,PPARD,NKX6-1,PTCH1,KLK8,BCL2L2,SIDT2,LOXL2,IRF6,SCARB1,SDR16C5,SEMA5A,MMP14,DLG1,LGR4,ACVR2A,BMPER,MAP2K1,ERN1,THAP1,BMPR2,MAP2K2,C6orf89,CEBPB,NOV,BAD,BTRC,BTBD10,SOX9,IGFBP4,ID2,MED1,HNF1B,EREG,FGFR2,PSEN1,NRARP,NCSTN,RPS6KA1,FOXN1,PIK3CB,ITGB1BP1,MAPK1,HMGB1,BAX,EPHA2,STAT6,PRKX,COL8A1,XBP1,EHF,BMP4,ADK,C19orf80,CCND1,MKI67,FERMT1
GO_BRAIN_MORPHOGENESIS	-0.459753	-1.43101	0.03125	0.0787117	34	19	FZD3,PTEN,DUOX2,BBS4,HESX1,SOS1,BBS2,NF1,CDH2,PSEN1,FZD6,OTX1,ZNF335,PAFAH1B1,HHEX,MKKS,UCHL5,DKK1,FGF8
GO_NEUTRAL_LIPID_METABOLIC_PROCESS	0.536068	1.68299	0	0.0789547	85	54	TNXB,PCK1,INSIG1,LPIN1,PCSK9,PNPLA3,INSIG2,MOGAT3,LPIN2,PNPLA2,SLC22A4,SLC27A5,ACSL1,AGPAT2,AGPAT4,CYP2E1,CEL,CAT,GK,LPIN3,LPCAT4,ACSL4,APOE,APOC1,SIRT1,LPCAT1,CAV1,ABHD2,ABHD12,GPAT2,PTPN11,MGLL,PGS1,PLCE1,DGAT1,AGPAT9,AGPAT1,APOBR,AGMO,AGPAT5,AGPAT6,DGKD,ABHD6,LIPE,GPX1,DAGLA,AGPAT3,GPAM,FABP5,GPD1L,LCLAT1,CPS1,CPT1A,DGAT2
GO_COMPLEMENT_ACTIVATION	0.595568	1.67873	0	0.0789584	76	23	C2,SERPING1,COLEC10,C1R,C3,C4A,CD55,MASP1,CFH,C1RL,C4B,CFI,C4BPB,CFB,CFD,C1S,CLU,CD46,CFP,C8G,SUSD4,C5,C1QBP
GO_NEGATIVE_REGULATION_OF_GROWTH	0.433385	1.67696	0	0.079351	236	180	IGFBP5,FRZB,LTA,DACT3,CRYAB,ESR2,TNK1,TNF,IFRD1,MT1X,BCL6,INHBA,MT1G,OSGIN1,MSTN,BTG1,MT1F,CDA,MT2A,BBC3,SEMA4A,SEMA3G,ING1,RERG,PPARD,TSPYL2,SPG20,CDKN1B,IP6K2,GNG4,CDKN2D,PTCH1,SERTAD2,MT1E,SEMA6C,SQSTM1,GDF9,RRAD,PLAC8,SEMA3E,SEMA6B,SERTAD3,STK11,NTN1,HYAL1,CDKN2C,TP73,CDKN1A,NAIF1,ZC3H12D,SEMA3C,PTEN,TIRAP,ING4,CTDP1,SEMA5A,EAF2,SPP1,SEMA4G,CDKN2AIP,BCL11A,SEMA4B,PPP2CA,PLXNA3,MSX1,PTPRJ,BDKR…
GO_REGULATION_OF_PEPTIDE_SECRETION	0.453496	1.67962	0	0.0794135	209	132	RAPGEF4,FOXA2,TNF,CD74,APLN,TMEM27,KISS1,TFR2,NR1D1,HMGCR,PPARD,PAX8,IL1B,ARNTL,NKX6-1,CCL5,RAB8B,PFKFB2,GIPR,FAM132A,PIM3,ITPR1,HMGN3,UCN,ABAT,RFX3,NLGN2,ACVR1C,PER2,PARK2,PRKCA,IRS2,SIDT2,UCP2,MIDN,PTGER4,SIRT4,BMP8A,SOX4,PPP3CB,GLUL,FKBP1B,STX1A,MCU,PDE4C,SYT7,STX4,AACS,SYTL4,PFKL,SLC2A1,SLC24A6,NPFF,ANXA5,GNAS,ILDR1,ARRB1,STXBP4,SREBF1,REST,PLA2G6,ICA1,NOV,BAD,SLC25A4,PHPT1,JAK2,PRKCE,HFE,RAP…
GO_INFLAMMATORY_RESPONSE	0.431309	1.68116	0	0.0797257	454	271	TNFRSF9,CCL20,CXCR4,CHST1,CCL2,PTX3,HMOX1,TNF,VNN1,IL1A,IL6,PLA2G4C,IL31RA,BCL6,NUPR1,AOC3,AOX1,ADORA2A,LY96,CXCL13,SAA1,IL17C,CD163,NLRP2,TNFAIP3,PIK3CD,P2RX7,NGFR,RARRES2,ELF3,PTGS2,TNFAIP6,TNIP1,CLEC7A,IL23A,SERPINA1,TNFRSF10D,CSF1R,CCL22,CXCL1,HDAC5,TLR6,C3,IL1B,PTGS1,RELB,NFKB2,CXCL3,GATA3,C4A,CCL5,TNFRSF10B,HDAC9,IL8,ANO6,REL,RBPJ,IRAK2,CCRL2,UCN,TBXA2R,NLRP3,AGER,HYAL3,IL36G,KDM6B,NFKBIZ,P…
GO_ALCOHOL_METABOLIC_PROCESS	0.424898	1.68005	0	0.0798779	348	266	LSS,PCK1,INSIG1,LPIN1,CYP1B1,SLC5A3,IDI1,ACSS1,PLA2G4C,MSMO1,ACSS2,PCSK9,HSD17B7,CYP11A1,SQLE,CUBN,MVD,SMPD3,EBP,DHCR7,SMPD1,INSIG2,PLCB2,HMGCS1,ACHE,C14orf1,SCARF1,PLA2G10,FDFT1,MOGAT3,MVK,LPIN2,AKR1B1,NSDHL,NPC1,PLB1,LEPR,ABCG1,HMGCR,CYP39A1,PPARD,TM7SF2,GGPS1,LDLR,SLC44A4,CYP8B1,ACLY,IP6K2,FDPS,DMGDH,HSD17B3,SORL1,CYP51A1,PNPLA8,AKR1C3,CDS1,PRKAG2,SAMD8,OCRL,DHRS3,CEBPA,CLN8,PLA2G4D,ENPP2,SCAR…
GO_MULTICELLULAR_ORGANISMAL_SIGNALING	0.483253	1.67145	0.0135135	0.081073	123	57	CNTNAP1,KCND1,GRIK2,SCN5A,ATP1B2,S1PR1,KCNE2,GJC1,ATP1B1,KCNH2,KCNK1,ATP1A2,SCN1B,KCNK6,FKBP1B,SLC9A1,CAMK2D,KCNMB4,MEF2A,DRD5,CXADR,AKAP9,PRKACA,CACNA1I,P2RX4,JUP,CACNB3,CAV1,SCN3B,DSG2,CACNB1,GJA1,HCN4,SCN9A,ATP1A1,TRPM4,DSP,YWHAE,SCN8A,CACNG4,ATP1A3,CACNB4,PKP2,KCNIP2,PAFAH1B1,MYH14,DSC2,SOD1,CACNA2D1,KCNMB3,RNF207,KCNK15,GJA5,GPER,ANK2,NUP155,KCNQ1
GO_FOLIC_ACID_METABOLIC_PROCESS	-0.506366	-1.42601	0.0322581	0.0812588	18	15	MTHFR,ALDH1L2,MTHFD2,MTHFD2L,SLC46A1,FPGS,MTHFD1L,SHMT2,SLC19A1,MTHFS,MTRR,SHMT1,SLC25A32,DHFR,MTHFD1
GO_ENDOCRINE_PROCESS	0.56872	1.67165	0.016129	0.0816874	44	30	EDN2,INHBA,CRHR1,NOS3,PCSK5,AVPR2,FOXD1,TMF1,GATA3,RPS6KA2,FZD4,KRAS,OXTR,DRD5,CORIN,ATP6AP2,ACE2,CYBA,TBX3,ECE1,SERPINF2,NKX2-1,ENPEP,MME,HSD11B2,ACE,CTSZ,EDN1,RASL10B,TACR1
GO_PROTEIN_ACTIVATION_CASCADE	0.586825	1.66838	0	0.0833637	99	26	C2,SERPING1,COLEC10,C1R,C3,C4A,CD55,TFPI,MASP1,CFH,PRCP,C1RL,C4B,CFI,C4BPB,CFB,CFD,C1S,CLU,F3,CD46,CFP,C8G,SUSD4,C5,C1QBP
GO_NUCLEOTIDE_EXCISION_REPAIR_PREINCISION_COMPLEX_STABILIZATION	-0.44353	-1.42119	0.0294118	0.0839956	21	20	ERCC5,CUL4B,GTF2H5,DDB2,XPA,ERCC4,GTF2H4,RBX1,GTF2H1,ERCC2,CUL4A,DDB1,RPA1,GTF2H3,ERCC3,CHD1L,ERCC1,GTF2H2,PARP1,RPA2
GO_NEGATIVE_REGULATION_OF_DNA_METABOLIC_PROCESS	-0.325214	-1.42086	0.05	0.0840995	111	98	BCL6,DUSP1,FOXP3,ZNF91,TSPYL2,APOBEC3D,GATA3,TGFB3,STAG2,TERF2IP,CERS1,DACH1,HELB,TNKS,APOBEC3F,UBR5,TTF1,APOBEC3G,RNF169,TNKS2,BMPR2,TINF2,TWIST1,OBFC1,NDFIP1,RPS3,SMG6,ERCC4,ATM,TGFB1,TRIP12,INPP5K,GJA1,RAD17,HNRNPC,RAD50,MEN1,PPARG,TEN1,PML,CTC1,HUS1,OTUB1,FBXW7,SMC3,HMGA2,WAPAL,TFIP11,MSH3,CHEK2,TRIM28,FBXO18,NF2,SRC,MCRS1,MAPK15,HNRNPA1,MLH1,GNL3L,THOC1,LIG3,NBN,CDC6,S100A11,PDS5A,ZNF830,GMN…
GO_MONOCYTE_CHEMOTAXIS	0.664827	1.66709	0.0344828	0.084279	41	15	CCL20,CCL2,IL6,PDGFB,CCL22,CCL5,IL6R,CCL26,RPS19,LGALS3,TNFRSF11A,CX3CL1,ANXA1,CCL21,CCL24
GO_REGULATION_OF_SENSORY_PERCEPTION	-0.496143	-1.41834	0.108108	0.0854631	36	16	SLC9A1,F2R,NPFF,GRIN2D,ACPP,NOV,FGFR1,EDNRB,MGLL,EDN1,ADORA1,COMT,MTOR,ADRB2,NTSR1,ADRA2C
GO_SOMITOGENESIS	-0.371565	-1.41808	0	0.0855395	62	39	LHX1,EPB41L5,KDM6A,RBPJ,SEMA3C,TBX6,RGS20,FOXC1,ROR2,ATM,LRP6,LFNG,MIB1,ABI1,EP300,PPP2R3A,MED12,PLXNA2,ZEB2,COBL,KAT2A,AXIN1,PSEN1,NRARP,PALB2,TMED2,BMPR1A,SMAD4,SMAD3,RGS19,TCAP,POFUT1,MEOX1,XRCC2,NLE1,DKK1,PRKDC,LEF1,AXIN2
GO_REGULATION_OF_MESONEPHROS_DEVELOPMENT	0.613227	1.66247	0.0142857	0.0857421	26	19	VEGFA,WNT2B,LHX1,PAX8,SIX2,GATA3,SIX4,LGR4,TACSTD2,NOG,TGFB1,SOX8,SOX9,HNF1B,HOXB7,MAGED1,SIX1,BMP4,BASP1
GO_CHEMOKINE_MEDIATED_SIGNALING_PATHWAY	0.595305	1.65925	0	0.0858231	72	24	CCL20,CXCR4,CCL2,CXCL13,THPO,CCL22,CXCL1,CXCL3,CCL5,IL8,CCRL2,CIB1,CCL26,CXCL5,CCBP2,CXCL2,CX3CL1,CXCR7,CXCL10,PTK2B,CCL21,CCL24,CCR1,GPR75
GO_SINGLE_ORGANISM_BEHAVIOR	0.43251	1.66107	0	0.0859779	384	230	CHRNB1,FOXA2,ESR2,FGF12,KCNK4,GRIK2,SLC17A7,DNM1,NR4A3,GPI,NPTN,MAFG,DDO,MBD5,SLITRK6,OSM,TH,PTGS2,DLG4,CPEB3,CALB1,PRKCG,JPH3,NLGN3,ITGA5,NPC1,HMGCR,TMOD1,NR4A2,IL1B,PTGS1,THRA,PJA2,GM2A,FOXP2,PPARA,UCN,FYN,ABAT,KLK8,ATP1A2,NLGN2,PPP1R1B,NTS,PARK2,ABCA7,EFNB3,PCDH17,EPHA4,KAT2B,DPP4,CLN8,EGR2,STRA6,USP2,CSTB,GPR52,FBXL20,PPP3CB,ZFHX2,PTEN,KRAS,NPHP1,SDK1,HOXA1,ATXN3,VLDLR,OXTR,PAIP2,MLL,TSC1,FOS…
GO_NEGATIVE_REGULATION_OF_FAT_CELL_DIFFERENTIATION	0.543634	1.66276	0.0149254	0.086377	41	34	TNF,INSIG1,IL6,DDIT3,BBS12,TRIB3,SIRT2,GATA2,ARNTL,GATA3,JDP2,FOXO1,MMP11,C1QL4,ZFPM1,SORT1,SIRT1,TGFB1,FAM57B,ENPP1,ID4,AXIN1,TRIB2,TGFB1I1,ASXL1,WWTR1,CCDC85B,WNT10B,SMAD3,MSX2,ZFPM2,GPER,E2F1,JAG1
GO_PROTEIN_DEPOLYMERIZATION	-0.461844	-1.41705	0.0526316	0.0863781	25	19	NCKAP5L,DSTN,SYNJ1,CFL2,VPS4B,MICAL2,DNAJC6,MICAL1,KIF14,STMN1,CFL1,KIF2C,VPS4A,KIF24,MICAL3,KIF18A,HSPA8,STMN3,VIL1
GO_INNER_EAR_MORPHOGENESIS	0.480927	1.66384	0	0.0863814	92	67	FRZB,INSIG1,NR4A3,PROX1,SLITRK6,MYO15A,INSIG2,PAX8,MAFB,EYA1,GRHL3,USH1G,GATA2,ATP8A2,STRC,GATA3,DVL2,PDZD7,SIX4,SOBP,NTN1,ZEB1,ABR,FZD3,HOXA1,VANGL2,MYO7A,ALDH1A3,TFAP2A,TMIE,FGF9,NRP1,RAC1,WDPCP,SEC24B,ROR2,HESX1,SOX9,CTHRC1,CELSR1,FGFR1,DLX6,DVL3,FGFR2,FZD6,DVL1,CEP290,OTX1,PTK7,LRIG3,SPRY2,SOD1,FZD2,SCRIB,BCR,ATP6V1B1,SLC9A3R1,SIX1,EPHB2,TCAP,LRIG1,CHD7,DLX5,GLI2,KCNQ4,PRRX1,FGF8
GO_STAT_CASCADE	0.522967	1.6595	0	0.0864415	50	39	CCL2,IL31RA,OSM,IL28A,IL29,EGF,SOCS5,AGER,SOCS3,IL28B,HES1,MAPK3,IL15,F2R,STAT3,PTPN1,IFNAR1,PIAS1,STAMBP,SOCS2,STAT2,PRLR,FGFR3,FER,PKD1,JAK2,STAT5B,LYN,CTR9,STAT5A,GHR,IFNAR2,PTK6,LIF,MAPK1,PKD2,STAT1,CLCF1,NMI
GO_DETECTION_OF_LIGHT_STIMULUS	0.57005	1.65784	0	0.0865839	59	24	GUCA1B,OPN3,SAG,PDE6G,GNGT2,ABCA4,ATP8A2,CDS1,UNC119,RGS9BP,SDR16C5,RDH11,BEST1,ARRB1,PLEKHB1,GNAQ,PITPNM1,CCDC66,CACNB4,GNA11,GNB1,NR2E3,RP1,RRH
GO_L_ALPHA_AMINO_ACID_TRANSMEMBRANE_TRANSPORT	-0.453703	-1.41607	0.0789474	0.0867976	31	19	SLC17A7,SLC25A12,SLC43A1,SLC43A2,SLC25A22,PQLC2,SLC38A7,SLC1A1,SLC7A11,SLC7A7,SLC7A5,SLC38A1,SLC7A6,SLC25A2,SLC25A13,SLC7A2,SLC7A1,SLC1A3,SLC25A15
GO_POSITIVE_REGULATION_OF_VASODILATION	0.674374	1.6641	0	0.0869532	32	19	HMOX1,ESR2,ADM,APLN,NOS3,PPARD,ALOX12,PTPRM,UCN,KAT2B,SCPEP1,PLA2G6,GJA1,F2RL1,EPHX2,ADRB2,CPS1,GJA5,GPER
GO_CHROMOSOME_SEPARATION	-0.52558	-1.41348	0.0882353	0.0880759	20	16	SMARCAD1,TEX14,STRA13,ERCC4,RECQL5,PPP2R1A,MLH1,TOP2B,DIS3L2,FANCM,APITD1,TOP2A,TTK,NCAPD2,ESPL1,NCAPD3
GO_SENSORY_PERCEPTION_OF_LIGHT_STIMULUS	0.4516	1.65438	0	0.0889891	212	104	DLL4,IMPG2,CYP1B1,AOC2,GUCA1B,RGS9,NXNL2,RIMS1,SLITRK6,GJC1,KRT12,SAG,TH,COL1A1,ROM1,GABRR2,CRYBB3,PDE6G,VAX2,ABCA4,USH1G,ATP8A2,HMCN1,BBS9,CRYBB2,UNC119,DHRS3,SPATA7,CLN8,OLFM2,RP2,RGS9BP,SDR16C5,DFNB31,FSCN2,RDH5,EPAS1,HSF4,DRAM2,CNNM4,MYO7A,CYP4V2,OAT,PDE6D,BEST1,TACSTD2,KIFC3,RABGGTB,CDH3,RPGR,OCLM,WFS1,ZNF513,BBS4,BBS10,ATXN7,COL18A1,HPS1,NRL,BBS2,CRYZ,MYO9A,BBS7,PDCL,NOB1,MYO5A,POU6F2,RORB,…
GO_TEMPERATURE_HOMEOSTASIS	0.649699	1.65137	0.0151515	0.0895283	26	16	EDN2,IL1A,ARRDC3,NR1D1,PPARGC1A,IL1B,FOXO1,STAT3,ACADVL,TNFRSF11A,FTO,ADORA1,GPX1,ADRB1,ADRB2,NTSR1
GO_NEGATIVE_REGULATION_OF_DNA_BIOSYNTHETIC_PROCESS	-0.425103	-1.41079	0	0.0895708	32	27	DUSP1,CERS1,DACH1,BMPR2,TINF2,OBFC1,GJA1,HNRNPC,MEN1,PPARG,TEN1,PML,CTC1,SRC,MCRS1,HNRNPA1,GNL3L,PINX1,HNRNPU,ACD,DNAJC2,POT1,ANKRD1,PIF1,TERF1,TP53,NAT10
GO_REGULATION_OF_HISTONE_METHYLATION	-0.352825	-1.41	0.04	0.0898112	56	48	MTHFR,KDM3A,GATA3,PHF1,MLL,JARID2,MECP2,SIRT1,OGT,SNW1,BCOR,ZNF304,NSD1,KDM1A,KDM4A,CTR9,AUTS2,PAXIP1,MTF2,GCFC1,RNF20,TET1,GFI1,CTNNB1,PYGO2,RDBP,PAF1,PIH1D1,ZNF335,SUPT6H,IWS1,CTCF,MLL4,CHTOP,SMAD4,H2AFY,RTF1,SETD7,XBP1,SMARCB1,EED,PHF19,WDR61,DPPA2,HIST1H1B,DNMT1,BRCA1,DNMT3B
GO_NEGATIVE_REGULATION_OF_MYOBLAST_DIFFERENTIATION	0.658146	1.65141	0	0.0902321	24	15	TNF,ID3,DDIT3,MSTN,PPARD,TBX3,TGFB1,SOX8,SOX9,IL18,NOTCH1,CXCL10,ZFHX3,BMP4,MBNL3
GO_FATTY_ACID_DERIVATIVE_METABOLIC_PROCESS	0.48661	1.64194	0.0125	0.0905356	96	60	EDN2,HPGD,CYP1B1,CD74,PLA2G4C,ALOXE3,PTGS2,PLA2G10,AKR1C2,GPX4,PTGS1,ALOX12,PNPLA8,AKR1C3,ALOX5,CYP4F3,CYP2U1,DAGLB,GGT7,CYP2E1,MAPK3,PLA2G4F,CYP2C18,ALOX15,SPHK1,FAAH2,PTGR2,TNFRSF1A,GGTLC2,RNPEPL1,MAPKAPK2,PLA2G4A,GGT1,PTGR1,PLA2G1B,GGT6,ACOX1,MGLL,PTGES3,EPHX2,FAAH,LTA4H,CYP2D6,ABCC1,RNPEP,PLA2G4B,C9orf3,CBR1,EDN1,CYP4F12,GPX1,CYP2J2,DAGLA,SYK,MGST2,PTGES,PTGES2,PTGDS,FADS1,ALOX12B
GO_EAR_MORPHOGENESIS	0.449955	1.64341	0	0.0906797	112	86	FRZB,INSIG1,NR4A3,PROX1,SLITRK6,MYO15A,INSIG2,HOXA2,WDR19,PAX8,MAFB,EYA1,GRHL3,TSHZ1,USH1G,GATA2,ATP8A2,STRC,SIX2,GATA3,DVL2,PDZD7,SIX4,SOBP,NTN1,ZEB1,ABR,FZD3,HOXA1,MAPK3,VANGL2,MYO7A,MSX1,ALDH1A3,OSR1,TFAP2A,TMIE,OSR2,TWIST1,RPL38,FGF9,NRP1,RAC1,WDPCP,SEC24B,ROR2,NOG,NAGLU,HESX1,SOX9,CTHRC1,CELSR1,NKX3-2,FGFR1,DLX6,NIPBL,DVL3,FGFR2,FZD6,DVL1,CEP290,OTX1,PTK7,LRIG3,MAPK1,SPRY2,SOD1,FZD2,PRKRA,ED…
GO_PROTEIN_REFOLDING	0.643122	1.64244	0	0.0907789	20	19	HSPA6,HSPA1A,HSPA1B,DNAJB1,DNAJB2,HSPA1L,HSPA2,FKBP1B,B2M,ST13,DNAJC7,DNAJA2,PTGES3,FKBP1A,DNAJA4,BAG1,HSP90AA1,HSPA8,HSPD1
GO_LEUKOCYTE_MIGRATION	0.446038	1.64411	0	0.0907884	259	154	CCL20,EDN2,CXCR4,CCL2,ITGA9,TNF,IL6,CD74,PDGFB,VEGFA,ATP1B2,S1PR1,CXCL13,SAA1,GRB7,PIK3CD,ATP1B1,SLC16A8,MMP1,COL1A1,ITGA5,DAPK2,CCL22,SELPLG,IL1B,TREM1,CXCL3,GATA3,CCL5,IL8,ANO6,MITF,FYN,ESAM,ITGAX,ITGAM,SLC16A3,IL6R,LYST,SPNS2,KRAS,F11R,INPP5D,CCL26,IL17RC,ITGB2,PECAM1,PDE4D,MERTK,RPS19,ITGB1,CXADR,GRB2,PROS1,PIK3CA,PTPN6,OLR1,B4GALT1,ADAM8,FN1,ICAM1,GCNT1,ITGAV,GAS6,RAC1,BSG,LGALS3,GOLPH3,FER,…
GO_POSITIVE_REGULATION_OF_GLIOGENESIS	0.496732	1.64172	0	0.0908083	47	35	CXCR4,LTA,RNF112,PLAG1,IL1B,NKX6-1,SPINT1,TP73,HES1,RELA,RHEB,TSPO,PRKCH,BIN1,HDAC2,SOX8,PRKCI,SERPINE2,CSF1,LYN,ID2,PPARG,UFL1,BMP2,TIAM1,ETV5,LIF,NOTCH1,CLCF1,MTOR,IL6ST,PRPF19,PRMT5,ZNF488,DICER1
GO_POSITIVE_REGULATION_OF_PROTEIN_AUTOPHOSPHORYLATION	0.618669	1.64058	0	0.0909049	22	19	VEGFC,PDGFB,VEGFA,RASSF2,RAP2B,NEK10,CALM2,RAP2C,TOM1L1,RAP2A,RAD50,ACE,PDGFC,CALM3,CALM1,SRC,NBN,PDGFA,MRE11A
GO_TRANSLESION_SYNTHESIS	-0.395344	-1.40805	0.0416667	0.0909802	41	38	REV1,POLI,POLK,POLD4,POLH,ZBTB1,POLN,RPS27A,UBE2L6,UBA52,USP43,UFD1L,MAD2L2,USP10,NPLOC4,ISG15,RCHY1,TRIM25,RFC1,UBA7,UBB,C1orf86,REV3L,RPA1,VCP,CCDC111,POLD2,POLD3,RFC5,KIAA0101,POLE2,RPA2,RFC4,POLD1,RFC3,RFC2,DTL,PCNA
GO_REGULATION_OF_LEUKOCYTE_MIGRATION	0.478327	1.63975	0	0.0910672	149	90	CCL20,EDN2,CCL2,FIGF,HMOX1,TNF,VEGFC,IL6,PADI2,CD74,VEGFA,CXCL13,RARRES2,IL23A,DAPK2,CXCL1,IL1B,PLVAP,CXCL3,CCL5,IL8,ANO6,IL6R,PTGER4,ABR,ADAM17,VEGFB,TIRAP,SWAP70,APOD,CAMK1D,CXCL5,RAC2,THBS4,ADAM10,S100A14,MPP1,RIPK3,BDKRB1,ITGA2B,THBS1,PLCB1,RABGEF1,PAWR,CREB3,ADAM8,TMEM102,ICAM1,GAS6,RAC1,LGALS3,NOV,WASL,CXCL2,CX3CL1,CSF1,LYN,GPSM3,ECM1,EDNRA,SLIT2,ZP3,ITGA2,F2RL1,MIA3,MMP28,ANXA1,HMGB1,CALR,…
GO_REGULATION_OF_NEURONAL_SYNAPTIC_PLASTICITY	0.561497	1.63882	0.0263158	0.0910937	49	27	GRIK2,SYP,NPTN,DLG4,RAB3A,JPH3,EGR2,KRAS,MLL,SYNGR1,GSK3B,ARC,APOE,RAB3GAP1,SYNGAP1,PPFIA3,NF1,SLC8A2,DBN1,RAB11A,UNC13B,RASGRF1,HRAS,NCDN,RAB8A,NELF,EPHB2
GO_REGULATION_OF_SYSTEM_PROCESS	0.415734	1.64439	0	0.0911805	507	309	EDN2,IGFBP5,TRPC1,HMOX1,ANPEP,ESR2,ADM,FBXO32,IL6,INHA,KCND1,WNK3,PDGFB,TBX2,RGS2,SCN5A,APLN,INHBA,ATP1B2,KISS1,CRHR1,TNNT2,NR4A3,MSTN,ACTN3,WNK1,KCNE2,NOS3,NGFR,GJC1,ATP1B1,TH,PTGS2,HSPB6,NPHS1,S100A1,AVPR2,PPARGC1A,NLGN3,TNNT3,HMGCR,PPARD,WASF3,HBEGF,UTS2R,ADRA2B,IL1B,PTGS1,CLIC2,THRA,ERRFI1,TMF1,FXYD6,NOL3,RNF10,ALOX12,RAB8B,CNN1,KCNH2,PTPRM,GDF9,ITPR1,UCN,TBXA2R,ABAT,KLK8,WNK4,PPP1R12B,KCNK1,…
GO_POSITIVE_REGULATION_OF_RESPONSE_TO_WOUNDING	0.477094	1.64017	0	0.0913108	162	86	CCL2,LTA,TNF,IL6,ETS1,SOX15,GPRC5B,OSM,PTGS2,SCARF1,TNIP1,IL23A,PPARD,HBEGF,C3,IL1B,CCL5,ANO6,CDK19,AGER,PDE2A,PTGER4,FKBP1B,VEGFB,VAMP8,IL15,BRAF,TLR3,CCL26,IL17RC,RPS19,F2R,PPAP2B,VTN,THBS1,TNFRSF1A,VAMP7,OSMR,ADAM8,PLA2G4A,RREB1,EPB49,CAPN3,CD47,TNFRSF11A,HPSE,ARFGEF1,JAK2,PRKCE,STAT5B,USF1,SERPINF2,NDEL1,CX3CL1,CNTF,IDO1,GPSM3,PIK3CG,EDNRA,NFE2L2,ZP3,ITGA2,IL18,F3,IL17RB,THBD,HYAL2,ENPP4,ANXA…
GO_NEGATIVE_REGULATION_OF_GLIAL_CELL_DIFFERENTIATION	0.624358	1.64528	0.0327869	0.0914117	26	18	GPR37L1,MYCN,DUSP10,SIRT2,DLX2,NKX6-1,HES1,MECP2,NOG,DLX1,MBD1,NF1,ID2,ID4,CTNNB1,NOTCH1,ATF5,BMP4
GO_MONOSACCHARIDE_CATABOLIC_PROCESS	0.503879	1.64674	0	0.0916507	59	50	PGAM2,ALDOC,PFKFB4,PGM5,ENO2,FUT6,PFKFB3,HK2,GPI,PGK1,PFKFB2,GAPDH,DHDH,HK1,PGAM1,ENO3,DCXR,GLYCTK,TPI1,GLB1,PFKL,PFKFB1,ENO1,PFKP,GALT,HK3,FUT9,BAD,ALDOA,PFKM,PGM2,LRP5,FUT10,PGM1,FUT2,CRYL1,FUT8,AKR1A1,FUT1,GALK1,ALDH1A1,GALE,RBKS,RPE,NUDT5,FUT4,DAK,KHK,XYLB,SORD
GO_NEGATIVE_REGULATION_OF_VASCULATURE_DEVELOPMENT	0.509149	1.64442	0.0140845	0.091863	80	52	WNT4,DLL4,CCL2,SPARC,PDGFB,SULF1,BAI2,SEMA4A,FOXO4,HDAC5,MMRN2,PTPRM,SEMA3E,PDE3B,PTGER4,KLF4,STARD13,BAI1,VASH1,THBS4,HOXA5,THBS1,PDCD10,FOXC1,RHOA,XDH,MAP2K5,NF1,ROCK1,BAI3,PTN,SYNJ2BP,PML,AMOT,HEY2,STAB1,ITGB1BP1,LIF,BMP7,NOTCH1,STAT1,HHEX,SERPINF1,ROCK2,CXCL10,DAB2IP,GTF2I,BMP4,ADRB2,TIE1,SERPINE1,SPINK5
GO_REGULATION_OF_BLOOD_PRESSURE	0.466884	1.64557	0.0229885	0.0918911	169	101	EDN2,HMOX1,VEGFC,ACTA2,RENBP,PDGFB,APLN,NPR3,WNK1,NOS3,PCSK5,ADAMTS16,PTGS2,AVPR2,SLC4A5,AQPEP,UTS2R,NCALD,PTGS1,RPS6KA2,PPARA,UCN,TBXA2R,ABAT,ATP1A2,GCH1,KCNK6,SLC2A5,SCPEP1,OXTR,ENG,F11R,PDE4D,PRCP,F2R,DRD5,CORIN,TPM1,BDKRB1,NPFF,BMPR2,GNB3,MECP2,ATP6AP2,STK39,ACE2,TNNI3,P2RX4,CYBA,NPPA,BBS4,GAS6,ECE1,SERPINF2,GJA1,SOD2,ERAP1,NISCH,ATP1A1,ADH5,ID2,PPARG,NKX2-1,ENPEP,EDNRA,EDNRB,MME,HSD11B2,ERAP…
GO_HEXOSE_CATABOLIC_PROCESS	0.585865	1.64723	0	0.0920669	49	41	PGAM2,ALDOC,PFKFB4,PGM5,ENO2,FUT6,PFKFB3,HK2,GPI,PGK1,PFKFB2,GAPDH,HK1,PGAM1,ENO3,GLYCTK,TPI1,GLB1,PFKL,PFKFB1,ENO1,PFKP,GALT,HK3,FUT9,BAD,ALDOA,PFKM,PGM2,LRP5,FUT10,PGM1,FUT2,FUT8,FUT1,GALK1,ALDH1A1,GALE,FUT4,DAK,KHK
GO_CELL_CELL_ADHESION_VIA_PLASMA_MEMBRANE_ADHESION_MOLECULES	-0.311556	-1.4058	0	0.0921208	204	100	CLDN9,FAT4,NPTN,ITGA5,PVRL4,CELSR3,CDH17,PTPRM,AMIGO2,MPZL2,ESAM,CDHR5,CDH26,PCDH17,ARVCF,SDK1,CDH1,CLDN3,PCDHA5,CLDN12,CLDN4,CLDN7,CLDN15,ITGB1,PCDHB9,CXADR,ALCAM,CLSTN1,FGFRL1,CLSTN3,CDH3,ICAM1,CD164,CDH24,PVRL3,PCDH7,PKD1,DSG2,AMIGO1,RIC8A,LPHN1,AMIGO3,CELSR1,PCDHGC5,DSCAM,PCDHA13,PCDH20,PCDH18,PCDHA11,PCDHA10,CDH2,ROBO2,ROBO1,CDHR1,PCDHAC2,IGSF9,PCDHB12,CADM4,PCDHB18,PCDHB16,CADM1,PIK3CB,PCDH…
GO_REGULATION_OF_TRANSCRIPTION_FROM_RNA_POLYMERASE_III_PROMOTER	-0.412472	-1.40549	0.04	0.0921851	23	22	ZNF143,CEBPA,ELL,ERBB2,POLR3GL,NAB2,NARG2,PRDX5,ZNF345,AR,ZNF76,MAF1,BDP1,CHD8,ZC3H8,RPTOR,POLR3C,KIAA0947,MTOR,POLR3F,POLR3G,BRCA1
GO_NEURAL_PRECURSOR_CELL_PROLIFERATION	-0.382397	-1.40232	0.0645161	0.0936849	70	45	EML1,WNT2,DAGLB,FZD3,GRN,DISC1,HOOK3,DIXDC1,IFT20,PCM1,NUMB,RERE,GLI3,FRS2,RAB10,TEAD3,DBN1,TRNP1,RYK,FGFR1,ZEB2,ID4,ZNF503,NDE1,FGFR2,FZD6,PLXNB2,FGF13,PAFAH1B1,CEP120,DOCK7,KIF14,HHEX,NUMBL,DAGLA,RACGAP1,ASPM,ATF5,PSMG1,ORC3,RRM1,MELK,LEF1,FGF8,POU3F2
GO_PROTEIN_HETEROOLIGOMERIZATION	-0.302332	-1.40154	0	0.0941472	113	91	TNNT2,HIST3H3,BIRC3,COL1A1,COL6A1,HIST1H4K,HIST1H3H,SQSTM1,CNGA4,GCH1,HIST1H4J,LRP4,INSR,BCL10,CLDN3,TRADD,TSC1,BRAF,C1QTNF6,GCHFR,BIRC2,TMEM120A,RIPK3,P2RX6,CTNNA1,FGFRL1,PRKCZ,TRAF2,OGT,HIST1H3I,ANXA2,NUPL1,PDSS2,ILK,NUP62,JUP,HIST1H4D,CASP8,HIST1H3D,SEPT7,STXBP3,SEPT9,PRKAA1,CDH2,MAGI2,CHMP2A,CTNNB1,HIST1H4I,NUP54,WIZ,S100A10,CHMP3,CAB39,MED24,PCBD1,HRAS,YWHAB,IDE,SKIL,HIST1H4E,RIPK1,ITPR3,HIS…
GO_CILIUM_MOVEMENT	0.613301	1.63541	0.0147059	0.0941594	36	23	HYDIN,CABYR,CCDC114,CCDC40,LRRC6,ARMC4,ROPN1L,TTLL1,RFX3,CCDC151,DPCD,DYX1C1,NPHP3,KIF27,DNAH7,CCDC103,DNAH5,DNAH1,DNAH11,OFD1,SPA17,HEATR2,STK36
GO_REGULATION_OF_THE_FORCE_OF_HEART_CONTRACTION	0.614997	1.63234	0.0149254	0.0944256	29	17	EDN2,ADM,APLN,NOS3,ATP1A2,SLC9A1,CAMK2D,GAA,CAV1,ATP2B4,ATP1A1,GLRX3,ADRBK1,ADRB1,ATP2A2,MYL2,ADRB2
GO_POSITIVE_REGULATION_OF_RESPONSE_TO_EXTERNAL_STIMULUS	0.430293	1.63588	0	0.0944897	296	187	EDN2,CCL2,FIGF,LTA,TNF,VEGFC,IL6,ETS1,CD74,PDGFB,VEGFA,S1PR1,LY96,CXCL13,ULK1,GPRC5B,BNIP3L,OSM,DEFB103A,RARRES2,PINK1,PTGS2,SCARF1,TNIP1,IL23A,DAPK2,PDGFRB,CXCL1,C3,IL1B,CXCL3,CCL5,IL8,ANO6,USP17L2,SQSTM1,CDK19,AGER,PRKCA,SASH1,SCOC,PDE2A,IL6R,PTGER4,TRAF6,ADAM17,FKBP1B,VEGFB,TIRAP,SWAP70,MAPK3,VAMP8,IL15,BRAF,TLR3,CCL26,SEMA5A,IL17RC,CAMK1D,TRIM13,CALCOCO2,CXCL5,STX4,RAC2,RPS19,THBS4,ADAM10,S10…
GO_MYELOID_LEUKOCYTE_MEDIATED_IMMUNITY	0.533696	1.63437	0	0.0944897	43	31	IL6,NR4A3,PIK3CD,GATA2,TREM1,IL6R,PI4K2A,ADAM17,S100A13,VAMP8,CXCL5,VAMP2,STXBP2,VAMP7,SNAP23,MLL5,MILR1,SPON2,IRAK4,TUSC2,JAGN1,STXBP3,LYN,SERPINB9,PIK3CG,PLA2G1B,LAT,ACE,RASGRP1,ANXA3,CAMK4
GO_REGULATION_OF_ACUTE_INFLAMMATORY_RESPONSE	0.529334	1.63279	0	0.0946189	74	44	C2,TNF,IL6,SERPING1,OSM,PTGS2,C3,IL1B,C4A,CCL5,CD55,NLRP3,MASP1,CFH,CD59,VTN,PROS1,C4B,IL20RB,OSMR,CFI,ADAM8,ASH1L,C4BPB,PLA2G4A,CFB,TNFRSF11A,PPARG,PIK3CG,EDNRB,ZP3,CD46,CFP,C8G,PHB2,SUSD4,GSTP1,ADORA1,RHBDD3,IL6ST,PHB,C3AR1,C5,C1QBP
GO_MONOSACCHARIDE_METABOLIC_PROCESS	0.43385	1.63303	0	0.0950754	202	146	PCK1,IGFBP5,CHST1,TNF,PGAM2,ATF3,ALDOC,PDK1,PFKFB4,PGM5,ENO2,FUT6,PFKFB3,HK2,GPI,SLC2A3,PMM1,UGT1A6,AKR1B1,PPARGC1A,PDK4,SLC25A1,PPARD,CREM,PGK1,WDTC1,PDK3,PFKFB2,GAPDH,PGM2L1,PER2,GALM,CHST15,IRS2,DHDH,TKT,HK1,PGAM1,ENO3,DCXR,ATF4,PDK2,ONECUT1,GLYCTK,APOD,POFUT2,GNPDA1,TPI1,PDHB,GLB1,SLC25A12,CRY1,FUCA1,PFKL,H6PD,SLC2A1,PFKFB1,PIK3CA,ENO1,PFKP,PCK2,B4GALT1,GALT,MAN2B2,GCLC,MAN2B1,GAA,HK3,FUT9,BP…
GO_POSITIVE_REGULATION_OF_NEURAL_PRECURSOR_CELL_PROLIFERATION	0.577369	1.6345	0	0.0952166	42	28	DLL4,VEGFC,VEGFA,PROX1,GPR37L1,LHX1,CDON,EGF,SMARCD3,FZD3,DISC1,GNG5,GLI3,GLI1,CX3CL1,KDM1A,LYN,PTCHD2,HIF1A,CTNNB1,ZNF335,NOTCH1,ELL3,NES,ASPM,GPR56,KIAA1524,GLI2
GO_POSITIVE_REGULATION_OF_ION_TRANSPORT	0.426419	1.63125	0	0.095259	236	146	TRPC1,CCL2,JPH2,FGF12,WNK3,PDGFB,SCN5A,TMEM27,ATP1B2,WNK1,P2RX5,KCNE2,P2RX7,DPYSL2,ATP1B1,PINK1,PLA2G10,S100A1,NLGN3,PDGFRB,GLRX,ATP8A2,IL1B,HSPA2,CCL5,KCNH2,ANO6,HBP1,UCN,ABAT,WNK4,AGER,F2RL3,SCN1B,DNM2,RAB3B,ABCA7,MAP2K6,TRPV3,STC1,SLC9A1,VAMP8,PRKCD,PLA2R1,ASPH,DLG1,CTSS,TMEM110,GSTM2,F2R,B2M,ARC,PDPK1,PDZK1,AKAP6,AKAP9,HAP1,APOE,TSPO,SUMO1,BDKRB1,RAB3GAP1,P2RY2,STK39,VAMP7,P2RX4,CREB3,HOMER1,…
GO_SECONDARY_METABOLIC_PROCESS	0.617645	1.63031	0.0144928	0.0955078	48	26	TRPC1,CYP1B1,CYP11A1,AKR1C1,TH,AKR1B1,AKR1C2,IL1B,AKR1C3,PMEL,AS3MT,MC1R,DDT,BDH2,AKR7A2,PAM,MYO5A,PON3,EPHX2,ARL1,CYP2D6,COQ6,CBR4,CYP2W1,CTNS,BCL2
GO_RESPONSE_TO_NICOTINE	0.595617	1.62844	0	0.0958691	51	26	CHRNB1,HMOX1,TNF,SLC6A3,TH,NKX6-1,PPARA,ABAT,KCNK1,ATP1A2,RELA,CREB1,HDAC2,CHRNE,BAD,RAPGEF3,SHC1,CASP3,SLC7A11,NFKB1,EDN1,CHRNA5,PDX1,BCL2,KCNJ11,TACR1
GO_MAMMARY_GLAND_MORPHOGENESIS	0.564523	1.62872	0	0.0962583	40	32	WNT4,IGFBP5,TBX2,AREG,ELF3,CSF1R,PTCH1,DDR1,NTN1,KDM5B,CAPN1,TBX3,TGFB1,CAV1,GLI3,BTRC,CSF1,MED1,PML,LRP5,FGFR2,PHB2,TGFBR2,EPHA2,SRC,STAT6,ETV4,SCRIB,VDR,MSX2,BMP4,GLI2
GO_PROTEIN_TETRAMERIZATION	-0.315297	-1.39518	0.105263	0.0976818	135	106	DNM1,CDA,HIST3H3,ACHE,HMGCR,HIST1H4K,HIST1H3H,CCL5,CNGA4,HIST1H4J,LRP4,CTH,GOLGA2,TP73,IGF1R,SRR,INSR,HMGCL,DCXR,CAT,AASS,GFPT1,GPX3,RPS19,PFKL,ACACA,ME1,DHPS,SBF2,ACOT13,HIST1H3I,ANXA2,NUPL1,PDSS2,CRTC2,CRTC3,RXRA,ALDOA,HIST1H4D,UXS1,CUTC,CRYZ,HIST1H3D,SOD2,HM13,HLA-DRB1,ACADS,DECR1,GLS,ATPIF1,HIST1H4I,TRPM7,NUP54,PEX5,S100A10,THG1L,CPSF6,IMPDH2,PCBD1,IDE,CRTC1,MTMR2,NUDT21,CBR4,ALDH5A1,HIST1H4E…
GO_PYRIMIDINE_RIBONUCLEOSIDE_METABOLIC_PROCESS	-0.446141	-1.3946	0.15625	0.0978819	33	21	CDA,APOBEC3F,APOBEC3G,NME7,ENTPD4,UPRT,UPP1,UCK1,APOBEC3C,CMPK1,NME4,AK3,CTPS2,NME6,NME3,UCKL1,UMPS,UCK2,DHODH,NME1,CAD
GO_DNA_CATABOLIC_PROCESS	-0.444679	-1.3939	0.115385	0.0978935	27	23	DNASE1L2,DNASE1,H1F0,DNASE2,ISG20,TATDN1,DNASE1L1,HMGB2,XRN2,KPNB1,CASP3,KPNA1,HMGB1,FBXO18,AIFM1,MUS81,TATDN2,ENDOG,DICER1,DFFA,SETMAR,DFFB,FOXL2
GO_POSITIVE_REGULATION_OF_ORGAN_GROWTH	-0.397875	-1.39401	0.0333333	0.0980088	38	28	TBX2,PROX1,RBPJ,WNT2,AKAP6,CSDA,FGF9,PIN1,HLX,FGFR1,SERP1,HEY2,FGFR2,MAPK14,GATA6,DDX39B,NOTCH1,CDK1,YAP1,MTOR,BASP1,TBX20,CCNB1,NRG1,IL7,ACACB,FGF2,FGF8
GO_NUCLEOSIDE_DIPHOSPHATE_METABOLIC_PROCESS	0.487116	1.62487	0	0.0980378	84	68	PGAM2,ALDOC,PFKFB4,ENO2,PFKFB3,HK2,GPI,AK7,DLG3,LDHA,DLG4,DLG2,PGK1,NUDT7,AMPD3,PFKFB2,GAPDH,DHTKD1,ENTPD8,AKD1,GUK1,AK1,HK1,PGAM1,ENO3,RRM2B,AK4,DLG1,TPI1,NME7,MPP1,PFKL,NUDT18,ENTPD4,PFKFB1,ENO1,PFKP,MAGI3,HK3,ENTPD2,BPGM,BAD,ALDOA,NUDT16,PFKM,MPP2,CMPK1,NME4,AK3,PGM1,AK8,NME6,NME3,OGDH,TJP2,GALK1,ADPGK,CASK,NUDT5,NUDT9,CMPK2,AK2,CARD11,HKDC1,DTYMK,RRM2,NME1,MPP3
GO_APOPTOTIC_NUCLEAR_CHANGES	-0.420525	-1.39197	0.102564	0.0988404	25	22	BLCAP,DEDD2,ACVR1C,H1F0,DNASE2,ACIN1,TARDBP,HMGB2,CDK5RAP3,KPNB1,CASP3,SHARPIN,KPNA1,HMGB1,TOP2A,ERN2,ENDOG,DICER1,GPER,DFFA,DFFB,FOXL2
GO_CELL_AGING	-0.319547	-1.39108	0	0.09923	67	60	TBX2,ARNTL,CDKN1A,MORC3,MNT,ENG,PRKCD,PLA2R1,PRELP,SRF,MAP2K1,LIMS1,SIRT1,TBX3,ICAM1,ILK,NSMCE2,ATM,NUP62,PDCD4,CAV1,ZNF354A,ID2,HMGA1,MME,SMC5,ROMO1,ULK3,SMC6,PML,CTC1,MAPK14,NPM1,HMGA2,CHEK1,ZMIZ1,SOD1,CHEK2,HRAS,OPA1,CALR,MAGEA2B,CDK1,DNAJA3,KAT6A,TERF2,MTOR,ERCC1,BGLAP,BCL2,H2AFX,HSD17B10,ATR,MAPKAPK5,SERPINE1,TP53,WRN,BRCA2,PRMT6,TERT
GO_PURINE_CONTAINING_COMPOUND_BIOSYNTHETIC_PROCESS	-0.311786	-1.38778	0	0.100749	139	106	ADM,NPR3,ADORA2A,SLC26A1,PANK3,PAPSS2,AMPD3,PANK1,C11orf83,PRKAG2,AKD1,GUK1,AK1,TCIRG1,AK4,NME7,GMPR,ACACA,SLC35B2,SLC26A2,PPCDC,ADCY6,PANK2,ATP5C1,MAT2B,NPPA,PANK4,GMPR2,ATP5G2,GBAS,ATP6V0A1,ATP5E,TGFB1,ATP5O,ALDOA,ATP5L,OAS1,PPCS,NT5E,SURF1,ATP5I,MTHFD2L,PAPSS1,DGUOK,NME4,ATP5F1,AK3,GUCY1B3,ATP5H,NME6,ATP5S,ATP5J2,ATP5A1,CHCHD10,ATP5J,NME3,IMPDH2,ATP5D,ADCY9,ATP5G3,PNP,CALCRL,ATP5B,MTAP,APRT,NP…
GO_MUSCLE_ORGAN_DEVELOPMENT	0.423265	1.62186	0	0.100793	277	183	IGFBP5,DLL4,CRYAB,ATF3,ID3,ACTA1,KLHL31,S1PR1,TNNT2,NUPR1,EVC,MURC,MSTN,PROX1,NGFR,NEB,ACHE,MAFF,NPHS1,VAMP5,FOXO4,CSF1R,HBEGF,FOXH1,CDON,EGLN1,FOXP2,RBPJ,GPCPD1,ARID5B,SIX4,SOX6,IGSF8,TGFBR3,POU6F1,SAP30,WNT2,HEG1,SVIL,ASS1,EGR2,ZNF238,STRA6,USP2,LAMA2,CHD2,MEF2D,FOS,VANGL2,FXR1,EGR3,MYL6B,MEF2A,LEMD2,MSX1,GTF3C5,PLAGL1,BTG2,TPM1,ZFPM1,FGFRL1,COPS2,BCL9,MEF2B,SIRT1,TNNI3,XK,SUV420H1,HOMER1,MYL6,…
GO_MEIOSIS_I	-0.387872	-1.38695	0	0.101206	88	57	MSH4,BCL2L11,SYCE1,HSPA2,UBE2B,REC8,KLHDC3,CCNB1IP1,CKS2,SUN1,HORMAD1,ING2,STRA13,C11orf80,SLC2A8,RAD51B,ERCC4,ATM,SYCE2,BAG6,DMC1,RAD50,RNF212,CCNA1,UBR2,PTTG1,RAD21,RAD54B,CDC25B,MSH3,SYCP2,PSMD13,TMEM48,MLH1,TOP2B,LEPREL4,RAD51C,MSH6,FANCM,MSH5,MLH3,APITD1,TOP2A,MSH2,ESPL1,AURKA,XRCC2,FBXO5,MRE11A,TERF1,XRCC3,RAD51D,FANCD2,BRCA2,PLK1,RAD51,TRIP13
GO_REGULATION_OF_GRANULOCYTE_CHEMOTAXIS	0.587316	1.61767	0	0.102596	39	26	CCL2,CD74,RARRES2,IL23A,DAPK2,CXCL1,IL1B,CXCL3,CCL5,IL8,TIRAP,CAMK1D,RAC2,THBS4,S100A14,MPP1,THBS1,RAC1,CXCL2,CX3CL1,CSF1,EDNRA,SLIT2,C3AR1,CCL21,C1QBP
GO_MYELOID_CELL_DIFFERENTIATION	0.408505	1.61784	0	0.103262	189	152	TNF,INHA,VEGFA,IL31RA,BCL6,INHBA,MT1G,THPO,PRTN3,TNFSF9,MB,CDKN1C,UBD,PIK3CD,GAB2,CSF1R,GATA2,RELB,THRA,IL11,CDKN2B,GATA3,KLF2,RBPJ,SOX6,TGFBR3,CIB1,OSTM1,SBNO2,WASF2,PIR,SNRK,PDE2A,NKAP,CEBPA,DYRK3,TRAF6,EFNA2,TIRAP,DNASE2,EPAS1,RPS19,CSF2,JUNB,SRF,JMJD6,KAT8,SLC11A2,MEIS1,ZFPM1,ACIN1,FOXP1,SP3,SMAD5,PTPN2,CD109,PTPN6,SIRT1,TMOD3,SNX10,ARID4A,ANXA2,NFE2L1,PKNOX1,MLL5,CASP9,TGFB1,EPB49,FLVCR1,TNF…
GO_NEGATIVE_REGULATION_OF_SECRETION	0.446406	1.61859	0	0.103386	200	124	TNFRSF9,HMOX1,ANPEP,TNF,IL6,INHA,WNK3,CD74,INHBA,SYT11,WNK1,PPP1R9A,NMB,OSM,FOXP3,BTN2A2,AVPR2,HMGCR,UTS2R,ADRA2B,IL1B,PTGS1,IL11,EGF,PIM3,UCN,ABAT,WNK4,NLRP3,ACVR1C,PARK2,RSAD2,RAB33B,UCP2,MIDN,PTGER4,SIRT4,BMP8A,ABR,FMR1,FKBP1B,ERBB3,OXTR,C1QTNF3,VAMP8,PLA2R1,BRAF,C19orf26,TMBIM6,PDE4C,LGR4,F2R,ACSL4,SERGEF,RAB11FIP5,CRY1,SYTL4,PFKL,ZC3H12A,IL36RN,NPFF,SRCIN1,ANXA5,PNKD,RABGEF1,STK39,VAMP3,RHBD…
GO_REGULATION_OF_TRANSCRIPTION_FROM_RNA_POLYMERASE_II_PROMOTER_IN_RESPONSE_TO_HYPOXIA	0.555547	1.61515	0	0.103855	32	29	EGLN3,CA9,VEGFA,SIRT2,EGLN1,RBPJ,ARNT,EPAS1,RPS27A,UBE2D1,BACH1,UBE2D3,HIF1AN,UBA52,UBE2D2,TCEB2,EGLN2,CITED2,RBX1,EP300,STOX1,CREBBP,HIF1A,TCEB1,EGR1,CUL2,UBB,NOTCH1,VHL
GO_CELLULAR_RESPONSE_TO_VASCULAR_ENDOTHELIAL_GROWTH_FACTOR_STIMULUS	0.569721	1.61583	0.015873	0.104161	30	22	DLL4,VEGFA,MT1G,NR4A1,PDGFRB,EGR3,ERN1,MAPKAPK2,FOXC1,FN1,NRP1,HSPB1,PRKD2,PRKD1,MAPK14,MYO1C,ITGB1BP1,AKT1,NOTCH1,DAB2IP,XBP1,NRP2
GO_CELLULAR_RESPONSE_TO_UV	-0.322791	-1.37898	0	0.105593	66	63	TP53INP1,PTGS2,HYAL3,CERS1,STK11,HYAL1,PPP1R15A,TP73,CDKN1A,POLH,ATF4,MC1R,CRIP1,ZBTB1,MFAP4,CUL4B,NEDD4,DDB2,SIRT1,XPA,CASP9,HIST3H2A,ERCC4,ACTR5,EP300,BAK1,KDM1A,PTN,MME,MDM2,N4BP1,CREBBP,PTPRK,FBXW7,USP47,YY1,EIF2AK4,HYAL2,CHEK1,USP28,XPC,TRIAP1,MAPK9,BAX,TMEM161A,IMPACT,DDB1,INO80,PPID,PIK3R1,EIF2S1,RUVBL2,ATR,NOC2L,PBK,AURKB,MYC,AQP1,TP53,POLD1,PCNA,NFATC4,CDC25A
GO_TRANSMISSION_OF_NERVE_IMPULSE	0.617907	1.61146	0.0327869	0.105692	54	19	CNTNAP1,GRIK2,SCN5A,S1PR1,SCN1B,FKBP1B,KCNMB4,DRD5,CACNA1I,P2RX4,SCN9A,SCN8A,CACNG4,CACNB4,PAFAH1B1,MYH14,SOD1,KCNMB3,GPER
GO_OVULATION	0.624024	1.61084	0.0350877	0.105732	18	15	HPGD,NOS3,PTGS2,FOXO3,IL1B,MMP19,SIRT1,PLA2G4A,NRIP1,EREG,IMMP2L,IL1R1,MLL4,IL4R,ADAMTS1
GO_S_ADENOSYLMETHIONINE_METABOLIC_PROCESS	-0.486959	-1.37846	0.0540541	0.105777	18	16	MTHFR,MAT2B,AHCYL2,APIP,MRI1,OCLN,AHCYL1,GNMT,PEMT,AHCY,MAT1A,MTRR,GAMT,AMD1,MAT2A,DNMT1
GO_ISOPRENOID_METABOLIC_PROCESS	0.448087	1.61248	0.012987	0.105786	126	79	CYP26A1,CYP1B1,IDI1,MVD,RARRES2,AKR1C1,TH,LRP1,HMGCS1,FDFT1,MVK,ALDH8A1,PLB1,HMGCR,PPARD,GGPS1,ABCA4,FDPS,IL1B,BCO2,AKR1C3,GPC6,DHRS3,SCPEP1,STRA6,SDC4,BCMO1,CYP2E1,RETSAT,PECR,SDR16C5,RDH5,AGRN,RDH11,CYP4V2,SRD5A3,APOE,GPC2,ALDH1A3,SRD5A1,PHYH,PDSS2,GPC1,CRABP1,GPC4,HTRA2,HSPG2,APOM,DPM1,ADH5,PNPLA4,RDH14,ALDH1A2,CRABP2,SDC3,DGAT1,CYP2D6,ISPD,NUS1,PMVK,ALDH1A1,LRP8,NAPEPLD,DPAGT1,ALG5,RDH13,DHRS…
GO_STRIATED_MUSCLE_ADAPTATION	0.632124	1.61304	0.0144928	0.105805	23	17	ACTA1,MSTN,ACTN3,PPARGC1A,GSN,IL15,NPPA,INPP5F,CFLAR,KDM4A,CAMTA2,HEY2,PPP3CA,GATA6,RPS6KB1,HDAC4,TCAP
GO_PLATELET_DEGRANULATION	0.479512	1.61221	0.0123457	0.106021	107	69	FIGF,VEGFC,SPARC,SERPING1,PDGFB,VEGFA,VCL,RARRES2,QSOX1,A1BG,SERPINA1,STXBP1,SEPP1,HABP4,EGF,TGFB3,PSAP,ISLR,VEGFB,LAMP2,CD63,PECAM1,ALB,APP,TMSB4X,PROS1,ITGA2B,THBS1,CD9,CYB5R1,APLP2,FN1,FAM3C,GAS6,CALM2,TGFB1,EPB49,ALDOA,PCDH7,SERPINF2,CFD,TLN1,LYN,ECM1,CLU,CDC37L1,CTSW,CALM3,WDR1,ABCC4,BRPF3,PHACTR2,SOD1,LGALS3BP,SERPINA3,CALM1,TIMP1,ITIH4,TGFB2,TMX3,PDGFA,ACTN4,FLNA,SYK,ACTN1,SERPINE1,SRGN,TU…
GO_REGULATION_OF_CD4_POSITIVE_ALPHA_BETA_T_CELL_ACTIVATION	0.597684	1.61025	0.0147059	0.106172	38	22	IL6,BCL6,FOXP3,IL23A,GATA3,CD55,SOCS5,NLRP3,AGER,C10orf54,RARA,RC3H1,PRKCZ,RIPK2,HLX,PRKCQ,CD83,ANXA1,HMGB1,CD86,IL4R,LGALS9
GO_ORGANIC_HYDROXY_COMPOUND_METABOLIC_PROCESS	0.414226	1.61149	0	0.106411	482	343	LSS,PCK1,TRPC1,INSIG1,LPIN1,CYP1B1,SLC5A3,AOC2,SLC6A3,IDI1,ACSS1,PLA2G4C,MSMO1,ACSS2,PCSK9,HSD17B7,CYP11A1,SQLE,CUBN,CRYM,LDHA,MVD,SMPD3,EBP,DHCR7,SULT1B1,AKR1C1,SMPD1,INSIG2,PLCB2,TH,HMGCS1,ACHE,C14orf1,SCARF1,PLA2G10,FDFT1,MOGAT3,MVK,LPIN2,AKR1B1,NSDHL,NPC1,PLB1,LEPR,ABCG1,HMGCR,CYP39A1,SLC22A4,PPARD,TM7SF2,GGPS1,MAOA,LDLR,SLC44A4,CYP8B1,SLC27A5,NR4A2,ACLY,IP6K2,FDPS,DMGDH,HSD17B3,SLCO1B3,GATA3…
GO_RESPONSE_TO_INTERLEUKIN_6	0.590971	1.60775	0	0.108313	26	19	CCL2,FOXA2,IL6,PPARGC1A,SELPLG,SBNO2,IL6R,RELA,STAT3,GAB1,ENTPD2,FER,CTR9,CHI3L1,ST3GAL6,NFKB1,SMAD4,IL6ST,PHB
GO_SOMATIC_DIVERSIFICATION_OF_IMMUNOGLOBULINS	-0.470019	-1.37443	0.0384615	0.10835	29	23	POLL,POLM,SWAP70,RNF168,LIG4,PMS2P5,TCF3,PMS2P1,MSH3,PMS2,MLH1,RNF8,NBN,EXOSC3,MSH6,ERCC1,MSH2,CTNNBL1,POLQ,HSPD1,UNG,PRKDC,EXO1
GO_REGULATION_OF_RNA_STABILITY	-0.346471	-1.37276	0	0.109054	139	127	HSPA1A,CPEB3,CARHSP1,TNFSF13,PRKCA,ZC3H12D,ZFP36L1,XRN1,FMR1,ZFP36,TIRAP,PRKCD,QKI,PSMD10,RC3H1,RPS27A,ZC3H12A,CIRBP,PUM1,RNASEL,YWHAZ,CSDA,UBA52,DCP1A,CCRN4L,DCP2,PABPC1,MAPKAPK2,METTL14,CNOT6L,PSMB9,UPF1,PSMA2,PUM2,HSPB1,RBM38,HNRNPC,TARDBP,EXOSC1,MEX3D,PSME1,PSMC6,PAIP1,RBM24,PSMB7,PSMD4,PSMA4,MYD88,MAPK14,YBX1,PSMD9,PSMB5,PSMB1,HNRNPD,PSME4,PSMA1,YTHDF2,TNPO1,PSMD3,PSMB4,PSMC2,EXOSC7,XPO1,PCB…
GO_RNA_POLYADENYLATION	-0.414143	-1.3721	0.142857	0.109232	29	27	APP,ZC3H3,PABPC1,CSTF3,SSU72,CDC73,PAPOLA,PCF11,WDR33,PAPD4,AHCYL1,PAPOLG,PAF1,CPSF6,TUT1,SYMPK,CSTF1,NUDT21,CPSF2,PABPC1L,CLP1,GRSF1,CPSF1,LEO1,MTPAP,PNPT1,CSTF2
GO_MATING_BEHAVIOR	0.644269	1.60446	0.047619	0.110042	23	15	TH,THRA,DMRTA1,PPP1R1B,PTEN,GRN,MAPK8IP2,DRD5,NCOA1,APP,THRB,HEXB,SERPINE2,UBE2Q1,NCOA2
GO_LEUKOCYTE_MEDIATED_IMMUNITY	0.429697	1.60508	0	0.110539	189	109	RFTN1,C2,IL6,RAET1G,SERPING1,CD74,IL31RA,GCNT3,NR4A3,PIK3CD,KLRD1,FOXP3,C1R,MICB,MICA,ULBP2,ULBP1,C3,GATA2,TREM1,GATA3,C4A,CD55,IRF7,BCL3,IL6R,PI4K2A,LYST,ADAM17,POU2F2,BCL10,S100A13,SWAP70,VAMP8,PRKCD,INPP5D,DLG1,BTN3A3,RNF168,CXCL5,PRDX1,C1RL,VAMP2,LIG4,PTPN6,STXBP2,VAMP7,GNL1,BTN3A2,C4B,CTSH,CFI,SNAP23,RAB27A,ICAM1,C4BPB,MLL5,RAET1L,MILR1,SPON2,KDM5D,IRAK4,CEBPG,ULBP3,TUSC2,JAGN1,STXBP3,C1S,LY…
GO_NEGATIVE_REGULATION_OF_PROTEIN_COMPLEX_DISASSEMBLY	-0.29089	-1.36836	0	0.111264	170	154	TNF,SCIN,AURKC,ADD2,STARD9,SPTB,C16orf45,BIRC3,ARHGEF10,EML1,TMOD1,GSN,CIB1,PLEKHH2,MAP1A,GOLGA2,MAP9,TNKS,MID1,PLK1S1,MID1IP1,SWAP70,KIAA1377,NEK6,DLG1,UVRAG,CAPZA3,BIRC2,HAUS4,SUN2,ZNF207,HDAC6,TMOD3,HDAC3,DCTN2,RHOA,RPS3,LIMA1,CDC14A,SPAST,XIAP,EPB49,SBDS,SPTAN1,AVIL,EPS8,CHD3,TMOD2,TWF1,NEK7,RAB11A,KATNB1,SPICE1,NCOR1,LZTS2,CAPZA1,SPTBN5,CLASP1,OFD1,DYNC1H1,HDGFRP3,CSNK1D,RDX,CAPZB,PLK2,APC,K…
GO_REGULATION_OF_SODIUM_ION_TRANSMEMBRANE_TRANSPORT	0.53421	1.60001	0.015873	0.11156	48	33	FGF12,WNK3,SCN5A,ATP1B2,PCSK9,ATP1B1,GLRX,ATP1A2,SCN1B,DNM2,SNTA1,SLC9A1,CAMK2D,DLG1,STOM,NEDD4,ARF1,PRKCE,NEDD4L,SCN3B,ATP2B4,ATP1B3,FXYD5,UTRN,COMMD1,TESC,PTPN3,YWHAH,RANGRF,SLC9A3R1,ACTN4,GPD1L,WNK2
GO_METANEPHROS_MORPHOGENESIS	0.599132	1.60037	0.028169	0.11189	28	19	WNT4,CALB1,LHX1,PDGFRB,PAX8,WNT7B,SIX2,HES1,LGR4,FMN1,PKD1,SOX8,SOX9,KIF26B,CTNNB1,PKD2,FRAS1,BMP4,FOXJ1
GO_REGULATION_OF_SMAD_PROTEIN_IMPORT_INTO_NUCLEUS	-0.459007	-1.3668	0.0909091	0.11215	16	15	TGFB3,DAB2,FAM89B,TGFBR1,TGFB1,NOV,PBLD,RBPMS,BMPR1A,WWTR1,SMAD4,PARP1,BMP4,POU5F1,BMP6
GO_NEGATIVE_REGULATION_OF_CELL_GROWTH	0.418081	1.60062	0	0.112335	170	134	FRZB,DACT3,CRYAB,ESR2,TNK1,IFRD1,BCL6,INHBA,OSGIN1,BTG1,CDA,SEMA4A,SEMA3G,ING1,RERG,PPARD,TSPYL2,SPG20,CDKN1B,IP6K2,GNG4,CDKN2D,SERTAD2,SEMA6C,GDF9,RRAD,SEMA3E,SEMA6B,SERTAD3,STK11,NTN1,HYAL1,CDKN2C,CDKN1A,NAIF1,ZC3H12D,SEMA3C,CTDP1,SEMA5A,EAF2,SPP1,SEMA4G,CDKN2AIP,BCL11A,SEMA4B,PPP2CA,PLXNA3,MSX1,PTPRJ,BDKRB1,ENO1,NDRG3,BMPR2,SEMA7A,SIRT1,FLCN,ADIPOR1,NPPA,DCUN1D3,NRP1,CRLF3,RNF6,SMARCA2,ACVR1B,…
GO_NEGATIVE_REGULATION_OF_STEROID_METABOLIC_PROCESS	0.597619	1.60149	0	0.112395	24	18	WNT4,INSIG1,PROX1,INSIG2,SNAI2,APOE,SNAI1,REST,ATP1A1,ERLIN1,BMP2,GFI1,ERLIN2,SOD1,NFKB1,SCAP,CYP27B1,FGF19
GO_NUCLEAR_IMPORT	-0.308618	-1.36555	0	0.11263	129	112	TNF,BCL6,KPNA7,NFKBIA,TXNIP,CBLB,ARNTL,SIX2,EGF,TGFB3,AKR1C3,BCL3,RANBP6,NCKIPSD,RANBP17,TRPS1,HES1,CEP57,HTATIP2,RPL23,MAPK3,PTTG1IP,F2R,SNUPN,STAT3,RPAIN,GEMIN7,NUP98,SNRPG,KPNA5,FGF9,RERE,NUPL1,NUP62,TGFB1,JAK2,IPO13,KPNA4,NUTF2,PDIA3,JUN,PML,NUP133,CTNNB1,KPNB1,PPP3CA,SNRPD2,ADAR,RBM22,DAG1,TNPO3,NUP54,KPNA3,MCM3AP,TNPO2,TNPO1,RAE1,SMN1,SEC61B,MAPK1,PPP1R10,KPNA6,PHB2,NUP205,KPNA1,C11orf73,AK…
GO_GLUTAMINE_FAMILY_AMINO_ACID_METABOLIC_PROCESS	-0.370202	-1.36477	0.0769231	0.113179	65	50	NOS3,NOXRED1,DDAH2,ARG2,ASS1,SIRT4,GLUL,GFPT1,OAT,GAD1,FTCD,GCLM,MECP2,ASRGL1,GCLC,GGT1,GOT1,GLUD1,GFPT2,FAH,GLS,NAGS,GLS2,CTPS2,ASNS,ALDH4A1,GGH,AGMAT,PHGDH,ALDH5A1,FPGS,DDAH1,GMPS,PRODH,ASNSD1,NIT2,PPAT,ALDH18A1,MTHFS,PYCR1,ASL,GOT2,PYCR2,CPS1,AMDHD1,PYCRL,SLC1A3,PFAS,CAD,AADAT
GO_METANEPHROS_DEVELOPMENT	0.499131	1.59567	0	0.113925	81	52	WNT4,ID3,PDGFB,IRX3,CALB1,LHX1,PDGFRB,PAX8,FOXD1,EYA1,WNT7B,PTCH1,SIX2,GATA3,SIX4,FBN1,HES1,LGR4,FMN1,OSR1,OSR2,APH1A,CTSH,GLI3,PKD1,SOX8,NF1,SOX9,ID2,GDF11,ROBO2,NIPBL,KIF26B,CTNNB1,HOXC11,LAMB2,EGR1,BMP7,PKD2,STAT1,SMAD4,IRX2,DLG5,FRAS1,ACAT1,SIX1,BCL2,BMP4,BASP1,RDH10,FOXJ1,FGF8
GO_NEGATIVE_REGULATION_OF_LOCOMOTION	0.42176	1.59385	0	0.114162	263	194	WNT4,IGFBP5,DLL4,IGFBP3,CCL2,PTX3,HMOX1,CYP1B1,PADI2,TP53INP1,CHRD,CXCL13,VCL,ARRDC3,SULF1,C16orf45,WAS,LRP1,SEMA4A,SEMA3G,PPARGC1A,HDAC5,FUZ,PPARD,MMRN2,TRIM31,GATA3,SEMA6C,PTPRM,GSN,MID2,SEMA3E,AGER,SEMA6B,ACVR1C,CLIC4,PTGER4,DPYSL3,DACH1,SRGAP2,SEMA3C,ABR,RRAS,KLF4,SPINT2,STARD13,PTEN,RAP2B,IFITM2,SRGAP3,SCAI,STC1,ENG,SNX3,STK24,APOD,BRAF,SEMA5A,GSK3B,AP1AR,GPR173,CD63,VASH1,SEMA4G,PLXNB3,SEMA…
GO_REGULATION_OF_ORGAN_GROWTH	-0.349832	-1.36301	0.027027	0.114222	73	55	TBX2,PROX1,BCL2L11,RBPJ,WNT2,TP73,PTEN,CTDP1,AKAP6,CSDA,WWC3,PTK2,SAV1,FGF9,FOXC1,NOG,LATS2,FLVCR1,MAPK11,STK3,PIN1,GJA1,LATS1,HLX,FGFR1,SERP1,HEY2,FGFR2,MAPK14,GATA6,FXN,WWC2,POR,DDX39B,SOD1,STK4,TGFBR2,GSK3A,NOTCH1,CARM1,CDK1,YAP1,MTOR,WWC1,BASP1,TBX20,CCNB1,NRG1,NKX2-5,IL7,ACACB,FGF2,DUSP6,FGF8,FGF20
GO_REGULATION_OF_NEUROTRANSMITTER_TRANSPORT	0.539666	1.59625	0.0128205	0.114371	64	37	SYT11,PPP1R9A,RIMS1,RAB3A,CPLX3,STXBP1,STX1B,ATP1A2,PER2,PARK2,RAB3B,GRIK5,PTGER4,RIMS3,FMR1,STX1A,BRAF,KCNMB4,SPHK1,RAB5A,RAB3GAP1,PNKD,SNCG,RAP1A,NF1,NAPA,SEPT5,UNC13B,LRRK2,DTNBP1,SLC30A1,PFN2,SYT12,TOR1A,ATP2A2,KCNC4,GPER
GO_MRNA_CLEAVAGE	-0.455819	-1.36245	0.125	0.114437	21	19	ERN1,NCBP2,CSTF3,EIF2C4,PCF11,WDR33,EIF2C3,MOV10,TUT1,CSTF2T,EIF2C1,EIF2C2,CSTF1,CPSF2,CLP1,POP4,CPSF1,NCBP1,CSTF2
GO_REGULATION_OF_GLIAL_CELL_DIFFERENTIATION	0.495031	1.59659	0	0.11466	59	43	CXCR4,RNF112,GPR37L1,MYCN,DUSP10,SLC45A3,SIRT2,DLX2,IL1B,NKX6-1,SPINT1,EPHA4,TP73,HES1,RELA,RHEB,BIN1,MECP2,HDAC2,NOG,DLX1,MBD1,SERPINE2,NF1,ID2,PPARG,ID4,BMP2,CTNNB1,LIF,WDR1,NOTCH1,CDK1,CLCF1,TNFRSF21,MTOR,IL6ST,PRPF19,PRMT5,ATF5,BMP4,ZNF488,DICER1
GO_DETECTION_OF_ABIOTIC_STIMULUS	0.499342	1.594	0	0.114711	117	49	TMC1,PKD1L2,KCNK4,GUCA1B,OPN3,SAG,PDE6G,GNGT2,ABCA4,ATP8A2,STRC,PDZD7,FYN,CDS1,UNC119,DENND5B,RGS9BP,SDR16C5,RDH11,BEST1,DENND5A,PAWR,ARRB1,PLEKHB1,PKDREJ,JUP,PKD1,SERPINE2,GNAQ,PITPNM1,NR2F6,ITGA2,CCDC66,CACNB4,GNA11,ARRB2,GNB1,LXN,PKD2,ADORA1,NR2E3,MKKS,ANO1,TCAP,RP1,RRH,NTSR1,TIMELESS,TACR1
GO_POSITIVE_REGULATION_OF_DNA_TEMPLATED_TRANSCRIPTION_ELONGATION	-0.440601	-1.35845	0.0384615	0.116937	23	22	ELL,GTF2F1,EAPP,CDC73,BRD4,SUPT4H1,CTR9,TCEB1,PAF1,ERCC6,HMGN1,SUPT6H,DDX39B,SUPT5H,GTF2F2,THOC5,THOC1,ELL3,RTF1,LEO1,WDR61,SUPT16H
GO_TETRAHYDROFOLATE_METABOLIC_PROCESS	-0.443759	-1.35737	0.0322581	0.117215	21	18	MTHFR,GCH1,ALDH1L2,FTCD,SARDH,MTHFD2,DHFRL1,MTHFD2L,ATPIF1,MTHFD1L,SHMT2,GART,MTHFS,SHMT1,DHFR,ATIC,MTHFD1,TYMS
GO_REGULATION_OF_DOUBLE_STRAND_BREAK_REPAIR_VIA_HOMOLOGOUS_RECOMBINATION	-0.522672	-1.3574	0.181818	0.117406	19	16	TERF2IP,HELB,PPP4R2,KDM1A,FIGN,SIRT6,KIAA0146,PPP4C,CHEK1,FBXO18,RTEL1,FIGNL1,POLQ,RPA2,RAD51,RAD51AP1
GO_REGULATION_OF_HEART_GROWTH	-0.395411	-1.3548	0.04	0.118856	42	33	TBX2,PROX1,RBPJ,WNT2,TP73,CTDP1,AKAP6,SAV1,FGF9,NOG,MAPK11,PIN1,GJA1,FGFR1,HEY2,FGFR2,MAPK14,GATA6,DDX39B,TGFBR2,GSK3A,NOTCH1,CDK1,MTOR,BASP1,TBX20,CCNB1,NRG1,NKX2-5,ACACB,FGF2,DUSP6,FGF20
GO_CELLULAR_RESPONSE_TO_HEAT	0.538653	1.58925	0.0434783	0.118942	36	28	HSPA6,HMOX1,IL1A,HSPA1A,HSPA1B,CDKN1A,ATXN3,CLPB,PDCD6,THBS1,HDAC2,SLU7,HTRA2,NF1,HSF1,LYN,RBBP7,MYOF,C11orf73,IRAK1,C8orf4,TPR,POLR2D,CXCL10,ANO1,EIF2S1,ST8SIA1,MKI67
GO_REGULATION_OF_SPROUTING_ANGIOGENESIS	0.60268	1.58845	0	0.119264	28	21	DLL4,VEGFA,PTGS2,ITGA5,HDAC5,MMRN2,HDAC9,CIB1,KLF4,STARD13,JAK1,PDCD10,SRPX2,RHOA,MAP2K5,SYNJ2BP,ITGB1BP1,HMGB1,NOTCH1,HDAC7,FGF2
GO_NEGATIVE_REGULATION_OF_CELL_CYCLE_G1_S_PHASE_TRANSITION	-0.318249	-1.35282	0	0.12028	98	90	MYO16,PRMT2,ARID3A,CDKN1B,CDKN2B,MUC1,PPP2R5C,TP73,CDKN1A,ZC3H12D,SOX4,PTEN,GADD45A,RBL2,RPS27A,TFDP2,PLAGL1,BTG2,ZNF655,PLK3,CNOT4,UBA52,FBXO7,KANK2,CTDSP2,CNOT6L,ATM,SFN,CNOT7,CNOT3,CDC73,FBXO31,EZH2,RBM38,EP300,RB1,CNOT8,GIGYF2,TNKS1BP1,MEN1,MDM4,CNOT2,MDM2,PML,PLK2,BRD7,NPM1,CNOT1,E2F7,ZNF385A,CDC25C,CNOT6,PIDD,PCBP4,CHEK2,UBB,PKD2,CASP2,SUSD2,TRIAP1,NACC2,BAX,C2orf29,CDK2,CTDSP1,CNOT10,CARM1…
GO_CELLULAR_RESPONSE_TO_TOXIC_SUBSTANCE	0.60101	1.58496	0.0121951	0.121605	25	19	PPP1R9A,PINK1,CDKN1B,IL1B,CERS1,PARK2,PPP1R15A,SLC9A1,PLA2G4F,CRIP1,OGT,PLA2G4A,ABTB2,RAB10,EP300,MDM2,HIF1A,HSPA5,HMBS
GO_NEURON_MATURATION	0.589611	1.58414	0.0136986	0.1217	30	20	RND1,CDKN1C,SCARF1,GLDN,NR4A2,AGRN,LGI4,CLN5,APP,SCLT1,MECP2,MTCH1,RB1,GNAQ,NTN4,FARP2,KCNIP2,PICK1,ANKS1A,IRX5
GO_CALCIUM_ION_TRANSMEMBRANE_TRANSPORT	0.446459	1.58514	0	0.12203	159	81	TRPC1,TMC1,PKD1L2,JPH2,DDIT3,ERO1L,ORAI3,GPM6A,P2RX7,BBC3,JPH3,NOL3,ANO6,ITPR1,PDE2A,DENND5B,ATP2A1,FKBP1B,TRPV3,MCU,GRIN3B,ASPH,MICU1,F2R,SLC25A25,IBTK,ATP2C2,RASA3,ATP2A3,SLC24A6,DENND5A,CACNA1I,ANXA5,TPCN1,C22orf32,ITGAV,GAS6,PLCG2,CATSPER2,PKDREJ,CACNB3,PKD1,PRKCE,ATP2B4,SLC8A2,LCK,CACNB1,STIM2,TRPV2,TRPC4AP,TRPM4,TRPC6,CACNG4,ZP3,CACNB4,MCOLN2,ATP2B1,PSEN1,CACNA1H,TRPM7,FKBP1A,SLC24A1,CATSPE…
GO_POSITIVE_REGULATION_OF_EMBRYONIC_DEVELOPMENT	0.578232	1.58436	0.0327869	0.122278	33	24	WNT4,FOXA2,WNT2B,LHX1,GATA3,SIX4,WNT2,HES1,OSR1,PLCB1,OSR2,NR2C2,GNB2L1,CLASP1,PHLDB2,STOX1,AMOT,CTNNB1,DAG1,PAFAH1B1,SIX1,CLASP2,RBM19,PHLDB1
GO_ER_NUCLEUS_SIGNALING_PATHWAY	0.53516	1.58168	0.0289855	0.123276	34	32	CCL2,INSIG1,ATF3,DDIT3,INSIG2,HERPUD1,IL8,PPP1R15B,ATF4,GSK3B,WFS1,MBTPS1,EIF2A,ATG10,ATF6B,EIF2AK3,ERLIN1,NFE2L2,CCDC47,ASNS,ERLIN2,ATF6,MBTPS2,HSP90B1,CALR,HSPA5,SCAP,ATP2A2,XBP1,LMNA,EIF2S1,TP53
GO_POSITIVE_REGULATION_OF_FAT_CELL_DIFFERENTIATION	0.518625	1.58221	0.0121951	0.123603	51	34	FRZB,LMO3,RARRES2,PTGS2,SNAI2,PPARD,PRDM16,CEBPA,C10orf116,CREB1,ZC3H12A,CEBPB,CCRN4L,SAV1,METRNL,SH3PXD2B,ASXL2,CREBL2,STK3,KLF5,TRPM4,ID2,PPARG,BMP2,WDFY2,LRP5,MAPK14,ZNF385A,STK4,AKT1,CARM1,TMEM64,XBP1,ZBTB7C
GO_CYTOSKELETON_DEPENDENT_CYTOKINESIS	-0.384601	-1.34672	0.0666667	0.124249	39	36	MYH10,MITD1,SNX33,BBS4,RHOA,USP8,STAMBP,CNTROB,SPAST,CUL7,SPIRE1,SPIRE2,BIN3,ACTR3,CHMP4B,RASA1,APC,KIAA0196,KIF20A,CKAP2,ACTR2,STMN1,SNX9,KIF4B,CEP55,GTPBP8,ALKBH4,NUSAP1,SPTBN1,RACGAP1,KIF23,KIF4A,ANLN,SNX18,AURKB,PLK1
GO_POSITIVE_REGULATION_OF_PEPTIDE_SECRETION	0.477	1.57993	0.025974	0.124275	93	57	APLN,TMEM27,KISS1,TFR2,PPARD,NKX6-1,RAB8B,PFKFB2,GIPR,FAM132A,UCN,ABAT,NLGN2,IRS2,PTGER4,SOX4,PPP3CB,GLUL,MCU,STX4,AACS,ILDR1,ARRB1,PLA2G6,BAD,PHPT1,JAK2,PRKCE,HFE,GLUD1,NNAT,GJA1,C2CD2L,PFKM,ARHGEF7,NCOA6,TARDBP,TRPM4,TCF7L2,HLA-DRB1,SERP1,HIF1A,PSMD9,SRI,CAPN10,LIF,ISL1,GPLD1,S100A9,DOC2B,ADORA1,OXCT1,ANO1,PDX1,GPER,VSNL1,RASL10B
GO_RESPONSE_TO_GAMMA_RADIATION	-0.351247	-1.3459	0.0645161	0.124609	50	44	CCL2,CRYAB,IL1B,GATA3,SOCS3,TP73,TRIM13,LIG4,GTF2H5,ELK1,CYBA,DCUN1D3,ATM,CAV1,BAK1,KDM1A,POLG,MEN1,PRKAA1,PML,C12orf5,TLK2,EGR1,ERCC6,CHEK2,BAX,GPX1,YAP1,CXCL10,XRCC5,BCL2L1,BCL2,H2AFX,XRCC6,TMEM109,ATR,XRCC2,MYC,TP53,FANCD2,WRN,BRCA2,RAD51,PRKDC
GO_MYELOID_CELL_HOMEOSTASIS	0.447622	1.57649	0.0113636	0.125076	88	72	HMOX1,IL6,INHA,VEGFA,BCL6,INHBA,GPI,MB,FOXP3,BCL2L11,THRA,GATA3,KLF2,AMPD3,SOX6,TGFBR3,RPS24,DYRK3,DNASE2,EPAS1,RPS19,SRF,JMJD6,SLC11A2,PRDX1,HCAR2,ZFPM1,ACIN1,SP3,SMAD5,PTPN2,TMOD3,ARID4A,NFE2L1,PKNOX1,MLL5,EPB49,FLVCR1,JAK2,CEBPG,AXL,HIPK2,RB1,BAK1,L3MBTL3,LYN,ID2,MED1,ATPIF1,SFXN1,ADD1,NCSTN,ADAR,CASP3,ERCC2,HOXB6,G6PD,SLC25A38,TRIM10,MAEA,SOD1,HCLS1,ANXA1,ITPKB,HMGB1,BAX,BMP4,RPS6,PDE4B,RPS14…
GO_HEART_TRABECULA_MORPHOGENESIS	0.550717	1.57877	0.0266667	0.12511	26	22	DLL4,S1PR1,NACA,FOXH1,EGLN1,RBPJ,TGFBR3,HEG1,SRF,UBE4B,SOS1,FHL2,MED1,HEY2,FKBP1A,HEY1,C20orf160,OVOL2,NOTCH1,ADAMTS1,NRG1,NKX2-5
GO_REGULATION_OF_NEUROTRANSMITTER_SECRETION	0.532722	1.57574	0.0149254	0.125493	51	33	SYT11,PPP1R9A,RIMS1,RAB3A,CPLX3,STXBP1,STX1B,PARK2,GRIK5,PTGER4,RIMS3,FMR1,STX1A,BRAF,KCNMB4,SPHK1,RAB5A,RAB3GAP1,PNKD,SNCG,RAP1A,NF1,NAPA,SEPT5,UNC13B,LRRK2,DTNBP1,SLC30A1,PFN2,SYT12,ATP2A2,KCNC4,GPER
GO_REGULATION_OF_CARBOHYDRATE_METABOLIC_PROCESS	0.428583	1.57668	0.0113636	0.125504	172	125	IGFBP5,IGFBP3,FOXA2,DDIT4,PGAM2,IL6,PDK1,PDGFB,PPP1R3B,ACTN3,PPP1R3G,PPP1R3F,P2RX7,NR1D1,UGT1A6,PPARGC1A,PDK4,SLC45A3,LEPR,PDK3,EGF,SESN2,PPARA,PFKFB2,FAM132A,PRKAG2,PPP1R3E,PARK2,IRS2,KAT2B,PHKG2,MIDN,PTGER4,GOLGA2,PGAM1,INSR,PDK2,TMEM59,GFPT1,C1QTNF3,IL15,GSK3B,FOXO1,LCMT1,ARNT,STAT3,PPP1CB,PFKFB1,PRKAG1,PTPN2,TINF2,DYRK2,SIRT1,ADIPOR1,OGT,AP2A1,TGFB1,CLTC,MST1,BPGM,PHLDA2,ACER2,BAD,MLXIPL,INPP…
GO_CORONARY_VASCULATURE_DEVELOPMENT	0.536126	1.5744	0.030303	0.12558	37	29	VEGFA,PCSK5,PDGFRB,MYH10,LTBP1,ADAMTS6,DNM2,C5orf42,VEGFB,DYNC2H1,PLXND1,SRF,PRDM1,SMAD6,NRP1,SEC24B,MEGF8,SUFU,ZFP161,SETD2,HEY2,NDST1,TAB1,GATA6,PTK7,AP2B1,NOTCH1,SNX17,DCTN5
GO_AUTOPHAGOSOME_ORGANIZATION	0.508214	1.57723	0.0136986	0.125584	44	39	TP53INP2,TP53INP1,ATG9B,GABARAPL1,MAP1LC3B2,MAP1LC3A,GABARAPL2,WDR45,WIPI1,WDR45L,RAB1A,STX12,RB1CC1,ATG14,ATG9A,ATG4A,ATG4D,ATG12,ATG2A,ATG4C,PIK3C3,ATG5,ATG4B,RAB23,ATG2B,PACS2,TRAPPC8,KIAA1324,WIPI2,PSEN1,C12orf44,BECN1,ATG3,ATG16L1,MFN2,ATP13A2,STX17,ATG16L2,MAP1LC3C
GO_NEGATIVE_REGULATION_OF_NOTCH_SIGNALING_PATHWAY	0.520662	1.57372	0	0.125598	28	26	DLL4,BCL6,NFKBIA,DLX2,GATA2,CHAC1,MAGEA1,BEND6,MMP14,EGFL7,RFNG,HIF1AN,NUMB,GDPD5,DLX1,LFNG,HEY2,NRARP,FBXW7,HEY1,BMP7,DLK2,OVOL2,C8orf4,C12orf52,SLC35C1
GO_SENSORY_PERCEPTION_OF_CHEMICAL_STIMULUS	-0.311213	-1.34361	0.0555556	0.125675	524	77	SCNN1B,OR5J2,SLC6A3,NXNL2,PLCB2,CST1,OR2A4,OR2H2,TAS2R41,SCNN1A,OR13J1,OR10H2,OR2A7,CNGA4,OR10J3,OR5M8,TAS2R31,AZGP1,OR13H1,SCNN1D,OR52H1,OR52B6,OR10AD1,GNAS,OR10H1,BBS4,OMP,TAS2R4,UBR3,PDE4A,TAS2R20,OR1F1,TAS2R50,TAS2R43,GJB4,TAS2R13,OR1F2P,TAS2R30,OR4F3,TAS2R5,OR1K1,TAS1R3,TAS2R14,OR5D14,OR11H12,OR10J1,B3GNT2,GNB1,OR11H2,FZD2,WNT10B,RTP4,OR5B21,ITPR3,MKKS,TAS2R3,REEP2,OR10S1,TAS2R19,OR2M2,OR8G2…
GO_PEPTIDYL_LYSINE_TRIMETHYLATION	-0.413836	-1.34386	0.138889	0.125737	25	25	METTL20,ARID4B,MLL,SUV420H1,OGT,ARID4A,SUV420H2,TET2,CTR9,SETD2,SETD3,TET3,METTL21D,ZNF335,MLL4,HIST1H1C,FAM86A,RTF1,HIST1H1E,HIST1H1D,SUV39H2,SETD4,WDR61,SUV39H1,BEND3
GO_REGULATION_OF_CYTOKINE_PRODUCTION_INVOLVED_IN_IMMUNE_RESPONSE	0.517072	1.57443	0.0142857	0.126297	57	37	HMOX1,TNF,CD74,BCL6,NR4A3,GPRC5B,FOXP3,HLA-A,GATA3,TGFB3,NLRP3,RSAD2,TRAF6,BCL10,TRIM6,C10orf54,TLR3,B2M,ATG5,SEMA7A,PRKCZ,TRAF2,TGFB1,SPON2,FZD5,HFE,TRPM4,BST2,F2RL1,MALT1,MAP3K7,TGFB2,CUEDC2,TLR4,TNFRSF14,IRAK3,ANGPT1
GO_REGULATION_OF_SYNAPTIC_VESICLE_TRANSPORT	0.583995	1.57238	0.0434783	0.126823	31	25	DNM1,PINK1,RAB3A,STXBP1,STX1B,PARK2,GRIK5,RIMS3,FMR1,STX1A,BRAF,SYNJ1,BTBD9,RAB5A,RAB3GAP1,CNIH2,RAP1A,NAPA,SEPT5,UNC13B,CDK5,LRRK2,PFN2,TOR1A,ATP2A2
GO_POSITIVE_REGULATION_OF_CYTOKINE_PRODUCTION_INVOLVED_IN_IMMUNE_RESPONSE	0.574912	1.57458	0.0571429	0.126924	30	21	CD74,NR4A3,GPRC5B,HLA-A,GATA3,NLRP3,RSAD2,TRAF6,BCL10,TRIM6,B2M,SEMA7A,PRKCZ,TRAF2,SPON2,FZD5,F2RL1,MALT1,MAP3K7,TLR4,TNFRSF14
GO_REGULATION_OF_CARDIAC_MUSCLE_CELL_PROLIFERATION	-0.416554	-1.34062	0.0645161	0.12796	29	23	TBX2,RBPJ,WNT2,TP73,SAV1,FGF9,NOG,MAPK11,GJA1,FGFR1,HEY2,FGFR2,MAPK14,GATA6,TGFBR2,NOTCH1,CDK1,TBX20,CCNB1,NRG1,NKX2-5,FGF2,FGF20
GO_CARBOHYDRATE_BIOSYNTHETIC_PROCESS	0.450463	1.57046	0	0.128563	121	90	PCK1,PPP1R3C,PGAM2,ATF3,ALDOC,GBE1,PGM5,ENO2,GPI,NR1D1,AKR1B1,PPARGC1A,SLC25A1,PGK1,GYG2,GAPDH,ST6GALNAC6,PER2,CHST15,TKT,PHKG2,CSGALNACT2,PGAM1,ENO3,ATF4,HAS3,ISYNA1,B3GALT1,TPI1,RPS27A,PHKG1,SLC25A12,CRY1,EXT2,SLC2A1,PFKFB1,ENO1,EXT1,UBA52,PCK2,B4GALT1,IMPAD1,B3GNT1,CHST11,GLT8D2,BPGM,CRTC2,IMPA1,ALDOA,GOT1,GLT8D1,PGD,MGAT2,PGM2,ST6GALNAC5,CHST10,EPM2A,GYS1,MDH1,UGP2,PGM1,NDST1,B3GNT3,FUT8,G6PD…
GO_DEFENSE_RESPONSE_TO_GRAM_POSITIVE_BACTERIUM	0.513852	1.57078	0.0131579	0.128706	72	37	LTA,TNF,ADM,IL6,HIST1H2BJ,P2RX7,HLA-A,PGLYRP3,HLA-E,HIST1H2BK,HIST1H2BF,CARD9,HIST1H2BG,IL6R,ADAM17,TIRAP,RPL39,B2M,APP,HIST2H2BE,RIPK2,FAU,TBK1,PLA2G1B,HMGB2,MYD88,HIST1H2BC,ACP5,IL27RA,TLR2,TNFRSF14,DROSHA,SEH1L,HIST1H2BI,NOD1,HIST1H2BE,IL12A
GO_REGULATION_OF_LIPID_BIOSYNTHETIC_PROCESS	0.449761	1.56848	0	0.12899	128	94	WNT4,TNF,INSIG1,PDGFB,PROX1,SMPD3,NR1D1,DHCR7,INSIG2,PTGS2,PPARGC1A,PDK4,SLC45A3,SNAI2,ABCG1,TRIB3,LDLR,PRKAB2,C3,IL1B,WDTC1,CYR61,AKR1C3,PRKAG2,SAMD8,STK11,IDH1,SCARB1,SIRT4,MID1IP1,SLC27A1,PRKCD,CREB1,APOE,TSPO,APOC1,SNAI1,ACSL3,TNFRSF1A,SIRT1,SREBF1,REST,PLA2G4A,NR1H3,ACADVL,ORMDL1,PLA2G6,LPCAT1,CREBL2,MLXIPL,ORMDL2,NT5E,GNB2L1,ATP1A1,SEC14L2,ERLIN1,PRKAA1,ZP3,BMP2,FITM2,NR1H2,GFI1,SF1,FBXW7,C…
GO_REGULATION_OF_DNA_TEMPLATED_TRANSCRIPTION_IN_RESPONSE_TO_STRESS	0.473986	1.56908	0.0128205	0.129133	67	60	EGLN3,CA9,HMOX1,ATF3,VEGFA,DDIT3,SIRT2,MUC1,EGLN1,KLF2,RBPJ,PPP1R15A,ATF4,NCK1,TMBIM6,ARNT,EPAS1,RPS27A,NEDD4,UBE2D1,BACH1,UBE2D3,HIF1AN,UBA52,UBE2D2,CEBPB,TCEB2,EGLN2,CITED2,CREB3L1,MAPK7,CHD6,RBX1,EP300,ATF6B,SIN3A,STOX1,NFE2L2,JUN,CREBBP,HIF1A,TCEB1,RPS6KA1,EGR1,RPS6KA3,CHEK1,CUL2,ATF6,UBB,BCLAF1,MBTPS2,NOTCH1,HSPA5,IMPACT,C8orf4,VHL,GCN1L1,XBP1,RGS14,TP53
GO_PHOSPHOLIPID_CATABOLIC_PROCESS	0.567345	1.56956	0.030303	0.129182	30	23	PLA2G4C,SMPD3,SMPD1,GDE1,LIPG,PNPLA8,GPCPD1,PLA2G4D,ENPP2,PLA2G4F,PNPLA6,PLCG2,PLA2G4A,INPP5F,PLA2G15,SMPDL3A,ABHD12,PLCG1,PLA2G4B,SMPDL3B,ABHD6,NAPEPLD,SMPD4
GO_SULFUR_AMINO_ACID_BIOSYNTHETIC_PROCESS	-0.513752	-1.33737	0.181818	0.129866	19	15	CTH,GGT1,APIP,MTHFD2L,MRI1,EIF2B4,ENOPH1,EIF2B2,ADI1,MTAP,EIF2B1,AHCY,MTRR,MTR,MTHFD1
GO_GLUTAMATE_METABOLIC_PROCESS	-0.432344	-1.33711	0.0526316	0.129937	28	22	GLUL,OAT,GAD1,FTCD,GCLM,GCLC,GGT1,GOT1,GLUD1,GLS,NAGS,GLS2,ALDH4A1,ALDH5A1,FPGS,PRODH,ALDH18A1,MTHFS,GOT2,AMDHD1,SLC1A3,AADAT
GO_EXTRACELLULAR_STRUCTURE_ORGANIZATION	0.394799	1.56639	0	0.130196	304	201	TNXB,TNXA,ABI3BP,ITGA9,TNF,CYP1B1,SPARC,PDGFB,ERO1L,NDNF,SULF1,MPZL3,P4HA1,ELF3,NPHS1,MMP1,HSD17B12,CCDC80,COL1A1,COL6A1,ITGA5,ICAM5,LAMA4,CTSK,NFKB2,OLFML2A,COL7A1,DDR2,CYR61,SPINT1,GSN,CTRB2,COL11A2,FBN1,DDR1,PXDN,ITGAX,ITGAM,BCL3,CTSL2,LAMC2,LOXL2,MMP13,MMP19,LAMA2,GFOD2,COL4A6,HAS3,CDH1,LAMA3,ITGA10,ENG,F11R,MMP14,SPP1,CTSS,ITGB2,LAMC1,PECAM1,AGRN,MMP11,TIMP2,NOXO1,LAMB3,LOX,ADAM10,CTGF,MFAP4…
GO_REGULATION_OF_PROTEIN_COMPLEX_DISASSEMBLY	-0.270233	-1.33641	0	0.130261	217	197	TNF,SCIN,AURKC,ADD2,STARD9,SPTB,C16orf45,BIRC3,ARHGEF10,EML1,TMOD1,GSN,CIB1,PLEKHH2,MAP1A,GOLGA2,MAP9,TNKS,MID1,PLK1S1,MID1IP1,CHMP1B,SWAP70,KIAA1377,NEK6,SEMA5A,ASPH,DLG1,UVRAG,CAPZA3,DSTN,SYNJ1,BIRC2,CHMP5,HAUS4,SUN2,SH3BGRL3,ZNF207,HDAC6,PDCD6IP,TMOD3,MTPN,CFL2,HDAC3,DCTN2,RHOA,RPS3,LIMA1,CDC14A,PDXP,UPF1,SPAST,XIAP,EPB49,SBDS,PKD1,SPTAN1,CHMP1A,AVIL,EPS8,CHD3,TMOD2,TWF1,NEK7,RAB11A,KATNB1,VPS…
GO_POSITIVE_REGULATION_OF_DNA_REPAIR	-0.391778	-1.33608	0.103448	0.130446	38	37	PRKCG,EYA1,NPAS2,FAM175A,RNF168,UIMC1,SIRT1,BABAM1,FAM178A,CBX8,RPS3,APBB1,UBE2V2,NUDT16,CEBPG,EYA3,C12orf5,KIAA0146,EGFR,MGMT,HMGB1,TRIM28,TMEM161A,RNF8,APEX1,ERCC8,UBE2N,BRE,H2AFX,BRCC3,KDM4D,ANKRD32,SETMAR,FOXM1,RIF1,PCNA,BRCA1
GO_RESPONSE_TO_RADIATION	-0.265571	-1.33567	0	0.130654	413	313	CCL2,CRYAB,TP53INP1,REV1,GUCA1B,DUSP1,PER1,NPTN,OPN3,SAG,BHLHE40,TH,PTGS2,HMGCS1,NLGN3,JUND,SNAI2,HMGCR,PDE6G,GNGT2,EYA1,ABCA4,ATP8A2,IL1B,CRY2,CDKN2D,BRSK1,GATA3,UBE2B,CDS1,HYAL3,ATP1A2,PPP1R1B,NTS,BCL3,CERS1,NET1,DNM2,UNC119,STK11,SOCS3,HYAL1,PPP1R15A,TP73,ERCC5,CDKN1A,USP2,POLH,ATF4,FAM175A,CAT,GADD45A,KRAS,NPHP1,HOXA1,SWI5,MLL,RGS9BP,ALAD,FOS,LZIC,SDR16C5,BRAF,F11R,MC1R,CRIP1,RNF168,TRIM13,ZB…
GO_REGULATION_OF_NITRIC_OXIDE_BIOSYNTHETIC_PROCESS	0.504228	1.56648	0.0289855	0.130857	53	36	PTX3,TNF,IL6,PTGS2,DDAH2,IL1B,KLF2,DNM2,ASS1,INSR,KLF4,ITGB2,TSPO,ZC3H12A,P2RX4,ICAM1,NOS1AP,CAV1,JAK2,ATP2B4,CLU,TLR5,GLA,ACP5,AKT2,HSP90AB1,EGFR,PKD2,AKT1,MAPK9,EDN1,DDAH1,PTK2B,HSP90AA1,MTOR,TLR4
GO_REGULATION_OF_CELL_CYCLE_G1_S_PHASE_TRANSITION	-0.299706	-1.33453	0	0.131229	147	130	MYO16,PRMT2,ARID3A,CDKN1B,CDKN2B,MUC1,PPP2R5C,TP73,CDKN1A,ZC3H12D,SOX4,ADAM17,PIM1,PTEN,GADD45A,RBL2,RPS27A,TFDP2,PLAGL1,BTG2,CUL4B,ZNF655,PLCB1,PLK3,CNOT4,SENP2,PTPN6,UBA52,FBXO7,KANK2,UBE2E2,STXBP4,CTDSP2,CNOT6L,ATM,SFN,CNOT7,PKD1,CNOT3,CDC73,FBXO31,EZH2,LSM11,LSM10,ATP2B4,RBM38,EP300,RB1,CNOT8,BID,GIGYF2,TNKS1BP1,MEN1,PSME1,MDM4,ID2,CNOT2,TCF3,MDM2,RDX,CREBBP,PML,PLK2,BRD7,FBXW7,NPM1,CNOT1,E2F…
GO_DIGESTION	0.470272	1.559	0.0126582	0.134381	137	56	PYY,AMY2B,NPR3,MGAM,GCNT3,SLC26A7,P2RX7,AKR1C1,PYY2,PPARGC1A,AKR1C2,CYP39A1,LDLR,LIPG,MUC4,CTRB2,UCN,SCARB1,CEL,F11R,SLC15A1,SLC26A6,SLC9A4,LIPH,ACE2,ACO1,SOX9,HTR3A,ENPEP,PLA2G1B,PLS1,VIPR1,COPA,ACE,PBLD,LMF1,STRAP,TJP2,SERPINA3,SLC46A1,ZNF830,VDR,EZR,TLR4,MUC13,CHRM3,CAPN8,NMU,AQP1,KCNN4,SOAT2,AQP5,CTRL,KCNQ1,SLC5A1,VIL1
GO_REGULATION_OF_REACTIVE_OXYGEN_SPECIES_METABOLIC_PROCESS	0.413237	1.55713	0	0.134783	152	116	PTX3,CRYAB,ESR2,TNF,CYP1B1,IL6,PDGFB,HK2,MYCN,NGFR,PINK1,PTGS2,PDGFRB,FOXO3,SIRT2,DDAH2,IL1B,PDK3,KLF2,BCO2,DUOXA1,AKR1C3,AGER,GCH1,DNM2,PARK2,ASS1,PTGER4,CDKN1A,INSR,KLF4,GADD45A,PRKCD,FOXO1,ITGB2,RAC2,NOXO1,PRCP,BIRC2,MPV17,GRB2,RIPK3,FBLN5,TSPO,ZC3H12A,STAT3,TFAP2A,THBS1,ARF4,SZT2,HDAC6,ATG5,ACE2,P2RX4,CYBA,OGT,RAB27A,ICAM1,RAC1,TGFB1,NOS1AP,CAV1,XDH,JAK2,ATP2B4,SIRT5,TUSC2,ZNF205,SLC25A33,PON…
GO_REGULATION_OF_STAT_CASCADE	0.453685	1.55758	0.025641	0.134814	144	78	CRLF1,CYP1B1,IL6,VEGFA,IL31RA,OSM,LRRC15,AKR1B1,IL29,IL23A,CSF1R,RTN4RL2,CCL5,HPX,FYN,SOCS5,SOCS4,SOCS3,IL6R,PTGER4,LRRC66,HES1,IL15,SH2B2,STAP2,IFNA1,F2R,CSF2,PPP2CA,CD40,IFNA13,STAT3,PTPN2,TNFRSF1A,LEPROT,ADIPOR1,SOCS7,CRLF3,HGS,HDAC2,SOCS2,PRLR,FGFR3,NLK,CAV1,RTN4R,JAK2,INPP5F,PODNL1,CNTF,LYN,CDK5,RTN4RL1,GHR,IFNE,LRRTM1,ARL2BP,IL18,DOT1L,ELP2,PTK6,LIF,ISL1,HCLS1,PPP2R1A,NF2,PIBF1,PIGU,NOTCH1,…
GO_TAXIS	0.388322	1.55916	0	0.134908	464	284	CCL20,EDN2,CXCR4,FEZF1,CCL2,FIGF,ITGA9,VEGFC,IL6,PDGFB,VEGFA,KLF7,S1PR1,NR4A3,CXCL13,SPTB,SAA1,LSP1,PIK3CD,NGFR,RARRES2,DPYSL2,EFNA1,PLA2G10,SEMA4A,SEMA3G,LHX1,FPR1,NR4A1,PDGFRB,CSF1R,CCL22,HOXA2,CXCL1,HBEGF,KIF26A,FOXD1,CELSR3,IL1B,TREM1,MYH10,CXCL3,GATA3,CCL5,IL8,CMTM4,SEMA6C,ANO6,PTPRM,CYR61,CCRL2,FYN,SEMA3E,SEMA6B,RALA,SCN1B,NTN1,EFNB3,EPHA4,IL6R,FEZ1,DPYSL4,LYST,ENPP2,EGR2,SEMA3C,LHX4,EFNA2,…
GO_POSITIVE_REGULATION_OF_ANION_TRANSPORT	0.552388	1.55842	0.0285714	0.135011	58	30	TMEM27,P2RX7,DPYSL2,PINK1,PLA2G10,ATP8A2,IL1B,ABAT,RAB3B,ABCA7,MAP2K6,VAMP8,PRKCD,PLA2R1,APOE,RAB3GAP1,P2RY2,VAMP7,P2RX4,ARL6IP1,PLA2G6,TNFRSF11A,ATP8A1,FAM115A,PRELID1,TRIAP1,MAPK9,SNX4,EDN1,NTSR1
GO_CELL_CELL_SIGNALING	0.385334	1.5597	0	0.135122	767	419	CCL20,RAPGEF4,CHRNB1,PYY,LTA,ESR2,ADM,SLC6A13,FGF12,IL6,INHA,SLC6A3,PDGFB,RASD2,GRIK2,SCN5A,SLC17A7,C2CD4A,WNT2B,GUCA1B,INHBA,CRHR1,ADORA2A,DNM1,CXCL13,SLC6A12,SYT11,DTNA,TNFSF9,PPP1R9A,FGF11,IL17C,DLG3,AREG,RIMS1,NMB,SMPD3,GRIK4,PHEX,P2RX7,FGF17,GJC1,PYY2,PCSK5,PPFIA4,CNIH3,TH,DLG4,ACHE,TNFAIP6,EFNA1,RAB3A,BAIAP3,LHX1,PRKCG,WNT6,NLGN3,WNT9A,AQPEP,TFAP2C,FGFBP1,GABRR2,CORT,CCL22,MAFA,DLG2,FOXD1,C…
GO_MONOCARBOXYLIC_ACID_METABOLIC_PROCESS	0.39639	1.55769	0	0.135382	503	356	TNXB,EDN2,PCK1,EGLN3,CYP26A1,VNN1,HPGD,LPIN1,CYP1B1,PGAM2,ALDOC,CD74,PFKFB4,ACSS1,PLA2G4C,ENO2,MSMO1,ERO1L,ACSS2,NR4A3,PFKFB3,HK2,ACOT1,GPI,P4HA1,LDHA,ALOXE3,DDO,AKR1C1,TH,PTGS2,PLA2G10,SLC16A8,SCD,HSD17B12,UGT1A6,LPIN2,ALDH8A1,PPARGC1A,AKR1C2,NPC1,CYP39A1,SLC22A4,PPARD,CREM,PGK1,CYP8B1,SLC27A5,PRKAB2,GPX4,FASN,ACLY,C3,PTGS1,ACSL1,SLCO1B3,ALOX12,SLCO1B1,EGLN1,SESN2,PPARA,PFKFB2,GAPDH,PNPLA8,ELOVL…
GO_REGULATION_OF_INFLAMMATORY_RESPONSE	0.400569	1.55997	0	0.135384	294	178	C2,CCL2,LTA,TNF,IL6,ETS1,SERPING1,BCL6,SAA1,PER1,GPRC5B,DUSP10,TNFAIP3,OSM,DUOXA2,PTGS2,FOXP3,TNFAIP6,BIRC3,TNIP1,MVK,IL23A,PPARD,C3,IL1B,GATA3,C4A,CCL5,PPARA,CD55,FAM132A,CDK19,SOCS5,DUOXA1,NLRP3,AGER,NR1D2,MASP1,SBNO2,SOCS3,PDE2A,PTGER4,ABR,KLF4,C1QTNF3,VAMP8,PRKCD,APOD,IL15,CFH,TLR3,CCL26,IL17RC,RICTOR,CD59,RPS19,BIRC2,RELA,ZYX,VTN,APOE,CD276,ZC3H12A,PROS1,VAMP2,FAM105B,FOXP1,PTPN2,TNFRSF1A,RA…
GO_ARACHIDONIC_ACID_METABOLIC_PROCESS	0.528526	1.56032	0.0144928	0.13551	50	32	CYP1B1,PLA2G4C,ALOXE3,PTGS2,PLA2G10,PTGS1,ALOX12,PNPLA8,AKR1C3,ALOX5,CYP2U1,DAGLB,CYP2E1,MAPK3,CYP2C18,ALOX15,SPHK1,FAAH2,PLA2G4A,MGLL,PTGES3,EPHX2,FAAH,CYP2D6,PLA2G4B,CBR1,CYP4F12,CYP2J2,DAGLA,PTGES,PTGDS,ALOX12B
GO_POSITIVE_REGULATION_OF_BLOOD_VESSEL_ENDOTHELIAL_CELL_MIGRATION	0.522122	1.55922	0.0434783	0.135576	25	22	VEGFC,PDGFB,VEGFA,PTGS2,HDAC9,CIB1,PRKCA,THBS1,SRPX2,TGFB1,HSPB1,PRKD2,AMOTL1,STAT5A,PRKD1,AMOT,MAPK14,PLCG1,AKT1,HDAC7,FGF2,ANGPT1
GO_DEVELOPMENTAL_MATURATION	0.415227	1.56064	0	0.135823	193	128	RND1,VEGFA,SYP,SLC17A7,DDIT3,S1PR1,ACRBP,CABYR,FAT4,CDKN1C,PCSK4,DLG4,BLOC1S3,SCARF1,RAB3A,THBS3,GLDN,FOXO3,CATSPERB,NR4A2,STXBP1,GATA2,NKX6-1,BFSP1,GATA3,KLF2,RPS6KA2,ANO6,RBPJ,RFX3,CEBPA,CDKN1A,REC8,POU2F2,PTEN,RAB32,HES1,IL15,CD63,AGRN,PHOSPHO1,EPAS1,LGI4,HOXA5,CLN5,PRKACA,APP,PALM,SCLT1,SLC26A6,MECP2,MTCH1,RERE,RHOA,FEM1B,PICALM,FGFR3,TMEM79,RUNX2,FLVCR1,FZD5,SOX8,DMC1,AP3D1,AXL,GJA1,RB1,ABHD…
GO_VISUAL_BEHAVIOR	0.51123	1.55571	0	0.135898	50	31	NPTN,NLGN3,HMGCR,ATP1A2,PPP1R1B,NTS,KRAS,NPHP1,HOXA1,MLL,BRAF,ITGB1,NDRG4,CREB1,IFT20,APP,MECP2,SYNGAP1,TANC1,RIC8A,NPHP4,NF1,DYNLRB1,DEAF1,MEIS2,CDK5,ATP1A3,HIF1A,CTNS,MTOR,RGS14
GO_NEGATIVE_REGULATION_OF_MRNA_METABOLIC_PROCESS	-0.396276	-1.32909	0.0666667	0.135924	35	32	TMBIM6,SRSF9,ACIN1,CDK9,DYRK1A,PABPC1,RNF40,BARD1,SRSF4,CCNT1,SFSWAP,CTR9,SECISBP2,SAP18,RNF20,HNRNPK,RBM42,RDBP,NBAS,PTBP1,SUPT5H,RBMX,U2AF2,RNPS1,DHX34,SYNCRIP,ZC3H14,HNRNPA2B1,SRSF6,SRSF10,C1QBP,SRSF7
GO_DOPAMINERGIC_NEURON_DIFFERENTIATION	0.620835	1.55389	0	0.136829	28	15	FOXA2,FIGF,VEGFA,NR4A2,WNT2,RAC1,CSNK1E,LRP6,RYK,LMX1B,HIF1A,CTNNB1,FZD1,FOXA1,FGF8
GO_REGULATION_OF_PEPTIDE_TRANSPORT	0.412109	1.55425	0	0.137308	256	170	RAPGEF4,FOXA2,TNF,CD74,APLN,TMEM27,KISS1,TFR2,NR1D1,PTGS2,NFKBIA,IL23A,HMGCR,PPARD,PAX8,CYLD,EDA,IL1B,ARNTL,NKX6-1,NOL3,CCL5,RAB8B,PFKFB2,GIPR,FAM132A,PIM3,ITPR1,HMGN3,UCN,ABAT,RFX3,NLRP3,NLGN2,BCL3,ACVR1C,PER2,PARK2,PRKCA,IRS2,SIDT2,UCP2,MIDN,PTGER4,SIRT4,BMP8A,SOX4,RBCK1,PPP3CB,GLUL,FKBP1B,STX1A,MCU,PPM1A,C1QTNF3,TLR3,PDE4C,SYT7,PSMD10,STX4,SPHK1,AACS,SYTL4,PFKL,PRDX1,SLC2A1,ZC3H12A,SLC24A6,SLC…
GO_CELLULAR_COMPONENT_DISASSEMBLY_INVOLVED_IN_EXECUTION_PHASE_OF_APOPTOSIS	-0.371226	-1.32657	0.04	0.137569	43	39	BLCAP,DEDD2,ACVR1C,H1F0,SATB1,PRKCD,DNASE2,STK24,FNTA,BIRC2,ACIN1,PTK2,BCAP31,CASP8,ROCK1,TARDBP,PRKCQ,HMGB2,APC,CDK5RAP3,CASP7,KPNB1,CASP3,CAPN10,SHARPIN,KPNA1,MST4,HMGB1,TOP2A,DNM1L,ERN2,CASP6,ENDOG,DICER1,GPER,DFFA,DFFB,CLSPN,FOXL2
GO_SYNAPTIC_TRANSMISSION_GLUTAMATERGIC	0.578218	1.55123	0.0333333	0.138648	22	16	GRIK2,SLC17A7,CNIH3,PARK2,GRIK5,CLSTN3,ALS2,SHC3,CNIH2,NF1,NAPA,UNC13B,CDK5,CACNB4,ADRB2,SLC1A4
GO_SKELETAL_MUSCLE_ORGAN_DEVELOPMENT	0.456784	1.5505	0	0.138943	137	81	IGFBP5,ATF3,ACTA1,KLHL31,NUPR1,NGFR,MAFF,NPHS1,VAMP5,CSF1R,CDON,FOXP2,GPCPD1,SIX4,IGSF8,SAP30,SVIL,ASS1,EGR2,ZNF238,STRA6,MEF2D,FOS,MYL6B,LEMD2,GTF3C5,PLAGL1,BTG2,FGFRL1,COPS2,BCL9,XK,HOMER1,MYL6,EMD,HMG20B,CAV1,LARGE,BIN3,SOX8,FOXN2,CAV2,CFLAR,NF1,PITX1,EP300,KLF5,RB1,NCOR1,CDK5,HLX,SIN3B,KIAA1161,DISP1,BCL9L,PPP3CA,EEF2,MAPK14,NR2F2,MYLK2,EGR1,HEYL,FLNB,SKI,MYH14,MYH15,SEPN1,SKIL,CTSB,NOTCH1,HL…
GO_HISTONE_MRNA_METABOLIC_PROCESS	-0.387832	-1.3245	0.0285714	0.139072	28	27	XRN1,NCBP2,LSM1,SNRPG,DCP2,ZCCHC11,PAPD5,ZCCHC6,ATM,UPF1,LSM11,LSM10,PAPD4,TUT1,SSB,CPSF2,ERI1,SNRPE,SNRPF,EXOSC4,SLBP,SNRPB,SNRPD3,MTPAP,ZNF473,EXOSC10,NCBP1
GO_COLLAGEN_FIBRIL_ORGANIZATION	0.541811	1.55127	0.0151515	0.139348	38	26	TNXB,TNXA,CYP1B1,P4HA1,COL1A1,DDR2,COL11A2,LOXL2,MMP11,LOX,COL5A2,ATP7A,TGFBR1,COL12A1,ANXA2,FOXC1,SERPINF2,NF1,ADAMTS3,SERPINH1,PLOD3,TGFB2,ADAMTS14,COL1A2,COL5A3,COL5A1
GO_REGULATION_OF_BEHAVIOR	0.528335	1.54829	0.0555556	0.140275	65	28	ESR2,IL6,NR4A3,ARRDC3,DLG4,LEPR,UTS2R,UCN,PTGER4,STRA6,HOXA1,MDK,ALB,STAT3,C16orf80,AHI1,NR2C2,GJA1,HTR1D,QRFP,PER3,EIF2AK4,ADORA1,ADA,ZFHX3,MTOR,PTGDS,RXFP4
GO_EPITHELIAL_CELL_APOPTOTIC_PROCESS	-0.41783	-1.32269	0.1	0.140502	25	21	GSN,ARF6,DNMT3A,BMPR2,STK3,JAG2,RB1,BID,PIK3CG,CAPN10,FAS,HIPK1,STK4,TGFBR2,MTCH2,DAB2IP,BCL2L1,KRT8,KRT18,E2F2,E2F1
GO_UNSATURATED_FATTY_ACID_METABOLIC_PROCESS	0.458639	1.54676	0.0123457	0.140582	109	73	EDN2,HPGD,CYP1B1,CD74,PLA2G4C,ALOXE3,PTGS2,PLA2G10,SCD,AKR1C2,PTGS1,ACSL1,ALOX12,PNPLA8,ELOVL1,AKR1C3,ALOX5,CYP4F3,ELOVL5,CYP2U1,DAGLB,GGT7,CYP2E1,MAPK3,PLA2G4F,CYP2C18,ALOX15,SCD5,SPHK1,FAAH2,ACOT8,PTGR2,ACAA1,TNFRSF1A,GGTLC2,FADS3,RNPEPL1,MAPKAPK2,PLA2G4A,GGT1,PTGR1,PLA2G1B,GGT6,ACOX1,MGLL,PTGES3,EPHX2,FAAH,LTA4H,CYP2D6,DEGS1,ABCC1,ELOVL3,SCP2,RNPEP,ABCD1,PLA2G4B,HSD17B4,C9orf3,CBR1,EDN1,CYP4F1…
GO_MODULATION_OF_SYNAPTIC_TRANSMISSION	0.3978	1.54364	0	0.140696	301	177	CCL2,KLHL24,GRIK2,SYP,KISS1,DNM1,SYT11,PPP1R9A,NPTN,RIMS1,NGFR,PINK1,CNIH3,PTGS2,DLG4,ACHE,CPEB3,RAB3A,CALB1,JPH3,PPARGC1A,NLGN3,PLCL1,CPLX3,STXBP1,STX1B,UCN,ABAT,ATP1A2,NLGN2,PER2,PARK2,RAB3B,PXK,GRIK5,PCDH17,VGF,PTGER4,EGR2,STAU1,LAMA2,PPP3CB,GLUL,CEL,RIMS3,PTEN,FMR1,KRAS,STX1A,OXTR,PAIP2,MLL,SYNGR1,BRAF,NCAM1,GSK3B,RARA,KCNMB4,STX4,MAPK8IP2,SYNJ1,FNTA,USP46,SPHK1,SRF,DRD5,ARC,EIF4EBP2,CREB1,HA…
GO_MULTI_ORGANISM_BEHAVIOR	0.492835	1.54724	0.012987	0.140766	75	41	TH,DLG4,NLGN3,IL1B,THRA,DMRTA1,UCN,PPP1R1B,PEX13,CLN8,DACH1,PPP3CB,PTEN,KRAS,OXTR,GNB1L,GRN,MAPK8IP2,DRD5,EIF4EBP2,NCOA1,APP,THRB,MECP2,BBS4,UBR3,HEXB,SERPINE2,DERL2,SHANK2,GLS,DVL1,UBE2Q1,ANXA7,NCOA2,HRAS,VPS13A,DNAJC9,MKKS,MTOR,TACR1
GO_STRIATED_MUSCLE_CONTRACTION	0.47077	1.54846	0	0.140799	99	68	CXCR4,CHRNB1,FGF12,PGAM2,SCN5A,TNNT2,DTNA,MB,KCNE2,GJC1,ATP1B1,TNNT3,ATP8A2,ARG2,KCNH2,ATP1A2,SCN1B,MAP2K6,SNTA1,VEGFB,SLC9A1,CAMK2D,TNNT1,TPM1,PIK3CA,SMAD5,PPP1R13L,TNNI3,HOMER1,GAA,CHRNE,ALDOA,NEDD4L,SCN3B,GJA1,TNNC2,ATP1A1,TNNC1,RCSD1,ATP1A3,EEF2,CCDC78,PKP2,DMPK,MYLK2,ARHGEF11,MAP2K3,MYH14,TNNI2,ADRBK1,CACNA2D1,RPS6KB1,CHUK,TAZ,HSP90AA1,MTOR,IKBKB,TCAP,MYH3,MYL2,GPD1L,ADRB2,GJA5,SRSF1,ANK2,NU…
GO_DIVALENT_INORGANIC_CATION_HOMEOSTASIS	0.393645	1.54546	0	0.140842	343	192	EDN2,CXCR4,TRPC1,CCL2,ADM,JPH2,GRIK2,DDIT3,ERO1L,KISS1,S1PR1,S1PR4,CXCL13,SAA1,NPTN,NMB,P2RX7,ATP1B1,DLG4,BBC3,CALB1,CD52,HERPUD1,JPH3,CNNM2,PYGM,UTS2R,TMTC2,GATA2,IL1B,NOL3,CCL5,CD55,SV2A,GIPR,ITPR1,TBXA2R,AGER,ATP1A2,PARK2,ATP2A1,FKBP1B,MCU,SLC30A4,OXTR,STC1,SWAP70,CAMK2D,TMBIM6,EPOR,DISC1,TPT1,MICU1,F2R,CIB2,DRD5,CNNM4,S100A14,IBTK,ATP2C2,CD40,ITGB1,RASA3,TMC8,APOE,PRKACA,ATP2A3,APP,SLC24A6,P2…
GO_NEGATIVE_REGULATION_OF_PROTEIN_MATURATION	0.517517	1.5487	0.0153846	0.141072	35	27	SERPING1,MAGEA3,BIRC3,CHAC1,NOL3,CD55,USP17L2,MASP1,PPP1R15A,SIRT4,TMEM59,CD59,BIRC2,THBS1,C4BPB,XIAP,SERPINF2,SERPINE2,LRRK2,MDM2,SNX12,CD46,GLG1,SUSD4,SERPINE1,BIRC5,BCL2L12
GO_VASCULAR_PROCESS_IN_CIRCULATORY_SYSTEM	0.417904	1.54379	0	0.14108	163	101	EDN2,HMOX1,ESR2,ADM,ACTA2,VEGFA,RGS2,APLN,NOS3,PTGS2,AVPR2,HMGCR,PPARD,UTS2R,ADRA2B,PTGS1,ALOX12,PTPRM,UCN,TBXA2R,ATP1A2,NTS,PER2,PIK3C2A,GCH1,ALOX5,PDE2A,KAT2B,SCPEP1,ABR,VEGFB,OXTR,KCNMB4,F2R,DRD5,APOE,PTPRJ,GCLM,BMPR2,P2RY2,ADCY6,ATG5,ACE2,CTNNBIP1,ARHGAP35,NPPA,GCLC,FOXC1,ICAM1,ECE1,TGFB1,PLA2G6,CAV1,BBS2,SERPINF2,GJA1,CX3CL1,SOD2,TRPM4,PRKCQ,EDNRA,EDNRB,SLIT2,PTP4A3,F2RL1,AMOT,SHC1,HTR1D,HIF…
GO_REGULATION_OF_LIPASE_ACTIVITY	0.486459	1.54405	0.0434783	0.141303	83	45	ANGPTL4,RGS2,S1PR4,PLCB2,LRP1,PDGFRB,CCL5,CYR61,PRKCD,PLA2R1,PDPK1,APOC1,ABHD5,TXK,ARF4,SORT1,PRKCZ,RHOA,GNA13,NR1H3,GNA15,FGFR3,RHOC,LPAR2,PRKCE,GNAQ,ABL2,FGFR1,EDNRA,PLA2G1B,NR1H2,FGFR2,ARL1,LMF1,ABL1,LPAR1,POR,ANXA1,EGFR,ANXA8,MARCKS,RASGRP1,PPT1,BICD1,FGF2
GO_SIGNAL_RELEASE	0.428816	1.54559	0	0.141443	173	115	RAPGEF4,ADM,IL6,C2CD4A,INHBA,CRHR1,SYT11,RIMS1,SMPD3,P2RX7,PPFIA4,RAB3A,BAIAP3,MAFA,FOXD1,CPLX3,STXBP1,STX1B,TMF1,BRSK1,SYT17,GATA3,FZD4,C2CD4C,VGF,RAB1A,STX11,FKBP1B,LIN7B,STX1A,IL1RN,SYT5,SYTL3,PTPRN2,SYT7,STX4,SYNJ1,RAB11FIP5,SYTL4,TC2N,GAD1,SNPH,ACVR2B,VAMP2,NPFF,RAB11FIP2,WLS,CYB5R4,SNAP29,PPFIA3,SNAP23,TBX3,SYT15,STX2,SNAP47,SMAD2,APBA1,LIN7C,CAMK2G,NF1,SYT13,PPFIA1,DOC2A,SEPT5,SYT16,DNAJC5…
GO_NEUROTRANSMITTER_TRANSPORT	0.430066	1.54431	0.0123457	0.141693	155	96	SLC6A13,SLC6A3,SLC17A7,C2CD4A,SLC6A12,SYT11,RIMS1,P2RX7,SLC22A1,PPFIA4,TH,RAB3A,BAIAP3,SLC6A16,CPLX3,STXBP1,STX1B,BRSK1,SYT17,SLC6A6,SV2A,ATP1A2,PARK2,C2CD4C,CLN8,STX11,GLUL,RIMS3,SLC6A8,LIN7B,STX1A,SYT5,SYTL3,PTPRN2,SYT7,STX4,SYNJ1,SYTL4,TC2N,GAD1,SNPH,VAMP2,SNAP29,PPFIA3,SNAP23,SYT15,STX2,SNAP47,ICA1,APBA1,LIN7C,NF1,SYT13,PPFIA1,DOC2A,SEPT5,SYT16,DNAJC5,SYN2,STX19,LPHN1,UNC13B,CDK5,SYT1,PPFIA2,…
GO_PHENOL_CONTAINING_COMPOUND_METABOLIC_PROCESS	0.502928	1.5423	0.0240964	0.141694	81	37	TRPC1,AOC2,SLC6A3,CRYM,SULT1B1,TH,AKR1B1,MAOA,NR4A2,GATA3,GCH1,PARK2,PMEL,SLCO4A1,DUOX2,MC1R,EPAS1,PNMT,BTBD9,ATP7A,DDT,SRD5A1,MTPN,DUOX1,TG,MYO5A,MED1,SULT1A1,COMT,TGFB2,HPRT1,CTNS,BCL2,SULT1A4,MAOB,SULT1A2,DIO2
GO_TRANSCRIPTION_FROM_RNA_POLYMERASE_III_PROMOTER	-0.387401	-1.32014	0.0714286	0.141954	40	40	SNAPC1,SNAPC2,ZNF143,ELL,POLR1D,SNAPC3,GTF3C5,TBP,POLR3GL,POLR2L,GTF3C1,POLR1C,NARG2,ZNF345,GTF3A,POLR2H,TROVE2,SNAPC4,POLR2E,GTF3C3,BRF1,IVNS1ABP,ZC3H8,CRCP,POLR3D,POLR3C,POLR3A,KIAA0947,POLR2F,GTF3C2,POLR2K,GTF3C4,POLR3B,POLR3F,POLR3E,SNAPC5,POLR3H,GTF3C6,POLR3K,POLR3G
GO_CELLULAR_METABOLIC_COMPOUND_SALVAGE	-0.375986	-1.32024	0.12	0.141995	38	32	CDA,AMPD3,GMPR,PDXK,GMPR2,UPRT,UPP1,APIP,UCK1,DGUOK,MRI1,EIF2B4,ENOPH1,EIF2B2,TYMP,PNP,ADI1,TK2,MTAP,APRT,NAPRT1,ADAL,AMPD2,EIF2B1,DCK,ADA,PRTFDC1,HPRT1,TK1,UCKL1,ADK,UCK2
GO_NEGATIVE_REGULATION_OF_INNATE_IMMUNE_RESPONSE	0.537904	1.54151	0.0454545	0.142198	38	28	SERPING1,DUSP10,TNFAIP3,HLA-A,MICA,TRAFD1,HLA-E,RPS19,HLA-B,TAP1,DHX58,PTPN2,NR1H3,PPARG,SERPINB9,NR1H2,NLRC5,ADAR,ARRB2,NLRX1,MUL1,SUSD4,TYRO3,DNAJA3,NMI,IFI16,LGALS9,IRAK3
GO_POSITIVE_REGULATION_OF_SODIUM_ION_TRANSPORT	0.541994	1.5416	0.0149254	0.142707	34	25	FGF12,WNK3,SCN5A,ATP1B2,ATP1B1,GLRX,SCN1B,DNM2,SLC9A1,ARF1,SCN3B,SGK3,ATP1B3,CNTN1,CNKSR3,PKP2,AHCYL1,AKT1,TESC,SGK2,ACTN4,GPD1L,ADRB2,WNK2,NKX2-5
GO_GLUTAMINE_METABOLIC_PROCESS	-0.441799	-1.31841	0.193548	0.143144	23	20	SIRT4,GLUL,GFPT1,MECP2,GLUD1,GFPT2,GLS,GLS2,CTPS2,ASNS,GGH,PHGDH,ALDH5A1,GMPS,ASNSD1,NIT2,PPAT,CPS1,PFAS,CAD
GO_MITOTIC_G2_M_TRANSITION_CHECKPOINT	-0.423598	-1.31763	0.131579	0.143534	19	18	FOXN3,FOXO4,SYF2,ATM,HUS1,CDK5RAP3,HMGA2,TAOK3,HUS1B,CDK1,NBN,ZNF830,NAE1,FANCI,MRE11A,CCNA2,CLSPN,BLM
GO_RESPONSE_TO_MOLECULE_OF_BACTERIAL_ORIGIN	0.387597	1.53922	0	0.144665	321	220	TNFRSF9,CCL20,CCL2,LTA,PTGER1,TNF,ADM,IL6,SPARC,LY96,CXCL13,DUSP10,TNFAIP3,NOS3,P2RX7,NGFR,NR1D1,TH,PTGS2,NFKBIA,PPARGC1A,JUND,TNFRSF10D,CXCL1,HDAC5,PPARD,SIRT2,TLR6,IL1B,NFKB2,MRC1,TIMP4,IL10RA,CXCL3,CCL5,TNFRSF10B,IL8,IRAK2,CDK19,CARD9,TBXA2R,NLRP3,IL18BP,GCH1,SBNO2,SOCS3,PELI1,ASS1,PTGER4,SCARB1,TRAF6,ABR,SRR,ADAM17,BCL10,TNFRSF6B,VLDLR,TRIM6,TNIP2,NFKBIL1,TIRAP,MAPK3,ALAD,FOS,RARA,TNFRSF10C,P…
GO_NEUROLOGICAL_SYSTEM_PROCESS	0.377573	1.53592	0	0.145053	1242	473	CHRNB1,SCNN1B,DLL4,OR5J2,TMC1,ESR2,IMPG2,CNTNAP1,FGF12,CYP1B1,KCNK4,AOC2,SLC6A3,GRIK2,SCN5A,SLC17A7,GUCA1B,S1PR1,ADORA2A,DNM1,NR4A3,RGS9,GPI,NPTN,NXNL2,CRYM,RIMS1,ALOXE3,P2RX7,NGFR,SLITRK6,MYO15A,GJC1,FAM134B,KRT12,SAG,PLCB2,TH,PTGS2,DLG4,CPEB3,GPR155,RAB3A,LINS,CALB1,PRKCG,JPH3,COL1A1,NLGN3,ROM1,ITGA5,CST1,GABRR2,PRRT2,CBR3,SNAI2,HMGCR,OR2A4,CRYBB3,PDE6G,DLG2,HOXC10,OR2H2,WDR19,SPG20,TAS2R41,VAX…
GO_PHOTOTRANSDUCTION	0.628221	1.53833	0.0704225	0.145151	43	18	GUCA1B,OPN3,SAG,PDE6G,GNGT2,ABCA4,CDS1,UNC119,RDH11,ARRB1,PLEKHB1,GNAQ,PITPNM1,GNA11,GNB1,NR2E3,RP1,RRH
GO_CELL_DIFFERENTIATION_INVOLVED_IN_KIDNEY_DEVELOPMENT	0.543367	1.53596	0.0555556	0.145716	36	23	WNT4,ACTA2,PDGFB,MTSS1,NPHS1,PTCH1,SIX2,HES1,LGR4,OSR1,GLI3,IQGAP1,MAGI2,MYO1E,LAMB2,FAM123B,NOTCH1,STAT1,PODXL,BMP4,BASP1,FOXJ1,JAG1
GO_NEGATIVE_REGULATION_OF_PEPTIDASE_ACTIVITY	0.407718	1.53461	0.0113636	0.14572	245	144	CRYAB,SERPINB7,IL6,RENBP,SERPING1,HMSD,VEGFA,SSPO,MAGEA3,GPI,TFPI2,NGFR,BIRC3,HERPUD1,WNT9A,CST1,SERPINA1,SERPINI1,WFDC2,WFDC3,C3,CDKN2D,TIMP4,NOL3,C4A,SORL1,COL7A1,SPINT1,CST5,TFPI,FNIP1,CSTB,KLF4,SPINT2,SIAH2,IGBP1,TIMP2,CST6,BIRC2,VTN,APP,PROS1,PI3,DNAJB6,THBS1,IFI6,CD109,DHCR24,BIRC6,RFFL,C4B,ARL6IP1,APLP2,UBXN1,SERPIND1,ARRB1,CSNK2A1,SLPI,GAS6,LAMP3,HTT,PICALM,CST3,XIAP,SFN,MAP2K5,SERPINF2,S…
GO_REGULATION_OF_BLOOD_CIRCULATION	0.411637	1.53473	0	0.146107	295	174	EDN2,TRPC1,HMOX1,ESR2,ADM,KCND1,TBX2,RGS2,SCN5A,APLN,ATP1B2,TNNT2,KCNE2,NOS3,GJC1,ATP1B1,TH,PTGS2,S100A1,AVPR2,HMGCR,PPARD,HBEGF,UTS2R,ADRA2B,PTGS1,CLIC2,THRA,FXYD6,ALOX12,KCNH2,PTPRM,ITPR1,UCN,TBXA2R,KCNK1,ATP1A2,SCN1B,PER2,KCNK6,ALOX5,KAT2B,SNTA1,SCPEP1,ATP2A1,FKBP1B,OXTR,STC1,SLC9A1,CAMK2D,ASPH,PDE4D,KCNMB4,GSTM2,EPAS1,MEF2A,F2R,PDE5A,CTGF,CXADR,AKAP9,PRKACA,ATP2A3,ZC3H12A,CORIN,TPM1,THRB,SUMO…
GO_ACTIN_MYOSIN_FILAMENT_SLIDING	0.547305	1.536	0	0.146384	38	22	ACTA1,TNNT2,ACTN3,NEB,TNNT3,TMOD1,MYL6B,TNNT1,TPM1,TNNI3,MYL6,TNNC2,TNNC1,TPM2,VIM,TNNI2,TPM4,TCAP,TPM3,MYH3,MYL2,DES
GO_MAINTENANCE_OF_PROTEIN_LOCALIZATION_IN_ORGANELLE	0.514042	1.53668	0.0512821	0.146465	29	28	PDIA2,HK2,PINK1,SYNE1,BCL3,GRIK5,OS9,HK1,MORC3,SUN1,TSPO,SUN2,TAF3,TOPORS,TAF8,KDELR1,BBS4,SUPT7L,PDIA3,KDELR2,PML,ARL2BP,KDELR3,ANKRD13C,AKT1,ARL2,GPAA1,HSPA5
GO_NEURON_MIGRATION	0.460754	1.5334	0	0.146607	110	70	CXCR4,FEZF1,DDIT4,NDNF,GPM6A,LHX1,TUBB2B,NR4A2,CELSR3,GATA2,MYH10,GATA3,FYN,NTN1,PEX13,KIAA0319,FZD3,DYX1C1,MARK1,DISC1,SRF,SDCCAG8,ALKBH1,PCM1,PTK2,TWIST1,MDGA1,NRP1,MATN2,BBS4,GAS6,SATB2,RAPGEF2,SPOCK1,AXL,GJA1,NDEL1,CDK5,CELSR1,YWHAE,MARK2,FGFR1,NKX2-1,MAPT,USP9X,FBXO45,NDE1,CTNNB1,PSEN1,NAV1,NR2F2,UNK,FGF13,PAFAH1B1,PEX7,LHX6,SGK196,LPHN3,BAX,PRKG1,DNER,TOP2B,ITGA3,APBB2,HSP90AA1,ELP3,ASPM,TB…
GO_NEPHRON_DEVELOPMENT	0.437585	1.53686	0	0.146825	115	78	WNT4,ACTA2,PDGFB,SULF1,MTSS1,FAT4,ADAMTS16,NPHS1,IRX3,CALB1,LHX1,WNT6,PDGFRB,PAX8,KLHL3,FOXD1,EYA1,WNT7B,PTCH1,SIX2,GATA3,WNK4,PGF,HES1,VANGL2,DLG1,PECAM1,LGR4,NOTCH3,MPV17,GZF1,FMN1,OSR1,TACSTD2,CTNNBIP1,AHI1,ILK,NOG,NPNT,GLI3,PKD1,IQGAP1,SOX8,SOX9,LAMA5,ENPEP,MAGI2,BMP2,MYO1E,HNF1B,KIF26B,CTNNB1,PLCE1,LAMB2,EGR1,HEYL,WWTR1,BMP7,PKD2,NOTCH1,PODXL,SMAD4,IRX2,ACAT1,ITGA3,SIX1,PBX1,SULF2,BCL2,BMP4,…
GO_REGULATION_OF_FILOPODIUM_ASSEMBLY	0.53238	1.53163	0.0615385	0.148369	40	30	DNM3,GPM6A,PPP1R9A,TGFB3,RALA,RAB17,DPYSL3,FMR1,RHOQ,PRKCD,ESPN,ARF6,AGRN,SRF,RAB5A,FNBP1L,MIEN1,PALM,TGFBR1,EPB49,ZMYND8,WASL,BCAS3,CDC42,PRKCQ,CAPZB,ARAP1,FSCN1,MYO10,CCL21
GO_NEGATIVE_REGULATION_OF_STEM_CELL_DIFFERENTIATION	0.523301	1.52938	0.0746269	0.1497	43	32	FOXA2,DACT3,MSTN,N4BP2L2,EFNA1,FUZ,PAX8,SIX4,TRIM62,VASN,HES1,TRIM6,PPP2CA,ZNF706,REST,MAD2L2,NKX2-1,NFE2L2,HNF1B,PBLD,STRAP,SDHAF2,BMP7,FOXA1,SMAD7,OVOL2,NOTCH1,TGFB2,YAP1,DAB2IP,ZFP36L2,JAG1
GO_NEGATIVE_REGULATION_OF_NEURON_DEATH	0.412158	1.52938	0.0117647	0.150363	171	125	CCL2,HMOX1,CRLF1,ESR2,IL6,GRIK2,NR4A3,NDNF,GPI,NGFR,FAM134B,PINK1,LRP1,PRKCG,PPARGC1A,NR4A2,STXBP1,CCL5,TGFB3,SORL1,PPARA,REL,UCN,FYN,SIX4,PARK2,IKBKG,TP73,CPEB4,ATF4,KRAS,VEGFB,ERBB3,BRAF,KDM2B,MDK,MAP3K12,EPOR,F2R,CREB1,BTG2,APOE,STAT3,ALKBH1,PIK3CA,LIG4,GCLM,MECP2,CEBPB,SYNGAP1,SIRT1,C19orf6,TRAF2,ADAM8,GCLC,WFS1,NRP1,STAMBP,PRDX2,ILK,UBE2V2,MAP2K4,AARS,DLX1,JAK2,PRKCI,PM20D1,HTRA2,PIN1,AXL,BT…
GO_ADAPTIVE_IMMUNE_RESPONSE_BASED_ON_SOMATIC_RECOMBINATION_OF_IMMUNE_RECEPTORS_BUILT_FROM_IMMUNOGLOBULIN_SUPERFAMILY_DOMAINS	0.446629	1.5294	0.0125	0.150955	154	84	RFTN1,C2,IL6,SERPING1,CD74,IL31RA,BCL6,GCNT3,CXCL13,FOXP3,C1R,SEMA4A,MICB,MICA,TLR6,C3,RELB,NFKB2,GATA3,C4A,CD55,IL18BP,IRF7,BCL3,TRAF6,ADAM17,POU2F2,BCL10,SWAP70,PRKCD,INPP5D,DLG1,BTN3A3,RNF168,C1RL,LIG4,GNL1,BTN3A2,C4B,CTSH,CFI,RAB27A,ICAM1,C4BPB,TGFB1,KDM5D,C1S,EBI3,HLA-DRB1,ZP3,DENND1B,CLU,IL18,CD46,CADM1,C8G,FAS,RORC,HRAS,SUSD4,HMGB1,STAT6,IL18R1,MLH1,UNC13D,RNF8,NBN,EXOSC3,MSH6,ERCC1,TLR4,I…
GO_POSITIVE_REGULATION_OF_BLOOD_CIRCULATION	0.453323	1.52861	0	0.150987	93	58	EDN2,HMOX1,ESR2,ADM,RGS2,APLN,NOS3,PTGS2,AVPR2,PPARD,UTS2R,PTGS1,ALOX12,PTPRM,UCN,TBXA2R,ALOX5,KAT2B,SCPEP1,OXTR,PDE4D,F2R,CTGF,TPM1,ACE2,NPPA,ICAM1,NOS1AP,PLA2G6,CAV1,SCN3B,GJA1,ATP1A1,TRPM4,F2RL1,SHC1,HEY2,EPHX2,SLC1A1,AKT1,GSK3A,RNF207,EDN1,ADRB1,TGFB2,ADA,HRC,HSP90AA1,ATP2A2,ADRA1B,ADRB2,CPS1,GJA5,GPER,NKX2-5,KCNQ1,TACR1,ADRA2C
GO_MUSCLE_TISSUE_DEVELOPMENT	0.406742	1.5273	0	0.151319	275	181	IGFBP5,DLL4,ATF3,ACTA1,TBX2,VEGFA,IFRD1,KLHL31,S1PR1,TNNT2,NUPR1,PROX1,TIPARP,NGFR,GJC1,MAFF,NPHS1,FHOD3,VAMP5,PDGFRB,CSF1R,EYA1,FOXH1,CDON,MYH10,EGLN1,FOXP2,RBPJ,GPCPD1,RARB,SIX4,SOX6,IGSF8,TGFBR3,SAP30,KDM6B,WNT2,HEG1,SVIL,EGR2,ZNF238,STRA6,SEMA3C,PTEN,MEF2D,SLC9A1,ENG,CAMK2D,TSC1,FOS,RARA,DLG1,ZFAND5,MYL6B,MEF2A,NEXN,NEBL,LEMD2,SRF,ITGB1,NDRG4,GTF3C5,PLAGL1,CXADR,IFT20,BTG2,TPM1,ZFPM1,OSR1,AKA…
GO_NEGATIVE_REGULATION_OF_EPITHELIAL_CELL_PROLIFERATION	0.422268	1.52767	0	0.151643	115	89	DLL4,ESR2,SPARC,LIMS2,SULF1,MTSS1,CDKN1C,SNAI2,PPARD,CDKN1B,PTCH1,CDKN2B,GATA3,PTPRM,AGER,TGFBR3,CTSL2,STK11,SOX2,KLF9,PTEN,ATF2,ENG,EAF2,DLG1,VASH1,RAP1GAP,APOE,C1orf172,THBS1,TINF2,CD109,SAV1,TGFBR1,PDCD10,IFT52,INTU,TGFB1,SFN,CAV1,XDH,CDC73,RUNX3,CAV2,IFT172,NF1,GJA1,RB1,SOX9,IFT57,MEN1,NKX2-8,PTN,ROBO1,MED1,SYNJ2BP,IFT74,ATPIF1,EREG,CDK6,PTPRK,FGFR2,IFT80,FBXW7,NR2F2,PBLD,NFIB,MAGED1,STRAP,AT…
GO_XENOPHAGY	-0.303938	-1.3075	0.0454545	0.152468	105	84	MSTN,MTSS1,MBD5,ATP1B1,FAM131B,C1orf210,OPTN,FGFBP1,PDK4,MYOM1,DPF3,HIST1H3H,TREM1,MAP1A,PEX13,ZNF681,IST1,C8orf59,ALKBH5,TNIK,ZNF189,CALCOCO2,STOM,CLDN7,ALPK1,TMEM39B,ITPKC,LGALS8,YIPF1,ZCCHC17,ACIN1,ANXA5,CRNKL1,RBM18,UBA52,HIST1H3I,TMEM39A,COX8A,STAT2,GMIP,LENG9,FXR2,MRPS10,HIST1H3D,PEX3,NTHL1,CHST3,SNRPB2,CXCR7,FAM13B,MDH1,SUPT3H,TMEM203,LMCD1,CD163L1,LSM4,SLC35B3,REEP2,PNPO,DNAAF2,SNRPD1,SNR…
GO_POSITIVE_REGULATION_OF_VIRAL_PROCESS	-0.311635	-1.30672	0.105263	0.153082	92	86	LGALS1,TMPRSS2,CCL5,TRIM38,STAU1,SP1,CTDP1,RSF1,STOM,P4HB,TBC1D20,TRIM11,APOE,WHSC2,RAB7A,CDK9,TARBP2,PABPC1,IFIT1,PKN2,ADARB1,GTF2F1,SNW1,POLR2J,CAV2,CCNT1,POLR2I,EP300,SRPK2,VPS4B,COBRA1,POLR2L,CHMP4C,SUPT4H1,POLR2B,RAD23A,CHMP4B,CHMP2A,PPIA,JUN,CHMP2B,TSG101,RDBP,ADAR,POLR2H,POLR2A,POLR2E,CHMP3,POLR2G,POLR2C,YTHDC2,SUPT5H,CFL1,PFN1,GTF2F2,NOTCH1,VAPA,CHD1,ZNF639,VPS4A,DDX3X,FAM125A,VAPB,SRPK1,…
GO_CELLULAR_RESPONSE_TO_DSRNA	-0.368379	-1.30616	0.137931	0.153296	38	34	P2RX7,TLR3,MAVS,TARBP2,ZCCHC11,RALB,IFIT1,EIF2C4,SMAD2,IRF3,CAV1,EIF2C3,MRPL44,MB21D1,SNIP1,NPM1,ADAR,SMAD1,ZC3HAV1,MUL1,EIF2C1,FLOT1,EIF2C2,PRKRA,NFKB1,TMEM173,SMAD3,HNRNPA2B1,METTL3,DROSHA,DICER1,DGCR8,SRRT,TERT
GO_REGULATION_OF_TYROSINE_PHOSPHORYLATION_OF_STAT_PROTEIN	0.493781	1.52481	0.0131579	0.153499	68	45	CRLF1,IL6,VEGFA,IL31RA,OSM,IL29,IL23A,CSF1R,CCL5,HPX,FYN,SOCS3,IL6R,PTGER4,HES1,IL15,STAP2,CSF2,PPP2CA,CD40,STAT3,PTPN2,TNFRSF1A,HDAC2,FGFR3,CAV1,JAK2,INPP5F,CNTF,LYN,GHR,ARL2BP,IL18,PTK6,LIF,ISL1,HCLS1,PPP2R1A,NF2,PIBF1,CLCF1,IL6ST,HNF4A,IL24,IL12A
GO_REGULATION_OF_NEURON_APOPTOTIC_PROCESS	0.411139	1.5233	0.0116279	0.153919	192	142	EGLN3,CCL2,HMOX1,CRLF1,ESR2,GRIK2,DDIT3,PCSK9,NR4A3,NDNF,GPI,NGFR,FAM134B,PINK1,LRP1,BBC3,PRKCG,PPARGC1A,FOXO3,BCL2L11,NR4A2,STXBP1,GATA3,TGFB3,FYN,SIX4,AGER,PARK2,GRIK5,TP73,TRIM2,CPEB4,ATF4,KRAS,VEGFB,ERBB3,ATF2,BRAF,GSK3B,KDM2B,MDK,MAP3K12,EPOR,F2R,BTG2,APOE,ALKBH1,AKT1S1,PIK3CA,MAP3K11,TFAP2A,LIG4,GCLM,MECP2,CEBPB,SYNGAP1,PAWR,MCL1,CDC34,ADAM8,GCLC,WFS1,NRP1,STAMBP,PRDX2,EGLN2,ILK,CASP9,UBE2V…
GO_CATECHOLAMINE_METABOLIC_PROCESS	0.543554	1.52358	0.056338	0.154212	42	20	AOC2,SLC6A3,TH,AKR1B1,MAOA,NR4A2,GATA3,GCH1,PARK2,EPAS1,PNMT,ATP7A,MTPN,SULT1A1,COMT,TGFB2,HPRT1,SULT1A4,MAOB,SULT1A2
GO_POSITIVE_REGULATION_OF_TRANSCRIPTION_INITIATION_FROM_RNA_POLYMERASE_II_PROMOTER	-0.507415	-1.30484	0.108108	0.154703	17	15	SRF,CREB1,PSMC6,PAXIP1,HNF1B,CAND1,PSMC2,PSMC1,TAF1,GTF2F2,PSMC5,WNT10B,PSMC4,PSMC3,NKX2-5
GO_REGULATION_OF_FATTY_ACID_BIOSYNTHETIC_PROCESS	0.531214	1.52371	0.0434783	0.154731	35	26	INSIG1,INSIG2,PTGS2,PDK4,SLC45A3,TRIB3,PRKAB2,WDTC1,PRKAG2,MID1IP1,APOC1,SIRT1,PLA2G4A,NR1H3,ACADVL,MLXIPL,ERLIN1,NR1H2,ERLIN2,ANXA1,MAPK9,PIBF1,SCAP,PRKAA2,HNF4A,BRCA1
GO_NEGATIVE_REGULATION_OF_CELL_PROLIFERATION	0.370455	1.52222	0	0.154766	643	481	TNFRSF9,IGFBP5,FEZF1,DLL4,IGFBP3,NDRG1,FRZB,LTA,HMOX1,ESR2,ADM,EMP3,VEGFC,IL1A,SCIN,CYP1B1,IL6,ETS1,SPARC,TP53INP1,TAF6,NPR3,BCL6,INHBA,LIMS2,KISS1,NUPR1,MSTN,PROX1,SULF1,MTSS1,FAP,MYO16,DLG3,CDKN1C,TNFAIP3,BTG1,BNIPL,NOS3,FTH1,OSM,PTGS2,FOXP3,BTN2A2,IL29,ING1,RERG,PPARGC1A,MXI1,WNT9A,FGFBP1,FOXO4,SNAI2,CSF1R,CXCL1,FUZ,PPARD,SIRT2,CDKN1B,LEPRE1,CHD5,KCTD11,GATA2,ATP8A2,IL1B,CDKN2D,PTCH1,CDKN2B,RN…
GO_NEGATIVE_REGULATION_OF_ENDOTHELIAL_CELL_PROLIFERATION	0.561432	1.52186	0.0416667	0.154875	32	22	DLL4,SPARC,SULF1,PTPRM,AGER,ENG,VASH1,APOE,THBS1,TGFBR1,PDCD10,CAV1,XDH,CAV2,NF1,GJA1,SYNJ2BP,ATPIF1,NR2F2,ATP5A1,STAT1,AIMP1
GO_INNER_EAR_RECEPTOR_CELL_DEVELOPMENT	0.548234	1.52024	0.0298507	0.155272	35	25	TMC1,FAT4,SLITRK6,USH1G,STRC,PDZD7,SDC4,HES1,VANGL2,DFNB31,MYO7A,ATP8B1,RAC1,WDPCP,SEC24B,NAGLU,CTHRC1,FGFR1,PAFAH1B1,MKS1,SOD1,FZD2,SCRIB,SLC4A7,SLC9A3R1
GO_NEGATIVE_REGULATION_OF_TRANSPORT	0.388774	1.52058	0	0.155712	458	322	TNFRSF9,HMOX1,ANPEP,DACT3,CRYAB,TNF,INSIG1,FGF12,IL6,INHA,WNK3,CD74,INHBA,CRHR1,PCSK9,HSPA1A,SYT11,PRTN3,YOD1,WNK1,PPP1R9A,NFKBIE,KCNE2,NMB,NOS3,OSM,PTGS2,FOXP3,DLG4,BTN2A2,NFKBIA,PLA2G10,AVPR2,MXI1,SNAI2,HMGCR,CYLD,UTS2R,FAM115C,ADRA2B,IL1B,PTGS1,SDCBP,CLIC2,THRA,IL11,EGF,KCNH2,CABP1,USP17L2,PIM3,UCN,ABAT,WNK4,CTTNBP2NL,NLRP3,ATP1A2,ACVR1C,UNC119,PARK2,PXK,IRS2,RSAD2,PACSIN1,RAB33B,PDE2A,UCP2,LM…
GO_REGULATION_OF_ENDOTHELIAL_CELL_MIGRATION	0.433898	1.51904	0	0.156208	114	87	DLL4,VEGFC,ETS1,SPARC,PDGFB,VEGFA,CXCL13,PROX1,PTGS2,EFNA1,GPR124,SEMA4A,HDAC5,MMRN2,GATA3,ALOX12,HDAC9,PTPRM,AGER,CIB1,PRKCA,SASH1,SCARB1,KLF4,STARD13,STC1,SEMA5A,VASH1,PRCP,PPAP2B,PDPK1,CCDC23,APOE,PDCD6,BMPER,ZC3H12A,SH3BGRL3,FOXP1,THBS1,BMPR2,BCAR1,PTK2,PDCD10,NRP1,SRPX2,RHOA,RHOB,TGFB1,MAP2K5,HSPB1,BCAS3,NF1,PRKD2,CSNK2B,AMOTL1,STAT5A,FGFR1,PRKD1,CCBE1,SLIT2,SYNJ2BP,AMOT,MAPK14,NR2F2,AAMP,IT…
GO_POSITIVE_REGULATION_OF_RESPONSE_TO_CYTOKINE_STIMULUS	0.533372	1.51951	0.0144928	0.156432	33	28	CD74,HSPA1A,HSPA1B,AGPAT2,HPX,IRF7,PARK2,TRIM6,MAVS,TXK,TRAF2,TAF9,RIPK2,GAS6,IRF3,CPNE1,LSM14A,AXL,CSF1,MED1,GFI1,NLRC5,HIF1A,PAFAH1B1,AGPAT1,UBE2K,EDN1,FADD
GO_REGULATION_OF_SYNAPTIC_VESICLE_EXOCYTOSIS	0.588423	1.51698	0.0333333	0.157411	21	17	RAB3A,STXBP1,STX1B,GRIK5,RIMS3,FMR1,STX1A,BRAF,RAB5A,RAB3GAP1,RAP1A,NAPA,SEPT5,UNC13B,LRRK2,PFN2,ATP2A2
GO_POSITIVE_REGULATION_OF_TRANSMEMBRANE_TRANSPORT	0.432558	1.51696	0.0243902	0.157411	131	88	TRPC1,CCL2,JPH2,WNK3,PDGFB,ATP1B2,WNK1,KCNE2,P2RX7,ATP1B1,S100A1,NLGN3,PDGFRB,GLRX,HSPA2,KCNH2,ANO6,UCN,WNK4,AGER,F2RL3,DNM2,TRPV3,STC1,SLC9A1,ASPH,CTSS,TMEM110,GSTM2,F2R,ARC,PDPK1,PDZK1,AKAP6,AKAP9,HAP1,SLC26A6,SUMO1,BDKRB1,NPPA,ARF1,PLCG2,HTT,LGALS3,CALM2,NOS1AP,CAPN3,AMIGO1,STIM2,TRPV2,FAM115A,RAPGEF3,AZIN1,ATP1B3,THY1,EDNRA,TRPC6,ZP3,CA2,SRI,ABL1,CALM3,PLCG1,GSTO1,PKD2,CACNA2D1,STIM1,CALM1,TE…
GO_NEGATIVE_REGULATION_OF_SYNAPTIC_TRANSMISSION	0.492956	1.51745	0.0121951	0.157711	62	37	GRIK2,SYT11,PPP1R9A,PTGS2,ACHE,NLGN3,STXBP1,PARK2,PCDH17,PTEN,FMR1,BRAF,SRF,DRD5,EIF4A3,PNKD,ARF1,PLA2G6,GNAI2,CNIH2,RAP1A,NF1,GRID2IP,GNAI1,LRRK2,SHANK2,PLK2,PICK1,SLC30A1,BCHE,ADNP,ATAD1,MTMR2,ADORA1,ABHD6,PTK2B,KCNQ4
GO_CALCIUM_ION_IMPORT_INTO_CYTOSOL	0.508385	1.51596	0.0298507	0.158041	42	25	JPH2,DDIT3,ERO1L,P2RX7,BBC3,JPH3,NOL3,ITPR1,FKBP1B,F2R,IBTK,RASA3,TPCN1,PLCG2,PRKCE,ATP2B4,LCK,PKD2,ITPR2,ITPR3,MCOLN1,CHERP,TPCN2,CCL21,FGF2
GO_POST_EMBRYONIC_DEVELOPMENT	0.438372	1.5152	0.0140845	0.158524	89	73	VEGFA,ETNK2,TIPARP,DHCR7,RAB3A,LHX1,BCL2L11,NR4A2,SEPP1,GATA3,FOXP2,CSRNP1,ITPR1,ARID5B,SOX6,FBN1,HEG1,SEMA3C,KLF4,MORC3,PLEKHA1,MLL,KDM5B,MYO7A,MUT,ACVR2B,PPP1R13L,PRDM1,SZT2,GNAS,MECP2,MFAP2,TGFBR1,IMPAD1,CHST11,MAPK8IP3,SMAD2,FZD5,ACO1,RC3H2,BAK1,GNAQ,SCN9A,GIGYF2,TET2,TAPT1,DSCAM,MYO1E,SERP1,CCDC66,CCDC47,FGFR2,PSEN1,PYGO2,IGF2R,ATRX,TBCE,ERCC2,SGPL1,INPPL1,PLAGL2,EIF2C2,ALDH5A1,BAX,BCL11B,PY…
GO_REGULATION_OF_STEROID_BIOSYNTHETIC_PROCESS	0.539077	1.51523	0.031746	0.158524	49	36	WNT4,TNF,INSIG1,PROX1,NR1D1,DHCR7,INSIG2,PPARGC1A,SNAI2,ABCG1,IL1B,AKR1C3,APOE,TSPO,SNAI1,SIRT1,SREBF1,REST,ATP1A1,SEC14L2,ERLIN1,PRKAA1,BMP2,GFI1,SF1,FGFR4,ERLIN2,POR,SOD1,NFKB1,SCAP,VDR,CYP27B1,DDX20,BMP6,FGF19
GO_INTRASPECIES_INTERACTION_BETWEEN_ORGANISMS	0.547017	1.51236	0.0547945	0.160229	46	23	TH,DLG4,NLGN3,IL1B,UCN,CLN8,PPP3CB,PTEN,KRAS,OXTR,GNB1L,MAPK8IP2,EIF4EBP2,MECP2,BBS4,SHANK2,DVL1,ANXA7,HRAS,VPS13A,DNAJC9,MKKS,MTOR
GO_AMINE_METABOLIC_PROCESS	0.418147	1.5127	0.0131579	0.160499	131	92	LPIN1,AOC2,SAT1,PLA2G4C,AOC3,SMPD3,SULT1B1,SMPD1,ACHE,PLA2G10,SAT2,LPIN2,PLB1,MAOA,SLC44A4,DMGDH,PNPLA8,AFMID,CDS1,SAMD8,PLA2G4D,ENPP2,ABP1,SLC27A1,PLA2G4F,LPIN3,MBOAT2,PHOSPHO1,LPCAT4,DBI,CEPT1,OAZ1,ATP7A,PNPLA6,PAOX,OAZ2,DHPS,SMOX,MECP2,PLA2G16,SLC44A2,CCBL1,ABHD3,CHKB,PLA2G4A,PLA2G6,LPCAT1,LCAT,SARDH,PLA2G15,SLC44A1,SMPDL3A,SGMS2,SMS,IDO1,CLN3,SPTLC1,AZIN1,PLA2G1B,KYNU,PCYT1A,SLC44A5,SLC44A3,C…
GO_FATTY_ACID_BETA_OXIDATION_USING_ACYL_COA_DEHYDROGENASE	-0.475669	-1.29723	0.210526	0.160803	18	16	ACOX3,ETFDH,ACAD11,ACADVL,ETFA,ACADSB,ETFB,ACADS,ACADM,ACOX1,ACAD10,ACAD8,IVD,GCDH,ACAD9,ACOXL
GO_NEUROMUSCULAR_PROCESS_CONTROLLING_BALANCE	0.525819	1.51298	0.0405405	0.160806	51	30	CNTNAP1,NR4A3,DLG4,JPH3,USH1G,MYH10,GM2A,CAMTA1,NLGN2,CLN8,ABR,TPP1,MYO7A,APP,ALDH1A3,RBFOX2,GRIN2C,HERC1,GAA,AARS,HEXB,RAC3,GIGYF2,CLN3,ABL1,PAFAH1B1,USH1C,BCR,NBN,SLC1A3
GO_L_AMINO_ACID_TRANSPORT	-0.361911	-1.29752	0.0909091	0.16085	58	34	SLC17A7,PRAF2,SLC36A4,SERINC2,CLN8,SERINC3,SERINC1,SLC25A12,SERINC5,ARL6IP5,SLC43A1,SLC43A2,SLC25A22,SLC36A1,PQLC2,PSEN1,SLC38A7,SLC1A1,SLC7A11,SLC7A7,SLC7A5,SLC38A1,CTNS,SLC7A6,SLC25A2,SLC25A13,SLC7A2,SLC1A4,SLC6A9,SLC7A1,NTSR1,SLC1A3,SLC25A15,SLC6A20
GO_PLATELET_DERIVED_GROWTH_FACTOR_RECEPTOR_SIGNALING_PATHWAY	0.50481	1.51319	0.0422535	0.161222	34	32	PDGFB,VEGFA,TIPARP,TXNIP,PDGFRB,CSRNP1,ARID5B,PIK3C2A,RAPGEF1,PTEN,PLEKHA1,PDGFRL,ZFAND5,PTPRJ,PTPN1,GAB1,BCAR1,NRP1,FER,PLAT,IQGAP1,JAK2,PTPN11,MYO1E,ABL1,PDGFC,SGPL1,SRC,BCR,CLASP2,PDGFA,RGS14
GO_ISOPRENOID_BIOSYNTHETIC_PROCESS	0.582853	1.51089	0	0.161394	25	21	IDI1,MVD,HMGCS1,FDFT1,MVK,ALDH8A1,HMGCR,GGPS1,FDPS,BCMO1,ALDH1A3,PDSS2,ALDH1A2,ISPD,NUS1,PMVK,DPAGT1,COQ2,RBP1,RDH10,PDSS1
GO_REGULATION_OF_SKELETAL_MUSCLE_TISSUE_DEVELOPMENT	0.498253	1.51032	0.03125	0.161401	50	35	TSC22D3,MSTN,ACTN3,NACA,HMGCR,ARNTL,CDON,HDAC9,SIX4,MTM1,NR1D2,USP2,CSDA,TWIST1,USP19,TGFB1,CAPN3,GPC1,FBXO22,DDX5,DDX17,PRKAA1,SHOX2,CTNNB1,FLOT1,RPS6KB1,WNT10B,HDAC4,SIX1,NLN,TLL2,BCL2,ADRB2,CYP26B1,DKK1
GO_ERYTHROCYTE_HOMEOSTASIS	0.461585	1.5089	0.0379747	0.161423	73	59	HMOX1,INHA,VEGFA,BCL6,INHBA,GPI,MB,THRA,GATA3,KLF2,AMPD3,SOX6,TGFBR3,RPS24,DYRK3,DNASE2,EPAS1,RPS19,SRF,JMJD6,SLC11A2,PRDX1,ZFPM1,ACIN1,SP3,SMAD5,PTPN2,TMOD3,ARID4A,NFE2L1,PKNOX1,MLL5,EPB49,FLVCR1,JAK2,CEBPG,AXL,HIPK2,RB1,L3MBTL3,LYN,ID2,MED1,ATPIF1,SFXN1,ADD1,ADAR,CASP3,ERCC2,HOXB6,G6PD,SLC25A38,TRIM10,MAEA,HCLS1,BMP4,RPS6,RPS14,GATA1
GO_FAT_CELL_DIFFERENTIATION	0.428363	1.50936	0.0121951	0.161554	106	85	RGS2,ERO1L,NR4A3,MB,CLIP3,ALOXE3,RARRES2,PTGS2,PPARGC1A,NR4A1,SNAI2,SLC2A4,NUDT7,NR4A2,ZNF516,IL11,BBS9,ARID5B,PLAC8,PER2,PRDM16,CEBPA,LRG1,EGR2,INSR,KLF4,ATF2,C1QTNF3,GSK3B,FOXO1,ALDH6A1,LAMB3,AACS,OSBPL11,TMEM120A,CTBP2,PIAS1,RNASEL,PLCB1,SENP2,CEBPB,SIRT1,SMAD6,METRNL,SOCS7,SREBF1,BBS4,PEX11A,BSCL2,SOX8,BBS2,EP300,BBS7,GRK5,LRRC8C,ERAP1,TCF7L2,PPARG,ID4,MED1,NIPBL,SDF4,HMGA2,OSBPL8,TBL1XR1,CTB…
GO_REGULATION_OF_HORMONE_SECRETION	0.404895	1.50977	0	0.161616	262	167	RAPGEF4,FOXA2,TNF,IL6,INHA,APLN,TMEM27,INHBA,KISS1,CRHR1,TFR2,NMB,OSM,NR1D1,HMGCR,PPARD,PAX8,SCG5,ADRA2B,IL1B,PTGS1,ARNTL,TMF1,NKX6-1,IL11,CCL5,RAB8B,PFKFB2,GIPR,FAM132A,GDF9,PIM3,ITPR1,HMGN3,UCN,ABAT,RFX3,NLGN2,ACVR1C,PER2,PARK2,PRKCA,IRS2,SIDT2,UCP2,MIDN,PTGER4,SIRT4,BMP8A,SOX4,PPP3CB,GLUL,FKBP1B,STX1A,MCU,C1QTNF3,VAMP8,PDE4C,SYT7,STX4,KDM5B,AACS,RAB11FIP5,CRY1,SYTL4,PFKL,CREB1,HCAR2,SLC2A1,VAM…
GO_MODULATION_OF_EXCITATORY_POSTSYNAPTIC_POTENTIAL	0.613222	1.50483	0.03125	0.161978	30	15	RIMS1,DLG4,NLGN3,STX1B,NLGN2,PTEN,STX1A,GSK3B,EIF4A3,PRKCZ,ZMYND8,LRRK2,DMPK,MTMR2,PTK2B
GO_I_KAPPAB_KINASE_NF_KAPPAB_SIGNALING	0.431001	1.50456	0.0263158	0.161982	70	59	NKIRAS2,TNF,LY96,BIRC3,AVPR2,RELB,NFKB2,REL,IRAK2,CARD9,BCL3,IKBKG,TRAF6,RBCK1,BCL10,AZI2,TRADD,TNIP2,NFKBIL1,TLR3,RPS27A,BIRC2,RIPK3,TANK,CD14,TAB2,NKIRAS1,TNFRSF1A,UBA52,TRAF2,RIPK2,ERC1,TIFA,TBK1,ROCK1,MAP3K14,TIAF1,ZNF675,ZNF268,SNIP1,TAB1,TAB3,TRIP6,PRDX4,SHARPIN,UBB,RIPK1,RNF31,NFKB1,MAP3K7,ROCK2,CHUK,TLR2,DAB2IP,TLR4,IKBKB,PTPLAD1,IKBKE,IRAK1BP1
GO_NEUTRAL_LIPID_BIOSYNTHETIC_PROCESS	0.540778	1.505	0.0344828	0.162274	29	24	PCK1,LPIN1,PNPLA3,MOGAT3,LPIN2,AGPAT2,AGPAT4,GK,LPIN3,LPCAT4,LPCAT1,GPAT2,PLCE1,DGAT1,AGPAT9,AGPAT1,AGMO,AGPAT5,AGPAT6,AGPAT3,GPAM,GPD1L,LCLAT1,DGAT2
GO_REGULATION_OF_PROTEIN_HOMOOLIGOMERIZATION	0.584086	1.50512	0.0289855	0.162807	16	16	BMF,BBC3,BCL2L11,CLDN7,BCL11A,SMCR7,GNB2L1,BID,CRBN,BIK,PEX14,CLU,FAS,HRK,PEX5,SRC
GO_REGULATION_OF_CELL_ADHESION_MEDIATED_BY_INTEGRIN	0.503874	1.5054	0.0147059	0.163041	39	32	CYP1B1,CXCL13,EFNA1,SNAI2,MUC1,CCL5,LPXN,CIB1,PDE3B,DPP4,SWAP70,PTPN6,PTK2,ADAM9,PIEZO1,ACER2,RAC3,FERMT3,LYN,PIK3CG,PTPN11,IFT74,PLAU,ITGB1BP1,TESC,EPHA2,PODXL,TGFB2,ADA,SYK,SERPINE1,CCL21
GO_RESPONSE_TO_BACTERIUM	0.390062	1.50682	0	0.163244	528	293	TNFRSF9,CCL20,CCL2,LTA,PTGER1,TNF,ADM,IL6,SPARC,LY96,CXCL13,HIST1H2BJ,DUSP10,TNFAIP3,NOS3,P2RX7,NGFR,NR1D1,DEFB103A,TH,PTGS2,NFKBIA,HLA-A,OPTN,MR1,MICA,IL23A,PPARGC1A,PGLYRP3,JUND,TNFRSF10D,CXCL1,HDAC5,HLA-E,PPARD,SIRT2,TLR6,HIST1H2BK,IL1B,TREM1,NFKB2,MRC1,TMF1,TIMP4,IL10RA,HIST1H2BF,CXCL3,CCL5,TNFRSF10B,IL8,RBPJ,IRAK2,CDK19,CARD9,TBXA2R,PLAC8,NLRP3,IL18BP,BCL3,GCH1,SBNO2,HIST1H2BG,BAIAP2L1,SOCS3…
GO_REGULATION_OF_ENDOPLASMIC_RETICULUM_STRESS_INDUCED_INTRINSIC_APOPTOTIC_SIGNALING_PATHWAY	0.497524	1.50319	0.0405405	0.163375	30	28	DDIT3,HSPA1A,MAGEA3,BBC3,HERPUD1,BCL2L11,PARK2,SERINC3,NCK1,TMBIM6,PTPN1,PTPN2,GRINA,SIRT1,CREB3,TXNDC12,WFS1,CREB3L1,ERP29,PMAIP1,EIF2AK3,SYVN1,LRRK2,OPA1,HYOU1,PARK7,XBP1,PDX1
GO_EMBRYONIC_DIGESTIVE_TRACT_DEVELOPMENT	0.550514	1.50556	0.0298507	0.163514	33	23	TNF,RARRES2,PCSK5,SIX2,IL8,RARB,STRA6,FGF9,GLI3,ID2,HLX,HNF1B,NIPBL,SHOX2,ALDH1A2,FGFR2,PKDCC,TCF7,OVOL2,TGFB2,ADA,VPS52,GLI2
GO_REGULATION_OF_RESPIRATORY_GASEOUS_EXCHANGE	0.641321	1.50615	0.015625	0.163515	23	15	SLC5A3,APLN,NLGN3,NR4A2,ATP1A2,NLGN2,MECP2,GLS,FTO,MTG1,PASK,PBX3,GTPBP5,ADORA1,NTSR1
GO_NEGATIVE_REGULATION_OF_LIPID_METABOLIC_PROCESS	0.479486	1.50685	0.0285714	0.16386	80	58	WNT4,PIK3IP1,TNF,INSIG1,PDGFB,PROX1,METTL20,INSIG2,UGT1A6,SNAI2,TRIB3,IL1B,WDTC1,AKR1C3,STK11,PPP2R5A,PDE3B,SIRT4,SLC27A1,APOD,APOE,HCAR2,APOC1,SNAI1,SIRT1,REST,ACADVL,ORMDL1,LPCAT1,CRTC3,BSCL2,ORMDL2,ATP1A1,ERLIN1,PRKAA1,PIK3CG,BMP2,GFI1,FBXW7,CCNC,SIK1,ERLIN2,KIAA0226,SOD1,GPLD1,AKT1,PIBF1,NFKB1,ADORA1,SCAP,PDGFA,DAB2IP,CYP27B1,GPER,DGAT2,ACACB,BRCA1,FGF19
GO_LIVER_REGENERATION	-0.470949	-1.29351	0.153846	0.163985	19	15	UCP2,CEBPB,POU2F1,HFE,RAP1A,GLI1,RAPGEF3,FAS,SRSF5,PTPN3,PRMT5,SULF2,ADRB2,NCL,CCND1
GO_POSITIVE_REGULATION_OF_TRANSCRIPTION_FROM_RNA_POLYMERASE_II_PROMOTER_IN_RESPONSE_TO_STRESS	0.550027	1.50251	0.0461538	0.164168	23	21	ATF3,VEGFA,DDIT3,MUC1,KLF2,RBPJ,ATF4,CEBPB,CREB3L1,MAPK7,CHD6,ATF6B,NFE2L2,HIF1A,ATF6,MBTPS2,NOTCH1,HSPA5,GCN1L1,XBP1,TP53
GO_MUSCLE_CONTRACTION	0.385279	1.50112	0	0.164189	233	145	EDN2,CXCR4,CHRNB1,CRYAB,FGF12,PGAM2,ACTA2,ACTA1,SCN5A,TNNT2,VCL,ACTN3,DTNA,SULF1,MB,KCNE2,GJC1,ATP1B1,NEB,TNNT3,MYOM1,TMOD1,STBD1,ATP8A2,ARG2,KCNH2,ATP1A2,SCN1B,PIK3C2A,MAP2K6,SNTA1,SLC6A8,FKBP1B,VEGFB,OXTR,SLC9A1,CAMK2D,ASPH,DLG1,PDE4D,MYL6B,TNNT1,MYL9,P2RX6,TPM1,PIK3CA,SMAD5,PPP1R13L,MYL12A,TMOD3,TNNI3,HOMER1,COL4A3BP,MYL6,MYH11,GAA,EMD,SLMAP,CHRNE,CALM2,PLA2G6,ALDOA,MYL12B,HSBP1,NEDD4L,SCN3B,B…
GO_SMALL_MOLECULE_BIOSYNTHETIC_PROCESS	0.381065	1.50146	0	0.16439	443	333	LSS,EDN2,PCK1,ADM,INSIG1,LPIN1,PGAM2,ATF3,PADI2,ALDOC,CD74,CARNS1,IDI1,ACSS1,ENO2,MSMO1,ACSS2,KDM3A,HSD17B7,SQLE,GPI,BCAT1,MVD,ALOXE3,EBP,DHCR7,INSIG2,PTGS2,HMGCS1,ACHE,C14orf1,FDFT1,SCD,HSD17B12,MVK,LPIN2,ALDH8A1,AKR1B1,NSDHL,PPARGC1A,HMGCR,CYP39A1,SLC25A1,TM7SF2,GGPS1,PGK1,SLC44A4,NOXRED1,CYP8B1,SLC27A5,PRKAB2,FASN,ACLY,FDPS,PTGS1,HSD17B3,ALOX12,CYP51A1,GAPDH,PNPLA8,ELOVL1,ABAT,AKR1C3,CDS1,PRKA…
GO_REGULATION_OF_RESPONSE_TO_WOUNDING	0.386494	1.50171	0	0.164658	413	263	WNT4,C2,CCL2,FOXA2,LTA,TNF,IL6,ETS1,SERPING1,PDGFB,SOX15,BCL6,SAA1,PER1,FAP,GPRC5B,DUSP10,TNFAIP3,NOS3,OSM,DUOXA2,PTGS2,FOXP3,TNFAIP6,BIRC3,SCARF1,TNIP1,MVK,IL23A,HMGCR,PPARD,HBEGF,C3,IL1B,GATA3,C4A,CCL5,ALOX12,PPARA,CD55,ANO6,FAM132A,GSN,CDK19,ABAT,SOCS5,DUOXA1,KLK8,NLRP3,AGER,NR1D2,MASP1,SBNO2,PRKCA,SOCS3,PDE2A,EPHA4,PTGER4,FAM46A,ABR,KLF4,PTEN,FKBP1B,VEGFB,C1QTNF3,VAMP8,LBH,PRKCD,STK24,APOD,IL…
GO_POSITIVE_REGULATION_OF_IMMUNE_EFFECTOR_PROCESS	0.413258	1.50195	0	0.164928	156	102	CCL2,LTA,HMOX1,TNF,IL6,CD74,NR4A3,GPRC5B,P2RX7,DEFB103A,FOXP3,HLA-A,IL23A,GAB2,HLA-E,C3,IL1B,GATA3,USP17L2,HPX,TNFSF13,SOCS5,NLRP3,RSAD2,TRAF6,BCL10,TRIM6,VAMP8,RARA,ZBTB1,STX4,RAC2,RPS19,B2M,HLA-B,PDPK1,CD40,STX7,KLK7,VAMP2,PUM1,DHX58,RABGEF1,STXBP2,VAMP7,SEMA7A,VAMP3,PRKCZ,TRAF2,RIPK2,FER,TGFB1,SPON2,FZD5,SNX6,PUM2,STAT5B,KLK5,LYN,HLX,C12orf4,PAXIP1,ZP3,LAG3,LAMP1,F2RL1,AP1G1,CD46,CADM1,ZC3HAV1…
GO_POSITIVE_REGULATION_OF_ORGANIC_ACID_TRANSPORT	0.568789	1.5003	0.0327869	0.165137	30	17	TMEM27,P2RX7,DPYSL2,PLA2G10,IL1B,ABAT,MAP2K6,PLA2R1,RAB3GAP1,P2RY2,P2RX4,ARL6IP1,PLA2G6,TNFRSF11A,MAPK9,EDN1,NTSR1
GO_MYELOID_LEUKOCYTE_ACTIVATION	0.453403	1.49952	0.0133333	0.165878	98	59	EDN2,NDRG1,MT1G,NR4A3,TNFSF9,UBD,PIK3CD,GATA2,RELB,CCL5,IL8,RBPJ,SBNO2,PI4K2A,TRAF6,S100A13,VAMP8,PRKCD,TLR3,TLR1,CSF2,ADAM10,JMJD6,VAMP2,FOXP1,STXBP2,VAMP7,ADAM9,SNAP23,MLL5,TGFB1,MILR1,CRTC3,PRKCE,CX3CL1,STXBP3,CSF1,LYN,PIK3CG,JUN,CLU,F2RL1,LAT,PSEN1,HYAL2,TGFBR2,RASGRP1,HMGB1,ANXA3,CD86,SYK,TLR4,LTBR,PYCARD,CAMK4,DHRS2,SLC7A2,BATF2,BATF3
GO_HOMOLOGOUS_CHROMOSOME_SEGREGATION	-0.381043	-1.29133	0.115385	0.165962	48	26	MSH4,SYCE1,UBE2B,REC8,CCNB1IP1,SUN1,HORMAD1,ATM,SYCE2,BAG6,DMC1,RNF212,PTTG1,SYCP2,TMEM48,MLH1,LEPREL4,MSH5,MLH3,ESPL1,MRE11A,TERF1,FANCD2,BRCA2,PLK1,TRIP13
GO_TONGUE_DEVELOPMENT	-0.476489	-1.29048	0.2	0.16647	20	16	KCNE2,HOXC13,SIX4,PRDM16,WNT10A,HDAC2,GLI3,CTNNB1,HDAC1,WNT10B,SIX1,BMP4,CYP26B1,BNC2,LEF1,KRT13
GO_REGULATION_OF_BLOOD_VESSEL_ENDOTHELIAL_CELL_MIGRATION	0.492827	1.49802	0.0416667	0.166762	51	41	DLL4,VEGFC,PDGFB,VEGFA,PTGS2,EFNA1,HDAC5,MMRN2,HDAC9,CIB1,PRKCA,KLF4,STARD13,VASH1,PRCP,APOE,SH3BGRL3,THBS1,PDCD10,SRPX2,RHOA,TGFB1,MAP2K5,HSPB1,NF1,PRKD2,CSNK2B,AMOTL1,STAT5A,PRKD1,AMOT,MAPK14,ITGB1BP1,PLCG1,AKT1,HMGB1,EPHA2,NOTCH1,HDAC7,FGF2,ANGPT1
GO_REGULATION_OF_FATTY_ACID_METABOLIC_PROCESS	0.446334	1.49813	0.0126582	0.167229	87	59	INSIG1,PDK1,NR4A3,METTL20,INSIG2,PTGS2,UGT1A6,PPARGC1A,PDK4,SLC45A3,TRIB3,PRKAB2,WDTC1,PDP2,PDK3,PPARA,PRKAG2,IRS2,SIRT4,MID1IP1,PDK2,PDHX,GK,PDHB,APOC1,SIRT1,PANK2,TWIST1,SREBF1,PLA2G4A,NR1H3,ACADVL,CAV1,MLXIPL,MLYCD,ERLIN1,PPARG,NR1H2,DLD,LONP2,ERLIN2,AKT2,ANXA1,PDPR,AKT1,MAPK9,PIBF1,DLAT,PDHA1,SCAP,PRKAA2,MTOR,TYSND1,IRS1,HNF4A,CPT1A,DGAT2,ACACB,BRCA1
GO_DEFENSE_RESPONSE_TO_GRAM_NEGATIVE_BACTERIUM	0.559312	1.49488	0.084507	0.167584	43	19	ADM,IL6,OPTN,MR1,IL23A,TREM1,IL6R,B2M,APP,TUSC2,IL22RA1,HMGB2,TLR5,NLRP10,TLR4,TNFRSF14,PYCARD,DROSHA,SERPINE1
GO_MONOVALENT_INORGANIC_CATION_HOMEOSTASIS	0.43137	1.49525	0.0116279	0.167854	123	84	SCNN1B,SLC26A11,ATP6V1G2,SLC17A7,ATP1B2,ATP6V0D2,MAFG,SLC9A5,SLC26A7,ATP1B1,SLC4A5,SLC26A1,PDK4,SCNN1A,KCNH2,ATP1A2,CLIC4,SLC9A9,RAB20,TCIRG1,PDK2,SLC9A1,CAMK2D,TMPRSS3,ATP6V1D,SLC4A4,ATP6V0C,ATP6V1A,ATP6V0E1,SLC9A2,ATP6V1H,CLN5,SLC4A8,SLC26A2,SLC26A6,SLC9A7,RAB7A,ATP6V1E1,SLC9A4,ATP6V1B2,SLC9A6,ATP6V0B,ATP6V1C1,ATP6V0D1,ATP6V1G1,ATP6V1C2,ATP6V0A1,ATP6AP1,NEDD4L,SGK3,ATP1A1,CLN3,ATP1B3,EDNRB,LRRK…
GO_REGULATION_OF_CELLULAR_RESPONSE_TO_GROWTH_FACTOR_STIMULUS	0.394029	1.49607	0	0.16821	229	162	WNT4,FIGF,VEGFC,VEGFA,CHRD,CXCL13,SULF1,NPTN,CDKN1C,GPR124,ITGA5,FGFBP1,PPP2R5B,FUZ,SPG20,FOXD1,MMRN2,IL1B,SDCBP,CDKN2B,LTBP1,GATA3,SNX25,TGFB3,CYR61,RBPJ,FBN1,TGFBR3,VASN,DNM2,STK11,ZEB1,FZD4,PRDM16,LRG1,UBE2O,ADAM17,DAB2,FAM89B,VEGFB,DSTYK,ONECUT1,PPM1A,HES1,FKBP8,ENG,C10orf54,CHRDL1,CD63,ARNT,RPS27A,STUB1,CTDSPL2,ACVR2A,PDPK1,VTN,MSX1,PDCD6,BMPER,ING2,PTPN1,NEDD4,THBS1,BMPR2,CD109,ONECUT2,UBA5…
GO_BRANCHING_INVOLVED_IN_URETERIC_BUD_MORPHOGENESIS	0.494195	1.49529	0.0273973	0.168447	44	29	WNT4,FAT4,ADAMTS16,LHX1,WNT6,PAX8,FOXD1,EYA1,PTCH1,PGF,DLG1,GZF1,CTNNBIP1,ILK,NPNT,GLI3,SOX9,LAMA5,BMP2,CTNNB1,PKD2,SMAD4,SIX1,PBX1,BCL2,BMP4,MYC,FGF2,FGF8
GO_REGULATION_OF_FIBROBLAST_GROWTH_FACTOR_RECEPTOR_SIGNALING_PATHWAY	0.568794	1.49152	0.0447761	0.168605	25	18	WNT4,SULF1,NPTN,FGFBP1,FUZ,GATA3,DSTYK,THBS1,NOG,RUNX2,GPC1,PRKD2,CTNNB1,FGFR2,SPRY2,SULF2,DUSP6,FAM20C
GO_REGULATION_OF_HUMORAL_IMMUNE_RESPONSE	0.488148	1.49609	0.0289855	0.16884	52	36	C2,LTA,TNF,SERPING1,CXCL13,DEFB103A,C3,C4A,CD55,HPX,MASP1,SPNS2,CFH,CD59,VTN,PROS1,KLK7,PTPN6,C4B,CFI,C4BPB,PPP2R3C,CFB,KLK5,ZP3,CD46,CFP,C8G,PHB2,SUSD4,PHB,C3AR1,C5,C1QBP,FOXJ1,SPINK5
GO_POSITIVE_REGULATION_OF_TRANSMEMBRANE_RECEPTOR_PROTEIN_SERINE_THREONINE_KINASE_SIGNALING_PATHWAY	0.422071	1.49642	0	0.168958	100	77	INHA,INHBA,MSTN,GDF1,SULF1,CDKN1C,INHBE,FOXD1,SDCBP,CDKN2B,GDF15,TGFB3,CYR61,RBPJ,GDF9,TGFBR3,STK11,LRG1,BMP8A,UBE2O,ADAM17,DAB2,HES1,FKBP8,ENG,C10orf54,ACVR2A,MSX1,ING2,ZC3H3,ACVR2B,THBS1,BMPR2,BMP8B,TGFBR1,FLCN,ACVR1,TWSG1,FGF9,ACVR1B,ILK,RNF111,TGFB1,SNW1,NPNT,SMAD2,CITED2,GIPC1,NEO1,HFE,LEFTY1,HIPK2,CSNK2B,MEN1,FBXL15,GDF11,BMP2,SYNJ2BP,GATA4,GATA6,TGFB1I1,RBPMS,BMPR1A,FURIN,BMP7,KCP,NOTCH1,B…
GO_NEGATIVE_REGULATION_OF_LEUKOCYTE_DIFFERENTIATION	0.449335	1.49168	0.012987	0.168967	82	51	INHA,CD74,BCL6,INHBA,FOXP3,IL29,PGLYRP3,CYLD,MAFB,ZBTB46,GATA2,SOCS5,IRF1,PRDM16,INPP5D,TLR3,RARA,RC3H1,ZFPM1,PTPN2,TOB2,FBXO7,ERBB2,KIAA0922,GLI3,NF1,TRIB1,LYN,TMEM176B,ID2,HLX,FSTL3,ZNF675,NFKBID,CTNNB1,NRARP,CUL4A,ANXA1,RUNX1,TJP2,HMGB1,ZC3H8,LILRB3,TLR4,IL4R,PIK3R1,BMP4,MYC,UBASH3B,FOXJ1,NME1
GO_MIDDLE_EAR_MORPHOGENESIS	0.545143	1.49214	0.0294118	0.168988	20	19	INSIG1,INSIG2,HOXA2,EYA1,TSHZ1,SIX2,MSX1,OSR1,OSR2,RPL38,NOG,NAGLU,NKX3-2,FGFR1,PRKRA,EDN1,SIX1,GSC,PRRX1
GO_ADAPTIVE_IMMUNE_RESPONSE	0.409808	1.49348	0	0.168989	288	139	CD7,RFTN1,C2,IL6,SERPING1,CD74,IL31RA,BCL6,GCNT3,CXCL13,PIK3CD,FOXP3,GPR183,PAG1,C1R,SEMA4A,MICB,CLEC4A,MICA,HLA-E,TLR6,C3,RELB,NFKB2,GATA3,BTN3A1,C4A,CD55,FYN,IL18BP,IRF7,BCL3,TRAF6,RNF19B,ADAM17,POU2F2,BCL10,SWAP70,TSC1,PRKCD,INPP5D,DLG1,BTN3A3,CTSS,RNF168,IFNA1,ICOSLG,TFE3,IFNA13,ALCAM,C1RL,NEDD4,TAP1,LIG4,LIME1,TXK,GNL1,BTN3A2,C4B,CTSH,CFI,RIPK2,RAB27A,ICAM1,C4BPB,LAMP3,TGFB1,DBNL,TNFRSF11A,K…
GO_POSITIVE_REGULATION_OF_CD4_POSITIVE_ALPHA_BETA_T_CELL_ACTIVATION	0.589887	1.49205	0.0483871	0.169082	27	16	IL6,FOXP3,IL23A,CD55,SOCS5,NLRP3,RARA,PRKCZ,RIPK2,HLX,PRKCQ,CD83,ANXA1,CD86,IL4R,LGALS9
GO_BILE_ACID_METABOLIC_PROCESS	0.532747	1.49235	0.0140845	0.169323	35	19	AKR1C1,NPC1,CYP39A1,CYP8B1,SLC27A5,SLCO1B3,SLCO1B1,HSD3B7,ATP8B1,ACOT8,ACAA1,CYP27A1,ARV1,AMACR,GBA2,SCP2,HSD17B4,CH25H,SLC27A2
GO_RESPONSE_TO_AMPHETAMINE	0.602413	1.49251	0.1	0.169691	30	18	DDIT3,DPYSL2,TH,NR4A2,HDAC9,PPP1R1B,NTS,OXTR,DRD5,ICAM1,HDAC2,CALM2,PPP3CA,CALM3,TRDMT1,SOD1,CALM1,HPRT1
GO_POLYSACCHARIDE_METABOLIC_PROCESS	0.435659	1.49071	0.0253165	0.169908	80	62	CHST1,PPP1R3C,GBE1,MGAM,PGM5,PPP1R3B,NR1D1,PYGM,STBD1,GYG2,PRKAG2,PPP1R3E,PER2,PHKG2,CSGALNACT2,HAS3,GSK3B,RPS27A,PHKG1,EXT2,PPP1CC,PPP1CB,EXT1,UBA52,B3GNT1,CHST7,GAA,GLT8D2,CALM2,STK40,PHKA2,PPP1R2,PFKM,GLT8D1,PGM2,EPM2A,GYS1,PPP1R3D,PHKB,UGP2,PGM1,NDST1,B3GNT3,PPP1CA,B3GNT2,AGL,CALM3,NHLRC1,AKT2,UBB,AKT1,CALM1,NANS,GSK3A,GNMT,IL6ST,PYGB,PYGL,PHKA1,CPS1,ALG1,HAS2
GO_LIPID_STORAGE	0.541159	1.48857	0.0704225	0.170033	27	20	TNF,ABHD4,PNPLA2,IL1B,GM2A,ACVR1C,CRY1,B4GALNT1,HEXB,CAV1,BSCL2,STAT5B,NRIP1,ENPP1,FITM2,PLIN2,DGAT1,SOAT1,C2orf43,DGAT2
GO_NEGATIVE_REGULATION_OF_HYDROLASE_ACTIVITY	0.370924	1.48955	0	0.17026	397	263	ANGPTL4,PTX3,CRYAB,TNF,SERPINB7,IL6,RENBP,SERPING1,HMSD,VEGFA,RGS2,SSPO,TNNT2,MAGEA3,GPI,WNK1,DLG3,TFPI2,ZFYVE1,NOS3,NGFR,BIRC3,HERPUD1,WNT9A,CST1,SERPINA1,SERPINI1,LEPR,WFDC2,DLG2,WFDC3,CSRNP3,RASA4,C3,CRY2,CDKN2D,TIMP4,NOL3,C4A,EGLN1,SORL1,COL7A1,USP17L2,SPINT1,CST5,PPP4R4,TFPI,KIAA1244,PXK,ABCA7,CNN3,PPP1R15A,FNIP1,ELL,CSTB,KLF4,SPINT2,SIAH2,FKBP1B,SPOCD1,IGBP1,CAMSAP3,PLA2R1,F11R,GCHFR,TMBIM6…
GO_MUSCLE_STRUCTURE_DEVELOPMENT	0.383066	1.48874	0	0.170302	432	295	WNT4,IGFBP5,CHRNB1,DLL4,CRYAB,ADM,ATF3,ID3,ACTA1,TBX2,VEGFA,IFRD1,KLHL31,SOX15,S1PR1,TNNT2,NUPR1,EVC,MURC,MSTN,PROX1,NGFR,NEB,ACHE,MAFF,NPHS1,SYNE1,FHOD3,VAMP5,FOXO4,PDGFRB,CSF1R,HMGCR,LGALS1,HBEGF,TMOD1,FOXH1,CDON,MYH10,EGLN1,FOXP2,RBPJ,GPCPD1,RARB,ARID5B,SIX4,SOX6,SPAG9,IGSF8,TGFBR3,POU6F1,HINFP,SMARCD3,SAP30,DYRK1B,KDM6B,BARX2,WNT2,HEG1,SVIL,ASS1,EGR2,ZNF238,STRA6,USP2,CSRP2,FLNC,LAMA2,CHD2,KR…
GO_VASCULATURE_DEVELOPMENT	0.364738	1.48795	0	0.170585	469	362	ANGPTL4,DLL4,CCL2,FIGF,HMOX1,ANPEP,ADM,HPGD,VEGFC,CYP1B1,ETS1,ACTA2,PDGFB,TBX2,VEGFA,SAT1,DDIT3,S1PR1,PROX1,NDNF,GPI,FAP,PLXDC1,TIPARP,NOS3,DHCR7,GJC1,PCSK5,PTGS2,LRP1,DLX3,EFNA1,GPR124,SEMA4A,COL1A1,NSDHL,ROM1,ITGA5,NR4A1,ARHGAP22,PDGFRB,LEPR,EYA1,MMRN2,FOXH1,WNT7B,SLC12A6,ERRFI1,MYH10,LTBP1,EGF,IL8,CYR61,SPINT1,MAP3K3,RBPJ,SEMA3E,THSD7A,CIB1,ADAMTS6,CLIC4,DNM2,PRKCA,STK11,RAPGEF1,WASF2,FZD4,CRK…
GO_REGULATION_OF_NEUROTRANSMITTER_RECEPTOR_ACTIVITY	0.586045	1.48971	0.0294118	0.170594	30	16	KLHL24,CNIH3,DLG4,PPARGC1A,NLGN3,NLGN2,MAPK8IP2,FNTA,ARC,DAPK1,MINK1,CNIH2,RASGRF1,CACNG4,PTK2B,NETO2
GO_INNER_EAR_RECEPTOR_STEREOCILIUM_ORGANIZATION	0.580178	1.48886	0.0307692	0.170664	21	15	FAT4,USH1G,STRC,PDZD7,SDC4,HES1,VANGL2,DFNB31,MYO7A,SEC24B,CTHRC1,MKS1,SOD1,SCRIB,SLC9A3R1
GO_AORTA_DEVELOPMENT	0.474616	1.48709	0.0289855	0.170922	41	35	DLL4,TBX2,PROX1,LRP1,PDGFRB,EYA1,FOXH1,MYH10,LTBP1,RBPJ,ADAMTS6,DNM2,SOX4,HES1,PLXND1,LOX,SRF,PRDM1,SMAD6,SEC24B,SUFU,HEY2,NDST1,TAB1,AP2B1,HEY1,NPRL3,PKD2,SNX17,LOXL1,DCTN5,SIX1,MYLK,JAG1,FGF8
GO_GLUTAMATE_RECEPTOR_SIGNALING_PATHWAY	0.572504	1.48602	0.0441176	0.171257	41	17	GRIK2,GRIK4,GRIK5,CPEB4,FMR1,GRIN3B,APP,GRIN2D,HOMER3,PLCB1,HOMER1,GRIN2C,HOMER2,GNAQ,CLN3,ATP1A3,PTK2B
GO_REGULATION_OF_T_CELL_CYTOKINE_PRODUCTION	0.583795	1.4854	0.0597015	0.171709	22	15	FOXP3,HLA-A,GATA3,NLRP3,RSAD2,TRAF6,C10orf54,B2M,PRKCZ,TRAF2,FZD5,HFE,TRPM4,MALT1,MAP3K7
GO_ENDOCRINE_SYSTEM_DEVELOPMENT	0.423577	1.48443	0	0.172638	123	81	WNT4,FOXA2,IL6,ETS1,SLC6A3,CDKN1C,TBX19,PAX8,GATA2,THRA,NKX6-1,GATA3,GIPR,RBPJ,ARID5B,RFX3,CRKL,SIDT2,IL6R,SOX2,STRA6,SOX4,INSR,MNX1,CDH1,ONECUT1,HES1,DUOX2,MAPK3,BRAF,MDK,FOXO1,SRF,PDPK1,HOXA5,CREB1,TSPO,MAP2K1,MAP2K2,SRD5A1,ONECUT2,TGFBR1,HOXA3,NOG,CITED2,NF1,GLI1,PITX1,SOX9,BAK1,EIF2AK3,KDM1A,MEN1,TG,FSTL3,NKX2-1,BMP2,HNF1B,CLU,ALDH1A2,CDK6,RAF1,GATA6,BMPR1A,ISL1,MAPK1,ANXA1,AKT1,HHEX,HOXD3,SM…
GO_SEGMENTATION	-0.309252	-1.28309	0.0666667	0.173923	89	60	IRX3,LHX1,EPB41L5,HOXA2,MAFB,MLLT3,KDM6A,DVL2,RBPJ,EGR2,SEMA3C,TBX6,RGS20,BMI1,OSR1,TBX3,FOXC1,NRP1,ROR2,ATM,LRP6,FZD5,LFNG,MIB1,ABI1,FRS2,EP300,PPP2R3A,MED12,PLXNA2,ZEB2,MTF2,COBL,KAT2A,AXIN1,PSEN1,NRARP,PALB2,TMED2,BMPR1A,PLD6,SMAD4,IRX2,SMAD3,RGS19,TCAP,POFUT1,MEOX1,ACD,BMP4,BASP1,SEMA3A,PCSK6,XRCC2,NLE1,SEMA3F,DKK1,PRKDC,LEF1,AXIN2
GO_NEGATIVE_REGULATION_OF_CELL_CYCLE_G2_M_PHASE_TRANSITION	-0.398832	-1.2823	0.15	0.174124	25	23	FOXN3,FOXO4,GPR132,SYF2,ATM,MIIP,HUS1,CDK5RAP3,USP47,HMGA2,TAOK3,HUS1B,CDK1,NBN,H2AFY,ZNF830,ATF5,NAE1,FANCI,MRE11A,CCNA2,CLSPN,BLM
GO_PIGMENT_BIOSYNTHETIC_PROCESS	-0.340778	-1.2825	0.103448	0.174124	47	37	TRPC1,PMEL,ALAD,MC1R,SLC11A2,TSPO,CPOX,DDT,NFE2L1,AP3D1,TMEM14C,FECH,MYO5A,ATPIF1,COX15,FXN,SLC25A38,IBA57,UROD,PPOX,APRT,COX10,ADAL,GART,GMPS,ADA,PRTFDC1,PPAT,HPRT1,CTNS,ALAS1,SHMT1,PAICS,SLC25A39,UROS,HMBS,PRPS1
GO_ANTIMICROBIAL_HUMORAL_RESPONSE	0.531152	1.48164	0.0298507	0.174712	52	21	ADM,HIST1H2BJ,HLA-A,HLA-E,HIST1H2BK,HIST1H2BF,BCL3,HIST1H2BG,RPL39,B2M,APP,IL36RN,HIST2H2BE,SLPI,PLA2G6,SPON2,FAU,PLA2G1B,HIST1H2BC,HIST1H2BI,HIST1H2BE
GO_NEGATIVE_REGULATION_OF_AXONOGENESIS	0.436495	1.48277	0.05	0.174712	65	48	IFRD1,NGFR,SEMA4A,SEMA3G,SPG20,SEMA6C,SEMA3E,SEMA6B,NTN1,LRP4,SEMA3C,GDI1,PTEN,SEMA5A,SPP1,SEMA4G,BCL11A,SEMA4B,PLXNA3,PTK2,SEMA7A,SYNGAP1,NRP1,RHOA,RNF6,RTN4,RTN4R,MBP,CDK5,SEMA6D,EPHA7,THY1,SEMA3D,SLIT2,ULK2,PSEN1,WNT3,SEMA4D,SEMA4F,FGF13,ARHGEF1,SEMA4C,EPHB2,RUFY3,SEMA3B,ARHGDIA,SEMA3A,SEMA3F
GO_CARBOHYDRATE_CATABOLIC_PROCESS	0.432795	1.48305	0	0.174722	113	90	PGAM2,ALDOC,PFKFB4,MGAM,PGM5,ENO2,FUT6,NEU1,PFKFB3,HK2,GPI,LDHA,PYGM,PGK1,STBD1,GYG2,GM2A,PFKFB2,GAPDH,DHTKD1,DHDH,PHKG2,HK1,PGAM1,ENO3,DCXR,GLYCTK,GK,TPI1,MANBA,GLB1,PHKG1,PFKL,PFKFB1,ENO1,PFKP,CTBS,GALT,MAN2B2,MAN2B1,GAA,HK3,GK5,CALM2,FUT9,BPGM,HEXB,BAD,ALDOA,PHKA2,PFKM,DERA,PGM2,LRP5,PHKB,ABHD10,FUT10,PGM1,FUT2,CRYL1,FUT8,AGL,CALM3,AKR1A1,MAN2C1,FUT1,GPD2,OGDH,GALK1,ALDH1A1,CALM1,GALE,RBKS,NAG…
GO_REGULATION_OF_NEUROTRANSMITTER_LEVELS	0.399012	1.48228	0	0.174939	190	120	SLC6A3,SLC17A7,C2CD4A,SYT11,PPP1R9A,RIMS1,P2RX7,PPFIA4,TH,ACHE,RAB3A,BAIAP3,MAOA,SLC44A4,CPLX3,STXBP1,STX1B,BRSK1,SYT17,ABAT,ATP1A2,PER2,PARK2,RAB3B,GRIK5,C2CD4C,CLN8,PTGER4,STX11,DAGLB,GLUL,RIMS3,FMR1,LIN7B,STX1A,SYT5,BRAF,SYTL3,GCHFR,PTPRN2,KCNMB4,SYT7,STX4,SYNJ1,SPHK1,SYTL4,RAB5A,TC2N,GAD1,SNPH,VAMP2,RAB3GAP1,SNAP29,PNKD,PPFIA3,SNAP23,SYT15,STX2,SNAP47,APBA1,SNCG,RAP1A,LIN7C,NF1,NAPA,SYT13,PPF…
GO_COGNITION	0.408524	1.48174	0	0.175135	251	156	ESR2,KCNK4,SLC17A7,GPI,NPTN,TH,PTGS2,DLG4,CPEB3,GPR155,LINS,CALB1,PRKCG,JPH3,NLGN3,ITGA5,CBR3,HMGCR,IL1B,PTGS1,THRA,PJA2,GM2A,FOXP2,UCN,FYN,KLK8,SOBP,ATP1A2,PPP1R1B,NTS,PARK2,ABCA7,HLA-DRA,KAT2B,CLN8,EGR2,STRA6,GPR52,PPP3CB,PTEN,KRAS,HOXA1,VLDLR,OXTR,PAIP2,MLL,FOS,BRAF,DOPEY2,NTAN1,MDK,SHROOM4,MAPK8IP2,SYNJ1,SRF,DRD5,ARC,EIF4EBP2,BTBD9,ITGB1,NDRG4,CREB1,SLC11A2,IFT20,BTG2,APP,EIF4A3,MAGT1,ARF4,PL…
GO_POSITIVE_REGULATION_OF_SYNAPTIC_TRANSMISSION	0.430375	1.48079	0.0128205	0.176153	110	68	CCL2,GRIK2,KISS1,DNM1,NPTN,RIMS1,NGFR,PINK1,PTGS2,DLG4,NLGN3,STX1B,ABAT,NLGN2,PARK2,RAB3B,PTGER4,LAMA2,GLUL,PTEN,FMR1,STX1A,OXTR,BRAF,GSK3B,STX4,SYNJ1,SPHK1,ARC,HAP1,CLSTN1,VAMP2,CLSTN3,RAB3GAP1,MECP2,PRKCZ,SNAP47,PRKCE,SERPINE2,SLC8A2,UNC13B,SYT1,SNAP25,PTN,CA2,SHANK2,STX3,HNRNPK,KIF5B,PLK2,LRRTM1,DTNBP1,ARRB2,MAPK1,FLOT1,SYT12,ADORA1,ITPR3,TOR1A,PTK2B,NMU,RGS14,GPER,NTSR1,SLC1A3,IGSF9B,TACR1,KI…
GO_NEURON_NEURON_SYNAPTIC_TRANSMISSION	0.48884	1.47707	0.0298507	0.176394	56	33	SLC6A3,RASD2,GRIK2,SLC17A7,DNM1,CNIH3,TH,PARK2,GRIK5,GPR52,KIF1B,PTEN,DRD5,CLSTN3,ALS2,SHC3,RAC1,CNIH2,RAC3,TMOD2,NF1,NAPA,UNC13B,CDK5,CACNB4,GPR21,VDAC1,PARK7,GLRB,ADRB2,SLC1A4,SLC6A9,SLC6A20
GO_SECRETION_BY_CELL	0.369577	1.47776	0	0.176425	486	336	RAPGEF4,FIGF,ADM,VEGFC,SCIN,IL6,SPARC,SERPING1,PDGFB,VEGFA,SLC17A7,C2CD4A,INHBA,CRHR1,NR4A3,VCL,SYT11,RAB26,RIMS1,SMPD3,PIK3CD,P2RX7,ARL4D,RARRES2,PCSK5,PPFIA4,BLOC1S3,RAB3A,QSOX1,BAIAP3,A1BG,SERPINA1,VAMP5,MAFA,SLC44A4,FOXD1,TLR6,CPLX3,STXBP1,GATA2,SEPP1,HABP4,TREM1,STX1B,TMF1,BRSK1,MYH10,SYT17,GATA3,BTN3A1,CCL5,EGF,RAB8B,TGFB3,VAMP4,RBPJ,PSAP,NLRP3,ISLR,RALA,PIK3C2A,FZD4,C2CD4C,VGF,PI4K2A,ARFGA…
GO_NUCLEOPHAGY	0.558095	1.47737	0.0147059	0.176524	19	18	ATG9B,WDR45,WIPI1,WDR45L,ATG9A,ATG4A,ATG4D,ATG12,ATG2A,ATG4C,ATG5,ATG4B,ATG2B,TRAPPC8,ATG7,WIPI2,BECN1,ATG3
GO_PROTEIN_HYDROXYLATION	0.588965	1.48054	0.057971	0.176536	18	17	EGLN3,PDIA2,P4HA1,LEPRE1,P4HA2,EGLN1,LEPREL2,LEPREL1,ASPH,P4HB,JMJD6,HIF1AN,PLOD1,EGLN2,CRTAP,P4HA3,OGFOD1
GO_SARCOMERE_ORGANIZATION	-0.439451	-1.27975	0.178571	0.176607	27	17	FHOD3,SIX4,SRF,ITGB1,TPM1,CFL2,CAPN3,OBSCN,PRKAR1A,WDR1,TCAP,MYH3,ACTG1,KRT19,ANKRD1,KRT8,NKX2-5
GO_NEGATIVE_REGULATION_OF_B_CELL_ACTIVATION	0.580159	1.47786	0.0615385	0.176873	30	20	INHA,BCL6,INHBA,TNFAIP3,FOXP3,INPP5D,PKN1,RC3H1,PRDM1,PAWR,NDFIP1,ATM,LYN,ID2,CASP3,FAS,BANK1,THOC1,TNFRSF21,FOXJ1
GO_REGULATION_OF_MUSCLE_ADAPTATION	0.469249	1.4784	0.0131579	0.177139	63	49	IGFBP5,FBXO32,RGS2,SCN5A,NR4A3,ACTN3,NOS3,PPARGC1A,ERRFI1,NOL3,PRKCA,KLF4,SLC9A1,CAMK2D,CTDP1,GSK3B,TNNT1,PDE5A,AKAP6,NEDD4,AKAP13,CDK9,P2RX4,MTPN,ECE1,ATP2B4,CAMK2G,MTMR4,PIN1,EP300,TNNC1,PPP3CA,GTF2IRD1,DDX39B,AKAP1,GLRX3,RPS6KB1,SEPN1,LMCD1,GSK3A,EDN1,HDAC4,ATP2A2,MTOR,PDE9A,IL6ST,GTF2I,PARP1,ADK
GO_PANCREAS_DEVELOPMENT	0.457886	1.4787	0.105263	0.177245	73	47	FOXA2,IL6,PROX1,CCDC40,NKX6-1,GIPR,RFX3,SIDT2,IL6R,SOX4,INSR,MNX1,ONECUT1,HES1,FOXO1,NPHP3,PDPK1,ACVR2B,WLS,ONECUT2,SMAD2,SOX9,BAK1,EIF2AK3,MEIS2,MEN1,PPDPF,TCF7L2,GDF11,NKX3-2,HNF1B,CLU,ALDH1A2,CDK6,APC,CTNNB1,MSLN,ILDR2,GATA6,ISL1,ANXA1,AKT1,HHEX,XBP1,PDX1,BMP4,BMP6
GO_REGULATION_OF_HEART_CONTRACTION	0.409927	1.47924	0	0.177292	221	132	EDN2,TRPC1,ADM,KCND1,TBX2,RGS2,SCN5A,APLN,ATP1B2,TNNT2,KCNE2,NOS3,GJC1,ATP1B1,TH,S100A1,HBEGF,CLIC2,THRA,FXYD6,KCNH2,ITPR1,UCN,KCNK1,ATP1A2,SCN1B,KCNK6,SNTA1,ATP2A1,FKBP1B,STC1,SLC9A1,CAMK2D,ASPH,PDE4D,GSTM2,EPAS1,MEF2A,PDE5A,CTGF,CXADR,AKAP9,PRKACA,ATP2A3,ZC3H12A,CORIN,TPM1,THRB,SUMO1,NPFF,ACE2,TNNI3,P2RX4,NPPA,GAA,SREBF1,CALM2,NOS1AP,TMEM65,JUP,CACNB3,CAV1,JAK2,SCN3B,DSG2,ATP2B4,SLC8A2,CACNB1,G…
GO_POSITIVE_REGULATION_OF_CELLULAR_RESPONSE_TO_TRANSFORMING_GROWTH_FACTOR_BETA_STIMULUS	0.550961	1.48003	0.0677966	0.17733	24	21	CDKN1C,SDCBP,CDKN2B,TGFBR3,STK11,LRG1,ADAM17,DAB2,ING2,THBS1,FLCN,RNF111,SNW1,NPNT,CITED2,GIPC1,HIPK2,MEN1,TGFB1I1,FURIN,SMAD4
GO_POSITIVE_REGULATION_OF_NEURON_APOPTOTIC_PROCESS	0.483185	1.47918	0.0147059	0.17738	47	40	GRIK2,DDIT3,PCSK9,BBC3,FOXO3,BCL2L11,AGER,PARK2,GRIK5,ATF4,ATF2,GSK3B,MAP3K11,TFAP2A,PAWR,MCL1,CDC34,CASP9,ATM,NQO1,NF1,PIN1,CDC42,SRPK2,PMAIP1,UBE2M,MAP2K7,CDK5,EPHA7,JUN,CTNNB1,FBXW7,CASP3,ITGA1,CASP2,BAX,TGFB2,AIFM1,HDAC4,TP53
GO_MULTICELLULAR_ORGANISM_METABOLIC_PROCESS	0.440677	1.47786	0.0379747	0.177468	93	62	TNXB,PRTN3,TIPARP,P2RX7,MMP1,COL1A1,COL6A1,PPARGC1A,LEPRE1,CTSK,COL7A1,MRC2,COL11A2,AKR1C3,MMP13,MMP19,BMP8A,COL4A6,CEL,LEPREL1,MMP14,CTSS,MMP11,COL5A2,ACACA,MMP15,ACE2,COL12A1,COL4A5,TRAM2,COL18A1,MMP10,AGXT2L2,CTSL1,ENPEP,GHR,PLA2G1B,ADAMTS3,MMP16,SERPINH1,OMA1,HIF1A,COL13A1,TENC1,ACE,CTSD,FURIN,CTSB,PEPD,ADAM15,ADRB1,MMP7,COL8A1,ADAMTS14,MMP9,ID1,COL6A2,ADRB2,COL1A2,COL5A3,KLK6,COL5A1
GO_CELLULAR_RESPONSE_TO_GAMMA_RADIATION	-0.445419	-1.27878	0.178571	0.177474	19	17	CRYAB,GTF2H5,ELK1,CYBA,ATM,KDM1A,TLK2,EGR1,YAP1,XRCC5,BCL2L1,H2AFX,XRCC6,TMEM109,ATR,WRN,RAD51
GO_TERPENOID_METABOLIC_PROCESS	0.453558	1.47947	0.025974	0.177487	106	61	CYP26A1,CYP1B1,RARRES2,AKR1C1,LRP1,FDFT1,ALDH8A1,PLB1,PPARD,GGPS1,ABCA4,FDPS,IL1B,BCO2,AKR1C3,GPC6,DHRS3,SCPEP1,STRA6,SDC4,BCMO1,CYP2E1,RETSAT,PECR,SDR16C5,RDH5,AGRN,RDH11,CYP4V2,APOE,GPC2,ALDH1A3,SRD5A1,GPC1,CRABP1,GPC4,HTRA2,HSPG2,APOM,ADH5,PNPLA4,RDH14,ALDH1A2,CRABP2,SDC3,DGAT1,CYP2D6,ALDH1A1,LRP8,NAPEPLD,RDH13,DHRS4,SDC2,ALDH3A2,SDC1,RBP1,RDH10,CYP26B1,PDE3A,DGAT2,LRAT
GO_CELLULAR_RESPONSE_TO_RADIATION	-0.28745	-1.27806	0.105263	0.177848	137	114	CRYAB,TP53INP1,OPN3,SAG,PTGS2,SNAI2,PDE6G,CRY2,HYAL3,CERS1,NET1,DNM2,STK11,HYAL1,PPP1R15A,TP73,CDKN1A,POLH,ATF4,GADD45A,SWI5,MC1R,CRIP1,ZBTB1,C10orf116,RDH11,MFAP4,CRY1,ITGB1,GRB2,CUL4B,NEDD4,GTF2H5,DDB2,SIRT1,ELK1,CYBA,XPA,RHOB,CASP9,HIST3H2A,ERCC4,ATM,ACTR5,EP300,BAK1,KDM1A,PTN,MME,MDM2,N4BP1,CREBBP,NIPBL,EEF1D,HUS1,PTPRK,HIF1A,FBXW7,RAD9A,MAPK14,USP47,KIAA0146,YY1,TLK2,RAD1,EGR1,EIF2AK4,GNB1,H…
GO_CELL_FATE_COMMITMENT	0.38901	1.4745	0.0108696	0.179195	227	138	WNT4,DLL4,FOXA2,IL6,TBX2,IFRD1,WNT2B,ZNF521,PROX1,FOXP3,TBX19,WNT6,WNT9A,HOXA2,HOXC10,DLX2,ELF5,EYA1,CHD5,GATA2,WNT7B,CDON,NKX6-1,PTCH1,SIX2,GATA3,SOX12,RBPJ,SOX6,KDM6B,WNT2,SOX2,KLF4,MNX1,TRPS1,TBX6,ONECUT1,HES1,FKBP8,WNT10A,RARA,EPAS1,NOTCH3,ITGB1,ZFPM1,SMAD5,PRDM1,ONECUT2,ISL2,CEBPB,TGFBR1,MCL1,ACVR1,TBX3,NRP1,C17orf96,ROR2,RUNX2,SMAD2,DLX1,LATS2,SATB2,GLI3,SUFU,CDC73,SOX8,NANOG,JAG2,RAB10,PIT…
GO_NEGATIVE_REGULATION_OF_SEQUENCE_SPECIFIC_DNA_BINDING_TRANSCRIPTION_FACTOR_ACTIVITY	0.420377	1.46998	0.0224719	0.179701	136	109	FOXA2,HMOX1,CYP1B1,ID3,DDIT3,PROX1,COMMD6,TNFAIP3,BHLHE40,FOXP3,NFKBIA,PLA2G10,PRMT2,CYLD,FOXH1,THRA,TAX1BP1,PTCH1,EGLN1,GLIS2,IRAK2,NLRP3,PELI1,RBCK1,COMMD7,KLF4,PIM1,CAT,NFKBIL1,ITCH,ZNF431,PSMD10,MAP3K10,RLIM,ZC3H12A,FAM105B,SUMO1,PIAS4,TAF3,PIAS2,SIRT1,CTNNBIP1,TWIST1,ARRB1,WFS1,GAS6,KEAP1,HDAC2,SUFU,MED13,MAP2K5,EZH2,TRIM37,BTRC,CEBPG,ERBB2IP,RB1,KDM1A,TRIB1,RNF2,SIGIRR,MAD2L2,MEN1,ID2,TCF7L…
GO_RESPONSE_TO_REACTIVE_OXYGEN_SPECIES	0.396332	1.47246	0	0.179744	191	154	HMOX1,CRYAB,CYP1B1,IL6,ETS1,DDIT3,ERO1L,DUSP1,NR4A3,MB,AREG,LDHA,TNFAIP3,NOS3,AKR1B1,COL1A1,PPARGC1A,TXNIP,PDGFRB,KLF6,IL1B,EGLN1,KLF2,PPP1R15B,AKR1C3,C20orf111,AGER,IL18BP,NET1,DNM2,KDM6B,HYAL1,UCP2,ZNF277,KLF4,CYP2E1,CAT,FKBP1B,PLEKHA1,PDK2,FOS,PRKCD,STK24,APOD,GSK3B,FOXO1,GPX3,P4HB,RELA,SPHK1,MPV17,PRDX1,APOE,ATP7A,TPM1,PLK3,HDAC6,SIRT1,OLR1,CYBA,ADAM9,TRAF2,PDCD10,PPP2CB,FN1,CBX8,GPX2,RPS3,PR…
GO_NEGATIVE_REGULATION_OF_NUCLEOTIDE_METABOLIC_PROCESS	0.503921	1.47318	0.0135135	0.179966	63	31	DDIT4,ACTN3,CDA,PPARGC1A,APLP1,EGLN1,PPARA,PRKCA,PDE2A,AKAP6,TSPO,STAT3,PALM,FLCN,GNAI3,GNAI2,AKAP5,MLXIPL,MAPK7,GPR87,EDNRA,EDNRB,C12orf5,SIRT6,LPAR1,LTB4R2,GSK3A,EDN1,HDAC4,DNAJC15,PPIF
GO_LUNG_ALVEOLUS_DEVELOPMENT	0.473215	1.47268	0.0384615	0.180052	41	33	EDN2,IGFBP5,ERRFI1,FOXP2,TGFB3,STRA6,CIC,HOXA5,CREB1,ATP7A,BMPR2,MAPK8IP3,STK40,TNS3,PHF14,ATXN1L,RC3H2,HS6ST1,NKX2-1,MAN2A1,FGFR2,GATA6,ASXL1,PKDCC,MAN1A2,LIF,FZD1,FOXA1,ABCA12,SEPN1,ADA,PDGFA,BMP4
GO_CELLULAR_RESPONSE_TO_INTERLEUKIN_6	0.547472	1.46937	0.0724638	0.18006	22	17	CCL2,IL6,PPARGC1A,SELPLG,SBNO2,IL6R,RELA,STAT3,GAB1,ENTPD2,FER,CTR9,ST3GAL6,NFKB1,SMAD4,IL6ST,PHB
GO_REGULATION_OF_CHEMOKINE_PRODUCTION	0.493167	1.46999	0.025974	0.180279	65	37	HMOX1,TNF,IL6,CD74,SNAI2,CSF1R,IL1B,SOCS5,IL6R,ADAM17,KLF4,C1QTNF3,TIRAP,APOD,TLR3,MAVS,ZFPM1,P2RY2,TWIST1,RIPK2,MAP2K5,ERBB2IP,SIGIRR,F2RL1,HIF1A,MUL1,MAPK9,GSTP1,EIF2AK2,DDX3X,TLR2,TLR4,IL4R,LGALS9,PYCARD,ADORA2B,C5
GO_REGULATION_OF_LYMPHOCYTE_MIGRATION	0.531507	1.47329	0.028169	0.180389	38	21	CCL20,CCL2,PADI2,CXCL13,CCL5,ADAM17,APOD,ADAM10,RIPK3,ADAM8,TMEM102,WASL,ECM1,CXCL10,PTK2B,FADD,STK10,TNFRSF14,PYCARD,MSN,CCL21
GO_REGULATION_OF_NEURON_DEATH	0.38045	1.47029	0	0.180583	252	189	EGLN3,CCL2,HMOX1,CRLF1,ESR2,DDIT4,IL6,GRIK2,DDIT3,PCSK9,NR4A3,NDNF,GPI,NGFR,FAM134B,PINK1,LRP1,BBC3,PRKCG,PPARGC1A,FOXO3,BCL2L11,NR4A2,STXBP1,GATA3,CCL5,TGFB3,SORL1,PPARA,REL,UCN,FYN,SIX4,AGER,PARK2,GRIK5,IKBKG,TP73,TRIM2,CPEB4,ATF4,KRAS,VEGFB,ERBB3,ATF2,TSC1,BRAF,GSK3B,KDM2B,MDK,MAP3K12,EPOR,F2R,CREB1,BTG2,APOE,STAT3,ALKBH1,AKT1S1,PIK3CA,MAP3K11,TFAP2A,LIG4,GCLM,DHCR24,MECP2,CEBPB,SYNGAP1,SIRT1,…
GO_REGULATION_OF_POSTSYNAPTIC_MEMBRANE_POTENTIAL	0.51542	1.47039	0.0540541	0.180973	55	27	GRIK2,SCN5A,SLC17A7,PPP1R9A,NLGN3,HCN3,SCN1B,GRIK5,HCN2,MAPK8IP2,NPFF,RAB3GAP1,MECP2,GRIN2C,SCN3B,CX3CL1,HCN4,SCN9A,CDK5,SCN8A,LRRK2,PPP3CA,PKD2,ADORA1,ADRB2,DGKI,SLC29A1
GO_LEFT_RIGHT_PATTERN_FORMATION	-0.43833	-1.27412	0.125	0.181071	21	16	EPB41L5,DPCD,SNAI1,AHI1,CITED2,MEGF8,IFT172,IFT57,ARL13B,SETDB2,HSPB11,NOTCH1,IFT122,MNS1,NKX2-5,FOXJ1
GO_NEGATIVE_REGULATION_OF_ORGANELLE_ORGANIZATION	-0.249147	-1.27353	0	0.18146	387	345	INSIG1,SCIN,AURKC,ADD2,S1PR1,STARD9,KDM3A,HSPA1A,SPTB,PPP1R9A,CLIP3,C16orf45,OSM,PINK1,FOXP3,BIRC3,ARHGEF10,PPARGC1A,FHOD3,EML1,TMOD1,NOL3,RPS6KA2,USP17L2,GSN,UCN,UBE2B,PHF1,MTM1,TERF2IP,CIB1,PLEKHH2,MAP1A,PARK2,EVI5L,WASF2,FEZ1,GOLGA2,SIRT4,MAP9,TNKS,MID1,PLK1S1,MID1IP1,UBR5,CSNK2A2,SWAP70,JARID2,KIAA1377,NEK6,PRKCD,ESPN,PATL2,DLG1,UVRAG,CAPZA3,PSMD10,BIRC2,HORMAD1,TEX14,HAUS4,TSPO,SUN2,TACSTD2,…
GO_PHOSPHATIDYLCHOLINE_ACYL_CHAIN_REMODELING	0.548035	1.4704	0.0757576	0.181533	26	19	PLA2G4C,PLA2G10,PLB1,PNPLA8,PLA2G4D,PLA2G4F,MBOAT2,LPCAT4,DBI,PLA2G16,PLA2G4A,PLA2G6,LPCAT1,PLA2G1B,PLBD1,LPCAT2,PLA2G12A,PLA2G4B,LPCAT3
GO_MITOTIC_SPINDLE_ASSEMBLY	-0.338753	-1.27302	0.115385	0.181537	41	38	AURKC,BIRC3,ARHGEF10,GOLGA2,MAP9,BIRC2,ZNF207,RHOA,CDC14A,XIAP,RAB11A,SPICE1,CLASP1,OFD1,KPNB1,TUBGCP5,TUBGCP2,FAM175B,KIF3B,CHEK2,KIAA1383,PIBF1,TUBGCP6,KIF4B,NEK2,FLNA,RACGAP1,KIF23,KIF4A,KIF11,TUBGCP3,KIFC1,TUBGCP4,MYBL2,AURKB,BIRC5,TPX2,KIF2A
GO_POSITIVE_REGULATION_OF_REACTIVE_OXYGEN_SPECIES_METABOLIC_PROCESS	0.446545	1.46772	0.0493827	0.181703	86	63	PTX3,TNF,IL6,PDGFB,PTGS2,PDGFRB,DDAH2,IL1B,KLF2,DUOXA1,AKR1C3,AGER,DNM2,ASS1,CDKN1A,INSR,KLF4,GADD45A,PRKCD,ITGB2,GRB2,RIPK3,TSPO,ZC3H12A,THBS1,ACE2,P2RX4,CYBA,OGT,RAB27A,ICAM1,TGFB1,NOS1AP,XDH,JAK2,ZNF205,NFE2L2,ROMO1,CLU,F2RL1,PLAU,MAPK14,TLR5,AKT2,SOD1,HSP90AB1,EGFR,PKD2,RNF41,TGFBR2,AKT1,MAPK9,GSTP1,RIPK1,EDN1,PARK7,DDAH1,HDAC4,PTK2B,HSP90AA1,MTOR,TLR4,TP53
GO_POSTSYNAPTIC_MEMBRANE_ORGANIZATION	0.576284	1.47103	0.08	0.181793	25	15	CHRNB1,DLG4,NLGN3,NLGN2,LRP4,FNTA,APOE,CDH2,MAGI2,RER1,DVL1,ETV5,DNAJA3,GPHN,GLRB
GO_POSITIVE_REGULATION_OF_MULTICELLULAR_ORGANISM_GROWTH	-0.408165	-1.27303	0.0740741	0.181816	32	21	SLC6A3,ATP8A2,CREB1,BBS4,STAT5B,BBS2,CSF1,HSF1,GHR,PLS1,NIPBL,CELF1,GPR21,MKKS,EZR,GPAM,BCL2,PPIB,CHD7,VIL1,POU3F2
GO_CELLULAR_RESPONSE_TO_INTERFERON_GAMMA	0.424819	1.46566	0.0121951	0.181983	122	74	CCL20,CCL2,GBP2,HLA-DPA1,HLA-A,MT2A,CCL22,HLA-E,TRIM31,MRC1,CCL5,GAPDH,IRF7,TRIM62,IRF1,TRIM38,HLA-DRA,IRF6,ASS1,MID1,DAPK3,CAMK2D,PRKCD,NCAM1,TLR3,CCL26,IRF2,B2M,HLA-B,HLA-F,JAK1,HLA-C,RPL13A,TRIM5,SLC26A6,IFNGR1,IFNGR2,ICAM1,DAPK1,IRF3,JAK2,OAS1,CAMK2G,IRF9,CX3CL1,CD58,TRIM68,HLA-DQA1,HLA-DPB1,HLA-DRB1,PML,TRIM26,IRF5,TRIM25,TRIM22,SP100,TRIM34,TRIM8,OASL,OAS3,EDN1,STAT1,TRIM21,CIITA,SYNCRIP,GB…
GO_MULTICELLULAR_ORGANISMAL_RESPONSE_TO_STRESS	0.446013	1.47054	0.0441176	0.182012	68	37	ESR2,GRIK2,OSM,PRKCG,LGALS1,NR4A2,UCN,GCH1,DPP4,FBXL20,PTEN,MDK,MAPK8IP2,USP46,THBS4,TSPO,LRP11,THBS1,MECP2,ALS2,DEAF1,SCN9A,IDO1,VWA1,EDNRB,GIT2,PPP3CA,ACP5,EIF4E,RPS6KB1,SEPN1,ADRB1,VDAC1,COMT,BCL2,EIF4G1,TACR1
GO_RESPONSE_TO_INSULIN	0.40022	1.46381	0	0.182204	205	164	PCK1,CCL2,ADM,LPIN1,IL6,PDGFB,ATP6V1G2,PCSK9,ATP6V0D2,INSIG2,PDK4,FOXO4,SLC2A4,TRIB3,HDAC5,PIK3R3,WDTC1,ERRFI1,CCL5,HDAC9,SESN2,PPARA,ACVR1C,PIK3C2A,BAIAP2L1,IRS2,SOCS3,PDE3B,KAT2B,UCP2,VGF,NAMPT,EGR2,TCIRG1,IGF1R,INSR,SLC27A1,CAT,RHOQ,PDK2,VLDLR,GFPT1,SLC9A1,AP3S1,TSC1,SH2B2,ATP6V1D,GSK3B,FOXO1,ATP6V0C,ATP6V1A,ATP6V0E1,RAB13,RELA,PDPK1,EIF4EBP2,CRY1,ATP6V1H,GRB2,PFKFB1,PTPN1,VAMP2,PIK3CA,RAB31,Y…
GO_GASTRULATION_WITH_MOUTH_FORMING_SECOND	0.529295	1.46655	0.0615385	0.182211	28	21	FOXA2,CHRD,LHX1,UGDH,ZBTB17,PPAP2B,SRF,ACVR2A,ACVR2B,ACVR1,LRP6,MEGF8,FRS2,RNF2,AMOT,LRP5,CTNNB1,ETS2,LDB1,HHEX,SMAD4
GO_POSITIVE_REGULATION_OF_I_KAPPAB_KINASE_NF_KAPPAB_SIGNALING	0.392451	1.46654	0	0.182211	179	151	HMOX1,TNF,IL1A,SECTM1,PELI2,GPRC5B,UBD,PINK1,PTGS2,BIRC3,IL23A,SLC20A1,LGALS1,EDA,TLR6,IL1B,TNFRSF10B,REL,MAP3K3,CARD9,FYN,MID2,TERF2IP,TRIM62,UBE2V1,PARK2,TRIM38,PIM2,C18orf32,PELI1,IKBKG,CTH,TFG,TRAF6,RBCK1,BCL10,TRADD,S100A13,PPM1A,NDFIP2,TNIP2,TIRAP,NEK6,MIB2,TLR3,CXXC5,TRIM13,RPS27A,MAVS,F2R,BIRC2,RELA,SPHK1,CD40,APOL3,UBE2I,MIER1,SLC35B2,TRIM5,AKAP13,TAB2,TMED4,WLS,TNFRSF1A,SHISA5,UBA52,SLC…
GO_ORGANIC_HYDROXY_COMPOUND_TRANSPORT	0.423885	1.46601	0.0337079	0.182232	155	94	SLC5A3,SLC6A3,ABCG4,ABCA5,SLC16A11,AKR1C1,SLC22A1,SLC16A8,NPC1,ABCG1,SLC5A12,SLC22A4,LDLR,SLC44A4,SLC27A5,PRKAB2,AQP11,LIPG,SLCO1B3,SLCO1B1,STARD10,PRKAG2,SLC16A4,SLC16A3,PARK2,ABCA7,AQP3,SLC10A5,SCARB1,STX12,MSR1,CEL,NPC2,SLC5A11,SLC16A13,SYT7,SEC14L1,ALB,PDZK1,ATP8B1,ACACA,NCOA1,APOE,APOC1,SLC26A6,PGAP1,MECP2,SLC44A2,OSBP,LCAT,LRP6,RXRA,LDLRAP1,CAV1,SLC44A1,MFSD10,SLC16A6,APOM,VPS4B,NISCH,SLC2A…
GO_NEGATIVE_REGULATION_OF_MUSCLE_CELL_DIFFERENTIATION	0.468498	1.46669	0.0571429	0.182626	55	41	TNF,ID3,PDGFB,DDIT3,MSTN,FOXO4,HDAC5,PPARD,PRDM6,BHLHE41,CTDP1,MED28,MSX1,TBX3,HDAC3,TGFB1,NOV,SOX8,EZH2,CEACAM5,CFLAR,SOX9,BHLHA15,BMP2,DAXX,EREG,HEY2,IL18,PTBP1,HDAC1,GSK3A,NOTCH1,ANKRD17,CXCL10,HDAC4,ZFHX3,XBP1,BMP4,MBNL3,NKX2-5,DKK1
GO_REGULATION_OF_ION_TRANSPORT	0.364877	1.46401	0	0.182664	592	330	CXCR4,SCNN1B,TRPC1,CCL2,JPH2,KLHL24,FGF12,KCNK4,KCND1,WNK3,PDGFB,SCN5A,TMEM27,ATP1B2,CRHR1,PCSK9,PER1,WNK1,P2RX5,KCNE2,NOS3,P2RX7,DPYSL2,ATP1B1,PINK1,CNIH3,PTGS2,DLG4,PLA2G10,S100A1,JPH3,PPARGC1A,NLGN3,PDGFRB,GLRX,FAM115C,ATP8A2,IL1B,CRY2,CLIC2,HSPA2,CCL5,EGF,KCNH2,HCN3,ANO6,HBP1,CLCN6,UCN,ABAT,WNK4,AGER,ATP1A2,F2RL3,NLGN2,SCN1B,PER2,CLIC4,DNM2,KCNK6,PARK2,RAB3B,PXK,AHNAK,IRS2,ABCA7,MAP2K6,CLIC3,…
GO_EAR_DEVELOPMENT	0.402968	1.46454	0.0120482	0.183028	195	139	FRZB,TMC1,INSIG1,SPARC,NR4A3,PROX1,FAT4,SLITRK6,MYO15A,INSIG2,MAF,PDGFRB,HOXA2,BCL2L11,WDR19,PAX8,MAFB,CDKN1B,EYA1,GRHL3,TSHZ1,USH1G,GATA2,ATP8A2,STRC,SIX2,GATA3,TGFB3,DVL2,PDZD7,RBPJ,SIX4,SOBP,DDR1,NTN1,ZEB1,SOX2,CEBPA,STRA6,ABR,SHROOM2,FZD3,SDC4,HOXA1,HES1,DUOX2,MAPK3,VANGL2,DFNB31,LRP10,DFNA5,MYO7A,MPV17,ATP8B1,MSX1,BMPER,ALDH1A3,OSR1,TFAP2A,TMIE,OSR2,ATG5,SLC9A3R2,TWIST1,RPL38,MAPKAPK2,FGF9,N…
GO_REGULATION_OF_NEUTROPHIL_MIGRATION	0.514557	1.46282	0.0172414	0.183049	32	22	CD74,IL23A,DAPK2,CXCL1,IL1B,CXCL3,IL8,PTGER4,TIRAP,CAMK1D,RAC2,THBS4,MPP1,PAWR,ADAM8,RAC1,CXCL2,EDNRA,SLIT2,C3AR1,CCL21,C1QBP
GO_REGULATION_OF_STEROID_METABOLIC_PROCESS	0.467634	1.46402	0.0142857	0.183208	74	50	WNT4,TNF,INSIG1,PROX1,NR1D1,DHCR7,INSIG2,PPARGC1A,SNAI2,ABCG1,IL1B,AKR1C3,STUB1,APOE,TSPO,APOC1,SNAI1,SIRT1,PANK2,SREBF1,REST,ACADVL,LDLRAP1,LAMTOR1,STAT5B,ATP1A1,SEC14L2,ERLIN1,PRKAA1,BMP2,ARV1,GFI1,SF1,FGFR4,EPHX2,ERLIN2,LMF1,POR,SOD1,RORC,SCP2,NFKB1,GAL,SCAP,VDR,CYP27B1,DGAT2,DDX20,BMP6,FGF19
GO_POSITIVE_REGULATION_OF_ENDOCYTOSIS	0.419577	1.46431	0.0493827	0.183378	114	79	C2,CCL2,PTX3,TNF,VEGFA,PCSK9,CLIP3,TFR2,C3,GATA2,IL1B,C4A,ANO6,AGER,DNM2,ABCA7,ABR,DAB2,TSPAN1,CAMK1D,CBL,CD63,MFGE8,MERTK,SYNJ1,B2M,VTN,ITGB1,PROS1,VPS28,CD14,C4B,SCYL2,CYBA,ARRB1,RAB27A,ARF1,ITGAV,GAS6,PLCG2,AHI1,CD47,LDLRAP1,CAV1,MIB1,LMAN2,RAB21,NEDD4L,WASL,HFE,RAP1A,AXL,TBC1D5,PPARG,CBLL1,MAGI2,ITGA2,HNRNPK,SYNJ2BP,F2RL1,TSG101,PICK1,ARRB2,FLOT1,PPT1,ATAD1,CALR,BICD1,ANKFY1,HIP1,BCR,TOR1A,AC…
GO_NEGATIVE_REGULATION_OF_CELL_CYCLE_ARREST	-0.443819	-1.27064	0.175	0.183698	20	16	HMGN5,RASSF1,CCNK,FOXE3,CDK9,MLXIPL,CAST,MDM4,MDM2,ZNF268,CHEK2,CDK4,TFAP4,GPER,CCND1,SETMAR
GO_REGULATION_OF_MRNA_SPLICING_VIA_SPLICEOSOME	-0.316926	-1.26869	0	0.185587	62	51	C11orf35,CELF6,FMR1,MBNL2,WTAP,JMJD6,YTHDC1,SRSF9,UHMK1,SF3B4,ACIN1,RBFOX2,RBM4,NSRP1,DYRK1A,HNRNPL,SNW1,SRSF4,SRPK2,DDX5,SFSWAP,SF3A1,RBM5,SAP18,HNRNPK,RBM42,RBM15B,RBM8A,RBM10,SNRNP70,PTBP1,CWC22,DAZAP1,RBMX,U2AF2,RNPS1,SRPK1,SRSF3,MAGOH,HNRNPA2B1,PRPF19,SRSF6,SRSF2,RBM25,SRSF10,TIA1,HSPA8,THRAP3,C1QBP,SRSF7,TRA2B
GO_ACTIN_FILAMENT_BASED_MOVEMENT	0.43431	1.46038	0.05	0.186063	93	66	WIPF1,FGF12,ACTA1,SCN5A,TNNT2,ACTN3,KCNE2,WAS,GJC1,NEB,EPB41L5,TNNT3,TMOD1,MYH10,KCNH2,SCN1B,WASF2,SNTA1,SLC9A1,CAMK2D,MYL6B,TNNT1,WIPF2,MYO7A,FNBP1L,TPM1,SUN2,FRMD6,MYO9B,TNNI3,MYL6,NEDD4L,SCN3B,WASL,GJA1,TNNC2,ROCK1,TNNC1,TPM2,MYO5A,MYO1E,MYO6,SYNE2,PKP2,VIM,MYH14,TNNI2,CACNA2D1,MYH9,KIAA1598,TPM4,PARVA,ACTN4,MYO1B,TCAP,TPM3,MYH3,MYL2,DES,GPD1L,EMP2,GJA5,ANK2,NUP155,KCNQ1,VIL1
GO_ERROR_PRONE_TRANSLESION_SYNTHESIS	-0.435305	-1.26749	0.235294	0.186343	19	17	REV1,POLI,POLK,RPS27A,UBA52,MAD2L2,RFC1,UBB,REV3L,RPA1,RFC5,POLE2,RPA2,RFC4,RFC3,RFC2,PCNA
GO_INNER_MITOCHONDRIAL_MEMBRANE_ORGANIZATION	-0.453636	-1.26712	0.2	0.186412	17	17	C11orf83,SAMM50,TIMM22,AFG3L2,C19orf70,OMA1,TIMM9,CHCHD6,NDUFA13,BAX,OPA1,CHCHD3,TIMM10,TAZ,IMMT,APOO,LETM1
GO_NEGATIVE_REGULATION_OF_CYTOSKELETON_ORGANIZATION	-0.260198	-1.26516	0	0.187935	221	196	SCIN,AURKC,ADD2,S1PR1,STARD9,SPTB,PPP1R9A,CLIP3,C16orf45,BIRC3,ARHGEF10,FHOD3,EML1,TMOD1,GSN,CIB1,PLEKHH2,MAP1A,PARK2,WASF2,GOLGA2,MAP9,TNKS,MID1,PLK1S1,MID1IP1,SWAP70,KIAA1377,NEK6,PRKCD,ESPN,DLG1,UVRAG,CAPZA3,BIRC2,HAUS4,SUN2,TACSTD2,ZNF207,HDAC6,TMEM67,TMOD3,CORO1B,MYADM,HDAC3,DCTN2,BBS4,RHOA,RPS3,LIMA1,TMSB4Y,CDC14A,SPAST,XIAP,EPB49,SBDS,SPTAN1,INPP5K,ARFGEF1,TRIM37,AVIL,EPS8,CHD3,TMOD2,TWF1,…
GO_NEGATIVE_REGULATION_OF_HISTONE_METHYLATION	-0.461288	-1.26431	0.16129	0.188156	16	15	KDM3A,PHF1,JARID2,MECP2,BCOR,KDM1A,KDM4A,MTF2,PIH1D1,SUPT6H,H2AFY,SMARCB1,DNMT1,BRCA1,DNMT3B
GO_MUSCLE_SYSTEM_PROCESS	0.387543	1.45849	0	0.188189	282	182	EDN2,CXCR4,CHRNB1,HMOX1,CRYAB,FGF12,PGAM2,ACTA2,ACTA1,RGS2,SCN5A,TNNT2,VCL,MSTN,ACTN3,DTNA,SULF1,MB,KCNE2,NOS3,GJC1,ATP1B1,NEB,PPARGC1A,TNNT3,MYOM1,TMOD1,STBD1,ATP8A2,IL1B,ARG2,KCNH2,GSN,ATP1A2,SCN1B,PIK3C2A,MAP2K6,SNTA1,SLC6A8,ATP2A1,FKBP1B,VEGFB,OXTR,SLC9A1,CAMK2D,IL15,ASPH,DLG1,PDE4D,GSTM2,MYL6B,TNNT1,PDE5A,MYL9,P2RX6,TPM1,PIK3CA,SMAD5,PPP1R13L,MYL12A,TMOD3,TNNI3,P2RX4,HOMER1,COL4A3BP,CYBA,MYL…
GO_SOMATIC_STEM_CELL_DIVISION	-0.422605	-1.26473	0.114286	0.188199	22	16	VANGL2,HOXB4,NUMB,FZD7,RAB10,TEAD3,FGFR1,FGFR2,FGF13,DOCK7,NOTCH1,NUMBL,TGFB2,ASPM,ZFP36L2,LEF1
GO_NEGATIVE_REGULATION_OF_RESPONSE_TO_EXTERNAL_STIMULUS	0.383544	1.45857	0	0.188557	274	186	WNT4,CCL2,ETS1,PADI2,SLC6A3,SERPING1,PDGFB,CXCL13,SAA1,DUSP10,TNFAIP3,NOS3,PINK1,FOXP3,TNFAIP6,QSOX1,MVK,SEMA4A,SEMA3G,MICB,NPC1,SNAI2,HMGCR,PPARD,SIRT2,GATA3,ALOX12,PPARA,SEMA6C,FAM132A,UCN,ABAT,SOCS5,KLK8,MTM1,NLRP3,SEMA3E,SEMA6B,TRIM38,SOCS3,EPHA4,FEZ1,PTGER4,SEMA3C,ABR,KLF4,PTEN,C1QTNF3,NFKBIL1,TSC1,PRKCD,APOD,SEMA5A,ITCH,SPP1,SEMA4G,SEC14L1,RPS19,SEMA4B,PLXNA3,VTN,APOE,TSPO,CD276,ZC3H12A,PRO…
GO_SMOOTH_MUSCLE_CELL_DIFFERENTIATION	0.573415	1.45786	0.0416667	0.188612	30	21	WNT4,ADM,VEGFA,HES1,SRF,ACVR1,NPNT,SGCB,EPC1,SOX9,EDNRB,HEY2,CTNNB1,GATA6,HEY1,MKL1,MKL2,NOTCH1,SIX1,BMP4,NFATC4
GO_HISTONE_H4_ACETYLATION	-0.339153	-1.26271	0.115385	0.189845	50	44	BRD8,PER1,CHD5,MLL,ING4,TRIM16,MORF4L2,MSL1,KAT8,NCOA1,OGT,APBB1,EPC1,MORF4L1,MSL2,EP300,ELP4,YEATS4,NAA60,PHF20,KAT2A,USP22,KAT7,PHF16,MEAF6,EP400,NAA50,MSL3,MCRS1,HAT1,ING3,ACTL6A,HCFC1,DMAP1,ELP3,PHF17,RUVBL2,TRRAP,WDR5,BRCA2,PHF15,RUVBL1,LEF1,BEND3
GO_FIBROBLAST_GROWTH_FACTOR_RECEPTOR_SIGNALING_PATHWAY	-0.319429	-1.26243	0.181818	0.18993	84	67	FGF12,FGF17,FGFBP1,CEP57,MAPK3,CBL,RPS27A,CTGF,SHOC2,GALNT3,GRB2,KIF16B,FGFRL1,HNRNPH1,NCBP2,RBFOX2,UBA52,FGF9,TIAL1,RAB14,FRS3,GTF2F1,NOG,FGFR3,POLR2J,IQGAP1,FRS2,POLR2I,POLR2L,POLR2B,SPRED2,FGF5,FGFR1,KAL1,PTPN11,ESRP1,SPRED1,FGFR2,NDST1,FGFR4,POLR2H,POLR2A,POLR2E,MAPK1,PTBP1,UBB,POLR2G,POLR2C,GTF2F2,HNRNPA1,SETX,FLRT3,POLR2D,ESRP2,POLR2F,HNRNPF,POLR2K,FIBP,SHCBP1,TIA1,HNRNPM,NCBP1,FGF2,FGF8,FG…
GO_LEUKOCYTE_ACTIVATION	0.36565	1.45627	0	0.190367	414	268	CD7,EDN2,WNT4,DLL4,NDRG1,IL6,CD74,IKZF3,BCL6,MT1G,NR4A3,TNFSF9,UBD,PIK3CD,P2RX7,WAS,FOXP3,GPR183,IL21R,SEMA4A,MICB,MICA,CLEC7A,IL23A,ULBP2,LEPR,HDAC5,HLA-E,ULBP1,LGALS1,MAFB,SELPLG,KLF6,GATA2,RELB,IL11,CDH17,GATA3,BTN3A1,CCL5,HDAC9,IL8,RBPJ,FYN,BCL3,IRF1,SBNO2,MFNG,STK11,RSAD2,PI4K2A,DPP4,NKAP,PTGER4,FNIP1,SOX4,TRAF6,ADAM17,POU2F2,PPP3CB,ZFP36L1,AZI2,FKBP1B,POLM,SATB1,S100A13,ONECUT1,IGBP1,NCK1,S…
GO_RESPONSE_TO_PEPTIDE	0.368197	1.45541	0	0.190593	404	293	PCK1,IGFBP5,CCL2,ADM,LPIN1,IL6,SPARC,PDGFB,ATP6V1G2,CRHR1,PCSK9,ATP6V0D2,NR4A3,CYP11A1,AREG,TNFAIP3,INSIG2,TH,NFKBIA,AKR1B1,AVPR2,COL1A1,PDK4,NR4A1,JUND,FOXO4,SLC2A4,TRIB3,HDAC5,PIK3R3,CDKN1B,NR4A2,KLF6,IL1B,GNG4,WDTC1,ERRFI1,NKX6-1,TIMP4,CCL5,HDAC9,KLF2,SESN2,PPARA,CARD9,FYN,FBN1,ACVR1C,PIK3C2A,BAIAP2L1,IRS2,SOCS3,PDE3B,KAT2B,UCP2,VGF,NAMPT,ASS1,EGR2,TCIRG1,IGF1R,INSR,KLF4,SLC27A1,CAT,RHOQ,PDK2,…
GO_REGULATION_OF_ALPHA_BETA_T_CELL_ACTIVATION	0.471337	1.45579	0	0.190624	68	41	IL6,BCL6,FOXP3,HLA-A,IL23A,HLA-E,GATA3,CD55,SOCS5,NLRP3,AGER,IRF1,NKAP,C10orf54,ITCH,RARA,RC3H1,PRKCZ,RIPK2,GLI3,HFE,AP3B1,AP3D1,HLX,PRKCQ,EBI3,IL18,CD83,ANXA1,PNP,TGFBR2,ITPKB,HMGB1,HSPH1,CD86,ADA,SYK,IL4R,TNFRSF14,LGALS9,IL12A
GO_POSITIVE_REGULATION_OF_CELL_ADHESION	0.375788	1.45574	0	0.190729	376	240	WNT4,ABI3BP,CCL2,FOXA2,TNF,VNN1,VEGFC,IL6,ETS1,CD74,EPB41L4B,VEGFA,CHRD,NR4A3,CXCL13,SAA1,HLA-DPA1,NDNF,TNFSF9,AGR2,FOXP3,HLA-A,HSD17B12,CCDC80,IL23A,ITGA5,EPB41L5,HLA-E,LGALS1,MAP3K8,IL1B,GATA3,CCL5,ALOX12,CD55,CYR61,FYN,SOCS5,KIFAP3,NLRP3,AGER,CIB1,NET1,CCDC88B,DNM2,PRKCA,EFNB3,HYAL1,HLA-DRA,SOX2,DPP4,NKAP,PTGER4,TRAF6,SDC4,BCL10,HES1,NCK1,TSC1,IL15,BRAF,GSK3B,GCNT2,RARA,CD63,EGR3,RICTOR,ZBTB1,…
GO_NEGATIVE_REGULATION_OF_CELLULAR_PROTEIN_CATABOLIC_PROCESS	-0.299322	-1.25987	0.0740741	0.192377	64	56	PRKCG,SDCBP,MTM1,GABARAPL2,CSNK2A2,KIAA1432,BAG5,TEX14,RGP1,ZNF207,UBXN1,TAF9,ANXA2,CSNK2A1,LAMP3,USP19,ATM,GIPC1,SUFU,HFE,BAG6,PSMG2,TRIM39,MAD2L2,FHIT,N4BP1,WAC,PML,APC,CDK5RAP3,PSEN1,SVIP,TLK2,OPHN1,BUB1,ZW10,FURIN,HSP90AB1,BUB3,KLHL22,USP14,TPR,PARK7,PSMF1,DAB2IP,MAD2L1,PDCL3,TTK,KIAA1967,PBK,SMARCC1,CENPF,MAD1L1,TERF1,BUB1B,PLK1
GO_CHROMOSOME_ORGANIZATION_INVOLVED_IN_MEIOTIC_CELL_CYCLE	-0.375427	-1.25941	0.16	0.192786	51	31	MSH4,SYCE1,UBE2B,REC8,CCNB1IP1,SUN1,HORMAD1,ATM,SYCE2,BAG6,DMC1,RAD50,RNF212,SGOL2,PPP2R1A,SYCP2,TMEM48,MLH1,LEPREL4,SMC2,RAD51C,MSH5,MLH3,SMC4,NCAPD2,MRE11A,TERF1,FANCD2,NCAPD3,RAD51,TRIP13
GO_CARDIAC_MUSCLE_CELL_ACTION_POTENTIAL	0.542697	1.45153	0.0606061	0.192903	37	22	FGF12,SCN5A,KCNE2,GJC1,ATP1B1,KCNH2,ATP1A2,SCN1B,SNTA1,NEDD4L,SCN3B,GJA1,HCN4,ATP1A1,YWHAE,PKP2,CACNA2D1,GPD1L,GJA5,ANK2,NUP155,KCNQ1
GO_T_CELL_MEDIATED_IMMUNITY	0.51254	1.45181	0.0757576	0.193197	28	23	RFTN1,IL31RA,FOXP3,MICB,MICA,GATA3,CD55,DLG1,BTN3A3,GNL1,BTN3A2,CTSH,RAB27A,ICAM1,KDM5D,DENND1B,CD46,CADM1,CD8A,RAET1E,EMP2,CTSC,JAG1
GO_CYTOKINE_MEDIATED_SIGNALING_PATHWAY	0.36388	1.45089	0	0.1933	452	298	TNFRSF9,CCL20,EDN2,CXCR4,CCL2,LTA,TNF,IL1A,GBP2,IL6,CD74,IL31RA,IL2RG,CXCL13,THPO,HLA-DPA1,NGFR,OSM,BIRC3,HLA-A,MT2A,IL21R,LRRC15,LEPR,TNFRSF10D,CSF1R,FOXO3,CCL22,CXCL1,HLA-E,EDA,IP6K2,TRIM31,IL1B,RTN4RL2,ACSL1,PLVAP,IL10RA,CXCL3,CCL5,TNFRSF10B,IL8,IL17RD,IRAK2,CCRL2,TNFSF13,SOCS5,IRF7,TRIM62,CARD14,CIB1,IL36G,IRF1,TRIM38,RSAD2,SOCS4,SOCS3,TNFSF12,HLA-DRA,IL6R,CEBPA,IRF6,IL10RB,LRRC66,TRAF6,ADAM1…
GO_CAMP_MEDIATED_SIGNALING	0.473283	1.45223	0.0540541	0.193339	37	25	RAPGEF4,ADM,NPR3,KSR1,PDE2A,PDE4D,EIF4EBP2,AKAP6,DGKQ,ADCY6,MAPK7,RAPGEF2,SOX9,NDUFS4,RAPGEF3,EPHA5,PCLO,GPR126,ADCY9,GAL,PDE7A,SLC9A3R1,ADCY3,ADCY7,PDE3A
GO_LENS_DEVELOPMENT_IN_CAMERA_TYPE_EYE	0.450875	1.45263	0.028169	0.193404	66	47	CRYAB,WNT2B,PROX1,SLITRK6,MAF,TMOD1,WNT7B,CDON,BFSP1,GATA3,WNT2,SHROOM2,DLG1,FZR1,KDM5B,TBC1D20,MEIS1,FOXE3,TGFBR1,NHS,C6orf170,TGFB1,PVRL3,FRS2,GJA1,HIPK2,MED1,TDRD7,CTNNB1,PYGO2,SIX5,VIM,HIPK1,SLC7A11,SKI,TGFBR2,NF2,SKIL,EPHA2,CRYGS,CDK2,BCAR3,SMAD3,CDK4,CTNS,BMP4,PVRL1
GO_FATTY_ACID_BETA_OXIDATION	-0.333809	-1.25862	0.08	0.193411	51	45	PPARD,SESN2,CPT1C,ACOT8,ACOX3,BDH2,ACAA1,ETFDH,ECH1,ACAD11,ECI2,ACADVL,ETFA,ECI1,ACADSB,ETFB,HADHB,ABCD3,CPT1B,ACADS,DECR1,ACADM,HADHA,AMACR,ACOX1,EHHADH,ECHS1,CPT2,PEX7,ACAD10,ACAD8,SCP2,ABCD1,HADH,HSD17B4,CROT,IVD,CRAT,NUDT19,SLC25A17,GCDH,ACAD9,CPT1A,SLC27A2,ACOXL
GO_REGULATION_OF_SODIUM_ION_TRANSMEMBRANE_TRANSPORTER_ACTIVITY	0.499374	1.45281	0.0493827	0.193884	38	25	FGF12,WNK3,PCSK9,ATP1B1,GLRX,ATP1A2,SCN1B,DNM2,SLC9A1,CAMK2D,STOM,NEDD4,PRKCE,NEDD4L,SCN3B,FXYD5,UTRN,TESC,PTPN3,YWHAH,RANGRF,SLC9A3R1,ACTN4,GPD1L,WNK2
GO_TISSUE_REMODELING	0.421751	1.44585	0.0361446	0.194029	87	64	IGFBP5,DLL4,IL1A,IL6,RASSF2,NOS3,ELF3,IL23A,CTSK,NOL3,TGFB3,RBPJ,SEMA3C,TRAF6,EFNA2,LIPA,MMP14,TPP1,EPAS1,RAC2,LGR4,RAB3D,F2R,THBS4,CSPG4,ATP7A,ACVR2B,BMPR2,RAB7A,ATG5,CAPN1,HOXA3,FOXC1,RAC1,TGFB1,CAV1,AXL,GJA1,BAK1,CTHRC1,RSPO3,MDM2,ZNF675,LRP5,HIF1A,CTNNB1,ACE,ACP5,LIF,ANXA1,NCDN,HMGB1,BAX,EPHA2,SRC,LRRK1,TGFB2,PTK2B,NOTCH2,ADRB2,GJA5,IL7,JAG1,FGF8
GO_KIDNEY_MORPHOGENESIS	0.442954	1.44533	0.0240964	0.194212	82	60	WNT4,GCNT3,FAT4,ADAMTS16,IRX3,CALB1,LHX1,WNT6,PDGFRB,PAX8,KLHL3,FOXD1,EYA1,WNT7B,PTCH1,SIX2,GATA3,WNK4,SOX4,PGF,HES1,VANGL2,DLG1,LGR4,NPHP3,GZF1,FMN1,OSR1,TACSTD2,CTNNBIP1,GCNT1,AHI1,ILK,NOG,NPNT,GLI3,PKD1,SOX8,SOX9,LAMA5,LRRK2,BMP2,HNF1B,KIF26B,CTNNB1,WWTR1,PKD2,SMAD4,IRX2,FRAS1,PRKX,SIX1,PBX1,BCL2,BMP4,MYC,FGF2,FOXJ1,FGF8,WNT11
GO_PHOSPHATIDYLCHOLINE_METABOLIC_PROCESS	0.472646	1.44629	0.0634921	0.194218	64	47	LPIN1,PLA2G4C,ACHE,PLA2G10,LPIN2,PLB1,SLC44A4,PNPLA8,CDS1,PLA2G4D,ENPP2,SLC27A1,PLA2G4F,LPIN3,MBOAT2,PHOSPHO1,LPCAT4,DBI,CEPT1,PNPLA6,MECP2,PLA2G16,SLC44A2,ABHD3,CHKB,PLA2G4A,PLA2G6,LPCAT1,LCAT,PLA2G15,SLC44A1,PLA2G1B,PCYT1A,SLC44A5,SLC44A3,CHKA,PLBD1,CHPT1,LPCAT2,PLA2G12A,AGPAT6,GPLD1,PLA2G4B,LPCAT3,PEMT,MBOAT1,FABP5
GO_PROTEIN_K48_LINKED_DEUBIQUITINATION	0.527611	1.44641	0.0454545	0.194607	20	20	YOD1,TNFAIP3,OTUD7B,USP17L2,VCPIP1,USP33,ATXN3,OTUD5,USP25,USP8,USP19,USP34,USP37,USP20,OTUD7A,OTUB1,OTUB2,USP5,OTUD4,BAP1
GO_NEGATIVE_REGULATION_OF_HORMONE_SECRETION	0.464385	1.44974	0.0140845	0.194638	74	46	IL6,INHA,INHBA,NMB,OSM,HMGCR,ADRA2B,IL1B,PTGS1,IL11,PIM3,UCN,ACVR1C,PARK2,UCP2,MIDN,SIRT4,BMP8A,FKBP1B,PDE4C,RAB11FIP5,CRY1,SYTL4,PFKL,NPFF,ANXA5,SREBF1,RAB11FIP1,REST,NOV,ENY2,PTPN11,PPP3CA,PSMD9,RAB11FIP3,LIF,PDE8B,HADH,EDN1,ADORA1,NDUFAF2,IRS1,INHBB,KCNJ11,VSNL1,ADRA2C
GO_ADULT_LOCOMOTORY_BEHAVIOR	0.446651	1.44815	0.0422535	0.194866	80	48	FOXA2,FGF12,DNM1,SLITRK6,NPC1,TMOD1,NR4A2,ATP1A2,PARK2,EFNB3,EPHA4,CLN8,CSTB,TSC1,NTAN1,LGI4,BTBD9,APP,PUM1,GRIN2D,MECP2,HTRA2,SNCG,EPS8,HIPK2,GIGYF2,ABHD12,ID2,MAPT,ATP1A3,CACNB4,CNP,TBCE,ARCN1,FXN,ARRB2,PAFAH1B1,OXR1,PBX3,PPT1,ADAM22,PARK7,DMBX1,CTNS,GLRB,HOXB8,CHD7,NTSR1
GO_NEPHRON_EPITHELIUM_DEVELOPMENT	0.427414	1.44658	0	0.194898	93	63	WNT4,MTSS1,FAT4,ADAMTS16,NPHS1,IRX3,CALB1,LHX1,WNT6,PAX8,KLHL3,FOXD1,EYA1,WNT7B,PTCH1,SIX2,GATA3,WNK4,PGF,HES1,DLG1,PECAM1,LGR4,GZF1,FMN1,OSR1,TACSTD2,CTNNBIP1,AHI1,ILK,NOG,NPNT,GLI3,PKD1,IQGAP1,SOX8,SOX9,LAMA5,MAGI2,BMP2,MYO1E,HNF1B,KIF26B,CTNNB1,LAMB2,HEYL,PKD2,NOTCH1,PODXL,SMAD4,IRX2,ACAT1,SIX1,PBX1,BCL2,BMP4,BASP1,MYC,FGF2,FOXJ1,JAG1,FGF8,WNT11
GO_REGULATION_OF_VASOCONSTRICTION	0.46233	1.44682	0.0410959	0.195065	66	37	EDN2,ADM,APLN,PTGS2,AVPR2,UTS2R,ADRA2B,PTGS1,TBXA2R,ATP1A2,PER2,ALOX5,OXTR,KCNMB4,F2R,BMPR2,ACE2,ICAM1,ECE1,CAV1,GJA1,CX3CL1,TRPM4,PRKCQ,SHC1,HIF1A,ACE,DOCK4,AKT1,EDN1,CHRM3,ADRA1B,DOCK5,GJA5,BDKRB2,TACR1,ADRA2C
GO_RETINA_MORPHOGENESIS_IN_CAMERA_TYPE_EYE	0.502959	1.44908	0.0724638	0.195104	45	30	PROX1,CALB1,LHX1,ROM1,ATP8A2,CDON,PTPRM,SDK1,TFAP2A,TOPORS,AHI1,TSPAN12,LRP6,PVRL3,SOX8,HIPK2,SOX9,DSCAM,THY1,PTN,RORB,MAN2A1,CCDC66,LRP5,HIPK1,IRX5,ARL6,RDH13,RP1,FJX1
GO_REGULATION_OF_PROTEIN_MATURATION	0.429216	1.44754	0.05	0.195126	82	59	C2,SERPING1,MAGEA3,TFR2,BIRC3,ASTL,C3,CHAC1,NOL3,C4A,RPS6KA2,CD55,USP17L2,GSN,MASP1,PPP1R15A,SIRT4,TMEM59,CFH,CD59,BIRC2,VTN,PRKACA,PROS1,THBS1,C4B,CFI,ADAM8,IFT52,C4BPB,CFB,XIAP,RNF139,NKD2,SERPINF2,SERPINE2,PRKACB,CCBE1,LRRK2,MDM2,SNX12,LDLRAD3,CD46,CFP,GLG1,C8G,MFI2,PHB2,SUSD4,MYH9,INPP5B,PHB,SERPINE1,C3AR1,C5,BIRC5,BCL2L12,C19orf80,C1QBP
GO_TRABECULA_MORPHOGENESIS	0.502161	1.44429	0.0285714	0.195256	39	32	DLL4,S1PR1,NACA,THBS3,COL1A1,FOXH1,EGLN1,RBPJ,TGFBR3,SBNO2,HEG1,SRF,RHOA,UBE4B,SOS1,FHL2,MED1,HEY2,SEMA4D,FKBP1A,HEY1,SLC40A1,C20orf160,OVOL2,NOTCH1,WNT10B,ADAMTS1,PPARGC1B,MSX2,PLXNB1,NRG1,NKX2-5
GO_EXOCYTOSIS	0.371965	1.44817	0	0.195441	310	223	RAPGEF4,FIGF,VEGFC,SCIN,SPARC,SERPING1,PDGFB,VEGFA,C2CD4A,NR4A3,VCL,SYT11,RAB26,RIMS1,PIK3CD,P2RX7,RARRES2,RAB3A,QSOX1,A1BG,SERPINA1,VAMP5,CPLX3,STXBP1,GATA2,SEPP1,HABP4,STX1B,MYH10,SYT17,CCL5,EGF,RAB8B,TGFB3,VAMP4,PSAP,ISLR,RALA,PIK3C2A,C2CD4C,PI4K2A,STX11,PPP3CB,RIMS3,LIN7B,VEGFB,STX1A,S100A13,SYT5,LAMP2,VAMP8,VPS45,LLGL2,SYTL3,VAMP1,VPS18,CD63,PECAM1,SYT7,STX4,RAB3D,RAB13,SYNJ1,ALB,RAB11FIP5,S…
GO_RESPONSE_TO_INTERFERON_GAMMA	0.409871	1.44695	0.0246914	0.19551	144	90	CCL20,CCL2,GBP2,HLA-DPA1,UBD,HLA-A,MT2A,CCL22,HLA-E,TRIM31,MRC1,CCL5,GAPDH,IRF7,TRIM62,IRF1,GCH1,TRIM38,HLA-DRA,IRF6,ASS1,MID1,IFITM2,DAPK3,CAMK2D,PRKCD,NCAM1,TLR3,CCL26,CALCOCO2,IRF2,B2M,HLA-B,HLA-F,JAK1,HLA-C,RPL13A,TRIM5,SLC26A6,IFNGR1,IFNGR2,ICAM1,IFITM1,IFITM3,DAPK1,IRF3,JAK2,OAS1,CAMK2G,IRF9,CX3CL1,CD58,CXCL16,TRIM68,C19orf66,KYNU,HLA-DQA1,HLA-DPB1,HLA-DRB1,BST2,PML,TRIM26,NUB1,IRF5,TRIM25,…
GO_HYALURONAN_METABOLIC_PROCESS	-0.389746	-1.25647	0.194444	0.195602	31	22	IL1B,HYAL3,HYAL1,PIM1,HAS3,SLC9A1,IL15,HEXA,GUSB,TGFB1,HEXB,HYAL2,AKT1,HMMR,ABCC5,ITIH4,ITIH5,CD44,KIAA1199,MKI67,FGF2,HAS2
GO_POSITIVE_REGULATION_OF_NUCLEOSIDE_METABOLIC_PROCESS	0.554274	1.44713	0.046875	0.195781	24	15	ACTN3,P2RX7,PINK1,PPARGC1A,INSR,ARNT,STAT3,MLXIPL,PRKAA1,HIF1A,ENTPD5,PARK7,PRKAA2,VCP,GADD45GIP1
GO_ENERGY_RESERVE_METABOLIC_PROCESS	0.459096	1.4417	0.0135135	0.198108	72	52	PPP1R3C,GBE1,PGM5,PPP1R3B,NR1D1,LEPR,PYGM,STBD1,GYG2,PRKAG2,PPP1R3E,PER2,PHKG2,GFPT1,GSK3B,RPS27A,PHKG1,PPP1CC,PPP1CB,GNAS,UBA52,GAA,CALM2,STK40,PHKA2,PPP1R2,PFKM,GFPT2,PGM2,EPM2A,GYS1,PPP1R3D,PHKB,UGP2,PGM1,PPP1CA,AGL,CALM3,NHLRC1,AKT2,UBB,AKT1,CALM1,GSK3A,GNMT,MTOR,IL6ST,PYGB,PYGL,PHKA1,CPS1,MYC
GO_POSITIVE_REGULATION_OF_PROTEIN_IMPORT	-0.292274	-1.25424	0.047619	0.198156	104	83	TNF,IL6,PTGS2,IL23A,EDA,IL1B,EGF,TGFB3,RBCK1,PPP3CB,DAB2,UBR5,CDH1,SLC9A1,PRKCD,TLR3,SEMA5A,TMEM110,MAVS,SPHK1,AKAP6,ZC3H12A,TGFBR1,SPPL3,HDAC3,RHOA,TGFB1,JUP,GLI3,AKAP5,JAK2,EP300,PPP3R1,ARHGEF5,NUTF2,PRKCQ,MED1,ZNF268,PIK3R2,IL18,PPP3CA,MAPK14,TRIP6,DDX58,RBPMS,BMPR1A,HYAL2,HCLS1,HSP90AB1,EGFR,KPNA1,TRIM28,IL18R1,SMAD4,CDK1,C8orf4,TPR,BAMBI,TMEM173,ZNF259,SMAD3,TLR2,DMAP1,HSP90AA1,ECT2,FLNA,TLR…
GO_REGULATION_OF_TRANSPORTER_ACTIVITY	0.384355	1.44018	0.0119048	0.198174	198	133	JPH2,KLHL24,FGF12,WNK3,ATP1B2,CRHR1,PCSK9,WNK1,KCNE2,ATP1B1,CNIH3,DLG4,S100A1,JPH3,PPARGC1A,NLGN3,GLRX,FAM115C,CLIC2,HSPA2,WNK4,CTTNBP2NL,AGER,ATP1A2,NLGN2,SCN1B,DNM2,AHNAK,INSR,FMR1,FKBP1B,OXSR1,MLL,NDFIP2,SLC9A1,CAMK2D,PRKCD,C19orf26,ASPH,CTSS,PDE4D,TMEM110,GSTM2,ANO9,STOM,MAPK8IP2,ARC,AKAP6,AKAP9,HAP1,PRKACA,NEDD4,VAMP2,SUMO1,STK39,HOMER1,TWIST1,NPPA,UBQLN1,NDFIP1,DAPK1,PLCG2,MINK1,HTT,CALM2,G…
GO_LENS_FIBER_CELL_DIFFERENTIATION	0.552265	1.44194	0.125	0.198232	25	17	PROX1,MAF,TMOD1,WNT7B,BFSP1,FZR1,KDM5B,TBC1D20,TGFB1,FRS2,TDRD7,VIM,SLC7A11,NF2,SKIL,EPHA2,SMAD3
GO_EPITHELIAL_CELL_DEVELOPMENT	0.401455	1.44113	0.0121951	0.198521	186	144	CXCR4,WNT4,HYDIN,TMC1,ESR2,ACTA2,PDGFB,PROX1,SLITRK6,DNASE1L2,NPHS1,SLC4A5,EPB41L5,PAX8,TMOD1,WNT7B,FOSL2,NKX6-1,STRC,BFSP1,SIX2,GATA3,PDZD7,RARB,RFX3,CLIC4,RAPGEF1,SIDT2,PDE2A,HEG1,CDKN1A,C1GALT1,RAB1A,RAP2B,ARID4B,TJP1,CLDN3,ONECUT1,STC1,ENG,F11R,RARA,PDE4D,RAB25,RAB13,TBC1D20,PDPK1,MYO7A,HOXA5,ST14,FRMD6,C1orf172,PRDM1,SLC9A4,RAP1B,ONECUT2,B4GALT1,MYADM,ARID4A,ICAM1,GSTM3,RAC1,WDPCP,SEC24B,RAP…
GO_NEGATIVE_REGULATION_OF_CELL_DIFFERENTIATION	0.359164	1.44033	0	0.19854	609	424	WNT4,IGFBP5,FOXA2,FRZB,DACT3,TNF,INSIG1,IL6,INHA,ID3,CD74,PDGFB,DNM3,DDIT3,IFRD1,CHRD,BCL6,INHBA,MSTN,GPR37L1,AREG,ABCA5,MYCN,DUSP10,C16orf45,NGFR,N4BP2L2,BBS12,FOXP3,LRP1,EFNA1,NFKBIA,IRX3,SEMA4A,SEMA3G,IL29,NLGN3,WNT9A,PGLYRP3,FOXO4,SNAI2,ABCG1,HOXA2,TRIB3,HDAC5,FUZ,PPARD,SIRT2,PAX8,CYLD,LGALS1,SPG20,DLX2,ELF5,MAFB,ZBTB46,HIST1H4K,KCTD11,GATA2,IL1B,ARNTL,NKX6-1,PTCH1,SIX2,RNF10,GATA3,JDP2,SORL1…
GO_REGULATION_OF_PROTEIN_AUTOPHOSPHORYLATION	0.517346	1.43862	0.0833333	0.198985	37	30	VEGFC,PDGFB,VEGFA,RASSF2,PPP2R5B,ERRFI1,RAP2B,ENG,NEK10,CALM2,RAP2C,CAV1,TOM1L1,RAP2A,MOB1B,ENPP1,RAD50,EPHA7,JUN,MVP,ACE,PDGFC,CALM3,CALM1,SRC,IMPACT,NBN,PDGFA,EEF2K,MRE11A
GO_LOCALIZATION_WITHIN_MEMBRANE	0.403386	1.43907	0	0.198989	122	98	RFTN1,GRIK2,DLG3,AREG,ATP1B1,CNIH3,DLG4,SERPINA1,DLG2,WDR19,RILP,COL7A1,LMAN1,TRAPPC6A,RALA,GRIK5,LRP4,GOLGA2,TFG,RAB1A,STX5,SNX3,DLG1,ITGB2,AGRN,CD59,FNTA,TBC1D20,ITGB1,APOE,TRAPPC6B,KLHL12,SYNGAP1,TRAPPC3,RAC1,SEC24A,TGFA,SEC24B,SEC22B,GOSR2,TRAPPC5,PPP6C,CNIH2,TRAPPC1,RILPL2,SEC24D,USO1,TMED10,CNIH,ITGB7,NSF,PPP6R3,NAPA,RAB1B,SEC24C,SSNA1,CDK5,CDH2,MAGI2,CSNK1D,RER1,BET1,PREB,CUL3,TRAPPC9,SAR1…
GO_RECEPTOR_CLUSTERING	0.488438	1.43804	0.0666667	0.199005	41	28	GRIK2,DLG3,DLG4,DLG2,WDR19,GRIK5,LRP4,DLG1,ITGB2,AGRN,FNTA,APOE,SYNGAP1,ITGB7,SSNA1,CDK5,CDH2,MAGI2,RER1,DVL1,PICK1,ETV5,ITGB1BP1,IFT122,DNAJA3,FLNA,GPHN,GLRB
GO_REGULATION_OF_INSULIN_SECRETION_INVOLVED_IN_CELLULAR_RESPONSE_TO_GLUCOSE_STIMULUS	0.457566	1.44037	0.0810811	0.199054	53	38	FOXA2,TMEM27,NR1D1,HMGCR,FAM132A,PIM3,HMGN3,SIDT2,UCP2,PPP3CB,FKBP1B,STX4,ARRB1,STXBP4,PLA2G6,BAD,PHPT1,PRKCE,C2CD2L,ENY2,NCOA6,TRPM4,SYBU,EPHA5,HLA-DRB1,LRP5,HIF1A,TIAM1,SRI,EFNA5,GPLD1,NDUFAF2,CDK16,OXCT1,ANO1,PDX1,BRSK2,VSNL1
GO_NEGATIVE_REGULATION_OF_KINASE_ACTIVITY	0.379545	1.43923	0	0.19921	250	199	PIK3IP1,FOXA2,IL6,RGS2,DUSP1,MSTN,WNK1,CDKN1C,DUSP10,TNFAIP3,SMPD1,LRRC15,GADD45B,HMGCR,TRIB3,CDKN1B,DUSP19,IL1B,RTN4RL2,MAPK8IP1,ERRFI1,CDKN2D,CDKN2B,SORL1,SOCS5,PPP1R1B,PRKAG2,CIB1,PARK2,PPP2R5A,IRS2,SOCS4,SOCS3,KAT2B,CEBPA,MIDN,CDKN2C,TP73,LRRC66,CDKN1A,GPRC5A,DUSP2,DUSP16,IGF1R,DUSP5,DUSP8,PTEN,GADD45A,MBIP,DUSP3,NCK1,PRKCD,GSK3B,DUSP18,PKN1,CAMK2N1,HEXIM2,PPP2CA,PDPK1,IBTK,DUSP14,APOE,DEPTOR…
GO_MICROTUBULE_BUNDLE_FORMATION	0.434777	1.43538	0.0138889	0.201757	69	46	LRGUK,HYDIN,CCDC114,CCDC40,LRRC6,ARMC4,FAM190B,CAPN6,TTLL1,UBE2B,TPPP3,CCDC151,NCKAP5L,TPPP,MARK4,DYX1C1,TTLL3,TTLL5,ZNF207,ZMYND10,DNAH7,CCDC103,MAP1S,DNAH5,SPAST,DNAH1,SPAG1,BBS2,MAP2,RSPH1,CLASP1,C11orf63,NAV1,KIF20A,GAS2L1,CLIP1,MAP1B,DNAAF2,HEATR2,FES,RP1,PRC1,PSRC1,CC2D2A,CDK5RAP2,PLK1
GO_CELLULAR_CARBOHYDRATE_BIOSYNTHETIC_PROCESS	0.462644	1.43567	0.0128205	0.201912	51	40	PCK1,PPP1R3C,GBE1,PGM5,NR1D1,AKR1B1,GYG2,PER2,PHKG2,CSGALNACT2,HAS3,ISYNA1,RPS27A,PHKG1,EXT2,SLC2A1,EXT1,UBA52,B4GALT1,IMPAD1,B3GNT1,IMPA1,GOT1,PGM2,EPM2A,GYS1,UGP2,PGM1,B3GNT3,B3GNT2,AGL,NHLRC1,AKT2,UBB,AKT1,PGP,NANS,IMPA2,ALG1,HAS2
GO_INFLAMMATORY_RESPONSE_TO_ANTIGENIC_STIMULUS	0.591991	1.43357	0.0735294	0.204403	27	17	TNF,IL31RA,IL1B,GATA3,RBPJ,KDM6B,NPFF,IL20RB,ICAM1,PNMA1,HLA-DRB1,HMGB2,RASGRP1,HMGB1,NOTCH1,AHCY,BDKRB2
GO_REGULATION_OF_ESTABLISHMENT_OF_PLANAR_POLARITY	-0.290032	-1.24739	0	0.205131	110	100	GRHL3,CELSR3,MLLT3,DVL2,GPC6,FZD4,DAAM1,FZD3,DAB2,VANGL2,PRICKLE2,PSMD10,RPS27A,NPHP3,PARD6A,UBA52,RHOA,RAC1,SMURF1,SEC24B,ROR2,AP2A1,PSMB9,CLTC,FZD7,FZD5,PSMA2,GPC4,AP2S1,CDC42,CTHRC1,MED12,PSME1,PSMC6,RYK,CELSR1,RSPO3,MAGI2,PSMB7,DVL3,PSMD4,PSMA4,TIAM1,AP2M1,FZD6,DVL1,PSMD9,ANKRD6,PSMB5,PSMB1,PTK7,PSME4,ABL1,PSMA1,ARRB2,PSMD3,PSMB4,AP2A2,AP2B1,PSMC2,MKS1,UBB,FZD1,PSMD7,FZD2,PSMD8,PSMD13,PSMC1,P…
GO_REGULATION_OF_SEQUENCE_SPECIFIC_DNA_BINDING_TRANSCRIPTION_FACTOR_ACTIVITY	0.370414	1.43073	0.0102041	0.205599	365	285	FOXA2,HMOX1,ESR2,TNF,CYP1B1,IL6,ID3,TAF6,VEGFA,DDIT3,HSPA1A,PROX1,HSPA1B,COMMD6,TNFAIP3,BHLHE40,PINK1,FOXP3,MAP3K13,NFKBIA,PLA2G10,PPARGC1A,PRMT2,PPP2R5B,HDAC5,CYLD,EDA,RIPK4,FOXH1,TRIM31,IL1B,NFKB2,THRA,NKX6-1,TAX1BP1,PTCH1,EGLN1,DVL2,GLIS2,DDR2,IRAK2,ARID5B,MID2,NLRP3,AGER,TERF2IP,TRIM62,CARD14,CIB1,UBE2V1,TRIM38,FZD4,WNT2,IL6R,PELI1,IKBKG,CTH,TRAF6,RBCK1,COMMD7,KLF4,BCL10,PIM1,CAT,PTEN,KRAS,TR…
GO_REGULATION_OF_B_CELL_DIFFERENTIATION	0.555874	1.43162	0.0819672	0.205806	22	16	INHA,IKZF3,INHBA,INPP5D,MMP14,PRDM1,PTPN6,PPP2R3C,BAD,STAT5B,ID2,ATP11C,PCID2,SYK,XBP1,CARD11
GO_ETHANOLAMINE_CONTAINING_COMPOUND_METABOLIC_PROCESS	0.437191	1.43082	0	0.205972	85	65	LPIN1,PLA2G4C,SMPD3,SMPD1,ACHE,PLA2G10,LPIN2,PLB1,SLC44A4,DMGDH,PNPLA8,CDS1,SAMD8,PLA2G4D,ENPP2,SLC27A1,PLA2G4F,LPIN3,MBOAT2,PHOSPHO1,LPCAT4,DBI,CEPT1,PNPLA6,MECP2,PLA2G16,SLC44A2,ABHD3,CHKB,PLA2G4A,PLA2G6,LPCAT1,LCAT,SARDH,PLA2G15,SLC44A1,SMPDL3A,SGMS2,CLN3,SPTLC1,PLA2G1B,PCYT1A,SLC44A5,SLC44A3,CHKA,PLBD1,BCHE,PAFAH1B1,CHPT1,LPCAT2,SMPD2,PLA2G12A,AGPAT6,SGMS1,SPTLC2,GPLD1,ALDH7A1,PLA2G4B,LPCAT3,…
GO_ENDOTHELIAL_CELL_MIGRATION	0.439097	1.43218	0.0684932	0.206088	57	47	CYP1B1,VEGFA,CXCL13,FAP,NOS3,GPR124,NR4A1,S100P,TNFSF12,LOXL2,DPP4,SCARB1,STARD13,PTEN,ITGB2,EGR3,RAB13,PLXND1,SRF,ITGB1,PIK3CA,PTK2,TGFBR1,CORO1B,S100A2,NRP1,RHOA,NOV,GIPC1,EPHB4,PAXIP1,SLIT2,ROBO1,PTP4A3,AMOT,PLEKHG5,GPLD1,MYH9,HMGB1,STAT1,GPX1,PRKX,PTK2B,ID1,EMP2,EFNB2,FGF2
GO_RENAL_TUBULE_DEVELOPMENT	0.435866	1.43016	0.0410959	0.206113	78	54	WNT4,MTSS1,FAT4,ADAMTS16,IRX3,CALB1,LHX1,WNT6,PAX8,KLHL3,FOXD1,EYA1,WNT7B,PTCH1,GATA3,WNK4,PGF,HES1,DLG1,LGR4,GZF1,FMN1,OSR1,TACSTD2,CTNNBIP1,AHI1,ILK,NOG,NPNT,GLI3,PKD1,SOX8,SOX9,LAMA5,BMP2,HNF1B,KIF26B,CTNNB1,HEYL,PKD2,NOTCH1,STAT1,SMAD4,IRX2,ACAT1,SIX1,PBX1,BCL2,BMP4,MYC,FGF2,JAG1,FGF8,WNT11
GO_REGULATION_OF_LYMPHOCYTE_MEDIATED_IMMUNITY	0.412246	1.43095	0.0116279	0.206347	114	73	LTA,TNF,BCL6,APLF,P2RX7,WAS,FOXP3,HLA-A,MICA,IL23A,HLA-E,C3,IL1B,GATA3,HPX,TNFSF13,NLRP3,AGER,RSAD2,TRAF6,PPP3CB,C10orf54,ZBTB1,B2M,HLA-B,CD40,STX7,RIPK3,TAP1,PTPN6,PRKCZ,IL20RB,TRAF2,C4BPB,NDFIP1,TGFB1,FZD5,HFE,STAT5B,TRPM4,SERPINB9,PAXIP1,ZP3,LAG3,DUSP22,LAMP1,AP1G1,IL7R,CADM1,ARRB2,SUPT6H,IL27RA,SUSD4,MALT1,RASGRP1,HMGB1,PVRL2,STAT6,CEACAM1,MAP3K7,THOC1,CLCF1,EXOSC3,MSH6,FADD,LGALS9,WHSC1,HSPD…
GO_REGULATION_OF_NEUROBLAST_PROLIFERATION	0.562333	1.43165	0.0714286	0.206372	28	17	VEGFC,VEGFA,KCTD11,SMARCD3,FZD3,DISC1,CTNNA1,TGFB1,GLI3,NF1,CX3CL1,LRRK2,HIF1A,CTNNB1,ZNF335,NOTCH1,ASPM
GO_POSITIVE_REGULATION_OF_FILOPODIUM_ASSEMBLY	0.548725	1.43023	0.0675676	0.206673	27	21	DNM3,GPM6A,TGFB3,RALA,DPYSL3,FMR1,RHOQ,ESPN,AGRN,SRF,FNBP1L,MIEN1,PALM,TGFBR1,ZMYND8,WASL,BCAS3,PRKCQ,ARAP1,FSCN1,CCL21
GO_HUMORAL_IMMUNE_RESPONSE_MEDIATED_BY_CIRCULATING_IMMUNOGLOBULIN	0.525171	1.42869	0.0655738	0.207785	69	21	C2,SERPING1,C1R,C3,C4A,CD55,BCL3,C1RL,C4B,CFI,C4BPB,C1S,HLA-DRB1,ZP3,CLU,CD46,C8G,SUSD4,C5,C1QBP,EXO1
GO_REGULATION_OF_METAL_ION_TRANSPORT	0.368343	1.42755	0	0.208699	325	201	CXCR4,SCNN1B,TRPC1,CCL2,JPH2,FGF12,WNK3,PDGFB,SCN5A,ATP1B2,CRHR1,PCSK9,PER1,P2RX5,KCNE2,NOS3,P2RX7,ATP1B1,PTGS2,S100A1,JPH3,PDGFRB,GLRX,CLIC2,HSPA2,CCL5,EGF,KCNH2,ANO6,HBP1,UCN,AGER,ATP1A2,F2RL3,SCN1B,DNM2,AHNAK,SNTA1,ATF4,FMR1,FKBP1B,TRPV3,OXSR1,STC1,SLC9A1,CAMK2D,GRIN3B,C19orf26,ASPH,DLG1,CD63,PDE4D,TMEM110,GSTM2,SLC31A2,STOM,F2R,B2M,PDPK1,TMEM66,AKAP6,AKAP9,HAP1,TSPO,PRKACA,NEDD4,BEST1,VAMP2,S…
GO_REGULATION_OF_VIRAL_ENTRY_INTO_HOST_CELL	0.495807	1.42762	0.0447761	0.209193	28	23	PTX3,LGALS1,TMPRSS2,TRIM31,GSN,MID2,TRIM62,TRIM38,IFITM2,SNX3,P4HB,TRIM11,TRIM5,IFITM1,IFITM3,TRIM26,TRIM25,TRIM10,PVRL2,TRIM8,TRIM21,LGALS9,MRE11A
GO_SIGNAL_TRANSDUCTION_IN_RESPONSE_TO_DNA_DAMAGE	-0.293661	-1.24308	0.0666667	0.209344	96	87	NDRG1,FOXO3,ARID3A,CDKN1B,MUC1,PPP2R5C,BCL3,TP73,CDKN1A,SOX4,GADD45A,ING4,RBL2,RPS27A,TFDP2,PLAGL1,GRB2,BTG2,PLK3,CNOT4,UBA52,CASP9,CNOT6L,ATM,SFN,CNOT7,CNOT3,PGAP2,RBM38,EP300,HIPK2,CNOT8,BID,TNKS1BP1,MAD2L2,MDM4,KAT5,CNOT2,PAXIP1,MDM2,USP10,CDC5L,MYO6,PML,PLK2,MAPK14,NPM1,ATRX,CNOT1,E2F7,ZNF385A,ABL1,CDC25C,CNOT6,PIDD,SP100,PCBP4,CHEK2,UBB,CASP2,TRIAP1,BAX,C2orf29,CDK2,CNOT10,CARM1,CDK1,NBN,CRA…
GO_NEURON_DEATH	-0.324602	-1.24331	0.153846	0.209419	47	37	GRIK2,FAM162A,GAPDH,DPYSL4,ERBB3,SLC9A1,BAG5,APP,LIG4,ATM,RB1,BID,CDK5,LRRK2,PIGT,MAGI1,PSEN1,ATN1,PLAU,MAX,CASP3,FAS,BOK,BAX,HDAC7,AIFM1,FADD,TNFRSF21,BCL2L1,BCL2,NAE1,ENDOG,APAF1,DIABLO,BNIP3,NLRP1,KLK6
GO_AXIS_ELONGATION	-0.401334	-1.24115	0.128205	0.211041	27	17	AREG,VANGL2,TGFB1,LRP6,SOX9,MED12,MAGI2,MED1,TNC,FGFR2,PTK7,SPRY2,TRIM28,YAP1,BMP4,RDH10,WNT11
GO_REGULATION_OF_SECRETION	0.356294	1.42457	0	0.212907	699	452	TNFRSF9,RAPGEF4,FOXA2,HMOX1,ANPEP,TNF,VEGFC,IL1A,SCIN,IL6,INHA,WNK3,CD74,APLN,C2CD4A,TMEM27,INHBA,KISS1,CRHR1,SYT11,SAA1,WNK1,PPP1R9A,RAB26,NLRP2,TFR2,RIMS1,NMB,SMPD3,P2RX7,OSM,NR1D1,DPYSL2,PINK1,FOXP3,ACHE,BTN2A2,NPHS1,PLA2G10,RAB3A,AVPR2,PLB1,GAB2,CSF1R,HMGCR,HLA-E,PPARD,PAX8,SCG5,UTS2R,TLR6,LEPRE1,CPLX3,ADRA2B,RAB9A,STXBP1,IL1B,PTGS1,SDCBP,ARNTL,STX1B,TMF1,NKX6-1,IL11,SYT17,GATA3,CCL5,EGF,RAB8…
GO_CELLULAR_AMINO_ACID_BIOSYNTHETIC_PROCESS	-0.305068	-1.23921	0.111111	0.213273	93	73	PADI2,CARNS1,BCAT1,NOXRED1,ABAT,GCH1,CTH,ASS1,DPYD,SRR,GLUL,GATM,OAT,ASPA,GAD1,DHPS,GPT,CCBL1,PLOD1,GGT1,MTHFD2,DHFRL1,PADI1,GOT1,GLUD1,APIP,PADI3,MTHFD2L,GLS,NAGS,GPT2,ATPIF1,MRI1,GLS2,ASNS,EIF2B4,ALDH4A1,ENOPH1,PSAT1,EIF2B2,PHGDH,THNSL1,ADI1,MTAP,BCAT2,FPGS,MTHFD1L,SHMT2,GART,EIF2B1,ASNSD1,PSPH,SEPHS2,ALDH18A1,AHCY,MTHFS,PYCR1,MTRR,ASL,GOT2,GAMT,PYCR2,SHMT1,MTR,CPS1,THNSL2,AASDHPPT,PYCRL,SLC1A3…
GO_POSITIVE_REGULATION_OF_REACTIVE_OXYGEN_SPECIES_BIOSYNTHETIC_PROCESS	0.491116	1.4238	0.0833333	0.213808	48	36	PTX3,TNF,IL6,PTGS2,DDAH2,IL1B,KLF2,DNM2,ASS1,INSR,KLF4,ITGB2,P2RX4,CYBA,OGT,RAB27A,ICAM1,NOS1AP,JAK2,ZNF205,CLU,TLR5,AKT2,HSP90AB1,EGFR,PKD2,AKT1,MAPK9,EDN1,PARK7,DDAH1,HDAC4,PTK2B,HSP90AA1,MTOR,TLR4
GO_REGULATION_OF_NEUTROPHIL_CHEMOTAXIS	0.532692	1.42305	0.09375	0.213858	27	19	CD74,IL23A,DAPK2,CXCL1,IL1B,CXCL3,IL8,TIRAP,CAMK1D,RAC2,THBS4,MPP1,RAC1,CXCL2,EDNRA,SLIT2,C3AR1,CCL21,C1QBP
GO_SECRETION	0.360947	1.42306	0	0.214429	588	404	RAPGEF4,CA9,FIGF,ADM,VEGFC,SCIN,IL6,SPARC,SLC6A3,SERPING1,PDGFB,VEGFA,APLN,NPR3,SLC17A7,C2CD4A,GUCA1B,INHBA,CRHR1,NR4A3,VCL,HK2,SYT11,RAB26,RIMS1,NMB,SLC26A7,SMPD3,PIK3CD,AGR2,P2RX7,ARL4D,RARRES2,PCSK5,PPFIA4,BLOC1S3,RAB3A,QSOX1,BAIAP3,A1BG,SLC4A5,SERPINA1,VAMP5,MAFA,SLC22A4,SLC44A4,FOXD1,TLR6,CPLX3,STXBP1,GATA2,SEPP1,HABP4,TREM1,STX1B,TMF1,BRSK1,MYH10,SYT17,GATA3,BTN3A1,CCL5,EGF,RAB8B,TGFB3,PNPL…
GO_CELL_REDOX_HOMEOSTASIS	0.421464	1.4193	0.0277778	0.216095	67	51	IL6,DDIT3,PDIA2,ERO1L,NOS3,QSOX1,GLRX,TXNDC16,P4HB,ERO1LB,ERP44,SH3BGRL3,TXNDC11,CYBA,TXNDC12,GCLC,EGLN2,DNAJC16,NCF2,GSR,TXNL1,PDIA3,PDIA5,NFE2L2,TXNDC15,DLD,QSOX2,PDIA6,AIFM3,PRDX4,TXN2,GLRX5,GLRX3,TMX1,GLRX2,TXN,NNT,TMX2,TXNDC9,GPX1,TMX4,TXNRD3,PDIA4,APEX1,TMX3,AIFM1,TXNDC5,TXNRD2,PTGES2,NCF4,CYBB
GO_MEMBRANE_LIPID_CATABOLIC_PROCESS	0.544629	1.41956	0.0483871	0.216121	24	19	CYP1B1,NEU1,SMPD3,SMPD1,GM2A,SPHK1,HEXB,SMPDL3A,GALC,GBA,GBA2,GLA,SGPL1,PPT1,NAGA,SMPDL3B,NEU3,SMPD4,NEU2
GO_REGULATION_OF_OSTEOBLAST_DIFFERENTIATION	0.401758	1.42013	0.0126582	0.216558	112	86	WNT4,IGFBP5,TNF,IL6,ID3,CHRD,RASSF2,AREG,JUND,SNAI2,HOXA2,WNT7B,PTCH1,DDR2,CYR61,IL6R,CEBPA,PTGER4,NBR1,ACVR2A,CD276,PRKACA,ACVR2B,SMAD5,PIAS2,BMPR2,GNAS,PTK2,CEBPB,CCRN4L,ACVR1,CTNNBIP1,TWIST1,TWSG1,IFITM1,ILK,NOG,RUNX2,NPNT,ATP6AP1,GLI3,SUFU,GLI1,GJA1,LIMD1,DDX5,CTHRC1,MEN1,TRPM4,ID2,FGFR1,PRKD1,RORB,ID4,BMP2,CDK6,LRP5,CTNNB1,FGFR2,SEMA4D,SMAD1,CLIC1,BMPR1A,ESRRA,SKI,FZD1,BMP7,BMPR1B,NOTCH1,WNT…
GO_T_CELL_PROLIFERATION	0.506165	1.42044	0.0714286	0.216653	36	26	WNT4,P2RX7,IL23A,BTN3A1,FYN,PPP3CB,FKBP1B,SATB1,IL15,RC3H1,ELF4,RIPK2,CCND3,RC3H2,CD151,PIK3CG,EBI3,NCSTN,CADM1,ABL1,MALT1,BAX,CD86,DOCK8,PSMB10,RPS6
GO_REGULATION_OF_SULFUR_METABOLIC_PROCESS	0.562783	1.41959	0.047619	0.216688	20	17	PDK1,PDK4,PDP2,PDK3,PDK2,SP1,PDHX,PDHB,TCF7L2,NFE2L2,DLD,CTNNB1,PDPR,DLAT,PDHA1,COMT,ACPL2
GO_COCHLEA_MORPHOGENESIS	0.56485	1.42066	0.0945946	0.216976	21	16	FRZB,EYA1,GRHL3,DVL2,ZEB1,HOXA1,VANGL2,RAC1,SOX9,CTHRC1,DVL3,DVL1,PTK7,FZD2,SIX1,GLI2
GO_VENTRAL_SPINAL_CORD_DEVELOPMENT	0.508438	1.42094	0.0684932	0.217005	46	25	DLL4,LHX1,HOXC10,GATA2,NKX6-1,PTCH1,CLN8,SOX4,LHX4,MNX1,VLDLR,DYNC2H1,ISL2,GDPD5,LMO4,GLI3,SUFU,IFT172,GIGYF2,ISL1,ABT1,TCTN1,TBX20,GLI2,ZC4H2
GO_POSITIVE_REGULATION_OF_CELL_MATRIX_ADHESION	0.482979	1.42054	0.0491803	0.217045	40	29	WNT4,VEGFC,VEGFA,EPB41L5,CIB1,SDC4,TSC1,GSK3B,DISC1,NINJ1,PLEKHA2,FMN1,PTPRJ,LIMS1,PRKCZ,RAC1,ILK,ROCK1,PPM1F,CSF1,CDK6,ITGB1BP1,S100A10,UTRN,EPHA1,SMAD3,PTK2B,EMP2,CCL21
GO_REGULATION_OF_I_KAPPAB_KINASE_NF_KAPPAB_SIGNALING	0.3675	1.41697	0.0210526	0.217901	233	196	HMOX1,TNF,IL1A,SECTM1,PELI2,PER1,GPRC5B,UBD,TNFAIP3,PINK1,PTGS2,BIRC3,NFKBIA,TNIP1,OPTN,IL23A,SLC20A1,CYLD,LGALS1,EDA,TLR6,IL1B,NOL3,TNFRSF10B,OTUD7B,REL,SQSTM1,MAP3K3,CARD9,FYN,MID2,NLRP3,TERF2IP,TRIM62,BCL3,UBE2V1,PARK2,TRIM38,PIM2,C18orf32,PELI1,IKBKG,CTH,TFG,TRAF6,RBCK1,BCL10,TRADD,S100A13,PPM1A,NDFIP2,TNIP2,C1QTNF3,TIRAP,NEK6,MIB2,TLR3,CXXC5,TRIM13,PSMD10,RPS27A,MAVS,F2R,BIRC2,RELA,SPHK1,PDP…
GO_NEGATIVE_REGULATION_OF_LIPID_STORAGE	0.552933	1.41734	0.103448	0.218431	17	15	TNF,IL6,NFKBIA,ABCG1,PNPLA2,PPARA,ABHD5,PTPN2,ITGAV,NR1H3,PPARG,NR1H2,OSBPL8,ITGB3,ABCA1
GO_NEGATIVE_REGULATION_OF_LEUKOCYTE_MEDIATED_IMMUNITY	0.490423	1.417	0.0810811	0.218466	47	28	HMOX1,BCL6,FOXP3,HLA-A,MICA,HLA-E,ABR,PPP3CB,C10orf54,HLA-B,TAP1,RABGEF1,PTPN6,IL20RB,C4BPB,NDFIP1,HFE,SERPINB9,BST2,DUSP22,IL7R,ARRB2,SUSD4,CEACAM1,THOC1,BCR,LGALS9,FOXJ1
GO_CALCIUM_ION_REGULATED_EXOCYTOSIS	0.446073	1.41629	0.0365854	0.218491	81	59	RAPGEF4,SCIN,C2CD4A,SYT11,RIMS1,P2RX7,RAB3A,CPLX3,STX1B,SYT17,C2CD4C,STX11,PPP3CB,RIMS3,STX1A,SYT5,SYTL3,SYT7,STX4,SYNJ1,SYTL4,TC2N,SNPH,VAMP2,SNAP29,VAMP7,VAMP3,SNAP23,SYT15,STX2,SNAP47,SYT13,DOC2A,SEPT5,SYT16,DNAJC5,STX19,LPHN1,UNC13B,CDK5,SYT1,PCLO,SNAP25,STX3,SDF4,CADPS2,PSEN1,TRIM9,SNAPIN,SYTL5,PIP5K1C,RPH3AL,SYT12,DOC2B,SCRIB,SYT8,SYTL1,SYTL2,CPLX1
GO_TISSUE_MORPHOGENESIS	0.349999	1.41767	0.0103093	0.21853	533	398	WNT4,IGFBP5,SCNN1B,DLL4,CA9,FRZB,ADM,VEGFC,IL6,ACTA2,ACTA1,TBX2,VEGFA,CHRD,INHBA,S1PR1,TNNT2,GCNT3,NR4A3,VCL,PROX1,GPI,MTSS1,FAT4,DLG3,AREG,MYCN,CCDC40,ADAMTS16,IRX3,CALB1,LHX1,WNT6,ROM1,ITGA5,EPB41L5,SNAI2,CSF1R,FUZ,PAX8,HBEGF,RIPK4,KLHL3,FOXD1,EYA1,GRHL3,FOXH1,ATP8A2,WNT7B,CDON,KDM6A,PTCH1,SIX2,GATA3,EGF,EGLN1,DVL2,PTPRM,CYR61,SPINT1,RBPJ,SIX4,WNK4,DDR1,SEMA3E,TGFBR3,RALA,CLIC4,CTSL2,KDM6B,NTN1…
GO_CARDIAC_CONDUCTION	0.47088	1.41543	0.0519481	0.219607	82	43	KCND1,SCN5A,ATP1B2,KCNE2,GJC1,ATP1B1,KCNH2,KCNK1,ATP1A2,SCN1B,KCNK6,FKBP1B,SLC9A1,CAMK2D,MEF2A,CXADR,AKAP9,PRKACA,JUP,CACNB3,CAV1,SCN3B,DSG2,CACNB1,GJA1,HCN4,ATP1A1,TRPM4,DSP,YWHAE,CACNG4,ATP1A3,CACNB4,PKP2,KCNIP2,DSC2,CACNA2D1,RNF207,KCNK15,GJA5,ANK2,NUP155,KCNQ1
GO_CARDIAC_SEPTUM_MORPHOGENESIS	-0.325588	-1.23283	0.0666667	0.219885	49	42	TBX2,PROX1,EGLN1,CYR61,RARB,DHRS3,SOX4,HES1,VANGL2,RARA,ZFPM1,FGFRL1,SAV1,ACVR1,RBM15,TBX3,CITED2,ID2,MDM2,DVL3,GATA4,HEY2,FGFR2,GATA6,HEYL,ISL1,HEY1,FZD1,FZD2,SMAD7,NOTCH1,PARVA,MSX2,NOTCH2,TBX20,GJA5,WHSC1,ZFPM2,NKX2-5,JAG1,FGF8,WNT11
GO_ORGANOPHOSPHATE_ESTER_TRANSPORT	-0.294528	-1.23299	0.136364	0.22004	89	68	P2RX7,PLA2G10,ABCG1,LDLR,ABCA4,ATP8A2,ABCA7,PCTP,SLC35D2,SCARB1,SLC25A23,NPC2,ATP8B1,ATP8B3,APOE,APOC1,SLC35A1,SLC25A42,ATP10D,SLC35B2,TMEM30A,SLC25A36,ATP8B2,ATP8A1,ATP11B,SLC35E3,GJA1,PRELID2,PITPNM1,SLC25A33,SLC35A2,ATP10A,PITPNB,ATP9B,SLMO2,PRELID1,ATP11C,ABCA2,OSBPL8,SLC25A6,PITPNC1,SLMO1,SLC37A3,ABCA12,SCP2,TRIAP1,MFSD2A,SLC35B3,SLC25A24,GLTPD1,SLC35C2,SLC35B1,SLC25A17,SLC35D1,ATP11A,SLC25A…
GO_ANATOMICAL_STRUCTURE_HOMEOSTASIS	-0.258406	-1.23318	0	0.220217	285	211	CD7,TP53INP2,IL6,VEGFA,SLC17A7,NAPSA,HSPA1A,MSTN,CUBN,NXNL2,P2RX7,HIST3H3,BBS12,AKR1B1,ABCA4,HIST1H4K,USH1G,CTSK,GATA2,MUC4,MTM1,TERF2IP,HIST1H4J,PARK2,STK11,SPATA7,CLN8,POTEE,TRAF6,AZGP1,POLD4,LIPA,POTEF,KRAS,MLL,LAMP2,DFNB31,GCNT2,TPP1,EPAS1,FLT3LG,RAC2,RAB3D,F2R,B2M,CIB2,SRF,NPHP3,CTGF,DRAM2,ALB,ACACA,ITGB1,PRDX1,CXADR,TINF2,RAB7A,GNAS,CDH3,P2RX4,HOMER1,CTSH,IL20RB,CFL2,FOXC1,GAA,OBFC1,BBS4,TE…
GO_REGULATION_OF_ORGANIC_ACID_TRANSPORT	0.494608	1.41429	0.0422535	0.220586	50	30	TMEM27,P2RX7,DPYSL2,PLA2G10,IL1B,ABAT,ATP1A2,PER2,IRS2,MAP2K6,PLA2R1,ACSL4,THBS1,RAB3GAP1,P2RY2,ARL6IP5,P2RX4,ARL6IP1,PLA2G6,TNFRSF11A,NCOR1,REPIN1,AKT2,SEPT2,AKT1,MAPK9,EDN1,ADORA1,SYK,NTSR1
GO_REGULATION_OF_POSTTRANSCRIPTIONAL_GENE_SILENCING	-0.439707	-1.23189	0.210526	0.220675	21	17	FMR1,FXR1,BCDIN3D,ZC3H12A,STAT3,PUM1,TGFB1,PUM2,NCOR1,LIMD1,NCOR2,DND1,ADAR,WTIP,XPO5,POU5F1,TERT
GO_MATING	0.518359	1.41372	0.109375	0.220747	37	24	DDO,TH,OR2H2,THRA,DMRTA1,ABAT,PPP1R1B,PTEN,OXTR,GRN,MAPK8IP2,DRD5,ACVR2A,NCOA1,APP,THRB,PI3,HEXB,SERPINE2,EDNRA,UBE2Q1,NCOA2,KLK14,TACR1
GO_CIRCADIAN_REGULATION_OF_GENE_EXPRESSION	0.447534	1.41293	0.0126582	0.221696	57	52	PER1,NGFR,NR1D1,BHLHE40,PPARGC1A,CREM,CRY2,RELB,ARNTL,PPARA,PER2,NPAS2,NAMPT,USP2,ATF4,BHLHE41,GFPT1,MLL,C1orf51,LGR4,CRY1,PPP1CC,PPP1CB,SIRT1,CCRN4L,OGT,HDAC2,CSNK1E,KDM5A,NRIP1,MTA1,AHR,ID2,CSNK1D,HNF1B,RBM4B,PML,MAGED1,PER3,RAI1,PPP1CA,NCOA2,RORC,HDAC1,TOP1,CLOCK,ZFHX3,PRMT5,HNRNPU,ADK,PRKCDBP,MYBBP1A
GO_HISTONE_METHYLATION	-0.283651	-1.23037	0.0666667	0.221998	84	73	KDM3A,PRDM2,PRMT2,CHD5,KDM6A,PRDM6,PRDM16,WHSC1L1,ARID4B,SATB1,MLL,RBBP5,EZH1,MECP2,SUV420H1,OGT,MECOM,ARID4A,ASH1L,MLL3,SETD1A,SMYD3,MLL5,SETD8,EZH2,SUZ12,SUV420H2,NSD1,TET2,MEN1,CTR9,PAXIP1,SETD2,ASH2L,DPY30,SETDB2,MLL2,WDR82,SETD3,DOT1L,TET3,EHMT2,ZNF335,FBL,SETD1B,MLL4,EHMT1,PRDM5,SETDB1,C17orf79,HIST1H1C,PRDM4,SMYD2,CARM1,RTF1,HIST1H1E,PRMT5,SETD7,PRMT1,EED,HIST1H1D,CXXC1,SUV39H2,PRMT7,WHSC1…
GO_MYELOID_LEUKOCYTE_DIFFERENTIATION	0.409795	1.41216	0.0243902	0.22229	96	77	TNF,VEGFA,IL31RA,MT1G,PRTN3,TNFSF9,UBD,PIK3CD,GAB2,CSF1R,GATA2,RELB,GATA3,RBPJ,OSTM1,SBNO2,PIR,PDE2A,NKAP,CEBPA,TRAF6,EFNA2,CSF2,JUNB,ZFPM1,FOXP1,SP3,CD109,SIRT1,SNX10,ANXA2,TGFB1,TNFRSF11A,SH3PXD2A,CASP8,CDC42,KDM1A,JAGN1,L3MBTL3,CSF1,PPARG,MED1,JUN,EIF2AK1,F2RL1,TSPAN2,CTNNB1,PSEN1,MAPK14,TFRC,FARP2,GAB3,ACP5,PAFAH1B1,TGFBR2,MYH9,EPHA2,SRC,GLO1,THOC5,HHEX,LRRK1,CD86,MMP9,IFI16,LTBR,LGALS9,CAMK4…
GO_INTRINSIC_APOPTOTIC_SIGNALING_PATHWAY_IN_RESPONSE_TO_ENDOPLASMIC_RETICULUM_STRESS	0.459927	1.41172	0.0277778	0.222424	32	30	DDIT3,ERO1L,BBC3,TRIB3,CHAC1,TNFRSF10B,ITPR1,PPP1R15A,ATF4,ATP2A1,SELK,GSK3B,TMBIM6,ERN1,CEBPB,TRAF2,BAG6,PMAIP1,BAK1,PML,CASP4,UBE2K,BAX,AIFM1,DAB2IP,XBP1,BCL2,MAP3K5,BRSK2,APAF1
GO_INTERFERON_GAMMA_MEDIATED_SIGNALING_PATHWAY	0.438874	1.41095	0.0869565	0.223144	70	52	GBP2,HLA-DPA1,HLA-A,MT2A,HLA-E,TRIM31,IRF7,TRIM62,IRF1,TRIM38,HLA-DRA,IRF6,MID1,CAMK2D,PRKCD,NCAM1,IRF2,B2M,HLA-B,HLA-F,JAK1,HLA-C,TRIM5,IFNGR1,IFNGR2,ICAM1,IRF3,JAK2,OAS1,CAMK2G,IRF9,TRIM68,HLA-DQA1,HLA-DPB1,HLA-DRB1,PML,TRIM26,IRF5,TRIM25,TRIM22,SP100,TRIM34,TRIM8,OASL,OAS3,STAT1,TRIM21,CIITA,GBP1,IFI30,OAS2,CD44
GO_POSITIVE_REGULATION_OF_SKELETAL_MUSCLE_TISSUE_DEVELOPMENT	0.554696	1.41097	0.0606061	0.223666	26	16	ACTN3,NACA,HMGCR,ARNTL,CDON,MTM1,USP2,GPC1,PRKAA1,SHOX2,CTNNB1,FLOT1,RPS6KB1,BCL2,ADRB2,CYP26B1
GO_LIPID_CATABOLIC_PROCESS	0.376714	1.41027	0.0224719	0.223817	247	171	CYP26A1,PNLIPRP3,PLCD4,LPIN1,CYP1B1,PLA2G4C,ABHD4,NEU1,PLCXD2,SMPD3,PNPLA3,SMPD1,PLCB2,SCARF1,PLA2G10,LPIN2,PLB1,PNPLA2,CYP39A1,PPARD,SIRT2,GDE1,LIPG,GM2A,SESN2,PNPLA8,BCO2,GPCPD1,AKR1C3,CYP4F3,PEX13,PLA2G4D,ENPP2,SCARB1,DAGLB,LIPA,CEL,CPT1C,PLA2G4F,TRERF1,LPIN3,SPHK1,MCEE,SRD5A3,MUT,APOE,ACOT8,NCEH1,PNPLA6,ACOX3,PLD2,BDH2,PLD3,PLCB1,ACAA1,RAB7A,ETFDH,LIPH,PLA2G16,ECH1,PHYH,RARRES3,ACAD11,ECI2,PL…
GO_POSITIVE_REGULATION_OF_CELL_JUNCTION_ASSEMBLY	0.558455	1.41021	0.125	0.223903	24	17	WNT4,VEGFA,EPB41L5,SDC4,TSC1,FMN1,PTPRJ,LIMS1,ACE2,RAC1,CAV1,ROCK1,PPM1F,ITGB1BP1,S100A10,FLOT1,SMAD3
GO_REGULATION_OF_VASCULAR_ENDOTHELIAL_GROWTH_FACTOR_RECEPTOR_SIGNALING_PATHWAY	0.520644	1.40979	0.0405405	0.224075	27	21	FIGF,VEGFC,VEGFA,ITGA5,MMRN2,IL1B,FZD4,VEGFB,ARNT,VTN,PDCD6,PTPN1,NEDD4,FGF9,PRKD2,HIF1A,MYOF,GRB10,HHEX,DAB2IP,ITGB3
GO_MULTICELLULAR_ORGANISMAL_MACROMOLECULE_METABOLIC_PROCESS	0.414806	1.40911	0.038961	0.224893	79	53	TNXB,PRTN3,P2RX7,MMP1,COL1A1,COL6A1,LEPRE1,CTSK,COL7A1,MRC2,COL11A2,AKR1C3,MMP13,MMP19,COL4A6,LEPREL1,MMP14,CTSS,MMP11,COL5A2,ACACA,MMP15,ACE2,COL12A1,COL4A5,TRAM2,COL18A1,MMP10,AGXT2L2,CTSL1,ENPEP,ADAMTS3,MMP16,SERPINH1,HIF1A,COL13A1,TENC1,ACE,CTSD,FURIN,CTSB,PEPD,ADAM15,MMP7,COL8A1,ADAMTS14,MMP9,ID1,COL6A2,COL1A2,COL5A3,KLK6,COL5A1
GO_AMIDE_BIOSYNTHETIC_PROCESS	-0.238913	-1.22745	0	0.225177	507	455	CARNS1,MRPS6,RPL3L,NACA,SLC25A14,ALOXE3,P2RX7,PCSK5,SMPD1,CPEB3,TNIP1,SLC25A1,SEPSECS,ARG2,CHAC1,ST3GAL1,RPL35A,RPS29,EIF1,GTPBP2,ST6GALNAC6,RPL31,CERS1,GCH1,SAMD8,EIF1B,UCP2,SLC25A29,EIF4B,RPS24,CEBPA,CLN8,ASS1,MRPL34,ST6GALNAC3,CPEB4,EIF4A2,CARS,GGT7,SLC25A23,EEF1A2,RPS28,ST6GALNAC2,SLC25A45,RPS26,EIF4E3,RPL12,RPL24,ABTB1,RPL23,RPS20,RPL36AL,RPS21,DDX3Y,SLC25A37,RPL39,UGCG,EEF1A1,GTPBP1,RPL28,R…
GO_REGULATION_OF_CHOLESTEROL_EFFLUX	0.561127	1.40746	0.0983607	0.22715	20	16	LRP1,NFKBIA,PLA2G10,ABCG1,PTCH1,EGF,ABCA7,APOE,SIRT1,SREBF2,NR1H3,LAMTOR1,PLTP,NR1H2,ABCA12,ABCA1
GO_WOUND_HEALING	0.354783	1.40655	0	0.227763	470	343	CCL20,SCNN1B,ITGA9,HMOX1,IL1A,IL6,ETS1,SPARC,SERPING1,EPB41L4B,PDGFB,IFRD1,SOX15,ADORA2A,VCL,MSTN,SAA1,PRTN3,NDNF,NACA,P2RX5,TFPI2,DGKB,MAFG,EHD3,P2RX7,WAS,BLOC1S3,MAFF,PRKCG,COL1A1,ITGA5,PHF21A,SERPINA1,PDGFRB,PPARD,HBEGF,GRHL3,ADRA2B,STXBP1,C3,KLF6,GATA2,HIST1H3H,IL1B,MAFK,ENTPD1,PAPSS2,MYH10,GATA3,TGFB3,PPARA,ANO6,LMAN1,CYR61,ITPR1,GSN,FYN,TFPI,DDR1,F2RL3,IRF1,PRKCA,KIAA1715,SOX2,SCARB1,ENO3,O…
GO_SERINE_FAMILY_AMINO_ACID_METABOLIC_PROCESS	-0.371617	-1.22507	0.2	0.228091	42	32	SEPSECS,DMGDH,CTH,SRR,AMT,MPST,EIF4A3,GCLM,GCLC,GCAT,AHCYL2,GGT1,DHFRL1,SARS,APIP,MRI1,AHCYL1,PSAT1,PHGDH,SHMT2,GART,PSPH,SEPHS2,AHCY,GCSH,MTRR,SHMT1,THNSL2,GLDC,SLC25A32,DHFR,MTHFD1
GO_REGULATION_OF_LIGASE_ACTIVITY	-0.280271	-1.22391	0.0714286	0.229205	130	120	DUSP1,ARRDC3,PINK1,TRIB3,GOLGA2,RAB1A,ANAPC11,DCUN1D1,ARRDC4,MID1IP1,PTEN,LCMT1,FZR1,BAG5,PSMD10,RPS27A,STUB1,BMI1,RIPK3,ANAPC16,NHEJ1,UBE2D1,GCLM,UBA52,TOPORS,DYNC1LI1,DCUN1D4,CDC14B,DCUN1D3,DCUN1D2,PSMB9,PSMA2,SKP1,BTRC,PIN1,ANAPC10,MAD2L2,PSME1,PSMC6,PSMB7,CDC16,PSMD4,AXIN1,PSMA4,PSEN1,FBXW7,PSMD9,ANAPC4,PSMB5,ANAPC2,PSMB1,UBE2L3,PSME4,UBE2E1,CDC26,ABL1,PSMA1,TFIP11,PSMD3,PSMB4,PSMC2,MASTL,GOR…
GO_DNA_ALKYLATION	-0.352562	-1.22204	0.128205	0.231572	45	31	TDRKH,BAZ2A,MLL,FOS,GATAD2B,DNMT3A,GNAS,KDM1B,MLL5,EZH2,ATRX,ZFP57,PICK1,ATF7IP,TET3,GATAD2A,EHMT2,CTCF,PLD6,TRDMT1,MGMT,TRIM28,EHMT1,MTA2,DMAP1,MTRR,HEMK1,PRMT7,DNMT1,BEND3,DNMT3B
GO_RIBOSOMAL_LARGE_SUBUNIT_ASSEMBLY	-0.388582	-1.2217	0.178571	0.231657	23	22	RPL3L,RPL12,RPL24,RSL24D1,RPL10,RPL6,RPL38,RPL11,RPL5,DHX30,RPL3,MRPL11,RPL23A,RPF1,RPF2,BRIX1,FASTKD2,MRPL20,MDN1,PPAN,DDX28,MRTO4
GO_POSITIVE_REGULATION_OF_LIPID_BIOSYNTHETIC_PROCESS	0.461781	1.40405	0.0512821	0.232209	66	45	WNT4,TNF,SMPD3,NR1D1,PTGS2,PPARGC1A,SLC45A3,ABCG1,LDLR,IL1B,CYR61,SCARB1,SIRT4,MID1IP1,PRKCD,CREB1,APOE,ACSL3,TNFRSF1A,SREBF1,PLA2G4A,NR1H3,PLA2G6,CREBL2,MLXIPL,NT5E,GNB2L1,PRKAA1,ZP3,NR1H2,CTDNEP1,POR,NSMAF,SMPD2,ANXA1,GPLD1,AKT1,MAPK9,ABHD6,MTOR,GPAM,XBP1,HNF4A,DGAT2,BMP6
GO_RETINA_DEVELOPMENT_IN_CAMERA_TYPE_EYE	0.40091	1.39741	0.0246914	0.232708	131	85	CYP1B1,SLC17A7,PROX1,GPM6A,ACHE,CALB1,LHX1,ROM1,SLC4A5,PDGFRB,VAX2,ATP8A2,CDON,MYH10,PTPRM,RARB,SMARCD3,CLIC4,FZD4,CLN8,NPHP1,SDK1,IFT140,RAB11FIP4,MERTK,JMJD6,PFDN5,ACVR2B,TFAP2A,BMPR2,TOPORS,ATOH7,NRP1,ZNF513,C6orf170,AHI1,LPCAT1,TSPAN12,LRP6,PVRL3,SOX8,NPHP4,ATP2B4,RARG,HIPK2,SOX9,DSCAM,THY1,PTN,RORB,MED1,MAN2A1,CCDC66,LRP5,HIF1A,ATP2B1,PSEN1,LAMB2,MAX,TGIF2,HIPK1,LIF,MDM1,GNB1,SKI,IMPDH2,CASP…
GO_NEGATIVE_REGULATION_OF_LIPID_BIOSYNTHETIC_PROCESS	0.471723	1.39756	0.0704225	0.232936	44	37	WNT4,INSIG1,PDGFB,PROX1,INSIG2,SNAI2,TRIB3,WDTC1,AKR1C3,STK11,SLC27A1,APOE,APOC1,SNAI1,SIRT1,REST,ACADVL,ORMDL1,LPCAT1,ORMDL2,ATP1A1,ERLIN1,PRKAA1,BMP2,GFI1,FBXW7,SIK1,ERLIN2,SOD1,PIBF1,NFKB1,SCAP,PDGFA,CYP27B1,GPER,BRCA1,FGF19
GO_POSITIVE_REGULATION_OF_ATPASE_ACTIVITY	0.4653	1.39755	0.0833333	0.232977	41	33	ATP1B2,TNNT2,ATP1B1,RAB3A,DNAJB1,HSPA2,TOR1AIP2,GABARAPL2,DNM2,ABCA7,TPM1,DNAJB6,SUMO1,DNAJC24,RAB4A,TOR1AIP1,DNAJC7,RAPGEF3,ATP1B3,PLSCR1,DNAJC1,AHSA2,PFN2,PFN1,CHTOP,DNAJC9,DNAJB11,HNRNPU,AHSA1,DNAJC2,ADRB2,UHRF1,SETMAR
GO_REGULATION_OF_HISTONE_DEACETYLATION	0.515743	1.40324	0.0882353	0.232979	24	24	VEGFA,BCL6,FOXP3,JDP2,USP17L2,UCN,TRPS1,CAMK2D,AKAP8L,C6orf89,SREBF1,ZNHIT1,TGFB1,MAPK8,TADA3,KDM5A,PRKD2,PRKD1,NIPBL,PML,CTBP1,SKI,AKAP8,TP53
GO_REGULATION_OF_LEUKOCYTE_MEDIATED_IMMUNITY	0.382798	1.39434	0.0487805	0.233254	156	102	CCL2,LTA,HMOX1,TNF,BCL6,APLF,P2RX7,WAS,FOXP3,HLA-A,MICA,IL23A,GAB2,HLA-E,C3,IL1B,GATA3,HPX,TNFSF13,NLRP3,AGER,RSAD2,TRAF6,ABR,PPP3CB,C10orf54,VAMP8,TLR3,ZBTB1,STX4,RAC2,B2M,HLA-B,PDPK1,CD40,STX7,RIPK3,VAMP2,TAP1,RABGEF1,PTPN6,STXBP2,VAMP7,VAMP3,PRKCZ,IL20RB,TRAF2,ICAM1,C4BPB,NDFIP1,FER,TGFB1,FZD5,SNX6,HFE,STAT5B,LYN,TRPM4,C12orf4,SERPINB9,PAXIP1,ZP3,BST2,LAG3,DUSP22,LAMP1,F2RL1,AP1G1,IL7R,CADM1,A…
GO_THIOESTER_BIOSYNTHETIC_PROCESS	0.428738	1.39767	0.0657895	0.233268	54	41	ACSS1,ACSS2,ACOT1,SCD,HSD17B12,SLC25A1,FASN,ACLY,ACSL1,ELOVL1,ELOVL5,PDHX,PDHB,SCD5,ACSL4,ACACA,ACOT8,ACOT2,ACSF2,ACSL3,ELOVL7,TECR,ACOT13,ACSF3,ELOVL6,MLYCD,PTPLA,ACOT11,DLD,ACOT9,ACSL5,PPT2,PTPLB,ELOVL3,PPT1,DLAT,PDHA1,GCDH,ACOT7,THEM4,ACACB
GO_NEGATIVE_REGULATION_OF_SMOOTHENED_SIGNALING_PATHWAY	0.520269	1.39462	0.078125	0.233398	25	20	CHRD,GPR37L1,KCTD11,PTCH1,GLIS2,TULP3,PRKACA,RUNX2,GLI3,SUFU,BTRC,SERPINE2,RB1,PRKACB,ULK3,TRAF3IP1,IFT122,PTCH2,GPR161,KIF7
GO_LEUKOCYTE_CELL_CELL_ADHESION	0.37025	1.39295	0.0217391	0.2335	255	164	CD7,WNT4,DLL4,TNF,IL6,CD74,PIK3CD,P2RX7,WAS,FOXP3,TNIP1,SEMA4A,MICB,MICA,CLEC7A,IL23A,ITGA5,LEPR,HLA-E,MAFB,IL1B,RELB,GATA3,BTN3A1,CCL5,FYN,BCL3,IRF1,STK11,RSAD2,CERCAM,DPP4,NKAP,PTGER4,SOX4,ADAM17,PPP3CB,ZFP36L1,AZI2,FKBP1B,SATB1,NCK1,TSC1,IL15,BRAF,DLG1,ITGB2,ZBTB1,RC3H1,RAC2,IFNA1,ICOSLG,B2M,SRF,JMJD6,ITGB1,IFNA13,CXADR,RIPK3,CD276,ATP7A,ZFPM1,NHEJ1,NEDD4,IFNAR1,LIG4,FOXP1,SP3,PTPN2,ATG5,CEBPB…
GO_NUCLEOSIDE_TRIPHOSPHATE_BIOSYNTHETIC_PROCESS	-0.341344	-1.21951	0.130435	0.233695	64	52	AK7,C11orf83,PRKAG2,AKD1,AK1,TCIRG1,AK4,NME7,ATP5C1,ATP5G2,GBAS,ATP6V0A1,ATP5E,TGFB1,ATP5O,ALDOA,ATP5L,TBPL1,UCK1,SURF1,ATP5I,CMPK1,NME4,ATP5F1,CTPS2,AK8,ATP5H,NME6,ATP5S,ATP5J2,ATP5A1,CHCHD10,ATP5J,NME3,ATP5D,ATP5G3,SUCLG1,ATP5B,ATP6V0A4,ATP6V0A2,CMPK2,UCKL1,SLC25A13,ATP5L2,ADK,STOML2,UCK2,ATP5G1,DTYMK,NME1,CAD,TYMS
GO_NEGATIVE_REGULATION_OF_CELL_MORPHOGENESIS_INVOLVED_IN_DIFFERENTIATION	0.399766	1.39577	0.0357143	0.233716	117	89	FOXA2,DACT3,DNM3,IFRD1,NGFR,EFNA1,SEMA4A,SEMA3G,NLGN3,FUZ,SPG20,SEMA6C,SEMA3E,TRIM62,SEMA6B,VASN,NTN1,LRP4,SEMA3C,GDI1,PTEN,SEMA5A,GSK3B,AP1AR,SPP1,SEMA4G,BCL11A,SEMA4B,PPP2CA,PLXNA3,TACSTD2,PTK2,SEMA7A,SYNGAP1,NRP1,RHOA,RNF6,EPB49,RTN4,RTN4R,RAPGEF2,MBP,CORO1C,MAD2L2,CDK5,SEMA6D,EPHA7,NKX2-1,THY1,SEMA3D,TRPC6,SLIT2,ULK2,CTNNB1,PPP3CA,PSEN1,WNT3,SEMA4D,PBLD,SEMA4F,FGF13,ITGB1BP1,MFI2,NGEF,STRAP,S…
GO_REGULATION_OF_B_CELL_ACTIVATION	0.409236	1.39772	0.0641026	0.233746	121	62	IL6,INHA,CD74,IKZF3,BCL6,INHBA,TNFAIP3,APLF,FOXP3,GPR183,TNFSF13,IRS2,PELI1,CDKN1A,TNIP2,TIRAP,INPP5D,MMP14,PKN1,RC3H1,TNFSF13B,CD40,PRDM1,PTPN6,PAWR,CD81,PPP2R3C,NDFIP1,ATM,TGFB1,BAD,NFATC2,STAT5B,LYN,AHR,ID2,PAXIP1,TCF3,CASP3,FAS,ATP11C,SUPT6H,IL27RA,PCID2,STAT6,BANK1,THOC1,CLCF1,ADA,EXOSC3,MSH6,TNFRSF21,SYK,TLR4,XBP1,MZB1,BCL2,CARD11,WHSC1,UNG,IL7,FOXJ1
GO_REGULATION_OF_ALPHA_BETA_T_CELL_DIFFERENTIATION	0.485328	1.39468	0.0675676	0.233885	46	27	IL6,BCL6,FOXP3,IL23A,GATA3,SOCS5,NLRP3,NKAP,RARA,RC3H1,PRKCZ,RIPK2,GLI3,AP3B1,AP3D1,HLX,CD83,ANXA1,PNP,TGFBR2,ITPKB,HMGB1,CD86,ADA,SYK,IL4R,LGALS9
GO_MAMMARY_GLAND_DUCT_MORPHOGENESIS	0.507534	1.39616	0.0694444	0.233888	28	23	WNT4,AREG,CSF1R,PTCH1,DDR1,NTN1,KDM5B,TBX3,TGFB1,BTRC,CSF1,MED1,PML,LRP5,FGFR2,PHB2,EPHA2,SRC,ETV4,SCRIB,VDR,MSX2,GLI2
GO_LIPID_BIOSYNTHETIC_PROCESS	0.348737	1.39592	0	0.233904	539	426	LSS,EDN2,PCK1,WNT4,ADM,INSIG1,LPIN1,CD74,IDI1,ST8SIA5,ACSS1,MSMO1,ACSS2,HSD17B7,CYP11A1,SQLE,ETNK2,MVD,ALOXE3,PIK3CD,EBP,P2RX7,PNPLA3,DHCR7,FGF17,SMPD1,INSIG2,PTGS2,HMGCS1,ACHE,C14orf1,PLA2G10,FDFT1,MOGAT3,SCD,HSD17B12,MVK,LPIN2,ALDH8A1,AKR1B1,NSDHL,PIGA,HMGCR,CYP39A1,PIK3R3,PPARD,TM7SF2,GGPS1,SLC44A4,CYP8B1,SLC27A5,PRKAB2,B3GNT5,FASN,ACLY,FDPS,PTGS1,ACSL1,HSD17B3,ALOX12,PCYT2,ST3GAL1,CYP51A1,PNP…
GO_LYMPHOCYTE_MEDIATED_IMMUNITY	0.40429	1.39826	0.0465116	0.233921	147	80	RFTN1,C2,RAET1G,SERPING1,CD74,IL31RA,GCNT3,KLRD1,FOXP3,C1R,MICB,MICA,ULBP2,ULBP1,C3,GATA3,C4A,CD55,IRF7,BCL3,LYST,POU2F2,BCL10,SWAP70,PRKCD,INPP5D,DLG1,BTN3A3,RNF168,PRDX1,C1RL,VAMP2,LIG4,PTPN6,VAMP7,GNL1,BTN3A2,C4B,CTSH,CFI,RAB27A,ICAM1,C4BPB,RAET1L,KDM5D,CEBPG,ULBP3,C1S,HLA-DRB1,ZP3,DENND1B,CLU,CD46,CADM1,C8G,FAS,SUSD4,MLH1,UNC13D,RNF8,NBN,EXOSC3,MSH6,ERCC1,IL4R,CD8A,MSH2,SLAMF7,TUBB4B,RAET1E,E…
GO_RESPONSE_TO_WOUNDING	0.35015	1.393	0	0.233962	563	405	CCL20,SCNN1B,CCL2,ITGA9,HMOX1,ADM,IL1A,IL6,ETS1,SPARC,SERPING1,ID3,EPB41L4B,PDGFB,IFRD1,SOX15,ADORA2A,VCL,MSTN,SAA1,PRTN3,NDNF,NACA,P2RX5,TFPI2,DGKB,MAFG,EHD3,P2RX7,NGFR,WAS,ACHE,BLOC1S3,MAFF,PRKCG,COL1A1,ITGA5,PHF21A,SERPINA1,PDGFRB,PPARD,LGALS1,HBEGF,GRHL3,ADRA2B,STXBP1,C3,KLF6,GATA2,HIST1H3H,IL1B,MAFK,RTN4RL2,ENTPD1,PAPSS2,MYH10,NOL3,GATA3,TGFB3,PPARA,ANO6,LMAN1,GIPR,CYR61,ITPR1,GSN,FYN,KLK8,T…
GO_CELL_DIFFERENTIATION_IN_SPINAL_CORD	0.483633	1.40241	0.0895522	0.234002	54	26	DLL4,LHX1,HOXC10,GATA2,NKX6-1,PTCH1,CLN8,SOX4,LHX4,MNX1,DYNC2H1,ISL2,MDGA1,GDPD5,LMO4,GLI3,SUFU,IFT172,GIGYF2,ISL1,ABT1,NOTCH1,TCTN1,TBX20,GLI2,ZC4H2
GO_REGULATION_OF_RECEPTOR_ACTIVITY	0.402338	1.39789	0.0714286	0.234041	117	87	JPH2,KLHL24,PCSK9,KCNE2,CNIH3,DLG4,JPH3,PPARGC1A,NLGN3,PPP2R5B,FOXH1,ADRA2B,CLIC2,ERRFI1,EGF,LYNX1,SOCS5,NLGN2,SOCS4,GPRC5A,ADAM17,FKBP1B,CAMK2D,PRKCD,ASPH,PDE4D,GSTM2,STOM,MAPK8IP2,FNTA,RXRB,ARC,AKAP6,HAP1,PRKACA,APP,HDAC6,CBLC,ANXA2,DAPK1,MINK1,HTT,TGFA,NCOA3,CALM2,CNIH2,SNX6,CAV1,MED13,PRKCE,HFE,ZFYVE28,BUD31,CDK5,MYO5A,ZGPAT,RASGRF1,CACNG4,MED1,MED16,SHC1,EREG,PSEN1,PLAU,FBXW7,SRI,FKBP1A,HEYL…
GO_AORTA_MORPHOGENESIS	0.534673	1.3933	0.0704225	0.234167	22	19	DLL4,TBX2,PROX1,LRP1,PDGFRB,EYA1,FOXH1,RBPJ,SOX4,HES1,SRF,SEC24B,HEY2,HEY1,NPRL3,SIX1,MYLK,JAG1,FGF8
GO_PEPTIDE_CROSS_LINKING	0.519258	1.39222	0.0508475	0.234171	56	17	SPRR1A,NDNF,SPRR2E,SPRR1B,SPRR2D,ABCA7,PRR9,TGM5,THBS1,FN1,DSP,SPRR3,ANXA1,EVPL,TGM1,TGM2,IVL
GO_NEGATIVE_REGULATION_OF_IMMUNE_RESPONSE	0.392864	1.40162	0.0493827	0.234247	121	76	HMOX1,TNF,SERPING1,BCL6,DUSP10,TNFAIP3,FOXP3,HLA-A,IL29,MICA,PGLYRP3,TRAFD1,HLA-E,TGFB3,CD55,SOCS5,MASP1,ABR,PPP3CB,C10orf54,INPP5D,ALOX15,CD59,RC3H1,RPS19,HLA-B,TAP1,DHX58,PTPN2,RABGEF1,PTPN6,IL20RB,C4BPB,NDFIP1,NR1H3,LGALS3,FER,TGFB1,HFE,LYN,HLX,PPARG,SERPINB9,BST2,DUSP22,NR1H2,NLRC5,IL7R,ADAR,CD46,ARRB2,PSMB4,NLRX1,MUL1,IL27RA,ANXA1,SUSD4,TYRO3,STAT6,CEACAM1,GPX1,THOC1,BCR,TGFB2,CUEDC2,DNAJA3,…
GO_INTRACELLULAR_ESTROGEN_RECEPTOR_SIGNALING_PATHWAY	0.572967	1.39472	0.0454545	0.234355	20	15	ESR2,PADI2,RBFOX2,EGLN2,TADA3,TAF7,NCOA6,SAFB,TRIP4,RBM14,ARID1A,SRC,CARM1,DDX54,PPARGC1B
GO_ION_HOMEOSTASIS	0.358629	1.39619	0	0.234404	576	360	EDN2,CXCR4,SCNN1B,TRPC1,CCL2,HMOX1,ADM,JPH2,SLC26A11,ATP6V1G2,GRIK2,SLC17A7,DDIT3,ERO1L,ATP1B2,KISS1,S1PR1,ATP6V0D2,S1PR4,CXCL13,SAA1,NPTN,MAFG,SLC9A5,TFR2,NMB,SLC26A7,P2RX7,FTH1,ATP1B1,DLG4,MT2A,BBC3,CALB1,CD52,HERPUD1,JPH3,SLC4A5,SLC26A1,PDK4,ABCG1,CNNM2,PYGM,MTL5,UTS2R,KLHL3,TMTC2,GATA2,IL1B,LIPG,NOL3,CCL5,SCNN1A,KCNH2,FTL,CD55,SV2A,GIPR,CA12,ITPR1,HPX,GPCPD1,TBXA2R,WNK4,AGER,ATP1A2,CLIC4,SLC9…
GO_NEGATIVE_REGULATION_OF_NEURON_APOPTOTIC_PROCESS	0.392582	1.39828	0.0449438	0.234488	135	96	CCL2,HMOX1,CRLF1,GRIK2,NR4A3,NDNF,GPI,NGFR,FAM134B,PINK1,LRP1,PRKCG,PPARGC1A,NR4A2,STXBP1,TGFB3,FYN,SIX4,PARK2,TP73,CPEB4,KRAS,VEGFB,ERBB3,BRAF,KDM2B,MDK,MAP3K12,EPOR,F2R,BTG2,APOE,ALKBH1,PIK3CA,LIG4,GCLM,MECP2,CEBPB,SYNGAP1,ADAM8,GCLC,WFS1,NRP1,STAMBP,PRDX2,ILK,UBE2V2,MAP2K4,AARS,DLX1,JAK2,PRKCI,PIN1,AXL,HIPK2,DNAJC5,SOD2,ROCK1,CNTF,NRBP2,CLN3,RASA1,JUN,HIF1A,PSEN1,LGMN,AMBRA1,OXR1,ISL1,NONO,AGA…
GO_POSITIVE_REGULATION_OF_HEART_RATE	0.547679	1.39236	0.0972222	0.234514	22	15	EDN2,ADM,PDE4D,TPM1,NPPA,SCN3B,TRPM4,HEY2,SLC1A1,EDN1,ADRB1,ADA,HRC,ATP2A2,KCNQ1
GO_SENSORY_PERCEPTION	0.350322	1.39141	0.0105263	0.234536	938	294	SCNN1B,DLL4,OR5J2,TMC1,IMPG2,CYP1B1,KCNK4,AOC2,SLC6A3,GUCA1B,ADORA2A,DNM1,RGS9,NXNL2,CRYM,RIMS1,ALOXE3,P2RX7,NGFR,SLITRK6,MYO15A,GJC1,FAM134B,KRT12,SAG,PLCB2,TH,PTGS2,RAB3A,COL1A1,ROM1,CST1,GABRR2,SNAI2,OR2A4,CRYBB3,PDE6G,DLG2,OR2H2,TAS2R41,VAX2,CDKN1B,EYA1,ABCA4,USH1G,ATP8A2,PTGS1,CDKN2D,STRC,SCNN1A,OR13J1,OR10H2,PDZD7,HMCN1,BBS9,OR2A7,CNGA4,UCN,FYN,COL11A2,OR10J3,SOBP,CRYBB2,NLGN2,MYO1A,UNC119,…
GO_AMMONIUM_ION_METABOLIC_PROCESS	0.376612	1.39497	0.0470588	0.234563	169	118	LPIN1,SLC6A3,SAT1,PLA2G4C,SMPD3,AKR1C1,SMPD1,TH,ACHE,PLA2G10,SAT2,LPIN2,AKR1B1,AKR1C2,PLB1,SLC22A4,MAOA,SLC44A4,NR4A2,DMGDH,PNPLA8,AKR1C3,CDS1,GCH1,SAMD8,PARK2,PLA2G4D,ENPP2,SLC27A1,CPT1C,PLA2G4F,LPIN3,MBOAT2,PHOSPHO1,LPCAT4,SPHK1,DBI,BTBD9,CEPT1,ATP7A,DNMT3A,PNPLA6,PAOX,AKR7A2,DHPS,SMOX,SRD5A1,MECP2,PLA2G16,SLC44A2,ACER3,ABHD3,CHKB,PLA2G4A,PLA2G6,LPCAT1,TMLHE,LCAT,ACER2,SARDH,PLA2G15,SLC44A1,SMP…
GO_GLAND_MORPHOGENESIS	0.401556	1.39335	0.025	0.234632	97	76	WNT4,IGFBP5,TNF,IL6,TBX2,PROX1,PLAG1,AREG,ELF3,CSF1R,EDA,PTCH1,TGFB3,DDR1,NTN1,SEMA3C,DUOX2,CRIP1,PLXND1,KDM5B,CAPN1,CEBPB,TBX3,TWSG1,NRP1,FEM1B,NOG,TGFB1,CAV1,GLI3,BTRC,FRS2,RARG,CDC42,SOX9,LAMA5,CSF1,TET2,FGFR1,ID4,MED1,TNC,PML,LRP5,CUL3,FGFR2,RPS6KA1,DAG1,NFIB,EGFR,PHB2,BMP7,FOXA1,TGFBR2,EPHA2,SRC,STAT6,NOTCH1,ETV4,SCRIB,SERPINB5,TGFB2,SLC9A3R1,PLXNA1,VDR,EZR,BCL2,MSX2,BMP4,SEMA3A,MSN,GLI2,TGM…
GO_CARDIAC_CHAMBER_DEVELOPMENT	0.356561	1.39159	0.0119048	0.234779	144	111	DLL4,CPE,TBX2,SCN5A,TNNT2,PROX1,NACA,PCSK5,FOXH1,MYH10,LTBP1,GATA3,EGLN1,CYR61,RBPJ,RARB,TGFBR3,SMARCD3,ADAMTS6,DNM2,DHRS3,C5orf42,WNT2,HEG1,STRA6,SEMA3C,SOX4,HES1,VANGL2,RARA,PLXND1,SRF,NPHP3,TPM1,ZFPM1,FGFRL1,PPP1R13L,PRDM1,CRELD1,SAV1,TNNI3,ACVR1,RBM15,SMAD6,TBX3,FOXC1,LMO4,UBE4B,TMEM65,RXRA,CITED2,SOS1,SUFU,FHL2,FRS2,ZFP161,TNNC1,PTCD2,ID2,DSP,MDM2,MED1,DVL3,GRHL2,SHOX2,GATA4,HEY2,LUZP1,HIF1A…
GO_BICARBONATE_TRANSPORT	0.483745	1.40166	0.0933333	0.234786	44	27	CA9,SLC26A11,SLC26A7,CA5B,SLC4A5,SLC26A1,CA12,SLC4A4,SLC4A8,BEST1,SLC26A2,SLC26A6,CYB5R4,CYB5R1,CA2,CA3,CYB5R2,SLC26A10,CYB5RL,SLC4A11,SLC26A4,SLC4A2,SLC4A7,CA13,SLC4A3,AQP1,SLC26A9
GO_POSITIVE_REGULATION_OF_CHEMOKINE_PRODUCTION	0.481982	1.39513	0.0694444	0.234793	49	25	HMOX1,TNF,IL6,CD74,CSF1R,IL1B,IL6R,ADAM17,TIRAP,TLR3,MAVS,P2RY2,TWIST1,RIPK2,HIF1A,MAPK9,EIF2AK2,DDX3X,TLR2,TLR4,IL4R,LGALS9,PYCARD,ADORA2B,C5
GO_PROTEIN_DEALKYLATION	0.480071	1.40164	0.107692	0.234807	29	26	KDM3A,KDM4B,KDM6A,JHDM1D,UBE2B,ARID5B,KDM4C,KDM6B,KDM2B,HSF4,KDM5B,JMJD6,KDM5C,KDM2A,KDM1B,KDM5A,KDM5D,JMJD1C,KDM1A,KDM4A,KDM3B,PHF8,PHF2,ALKBH4,C14orf169,KDM4D
GO_REGULATION_OF_MAMMARY_GLAND_EPITHELIAL_CELL_PROLIFERATION	-0.458128	-1.21826	0.222222	0.234816	16	16	GATA3,KDM5B,HOXA5,RREB1,DEAF1,ROBO1,MED1,PYGO2,PHB2,BAX,ETV4,GPX1,IQGAP3,CCND1,ZNF703,BRCA2
GO_REGULATION_OF_MEMBRANE_POTENTIAL	0.365408	1.39834	0	0.234869	343	201	CHRNB1,CNTNAP1,FGF12,KCNK4,SLC26A11,GRIK2,SCN5A,SLC17A7,ATP1B2,PPP1R9A,KCNE2,RIMS1,SLC26A7,EHD3,P2RX7,NGFR,GJC1,ATP1B1,PINK1,CNIH3,DLG4,NLGN3,SLC26A1,GLRX,SPG20,STX1B,ALOX12,KCNH2,HCN3,BCO2,CNGA4,ABAT,KCNK1,ATP1A2,NLGN2,SCN1B,KCNK6,PARK2,PXK,GRIK5,UCP2,SNTA1,KCNK5,HCN2,RIMS3,PTEN,FKBP1B,STX1A,MLL,SLC9A1,CAMK2D,GSK3B,DLG1,POPDC3,KCNMB4,MAPK8IP2,B2M,AKAP6,AKAP9,TSPO,MLLT11,NEDD4,EIF4A3,SLC24A6,SLC2…
GO_POSITIVE_REGULATION_OF_CALCIUM_ION_IMPORT	0.45925	1.39143	0.0606061	0.235017	54	37	TRPC1,CCL2,JPH2,PDGFB,PDGFRB,UCN,F2RL3,TRPV3,STC1,ASPH,GSTM2,F2R,PDPK1,AKAP6,HAP1,BDKRB1,HTT,LGALS3,CALM2,CAPN3,TRPV2,THY1,EDNRA,ZP3,SRI,ABL1,CALM3,PLCG1,GSTO1,PKD2,CALM1,BAX,CASK,CXCL10,GPER,NTSR1,KIAA1199
GO_RESPONSE_TO_INORGANIC_SUBSTANCE	0.347991	1.39981	0	0.235024	479	352	TRPC1,NDRG1,HMOX1,CRYAB,ESR2,IL1A,CYP1B1,PGAM2,IL6,ETS1,SPARC,SLC6A3,ACTA1,SCN5A,DDIT3,MT1X,DUSP1,TNNT2,MT1G,NR4A3,MB,AREG,LDHA,TFR2,TNFAIP3,NOS3,P2RX7,MT1F,TH,PTGS2,FOSB,HMGCS1,MT2A,AKR1B1,COL1A1,PPARGC1A,JUND,NPC1,TXNIP,PDGFRB,MTL5,CDKN1B,RASA4,C3,KLF6,IL1B,PTCH1,EGLN1,MT1E,KLF2,GIPR,GSN,PPP1R15B,ABAT,AKR1C3,C20orf111,AGER,IL18BP,NTS,NET1,CLIC4,DNM2,PARK2,KDM6B,LOXL2,UCP2,AQP3,CEBPA,ASS1,PPP1R1…
GO_REGULATION_OF_ADAPTIVE_IMMUNE_RESPONSE	0.410996	1.40076	0.0352941	0.235238	123	82	LTA,TNF,BCL6,DUSP10,TNFAIP3,APLF,P2RX7,WAS,FOXP3,HLA-A,IL23A,HLA-E,C3,IL1B,GATA3,HPX,TNFSF13,SOCS5,NLRP3,AGER,IRF7,IRF1,RSAD2,TRAF6,PPP3CB,C10orf54,PKN1,ZBTB1,ALOX15,RC3H1,B2M,HLA-B,CD40,STX7,RIPK3,PTPN6,SIRT1,PRKCZ,IL20RB,TRAF2,RIPK2,C4BPB,NDFIP1,TGFB1,FZD5,HFE,TRPM4,HLX,PRKCQ,PAXIP1,ZP3,DUSP22,IL7R,EIF2AK4,SUPT6H,IL27RA,ANXA1,SUSD4,MALT1,NLRP10,HMGB1,PVRL2,STAT6,CEACAM1,MAP3K7,THOC1,CLCF1,ADA,E…
GO_RESPONSE_TO_MECHANICAL_STIMULUS	0.377618	1.39921	0.0224719	0.23529	210	146	CCL2,TMC1,PKD1L2,IL6,ETS1,KCNK4,ACTA1,P2RX7,SLITRK6,PTGS2,FOSB,NFKBIA,COL1A1,JUND,TXNIP,ATP8A2,IL1B,HABP4,PTCH1,STRC,TNFRSF10B,FOXP2,PDZD7,CLCN6,UCN,FYN,ATP1A2,IRF1,PDE2A,MMP13,PTGER4,DENND5B,STRA6,BCL10,GADD45A,SLC38A2,MAP3K2,SLC9A1,MAPK3,FOS,TLR3,GSK3B,MMP14,SUN1,RELA,JUNB,CD40,ITGB1,BTG2,DENND5A,BDKRB1,LRP11,TNFRSF1A,PAWR,CYBA,NPPA,MTPN,XPA,ENTPD2,RAC1,ECE1,HTT,PKDREJ,MAP2K4,MAPK8,JUP,BAD,CAV1…
GO_CARDIAC_MUSCLE_TISSUE_MORPHOGENESIS	0.4616	1.39839	0.0266667	0.235336	54	38	DLL4,S1PR1,TNNT2,PROX1,FOXH1,EGLN1,RBPJ,TGFBR3,WNT2,HEG1,TPM1,ZFPM1,TNNI3,FOXC1,UBE4B,RXRA,TNNC1,PTCD2,DSP,MED1,BMP2,HEY2,FGFR2,SIRT6,PKP2,FKBP1A,MYLK2,ISL1,C20orf160,SMAD7,NOTCH1,TCAP,MYL2,TBX20,ANKRD1,ZFPM2,NRG1,NKX2-5
GO_NEGATIVE_REGULATION_OF_LEUKOCYTE_MIGRATION	0.555224	1.3999	0.078125	0.235496	32	17	CCL2,HMOX1,PADI2,PTGER4,ABR,APOD,PLCB1,RABGEF1,NOV,WASL,SLIT2,MMP28,ADORA1,BCR,ADA,C5,CCL21
GO_FEEDING_BEHAVIOR	0.454713	1.40023	0.0151515	0.235547	92	31	PYY,APLN,PYY2,TH,BBS12,ATP8A2,UCN,FYN,PEX13,DACH1,STRA6,OXTR,FOS,USP46,APP,STAT3,ACE2,UBR3,GIGYF2,NKX2-1,DERL2,GLS,UBE2Q1,RMI1,GAL,DMBX1,NEGR1,NMU,CPT1A,P2RY1,TACR1
GO_MEMORY	0.421081	1.39842	0.0540541	0.235847	98	55	KCNK4,SLC17A7,TH,PTGS2,CPEB3,CALB1,JPH3,ITGA5,IL1B,PTGS1,PJA2,KLK8,ABCA7,KAT2B,PPP3CB,PTEN,VLDLR,OXTR,PAIP2,NTAN1,MDK,SRF,EIF4EBP2,BTBD9,CREB1,PLCB1,MECP2,CEBPB,PRKCZ,PLA2G6,SLC8A2,EP300,RASGRF1,ATP1A3,PLK2,PSEN1,NQO2,EIF2AK4,FGF13,ADNP,CRTC1,RPS6KB1,ATAD1,MLL4,SERPINF1,COMT,ITPR3,ITGA3,CTNS,MTOR,CAMK4,RGS14,RIN1,FEN1,TACR1
GO_NEGATIVE_REGULATION_OF_BLOOD_CIRCULATION	0.498242	1.39025	0.101695	0.236146	36	22	ADM,APLN,HMGCR,ATP1A2,FKBP1B,PDE4D,F2R,PDE5A,ZC3H12A,NPFF,BMPR2,JAK2,CX3CL1,ATP1A1,PIK3CG,HIF1A,DOCK4,SRI,ADRBK1,ADORA1,ATP2A2,DOCK5
GO_MESENCHYMAL_CELL_DIFFERENTIATION	-0.264853	-1.21701	0.157895	0.236378	134	97	WNT4,FRZB,EFNA1,SEMA4A,SEMA3G,EPB41L5,SNAI2,SIX2,SEMA6C,RBPJ,SEMA3E,TGFBR3,NRTN,SEMA6B,WNT2,LOXL2,SEMA3C,HES1,MAPK3,WNT10A,SEMA5A,GSK3B,SEMA4G,SEMA4B,MSX1,SNAI1,LIMS1,OSR1,SEMA7A,TGFBR1,ACVR1,TWIST1,FOXC1,NRP1,NOG,TGFB1,LRP6,CUL7,RTN4,SOX8,LOXL3,S100A4,SOX9,CORO1C,LAMA5,SEMA6D,FGFR1,SEMA3D,EDNRA,EDNRB,ZEB2,BMP2,ALDH1A2,HEY2,HIF1A,CTNNB1,FGFR2,SEMA4D,SEMA4F,HMGA2,HEYL,BMPR1A,ISL1,WWTR1,HEY1,MAPK1,…
GO_REGULATION_OF_PROTEIN_LOCALIZATION_TO_NUCLEUS	-0.246912	-1.2164	0	0.23654	218	187	DACT3,TNF,IL6,NFKBIE,PTGS2,NFKBIA,IL23A,MXI1,SNAI2,CYLD,EDA,IL1B,THRA,NOL3,EGF,OTUD7B,TGFB3,CABP1,FYN,NLRP3,RASSF5,BCL3,STK11,PDE2A,CDKN1A,RBCK1,PPP3CB,DAB2,FAM89B,UBR5,CDH1,PPM1A,SLC9A1,C1QTNF3,NFKBIL1,RGS20,PRKCD,APOD,TLR3,SEMA5A,GSK3B,TMEM110,PSMD10,MAVS,SPHK1,PRDX1,AKAP6,ZC3H12A,PPM1B,G3BP2,DYRK2,NFKBIB,SIRT1,TGFBR1,FLCN,CREB3,OGT,SPPL3,HDAC3,MBTPS1,EMD,NUPL1,RHOA,GAS6,RAB23,KEAP1,NUP62,TGFB1…
GO_POSITIVE_REGULATION_OF_MITOTIC_NUCLEAR_DIVISION	-0.314371	-1.21593	0.0833333	0.237005	51	41	IL1A,PDGFB,PDGFRB,IL1B,EGF,GOLGA2,RAB1A,ANAPC11,INSR,PTEN,FAM178A,TGFA,NSMCE2,TGFB1,PHIP,RB1,ANAPC10,SMC5,SH2B1,EREG,LRP5,CUL3,BTC,BECN1,GORASP1,PHB2,EDN1,H2AFY,NUSAP1,UBE2C,DLGAP5,CDCA5,ESPL1,ANKRD32,AURKA,FBXO5,BIRC5,TERF1,RANBP1,PLK1,FGF8
GO_POSITIVE_REGULATION_OF_VASCULAR_ENDOTHELIAL_GROWTH_FACTOR_PRODUCTION	0.514419	1.38833	0.0704225	0.239672	26	21	IL1A,CYP1B1,SULF1,PTGS2,C3,IL1B,ATF4,ARNT,TGFB1,HPSE,EIF2AK3,CCBE1,GATA4,HIF1A,ISL1,IL6ST,SULF2,ADORA2B,C3AR1,C5,BRCA1
GO_POSITIVE_REGULATION_OF_NUCLEOCYTOPLASMIC_TRANSPORT	-0.267158	-1.21132	0.05	0.242352	121	99	TNF,IL6,PTGS2,IL23A,EDA,IL1B,EGF,TGFB3,RBCK1,PPP3CB,DAB2,UBR5,CDH1,PPM1A,SLC9A1,PRKCD,TLR3,SEMA5A,GSK3B,TMEM110,MAVS,SPHK1,CTDSPL2,AKAP6,PRKACA,ZC3H12A,NEDD4,NCBP2,TGFBR1,SPPL3,HDAC3,EMD,RHOA,GAS6,TGFB1,JUP,SFN,GLI3,AKAP5,JAK2,EP300,PPP3R1,NUTF2,RAPGEF3,TCF7L2,PRKCQ,MDM2,MED1,ZNF268,PIK3R2,IL18,PPP3CA,ANP32B,CAMK1,MAPK14,KHDRBS1,TRIP6,DDX58,RBPMS,BMPR1A,HYAL2,HCLS1,HSP90AB1,EGFR,KPNA1,TRIM28,RANB…
GO_REGULATION_OF_G_PROTEIN_COUPLED_RECEPTOR_PROTEIN_SIGNALING_PATHWAY	0.395093	1.38661	0.0232558	0.242387	127	79	ADM,RGS2,SYP,GUCA1B,DNM1,RGS9,ARRDC3,SAG,PDE6G,C3,GNG4,CCL5,IL8,GIPR,RGS11,DNM2,USP33,RGS20,TULP3,FNTA,CRY1,ITGB1,PALM,PLCB1,DYNLT1,ACPP,RGS3,ARRB1,ECE1,NMT2,CALM2,GNG7,CAV2,ATP2B4,TMOD2,RIC8B,KLK5,GRK5,PDCL,USP20,MGRN1,LRRK2,RAMP1,GIT2,CAMKMT,METAP2,MGLL,DTNBP1,PLCE1,GPSM1,UBQLN2,ARRB2,PPP1R9B,CALM3,METAP1,ADRBK1,YWHAB,GRK6,CALM1,NMT1,GSK3A,RPH3AL,RGS16,EDN1,ABHD6,BICD1,GIT1,ADA,FNTB,RPGRIP1L,PR…
GO_MUSCLE_FIBER_DEVELOPMENT	0.496728	1.3856	0.101449	0.243096	47	25	CHRNB1,ACTA1,VEGFA,FLNC,NEXN,CXADR,XK,HOMER1,MYH11,SGCB,BIN3,CAV2,AFG3L2,PTCD2,KIAA1161,CACNB4,PPP3CA,SKI,SEPN1,WNT10B,DNER,GPX1,TCAP,MYL2,LEF1
GO_POSITIVE_REGULATION_OF_ADHERENS_JUNCTION_ORGANIZATION	0.58906	1.38556	0.106061	0.243174	21	15	WNT4,VEGFA,EPB41L5,SDC4,TSC1,FMN1,PTPRJ,LIMS1,RAC1,ROCK1,PPM1F,ITGB1BP1,S100A10,PTPN23,SMAD3
GO_RECEPTOR_INTERNALIZATION	0.468104	1.38563	0.0909091	0.243611	50	31	ADM,ADRBK2,DNM1,ACHE,IL8,DNM2,LMBRD1,ITGB2,ITGB1,GRB2,RAB5A,NEDD4,RAB31,CD9,SCYL2,CD81,ARRB1,PICALM,CLTC,LDLRAP1,CAV1,SNX1,GHR,CXCR7,RAMP1,ARRB2,ADRBK1,CALCRL,EZR,SYK,GTF2H2
GO_CARDIAC_VENTRICLE_DEVELOPMENT	0.397037	1.3858	0.0365854	0.243893	106	78	DLL4,CPE,SCN5A,TNNT2,PROX1,NACA,FOXH1,LTBP1,GATA3,EGLN1,CYR61,RBPJ,TGFBR3,SMARCD3,DNM2,C5orf42,HEG1,STRA6,SEMA3C,SOX4,HES1,VANGL2,TPM1,ZFPM1,FGFRL1,PPP1R13L,PRDM1,SAV1,TNNI3,RBM15,SMAD6,TBX3,FOXC1,LMO4,UBE4B,TMEM65,RXRA,CITED2,SUFU,FRS2,TNNC1,PTCD2,ID2,DSP,MDM2,MED1,GRHL2,GATA4,HEY2,LUZP1,HIF1A,FGFR2,PKP2,FKBP1A,PTK7,HEYL,ISL1,AP2B1,HEY1,NPRL3,FZD1,FZD2,C20orf160,TRIP11,SMAD7,GSK3A,NOTCH1,DCTN5,M…
GO_ANTIGEN_PROCESSING_AND_PRESENTATION_OF_PEPTIDE_ANTIGEN_VIA_MHC_CLASS_I	-0.279651	-1.20975	0.0952381	0.244046	91	77	HLA-A,MR1,HLA-E,TAPBP,ABCB9,AZGP1,PSMD10,B2M,HLA-B,HLA-F,HLA-C,TAP1,CYBA,BCAP31,ITGAV,SEC24A,SEC24B,PSMB9,SEC24D,PSMA2,CANX,HFE,SEC24C,NCF2,ERAP1,ITGB5,PSME1,PDIA3,PSMC6,PSMB7,ERAP2,PSMD4,PSMA4,ACE,SAR1B,PSMD9,PSMB5,SEC23A,SEC31A,PSMB1,PSME4,PSMA1,PSMD3,PSMB4,PSMC2,PSMD7,PSMD8,PSMD13,PSMC1,PSMA6,PSMD6,PSME2,CALR,PSMC5,PSMB2,PSMB8,SEC13,PSMC4,PSMA7,PSMB6,PSMB3,PSMD11,PSMF1,PSMD12,TAP2,PSMD2,PSMA5,…
GO_SMAD_PROTEIN_SIGNAL_TRANSDUCTION	0.456029	1.38458	0.134328	0.244103	56	38	INHA,INHBA,MSTN,GDF1,BTBD11,INHBE,GDF15,TGFB3,GDF9,BMP8A,SMAD9,FOS,SMAD5,BMP8B,ROR2,TGFB1,SMAD2,SLC33A1,LEFTY1,HIPK2,GDF11,MAGI2,BMP2,JUN,SMAD1,VIM,SKI,RBM14,SUB1,BMP7,BMP1,SMAD4,TGFB2,SMAD3,BMP4,INHBB,HNF4A,BMP6
GO_UROGENITAL_SYSTEM_DEVELOPMENT	0.351446	1.3841	0	0.244659	299	217	WNT4,CRLF1,ESR2,ACTA2,ID3,PDGFB,VEGFA,PCSK9,GCNT3,PROX1,SULF1,MTSS1,FAT4,PLAG1,CDKN1C,TIPARP,PCSK5,ADAMTS16,NPHS1,IRX3,CALB1,LHX1,AKR1B1,WNT6,PDGFRB,BCL2L11,PAX8,KLHL3,FOXD1,EYA1,GATA2,WNT7B,THRA,ARG2,PTCH1,SIX2,GATA3,PSAP,RARB,ARID5B,SIX4,WNK4,FBN1,C5orf42,EPHA4,LRP4,ASS1,TP73,STRA6,C1GALT1,SOX4,RRM2B,SDC4,CAT,PTEN,PGF,SMAD9,HES1,IFT140,TSC1,ARL3,VANGL2,RARA,DLG1,CRIP1,PECAM1,LGR4,NOTCH3,EPHB3,N…
GO_POSITIVE_REGULATION_OF_LYMPHOCYTE_MEDIATED_IMMUNITY	0.43163	1.38424	0.0454545	0.244941	69	46	LTA,TNF,P2RX7,FOXP3,HLA-A,IL23A,HLA-E,C3,IL1B,GATA3,HPX,TNFSF13,NLRP3,RSAD2,TRAF6,ZBTB1,B2M,HLA-B,CD40,STX7,PRKCZ,TRAF2,TGFB1,FZD5,STAT5B,PAXIP1,ZP3,LAG3,LAMP1,AP1G1,CADM1,MALT1,RASGRP1,PVRL2,STAT6,MAP3K7,CLCF1,EXOSC3,MSH6,FADD,WHSC1,HSPD1,PVR,UNG,IL12A,CD226
GO_REGULATION_OF_PROTEIN_KINASE_B_SIGNALING	0.379667	1.38334	0.0481928	0.245289	121	98	IGFBP5,TNF,IL6,RASD2,DDIT3,MSTN,THPO,NGFR,PINK1,AKR1C2,FAM110C,HBEGF,GATA3,FAM132A,AKR1C3,MTM1,CIB1,STK11,RAPGEF1,LMBRD1,MEIS3,INSR,RRAS,KLF4,PTEN,PLEKHA1,VEGFB,SEMA5A,GCNT2,MC1R,DLG1,RICTOR,LEMD2,PDCD6,PTPRJ,THBS1,PTK2,SIRT1,TGFBR1,FLCN,ADAM8,GAS6,PHLPP1,ILK,TGFB1,HAX1,XDH,PHLDA3,CPNE1,INPP5K,HPSE,ARFGEF1,STK3,INPP5F,C19orf10,AXL,BAG4,GNB2L1,TCF7L2,STOX1,PIK3CG,MAGI2,ZP3,KIAA1161,F3,DAG1,ARRB2,I…
GO_ENDOCRINE_PANCREAS_DEVELOPMENT	0.484006	1.38171	0.0847458	0.246909	40	26	FOXA2,IL6,NKX6-1,GIPR,RFX3,SIDT2,IL6R,SOX4,MNX1,ONECUT1,FOXO1,PDPK1,ONECUT2,SOX9,BAK1,EIF2AK3,MEN1,HNF1B,CLU,CDK6,GATA6,ANXA1,AKT1,PDX1,BMP4,BMP6
GO_ECTODERM_DEVELOPMENT	0.542228	1.38057	0.0666667	0.246947	21	17	LHX1,EPB41L5,VAX2,EDA,ELF5,GRHL3,ITGAM,ZBTB17,STX2,SMURF1,CTNNB1,ETS2,BMPR1A,ITGA6,NF2,VPS52,KRT6B
GO_COCHLEA_DEVELOPMENT	0.513567	1.38205	0.0657895	0.246981	39	23	FRZB,SLITRK6,EYA1,GRHL3,DVL2,SOBP,ZEB1,HOXA1,HES1,VANGL2,RAC1,SOX9,CTHRC1,DVL3,HEY2,DVL1,PTK7,PAFAH1B1,FZD2,SIX1,RPGRIP1L,GLI2,CCNA2
GO_CELLULAR_CHEMICAL_HOMEOSTASIS	0.338718	1.38123	0	0.247414	570	357	EDN2,CXCR4,TRPC1,CCL2,HMOX1,ADM,JPH2,SLC26A11,ATP6V1G2,GRIK2,SLC17A7,DDIT3,ERO1L,ATP1B2,KISS1,S1PR1,ATP6V0D2,S1PR4,CXCL13,SLC6A12,HK2,SAA1,NPTN,MAFG,TFR2,NMB,SLC26A7,P2RX7,FTH1,ATP1B1,TH,DLG4,MT2A,BBC3,CALB1,CD52,HERPUD1,JPH3,PPARGC1A,SLC4A5,SLC26A1,PYGM,MTL5,LGALS1,UTS2R,GATA2,IL1B,WDTC1,PDK3,NOL3,CCL5,FTL,SESN2,CD55,SV2A,GIPR,ITPR1,HPX,GPCPD1,TBXA2R,AGER,ATP1A2,CLIC4,RAB20,IRS2,GRIK5,ORMDL3,UCP…
GO_REGULATION_OF_CELL_ADHESION	0.346731	1.38058	0	0.24748	629	438	WNT4,ABI3BP,CCL2,FOXA2,TNF,VNN1,VEGFC,CYP1B1,IL6,ETS1,RND1,CD74,EPB41L4B,VEGFA,CHRD,BCL6,S1PR1,NR4A3,CXCL13,SAA1,HLA-DPA1,NDNF,TNFSF9,AGR2,ARHGDIG,FOXP3,BTN2A2,EFNA1,PAG1,HLA-A,IL28A,HSD17B12,CCDC80,IL29,COL1A1,IL23A,ITGA5,EPB41L5,SERPINI1,SNAI2,HLA-E,CYLD,LGALS1,LAMA4,MAP3K8,IL1B,MUC1,GATA3,CCL5,ALOX12,IL8,PPARA,CD55,CYR61,LPXN,GSN,FYN,ABAT,SOCS5,KIFAP3,DDR1,NLRP3,SEMA3E,AGER,CIB1,NET1,IRF1,CCDC…
GO_KIDNEY_EPITHELIUM_DEVELOPMENT	0.386456	1.38074	0.0632911	0.247764	125	90	WNT4,CRLF1,MTSS1,FAT4,ADAMTS16,NPHS1,IRX3,CALB1,LHX1,WNT6,PAX8,KLHL3,FOXD1,EYA1,WNT7B,ARG2,PTCH1,SIX2,GATA3,RARB,WNK4,EPHA4,SDC4,CAT,PGF,SMAD9,HES1,RARA,DLG1,PECAM1,LGR4,BMPER,GZF1,FMN1,OSR1,TACSTD2,SMAD5,CTNNBIP1,SMAD6,FOXC1,AHI1,ILK,NOG,TGFB1,NPNT,SMAD2,GLI3,PKD1,IQGAP1,SOX8,SOX9,LAMA5,GDF11,EPHA7,FGFR1,MAGI2,SLIT2,ROBO2,BMP2,MYO1E,HNF1B,KIF26B,CTNNB1,FGFR2,LAMB2,SMAD1,HEYL,BMP7,PKD2,EPCAM,SMAD…
GO_POSITIVE_REGULATION_OF_NEUTROPHIL_MIGRATION	0.516223	1.38123	0.0606061	0.24797	27	20	CD74,IL23A,DAPK2,CXCL1,IL1B,CXCL3,IL8,PTGER4,TIRAP,CAMK1D,RAC2,THBS4,PAWR,ADAM8,RAC1,CXCL2,EDNRA,C3AR1,CCL21,C1QBP
GO_POSITIVE_REGULATION_OF_INTERFERON_GAMMA_PRODUCTION	0.464661	1.38002	0.0806452	0.248325	65	38	LTA,TNF,HLA-DPA1,TNFSF9,HLA-A,IL29,IL23A,IL1B,BCL3,TLR3,PDE4D,CD276,ZFPM1,IFNAR1,CD14,TXK,RIPK2,FZD5,CEBPG,EBI3,HLA-DPB1,ZP3,IL18,RLTPR,ABL1,PTPN22,ISL1,IL27RA,HRAS,RASGRP1,IL18R1,FADD,TLR4,LGALS9,PYCARD,HSPD1,PDE4B,IL12A
GO_NEGATIVE_REGULATION_OF_INTERFERON_GAMMA_PRODUCTION	0.495821	1.37876	0.0882353	0.248843	35	20	INHA,INHBA,FOXP3,PGLYRP3,GATA3,RARA,CD276,ZC3H12A,IL36RN,IL20RB,GAS6,CD274,AXL,PDCD1LG2,HLA-DRB1,HMGB1,PRNP,TLR4,LGALS9,C1QBP
GO_NEGATIVE_REGULATION_OF_PROTEOLYSIS	0.343077	1.37825	0	0.249052	329	214	CRYAB,SERPINB7,IL6,RENBP,SERPING1,HMSD,VEGFA,SSPO,MAGEA3,GPI,TFPI2,NGFR,BIRC3,PRKCG,HERPUD1,WNT9A,CST1,SERPINA1,SERPINI1,DNAJB2,WFDC2,WFDC3,C3,SDCBP,CDKN2D,TIMP4,CHAC1,NOL3,C4A,SORL1,CD55,COL7A1,USP17L2,SPINT1,CST5,TFPI,MTM1,GABARAPL2,MASP1,CLN8,PPP1R15A,FNIP1,SIRT4,CSTB,KLF4,SPINT2,SIAH2,TMEM59,IGBP1,CSNK2A2,BAG5,CD59,TIMP2,CST6,BIRC2,VTN,TEX14,APP,PROS1,PI3,DNAJB6,THBS1,IFI6,ZNF207,CD109,DHCR24…
GO_NEGATIVE_REGULATION_OF_CHEMOTAXIS	0.442971	1.37786	0.121622	0.249166	51	35	CCL2,PADI2,CXCL13,SEMA4A,SEMA3G,SEMA6C,SEMA3E,SEMA6B,SEMA3C,SEMA5A,SEMA4G,SEMA4B,PLXNA3,THBS1,PTPN2,SEMA7A,CORO1B,NRP1,NOV,SEMA6D,SEMA3D,SLIT2,ROBO2,ROBO1,WNT3,SEMA4D,SEMA4F,MMP28,NOTCH1,ST6GAL1,SEMA4C,SEMA3B,SEMA3A,C5,SEMA3F
GO_NEURON_DEVELOPMENT	0.345904	1.37891	0	0.249224	687	457	CXCR4,FEZF1,TMC1,ADM,CNTNAP1,IL6,RND1,VEGFA,KLF7,NR4A3,VCL,SPTB,GPM6A,EFHD1,ULK1,WNK1,FAT4,PPP1R9A,CDKN1C,AREG,NGFR,SLITRK6,DPYSL2,TH,DLG4,EFNA1,BLOC1S3,SCARF1,FRY,PLA2G10,RAB3A,SEMA4A,LHX1,NLGN3,CCDC64,GLDN,CSF1R,HOXA2,SPRY3,VAX2,KIF26A,FOXD1,NR4A2,USH1G,STXBP1,CELSR3,GATA2,ATP8A2,RTN4RL2,BRSK1,MYH10,STRC,GATA3,SEMA6C,PDZD7,PTPRM,UCN,FYN,KLK8,AGER,NRTN,ZSWIM6,SCN1B,DNM2,STK11,NTN1,PACSIN1,EFNB3,…
GO_MAMMARY_GLAND_DEVELOPMENT	0.385095	1.37669	0.0470588	0.249429	117	90	WNT4,IGFBP5,SLC6A3,TBX2,VEGFA,APLN,HK2,AREG,ELF3,CSF1R,BCL2L11,ELF5,FASN,WNT7B,PTCH1,EGF,TGFB3,DDR1,NTN1,IRS2,WNT2,IRF6,OXTR,ARHGAP5,KDM5B,HOXA5,MSX1,CREB1,NCOA1,ATP7A,USF2,CAPN1,CEBPB,B4GALT1,TBX3,PRLR,TGFB1,PAM,HOXB9,TNFRSF11A,ATP7B,CAV1,XDH,GLI3,JAK2,STAT5B,BTRC,UPRT,NCOR1,SOX9,CSF1,ID2,STAT5A,MED1,ITGA2,PML,LRP5,HIF1A,FGFR2,WNT3,PYGO2,MAPK1,AKT2,AGPAT6,PHB2,MGMT,TGFBR2,AKT1,EPHA2,SRC,STAT6,ET…
GO_SECOND_MESSENGER_MEDIATED_SIGNALING	0.386769	1.3773	0.0232558	0.249487	160	104	EDN2,CXCR4,RAPGEF4,ADM,NPR3,NDNF,RASD1,PPP1R9A,NOS3,ATP1B1,FPR1,NFATC1,MAFA,DDAH2,NCALD,CLIC2,IL8,ITPR1,KSR1,TBXA2R,ATP1A2,PDE2A,PPP3CB,FKBP1B,MCU,SLC9A1,CAMK2D,ASPH,PDE4D,TMEM110,GSTM2,SPHK1,PPP2CA,PDPK1,EIF4EBP2,RCAN1,AKAP6,APOE,PRKACA,DGKQ,ADCY6,BCAP31,PLCG2,RCAN3,CALM2,EPB49,MCTP1,NFATC2,MAPK7,RAPGEF2,PPP3R1,SOX9,EIF2AK3,NDUFS4,LPHN1,BHLHA15,RAPGEF3,EPHA5,EDNRB,PCLO,RCAN2,LRRK2,LAT,PPP3CA,PLC…
GO_NEGATIVE_REGULATION_OF_T_CELL_DIFFERENTIATION	0.534012	1.379	0.107692	0.249701	32	21	CD74,BCL6,FOXP3,IL29,CYLD,SOCS5,IRF1,RC3H1,PTPN2,ERBB2,KIAA0922,GLI3,HLX,NFKBID,NRARP,ANXA1,HMGB1,ZC3H8,IL4R,BMP4,FOXJ1
GO_LEUKOCYTE_DIFFERENTIATION	0.360944	1.37685	0.0108696	0.249769	292	202	WNT4,DLL4,TNF,IL6,CD74,VEGFA,IL31RA,BCL6,MT1G,PRTN3,TNFSF9,UBD,PIK3CD,FOXP3,GPR183,SEMA4A,LEPR,GAB2,CSF1R,HDAC5,LGALS1,MAFB,KLF6,GATA2,RELB,IL11,CDH17,GATA3,HDAC9,RBPJ,BCL3,IRF1,OSTM1,SBNO2,MFNG,STK11,RSAD2,PIR,PDE2A,NKAP,CEBPA,PTGER4,FNIP1,SOX4,TRAF6,EFNA2,RRAS,ADAM17,POU2F2,PPP3CB,ZFP36L1,AZI2,POLM,SATB1,ONECUT1,TSC1,IL15,BRAF,ZBTB1,MERTK,RC3H1,FLT3LG,IFNA1,B2M,CSF2,JUNB,SRF,JMJD6,TPD52,ITGB1,I…
GO_REGULATION_OF_LIPID_METABOLIC_PROCESS	0.365315	1.37592	0.0107527	0.250328	282	200	WNT4,PIK3IP1,TNF,INSIG1,PDK1,PDGFB,NR4A3,PROX1,SMPD3,NR1D1,DHCR7,RARRES2,METTL20,INSIG2,PTGS2,UGT1A6,PPARGC1A,PDK4,SLC45A3,PDGFRB,SNAI2,ABCG1,PNPLA2,TRIB3,PIK3R3,LDLR,PRKAB2,C3,IL1B,WDTC1,THRA,PDP2,PDK3,PPARA,CYR61,PSAP,AKR1C3,PRKAG2,NR1D2,SAMD8,STK11,PPP2R5A,IRS2,IDH1,PDE3B,PPAP2A,SCARB1,SIRT4,KLF4,EEF1A2,MID1IP1,SLC27A1,PDK2,NPC2,ATG14,PRKCD,APOD,PDHX,GK,RBL2,PDHB,STUB1,CREB1,APOE,HCAR2,TSPO,AP…
GO_SPINDLE_LOCALIZATION	-0.352482	-1.20462	0.21875	0.250372	38	32	EYA1,LLGL2,DYNLT1,HTT,SPIRE1,SPIRE2,WASL,NDEL1,CLASP1,DYNC1H1,ACTR3,NDE1,KPNB1,MAP4,WDR81,NUMA1,PAFAH1B1,LLGL1,ACTR2,SPRY2,ZW10,MYH9,GPSM2,CENPA,ARHGEF2,NUSAP1,NDC80,SPAG5,WDR43,ASPM,ESPL1,CDK5RAP2
GO_REGULATION_OF_AXON_GUIDANCE	0.44251	1.37545	0.0294118	0.250588	39	29	VEGFA,SEMA4A,SEMA3G,SEMA6C,SEMA3E,SEMA6B,SEMA3C,SEMA5A,SEMA4G,PLXND1,SEMA4B,PLXNA3,BMPR2,SEMA7A,NRP1,MEGF8,PLXNA2,SEMA6D,DSCAM,SEMA3D,SLIT2,WNT3,SEMA4D,SEMA4F,SEMA4C,PLXNA1,SEMA3B,SEMA3A,SEMA3F
GO_DETECTION_OF_VISIBLE_LIGHT	0.542164	1.37492	0.0821918	0.250977	44	16	OPN3,SAG,PDE6G,ABCA4,ATP8A2,RGS9BP,SDR16C5,RDH11,BEST1,GNAQ,CCDC66,CACNB4,GNA11,GNB1,RP1,RRH
GO_NEGATIVE_REGULATION_OF_CELL_ACTIVATION	0.392735	1.37408	0.0795455	0.252053	158	100	HMOX1,INHA,CD74,PDGFB,IL31RA,BCL6,INHBA,TNFAIP3,NOS3,FOXP3,BTN2A2,PAG1,IL29,MICA,PGLYRP3,CYLD,ALOX12,ABAT,SOCS5,IRF1,PELI1,ABR,DUSP3,C10orf54,PRKCD,INPP5D,ITCH,PKN1,DLG1,MERTK,RC3H1,PDE5A,MARCH7,APOE,CD276,ZC3H12A,PRDM1,PTPN2,RABGEF1,PTPN6,CEBPB,PAWR,IL20RB,FBXO7,NDFIP1,CD274,NR1H3,LGALS3,ERBB2,KIAA0922,ATM,FER,TGFB1,MILR1,GLI3,HFE,SERPINE2,AXL,IDO1,LYN,ID2,HLX,PRKAR1A,PDCD1LG2,HLA-DRB1,LAG3,DUSP…
GO_T_CELL_DIFFERENTIATION	0.378519	1.3738	0.0843373	0.252103	123	81	WNT4,DLL4,IL6,CD74,PIK3CD,FOXP3,SEMA4A,LEPR,MAFB,RELB,GATA3,BCL3,IRF1,STK11,RSAD2,NKAP,PTGER4,SOX4,ADAM17,PPP3CB,ZFP36L1,SATB1,TSC1,IL15,BRAF,ZBTB1,RC3H1,B2M,SRF,JMJD6,RIPK3,ATP7A,ZFPM1,NHEJ1,LIG4,FOXP1,SP3,PTPN2,ATG5,PKNOX1,TGFB1,RUNX2,FZD7,FZD5,LFNG,GLI3,STAT5B,JAG2,RC3H2,LCK,CDK6,PATZ1,CTNNB1,IL7R,FOXN1,EGR1,FAS,ABL1,PTPN22,FZD8,TCF7,RORC,ANXA1,ITPKB,HMGB1,STAT6,IL18R1,RPL22,BCL11B,DNAJA3,FADD…
GO_CD4_POSITIVE_ALPHA_BETA_T_CELL_ACTIVATION	0.458345	1.37105	0.105263	0.253725	34	22	IL6,FOXP3,SEMA4A,RELB,GATA3,BCL3,RSAD2,PTGER4,SATB1,BRAF,RC3H1,ATP7A,ZFPM1,FOXP1,CEBPB,RC3H2,RORC,HMGB1,STAT6,IL18R1,STOML2,LEF1
GO_POSITIVE_REGULATION_OF_LEUKOCYTE_MEDIATED_IMMUNITY	0.428071	1.37102	0.0384615	0.253871	85	56	CCL2,LTA,TNF,P2RX7,FOXP3,HLA-A,IL23A,GAB2,HLA-E,C3,IL1B,GATA3,HPX,TNFSF13,NLRP3,RSAD2,TRAF6,VAMP8,ZBTB1,STX4,B2M,HLA-B,CD40,STX7,VAMP7,PRKCZ,TRAF2,TGFB1,FZD5,STAT5B,PAXIP1,ZP3,LAG3,LAMP1,F2RL1,AP1G1,CADM1,MALT1,RASGRP1,PVRL2,SNX4,STAT6,MAP3K7,CLCF1,EXOSC3,MSH6,FADD,SYK,IL4R,ADORA2B,WHSC1,HSPD1,PVR,UNG,IL12A,CD226
GO_NEUTROPHIL_MEDIATED_IMMUNITY	0.541682	1.37111	0.0923077	0.254194	22	17	IL6,TREM1,IL6R,ADAM17,VAMP8,CXCL5,VAMP2,STXBP2,VAMP7,MLL5,IRAK4,TUSC2,JAGN1,STXBP3,PLA2G1B,ACE,ANXA3
GO_SINGLE_ORGANISM_CELL_ADHESION	0.342091	1.3712	0.0107527	0.254517	459	296	TNXB,CD7,WNT4,DLL4,TNF,VNN1,CYP1B1,IL6,CD74,LIMS2,VCL,PIK3CD,P2RX7,WAS,FOXP3,EFNA1,TNIP1,SEMA4A,MICB,MICA,CLEC7A,IL23A,NLGN3,ITGA5,ICAM5,GLDN,LEPR,HLA-E,MAFB,STXBP1,WNT7B,IL1B,RELB,GATA3,BTN3A1,CCL5,CYR61,FYN,MPZL2,ESAM,ITGAX,NLGN2,BCL3,IRF1,STK11,NTN1,RAPGEF1,RSAD2,PERP,FZD4,CERCAM,DPP4,NKAP,PTGER4,SRGAP2,RAB1A,SOX4,ADAM17,PPP3CB,ZFP36L1,AZI2,CEL,FKBP1B,NPHP1,ARVCF,RAP2B,CDH1,FERMT2,SATB1,CAMSAP…
GO_NEGATIVE_REGULATION_OF_RESPONSE_TO_OXIDATIVE_STRESS	0.477616	1.36991	0.118421	0.254654	35	28	VNN1,NR4A3,GPR37L1,PINK1,NOL3,PSAP,PARK2,ATF4,EPOR,BAG5,SIRT1,MAPK7,HTRA2,HSPB1,SOD2,GNB2L1,LRRK2,NFE2L2,HIF1A,NONO,MET,AKT1,TXN,GPX1,HSPH1,PARK7,PYCR1,TRAP1
GO_RESPONSE_TO_COLD	0.442406	1.37021	0.04	0.254684	43	34	ADM,IL6,NFKBIA,PPARGC1A,ZNF516,THRA,HSPA2,PLAC8,VGF,SLC27A1,FOS,FOXO1,GK,GMPR,CIRBP,LRP11,DNAJC3,CSDA,METRNL,CASP8,EIF2AK3,ACOT11,PPARG,PRKAA1,ATP2B1,EIF2AK4,RNF34,ADRB1,CXCL10,HSP90AA1,IMPDH1,ADRB2,HSPD1,UCP3
GO_REGULATION_OF_HORMONE_METABOLIC_PROCESS	0.485415	1.37218	0.0909091	0.254694	26	20	WNT4,DUOXA2,PPARGC1A,PAX8,GATA3,DUOXA1,AKR1C3,TRERF1,ARNT,STUB1,REST,KDM1A,ATP1A1,TCF7L2,BMP2,HIF1A,POR,GAL,STC2,BMP6
GO_TISSUE_HOMEOSTASIS	0.374675	1.37188	0.0617284	0.254719	171	110	CD7,TP53INP2,VEGFA,NAPSA,CUBN,NXNL2,P2RX7,BBS12,AKR1B1,ABCA4,USH1G,CTSK,GATA2,MUC4,STK11,SPATA7,CLN8,POTEE,TRAF6,AZGP1,LIPA,POTEF,KRAS,MLL,DFNB31,GCNT2,TPP1,EPAS1,FLT3LG,RAC2,RAB3D,F2R,B2M,CIB2,SRF,NPHP3,CTGF,DRAM2,ALB,ACACA,ITGB1,PRDX1,CXADR,RAB7A,GNAS,CDH3,P2RX4,HOMER1,CTSH,IL20RB,FOXC1,BBS4,RAC1,BBS10,PLA2G4A,CROCC,LPCAT1,BARD1,BBS2,NPHP4,HSPB1,RAC3,SOX9,GIGYF2,IQCB1,LYZ,CSF1,PRDX5,LDB2,CHMP4B…
GO_COFACTOR_CATABOLIC_PROCESS	0.516982	1.37159	0.151515	0.254799	20	15	HMOX1,CBR3,NUDT7,ASPDH,BLVRB,ALDH1L2,PDXP,BLVRA,CYP4F11,MLYCD,NUDT12,HMOX2,VCP,MTHFS,ACOT7
GO_REGULATION_OF_TYPE_I_INTERFERON_PRODUCTION	-0.263871	-1.20059	0	0.254941	111	98	TNFAIP3,CYLD,RELB,NFKB2,TAX1BP1,REL,IRF7,IRF1,TRIM38,POLR1D,TIRAP,TRIM56,TLR3,ITCH,RPS27A,MAVS,RELA,OTUD5,IFNAR1,CD14,DHX58,UBE2L6,PPM1B,UBA52,PCBP2,RIPK2,PLCG2,IFIH1,IRF3,POLR3GL,PIN1,EP300,POLR2L,TBK1,LRRFIP1,POLR1C,MB21D1,HMGB2,CREBBP,NLRC5,CTNNB1,TRAF3,MYD88,ISG15,IRF5,POLR2H,HERC5,TRIM25,DDX58,ZC3HAV1,UBA7,TRIM15,RNF216,PTPN22,POLR2E,NLRX1,TREX1,UBB,TRAF3IP1,RNF135,HMGB1,FLOT1,DDX41,CRCP,POL…
GO_TISSUE_MIGRATION	0.401363	1.3712	0.0833333	0.255063	84	65	CYP1B1,ACTA2,ACTA1,VEGFA,CXCL13,FAP,NOS3,GPR124,NR4A1,EPB41L5,PPARD,S100P,TNFSF12,LOXL2,DPP4,SCARB1,STARD13,PTEN,PKN1,ITGB2,EGR3,RAB13,PLXND1,SRF,ITGB1,PIK3CA,PTK2,TGFBR1,CORO1B,S100A2,NRP1,RHOA,PKN2,WDPCP,NOV,GIPC1,EPHB4,KRT16,PAXIP1,ZEB2,SLIT2,ROBO1,PTPN11,PTP4A3,GRHL2,AMOT,PLEKHG5,NANOS1,GPLD1,MYH9,HMGB1,LTB4R2,STAT1,GPX1,ARSB,PRKX,PTK2B,PKN3,ID1,EMP2,ANLN,EFNB2,FERMT1,FGF2,FGF8
GO_POSITIVE_REGULATION_OF_CALCIUM_ION_TRANSPORT	0.420626	1.36976	0.025974	0.255091	106	70	TRPC1,CCL2,JPH2,WNK3,PDGFB,P2RX5,KCNE2,P2RX7,ATP1B1,S100A1,PDGFRB,HSPA2,CCL5,UCN,F2RL3,TRPV3,STC1,SLC9A1,ASPH,TMEM110,GSTM2,F2R,PDPK1,AKAP6,HAP1,TSPO,SUMO1,BDKRB1,P2RX4,CREB3,HOMER1,WFS1,PLCG2,HTT,LGALS3,CALM2,CAPN3,CAV1,AKAP5,STIM2,BAK1,TRPV2,RAPGEF3,THY1,EDNRA,PLA2G1B,TRPC6,ZP3,SRI,ABL1,ARRB2,CALM3,PLCG1,GSTO1,PKD2,CACNA2D1,STIM1,CALM1,BAX,CASK,CXCL10,BMP4,GPER,MYLK,NTSR1,EFCAB4B,ANK2,KIAA1199,…
GO_ALPHA_AMINO_ACID_METABOLIC_PROCESS	-0.239008	-1.20072	0.1	0.255227	229	180	EGLN3,PADI2,CARNS1,ERO1L,MTHFR,HPD,P4HA1,CRYM,DDO,NOS3,TH,NOXRED1,DDAH2,SEPSECS,ARG2,DMGDH,EGLN1,AFMID,GCH1,CTH,ASS1,AGPHD1,AUH,SIRT4,SRR,HMGCL,AMT,GLUL,SLC6A8,AASS,CKB,GFPT1,HIBADH,GATM,ALDH1L2,ALDH6A1,P4HB,MCCC1,OAT,ASPA,MUT,ERO1LB,MPST,ATP7A,GAD1,NMNAT1,DNMT3A,FTCD,EIF4A3,GCLM,DHPS,MECP2,ASRGL1,CCBL2,GCLC,GPT,CCBL1,PLOD1,EGLN2,GCAT,GSTZ1,AHCYL2,SARDH,GGT1,MTHFD2,STAT5B,DHFRL1,PADI1,GOT1,GLUD1,…
GO_SKELETAL_MUSCLE_CELL_DIFFERENTIATION	0.465543	1.36922	0.101449	0.255552	53	33	ATF3,NUPR1,NGFR,MAFF,CDON,SIX4,SAP30,EGR2,MEF2D,FOS,LEMD2,GTF3C5,PLAGL1,BTG2,COPS2,BCL9,EMD,HMG20B,SOX8,FOXN2,KLF5,RB1,BCL9L,EEF2,MYLK2,EGR1,HEYL,SEPN1,NOTCH1,HLF,HIVEP3,ZNF689,ANKRD1
GO_PROTEIN_DESTABILIZATION	-0.337041	-1.20007	0.142857	0.255676	34	29	GSN,PARK2,MYLIP,SENP2,RNF5,FBXL3,SIRT1,DERL1,CTSH,CDC73,ISOC2,RNF139,BTRC,MDM2,BMP2,SIRT6,NOMO2,CCDC88C,MUL1,FBXW11,SRC,TRIM21,CHFR,XBP1,ID1,TMEM147,NCLN,PLK1,PRKDC
GO_NEGATIVE_REGULATION_OF_RESPONSE_TO_WOUNDING	0.385926	1.3689	0.0379747	0.255829	156	100	WNT4,ETS1,SERPING1,PDGFB,SAA1,DUSP10,TNFAIP3,NOS3,FOXP3,TNFAIP6,MVK,HMGCR,PPARD,GATA3,ALOX12,PPARA,FAM132A,ABAT,SOCS5,KLK8,NLRP3,SOCS3,EPHA4,PTGER4,ABR,KLF4,C1QTNF3,PRKCD,APOD,SPP1,RPS19,VTN,APOE,CD276,ZC3H12A,PROS1,FAM105B,ANXA5,PTPN2,CD109,TNFRSF1A,RABGEF1,IL20RB,METRNL,ANXA2,ASH1L,NDFIP1,NR1H3,PLAT,NOV,MAPK7,SERPINF2,INPP5F,SERPINE2,GJA1,NT5E,CLASP1,PLAUR,PHLDB2,SERPINB2,PPARG,SLIT2,GBA,PLAU,T…
GO_OVULATION_CYCLE_PROCESS	0.4145	1.36834	0.0930233	0.256108	88	65	ESR2,INHA,VEGFA,INHBA,KISS1,MSTN,MSH4,NOS3,FOXO3,TGFB3,DMRTA1,FZD4,MAP2K6,VGF,MMP13,MMP19,PLEKHA1,CAPN5,MMP14,CTNNA1,CEBPB,SIRT1,ARRB1,FOXC1,ICAM1,PLA2G4A,AMH,PAM,LFNG,STAT5B,DMC1,UBE3A,NRIP1,NCOA6,TAF4,AHR,SLIT2,ROBO2,HNRNPK,EREG,EIF2B4,EIF2B2,FANCF,ARRB2,IMMP2L,SGPL1,SOD1,CASP2,CENPI,MLL4,BAX,BMPR1B,SMAD4,TGFB2,ZNF830,CCNE1,ADAMTS1,EIF2B5,BCL2L1,BCL2,BMP4,INHBB,FANCG,KITLG,FOXL2
GO_REGULATION_OF_CELLULAR_AMINO_ACID_METABOLIC_PROCESS	-0.317846	-1.19946	0.178571	0.256145	66	57	DUOXA2,PAX8,GATA3,DUOXA1,SIRT4,PSMD10,OAZ1,OAZ2,PSMB9,NQO1,PSMA2,ATP2B4,PSME1,PSMC6,AZIN1,PSMB7,APC,PSMD4,PSMA4,PSMD9,PSMB5,PSMB1,PSME4,PSMA1,PSMD3,PSMB4,PSMC2,ODC1,SLC7A7,PSMD7,PSMD8,PSMD13,PSMC1,PSMA6,PSMD6,PSME2,PSMC5,COMT,PSMB2,PSMB8,PSMC4,PSMA7,PARK7,PSMB6,PSMB3,PSMD11,PSMF1,PSMD12,PSMD2,PSMA5,PSMB10,PSMD5,PSMD1,PSMC3,PSMD14,PSME3,PSMA3
GO_BLOOD_VESSEL_MORPHOGENESIS	0.342362	1.3685	0.0215054	0.256304	364	277	ANGPTL4,DLL4,CCL2,FIGF,HMOX1,ANPEP,ADM,HPGD,VEGFC,CYP1B1,ETS1,TBX2,VEGFA,SAT1,S1PR1,PROX1,NDNF,GPI,FAP,PLXDC1,TIPARP,NOS3,GJC1,PTGS2,LRP1,EFNA1,GPR124,SEMA4A,ITGA5,NR4A1,ARHGAP22,PDGFRB,LEPR,EYA1,MMRN2,FOXH1,WNT7B,SLC12A6,EGF,IL8,CYR61,RBPJ,SEMA3E,THSD7A,CIB1,CLIC4,PRKCA,WASF2,FZD4,TNFSF12,PDE3B,LOXL2,HEG1,PTGER4,MMP19,STRA6,C1GALT1,SOX4,ZFP36L1,PTEN,VEGFB,PGF,HOXA1,HES1,HTATIP2,ENG,APOD,SEMA5A,M…
GO_POSITIVE_REGULATION_OF_CELL_SUBSTRATE_ADHESION	0.419559	1.36821	0.038961	0.25647	99	68	WNT4,ABI3BP,VEGFC,VEGFA,NDNF,AGR2,HSD17B12,CCDC80,ITGA5,EPB41L5,CYR61,CIB1,NET1,DNM2,SDC4,TSC1,BRAF,GSK3B,ALOX15,DISC1,NINJ1,VTN,PLEKHA2,ITGB1,FMN1,PTPRJ,LIMS1,PRKCZ,MYADM,FN1,RAC1,ILK,RREB1,NPNT,EPB49,JAK2,PRKCE,RAC3,CDC42,RELL2,ARHGEF7,PTPLA,ROCK1,PPM1F,CSF1,EDIL3,PTN,CDK6,TRIOBP,ITGB1BP1,S100A10,UTRN,ARPC2,LRRC16A,EPHA1,RSU1,ARL2,CALR,UNC13D,SMAD3,ITGA3,PTK2B,COL8A1,FLNA,EMP2,CCL21,C1QBP,HAS2
GO_REGULATION_OF_SYNAPTIC_PLASTICITY	0.403406	1.36682	0.045977	0.256928	140	87	GRIK2,SYP,PPP1R9A,NPTN,RIMS1,PTGS2,DLG4,CPEB3,RAB3A,CALB1,JPH3,NLGN3,STXBP1,VGF,EGR2,STAU1,PPP3CB,PTEN,FMR1,KRAS,PAIP2,MLL,SYNGR1,BRAF,NCAM1,GSK3B,RARA,STX4,SRF,DRD5,ARC,EIF4EBP2,CREB1,APOE,VAMP2,YWHAG,RAB3GAP1,MECP2,ITPKA,SYNGAP1,PPFIA3,PRKCZ,ARF1,SNAP47,GIPC1,BAIAP2,RAPGEF2,SERPINE2,NF1,SLC8A2,DBN1,RAB11A,GRID2IP,UNC13B,CDK5,SNAP25,PTN,RASGRF1,SHANK2,STX3,HNRNPK,PLK2,LRRTM1,PSEN1,ANAPC2,PICK1,E…
GO_ACTION_POTENTIAL	0.435817	1.36688	0.103896	0.25734	94	47	CNTNAP1,FGF12,GRIK2,SCN5A,KCNE2,GJC1,ATP1B1,KCNH2,ATP1A2,SCN1B,SNTA1,FKBP1B,KCNMB4,AKAP6,CACNA1I,TPCN1,P2RX4,CATSPER2,NEDD4L,SCN3B,GJA1,HCN4,GNAQ,SCN9A,ATP1A1,CLN3,YWHAE,SCN8A,CACNB4,CACNA1H,PKP2,SRI,GNA11,CATSPER1,MYH14,CACNA2D1,CATSPER3,KCNMB3,YWHAH,AKAP7,TPCN2,GPD1L,GJA5,GPER,ANK2,NUP155,KCNQ1
GO_FATTY_ACID_METABOLIC_PROCESS	0.354705	1.36746	0.0107527	0.257429	296	220	TNXB,EDN2,HPGD,LPIN1,CYP1B1,CD74,ACSS1,PLA2G4C,MSMO1,ACSS2,ACOT1,ALOXE3,TH,PTGS2,PLA2G10,SCD,HSD17B12,LPIN2,PPARGC1A,AKR1C2,PPARD,CREM,SLC27A5,PRKAB2,GPX4,FASN,ACLY,C3,PTGS1,ACSL1,ALOX12,SESN2,PPARA,PNPLA8,ELOVL1,AKR1C3,PRKAG2,PER2,ALOX5,CYP4F3,PEX13,ELOVL5,CYP2U1,DAGLB,FA2H,GGT7,SC5DL,CYP2E1,LIPA,LIPT2,CEL,SLC27A1,MAPK3,CPT1C,PLA2G4F,PECR,LPIN3,QKI,CYP2C18,ALOX15,SCD5,HSD17B8,SPHK1,ACSL4,AACS,FA…
GO_MAINTENANCE_OF_LOCATION	0.40216	1.36697	0.0581395	0.257681	138	113	TNF,SCIN,SLC17A7,ABHD4,PDIA2,HK2,NFKBIE,FTH1,PINK1,NFKBIA,SYNE1,MXI1,PNPLA2,IL1B,THRA,LTBP1,GM2A,SORL1,GSN,FBN1,BCL3,ACVR1C,GRIK5,OS9,HK1,SPAG4,MORC3,ATP2A1,NFKBIL1,SUN1,UVRAG,PSMD10,ALB,CRY1,APOE,TSPO,GET4,SUN2,VPS13C,TAF3,G3BP2,VPS13D,TOPORS,NFKBIB,TAF8,CREB3,B4GALNT1,GAA,KDELR1,BBS4,POLR2M,TMSB4Y,KEAP1,GOLPH3,ARHGAP21,JUP,HEXB,ATP7B,CAV1,BSCL2,SUFU,PKD1,STAT5B,TWF1,DBN1,DZIP1,SUPT7L,NRIP1,ENPP…
GO_PHOSPHATIDYLCHOLINE_BIOSYNTHETIC_PROCESS	0.508308	1.36574	0.0735294	0.258522	27	22	LPIN1,ACHE,LPIN2,SLC44A4,CDS1,SLC27A1,LPIN3,PHOSPHO1,CEPT1,SLC44A2,ABHD3,CHKB,LCAT,SLC44A1,PCYT1A,SLC44A5,SLC44A3,CHKA,CHPT1,AGPAT6,PEMT,FABP5
GO_RESPONSE_TO_FUNGUS	0.514937	1.36512	0.149254	0.258555	52	22	PTX3,ADM,IL6,CLEC7A,CARD9,BCL10,IL17RC,APP,IL36RN,ATG5,TGFB1,SPON2,BAK1,JAGN1,MALT1,NLRP10,COTL1,S100A9,CD86,IL17RA,SYK,TLR4
GO_CELLULAR_RESPONSE_TO_OXYGEN_LEVELS	0.372104	1.36537	0.0322581	0.258646	143	115	EGLN3,TRPC1,NDRG1,CA9,HMOX1,PDK1,VEGFA,ERO1L,NDNF,BNIP3L,PINK1,PTGS2,BBC3,FAM162A,PPARGC1A,SLC2A4,PPARD,SIRT2,PDK3,EGLN1,RBPJ,VASN,PPP1R15A,SIRT4,CPEB4,PTEN,VLDLR,STC1,NPEPPS,SLC9A1,TSC1,FOXO1,ARNT,EPAS1,RPS27A,P4HB,DNMT3A,UBE2D1,BACH1,PLK3,UBE2D3,HIF1AN,UBA52,UBE2D2,SIRT1,ADAM8,TWIST1,ICAM1,TCEB2,UBQLN1,EGLN2,BAD,CITED2,CAV1,PRKCE,RBX1,EP300,HIPK2,PMAIP1,ATG7,MDM4,PPARG,STOX1,PRKAA1,PTN,TRPC6,MD…
GO_RESPONSE_TO_STARVATION	0.377974	1.3639	0.0337079	0.259134	154	126	PCK1,WNT4,RNF152,ADM,ATF3,DDIT3,WNT2B,PCSK9,GABARAPL1,ULK1,ZFYVE1,PPARGC1A,PDK4,SIRT2,RRAGC,MAP1LC3B2,NUAK2,MAP1LC3A,AKR1C3,GABARAPL2,CTSL2,UCP2,PPP1R15A,FNIP1,CDKN1A,ABP1,CPEB4,HMGCL,GLUL,USP33,ATF4,SLC38A2,VLDLR,ZFP36,ATG14,FOXO1,HDDC3,SPHK1,RRAGD,AACS,PPM1D,ALB,SLC2A1,ZC3H12A,PFKFB1,WDR59,MTMR3,LRP11,SLC39A4,BMPR2,RRAGA,SRD5A1,PIK3C3,FOXA3,ATG5,SIRT1,KLF10,RALB,SREBF2,SREBF1,GAS6,NPRL2,FBXO22,…
GO_RESPONSE_TO_ORGANOPHOSPHORUS	0.375706	1.36407	0.0243902	0.259368	139	98	IGFBP5,CCL2,SPARC,SLC6A3,DUSP1,PER1,P2RX5,AREG,LDHA,P2RX7,AKR1C1,PTGS2,FOSB,COL1A1,JUND,CREM,PYGM,IL1B,HCN3,RAPGEF1,PDE2A,VGF,ASS1,MMP19,HCN2,PTEN,STC1,DUOX2,FOS,BRAF,ASPH,TRIM16,PDE4D,BIRC2,RELA,SPHK1,CIB2,JUNB,AKAP6,AKAP9,P2RX6,APP,PFKFB1,SLC26A6,DGKQ,SRD5A1,RAP1B,P2RX4,SREBF1,BSG,PDXP,EPB49,ATP7B,INPP5K,DUOX1,RAP1A,RAPGEF2,EP300,HCN4,NDUFS4,RAPGEF3,PIK3CG,JUN,CASP1,LPAR1,FOSL1,THBD,AKAP1,ALDH3…
GO_LYMPHOCYTE_DIFFERENTIATION	0.364824	1.36422	0.0337079	0.259673	209	133	WNT4,DLL4,IL6,CD74,BCL6,PIK3CD,FOXP3,GPR183,SEMA4A,LEPR,HDAC5,LGALS1,MAFB,KLF6,RELB,IL11,CDH17,GATA3,HDAC9,RBPJ,BCL3,IRF1,MFNG,STK11,RSAD2,NKAP,PTGER4,FNIP1,SOX4,ADAM17,POU2F2,PPP3CB,ZFP36L1,POLM,SATB1,ONECUT1,TSC1,IL15,BRAF,ZBTB1,MERTK,RC3H1,FLT3LG,IFNA1,B2M,SRF,JMJD6,TPD52,ITGB1,IFNA13,RIPK3,ATP7A,ZFPM1,NHEJ1,LIG4,FOXP1,SP3,PTPN2,ATG5,LY6D,PKNOX1,BLNK,PLCG2,ATM,TGFB1,RUNX2,FZD7,FZD5,LFNG,GLI3,S…
GO_RESPONSE_TO_PH	0.499205	1.36333	0.0684932	0.259785	42	24	PCK1,KCNK4,HYAL1,SLC9A1,CTSS,RAB11FIP5,PAM,GJA1,CLCN7,TG,GPR65,STS,CA2,GBA,LGMN,RAB11B,GNA11,GJA3,GPLD1,SRC,SERPINF1,IMPACT,ARSB,TTPA
GO_ACETYL_COA_METABOLIC_PROCESS	0.536484	1.36157	0.132353	0.262091	26	20	ACSS1,ACSS2,MVD,MVK,NUDT7,FASN,ACLY,AASS,PDHX,PDHB,ACACA,MLYCD,KYNU,DLD,DLST,PMVK,DLAT,PDHA1,ACACB,AADAT
GO_POSITIVE_REGULATION_OF_NF_KAPPAB_TRANSCRIPTION_FACTOR_ACTIVITY	0.36345	1.36142	0	0.262303	132	108	TNF,IL6,HSPA1A,HSPA1B,MAP3K13,NFKBIA,EDA,RIPK4,IL1B,NFKB2,IRAK2,MID2,NLRP3,AGER,TERF2IP,TRIM62,CARD14,CIB1,UBE2V1,TRIM38,IL6R,IKBKG,CTH,TRAF6,RBCK1,BCL10,CAT,KRAS,TRADD,RPS6KA5,TIRAP,TLR3,TRIM13,ITGB2,RPS27A,RELA,SPHK1,CD40,RIPK3,PRKCH,TRIM5,TAB2,UBA52,NFKBIB,PRKCZ,TRAF2,ADAM8,MTPN,RIPK2,ICAM1,RPS3,AMH,FER,TGFB1,ERC1,CAPN3,TNFRSF11A,PRKCI,TRIM37,CFLAR,RHEBL1,PRKD2,PRKCQ,PRKD1,PLA2G1B,AR,AIM2,CLU,…
GO_POSITIVE_REGULATION_OF_ALPHA_BETA_T_CELL_ACTIVATION	0.462967	1.36181	0.123288	0.262436	51	31	IL6,FOXP3,HLA-A,IL23A,HLA-E,CD55,SOCS5,NLRP3,NKAP,RARA,PRKCZ,RIPK2,GLI3,AP3B1,AP3D1,HLX,PRKCQ,EBI3,IL18,CD83,ANXA1,PNP,TGFBR2,ITPKB,HSPH1,CD86,ADA,SYK,IL4R,LGALS9,IL12A
GO_REGULATION_OF_DNA_RECOMBINATION	-0.333094	-1.19491	0.115385	0.262479	58	46	BCL6,APLF,FOXP3,TNFSF13,UBE2B,TERF2IP,SMARCAD1,HELB,CD40,NDFIP1,TGFB1,PPP4R2,KDM1A,RAD50,FIGN,PAXIP1,SIRT6,IL7R,KIAA0146,PPP4C,SUPT6H,MSH3,CHEK1,IL27RA,KPNA1,FBXO18,STAT6,MLH1,THOC1,CLCF1,EXOSC3,TERF2,MSH6,RTEL1,MSH2,FIGNL1,POLQ,WHSC1,ZRANB3,RPA2,KPNA2,MRE11A,UNG,RAD51,RAD51AP1,BLM
GO_EMBRYONIC_ORGAN_DEVELOPMENT	0.334614	1.36088	0.0103093	0.262698	406	307	FRZB,TNF,ADM,INSIG1,ID3,PDGFB,TBX2,VEGFA,DDIT3,NR4A3,PROX1,CDKN1C,MYCN,SLITRK6,MYO15A,RARRES2,CCDC40,PCSK5,INSIG2,TH,EFNA1,LHX1,NSDHL,WNT9A,HOXA2,FUZ,WDR19,PAX8,VAX2,DLX2,MAFB,EYA1,GRHL3,TSHZ1,USH1G,FOXH1,GATA2,ATP8A2,WNT7B,THRA,KDM6A,PTCH1,STRC,SIX2,GATA3,EGLN1,IL8,TGFB3,DVL2,PDZD7,CYR61,SPINT1,RBPJ,RARB,SIX4,SOBP,FBN1,NTN1,ZEB1,SOCS3,WNT2,HYAL1,CEBPA,SYF2,STRA6,HOXA6,ABR,FZD3,ZFP36L1,HOXA1,MLL,…
GO_ANGIOGENESIS	0.346825	1.36059	0	0.262758	293	219	ANGPTL4,DLL4,CCL2,FIGF,HMOX1,ANPEP,VEGFC,CYP1B1,ETS1,VEGFA,SAT1,S1PR1,NDNF,GPI,FAP,PLXDC1,NOS3,PTGS2,EFNA1,GPR124,SEMA4A,ITGA5,NR4A1,ARHGAP22,PDGFRB,LEPR,MMRN2,SLC12A6,EGF,IL8,CYR61,RBPJ,SEMA3E,THSD7A,CIB1,CLIC4,PRKCA,WASF2,TNFSF12,PDE3B,LOXL2,MMP19,C1GALT1,PTEN,VEGFB,PGF,HTATIP2,ENG,APOD,SEMA5A,MMP14,ROBO4,EGR3,MFGE8,VASH1,EPAS1,EGFL7,NOTCH3,PLXND1,PRCP,EPHB3,CXCL17,MCAM,SRF,CTGF,JMJD6,RASIP1,RN…
GO_REGULATION_OF_ANION_TRANSPORT	0.389277	1.35996	0.0617284	0.263554	138	79	TMEM27,P2RX7,DPYSL2,PINK1,PLA2G10,FAM115C,ATP8A2,IL1B,CRY2,ANO6,CLCN6,ABAT,ATP1A2,PER2,PARK2,RAB3B,IRS2,ABCA7,MAP2K6,STC1,VAMP8,PRKCD,PLA2R1,ANO9,ACSL4,PDZK1,APOE,VAMP2,THBS1,RAB3GAP1,P2RY2,VAMP7,ARL6IP5,VAMP3,P2RX4,ARL6IP1,VDAC2,PLA2G6,TNFRSF11A,ATP8A1,SNX6,SNCG,CLCN7,CLCN4,NCOR1,CLCN5,REPIN1,LRRC8C,FAM115A,LRRC8E,ROS1,CA2,GPR89A,RAB11B,DTNBP1,AHCYL1,PRELID1,AKT2,SEPT2,LRRC8D,GRK6,AKT1,TRIAP1,MA…
GO_OOGENESIS	-0.322	-1.1936	0.1	0.263899	65	45	WNT4,AURKC,FOXO3,RPS6KA2,GDF9,REC8,KIAA0430,HORMAD1,YBX2,AMH,ATM,HEXB,DMC1,ZGLP1,ZP3,EREG,CTNNB1,MLL2,CDC25B,KIAA0196,PLD6,PAQR5,POMZP3,TAF4B,MLL4,BMPR1B,SRC,MLH1,PABPC1L,DIAPH2,ZNF830,PTK2B,ERCC1,PAQR7,ASPM,BCL2,INHBB,RPS6,CCNB1,FBXO5,PDE3A,BRCA2,TRIP13,DDX20,FOXL2
GO_CEREBRAL_CORTEX_CELL_MIGRATION	-0.326101	-1.19302	0.153846	0.264333	43	32	C16orf45,PEX13,SRGAP2,EFHC1,DISC1,DIXDC1,SOCS7,NRP1,RAC1,MBOAT7,RTN4,GLI3,NDEL1,CDK5,FGFR1,NKX2-1,SLIT2,ROBO1,FBXO45,CTNNB1,FUT10,PSEN1,FGF13,PAFAH1B1,LHX6,EGFR,DAB2IP,LAMB1,SEMA3A,GPR56,CDK5R2,POU3F2
GO_PEPTIDE_TRANSPORT	0.41896	1.3585	0.047619	0.264826	72	46	RAPGEF4,IL6,SLC15A3,CRHR1,SMPD3,MAFA,CPLX3,CDH17,TAPBP,ABCB9,VGF,RAB1A,FKBP1B,IL1RN,SLC15A1,PTPRN2,RAB11FIP5,ACVR2B,TAP1,NPFF,RAB11FIP2,CYB5R4,SLC15A4,SMAD2,CAMK2G,EIF2AK3,STXBP3,MYO5A,PCLO,HNF1B,DISP1,RAF1,LTBP4,RAB11B,ILDR2,UBE2Q1,SNX19,ANXA1,EDN1,GAL,SLC9A3R1,TAP2,CDK16,PDX1,ABCA1,CPLX1
GO_MEMBRANE_BIOGENESIS	0.504571	1.35908	0.15493	0.264837	30	22	RFTN1,CLIP3,NLGN3,NLGN2,LRP4,PTEN,PEX16,ANXA2,STX2,PEX11A,CAV1,PEX19,CAV2,PEX3,CDH2,MAGI2,FLOT2,S100A10,FLOT1,SPTBN1,PACSIN2,EMP2
GO_REGULATION_OF_INTERLEUKIN_8_PRODUCTION	0.463067	1.35825	0.0895522	0.264863	61	36	TNF,DDIT3,HSPA1A,HSPA1B,IL1B,OTUD7B,BCL3,IL6R,PTGER4,KLF4,BCL10,TIRAP,TLR3,MAVS,F2R,ARRB1,MAP2K5,PRKD2,CD58,F2RL1,TLR5,DDX58,PTPN22,HYAL2,ANXA1,NLRP10,AFAP1L2,RIPK1,ANXA4,PARK7,TLR2,FADD,TLR4,LGALS9,PYCARD,SERPINE1
GO_REGULATION_OF_SYNAPSE_STRUCTURE_OR_ACTIVITY	0.373932	1.35862	0.0357143	0.265207	232	138	GRIK2,SYP,PPP1R9A,NPTN,RIMS1,SLITRK6,PTGS2,DLG4,BAI2,CPEB3,RAB3A,CALB1,JPH3,NLGN3,STXBP1,CRIPT,AMIGO2,SIX4,KLK8,NLGN2,PCDH17,RAB17,VGF,LRP4,EGR2,STAU1,PPP3CB,PTEN,FMR1,KRAS,OXTR,PAIP2,MLL,SYNGR1,BRAF,NCAM1,GSK3B,RARA,BAI1,AGRN,DISC1,STX4,EPHB3,SRF,DRD5,ARC,EIF4EBP2,CREB1,APOE,APP,CLSTN1,NEDD4,VAMP2,CLSTN3,YWHAG,RAB3GAP1,MECP2,PTK2,ITPKA,SYNGAP1,PPFIA3,PRKCZ,FRMPD4,SRPX2,ARF1,LRRC24,SNAP47,UBE2V2,…
GO_HISTONE_H3_ACETYLATION	-0.324473	-1.19095	0.0952381	0.266769	46	43	PER1,KAT2B,MBIP,ING4,TRIM16,YEATS2,TAF9,TAF10,TADA1,CRTC2,TADA3,DR1,KAT6B,TAF12,EP300,SUPT7L,ELP4,SAP130,KAT2A,SUPT3H,KAT7,CCDC101,PHF16,BRPF3,CSRP2BP,LDB1,TAF6L,BRD1,MEAF6,TAF5L,MAP3K7,ING5,TADA2A,BRPF1,KAT6A,POLE4,ELP3,PHF17,POLE3,WDR5,BRCA2,PHF15,LEF1
GO_REGULATION_OF_VESICLE_MEDIATED_TRANSPORT	0.343571	1.35633	0	0.26773	462	348	RAPGEF4,C2,CCL2,PTX3,HMOX1,TNF,INSIG1,VEGFA,C2CD4A,TMEM27,PCSK9,DNM1,STON1,SYT11,PRTN3,CLIP3,RAB26,TFR2,SMPD3,PINK1,DLG4,RAB3A,PRKCG,PLB1,GAB2,SGSM1,TBC1D15,RAB9A,STXBP1,C3,GATA2,IL1B,SDCBP,STX1B,SYT17,TBC1D3C,C4A,SORL1,ANO6,AGER,TBC1D8B,RALA,DNM2,UNC119,PARK2,RAB3B,EVI5L,ABCA7,TBC1D25,PACSIN1,RAB33B,GRIK5,RAB17,C2CD4C,RAB5B,SCARB1,RAB4B,ABR,RUNDC1,SDC4,TBC1D3H,DAB2,RIMS3,PTEN,FMR1,STX1A,TSPAN1,S…
GO_CELLULAR_RESPONSE_TO_EXTERNAL_STIMULUS	0.34536	1.35563	0	0.268679	264	217	PCK1,WNT4,FOXA2,HMOX1,RNF152,ATF3,KCNK4,WNT2B,PCSK9,GABARAPL1,ULK1,ZFYVE1,P2RX7,PTGS2,COL1A1,PDK4,SIRT2,RRAGC,KIF26A,NR4A2,MAP1LC3B2,IL1B,HABP4,CDKN2B,NUAK2,CCL5,TNFRSF10B,MAP1LC3A,AKR1C3,ATP1A2,GABARAPL2,IRF1,CTSL2,PDE2A,UCP2,PPP1R15A,PTGER4,FNIP1,CDKN1A,ABP1,CPEB4,GLUL,BCL10,USP33,ATF4,PIM1,GADD45A,SLC38A2,PDK2,VLDLR,MAP3K2,SLC9A1,MAPK3,ATG14,TSC1,FOS,IL15,TLR3,GSK3B,FOXO1,SPHK1,SRF,RRAGD,PPM1D…
GO_CELLULAR_RESPONSE_TO_STARVATION	0.374957	1.35497	0.047619	0.268704	117	104	PCK1,WNT4,RNF152,ATF3,WNT2B,PCSK9,GABARAPL1,ZFYVE1,PDK4,SIRT2,RRAGC,MAP1LC3B2,NUAK2,MAP1LC3A,AKR1C3,GABARAPL2,CTSL2,UCP2,PPP1R15A,FNIP1,CDKN1A,ABP1,CPEB4,GLUL,USP33,ATF4,SLC38A2,VLDLR,ATG14,FOXO1,SPHK1,RRAGD,PPM1D,ALB,SLC2A1,ZC3H12A,WDR59,MTMR3,SLC39A4,BMPR2,RRAGA,SRD5A1,PIK3C3,FOXA3,ATG5,SIRT1,KLF10,RALB,SREBF2,SREBF1,GAS6,NPRL2,FBXO22,CAV1,HFE,UPP1,RRP8,KIAA1324,PMAIP1,EIF2AK3,ATG7,BHLHA15,PRKA…
GO_POSITIVE_REGULATION_OF_INTERLEUKIN_1_PRODUCTION	0.461194	1.35485	0.118421	0.268894	36	24	CCL20,SAA1,NLRP2,P2RX7,NLRP3,TRIM16,IFNAR1,HDAC2,JAK2,HSPB1,AIM2,CASP1,GSDMD,ISL1,PANX1,HMGB1,CARD8,SMAD3,TLR4,IFI16,LGALS9,PYCARD,NOD1,NLRP1
GO_REGULATION_OF_OLIGODENDROCYTE_DIFFERENTIATION	0.51975	1.35501	0.140625	0.269158	29	22	CXCR4,DUSP10,SLC45A3,SIRT2,DLX2,TP73,HES1,RHEB,HDAC2,DLX1,NF1,ID2,PPARG,ID4,CTNNB1,WDR1,NOTCH1,TNFRSF21,MTOR,PRMT5,BMP4,ZNF488
GO_REGULATION_OF_CHROMATIN_BINDING	-0.373928	-1.18875	0.171429	0.269176	17	16	KAT2B,HMBOX1,CTBP2,SENP2,ZNF304,MED25,CTNNB1,PPP3CA,PYGO2,WAPAL,BTAF1,FBXO18,MEPCE,TDG,KDM4D,NFATC4
GO_OXIDOREDUCTION_COENZYME_METABOLIC_PROCESS	0.382573	1.35379	0.0588235	0.269794	107	87	PGAM2,ALDOC,PFKFB4,ENO2,PFKFB3,HK2,GPI,LDHA,HMGCR,PGK1,ASPDH,PFKFB2,GAPDH,AFMID,DHTKD1,IDH1,TKT,NAMPT,HK1,PGAM1,ENO3,DCXR,PDHX,TPI1,PDHB,PFKL,COQ5,H6PD,NADK,NMNAT1,PFKFB1,ENO1,ME1,PFKP,CYB5R4,TP53I3,PGLS,ADCK3,HK3,PDSS2,BPGM,NADSYN1,ALDOA,KCNAB2,PFKM,PGD,NUDT12,DERA,PRDX5,IDH3B,PGM2,KYNU,MDH1,DLD,PGM1,NADKD1,SHPK,G6PD,COQ4,DLST,NDUFA9,COQ6,PNP,COQ7,OGDH,GALK1,IDH3G,NNT,TALDO1,ADPGK,NAPRT1,MDH2,CO…
GO_SENSORY_ORGAN_MORPHOGENESIS	0.358153	1.35379	0.0222222	0.270335	239	173	FRZB,INSIG1,TBX2,VEGFA,WNT2B,NR4A3,PROX1,SLITRK6,MYO15A,INSIG2,TH,CALB1,LHX1,ROM1,WNT9A,HOXA2,WDR19,PAX8,HOXC13,VAX2,MAFB,EYA1,GRHL3,TSHZ1,USH1G,GATA2,ATP8A2,CDON,STRC,SIX2,GATA3,DVL2,PDZD7,PTPRM,RARB,SIX4,SOBP,FBN1,NTN1,ZEB1,WNT2,STRA6,ABR,SHROOM2,FZD3,SDK1,HOXA1,MAPK3,VANGL2,KDM2B,FSCN2,TBC1D20,MYO7A,COL5A2,MSX1,MEIS1,STAT3,ALDH1A3,OSR1,TFAP2A,SP3,FOXE3,TMIE,PRDM1,OSR2,MFAP2,TOPORS,TWIST1,RPL38…
GO_REGULATION_OF_ENDOCYTOSIS	0.372225	1.35304	0.0232558	0.270816	199	148	C2,CCL2,PTX3,TNF,VEGFA,PCSK9,STON1,PRTN3,CLIP3,TFR2,DLG4,PRKCG,C3,GATA2,IL1B,SDCBP,C4A,ANO6,AGER,DNM2,UNC119,ABCA7,PACSIN1,RAB17,RAB5B,SCARB1,RAB4B,ABR,DAB2,PTEN,TSPAN1,SMAP1,SNX3,ATXN2,CAMK1D,CBL,ARF6,CD63,MFGE8,ALOX15,SYT7,MERTK,SYNJ1,B2M,BTBD9,VTN,ITGB1,SNX33,RAB5A,APOC1,EPN2,PROS1,VPS28,PTPN1,CD14,PLD2,BIN1,RABGEF1,C4B,SCYL2,CYBA,ARRB1,ANXA2,RAB27A,C4BPB,ARF1,ITGAV,GAS6,RAB4A,RAC1,PLCG2,AHI1,…
GO_CHROMATIN_MODIFICATION	-0.213555	-1.18576	0	0.271095	539	478	FOXA2,L3MBTL4,PADI2,AURKC,BRD8,KDM3A,PER1,PRDM2,FOXP3,ING1,PRMT2,PHF21A,HIPK4,KDM4B,HDAC5,DPF3,TSPYL2,SIRT2,USP49,EYA1,HIST1H4K,CHD5,KDM6A,GATA3,RYBP,HDAC9,CBX7,CENPC1,HMGN3,JHDM1D,UBE2B,PRDM6,ARID5B,NEK11,HMGN5,PHF1,SMARCD3,SAP30,KDM4C,PER2,BAZ2A,HIST1H4J,KDM6B,PRKCA,PRDM16,LOXL2,KAT2B,WHSC1L1,SMARCAD1,CHD2,CBX4,FAM175A,MBIP,ARID4B,ATXN3,DAPK3,SATB1,BCORL1,MLL,ATF2,RPS6KA5,ING4,JARID2,TTF1,PRKCD…
GO_CENTROSOME_DUPLICATION	-0.37744	-1.18583	0.181818	0.271442	32	31	ARHGEF10,BRSK1,CETN2,USP33,CCP110,KIAA0753,CEP152,CNTROB,CEP135,OFD1,NDE1,TUBGCP5,TUBGCP2,C2CD3,FBXW5,PKD2,CEP192,TUBGCP6,CDK2,ROCK2,CEP72,STIL,PLK4,TUBGCP3,SASS6,TUBGCP4,CDK5RAP2,CEP63,CENPJ,BRCA2,WDR62
GO_POSITIVE_REGULATION_OF_PRODUCTION_OF_MOLECULAR_MEDIATOR_OF_IMMUNE_RESPONSE	0.439366	1.35088	0.133333	0.271807	64	42	IL6,CD74,NR4A3,GPRC5B,DEFB103A,HLA-A,HLA-E,GATA3,HPX,TNFSF13,NLRP3,RSAD2,TRAF6,BCL10,TRIM6,STX4,B2M,CD40,KLK7,SEMA7A,VAMP3,PRKCZ,TRAF2,TGFB1,SPON2,FZD5,KLK5,PAXIP1,F2RL1,MALT1,STAT6,MAP3K7,CLCF1,EXOSC3,MSH6,TLR4,IL4R,XBP1,TNFRSF14,MZB1,WHSC1,UNG
GO_ESTABLISHMENT_OF_CELL_POLARITY	-0.277473	-1.18586	0.107143	0.271832	88	71	EYA1,BRSK1,STK11,HES1,GSK3B,LLGL2,ARF6,RICTOR,MPP5,UST,SDCCAG8,RAB11FIP2,DYNLT1,PARD3,PTK2,PRKCZ,SNX27,MPP7,HTT,FRMD4B,GOLPH3,CYTH3,PKD1,PRKCI,RAP2A,RAB10,GBF1,NDEL1,WEE1,CLASP1,MYO18A,AMOTL1,MARK2,FBF1,AMOT,NDE1,KIF26B,MAP4,PTK7,WDR81,NEK3,ARHGEF11,FGF13,NUMA1,PAFAH1B1,LLGL1,SPRY2,ZW10,DOCK7,MYH9,GPSM2,SCRIB,FRMD4A,CENPA,SIPA1L3,SLC9A3R1,FSCN1,ARHGEF2,EZR,MAP1B,NDC80,SPAG5,WDR43,WWC1,BRSK2,MSN,C…
GO_MULTICELLULAR_ORGANISMAL_HOMEOSTASIS	0.360375	1.35125	0.010989	0.271851	272	176	CD7,EDN2,SCNN1B,IL1A,TP53INP2,FLG,VEGFA,NR4A3,NAPSA,ARRDC3,CUBN,NXNL2,ALOXE3,P2RX7,NR1D1,BBS12,AKR1B1,AVPR2,PPARGC1A,LEPR,GRHL3,ABCA4,USH1G,CTSK,GATA2,IL1B,ALOX12,SCNN1A,AMPD3,MUC4,STK11,SPATA7,AQP3,CLN8,POTEE,TRAF6,AZGP1,LIPA,POTEF,KRAS,MLL,CLDN4,DFNB31,FOXO1,GCNT2,TPP1,EPAS1,FLT3LG,RAC2,RAB3D,PRCP,F2R,B2M,CIB2,SRF,NPHP3,CTGF,DRAM2,ALB,BTBD9,ACACA,ITGB1,SLC11A2,PRDX1,CXADR,PRKACA,STAT3,PIK3CA,C1…
GO_MITOTIC_CYTOKINESIS	-0.37999	-1.18616	0.25	0.27191	31	29	MYH10,MITD1,SNX33,BBS4,RHOA,USP8,STAMBP,CNTROB,SPAST,CUL7,BIN3,CHMP4B,RASA1,APC,KIF20A,CKAP2,STMN1,SNX9,KIF4B,CEP55,GTPBP8,NUSAP1,SPTBN1,RACGAP1,KIF23,KIF4A,ANLN,SNX18,PLK1
GO_POSITIVE_REGULATION_OF_ENDOTHELIAL_CELL_MIGRATION	0.434867	1.35245	0.0886076	0.271913	67	53	VEGFC,ETS1,SPARC,PDGFB,VEGFA,PROX1,PTGS2,GPR124,GATA3,ALOX12,HDAC9,CIB1,PRKCA,SASH1,SCARB1,SEMA5A,PPAP2B,PDCD6,ZC3H12A,FOXP1,THBS1,BMPR2,BCAR1,NRP1,SRPX2,RHOB,TGFB1,HSPB1,BCAS3,PRKD2,AMOTL1,STAT5A,FGFR1,PRKD1,CCBE1,AMOT,MAPK14,AAMP,ITGB1BP1,PLCG1,MET,GPLD1,AKT1,EDN1,HDAC7,ROCK2,ANXA3,PTK2B,BMP4,FGF2,NRP2,ITGB3,ANGPT1
GO_PROTEIN_HOMOTETRAMERIZATION	-0.313412	-1.18514	0.2	0.272027	59	46	CDA,CTH,GOLGA2,SRR,DCXR,CAT,GFPT1,GPX3,PFKL,ACACA,DHPS,ACOT13,CRTC2,CRTC3,RXRA,ALDOA,CRYZ,SOD2,HM13,ACADS,DECR1,GLS,ATPIF1,THG1L,IMPDH2,PCBD1,IDE,CRTC1,CBR4,ALDH5A1,SHMT2,GNMT,USP16,PPAT,HPRT1,TK1,APOA1BP,DNM1L,VASP,SHMT1,HSD17B10,PCBD2,DCTPP1,SAMHD1,ACACB,GBP5
GO_SENSORY_ORGAN_DEVELOPMENT	0.338467	1.35132	0.0206186	0.272255	493	340	FRZB,TMC1,CRYAB,INSIG1,CYP1B1,SPARC,TBX2,VEGFA,SLC17A7,WNT2B,INHBA,NR4A3,PROX1,GPM6A,FAT4,CDKN1C,KCNE2,SLITRK6,MYO15A,INSIG2,TH,ACHE,MAF,BLOC1S3,CALB1,LHX1,WNT6,ROM1,SLC4A5,WNT9A,PDGFRB,HOXA2,BCL2L11,WDR19,PAX8,HOXC13,VAX2,TMOD1,MAFB,CDKN1B,EYA1,GRHL3,TSHZ1,USH1G,GATA2,ATP8A2,WNT7B,CDON,MYH10,STRC,BFSP1,SIX2,GATA3,FOXP2,TGFB3,DVL2,PDZD7,PTPRM,RBPJ,RARB,SIX4,SOBP,FBN1,DDR1,CRYBB2,SMARCD3,CLIC4,NTN…
GO_NEGATIVE_REGULATION_OF_DEPHOSPHORYLATION	0.391677	1.35009	0.0519481	0.272326	77	61	TNF,WNK1,DLG3,ZFYVE1,DLG2,CSRNP3,CRY2,PPP4R4,KIAA1244,PPP1R15A,ELL,FKBP1B,SPOCD1,IGBP1,CAMSAP3,SWAP70,KIAA0430,SFI1,TIPRL,CSRNP2,PPP1R36,PCIF1,UBN1,CNST,IQGAP1,ZCCHC9,INPP5K,BAG4,ROCK1,MYO1D,PPP1R11,YWHAE,PPP1R35,SPRED1,GPATCH2,SEMA4D,FARP1,FKBP15,FKBP1A,WDR81,ELFN2,SH2D4A,CD2BP2,MASTL,AKAP1,PPP1R37,RBM26,YWHAB,CEP192,CASC5,ROCK2,PPP1R26,LMTK3,TGFB2,PKMYT1,MKI67IP,PPP2R4,MPHOSPH10,IKBKB,SYTL2,RRP…
GO_NEGATIVE_REGULATION_OF_CELLULAR_RESPONSE_TO_GROWTH_FACTOR_STIMULUS	0.381844	1.34935	0.0909091	0.272555	121	88	WNT4,CHRD,CXCL13,SULF1,GPR124,FUZ,SPG20,MMRN2,LTBP1,GATA3,SNX25,TGFB3,FBN1,TGFBR3,VASN,DNM2,PRDM16,ADAM17,FAM89B,ONECUT1,PPM1A,ENG,CHRDL1,RPS27A,STUB1,CTDSPL2,PDPK1,PDCD6,BMPER,PTPN1,NEDD4,THBS1,CD109,ONECUT2,UBA52,SIRT1,TGFBR1,SMAD6,MECOM,TWSG1,CHST11,SMURF1,NOG,TGFB1,SMAD2,GPC1,SNX6,CAV1,XDH,CAV2,MTMR4,ZNF451,PIN1,HIPK2,HTRA1,FSTL3,PEG10,NKX2-1,ADAMTS12,SLIT2,BCL9L,PBLD,TGFB1I1,GLG1,ABL1,EID2,S…
GO_REGULATION_OF_METANEPHROS_DEVELOPMENT	0.522356	1.34964	0.118644	0.272668	23	15	PDGFB,FAT4,PDGFRB,PAX8,HNF1B,CTNNB1,EGR1,LIF,WWTR1,STAT1,YAP1,PDGFA,BMP4,BASP1,MYC
GO_REGULATION_OF_T_CELL_MEDIATED_IMMUNITY	0.459737	1.35139	0.04	0.272693	52	37	P2RX7,WAS,FOXP3,HLA-A,IL23A,HLA-E,IL1B,GATA3,NLRP3,AGER,RSAD2,TRAF6,PPP3CB,C10orf54,ZBTB1,B2M,HLA-B,STX7,RIPK3,PRKCZ,IL20RB,TRAF2,FZD5,HFE,TRPM4,ZP3,DUSP22,IL7R,MALT1,HMGB1,PVRL2,CEACAM1,MAP3K7,FADD,HSPD1,PVR,IL12A
GO_NEGATIVE_REGULATION_OF_PROTEIN_SERINE_THREONINE_KINASE_ACTIVITY	0.377733	1.3518	0.0340909	0.272706	126	109	RGS2,DUSP1,WNK1,CDKN1C,DUSP10,TNFAIP3,SMPD1,HMGCR,CDKN1B,DUSP19,IL1B,MAPK8IP1,CDKN2D,CDKN2B,SORL1,PPP1R1B,PRKAG2,CIB1,KAT2B,CEBPA,CDKN2C,TP73,CDKN1A,DUSP2,DUSP16,DUSP5,DUSP8,PTEN,MBIP,DUSP3,PRKCD,GSK3B,DUSP18,HEXIM2,PPP2CA,DUSP14,APOE,PTPRJ,PTPN1,PKIB,STK38,YWHAG,DUSP4,PTPN6,SIRT1,RGS3,CBLC,FBXO7,HEXIM1,NUP62,PDCD4,PKIG,LATS2,LRP6,SFN,CAV1,MAPK7,INPP5K,FBXO31,HSPB1,AIDA,NF1,ANAPC10,HIPK3,LYN,MEN1…
GO_IMMUNOGLOBULIN_PRODUCTION	-0.330738	-1.18428	0.142857	0.272735	48	31	GCNT3,POLL,POU2F2,POLM,SWAP70,RNF168,VPREB3,LIG4,PMS2P5,GALNT2,HLA-DRB1,TCF3,TRAF3IP2,IL7R,FAS,PMS2P1,MSH3,PMS2,MLH1,RNF8,NBN,EXOSC3,MSH6,ERCC1,MSH2,CTNNBL1,POLQ,HSPD1,UNG,PRKDC,EXO1
GO_LYMPHOCYTE_ACTIVATION	0.339841	1.35014	0.0215054	0.272761	342	222	CD7,WNT4,DLL4,IL6,CD74,IKZF3,BCL6,PIK3CD,P2RX7,WAS,FOXP3,GPR183,IL21R,SEMA4A,MICB,MICA,CLEC7A,IL23A,ULBP2,LEPR,HDAC5,HLA-E,ULBP1,LGALS1,MAFB,KLF6,RELB,IL11,CDH17,GATA3,BTN3A1,HDAC9,RBPJ,FYN,BCL3,IRF1,MFNG,STK11,RSAD2,DPP4,NKAP,PTGER4,FNIP1,SOX4,ADAM17,POU2F2,PPP3CB,ZFP36L1,AZI2,FKBP1B,POLM,SATB1,ONECUT1,IGBP1,NCK1,SWAP70,TSC1,PRKCD,IL15,BRAF,DLG1,RNF168,ITGB2,SKAP2,ZBTB1,MERTK,RC3H1,FLT3LG,IFNA1,…
GO_REGULATION_OF_STEROL_TRANSPORT	0.495128	1.34827	0.117647	0.273887	38	24	LRP1,NFKBIA,PLA2G10,ABCG1,LIPG,PTCH1,EGF,ABCA7,APOE,TSPO,APOC1,SIRT1,SREBF2,NR1H3,LAMTOR1,PPARG,PLTP,NR1H2,ABCA2,NUS1,ABCA12,SCP2,NFKB1,ABCA1
GO_NEGATIVE_REGULATION_OF_NF_KAPPAB_TRANSCRIPTION_FACTOR_ACTIVITY	0.396458	1.34646	0.0675676	0.275063	68	53	CYP1B1,COMMD6,TNFAIP3,FOXP3,NFKBIA,PRMT2,CYLD,TAX1BP1,IRAK2,NLRP3,PELI1,RBCK1,COMMD7,KLF4,CAT,NFKBIL1,ITCH,PSMD10,ZC3H12A,FAM105B,PIAS4,SIRT1,ARRB1,MAP2K5,TRIM37,ERBB2IP,AIM2,UFL1,RWDD3,ZNF675,GFI1,NLRC5,CDK5RAP3,NFKBID,TRAF3,PARP10,ARRB2,BMP7,USP7,COMMD1,DAP,SIVA1,ANXA4,IRAK1,TRIM21,DNAJA3,BRMS1,DAB2IP,PYCARD,PYDC2,SETD6,IRAK3,FOXJ1
GO_POSITIVE_REGULATION_OF_PROTEIN_MODIFICATION_BY_SMALL_PROTEIN_CONJUGATION_OR_REMOVAL	-0.235565	-1.18236	0.0833333	0.275114	196	179	RASD2,ARRDC3,PINK1,BIRC3,AVPR2,DNAJB2,TRIB3,EGF,RASSF5,PARK2,PELI1,GOLGA2,RAB1A,ANAPC11,TRAF6,DCUN1D1,BCL10,ARRDC4,PTEN,NDFIP2,FZR1,ARNT,PSMD10,DISC1,RPS27A,PTTG1IP,BIRC2,STUB1,SPHK1,BMI1,RASSF1,ANAPC16,STRA13,PIAS1,UBE2D1,PIAS4,SENP2,UBA52,CDK9,TOPORS,PTK2,TOLLIP,DERL1,DCUN1D4,CDC14B,RIPK2,ARRB1,PIAS3,DCUN1D3,WFS1,UBQLN1,NDFIP1,DCUN1D2,SMURF1,RNF111,PSMB9,XIAP,RNF40,FBXO22,CAV1,PSMA2,SKP1,RNF139…
GO_PITUITARY_GLAND_DEVELOPMENT	0.465475	1.3451	0.0769231	0.275375	42	25	WNT4,ETS1,SLC6A3,TBX19,GATA2,RBPJ,SOX2,CDH1,HES1,DUOX2,CREB1,SRD5A1,NOG,GLI1,PITX1,KDM1A,NKX2-1,BMP2,ALDH1A2,BMPR1A,ISL1,BMP4,GLI2,FGF8,POU3F2
GO_REGULATION_OF_AMINE_TRANSPORT	0.478576	1.3466	0.08	0.275414	72	26	TMEM27,P2RX7,DPYSL2,PINK1,ADRA2B,IL1B,PTGS1,ABAT,ATP1A2,PER2,PARK2,RAB3B,STX1A,OXTR,RAB3GAP1,ARL6IP5,ARL6IP1,SNCG,DTNBP1,ADRBK1,SEPT2,ADORA1,TOR1A,NTSR1,P2RY1,ADRA2C
GO_MUSCLE_CELL_DIFFERENTIATION	0.344465	1.34689	0.021978	0.275432	237	156	WNT4,IGFBP5,CHRNB1,ADM,ACTA1,TBX2,VEGFA,IFRD1,SOX15,PROX1,NPHS1,SYNE1,FHOD3,PDGFRB,HMGCR,LGALS1,TMOD1,CDON,MYH10,RBPJ,RARB,SIX4,SOX6,SPAG9,HINFP,SMARCD3,DYRK1B,KDM6B,BARX2,CSRP2,FLNC,KRAS,HES1,SLC9A1,CAMK2D,TSC1,GSK3B,RARA,QKI,EPAS1,MEF2A,NEXN,NEBL,SRF,ITGB1,CXADR,IFT20,TPM1,AKAP13,SORT1,BIN1,BCL9,ATG5,TMOD3,ACVR1,XK,HOMER1,MYH11,NPPA,TBX3,MTPN,CFL2,SMYD3,TANC1,REST,NPNT,CAPN3,RXRA,SGCB,EPC1,NFAT…
GO_REGULATION_OF_PRODUCTION_OF_MOLECULAR_MEDIATOR_OF_IMMUNE_RESPONSE	0.407059	1.34519	0.060241	0.275756	101	66	HMOX1,TNF,IL6,CD74,BCL6,NR4A3,GPRC5B,APLF,DEFB103A,FOXP3,HLA-A,HLA-E,GATA3,TGFB3,HPX,TNFSF13,NLRP3,RSAD2,TRAF6,BCL10,TRIM6,C10orf54,TLR3,TMBIM6,PKN1,STX4,B2M,CD40,KLK7,ATG5,SEMA7A,VAMP3,PRKCZ,TRAF2,NDFIP1,TGFB1,SPON2,FZD5,HFE,KLK5,TRPM4,PAXIP1,BST2,F2RL1,SUPT6H,IL27RA,MALT1,STAT6,MAP3K7,THOC1,TGFB2,CUEDC2,CLCF1,EXOSC3,MSH6,TLR4,IL4R,XBP1,TNFRSF14,MZB1,WHSC1,UNG,IRAK3,PRKDC,SPINK5,ANGPT1
GO_SYNAPTIC_SIGNALING	0.34689	1.34701	0.0108696	0.275802	424	230	CHRNB1,SLC6A13,FGF12,SLC6A3,RASD2,GRIK2,SLC17A7,C2CD4A,DNM1,SLC6A12,SYT11,DTNA,PPP1R9A,DLG3,RIMS1,GRIK4,P2RX7,GJC1,PPFIA4,CNIH3,TH,DLG4,ACHE,RAB3A,BAIAP3,PRKCG,NLGN3,GABRR2,CORT,DLG2,CPLX3,GPR176,STXBP1,SLC12A6,SDCBP,STX1B,BRSK1,SYT17,GPR1,SCN1B,UNC119,PARK2,GRIK5,C2CD4C,GABARAP,STX11,GPR52,KIF1B,PTEN,LIN7B,STX1A,ATXN3,RGS10,SYT5,GSK3B,GRIN3B,SYTL3,DLG1,PTPRN2,AGRN,EGR3,KCNMB4,SYT7,PDE7B,STX4,MAP…
GO_REGULATION_OF_PROTEIN_DEACETYLATION	0.445721	1.34563	0.027027	0.276026	34	34	VEGFA,BCL6,FOXP3,FRY,JDP2,USP17L2,UCN,TRPS1,CAMK2D,AKAP8L,FNTA,RIPK3,C6orf89,DYRK1A,SREBF1,ZNHIT1,TGFB1,MAPK8,TADA3,KDM5A,EP300,PRKD2,SPRED2,PRKD1,NIPBL,SPRED1,PML,NEK3,CTBP1,SKI,AKAP8,BRMS1,KIAA1967,TP53
GO_REGULATION_OF_DENDRITIC_SPINE_MORPHOGENESIS	0.488706	1.34526	0.0666667	0.276173	30	22	DNM3,PPP1R9A,EFNA1,NLGN3,EPHA4,PTEN,SRCIN1,ITPKA,BAIAP2,CDK5,LRRK2,TIAM1,CAPRIN2,PAFAH1B1,NGEF,CAPRIN1,PDLIM5,MARCKS,CFL1,LRP8,SIPA1L1,EEF2K
GO_REGULATION_OF_PROTEIN_OLIGOMERIZATION	0.469683	1.34573	0.0735294	0.276261	35	28	BMF,HIST3H3,MMP1,BBC3,BCL2L11,SORL1,CLDN7,BCL11A,TMC8,SMCR7,PMAIP1,GNB2L1,BID,CRBN,BIK,AIM2,PEX14,CLU,FAS,HRK,PEX5,IDE,SNX9,BAX,SRC,DNM1L,SH3GLB1,TP53
GO_POSITIVE_REGULATION_OF_MRNA_METABOLIC_PROCESS	-0.319162	-1.18142	0.135135	0.276332	45	37	HSPA1A,CPEB3,C11orf35,ZFP36,GTPBP1,RC3H1,BTG2,ZC3H12A,SF3B4,NCBP2,PABPC1,SNW1,UPF1,CNOT7,CDC73,TNRC6B,CNOT8,CNOT1,ZC3HAV1,PAF1,SNRNP70,NANOS1,POLR2G,DAZAP1,EIF2C2,RBMX,TNRC6C,LEO1,PRPF19,HSPA8,CCNB1,ZFP36L2,NCBP1,PNPT1,THRAP3,TRA2B,HNRNPR
GO_POSITIVE_REGULATION_OF_PROTEIN_OLIGOMERIZATION	0.543882	1.34324	0.142857	0.277014	22	17	BMF,MMP1,BBC3,BCL2L11,SMCR7,PMAIP1,GNB2L1,BID,BIK,AIM2,FAS,HRK,IDE,SNX9,BAX,SH3GLB1,TP53
GO_REGULATION_OF_B_CELL_MEDIATED_IMMUNITY	0.472982	1.34342	0.123288	0.277101	41	27	LTA,TNF,BCL6,APLF,FOXP3,C3,HPX,TNFSF13,CD40,PTPN6,C4BPB,NDFIP1,TGFB1,PAXIP1,SUPT6H,IL27RA,SUSD4,PVRL2,STAT6,THOC1,CLCF1,EXOSC3,MSH6,WHSC1,UNG,FOXJ1,CD226
GO_REGULATION_OF_EPITHELIAL_CELL_MIGRATION	0.350264	1.34199	0	0.277112	166	130	DLL4,VEGFC,ETS1,SPARC,EPB41L4B,PDGFB,VEGFA,CXCL13,PROX1,PTGS2,EFNA1,GPR124,SEMA4A,EPB41L5,HDAC5,HBEGF,MMRN2,GLIPR2,GATA3,ALOX12,HDAC9,PTPRM,AGER,CIB1,PRKCA,SASH1,HYAL1,ENPP2,SCARB1,KLF4,STARD13,STC1,SEMA5A,CD63,RAB25,VASH1,PRCP,PPAP2B,PDPK1,CCDC23,APOE,PDCD6,BMPER,ZC3H12A,SH3BGRL3,TACSTD2,FOXP1,THBS1,BMPR2,CAPN7,HDAC6,BCAR1,PTK2,CTSH,ADAM9,PDCD10,NRP1,SRPX2,RHOA,RHOB,TGFB1,RREB1,PRKCE,MAP2K5,HSPB…
GO_NEGATIVE_REGULATION_OF_CELL_DEVELOPMENT	0.352246	1.34269	0.0215054	0.277486	303	216	FOXA2,FRZB,DACT3,DNM3,IFRD1,GPR37L1,MYCN,DUSP10,C16orf45,NGFR,LRP1,EFNA1,IRX3,SEMA4A,SEMA3G,NLGN3,HOXA2,FUZ,SIRT2,PAX8,LGALS1,SPG20,DLX2,KCTD11,IL1B,NKX6-1,RNF10,SORL1,SEMA6C,KLK8,SEMA3E,ITM2C,TRIM62,SEMA6B,CIB1,VASN,NTN1,EPHA4,SOX2,LRP4,DPYSL3,TP73,SRGAP2,KIAA0319,CBFA2T2,SEMA3C,GDI1,PTEN,TBX6,HES1,CTDP1,SEMA5A,GSK3B,AP1AR,SPP1,GPR173,ARF6,BAG5,RAP1GAP,SEMA4G,NOTCH3,HOOK3,BCL11A,B2M,SEMA4B,PPP2C…
GO_CARBOHYDRATE_HOMEOSTASIS	0.380627	1.34348	0.0229885	0.277534	170	127	PCK1,IGFBP5,IL6,HK2,PPP1R3G,GPI,GPRC5B,NMB,MBD5,NGFR,TH,PPARGC1A,PDK4,LEPR,SLC2A4,FOXO3,LGALS1,IL1B,CRY2,PTCH1,PDK3,SESN2,AGER,STK11,IRS2,GRIK5,SIDT2,UCP2,VGF,CEBPA,PTGER4,SOX4,HK1,INSR,PDK2,MCU,FOXO1,GK,PTPRN2,PRCP,SRF,AACS,RAB11FIP5,CRY1,ERO1LB,PRKACA,STAT3,ERN1,SLC24A6,PIK3CA,RAB11FIP2,VPS13C,DHPS,PTPN2,CYB5R4,FOXA3,SIRT1,ADIPOR1,CYBA,OGT,FN1,WFS1,ICAM1,HK3,GAS6,CRTC2,BAD,ADIPOR2,MLXIPL,INPP5K…
GO_REGULATION_OF_PHOSPHOLIPASE_ACTIVITY	0.473437	1.34203	0.0945946	0.277574	64	35	RGS2,S1PR4,PLCB2,LRP1,PDGFRB,CCL5,CYR61,PRKCD,PLA2R1,PDPK1,TXK,ARF4,PRKCZ,GNA13,GNA15,FGFR3,LPAR2,PRKCE,GNAQ,ABL2,FGFR1,EDNRA,PLA2G1B,FGFR2,ARL1,ABL1,LPAR1,ANXA1,EGFR,ANXA8,MARCKS,RASGRP1,PPT1,BICD1,FGF2
GO_NEGATIVE_REGULATION_OF_EPITHELIAL_CELL_APOPTOTIC_PROCESS	0.458697	1.34228	0.111111	0.277579	35	20	ANGPTL4,NDNF,TNFAIP3,IL11,GATA3,TNIP2,BRAF,SEMA5A,WFS1,ICAM1,GAS6,MAPK7,CAST,TCF7L2,NFE2L2,ABL1,MTOR,PDX1,SERPINE1,ANGPT1
GO_POSITIVE_REGULATION_OF_ADAPTIVE_IMMUNE_RESPONSE	0.402588	1.34263	0.0526316	0.277617	73	52	LTA,TNF,P2RX7,FOXP3,HLA-A,IL23A,HLA-E,C3,IL1B,GATA3,HPX,TNFSF13,SOCS5,NLRP3,RSAD2,TRAF6,ZBTB1,B2M,HLA-B,CD40,STX7,SIRT1,PRKCZ,TRAF2,RIPK2,TGFB1,FZD5,HLX,PRKCQ,PAXIP1,ZP3,EIF2AK4,IL27RA,ANXA1,MALT1,NLRP10,PVRL2,STAT6,MAP3K7,CLCF1,ADA,EXOSC3,MSH6,FADD,IL6ST,PYCARD,WHSC1,HSPD1,PVR,UNG,IL12A,CD226
GO_PEPTIDE_HORMONE_PROCESSING	0.515002	1.34009	0.0793651	0.277716	32	18	CPE,PCSK5,SCG5,BACE2,CGB,ERO1LB,CORIN,ATP6AP2,ACE2,ECE1,ENPEP,PCSK2,MME,ACE,CTSZ,FURIN,PCSK7,PCSK6
GO_NEURON_PROJECTION_MORPHOGENESIS	0.33835	1.33958	0.0217391	0.277737	402	263	FEZF1,CNTNAP1,VEGFA,KLF7,NR4A3,VCL,SPTB,GPM6A,ULK1,NGFR,SLITRK6,DPYSL2,DLG4,EFNA1,PLA2G10,RAB3A,SEMA4A,LHX1,NLGN3,CSF1R,HOXA2,VAX2,KIF26A,FOXD1,NR4A2,STXBP1,CELSR3,ATP8A2,BRSK1,MYH10,GATA3,SEMA6C,PTPRM,FYN,KLK8,ZSWIM6,SCN1B,DNM2,STK11,NTN1,PACSIN1,EFNB3,EPHA4,FEZ1,LRP4,DPYSL4,SRGAP2,EGR2,SEMA3C,LHX4,EFNA2,LAMA2,FZD3,PPP3CB,SIAH2,USP33,TMEM106B,MNX1,PTEN,KRAS,PARD6B,VLDLR,RPS6KA5,MAPK3,NCAM1,VANGL…
GO_SENSORY_PERCEPTION_OF_PAIN	0.446085	1.34085	0.0789474	0.277764	75	40	KCNK4,ALOXE3,P2RX7,NGFR,FAM134B,PTGS2,DLG2,PTGS1,FYN,NLGN2,ALOX5,MAPK3,MC1R,BDKRB1,P2RY2,MECP2,PAWR,P2RX4,NIPSNAP1,SCN3B,SCN9A,CDK5,EDNRA,EDNRB,MME,HOXD1,NR2F6,ITGA2,ARRB2,MAPK1,LXN,SGK196,EDN1,ADORA1,ANO1,NMU,HOXB8,NTSR1,P2RY1,TACR1
GO_POSITIVE_REGULATION_OF_LOCOMOTION	0.341317	1.34082	0.03125	0.277829	420	310	CCL20,EDN2,CCL2,FIGF,TNF,VEGFC,IL6,ETS1,SPARC,CD74,EPB41L4B,PDGFB,VEGFA,S1PR1,CXCL13,PROX1,GRB7,PIK3CD,RARRES2,PTGS2,GPR124,LRRC15,SEMA4A,SEMA3G,COL1A1,IL23A,ITGA5,DAPK2,EPB41L5,PDGFRB,SNAI2,CSF1R,FAM110C,CXCL1,LGALS1,HBEGF,FAM115C,TMPRSS2,IL1B,SDCBP,PLVAP,GLIPR2,CXCL3,GATA3,CCL5,ALOX12,HDAC9,IL8,SEMA6C,ANO6,DDR2,CYR61,SPAG9,SEMA3E,AGER,SEMA6B,CIB1,PRKCA,TRIM38,NTN1,SASH1,IRS2,HYAL1,IL6R,PTGER4,E…
GO_RESPONSE_TO_EXTRACELLULAR_STIMULUS	0.344316	1.34026	0	0.27785	441	322	PCK1,WNT4,C2,CCL2,PYY,FOXA2,LTA,HMOX1,RNF152,ESR2,ADM,IL6,ATF3,SPARC,ACTA1,DDIT3,WNT2B,MTHFR,PCSK9,GABARAPL1,PROX1,ULK1,LDHA,ZFYVE1,P2RX7,PYY2,TH,PTGS2,HMGCS1,COL1A1,PPARGC1A,PDK4,HMGCR,PPARD,SIRT2,RRAGC,KIF26A,NR4A2,MAP1LC3B2,IL1B,LIPG,ACSL1,THRA,CDKN2D,CDKN2B,NUAK2,CCL5,PPARA,GIPR,MAP1LC3A,GSN,UCN,TBXA2R,AKR1C3,AGER,GABARAPL2,ACVR1C,CTSL2,ALOX5,SOCS3,UCP2,VGF,AQP3,ASS1,PPP1R15A,FNIP1,CDKN1A,ABP…
GO_REGULATION_OF_TUMOR_NECROSIS_FACTOR_MEDIATED_SIGNALING_PATHWAY	0.399405	1.34129	0.108108	0.277922	50	44	TNF,HSPA1A,HSPA1B,CLIP3,TNFAIP3,BIRC3,CYLD,TAX1BP1,NOL3,PARK2,IKBKG,RBCK1,TRADD,RPS27A,BIRC2,SPHK1,FAM105B,PELI3,PIAS4,PTPN2,TNFRSF1A,UBA52,RFFL,TRAF2,GAS6,CPNE1,CASP8,GNB2L1,ZNF675,F2RL1,HIPK1,SHARPIN,UBB,GSTP1,RIPK1,RNF31,TRAF1,CHUK,SYK,IKBKB,PYCARD,PYDC2,MADD,TRAIP
GO_NATURAL_KILLER_CELL_MEDIATED_IMMUNITY	0.454981	1.34102	0.144737	0.278013	26	22	RAET1G,KLRD1,MICB,MICA,ULBP2,ULBP1,LYST,PRDX1,VAMP2,PTPN6,VAMP7,RAB27A,RAET1L,CEBPG,ULBP3,UNC13D,SLAMF7,TUBB4B,RAET1E,KLRC2,CORO1A,TUBB
GO_REGULATION_OF_LYMPHOCYTE_DIFFERENTIATION	0.379145	1.33964	0.0410959	0.278113	132	90	VNN1,IL6,INHA,CD74,IKZF3,BCL6,INHBA,TNFSF9,FOXP3,IL29,IL23A,PGLYRP3,CYLD,IL1B,GATA3,SOCS5,NLRP3,IRF1,ZEB1,NKAP,IL15,INPP5D,MMP14,RARA,EGR3,ZBTB1,RC3H1,FLT3LG,PRDM1,PTPN2,PTPN6,PRKCZ,ADAM8,FBXO7,RIPK2,PPP2R3C,NDFIP1,GAS6,ERBB2,KIAA0922,TGFB1,BAD,SOS1,GLI3,STAT5B,AP3B1,AP3D1,AXL,SART1,ID2,HLX,CLPTM1,NFKBID,NRARP,IL7R,CD46,FOXN1,RLTPR,HLA-DOA,FAS,PRELID1,ATP11C,SOX13,SOD1,CD83,ANXA1,PNP,RNF41,TGFBR2…
GO_RESPONSE_TO_ALKALOID	0.379179	1.34029	0.0649351	0.278309	137	85	CHRNB1,HMOX1,TNF,IL6,SLC6A3,DPYSL2,SMPD1,TH,FOSB,PRKCG,PPARGC1A,HDAC5,IL1B,NKX6-1,CCL5,PPARA,ABAT,KCNK1,ATP1A2,NTS,DNM2,PPP1R15A,SRR,SDK1,OXTR,GSTM2,RELA,DRD5,PEA15,CREB1,DNMT3A,NPFF,HOMER1,ICAM1,PPP2R2A,HDAC2,CHRNE,PSMB9,BAD,PRKCE,MBD1,TMED10,HTR3A,CDK5,RAPGEF3,PPARG,PRKAA1,EDNRA,MDM2,SHC1,HIF1A,TIAM1,PLAU,KIAA0146,CASP3,BCHE,PPP1R9B,UQCRC1,SLC7A11,LPHN3,SEPN1,BAX,NFKB1,EDN1,DHX15,PPP5C,ADA,PTK2…
GO_NEGATIVE_REGULATION_OF_PHOSPHORUS_METABOLIC_PROCESS	0.325275	1.33609	0	0.278576	541	412	IGFBP3,PIK3IP1,FOXA2,LMO3,TNF,DDIT4,IL6,ATF3,INHA,PDGFB,RGS2,INHBA,DUSP1,RASSF2,MSTN,ACTN3,PER1,WNK1,DLG3,CDKN1C,DUSP10,TNFAIP3,ZFYVE1,P2RX7,CDA,SMPD1,PINK1,TNIP1,LRRC15,PPARGC1A,GADD45B,HMGCR,TRIB3,APLP1,DLG2,SIRT2,CSRNP3,CDKN1B,DUSP19,IL1B,CRY2,RTN4RL2,MAPK8IP1,ERRFI1,CDKN2D,CDKN2B,SNX25,EGLN1,SORL1,PPARA,PPP4R4,PPP1R15B,UBE2B,SOCS5,AGER,PPP1R1B,PRKAG2,CIB1,KIAA1244,PARK2,PRKCA,PPP2R5A,RAPGEF1,…
GO_RESPONSE_TO_OXIDATIVE_STRESS	0.341589	1.33784	0.0106383	0.278688	352	286	HMOX1,CRYAB,VNN1,CYP1B1,IL6,ETS1,PDK1,TP53INP1,DDIT3,ERO1L,DUSP1,NR4A3,HSPA1A,MB,HSPA1B,AREG,LDHA,TNFAIP3,NOS3,NGFR,PINK1,PTGS2,AKR1B1,MICB,COL1A1,PPARGC1A,TXNIP,PDGFRB,FOXO3,SIRT2,NR4A2,GPX4,KLF6,SEPP1,IL1B,PTGS1,ARNTL,CCL5,EGLN1,KLF2,PPP1R15B,UCN,AKR1C3,PXDN,C20orf111,AGER,IL18BP,NET1,DNM2,PARK2,KDM6B,IDH1,HYAL1,KAT2B,UCP2,CLN8,STAU1,ZNF277,RRM2B,KLF4,CYP2E1,ATF4,CAT,FKBP1B,PLEKHA1,OXSR1,PDK2,S…
GO_REGULATION_OF_CELL_CELL_ADHESION	0.339432	1.33871	0.032967	0.278838	380	246	WNT4,CCL2,FOXA2,TNF,VNN1,IL6,ETS1,CD74,BCL6,NR4A3,CXCL13,HLA-DPA1,TNFSF9,FOXP3,BTN2A2,PAG1,HLA-A,IL28A,IL29,IL23A,EPB41L5,SNAI2,HLA-E,CYLD,LGALS1,MAP3K8,IL1B,GATA3,CCL5,ALOX12,PPARA,CD55,GSN,FYN,ABAT,SOCS5,KIFAP3,NLRP3,AGER,IRF1,CCDC88B,PRKCA,ZEB1,EFNB3,HLA-DRA,SOX2,DPP4,PELI1,NKAP,ASS1,TRAF6,KLF4,SPINT2,BCL10,DUSP3,CDH1,IL1RN,IL28B,HES1,NCK1,SWAP70,C10orf54,PRKCD,IL15,ITCH,GCNT2,RARA,DLG1,EGR3,R…
GO_REACTIVE_OXYGEN_SPECIES_METABOLIC_PROCESS	0.401371	1.33566	0.060241	0.278868	96	68	DDIT4,CYP1B1,PDGFB,AOX1,NOS3,P2RX7,DUOXA2,PDK4,DDAH2,ARG2,ALOX12,CYR61,DUOXA1,PXDN,GCH1,CAT,DUOX2,PLA2R1,GCHFR,GPX3,NOXO1,DRD5,CTGF,PRDX1,ATP7A,CYB5R4,CYBA,PRDX2,SOD3,SH3PXD2B,NQO1,RFK,DUOX1,SH3PXD2A,GBF1,NCF2,PMAIP1,SOD2,NDUFS4,PRDX5,LRRK2,ATPIF1,GLS2,EPHX2,PRDX4,POR,NDUFS3,IMMP2L,PRDX6,CCS,SOD1,NDUFA13,AKT1,PRDX3,NDUFS1,NNT,EDN1,GPX1,PARK7,SPR,NDUFAF2,BCL2,SLC7A2,CPS1,MAOB,BNIP3,NOXA1,CYBB
GO_REGULATION_OF_RESPONSE_TO_OXIDATIVE_STRESS	0.424614	1.33618	0.056338	0.278977	65	51	TNF,VNN1,PDIA2,NR4A3,GPR37L1,PINK1,SESN3,NOL3,SESN2,PSAP,GCH1,PARK2,ATF4,SESN1,EPOR,BAG5,P4HB,FBLN5,SZT2,HDAC6,SIRT1,MCL1,UBQLN1,MAPK7,HTRA2,HSPB1,SOD2,GNB2L1,STOX1,LRRK2,NFE2L2,HIF1A,FBXW7,FUT8,NONO,MET,SOD1,HEBP2,BMP7,AKT1,TXN,MST4,SEPN1,GPX1,HSPH1,PARK7,PYCR1,ENDOG,DHFR,SFPQ,TRAP1
GO_G_PROTEIN_COUPLED_RECEPTOR_SIGNALING_PATHWAY	0.33212	1.33824	0.01	0.279022	1193	382	CCL20,CXCR4,RAPGEF4,CCL2,PYY,FRZB,PTGER1,OR5J2,CPE,HPGD,NPR3,KISS1,CRHR1,S1PR1,ADORA2A,S1PR4,CXCL13,RGS9,RASD1,GPR37L1,GPRC5B,OPN3,AREG,DGKB,AKAP12,NMB,PYY2,SAG,LRP1,GPR183,BAI2,GPR124,BAIAP3,FPR1,AVPR2,GABRR2,AKR1C2,CORT,PLCL1,PDGFRB,CCL22,OR2A4,CXCL1,APLP1,PDE6G,GPR132,OR2H2,PAX8,GNGT2,SCG5,TAS2R41,UTS2R,GPR162,ADRA2B,GPR176,CELSR3,C3,GPR146,MRGPRD,GNG4,CXCL3,CCL5,OR13J1,OR10H2,IL8,GIPR,PSAP,OR…
GO_NEURON_PROJECTION_DEVELOPMENT	0.333009	1.33639	0.0208333	0.279048	545	371	FEZF1,ADM,CNTNAP1,IL6,VEGFA,KLF7,NR4A3,VCL,SPTB,GPM6A,EFHD1,ULK1,PPP1R9A,AREG,NGFR,SLITRK6,DPYSL2,DLG4,EFNA1,BLOC1S3,SCARF1,FRY,PLA2G10,RAB3A,SEMA4A,LHX1,NLGN3,CCDC64,CSF1R,HOXA2,SPRY3,VAX2,KIF26A,FOXD1,NR4A2,STXBP1,CELSR3,ATP8A2,RTN4RL2,BRSK1,MYH10,GATA3,SEMA6C,PTPRM,UCN,FYN,KLK8,AGER,NRTN,ZSWIM6,SCN1B,DNM2,STK11,NTN1,PACSIN1,EFNB3,EPHA4,FEZ1,LRP4,DPYSL4,SRGAP2,EGR2,SEMA3C,LHX4,EFNA2,STRN,LAMA2,…
GO_REGULATION_OF_MAPK_CASCADE	0.325188	1.33665	0.020202	0.279071	660	480	TNXB,CCL20,CXCR4,IGFBP3,CCL2,ESR2,LMO3,TNF,SHC2,IL1A,IL6,ATF3,INHA,CD74,PDGFB,VEGFA,RGS2,GRIK2,INHBA,DUSP1,KISS1,PELI2,RASSF2,MSTN,THPO,SAA1,GDF1,PER1,GPR37L1,NPTN,DUSP10,P2RX7,NGFR,OSM,SMPD1,PINK1,INHBE,GPR183,MAP3K13,EFNA1,TNIP1,FPR1,GADD45B,PDGFRB,CSF1R,HMGCR,CCL22,TRIB3,PDE6G,TLR6,DUSP19,MAP3K8,ADRA2B,C3,IL1B,GADD45G,SDCBP,MAPK8IP1,CDON,ERRFI1,IL11,GLIPR2,GDF15,CCL5,EGF,TGFB3,SORL1,DVL2,CYR61…
GO_CELLULAR_RESPONSE_TO_INSULIN_STIMULUS	0.355664	1.33788	0.0689655	0.279158	146	122	CCL2,LPIN1,ATP6V1G2,PCSK9,ATP6V0D2,PDK4,FOXO4,SLC2A4,TRIB3,HDAC5,PIK3R3,WDTC1,ERRFI1,HDAC9,PIK3C2A,BAIAP2L1,IRS2,PDE3B,KAT2B,UCP2,NAMPT,TCIRG1,IGF1R,INSR,RHOQ,PDK2,VLDLR,GFPT1,SLC9A1,AP3S1,SH2B2,ATP6V1D,FOXO1,ATP6V0C,ATP6V1A,ATP6V0E1,RAB13,PDPK1,EIF4EBP2,ATP6V1H,GRB2,PTPN1,VAMP2,PIK3CA,RAB31,YWHAG,GAB1,PTPN2,ATP6V1E1,SRD5A1,PTPRA,SLC2A8,BCAR1,ATP6V1B2,ATP6V0B,PRKCZ,OGT,ATP6V1C1,STXBP4,SOCS7,SREBF…
GO_RESPONSE_TO_CALCIUM_ION	0.396074	1.33507	0.0617284	0.279425	115	80	TRPC1,IL6,SPARC,SCN5A,DUSP1,TNNT2,P2RX7,FOSB,JUND,TXNIP,RASA4,GIPR,AKR1C3,CLIC4,AQP3,SLC25A23,RASGRP2,GDI1,CAMK2D,FOS,BRAF,ASPH,KCNMB4,ALOX15,MEF2A,JUNB,SLC25A12,PDCD6,NEDD4,THBS1,ANXA5,HOMER1,ADAM9,PLA2G4A,MNAT1,CALM2,EPB49,CAPN3,BAD,CAV1,IQGAP1,CPNE1,ENTPD6,EP300,ALS2CR8,CPNE2,PEF1,SYT1,JUN,PPP3CA,SEC31A,AHCYL1,KCNIP2,ANXA7,HNRNPD,CALM3,D2HGDH,ALG2,CPNE3,GPLD1,ITPKB,STIM1,CALM1,KCNMB3,ANXA11,ED…
GO_CELLULAR_RESPONSE_TO_EXTRACELLULAR_STIMULUS	0.367524	1.33672	0.011236	0.279444	188	156	PCK1,WNT4,FOXA2,HMOX1,RNF152,ATF3,WNT2B,PCSK9,GABARAPL1,ULK1,ZFYVE1,P2RX7,COL1A1,PDK4,SIRT2,RRAGC,KIF26A,NR4A2,MAP1LC3B2,CDKN2B,NUAK2,CCL5,MAP1LC3A,AKR1C3,GABARAPL2,CTSL2,UCP2,PPP1R15A,FNIP1,CDKN1A,ABP1,CPEB4,GLUL,USP33,ATF4,PIM1,SLC38A2,PDK2,VLDLR,ATG14,TSC1,FOS,IL15,FOXO1,SPHK1,SRF,RRAGD,PPM1D,ALB,ITGB1,NCOA1,SLC2A1,ZC3H12A,WDR59,MTMR3,SLC39A4,BMPR2,RRAGA,USF2,SRD5A1,PIK3C3,FOXA3,ATG5,SIRT1,PAW…
GO_NEGATIVE_REGULATION_OF_REACTIVE_OXYGEN_SPECIES_METABOLIC_PROCESS	0.46752	1.33676	0.102941	0.279833	42	29	CRYAB,ESR2,HK2,MYCN,PINK1,SIRT2,PARK2,PTGER4,TSPO,ZC3H12A,STAT3,TFAP2A,HDAC6,ATG5,CAV1,ATP2B4,SIRT5,PON3,C12orf5,HIF1A,GLA,ACP5,BECN1,AATF,VDAC1,BCL2,BNIP3,TRAP1,BRCA1
GO_REGULATION_OF_GLUCOSE_IMPORT	0.423182	1.33685	0.128571	0.28024	60	44	TNF,HK2,NGFR,RARRES2,PIK3R3,FAM132A,PRKAG2,CLTCL1,IRS2,LMBRD1,INSR,RHOQ,PEA15,RTN2,RNASEL,PRKCZ,APPL1,ADIPOR2,CREBL2,PRKCI,RAP1A,REPIN1,ENPP1,ARPP19,PRKAA1,NFE2L2,PTPN11,ASPSCR1,PIK3R2,SIRT6,MAPK14,KIAA0528,CAPN10,OSBPL8,AKT2,MARCKS,AKT1,GRB10,RPS6KB1,GSK3A,MZB1,PIK3R1,IRS1,FGF19
GO_POSITIVE_REGULATION_OF_RESPONSE_TO_BIOTIC_STIMULUS	-0.365845	-1.1784	0.25	0.280463	41	28	LY96,DEFB103A,USP17L2,PRKCA,SASH1,TRAF6,MAPK3,KLK7,PUM1,DHX58,CYBA,RIPK2,LRSAM1,PUM2,KLK5,TBK1,F2RL1,ZC3HAV1,DDX60,TRIM15,PVRL2,ANKRD17,HSPD1,PVR,NOD1,IL12A,CD226,BMP6
GO_ASPARTATE_FAMILY_AMINO_ACID_METABOLIC_PROCESS	-0.295332	-1.17761	0.25	0.281507	55	49	MTHFR,CRYM,DDO,ASS1,AGPHD1,AASS,ASPA,NMNAT1,ASRGL1,PLOD1,GCAT,AHCYL2,GOT1,APIP,SMS,AGXT2L2,MTHFD2L,DLD,MRI1,ASNS,EIF2B4,AHCYL1,ENOPH1,EIF2B2,DLST,SLC25A21,OGDH,ALDH7A1,PHGDH,THNSL1,ADI1,MTAP,GNMT,EIF2B1,MSRA,NMNAT2,ASNSD1,NIT2,ADSS,AHCY,MTRR,GOT2,NMNAT3,GCDH,MTR,THNSL2,AASDHPPT,MTHFD1,AADAT
GO_POSITIVE_REGULATION_OF_NEURON_DEATH	0.416365	1.33393	0.0933333	0.281604	67	56	DDIT4,GRIK2,DDIT3,PCSK9,NGFR,BBC3,FOXO3,BCL2L11,AGER,PARK2,GRIK5,ATF4,ATF2,GSK3B,APOE,MAP3K11,TFAP2A,PAWR,ELK1,MCL1,CDC34,CASP9,PICALM,ATM,BAD,NQO1,NF1,PIN1,CDC42,SRPK2,PMAIP1,UBE2M,MAP2K7,CDK5,EPHA7,TP53BP2,JUN,DAXX,CLU,CTNNB1,FBXW7,CASP3,ABL1,ITGA1,CASP2,BAX,TGFB2,ZNF746,AIFM1,HDAC4,MTOR,IKBKB,EIF2S1,MAP3K5,AIMP2,TP53
GO_NEGATIVE_REGULATION_OF_ENDOTHELIAL_CELL_MIGRATION	0.460638	1.33342	0.146667	0.281873	39	28	DLL4,CXCL13,HDAC5,MMRN2,PTPRM,AGER,KLF4,STARD13,STC1,VASH1,CCDC23,APOE,THBS1,PDCD10,RHOA,TGFB1,MAP2K5,CSNK2B,SLIT2,SYNJ2BP,NR2F2,ITGB1BP1,SP100,HMGB1,NOTCH1,SERPINF1,DAB2IP,FGF2
GO_REGULATION_OF_SMOOTH_MUSCLE_CELL_DIFFERENTIATION	0.530186	1.33305	0.171429	0.282017	20	16	PDGFB,FOXO4,PRDM6,SMARCD3,ZEB1,CTH,OLFM2,MED28,SRF,TGFB1,EREG,HEY2,FGFR2,ANKRD17,BMP4,GPER
GO_MODULATION_OF_TRANSCRIPTION_IN_OTHER_ORGANISM_INVOLVED_IN_SYMBIOTIC_INTERACTION	-0.40939	-1.17664	0.282051	0.282507	22	17	CCL5,SP1,REST,SNW1,INPP5K,EP300,TARDBP,JUN,HMGA2,HDAC1,CHD1,ZNF639,TAF11,SMARCA4,SMARCB1,TFAP4,LEF1
GO_PROTEIN_ACETYLATION	-0.249696	-1.17647	0	0.282734	129	112	PCK1,BRD8,NUPR1,PER1,CHD5,NAA25,KAT2B,MBIP,MLL,ESCO1,ATF2,ING4,FOXO1,TRIM16,YEATS2,MORF4L2,MSL1,KAT8,NCOA1,MECP2,TAF1L,SIRT1,NAA30,OGT,TAF9,TAF10,CDYL,NCOA3,APBB1,BLOC1S1,TADA1,CRTC2,EPC1,ATAT1,TADA3,MORF4L1,MSL2,BAG6,DR1,KAT6B,TAF12,EP300,SUPT7L,ELP4,YEATS4,NAA20,CPA4,KAT5,NAA60,SAP130,PHF20,CREBBP,NAT9,KAT2A,EHHADH,USP22,SUPT3H,MBD3,KAT7,TADA2B,CCDC101,PHF16,POR,BRPF3,CSRP2BP,NAA16,MED24,LDB1,N…
GO_NEGATIVE_REGULATION_OF_RESPONSE_TO_EXTRACELLULAR_STIMULUS	0.47578	1.33187	0.145161	0.283127	36	30	PINK1,QSOX1,NPC1,SNAI2,PPARA,UCN,MTM1,FEZ1,TSC1,TSPO,NENF,NPFF,VPS13C,KANK2,UBQLN1,BBS4,BBS2,FEZ2,NRBP2,PHF23,CLN3,LRRK2,CHMP4B,C12orf5,KIAA0226,SCFD1,UBQLN4,MKKS,CHMP4A,MTOR
GO_PLATELET_AGGREGATION	-0.355333	-1.17615	0.205882	0.283331	39	29	VCL,STXBP1,RAP2B,MYL9,ITGA2B,GNAS,MYL12A,PTPN6,GAS6,ILK,HSPB1,STXBP3,FERMT3,TLN1,PIK3CG,CLIC1,PIK3CB,SLC7A11,METAP1,TYRO3,MYH9,CSRP1,FLNA,FIBP,ACTG1,ACTN1,ACTB,GATA1,ITGB3
GO_REGULATION_OF_CELL_JUNCTION_ASSEMBLY	0.41099	1.332	0.0434783	0.283407	68	56	WNT4,TNF,VEGFA,EPB41L5,SNAI2,RAPGEF1,SDC4,PTEN,DAPK3,SLC9A1,TSC1,APOD,MMP14,PRKACA,EPHA3,FMN1,SNAI1,PTPRJ,LIMS1,PRKCH,THBS1,RAP1B,PTK2,ACE2,RAC1,WDPCP,EPB49,FZD5,CAV1,SLK,RAP1A,RAPGEF2,BCAS3,GJA1,CORO1C,ROCK1,PPM1F,CLASP1,PHLDB2,RHOD,ACE,PKP2,MYO1C,ITGB1BP1,S100A10,EFNA5,LDB1,DLC1,FLOT1,SRC,ROCK2,MACF1,SMAD3,RCC2,CLASP2,IKBKB
GO_VENTRICULAR_CARDIAC_MUSCLE_TISSUE_DEVELOPMENT	0.437928	1.33128	0.0759494	0.283702	45	33	DLL4,TNNT2,PROX1,FOXH1,RBPJ,TGFBR3,HEG1,TPM1,PPP1R13L,TNNI3,TBX3,FOXC1,UBE4B,RXRA,DSG2,TNNC1,PTCD2,ID2,DSP,MED1,HEY2,FGFR2,PKP2,FKBP1A,ISL1,MARCKS,C20orf160,SMAD7,NOTCH1,MYL2,ZFPM2,NRG1,NKX2-5
GO_MORPHOGENESIS_OF_AN_EPITHELIUM	0.339122	1.33053	0	0.284338	400	308	WNT4,IGFBP5,SCNN1B,DLL4,CA9,FRZB,ADM,VEGFC,IL6,TBX2,VEGFA,VCL,PROX1,MTSS1,FAT4,DLG3,AREG,MYCN,CCDC40,ADAMTS16,IRX3,LHX1,WNT6,ITGA5,EPB41L5,CSF1R,FUZ,PAX8,HBEGF,RIPK4,KLHL3,FOXD1,EYA1,GRHL3,FOXH1,WNT7B,KDM6A,PTCH1,SIX2,GATA3,EGF,DVL2,CYR61,SPINT1,RBPJ,SIX4,WNK4,DDR1,SEMA3E,RALA,CLIC4,CTSL2,NTN1,SOCS3,C5orf42,EPHA4,ARHGAP12,SEMA3C,SOX4,TRAF6,FZD3,ADAM17,SDC4,KLF4,BCL10,STARD13,KRAS,PGF,HES1,ENG,TSC…
GO_EXECUTION_PHASE_OF_APOPTOSIS	-0.297969	-1.17426	0.153846	0.285376	55	50	CIDEB,BLCAP,BBC3,DEDD2,ACVR1C,H1F0,SATB1,PRKCD,DNASE2,STK24,FNTA,BIRC2,ACIN1,PTK2,BCAP31,XKR8,HTRA2,BNIP1,CFLAR,CASP8,ROCK1,TARDBP,TAOK1,PRKCQ,HMGB2,APC,CDK5RAP3,CASP7,KPNB1,AIFM3,CASP3,CAPN10,SHARPIN,CASP2,KPNA1,AKT1,MST4,HMGB1,TOP2A,DNM1L,ERN2,CASP6,ENDOG,DICER1,GPER,DFFA,MADD,DFFB,CLSPN,FOXL2
GO_REGULATION_OF_TELOMERE_CAPPING	-0.385942	-1.17327	0.233333	0.286696	22	21	TNKS,MAPK3,PKIB,TNKS2,SMG6,ATM,NEK7,MAP2K7,RAD50,PRKCQ,MAPK1,USP7,MAPK15,MAP3K4,NEK2,NBN,TERF2,RTEL1,MAPKAPK5,PNKP,AURKB
GO_REGULATION_OF_CELL_SUBSTRATE_ADHESION	0.348193	1.32784	0.0581395	0.288732	173	127	WNT4,ABI3BP,VEGFC,VEGFA,BCL6,NDNF,AGR2,HSD17B12,CCDC80,COL1A1,ITGA5,EPB41L5,LGALS1,CYR61,DDR1,SEMA3E,CIB1,NET1,DNM2,FZD4,SDC4,PTEN,ATXN3,DAPK3,ONECUT1,SLC9A1,TSC1,APOD,BRAF,GSK3B,MMP14,AP1AR,GCNT2,ALOX15,DISC1,RAC2,NINJ1,VTN,PLEKHA2,ITGB1,EPHA3,FMN1,PTPRJ,LIMS1,TACSTD2,THBS1,ONECUT2,PTK2,PRKCZ,MYADM,FN1,RAC1,MINK1,WDPCP,ILK,RREB1,NPNT,EPB49,ACER2,FZD7,SLK,JAK2,PRKCE,RAC3,SPOCK1,BCAS3,NF1,CDC42,RE…
GO_POSITIVE_REGULATION_OF_SEQUENCE_SPECIFIC_DNA_BINDING_TRANSCRIPTION_FACTOR_ACTIVITY	0.350867	1.3278	0.0555556	0.28884	228	178	ESR2,TNF,IL6,VEGFA,HSPA1A,HSPA1B,PINK1,MAP3K13,NFKBIA,PPARGC1A,PPP2R5B,HDAC5,EDA,RIPK4,TRIM31,IL1B,NFKB2,NKX6-1,DVL2,DDR2,IRAK2,ARID5B,MID2,NLRP3,AGER,TERF2IP,TRIM62,CARD14,CIB1,UBE2V1,TRIM38,FZD4,WNT2,IL6R,IKBKG,CTH,TRAF6,RBCK1,BCL10,CAT,PTEN,KRAS,TRADD,ATF2,RPS6KA5,TIRAP,TLR3,CAMK1D,TRIM13,ITGB2,RPS27A,MAVS,PPAP2B,RELA,SPHK1,SRF,CD40,RIPK3,PRKCH,TRIM5,TAB2,UBA52,NFKBIB,SAV1,PRKCZ,GTF2A2,TRAF2,A…
GO_REGULATION_OF_VESICLE_FUSION	0.402823	1.32697	0.0972222	0.29002	62	54	TMEM27,RAB3A,SGSM1,TBC1D15,STXBP1,TBC1D3C,TBC1D8B,EVI5L,TBC1D25,GRIK5,RUNDC1,TBC1D3H,TBC1D2B,EVI5,TBC1D22A,VPS18,TBC1D22B,TBC1D12,ANXA2,PLA2G4A,ADPRHL1,SGSM3,TBC1D10A,TBC1D10B,TBC1D1,VPS11,TBC1D5,TBC1D9,SYT1,TBC1D4,TBC1D9B,TBCK,RABGAP1L,RABGAP1,KIAA0528,TBC1D8,ANKRD27,GRTP1,TRIM9,VPS16,TBC1D13,VPS41,STXBP6,AKT2,ANXA1,SGSM2,TBC1D2,USP6NL,DOC2B,TBC1D16,TBC1D14,ADPRH,CORO1A,TBC1D30
GO_ACTIN_MEDIATED_CELL_CONTRACTION	0.431963	1.32591	0.08	0.29189	74	48	FGF12,ACTA1,SCN5A,TNNT2,ACTN3,KCNE2,GJC1,NEB,EPB41L5,TNNT3,TMOD1,KCNH2,SCN1B,SNTA1,SLC9A1,CAMK2D,MYL6B,TNNT1,TPM1,FRMD6,TNNI3,MYL6,NEDD4L,SCN3B,GJA1,TNNC2,ROCK1,TNNC1,TPM2,PKP2,VIM,TNNI2,CACNA2D1,KIAA1598,TPM4,PARVA,TCAP,TPM3,MYH3,MYL2,DES,GPD1L,EMP2,GJA5,ANK2,NUP155,KCNQ1,VIL1
GO_INACTIVATION_OF_MAPK_ACTIVITY	0.435126	1.32544	0.142857	0.291952	26	23	DUSP1,DUSP10,DUSP2,DUSP16,DUSP5,DUSP8,MBIP,DUSP3,DUSP18,PPP2CA,DUSP14,DUSP4,RGS3,CAV1,SPRED2,DUSP22,SPRED1,GPS2,DUSP9,PPP2R1A,DUSP7,GPS1,DUSP6
GO_EMBRYONIC_CAMERA_TYPE_EYE_MORPHOGENESIS	0.536159	1.32566	0.163636	0.291982	24	17	TBX2,PROX1,TH,ZEB1,STRA6,KDM2B,ALDH1A3,TFAP2A,SP3,TWIST1,FZD5,FRS2,HIPK2,HIPK1,BMP7,ARID1A,PHACTR4
GO_POSITIVE_REGULATION_OF_INSULIN_SECRETION	0.427848	1.326	0.0789474	0.292275	66	44	TMEM27,PPARD,NKX6-1,PFKFB2,GIPR,FAM132A,ABAT,NLGN2,IRS2,SOX4,PPP3CB,GLUL,MCU,STX4,AACS,ARRB1,PLA2G6,BAD,PHPT1,JAK2,PRKCE,GLUD1,NNAT,GJA1,C2CD2L,PFKM,NCOA6,TARDBP,TRPM4,TCF7L2,HLA-DRB1,SERP1,HIF1A,PSMD9,SRI,CAPN10,ISL1,GPLD1,DOC2B,OXCT1,ANO1,PDX1,GPER,VSNL1
GO_REGULATION_OF_SYSTEMIC_ARTERIAL_BLOOD_PRESSURE_BY_HORMONE	0.489657	1.32463	0.136364	0.292442	35	22	EDN2,NOS3,PCSK5,AVPR2,RPS6KA2,OXTR,DRD5,CORIN,ATP6AP2,ACE2,CYBA,ECE1,SERPINF2,NKX2-1,ENPEP,MME,HSD11B2,ACE,CTSZ,EDN1,RASL10B,TACR1
GO_POSITIVE_REGULATION_OF_MESENCHYMAL_CELL_PROLIFERATION	0.499604	1.32449	0.101449	0.292702	27	21	VEGFA,CHRD,MYCN,FOXP2,IRS2,WNT2,FGF9,FBXW4,SOX9,FGFR1,SHOX2,LRP5,CTNNB1,FGFR2,BMPR1A,TGFBR2,STAT1,SIX1,PDGFA,MYC,PRRX1
GO_NEGATIVE_REGULATION_OF_AXON_EXTENSION	0.475413	1.32477	0.0897436	0.292749	38	28	IFRD1,SEMA4A,SEMA3G,SEMA6C,SEMA3E,SEMA6B,NTN1,SEMA3C,SEMA5A,SEMA4G,BCL11A,SEMA4B,PLXNA3,SEMA7A,NRP1,RNF6,RTN4,RTN4R,CDK5,SEMA6D,SEMA3D,WNT3,SEMA4D,SEMA4F,SEMA4C,SEMA3B,SEMA3A,SEMA3F
GO_POSITIVE_REGULATION_OF_CELL_DEATH	0.320045	1.32448	0.0102041	0.292779	605	494	EGLN3,IGFBP3,FRZB,LTA,ESR2,TNF,ADM,SCIN,DDIT4,CYP1B1,IL6,ATF3,CIDEB,ID3,TP53INP1,GRIK2,BCL2A1,DDIT3,BCL6,INHBA,DUSP1,BMF,NUPR1,PCSK9,NR4A3,OSGIN1,RASSF2,FAP,ARHGEF6,CLIP3,UBD,NLRP2,MYCN,LDHA,BTG1,BNIP3L,P2RX7,NGFR,OSM,SMPD1,PINK1,PTGS2,PNMA2,BBC3,DEDD2,FAM162A,PPARGC1A,PRMT2,GADD45B,TXNIP,FOXO3,HMGCR,SIRT2,BCL2L11,SOS2,CSRNP3,CYLD,CDKN1B,IP6K2,IL1B,GADD45G,CCL5,TNFRSF10B,ALOX12,TGFB3,RPS6KA2,ANO6…
GO_NEURON_PROJECTION_GUIDANCE	0.36275	1.32363	0.0357143	0.294138	205	135	FEZF1,VEGFA,KLF7,NR4A3,SPTB,NGFR,DPYSL2,EFNA1,PLA2G10,LHX1,CSF1R,HOXA2,KIF26A,FOXD1,CELSR3,MYH10,GATA3,SEMA6C,PTPRM,FYN,SCN1B,NTN1,EFNB3,EPHA4,FEZ1,DPYSL4,EGR2,SEMA3C,LHX4,EFNA2,LAMA2,FZD3,SIAH2,USP33,KRAS,RPS6KA5,MAPK3,NCAM1,VANGL2,PLXNB3,PLXND1,EPHB3,PLXNA3,CREB1,GRB2,APP,ALCAM,PTPRA,KIF5A,EXT1,ISL2,PTK2,B3GNT1,NRP1,MATN2,MAPK8IP3,RAC1,EFNA3,ERBB2,NOG,RANBP9,SPON2,GPC1,TUBB3,SOS1,NEO1,GLI3,SPTA…
GO_POSITIVE_REGULATION_OF_LIGASE_ACTIVITY	-0.281424	-1.16774	0.0833333	0.2945	110	103	ARRDC3,PINK1,TRIB3,GOLGA2,RAB1A,ANAPC11,DCUN1D1,ARRDC4,MID1IP1,PTEN,FZR1,PSMD10,RPS27A,STUB1,BMI1,RIPK3,ANAPC16,NHEJ1,UBE2D1,GCLM,UBA52,TOPORS,DCUN1D4,CDC14B,DCUN1D3,DCUN1D2,PSMB9,PSMA2,SKP1,BTRC,PIN1,ANAPC10,PSME1,PSMC6,PSMB7,CDC16,PSMD4,AXIN1,PSMA4,FBXW7,PSMD9,ANAPC4,PSMB5,ANAPC2,PSMB1,UBE2L3,PSME4,UBE2E1,CDC26,PSMA1,PSMD3,PSMB4,PSMC2,MASTL,GORASP1,ANAPC7,UBB,XRCC4,PSMD7,BUB3,PSMD8,PSMD13,PSMC1…
GO_HOMEOSTASIS_OF_NUMBER_OF_CELLS	0.361446	1.32302	0.0348837	0.294653	175	133	CD7,HMOX1,IL6,INHA,VEGFA,BCL6,INHBA,RASSF2,GPI,MB,TNFAIP3,P2RX7,FOXP3,BCL2L11,GATA2,THRA,GATA3,KLF2,AMPD3,SOX6,TGFBR3,RPS24,DYRK3,SPNS2,PPP3CB,LIPA,KRAS,MLL,DNASE2,PKN1,EPAS1,RC3H1,FLT3LG,LGR4,RPS19,F2R,SRF,JMJD6,SLC11A2,PRDX1,RIPK3,HCAR2,ZFPM1,ACIN1,SP3,SMAD5,PTPN2,TMOD3,IL20RB,ARID4A,NFE2L1,PKNOX1,PPP2R3C,RAC1,MLL5,TGFB1,NOV,EPB49,FLVCR1,SOS1,JAK2,STAT5B,WDR48,RAC3,RC3H2,CEBPG,AXL,HIPK2,RB1,SOX…
GO_REGULATION_OF_SMOOTH_MUSCLE_CELL_MIGRATION	0.43689	1.32263	0.142857	0.294831	49	42	IGFBP5,IGFBP3,PDGFB,LRP1,PPARGC1A,PDGFRB,PPARD,CCL5,SORL1,AGER,PTGER4,CAMK2D,VTN,NDRG4,TPM1,P2RY2,CORO1B,NRP1,ILK,TRIB1,RAPGEF3,SEMA6D,SLIT2,ITGA2,F3,PLAU,ACE,DOCK4,LPAR1,P2RY6,DOCK7,RPS6KB1,SRC,APEX1,HDAC4,PLXNA1,PDGFA,BCL2,DOCK5,SERPINE1,TACR1,HAS2
GO_NEGATIVE_REGULATION_OF_MULTI_ORGANISM_PROCESS	0.367162	1.32204	0.0352941	0.29545	151	110	PTX3,LTA,TNF,PROX1,TNFAIP3,TNIP1,MICB,ASTL,SIRT2,TRIM31,APOBEC3D,CCL5,OVGP1,SQSTM1,GSN,MID2,TRIM62,ACVR1C,PARK2,TRIM38,RSAD2,APOBEC3F,IFITM2,IL28B,TRIM6,NFKBIL1,TIRAP,SNX3,APOBEC3G,ITCH,TRIM13,SEC14L1,MAVS,TRIM11,ZC3H12A,CCNK,ISG20,TRIM5,DHX58,RNASEL,PPM1B,PRDM1,TARBP2,PCBP2,IFITM1,IFITM3,IFIT1,ITGAV,SLPI,REST,ARHGDIB,INPP5K,OAS1,SRPK2,HTRA1,APOBEC3C,TRIB1,TARDBP,TSPAN6,SIGIRR,C19orf66,ZP3,BST2,P…
GO_REGULATION_OF_TRANSMEMBRANE_TRANSPORT	0.345486	1.3217	0.0421053	0.295565	426	241	TRPC1,CCL2,JPH2,KLHL24,FGF12,KCNK4,KCND1,WNK3,PDGFB,SCN5A,ATP1B2,CRHR1,PCSK9,WNK1,KCNE2,P2RX7,ATP1B1,CNIH3,DLG4,S100A1,JPH3,PPARGC1A,NLGN3,PDGFRB,GLRX,FAM115C,CLIC2,HSPA2,EGF,KCNH2,HCN3,ANO6,CLCN6,UCN,WNK4,CTTNBP2NL,AGER,ATP1A2,F2RL3,NLGN2,SCN1B,CLIC4,DNM2,KCNK6,AHNAK,IRS2,CLIC3,SNTA1,KCNK5,HCN2,FMR1,FKBP1B,TRPV3,OXSR1,STC1,SLC9A1,CAMK2D,C19orf26,ASPH,DLG1,CTSS,PDE4D,TMEM110,GSTM2,ANO9,SLC31A2,ST…
GO_EXCRETION	0.476512	1.32041	0.140845	0.29561	44	21	SCNN1B,HMOX1,NPHS1,AVPR2,SLC22A18,AQP3,KCNK5,NPHP1,MDK,AMN,NFAT5,NEDD4L,CLCN5,UNC13B,GRHPR,ATP6V1B1,ATP6V0A4,KIRREL,ADORA2B,AQP5,TACR1
GO_REGULATION_OF_LIPID_CATABOLIC_PROCESS	0.453439	1.32051	0.107692	0.295977	52	35	TNF,RARRES2,METTL20,PNPLA2,LDLR,IL1B,THRA,PPARA,IRS2,IDH1,PDE3B,SCARB1,PRKCD,HCAR2,APOC1,ABHD5,TWIST1,CRTC3,BSCL2,PRKCE,SPTLC1,PRKAA1,PIK3CG,LONP2,AKT2,SPTLC2,GPLD1,AKT1,ADORA1,MTOR,TYSND1,ADRB2,IRS1,CPT1A,ACACB
GO_FATTY_ACID_BIOSYNTHETIC_PROCESS	0.372783	1.32098	0.0705882	0.296037	114	85	EDN2,CD74,ACSS1,MSMO1,ACSS2,ALOXE3,PTGS2,SCD,HSD17B12,PRKAB2,FASN,ACLY,PTGS1,ALOX12,PNPLA8,ELOVL1,AKR1C3,PRKAG2,ALOX5,ELOVL5,FA2H,GGT7,SC5DL,LIPT2,PLA2G4F,PECR,QKI,ALOX15,SCD5,HSD17B8,SPHK1,ACACA,ACSL3,PRKAG1,ELOVL7,GGTLC2,FADS3,TECR,RNPEPL1,OXSM,ACSF3,GGT1,ELOVL6,MLYCD,PTPLA,ABCD3,MYO5A,PRKAA1,PLA2G1B,NDUFAB1,GGT6,LIAS,MGLL,PTGES3,LTA4H,DEGS1,PTPLB,AGMO,ELOVL3,RNPEP,CBR4,C9orf3,CBR1,EDN1,MCAT,PR…
GO_GLANDULAR_EPITHELIAL_CELL_DIFFERENTIATION	0.429962	1.32065	0.173913	0.296241	39	26	WNT4,IL31RA,PROX1,AGR2,NKX6-1,RARB,RFX3,SIDT2,RARA,PDPK1,HOXA5,RXRA,RARG,MEN1,BMP2,CDK6,FGFR2,GATA6,AGPAT6,FOXA1,NOTCH1,PDX1,BMP4,WDR77,FGF8,BMP6
GO_RESPONSE_TO_LIPOPROTEIN_PARTICLE	0.512855	1.32101	0.149254	0.296528	20	16	CCL2,HMGCS1,NPC1,ABCG1,CCL5,ADAM17,ITGB2,ITGB1,CD9,CD81,SREBF2,PPARG,SIGLEC15,F3,SYK,ABCA1
GO_NEGATIVE_REGULATION_OF_VIRAL_GENOME_REPLICATION	0.41032	1.31738	0.135135	0.297148	49	44	TNF,PROX1,TNIP1,APOBEC3D,CCL5,PARK2,RSAD2,APOBEC3F,IFITM2,IL28B,TRIM6,APOBEC3G,MAVS,ZC3H12A,CCNK,ISG20,RNASEL,IFITM1,IFITM3,IFIT1,SLPI,INPP5K,OAS1,SRPK2,APOBEC3C,C19orf66,BST2,PLSCR1,ISG15,ADAR,PARP10,FAM111A,HMGA2,ZC3HAV1,EIF2AK4,ILF3,OASL,VAPA,OAS3,EIF2AK2,VAPB,SRPK1,IFI16,MX1
GO_PEPTIDE_CATABOLIC_PROCESS	0.484922	1.3177	0.0857143	0.297538	25	22	ANPEP,AQPEP,MMP13,LOC440434,NPEPPS,TPP1,ACE2,CTSH,RNPEPL1,ECE1,GGT1,ERAP1,ENPEP,ERAP2,TRHDE,ACE,ADAMTS13,LTA4H,XPNPEP1,RNPEP,IDE,C9orf3
GO_NEGATIVE_REGULATION_OF_CYTOKINE_SECRETION	0.464334	1.3174	0.126984	0.297662	46	28	TNFRSF9,TNF,IL6,FOXP3,BTN2A2,NLRP3,PTGER4,C1QTNF3,LGR4,ZC3H12A,IL36RN,RABGEF1,FN1,GAS6,CX3CL1,F2RL1,PML,PTPN22,ANXA1,ANXA4,BANK1,GBP1,EZR,TRIM27,TNFRSF21,PYDC2,SRGN,ANGPT1
GO_REGULATION_OF_ION_HOMEOSTASIS	0.352458	1.31693	0.0116279	0.297732	201	130	TRPC1,ANPEP,JPH2,FGF12,WNK3,SCN5A,DDIT3,ERO1L,WNK1,P2RX5,P2RX7,NGFR,BBC3,JPH3,AVPR2,UTS2R,CLIC2,NOL3,ALOX12,ITPR1,WNK4,ATP1A2,F2RL3,SCN1B,PTGER4,SLC30A3,SLC25A23,FKBP1B,SLC30A4,CAMK2D,ASPH,PDE4D,GSTM2,F2R,B2M,PDPK1,IBTK,RASA3,AKAP6,HAP1,TSPO,PRKACA,CORIN,MLLT11,BDKRB1,NPFF,GCLM,IFI6,TPCN1,PTPN6,STK39,ATG5,P2RX4,CYBA,GCLC,PPP2R3C,PLCG2,HTT,CALM2,TGFB1,CAPN3,CAV1,AKAP5,PRKCE,NEDD4L,SCN3B,AP3D1,LCK,…
GO_CELLULAR_RESPONSE_TO_OXIDATIVE_STRESS	0.345531	1.31771	0.0674157	0.298054	184	154	HMOX1,CYP1B1,IL6,ETS1,PDK1,TP53INP1,HSPA1A,HSPA1B,TNFAIP3,NOS3,NGFR,PINK1,AKR1B1,PPARGC1A,FOXO3,SIRT2,NR4A2,KLF6,ARNTL,CCL5,KLF2,AKR1C3,C20orf111,AGER,IL18BP,NET1,DNM2,KDM6B,KAT2B,STAU1,ZNF277,KLF4,ATF4,PLEKHA1,PDK2,FOS,PRKCD,PLA2R1,STK24,ADNP2,GSK3B,FOXO1,ARNT,EPAS1,RELA,SPHK1,MPV17,SLC11A2,PRDX1,ATP7A,ZC3H12A,TPM1,HDAC6,ARL6IP5,SIRT1,TRAF2,PDCD10,NFE2L1,CBX8,RPS3,PRDX2,HDAC2,RHOB,FER,SOD3,NQO1,…
GO_REGULATION_OF_ENDOTHELIAL_CELL_PROLIFERATION	0.385245	1.31874	0.0921053	0.298201	98	71	DLL4,CCL2,SPARC,PDGFB,VEGFA,PROX1,SULF1,VASH2,NR4A1,PTPRM,AGER,PRKCA,TNFSF12,WNT2,LRG1,VEGFB,PGF,ENG,CCL26,SEMA5A,ARNT,EGR3,VASH1,RICTOR,EGFL7,PLXNB3,THBS4,APOE,PDCD6,THBS1,BMPR2,SIRT1,TGFBR1,CYBA,PDCD10,NRP1,CAV1,XDH,CAV2,NF1,C19orf10,GJA1,PRKD2,ECM1,STAT5A,PRKD1,HMGB2,BMP2,JUN,SYNJ2BP,ALDH1A2,ATPIF1,HIF1A,F3,NRARP,NR2F2,ATP5A1,AGGF1,AKT1,STAT1,RPTOR,AIMP1,MTOR,PDCL3,BMP4,CCL24,FGF2,NRP2,ITGB3,B…
GO_REGULATION_OF_GLYCOGEN_METABOLIC_PROCESS	0.481161	1.31819	0.132353	0.29821	35	25	PPP1R3B,PPP1R3G,PPP1R3F,PPP1R3E,IRS2,PHKG2,INSR,GFPT1,GSK3B,PPP1CB,DYRK2,PHLDA2,INPP5K,ENPP1,PPP1R3D,EPM2AIP1,PPP1CA,PASK,AKT2,AKT1,HMGB1,GRB10,GSK3A,MTOR,IRS1
GO_REGULATION_OF_EPITHELIAL_CELL_DIFFERENTIATION	0.374419	1.31773	0.0657895	0.298573	122	82	FRZB,TNF,FAT4,MYCN,MAFG,BTG1,MAFF,LHX1,PAX8,IL1B,ARNTL,ERRFI1,NKX6-1,PTCH1,GATA3,ALOX12,RFX3,ZEB1,AQP3,HES1,GSK3B,TRIM16,RHEB,MYCL1,PRKCH,OSR1,C1orf172,FOXE3,CD109,TNFRSF1A,NUMB,KIAA1109,TBX3,KEAP1,AHI1,NCOA3,H2AFY2,PRLR,BAD,SFN,CAV1,XDH,EZH2,STAT5B,SOX9,GNAQ,ROCK1,ZEB2,ADAMTS20,MED1,GRHL2,HEY2,CTNNB1,S1PR3,GNA11,LIF,WWTR1,PPP1R12A,ADAMTS9,GSK3A,OVOL2,NOTCH1,PTCH2,STAT1,CLOCK,WNT10B,ROCK2,YAP1,H2…
GO_POSITIVE_REGULATION_OF_CELL_KILLING	0.508134	1.31883	0.106061	0.298573	39	22	CCL2,P2RX7,HLA-A,IL23A,HLA-E,BCL2L11,B2M,HLA-B,STX7,BAD,STAT5B,LAG3,LAMP1,F2RL1,AP1G1,CADM1,RASGRP1,PVRL2,FADD,PVR,IL12A,CD226
GO_ORGAN_GROWTH	0.420428	1.31824	0.0684932	0.29861	68	44	S1PR1,EVC,PLAG1,THBS3,LEPR,DDR2,PSAP,RARB,TGFBR3,HEG1,MMP13,PTEN,STC1,CAMK2D,RARA,NDRG4,ACVR2B,C3orf58,NPPA,FOXC1,PRLR,FGFR3,SMAD2,RXRA,UBE3A,RARG,SOX9,PRKAR1A,PTPN11,GATA4,FGFR2,SIRT6,SMAD1,COL27A1,SPRY2,PDLIM5,C20orf160,TGFBR2,NOTCH1,TGFB2,BCL2,MSX2,NKX2-5,BNC2
GO_POSITIVE_REGULATION_OF_EPITHELIAL_CELL_MIGRATION	0.372305	1.3162	0.0843373	0.299124	103	83	VEGFC,ETS1,SPARC,EPB41L4B,PDGFB,VEGFA,PROX1,PTGS2,GPR124,EPB41L5,HBEGF,GLIPR2,GATA3,ALOX12,HDAC9,CIB1,PRKCA,SASH1,HYAL1,ENPP2,SCARB1,SEMA5A,RAB25,PPAP2B,PDCD6,ZC3H12A,FOXP1,THBS1,BMPR2,CAPN7,HDAC6,BCAR1,CTSH,ADAM9,NRP1,SRPX2,RHOB,TGFB1,RREB1,PRKCE,HSPB1,BCAS3,RAB11A,PRKD2,SOX9,PPM1F,CLASP1,AMOTL1,STAT5A,FGFR1,PRKD1,CCBE1,ITGA2,JUN,AMOT,HIF1A,MAPK14,AAMP,ITGB1BP1,PLCG1,MET,GPLD1,TGFBR2,AKT1,PFN1,S…
GO_LYSOSOME_LOCALIZATION	0.538949	1.31419	0.12069	0.300064	23	16	NR4A3,PIK3CD,GATA2,TMEM106B,S100A13,HDAC6,SNAP23,MILR1,LAMTOR1,LYN,PIK3CG,LAT,VPS33A,VPS33B,RASGRP1,RAB34
GO_PROTEIN_IMPORT_INTO_NUCLEUS_TRANSLOCATION	0.479315	1.31389	0.117647	0.300211	29	21	TNF,BCL6,NFKBIA,ARNTL,AKR1C3,BCL3,RANBP6,CEP57,TGFB1,NUTF2,KPNB1,RBM22,TNPO2,TNPO1,SEC61B,PHB2,AKT1,RAN,IPO5,POLA2,IPO4
GO_REGULATION_OF_CELL_KILLING	0.433705	1.31459	0.0810811	0.300223	63	35	CCL2,P2RX7,HLA-A,MICA,IL23A,HLA-E,BCL2L11,IL11,AGER,PPP3CB,B2M,HLA-B,STX7,RIPK3,TAP1,ICAM1,BAD,STAT5B,SERPINB9,LAG3,LAMP1,F2RL1,AP1G1,IL7R,CADM1,ARRB2,RASGRP1,PVRL2,CEACAM1,TGFB2,FADD,LGALS9,PVR,IL12A,CD226
GO_LAMELLIPODIUM_ASSEMBLY	0.468546	1.31434	0.126761	0.300253	30	24	S1PR1,VCL,ARHGEF6,ABLIM3,WASF3,WASF2,SRGAP2,NCK1,WHAMM,RAC1,GOLPH3,ARFIP2,ARHGEF7,CYFIP1,SH2B1,ABLIM1,RHOD,ARHGEF4,CCDC88A,LRRC16A,VAV2,NUP85,SPATA13,PARVB
GO_NEGATIVE_REGULATION_OF_BLOOD_PRESSURE	0.485097	1.31358	0.131579	0.300299	43	25	VEGFC,APLN,NOS3,UTS2R,PPARA,UCN,ABAT,GCH1,KCNK6,SCPEP1,PRCP,DRD5,BDKRB1,BMPR2,NPPA,BBS4,SOD2,RNPEP,ADORA1,ADRB1,MKKS,ADRB2,GJA5,BDKRB2,NTSR1
GO_EMBRYONIC_PLACENTA_MORPHOGENESIS	0.500865	1.3154	0.147059	0.300472	22	19	ADM,CDKN1C,WNT7B,CYR61,SPINT1,SOCS3,ZFP36L1,ST14,GRB2,NCOA1,DNAJB6,FZD5,RSPO3,SETD2,GRHL2,FGFR2,TRIM28,GJB5,LEF1
GO_REGULATION_OF_RESPONSE_TO_REACTIVE_OXYGEN_SPECIES	0.451708	1.31464	0.123077	0.30059	35	27	TNF,NR4A3,GPR37L1,PINK1,SESN3,SESN2,PSAP,GCH1,SESN1,EPOR,FBLN5,SZT2,HDAC6,GNB2L1,LRRK2,NFE2L2,MET,HEBP2,BMP7,TXN,MST4,HSPH1,PARK7,PYCR1,ENDOG,DHFR,TRAP1
GO_REGULATION_OF_MAP_KINASE_ACTIVITY	0.333927	1.31478	0.0315789	0.300767	319	247	TNXB,CXCR4,TNF,SHC2,CD74,PDGFB,VEGFA,RGS2,DUSP1,SAA1,DUSP10,P2RX7,SMPD1,MAP3K13,EFNA1,FPR1,GADD45B,PDGFRB,HMGCR,TRIB3,PDE6G,TLR6,DUSP19,MAP3K8,ADRA2B,IL1B,GADD45G,MAPK8IP1,EGF,TGFB3,SORL1,DVL2,MAP3K3,IRAK2,SPAG9,AVPI1,RAPGEF1,SASH1,FZD4,CRKL,MAP2K6,EPHA4,IKBKG,TP73,DUSP2,TRAF6,DUSP16,IGF1R,DUSP5,DUSP8,INSR,GADD45A,MBIP,KRAS,DUSP3,MUC20,MAP3K2,MAPK3,PRKCD,BRAF,NEK10,VANGL2,GSK3B,DUSP18,TNIK,PKN1,M…
GO_CARDIAC_VENTRICLE_MORPHOGENESIS	0.463674	1.31503	0.084507	0.300782	62	42	DLL4,CPE,TNNT2,PROX1,FOXH1,GATA3,RBPJ,TGFBR3,SMARCD3,HEG1,SEMA3C,SOX4,TPM1,PPP1R13L,TNNI3,FOXC1,UBE4B,RXRA,TNNC1,PTCD2,DSP,MED1,GRHL2,GATA4,HEY2,HIF1A,FGFR2,PKP2,FKBP1A,HEYL,ISL1,HEY1,C20orf160,SMAD7,GSK3A,NOTCH1,MYL2,TBX20,ZFPM2,NRG1,NKX2-5,JAG1
GO_REGULATION_OF_CALCIUM_ION_DEPENDENT_EXOCYTOSIS	0.404021	1.31261	0.103896	0.301654	86	56	C2CD4A,TMEM27,SYT11,RAB3A,PLB1,STXBP1,STX1B,SYT17,GRIK5,C2CD4C,RIMS3,FMR1,STX1A,SYT5,BRAF,C19orf26,SYTL3,SYT7,SYTL4,RAB5A,TC2N,CACNA1I,RAB3GAP1,PLCB1,B4GALT1,SYT15,ARF1,REST,RAP1A,NAPA,SYT13,DOC2A,SEPT5,SYT16,STXBP3,UNC13B,CDK5,SYT1,LRRK2,ZP3,CACNA1H,SCAMP5,TRIM9,PFN2,SYTL5,POMZP3,RPH3AL,NOTCH1,SYT12,DOC2B,SYT8,TRPV6,ATP2A2,SYTL1,SYTL2,CDK5R2
GO_NEGATIVE_REGULATION_OF_PROTEIN_MODIFICATION_BY_SMALL_PROTEIN_CONJUGATION_OR_REMOVAL	-0.252359	-1.16246	0.0555556	0.30202	139	130	RASD2,HSPA1A,HSPA1B,TNFAIP3,PRKCG,DNAJB2,FYN,PER2,SOX4,ANAPC11,UBR5,FZR1,BAG5,PSMD10,RPS27A,CRY1,CCDC23,TSPO,ANAPC16,VPS28,UBE2D1,SENP2,UBA52,ATG5,OGT,UBXN1,GCLC,ARRB1,PIAS3,SPOPL,RPS3,PSMB9,HDAC8,HMG20B,TRIP12,CAPN3,CAV1,SUFU,PSMA2,PRKCE,HFE,ANAPC10,TRIM39,MAD2L2,CDK5,PSME1,PSMC6,UFL1,PSMB7,N4BP1,CDC16,PML,PSMD4,CTNNB1,OTUB1,PSMA4,PSEN1,ISG15,PSMD9,PARP10,ANAPC4,PSMB5,ANAPC2,PSMB1,UBE2E1,CDC26,A…
GO_REGULATION_OF_MUSCLE_HYPERTROPHY	0.439477	1.3104	0.121212	0.30271	37	31	IGFBP5,RGS2,NR4A3,MSTN,ERRFI1,PRKCA,SLC9A1,CAMK2D,CTDP1,GSK3B,PDE5A,AKAP6,AKAP13,CDK9,P2RX4,MTPN,ECE1,ATP2B4,PIN1,PPP3CA,DDX39B,AKAP1,GLRX3,LMCD1,GSK3A,EDN1,MTOR,PDE9A,IL6ST,PARP1,ADK
GO_ESTABLISHMENT_OF_MITOTIC_SPINDLE_LOCALIZATION	-0.378491	-1.16171	0.2	0.30278	24	20	EYA1,DYNLT1,HTT,NDEL1,CLASP1,NDE1,KPNB1,WDR81,NUMA1,PAFAH1B1,SPRY2,ZW10,GPSM2,CENPA,ARHGEF2,NUSAP1,NDC80,WDR43,ESPL1,CDK5RAP2
GO_UNSATURATED_FATTY_ACID_BIOSYNTHETIC_PROCESS	0.420359	1.31091	0.126761	0.302818	58	39	EDN2,CD74,ALOXE3,PTGS2,SCD,PTGS1,ALOX12,PNPLA8,AKR1C3,ALOX5,ELOVL5,GGT7,PLA2G4F,ALOX15,SCD5,SPHK1,GGTLC2,FADS3,RNPEPL1,GGT1,PLA2G1B,GGT6,PTGES3,LTA4H,DEGS1,ELOVL3,RNPEP,C9orf3,CBR1,EDN1,DECR2,SYK,MGST2,PTGES,PTGES2,PTGDS,FADS2,FADS1,ALOX12B
GO_CELLULAR_MONOVALENT_INORGANIC_CATION_HOMEOSTASIS	0.385091	1.31171	0.101266	0.302829	96	69	SLC26A11,ATP6V1G2,SLC17A7,ATP1B2,ATP6V0D2,MAFG,SLC26A7,ATP1B1,SLC4A5,SLC26A1,ATP1A2,CLIC4,RAB20,TCIRG1,SLC9A1,CAMK2D,TMPRSS3,ATP6V1D,SLC4A4,ATP6V0C,ATP6V1A,ATP6V0E1,ATP6V1H,CLN5,SLC4A8,SLC26A2,SLC26A6,RAB7A,ATP6V1E1,ATP6V1B2,ATP6V0B,ATP6V1C1,ATP6V0D1,ATP6V1G1,ATP6V1C2,ATP6V0A1,NEDD4L,SGK3,ATP1A1,CLN3,ATP1B3,LRRK2,ATP1A3,CA2,TMEM165,GPR89A,SLC9A8,ATP6V1E2,SLC26A10,SLC4A11,RAB38,ATP6V1F,PPT1,CLCN3,…
GO_REGULATION_OF_RECEPTOR_RECYCLING	0.5391	1.31066	0.157143	0.302844	20	15	PCSK9,ACHE,OPTN,AP1AR,CHMP5,KIF16B,VAMP3,ECE1,LAMTOR1,INPP5F,NSF,PSEN1,ARAP1,SCRIB,TBC1D16
GO_AXIS_SPECIFICATION	0.37629	1.31104	0.0833333	0.303097	90	62	FOXA2,DDIT3,LHX1,WNT6,CXXC4,EPB41L5,VAX2,KDM6A,PTCH1,SIX2,EGF,TBX6,STC1,RGS20,SRF,WLS,LRP5L,PGAP1,SENP2,SMAD6,TBX3,AHI1,SMAD2,LRP6,BCOR,CITED2,FZD5,IFT172,FRS2,RNF2,IRX4,ARL13B,COBL,SETDB2,HSPB11,LRP5,HEY2,CTNNB1,AXIN1,WNT3,NRARP,TMED2,C2CD3,ETS2,BMPR1A,PLD6,SKI,LDB1,CDX2,NOTCH1,HHEX,TTC8,SMAD4,STIL,RGS19,BMP4,BASP1,PCSK6,AURKA,MNS1,MDFI,AXIN2
GO_NEGATIVE_REGULATION_OF_NERVOUS_SYSTEM_DEVELOPMENT	0.344695	1.31114	0.0333333	0.303392	262	191	DNM3,IFRD1,CHRD,GPR37L1,MYCN,DUSP10,C16orf45,NGFR,LRP1,EFNA1,IRX3,SEMA4A,SEMA3G,NLGN3,HOXA2,SIRT2,LGALS1,SPG20,DLX2,KCTD11,IL1B,NKX6-1,RNF10,SORL1,SEMA6C,KLK8,SEMA3E,ITM2C,SEMA6B,CIB1,NTN1,EPHA4,SOX2,LRP4,DPYSL3,TP73,SRGAP2,KIAA0319,CBFA2T2,SEMA3C,GDI1,PTEN,TBX6,HES1,SEMA5A,GSK3B,SPP1,GPR173,ARF6,BAG5,RAP1GAP,SEMA4G,TULP3,NOTCH3,HOOK3,BCL11A,B2M,SEMA4B,PLXNA3,TRIM11,DIXDC1,ITGB1,MEIS1,APOE,TSPO,P…
GO_CELLULAR_RESPONSE_TO_BIOTIC_STIMULUS	0.369319	1.30914	0.0561798	0.304736	163	121	CCL20,CCL2,TNF,IL6,DDIT3,LY96,TNFAIP3,NOS3,NR1D1,NFKBIA,CLEC7A,PPARGC1A,TXNIP,HDAC5,PPARD,SIRT2,TLR6,IL1B,MRC1,CCL5,IL8,IRAK2,PPP1R15B,CDK19,NLRP3,SBNO2,ASS1,SCARB1,TRAF6,VLDLR,TNIP2,NFKBIL1,TIRAP,MAPK3,GSK3B,RARA,PDE4D,TLR1,B2M,CSF2,RELA,CD40,TSPO,ZC3H12A,CD14,P2RY2,NFKBIB,CEBPB,ADAM9,OGT,RIPK2,FN1,WFS1,ICAM1,ENTPD2,NR1H3,TGFB1,UPF1,MAPK8,SPON2,FZD5,IRF3,SLX4,CDC73,PRKCE,ATG10,PLSCR4,AXL,CXCL16,…
GO_CELLULAR_PROTEIN_COMPLEX_LOCALIZATION	-0.375547	-1.15972	0.275862	0.305359	23	19	KLHL21,DLG1,EXOC8,MZT1,TNFAIP2,EXOC1,WASL,EXOC3,STXBP6,NACC2,SMAD7,TMEM48,CEP72,RCC2,EZR,MIOS,RAN,SEH1L,GSG2
GO_PHOTORECEPTOR_CELL_MAINTENANCE	0.491037	1.30842	0.145161	0.305482	35	21	NXNL2,BBS12,ABCA4,USH1G,SPATA7,CLN8,CIB2,NPHP3,DRAM2,BBS4,BBS10,CROCC,BBS2,NPHP4,IQCB1,CDHR1,ERCC6,USH1C,BBS1,MKKS,RP1
GO_HOMOTYPIC_CELL_CELL_ADHESION	-0.32378	-1.15911	0.230769	0.305888	51	38	VCL,STXBP1,RAP2B,PPAP2B,MYL9,CXADR,ITGA2B,GNAS,MYL12A,PTPN6,GAS6,ILK,JUP,DSG2,CEACAM5,HSPB1,STXBP3,FERMT3,TLN1,DSP,PIK3CG,PKP2,CLIC1,PIK3CB,SLC7A11,DSC2,METAP1,TYRO3,MYH9,CSRP1,FLNA,PTPRU,FIBP,ACTG1,ACTN1,ACTB,GATA1,ITGB3
GO_SENSORY_PERCEPTION_OF_MECHANICAL_STIMULUS	0.377669	1.30843	0.109756	0.305964	155	86	TMC1,KCNK4,DNM1,CRYM,SLITRK6,MYO15A,TH,RAB3A,COL1A1,SNAI2,CDKN1B,EYA1,USH1G,CDKN2D,STRC,PDZD7,UCN,FYN,COL11A2,SOBP,MYO1A,FZD4,TPRN,TJP1,HOXA1,ESPN,TMPRSS3,DFNB31,DFNA5,MYO7A,ATP8B1,FBXO11,THRB,LRIG2,TFAP2A,TMIE,PGAP1,PAWR,RPL38,WFS1,ICAM1,CCDC50,HEXB,HOMER2,COCH,SERPINE2,ZNF354A,FGFR1,ITGA2,NIPBL,MYO6,GJB3,CASP3,EML2,KPTN,TIMM9,WDR1,NDUFB9,SPRY2,MYH14,SOD1,ALDH7A1,DIAPH1,SLC26A4,USH1C,TIMM13,SERP…
GO_POSITIVE_REGULATION_OF_FATTY_ACID_METABOLIC_PROCESS	0.483469	1.30815	0.150685	0.306041	33	20	NR4A3,PTGS2,PPARGC1A,SLC45A3,PPARA,IRS2,MID1IP1,TWIST1,PLA2G4A,NR1H3,MLXIPL,MLYCD,PPARG,NR1H2,AKT2,ANXA1,MAPK9,IRS1,HNF4A,CPT1A
GO_GLYCEROLIPID_METABOLIC_PROCESS	0.324457	1.30754	0.0319149	0.306906	356	275	TNXB,PCK1,PLCD4,INSIG1,LPIN1,PDGFB,PLA2G4C,PCSK9,ETNK2,NRG2,PIK3CD,PNPLA3,FGF17,INSIG2,ACHE,PLA2G10,MOGAT3,LPIN2,TMEM55B,PIP5KL1,PIGA,PLB1,PDGFRB,CSF1R,PNPLA2,NRG4,SLC22A4,PIK3R3,HBEGF,SLC44A4,SLC27A5,GDE1,IP6K2,ACSL1,PCYT2,EGF,PNPLA8,AGPAT2,AGPAT4,GPCPD1,FYN,MTM1,CDS1,SERINC2,PIK3C2A,OCRL,IRS2,PI4K2A,PLA2G4D,ENPP2,SERINC3,CYP2E1,PIGS,CEL,SLC27A1,CAT,PTEN,INPP5A,ERBB3,PLA2G4F,INPP5D,SERINC1,GK,ET…
GO_REGULATION_OF_NUCLEOTIDE_METABOLIC_PROCESS	0.360865	1.30717	0.0595238	0.307067	211	113	ADM,DDIT4,PGAM2,VEGFA,GUCA1B,CRHR1,ADORA2A,ACTN3,AKAP12,NOS3,P2RX7,CDA,PINK1,AVPR2,PPARGC1A,APLP1,EGLN1,PPARA,GIPR,UCN,PRKAG2,PRKCA,PDE2A,PTGER4,PGAM1,INSR,SLC25A23,MC1R,ARNT,PDE4D,TIMP2,PTHLH,PDE5A,DRD5,AKAP6,APOE,ACR,TSPO,ATP7A,STAT3,PALM,ME1,THBS1,PRKAG1,GNAS,ADCY6,VIPR2,FLCN,OGT,WFS1,ECE1,GNAI3,CALM2,GNAI2,BPGM,CAP1,AKAP5,MLXIPL,MAPK7,NF1,NCOR1,GNB2L1,GPR87,SLC25A33,RAPGEF3,PRKAA1,EDNRA,EDNRB…
GO_CARDIAC_MUSCLE_TISSUE_DEVELOPMENT	0.358411	1.30596	0.0843373	0.30755	140	97	DLL4,TBX2,VEGFA,S1PR1,TNNT2,PROX1,GJC1,FHOD3,PDGFRB,FOXH1,MYH10,EGLN1,RBPJ,RARB,SOX6,TGFBR3,KDM6B,WNT2,HEG1,PTEN,SLC9A1,CAMK2D,TSC1,RARA,MEF2A,NEXN,NEBL,SRF,ITGB1,NDRG4,CXADR,IFT20,TPM1,ZFPM1,AKAP13,PPP1R13L,C3orf58,ATG5,TNNI3,ACVR1,MYH11,NPPA,TBX3,FOXC1,NDUFV2,UBE4B,RXRA,SGCB,DSG2,FHL2,CDC42,TNNC1,PTCD2,ID2,DSP,PRKAR1A,MED1,SIN3B,BMP2,ALDH1A2,GATA4,HEY2,KAT2A,FGFR2,SIRT6,PKP2,GATA6,SIK1,FKBP1A,S…
GO_SOMITE_DEVELOPMENT	-0.310511	-1.15712	0.193548	0.307878	78	50	FRZB,LHX1,EPB41L5,WDR19,KDM6A,PTCH1,RBPJ,SIX4,SEMA3C,TBX6,RGS20,FOXC1,RAD51B,ROR2,NOG,ATM,LRP6,LFNG,MIB1,ABI1,EP300,PPP2R3A,MED12,PLXNA2,ZEB2,COBL,RBBP6,NUP133,KAT2A,AXIN1,PSEN1,NRARP,PALB2,TMED2,BMPR1A,SMAD4,SMAD3,SIX1,RGS19,TCAP,POFUT1,MEOX1,XRCC2,NLE1,DKK1,PRKDC,MTHFD1,LEF1,AXIN2,WNT11
GO_NEURON_RECOGNITION	0.51655	1.306	0.0869565	0.307888	33	18	CXCR4,CELSR3,EFNB3,EPHA4,SEMA5A,EPHB3,APP,EPHA3,NRP1,MEGF8,RTN4,DYNLL2,AMIGO1,DSCAM,ROBO2,ROBO1,EPHB2,SEMA3A
GO_PIGMENT_GRANULE_ORGANIZATION	0.488586	1.30511	0.129032	0.307982	24	18	BLOC1S3,TRAPPC6A,PMEL,LYST,SHROOM2,RAB32,BLOC1S1,AP3B1,AP3D1,RAB7L1,BLOC1S2,AP1G1,DTNBP1,KIF13A,SNAPIN,RAB38,AP1M1,BCL2
GO_HEART_PROCESS	0.383029	1.30638	0.0641026	0.308098	85	55	CXCR4,FGF12,SCN5A,TNNT2,KCNE2,GJC1,ATP1B1,KCNH2,RPS6KA2,ATP1A2,SCN1B,MAP2K6,SNTA1,VEGFB,SLC9A1,CAMK2D,PDE4D,TPM1,PIK3CA,AKAP13,SMAD5,PPP1R13L,ATG5,TNNI3,GAA,CAV1,NEDD4L,SCN3B,GJA1,CDC42,ATP1A1,TNNC1,ATP1A3,ACE,PKP2,MYLK2,MAP2K3,TNNI2,ADRBK1,SOD1,CACNA2D1,SRC,GPX1,TAZ,MTOR,TCAP,DNM1L,MYL2,GPD1L,GJA5,SRSF1,ANK2,NUP155,NKX2-5,KCNQ1
GO_LIPID_LOCALIZATION	0.341633	1.3055	0.045977	0.308105	264	184	TNF,STARD4,ABCG4,ABHD4,INHBA,ABCA5,NMB,P2RX7,AKR1C1,SLCO2A1,PLA2G10,NPC1,ABCG1,PNPLA2,PPARD,LDLR,SLC27A5,PRKAB2,ABCA4,ATP8A2,IL1B,LIPG,ACSL1,SLCO1B3,GM2A,SLCO1B1,SORL1,PPARA,ANO6,PNPLA8,PSAP,STARD10,PRKAG2,ACVR1C,PLEKHA8P1,ABCA7,FZD4,OSBPL2,PCTP,PLEKHA8,CLN8,SLC10A5,GULP1,SCARB1,STX12,SPNS2,MSR1,CEL,STARD5,SLC27A1,VLDLR,NPC2,ABCC2,PLA2G4F,APOD,TMEM30B,LCN12,ANO9,SYT7,LRP10,GLTP,GLTPD2,ACSL4,ALB,O…
GO_INNATE_IMMUNE_RESPONSE	0.323813	1.3048	0.01	0.308111	619	362	CCL20,C2,CCL2,PTX3,TNK1,VNN1,GBP2,RAET1G,SERPING1,LY96,SAA1,HLA-DPA1,UBD,NLRP2,HIST1H2BJ,SIGLEC16,PIK3CD,KLRD1,DEFB103A,C1R,HLA-A,MT2A,IL28A,MICB,IL29,CLEC4A,MR1,MICA,CLEC7A,IL23A,ULBP2,PGLYRP3,CSF1R,CCL22,HLA-E,SIRT2,ULBP1,TLR6,HIST1H2BK,IP6K2,C3,TRIM31,RELB,APOBEC3D,TREM1,NFKB2,MRC1,HIST1H2BF,GATA3,C4A,CCL5,CD55,REL,GAPDH,CARD9,FYN,C6orf57,MID2,NLRP3,AGER,IRF7,TRIM62,MASP1,IL36G,IRF1,GCH1,TRIM3…
GO_NEURAL_CREST_CELL_DIFFERENTIATION	-0.295531	-1.15719	0.153846	0.30823	75	53	FRZB,SEMA4A,SEMA3G,SNAI2,SEMA6C,SEMA3E,NRTN,SEMA6B,SEMA3C,HES1,MAPK3,WNT10A,SEMA5A,SEMA4G,SEMA4B,SEMA7A,ACVR1,TWIST1,FOXC1,NRP1,LRP6,SOX8,SOX9,CORO1C,LAMA5,SEMA6D,SEMA3D,EDNRA,EDNRB,ZEB2,ALDH1A2,HIF1A,SEMA4D,SEMA4F,BMPR1A,ISL1,MAPK1,PHACTR4,OVOL2,EDN1,SMAD4,SEMA4C,SEMA3B,GSC,SEMA3A,NRG1,KITLG,EFNB1,SEMA3F,RDH10,JAG1,LEF1,FGF19
GO_POSITIVE_REGULATION_OF_PATHWAY_RESTRICTED_SMAD_PROTEIN_PHOSPHORYLATION	0.451152	1.30605	0.150685	0.308327	48	34	INHA,INHBA,MSTN,GDF1,INHBE,SDCBP,GDF15,TGFB3,GDF9,BMP8A,DAB2,ENG,ACVR2A,BMPR2,BMP8B,TGFBR1,ACVR1,ACVR1B,TGFB1,HFE,LEFTY1,CSNK2B,GDF11,BMP2,RBPMS,BMPR1A,BMP7,BMP1,SMAD4,TGFB2,TTK,BMP4,INHBB,BMP6
GO_TUBE_DEVELOPMENT	0.32473	1.30121	0	0.308357	552	420	EDN2,WNT4,IGFBP5,DLL4,CRLF1,TNF,ADM,SPARC,TBX2,VEGFA,CHRD,NR4A3,PROX1,MTSS1,FAT4,AREG,MYCN,AGR2,NOS3,DHCR7,RARRES2,CCDC40,PCSK5,ADAMTS16,RAB3A,IRX3,CALB1,LHX1,AKR1B1,WNT6,EPB41L5,CSF1R,FUZ,BCL2L11,WDR19,PAX8,EDA,KLHL3,FOXD1,EYA1,GRHL3,FOXH1,GATA2,WNT7B,THRA,ARG2,ERRFI1,KDM6A,PTCH1,SIX2,GATA3,EGF,KLF2,IL8,FOXP2,TGFB3,DVL2,SPINT1,RBPJ,RARB,WNK4,DDR1,SEMA3E,AGER,NTS,RALA,CLIC4,HECA,NTN1,ZEB1,WNT2,EP…
GO_POSITIVE_REGULATION_OF_PEPTIDYL_TYROSINE_PHOSPHORYLATION	0.358789	1.30516	0.0722892	0.308376	162	108	CRLF1,VEGFC,IL6,CD74,PDGFB,VEGFA,IL31RA,GPRC5B,OSM,EFNA1,IL29,IL23A,ITGA5,CSF1R,ADRA2B,IL11,CCL5,EGF,DVL2,HPX,FYN,UNC119,STK11,SOCS3,IL6R,LRP4,PTGER4,ENPP2,ADAM17,VEGFB,ERBB3,HES1,IL15,STAP2,RICTOR,PPAP2B,CSF2,THBS4,VTN,CD40,ITGB1,CSPG4,STAT3,PTPN1,SRCIN1,TNFRSF1A,CD81,RIPK2,ICAM1,NRP1,GAS6,HDAC2,TGFA,FGFR3,EHD4,TGFB1,HAX1,JAK2,TNK2,ABI1,CNTF,LYN,TEC,CNTN1,GHR,MLST8,EREG,ARL2BP,IL18,SEMA4D,ACE,FB…
GO_STEROL_TRANSPORT	0.450833	1.30183	0.136986	0.308657	50	32	ABCG4,ABCA5,AKR1C1,NPC1,ABCG1,LDLR,LIPG,ABCA7,SCARB1,STX12,MSR1,CEL,NPC2,SYT7,APOE,APOC1,OSBP,LCAT,LRP6,LDLRAP1,CAV1,APOM,VPS4B,ARV1,CLU,ABCA2,SCP2,VPS4A,SOAT1,SOAT2,OSBPL5,ABCA1
GO_ION_TRANSMEMBRANE_TRANSPORT	0.325047	1.30121	0.01	0.308852	822	465	CHRNB1,SCNN1B,TRPC1,TSC22D3,TMC1,PKD1L2,JPH2,KCNK4,SLC26A11,KCND1,SLC6A3,ATP6V1G2,GRIK2,SCN5A,SLC17A7,DDIT3,ERO1L,ATP1B2,ORAI3,ATP6V0D2,SLC6A12,GPM6A,P2RX5,DLG3,SLC38A4,SLC9A5,KCNE2,SLC26A7,GRIK4,P2RX7,SLC16A11,GJC1,ATP1B1,SLC22A1,DLG4,SLC16A8,SLC36A4,BBC3,COX6B2,JPH3,SLC4A5,SLC26A1,GABRR2,SLC20A1,SLC22A20,SLC5A12,SLC22A4,SLC25A1,RHCE,SLC6A16,SLC27A5,PRKAB2,NCALD,SLC12A6,CLIC2,FXYD6,NOL3,SCNN1A,K…
GO_POSITIVE_REGULATION_OF_NERVOUS_SYSTEM_DEVELOPMENT	0.327754	1.30095	0.0309278	0.308894	437	304	CXCR4,FEZF1,LTA,RNF112,VEGFC,IL6,VEGFA,NEU1,BCL6,PROX1,NDNF,GPR37L1,PPP1R9A,NPTN,PLAG1,GPRC5B,RIMS1,NGFR,SLITRK6,BAI2,CPEB3,SCARF1,IRX3,LHX1,NLGN3,PPP2R5B,WASF3,ADRA2B,KCTD11,GATA2,ATP8A2,IL1B,CDON,NKX6-1,SYT17,RNF10,CCL5,EGF,AMIGO2,SPINT1,FYN,RARB,DUOXA1,SPAG9,SMARCD3,NLGN2,SCN1B,PARK2,STK11,NTN1,RAPGEF1,ZEB1,PACSIN1,WNT2,EPHA4,KAT2B,FEZ1,BEND6,DPYSL3,TP73,CYB5D2,CBFA2T2,NCKIPSD,IST1,FZD3,FMR1,F…
GO_NEGATIVE_REGULATION_OF_TRANSPORTER_ACTIVITY	0.437522	1.3014	0.115385	0.309045	64	42	FGF12,CRHR1,PCSK9,KCNE2,FAM115C,CLIC2,CTTNBP2NL,ATP1A2,INSR,FMR1,FKBP1B,OXSR1,NDFIP2,CAMK2D,C19orf26,GSTM2,ANO9,NEDD4,SUMO1,STK39,TWIST1,UBQLN1,NDFIP1,CALM2,GNB5,CAV1,PRKCE,NEDD4L,SRI,FKBP1A,WWP2,CALM3,CAB39,GSTO1,PKD2,GRK6,CALM1,SLC9A3R1,MMP9,PPIF,KCNE3,KCNQ1
GO_EMBRYONIC_ORGAN_MORPHOGENESIS	0.343126	1.30187	0.0425532	0.309059	279	199	FRZB,INSIG1,TBX2,NR4A3,PROX1,MYCN,SLITRK6,MYO15A,CCDC40,INSIG2,TH,EFNA1,LHX1,WNT9A,HOXA2,FUZ,WDR19,PAX8,VAX2,DLX2,MAFB,EYA1,GRHL3,TSHZ1,USH1G,FOXH1,GATA2,ATP8A2,KDM6A,STRC,SIX2,GATA3,TGFB3,DVL2,PDZD7,RARB,SIX4,SOBP,FBN1,NTN1,ZEB1,HYAL1,STRA6,HOXA6,ABR,FZD3,HOXA1,HES1,ENG,MAPK3,VANGL2,KDM2B,MMP14,DLG1,TULP3,HOXB4,SRF,NPHP3,MYO7A,HOXA5,MSX1,NDRG4,EIF4A3,ALDH1A3,OSR1,TFAP2A,SP3,TMIE,OSR2,GNAS,MFAP2,…
GO_CELLULAR_HOMEOSTASIS	0.328723	1.30378	0.0210526	0.309155	676	440	EDN2,CXCR4,TRPC1,CCL2,HMOX1,ADM,JPH2,IL6,SLC26A11,ATP6V1G2,GRIK2,SLC17A7,DDIT3,PDIA2,ERO1L,ATP1B2,KISS1,S1PR1,ATP6V0D2,S1PR4,CXCL13,SLC6A12,MSTN,HK2,SAA1,NPTN,MAFG,TFR2,NMB,SLC26A7,NOS3,P2RX7,FTH1,ATP1B1,TH,DLG4,MT2A,BBC3,QSOX1,DEDD2,CALB1,CD52,HERPUD1,JPH3,PPARGC1A,SLC4A5,SLC26A1,GLRX,PYGM,MTL5,LGALS1,UTS2R,GATA2,IL1B,WDTC1,TXNDC16,PDK3,NOL3,CCL5,FTL,SESN2,CD55,ANO6,SV2A,GIPR,CLCN6,ITPR1,HPX,GPC…
GO_MYOBLAST_DIFFERENTIATION	0.448515	1.30191	0.161765	0.309475	37	27	TBX2,IFRD1,SOX15,HMGCR,LGALS1,RBPJ,HINFP,CSRP2,EPAS1,SRF,REST,MBNL1,PITX1,RB1,MAPK12,CAST,TCF7L2,CTNNB1,MAPK14,ISL1,MAML1,NOTCH1,WNT10B,SDC1,DTYMK,NRG1,JAG1
GO_REGULATION_OF_EPITHELIAL_CELL_PROLIFERATION	0.3383	1.30386	0.0105263	0.309493	285	214	DLL4,CCL2,ESR2,VEGFC,IL6,SPARC,EPB41L4B,PDGFB,VEGFA,SCN5A,LIMS2,NR4A3,PROX1,SULF1,MTSS1,CDKN1C,TNFAIP3,NR1D1,VASH2,NR4A1,SNAI2,PPARD,CDKN1B,EYA1,ERRFI1,PTCH1,CDKN2B,GATA3,CCL5,FOXP2,PTPRM,SIX4,AGER,TGFBR3,CTSL2,PRKCA,STK11,RAB33B,TNFSF12,WNT2,HYAL1,SOX2,LRG1,ODAM,GLUL,KLF9,PTEN,VEGFB,PGF,HES1,ATF2,ENG,CCL26,SEMA5A,EAF2,DLG1,ARNT,LAMC1,EGR3,VASH1,RAP1GAP,RICTOR,EGFL7,PLXNB3,KDM5B,THBS4,HOXA5,APOE,…
GO_EMBRYONIC_MORPHOGENESIS	0.316986	1.30256	0.0204082	0.309588	539	402	WNT4,DLL4,FOXA2,FRZB,ADM,INSIG1,VEGFC,TBX2,CHRD,INHBA,DUSP1,NR4A3,SP8,PROX1,GPI,CDKN1C,MYCN,SLITRK6,MYO15A,CCDC40,INSIG2,TH,EFNA1,IRX3,LHX1,WNT6,COL6A1,WNT9A,ITGA5,EPB41L5,HOXA2,FUZ,HOXC10,BCL2L11,WDR19,PAX8,VAX2,DLX2,ELF5,MAFB,EYA1,GRHL3,TSHZ1,USH1G,FOXH1,GATA2,ATP8A2,WNT7B,CDON,KDM6A,PTCH1,STRC,SIX2,GATA3,TGFB3,DVL2,COL7A1,PDZD7,CYR61,SPINT1,RARB,SIX4,SOBP,FBN1,RALA,KDM6B,NTN1,ZEB1,KIAA1715,SOC…
GO_EPITHELIAL_TO_MESENCHYMAL_TRANSITION	-0.31012	-1.15589	0.25	0.309744	56	43	WNT4,EFNA1,EPB41L5,SNAI2,RBPJ,TGFBR3,WNT2,LOXL2,GSK3B,MSX1,SNAI1,LIMS1,TGFBR1,NOG,TGFB1,LRP6,CUL7,RTN4,LOXL3,S100A4,SOX9,BMP2,HEY2,HIF1A,CTNNB1,FGFR2,HMGA2,HEYL,HEY1,BMP7,TRIM28,NOTCH1,ADAM15,SMAD4,TGFB2,GSC,MSX2,FAM83D,HNRNPAB,LEF1,FGF8,WNT11,HAS2
GO_REGULATION_OF_CELL_ACTIVATION	0.333275	1.30192	0.0309278	0.309935	484	294	CCL2,HMOX1,VNN1,IL6,INHA,CD74,PDGFB,IL31RA,IKZF3,SOX15,BCL6,INHBA,NR4A3,HLA-DPA1,TNFSF9,TNFAIP3,APLF,NOS3,FOXP3,GPR183,BTN2A2,BLOC1S3,PAG1,PLA2G10,HLA-A,IL28A,IL29,MICA,IL23A,PGLYRP3,GAB2,HLA-E,CYLD,LGALS1,MAP3K8,IL1B,GATA3,CCL5,ALOX12,CD55,GSN,TNFSF13,FYN,ABAT,SOCS5,NLRP3,AGER,IRF1,CCDC88B,PRKCA,ZEB1,IRS2,EFNB3,HLA-DRA,DPP4,PELI1,NKAP,CDKN1A,TRAF6,ABR,BCL10,DUSP3,IL28B,HES1,NCK1,TNIP2,TIRAP,C10o…
GO_NOTCH_SIGNALING_PATHWAY	0.365161	1.30262	0.0786517	0.309967	114	83	DLL4,PGAM2,TBX2,DTX3,SNAI2,CDKN1B,TIMP4,CHAC1,DTX2,RBPJ,APH1B,PERP,KAT2B,NKAP,CEBPA,ADAM17,ONECUT1,HES1,MIB2,ITCH,MDK,RPS27A,NOTCH3,RPS19,ADAM10,APP,SNAI1,SUSD5,APH1A,UBA52,RBM15,FOXC1,TGFB1,SNW1,GALNT11,MAML3,PSENEN,MIB1,IFT172,JAG2,GOT1,EP300,SOX9,NEURL1B,CNTN1,PTP4A3,GMDS,BMP2,HNF1B,CREBBP,SPEN,IFT74,CDK6,HEY2,SEL1L,PSEN1,NRARP,NCSTN,S1PR3,MAML2,HEYL,ITGB1BP1,HEY1,EPN1,UBB,FOXA1,TGFBR2,MAML1,N…
GO_MORPHOGENESIS_OF_A_BRANCHING_STRUCTURE	0.354501	1.3021	0.0337079	0.310048	167	123	WNT4,DLL4,ADM,IL6,VEGFA,PROX1,FAT4,AREG,MYCN,ADAMTS16,LHX1,WNT6,PAX8,DLX2,FOXD1,EYA1,PTCH1,EGF,SPINT1,DDR1,SEMA3E,CLIC4,SOCS3,SEMA3C,KRAS,PGF,ENG,VANGL2,MMP14,DLG1,PLXND1,KDM5B,SRF,RASIP1,HOXA5,ST14,GRB2,GZF1,PRDM1,B4GALT1,ACVR1,CTSH,RBM15,CTNNBIP1,TBX3,RERE,NRP1,GNA13,ILK,FEM1B,NOG,TGFB1,NPNT,FZD5,GLI3,PKD1,SOX8,BTRC,FRS2,SOX9,BAK1,LAMA5,CSF1,CELSR1,EPHA7,FGFR1,RSPO3,NKX2-1,EDNRA,SLIT2,SETD2,MED…
GO_FOREBRAIN_NEURON_DEVELOPMENT	-0.382357	-1.1554	0.285714	0.310122	34	20	DISC1,PLXNA3,ATP7A,NRP1,RAC1,UQCRQ,RAPGEF2,RAC3,GNAQ,FGFR1,SLIT2,ROBO2,ROBO1,FGFR2,LHX6,OGDH,DCLK2,ATF5,SEMA3A,FGF8
GO_MULTI_MULTICELLULAR_ORGANISM_PROCESS	0.35206	1.30264	0.0444444	0.310472	213	139	WNT4,IGFBP5,CCL2,ADM,HPGD,ETS1,PLA2G4C,CRHR1,PSG3,DDO,PCSK5,PTGS2,FOSB,MAFF,AKR1B1,PSG4,PPARD,IL1B,ARNTL,OVGP1,STOX2,PSG9,TGFB3,UCN,DDR1,CTSL2,UCP2,NAMPT,MMP13,PTGER4,SLC38A2,PGF,OOEP,OXTR,STC1,FOS,CLDN4,RARA,SPP1,EPOR,PTHLH,IL11RA,SPHK1,JUNB,ACSL4,ACVR2A,ITGB1,ACR,CORIN,RPL29,NPFF,SP3,PRDM1,BMPR2,GNAS,B4GALT1,NPPA,PLA2G4A,BSG,PRLR,UBE2A,TGFB1,PLA2G6,PAM,HEXB,RXRA,ADIPOR2,AKAP5,HFE,DSG2,STAT5B,UP…
GO_NEGATIVE_REGULATION_OF_G_PROTEIN_COUPLED_RECEPTOR_PROTEIN_SIGNALING_PATHWAY	0.43861	1.30281	0.106061	0.310727	41	25	ADM,RGS2,DNM1,CCL5,IL8,GIPR,DNM2,CRY1,PALM,ARRB1,ATP2B4,GRK5,MGRN1,ARRB2,ADRBK1,YWHAB,GRK6,RPH3AL,BICD1,ADA,RPGRIP1L,GTF2H2,ADRB2,KLK14,RGS12
GO_MICROTUBULE_NUCLEATION	-0.398566	-1.15411	0.212121	0.311259	18	18	GOLGA2,TUBG2,SLAIN2,AKAP9,RANBP9,NDEL1,CLASP1,BLOC1S2,CSNK1D,NDE1,TUBGCP5,TUBGCP2,TUBGCP6,CLASP2,TUBGCP3,TUBGCP4,TUBG1,CENPJ
GO_MONOVALENT_INORGANIC_CATION_TRANSPORT	0.330663	1.29955	0	0.311277	435	245	SCNN1B,SLC5A3,KCNK4,KCND1,SLC15A3,SLC6A3,ATP6V1G2,SCN5A,SLC17A7,ATP1B2,ATP6V0D2,SLC38A4,SLC25A14,SLC9A5,KCNE2,ATP1B1,SLC22A1,COX6B2,SLC4A5,SLC20A1,SLC5A12,SLC22A4,RHCE,SLC44A4,CDKN1B,KLHL3,PRKAB2,SLC12A6,SLC2A6,SCNN1A,KCNH2,HCN3,ANO6,ATP6AP1L,CNGA4,WNK4,KCNK1,ATP1A2,PRKAG2,SCN1B,SLC9A9,KCNK6,PARK2,UCP2,COX7A2,SLC10A5,TCIRG1,KCNK5,SHROOM2,TMCO3,HCN2,SLC6A8,SLC38A2,SLC5A11,SLC9A1,TSC1,SCNN1D,ATP6V1…
GO_MICROTUBULE_POLYMERIZATION	-0.36045	-1.15448	0.225806	0.311289	27	26	TPPP3,GOLGA2,TPPP,TUBG2,SLAIN2,AKAP9,ZNF207,RANBP9,CAV1,NDEL1,CLASP1,BLOC1S2,HDGFRP3,CSNK1D,NDE1,TUBGCP5,TUBGCP2,FGF13,TUBGCP6,CLASP2,TUBGCP3,MAP7D3,TUBGCP4,FBXO5,TUBG1,CENPJ
GO_POSITIVE_REGULATION_OF_CELL_CYCLE_PROCESS	-0.241353	-1.15428	0.1	0.311533	247	206	WNT4,NDRG1,RNF112,IL1A,PDGFB,AURKC,SOX15,PROX1,FAP,FOXO4,PDGFRB,OR2A4,PPP2R5B,ARID3A,SIRT2,CDKN1B,IL1B,MUC1,EGF,UBE2B,PPP2R5C,SMARCD3,SVIL,GOLGA2,TP73,CDKN1A,RAB1A,SOX4,ANAPC11,INSR,PTEN,GADD45A,RAB11FIP4,RBL2,RPS27A,TFDP2,CTGF,MSX1,PLAGL1,BTG2,CUL4B,PRKACA,APP,PLCB1,PLK3,UHRF2,CNOT4,UBA52,DYNC1LI1,TMOD3,FAM178A,UBE2E2,STXBP4,CRLF3,RHOA,PKN2,USP19,TGFA,NSMCE2,RAD51B,CNOT6L,ATM,TGFB1,PHIP,SPAST,SF…
GO_REGULATION_OF_INTERLEUKIN_10_PRODUCTION	0.486517	1.29724	0.136364	0.311709	46	24	TNFRSF9,FOXP3,IL23A,AGER,BCL3,PTGER4,PRKCZ,IL20RB,CD274,TUSC2,IDO1,PDCD1LG2,HLA-DRB1,CD46,TRIB2,CD83,HMGB1,PRG2,PIBF1,TNFRSF21,TLR4,LGALS9,PYCARD,HSPD1
GO_POSITIVE_REGULATION_OF_RELEASE_OF_CYTOCHROME_C_FROM_MITOCHONDRIA	0.443203	1.29737	0.121212	0.31193	28	28	CIDEB,BMF,PINK1,BBC3,FAM162A,BCL2L11,MOAP1,MLLT11,APOPT1,TNFSF10,PLA2G6,BAD,PMAIP1,BAK1,BID,PLAUR,BIK,HRK,BAX,MFF,MMP9,PYCARD,DNM1L,PDCD5,BNIP3,GPER,PPIF,TP53
GO_NEGATIVE_REGULATION_OF_MUSCLE_CELL_APOPTOTIC_PROCESS	0.451262	1.2974	0.126761	0.312357	30	23	HMOX1,NACA,HMGCR,NOL3,ALOX12,SIRT4,GSK3B,PDPK1,ZC3H12A,ILK,LRP6,CAV1,JAK2,SIRT5,RAPGEF3,BAG3,HEY2,ARRB2,BMP7,EDN1,PTK2B,NRG1,NKX2-5
GO_OLFACTORY_LOBE_DEVELOPMENT	0.480201	1.29762	0.126761	0.312375	36	23	FEZF1,DPYSL2,CSF1R,DLX2,EFNA2,SRF,EXT1,SEMA7A,RAC1,AGTPBP1,ID2,FGFR1,LRRK2,SLIT2,ROBO2,ROBO1,SKI,OGDH,KIF14,RPGRIP1L,ATF5,SEMA3A,CHD7
GO_CYTOKINESIS	-0.27246	-1.15276	0.2	0.31243	84	78	AURKC,MYH10,RALA,MAP9,IST1,DCTN3,DAPK3,NEK6,ARL3,RAB11FIP4,MITD1,SNX33,ROPN1B,PIK3C3,RALB,BBS4,RHOA,USP8,STAMBP,CNTROB,RHOB,RHOC,SPAST,CUL7,SPIRE1,SPIRE2,BIN3,NEK7,ZFYVE26,RAB11A,SEPT7,SEPT5,LZTS2,ACTR3,CHMP4B,RASA1,SEPT6,KLHL9,APC,SON,KIF13A,ARHGEF11,RAB11FIP3,KIAA0196,BECN1,KIF20A,CKAP2,ACTR2,RAB35,INCENP,MYH9,STMN1,SNX9,JTB,KIF4B,DIAPH2,ROCK2,CEP55,GTPBP8,ALKBH4,NUSAP1,SPTBN1,ECT2,RACGAP1,KIF2…
GO_RECEPTOR_MEDIATED_ENDOCYTOSIS	0.349447	1.29856	0.0681818	0.31245	231	145	ADM,SPARC,ADRBK2,DNM1,SAA1,CUBN,CD163,TFR2,LRP1,ACHE,SCARF1,NLGN3,LDLR,TMPRSS2,MRC1,IL8,SORL1,HPX,MASP1,CLTCL1,DNM2,PACSIN1,LOXL2,LOXL4,LMBRD1,ENPP2,SCARB1,MSR1,DAB2,VLDLR,SYT5,MAPK3,TMPRSS3,PLA2R1,GRN,ITGB2,LRP10,SYNJ1,TMPRSS13,ALB,AMN,PGBD1,VTN,ITGB1,GRB2,APOE,RAB5A,FNBP1L,APOL1,NEDD4,RAB31,CD14,CCBP2,CD9,ILDR1,DENND1A,OLR1,SCYL2,CFI,CD81,ARRB1,CLTB,TINAGL1,PICALM,AP2A1,CLTC,LRP6,DBNL,EPS15,PI4…
GO_NEGATIVE_REGULATION_OF_REPRODUCTIVE_PROCESS	0.430269	1.29785	0.125	0.312517	54	35	WNT4,DUSP1,SULF1,OSM,ASTL,CDKN1B,OVGP1,RPS6KA2,ACVR1C,STK11,EAF2,HORMAD1,PRKACA,SNAI1,AMH,ARHGDIB,PRKACB,PRKAR1A,ZP3,RAD1,PRDX4,LIF,BMP7,TIMP1,SERPINF1,NPR2,ADA,MSH2,PTGDS,BMP4,OVOL1,ZFPM2,FBXO5,FBXO43,WDR77
GO_PURINE_NUCLEOSIDE_BIOSYNTHETIC_PROCESS	-0.289531	-1.15285	0.15	0.312806	89	76	SLC26A1,PANK3,PAPSS2,PANK1,C11orf83,PRKAG2,AKD1,GUK1,AK1,TCIRG1,AK4,NME7,ACACA,SLC35B2,SLC26A2,PPCDC,PANK2,ATP5C1,MAT2B,PANK4,ATP5G2,GBAS,ATP6V0A1,ATP5E,TGFB1,ATP5O,ALDOA,ATP5L,PPCS,NT5E,SURF1,ATP5I,PAPSS1,NME4,ATP5F1,AK3,ATP5H,NME6,ATP5S,ATP5J2,ATP5A1,CHCHD10,ATP5J,NME3,IMPDH2,ATP5D,ATP5G3,ATP5B,MTAP,APRT,ADAL,SLC35B3,ATP6V0A4,COASY,GMPS,ADA,ATP6V0A2,PRTFDC1,ADSS,HPRT1,IMPDH1,MAT1A,AK2,AMD1,SLC2…
GO_REGULATION_OF_MUSCLE_CELL_DIFFERENTIATION	0.370321	1.29796	0.0113636	0.312809	152	113	IGFBP3,TNF,ID3,PDGFB,DDIT3,MSTN,PROX1,NACA,BTG1,FOXO4,HDAC5,PPARD,CDON,THRA,GDF15,HDAC9,RBPJ,MAMSTR,PRDM6,SPAG9,SMARCD3,ZEB1,CTH,OLFM2,BHLHE41,CTDP1,MMP14,MEF2A,FLT3LG,MORF4L2,MED28,SRF,MSX1,AKAP6,CTNNA1,AKAP13,PLCB1,RBM4,HIF1AN,CDK9,TBX3,HDAC3,ILK,TGFB1,NOV,CAPN3,NR2C2,NFATC2,FBXO22,EHD1,SOX8,MAPK11,EZH2,CEACAM5,BNIP2,CFLAR,PIN1,RBM38,EP300,CDC42,SOX9,BOC,MAPK12,BHLHA15,CDH2,RBM24,TCF3,BMP2,DAXX…
GO_REGULATION_OF_EMBRYONIC_DEVELOPMENT	0.356604	1.29856	0.114943	0.312936	114	91	WNT4,FOXA2,TBX2,WNT2B,SULF1,LHX1,FUZ,LAMA4,GRHL3,GATA2,GATA3,DVL2,SIX4,WNT2,LAMA2,INSR,FZD3,KLF4,LAMA3,IL1RN,HES1,VANGL2,TULP3,NPHP3,COL5A2,PRKACA,SNAI1,E4F1,OSR1,PLCB1,OSR2,CCRN4L,MYADM,WDPCP,SEC24B,PHLDA2,FZD7,NR2C2,LFNG,SUFU,MAPK7,MAP2K5,STK3,SEPT7,KDM1A,PRKACB,LAMA5,PPP2R3A,GNB2L1,CLASP1,PHLDB2,CELSR1,STOX1,FGFR1,NRK,LAMA1,NFE2L2,HNF1B,NIPBL,DVL3,AMOT,CTNNB1,NRARP,DVL1,DAG1,PTK7,TGIF2,PAFAH1B…
GO_METHIONINE_METABOLIC_PROCESS	-0.40387	-1.15212	0.3125	0.313104	18	16	MTHFR,APIP,SMS,MTHFD2L,MRI1,EIF2B4,ENOPH1,EIF2B2,ADI1,MTAP,GNMT,EIF2B1,MSRA,MTRR,MTR,MTHFD1
GO_PROTEIN_EXPORT_FROM_NUCLEUS	-0.347075	-1.15211	0.233333	0.313124	30	29	NXT1,EGR2,DUSP16,RANBP17,CCHCR1,GSK3B,STYX,SMURF1,STRADB,TGFB1,STRADA,PKD1,NUTF2,ADAR,AHCYL1,XPO1,CALR,XPO7,TPR,EIF5A,NUP214,XPO5,HSPA9,RAN,NUPL2,XPO6,NUP88,XPO4,CSE1L
[truncated: 1,803 more rows]
