# Supplementary material for: Shedding Light on the African Enigma: In Vitro Testing of Homo sapiens-Helicobacter pylori Coevolution
Source: Microorganisms. 2021 Jan 25;9(2):240. doi: 10.3390/microorganisms9020240 (PMC7912213; doi:10.3390/microorganisms9020240)
Supplement: Supplementary file 1 [file microorganisms-09-00240-s001.zip › microorganisms-1056872-sl-prood done/SupplementaryTable_S14.xlsx]

## Sheet: SupplementaryTableS14
Supplementary Table S14- GSEA GO-BP results for the HsEUR cell line comparing HpAFR versus HpEUR infected settings.
Term	enrichment score (es)	normalized enrichment score (nes)	pval	fdr	geneset_size	matched_size	genes
GO_TELOMERE_MAINTENANCE_VIA_RECOMBINATION	0.792561	2.44995	0	0	32	25	RAD51C,RFC3,RAD51,XRCC3,PCNA,RFC4,PRIM1,LIG1,RFC2,POLA2,POLA1,RPA1,RFC5,FEN1,SMC5,POLD3,POLD2,DNA2,POLE,SMC6,RPA2,RFC1,NSMCE2,POLD1,POLD4
GO_DNA_RECOMBINATION	0.613694	2.67499	0	0	215	110	RAD51C,MCM8,GINS2,RFC3,RAD51,XRCC3,CDC45,RAD54B,PCNA,RFC4,PRIM1,LIG1,RFC2,UNG,POLA2,TRIP13,RBM14,PARP1,LIG3,TONSL,EXOSC3,RMI1,RAD51AP1,HSPD1,CDC7,RMI2,POLA1,FAN1,RPA1,RFC5,FEN1,SMC5,GINS4,HMGB1,UBE2N,MSH2,ACTR5,RNF138,PSMD14,SFR1,HMGB2,PRKDC,SHFM1,POLD3,TOP3A,TOP2A,SWI5,RNF168,TSN,POLD2,RECQL,SFPQ,SETX,XRCC6,SUPV3L1,DNA2,UCHL5,POLE,NBN,INO80,APEX1,ACTR8,ZFYVE26,STRA13,SMC6,RPA2,NDNL2,EID3,NSMCE1,…
GO_DNA_SYNTHESIS_INVOLVED_IN_DNA_REPAIR	0.569361	2.19518	0	0	74	47	RAD51C,RFC3,DTL,RAD51,XRCC3,PCNA,RFC4,RFC2,CCDC111,RMI1,RAD51AP1,RMI2,POLA1,RPA1,KIAA0101,RFC5,VCP,POLD3,TOP3A,POLD2,POLH,REV3L,DNA2,POLE,NBN,USP10,RPA2,RFC1,MRE11A,UFD1L,UBA7,WRNIP1,MAD2L2,UBA52,UBB,RPS27A,TRIM25,POLD1,CDKN2D,BARD1,NPLOC4,KAT5,POLD4,ZBTB1,SIRT1,UBE2L6,ISG15
GO_NEGATIVE_REGULATION_OF_VIRAL_GENOME_REPLICATION	-0.693555	-2.16185	0	0	49	34	APOBEC3C,ILF3,HMGA2,ZC3HAV1,VAPB,FAM111A,APOBEC3G,SRPK2,INPP5K,SRPK1,MAVS,ISG20,BST2,CCNK,APOBEC3F,EIF2AK4,IFI16,C19orf66,EIF2AK2,ADAR,TNIP1,IFITM2,ZC3H12A,PARP10,IFIT1,ISG15,PLSCR1,OAS3,IFITM3,IFITM1,OAS1,RSAD2,MX1,SLPI
GO_DNA_DEPENDENT_DNA_REPLICATION	0.650255	2.57369	0	0	99	64	CDC6,MCM10,GINS2,RFC3,RAD51,C20orf72,CDC45,PCNA,RFC4,PRIM1,LIG1,RFC2,POLA2,MCM6,PARP1,CCDC111,LIG3,TONSL,CDC7,POLA1,RPA1,MCM3,RFC5,FEN1,GINS4,ORC2,MCM4,RNASEH2A,C10orf2,TFAM,DNAJA3,POLD3,TOP2A,MCMBP,POLD2,REV3L,GINS3,MCM2,RNASEH1,MCM7,DNA2,SMARCAL1,POLE,MCM5,STRA13,RFC1,PARP3,BAZ1A,UPF1,LIG4,SLBP,HMGA1,LRWD1,POLD1,CDK9,TOP2B,PARP2,PNKP,CDK2AP1,POLG,CDC34,POLD4,RPAIN,ATRX
GO_DNA_DAMAGE_RESPONSE_DETECTION_OF_DNA_DAMAGE	0.614345	2.15451	0	0	36	31	RFC3,DTL,PCNA,RFC4,RFC2,USP1,MRPS11,PARP1,RPA1,RFC5,MRPS35,POLD3,POLD2,HMGA2,DDB1,DNAJA1,CUL4B,MRPS26,RPA2,RFC1,RPS3,UBE2B,UBA52,UBB,MRPS9,RPS27A,POLD1,CUL4A,RBX1,PNKP,POLD4
GO_DNA_REPLICATION	0.528213	2.54597	0	0	208	134	CDC6,MCM10,MCM8,GINS2,RFC3,DTL,CLSPN,RAD51,RRM2,C20orf72,CDC45,ORC6,PCNA,RFC4,PRIM1,SUPT16H,LIG1,RFC2,POLA2,MCM6,RBM14,PARP1,CCDC111,LIG3,CDK1,CHAF1B,RRM1,TONSL,RMI1,CDC7,RMI2,POLA1,RPA1,KIAA0101,MCM3,RFC5,FEN1,GINS4,ORC2,KAT7,RBMS1,MCM4,RNASEH2A,C10orf2,CDK2,NFIA,TFAM,DNAJA3,SSBP1,POLD3,TOPBP1,TOP3A,TOP2A,NOL8,MCMBP,DUT,POLD2,CHAF1A,SSRP1,POLH,REV3L,GINS3,MCM2,ORC3,SET,RNASEH1,MCM7,DNA2,SMARCAL1…
GO_INTERSTRAND_CROSS_LINK_REPAIR	0.687638	2.22324	0	0	44	20	FANCG,FANCC,FANCD2,USP1,UBE2T,FAN1,RPA1,DCLRE1B,FANCI,RNF168,XPA,FANCF,STRA13,RPA2,UBA52,MUS81,UBB,RPS27A,FANCL,C17orf70
GO_DNA_STRAND_ELONGATION	0.724955	2.31417	0	0	30	26	GINS2,RFC3,PCNA,RFC4,PRIM1,LIG1,POLA2,PARP1,LIG3,POLA1,FEN1,GINS4,DCLRE1B,RNASEH2A,POLD3,POLD2,GINS3,RNASEH1,DNA2,NBN,PARP3,MRE11A,LIG4,POLD1,PARP2,POLD4
GO_DNA_REPLICATION_INITIATION	0.807551	2.53399	0	0	29	19	CDC6,MCM10,GINS2,CDC45,PRIM1,POLA2,MCM6,CDC7,POLA1,MCM3,GINS4,ORC2,MCM4,MCM2,MCM7,POLE,MCM5,LRWD1,CDC34
GO_MEIOSIS_I	0.587518	2.12057	0	0	88	31	FBXO5,RAD51C,RAD51,XRCC3,RAD54B,FANCD2,ESPL1,HSPA2,TRIP13,MSH2,PLK1,TOP2A,TMEM48,STRA13,ING2,MRE11A,UBE2B,MSH6,CCNB1IP1,PSMD13,LEPREL4,PTTG1,RAD21,TOP2B,KLHDC3,CDC25B,CKS2,UBR2,SUN1,BAG6,BCL2L11
GO_RNA_SPLICING_VIA_TRANSESTERIFICATION_REACTIONS	0.427445	2.18934	0	0	267	204	SRSF1,CCAR1,LUC7L,DCPS,GEMIN2,PRPF4,FUS,SNRPD1,TRA2B,SNRPE,SRSF7,SNRPF,SRRT,HNRNPA0,STRAP,SRSF6,LSM1,POLR2D,LUC7L3,SNRNP40,MPHOSPH10,PAPOLA,CSTF2,PRPF8,YTHDC1,UPF3B,NCBP1,POLR2B,HNRNPD,DHX9,U2AF2,RBMX,PRPF19,POLR2F,DDX39B,SF3B4,SF3B5,SF3A3,NUDT21,SRSF10,SF3B3,PRMT7,AQR,POLR2G,RBM8A,SMN1,FIP1L1,MAGOH,SFSWAP,LSM3,ZMAT2,LSM7,SRSF9,SNRPA1,HNRNPH1,CWC27,POLR2A,PRPF39,HNRNPA3,CDC5L,HNRNPH3,DGCR14,HNRNP…
GO_DNA_STRAND_ELONGATION_INVOLVED_IN_DNA_REPLICATION	0.734738	2.18659	0	0	25	23	GINS2,RFC3,PCNA,RFC4,PRIM1,LIG1,POLA2,PARP1,LIG3,POLA1,FEN1,GINS4,RNASEH2A,POLD3,POLD2,GINS3,RNASEH1,DNA2,PARP3,LIG4,POLD1,PARP2,POLD4
GO_MITOTIC_RECOMBINATION	0.775318	2.60271	0	0	41	28	RAD51C,RFC3,RAD51,XRCC3,RAD54B,PCNA,RFC4,PRIM1,LIG1,RFC2,POLA2,POLA1,RPA1,RFC5,FEN1,SMC5,POLD3,TOP2A,POLD2,DNA2,POLE,SMC6,RPA2,RFC1,NSMCE2,POLD1,TOP2B,POLD4
GO_MRNA_PROCESSING	0.366089	2.16959	0	0	432	310	ZNF326,SRSF1,MAGOHB,CCAR1,PTCD2,LEO1,LUC7L,DCPS,GEMIN2,TSEN2,PRPF4,FUS,SNRPD1,TRA2B,SNRPE,SRSF7,KIAA1967,SNRPF,SRRT,HNRNPA0,C1QBP,STRAP,SRSF6,LSM1,POLR2D,GTF2H3,LUC7L3,SNRNP40,PAPOLA,THRAP3,CSTF2,CDC73,PRPF8,YTHDC1,SRSF8,UPF3B,NCBP1,RBFOX2,POLR2B,PDCD11,HNRNPD,DHX9,U2AF2,RBMX,PRPF19,POLR2F,DDX39B,RBM10,SF3B4,SF3B5,SF3A3,NUDT21,SRSF10,SF3B3,PRMT7,RBM4,RBM27,AQR,POLR2G,RBM8A,SMN1,FIP1L1,MAGOH,KIAA1…
GO_CELL_CYCLE_G1_S_PHASE_TRANSITION	0.499864	2.18724	0	0	111	85	FBXO5,CDC6,MCM10,MCM8,RRM2,CDC45,ORC6,PCNA,PRIM1,DHFR,POLA2,MCM6,RANBP1,SKP2,CDK1,E2F1,CDCA5,EIF4E,CDC7,POLA1,E2F6,RPA1,MCM3,PPAT,ORC2,IQGAP3,ACVR1B,MCM4,CDK2,PKMYT1,PPP3CA,E2F4,TYMS,MCM2,ORC3,CCNH,CDKN3,LATS1,CUL5,MNAT1,RB1,PLK2,EIF4EBP1,MCM7,CDK6,POLE,CCND1,CUL2,MCM5,CDK4,CUL3,RPA2,CDKN2C,CUL1,CDT1,RHOU,RPS6,DBF4,USP37,INHBA,NPAT,BCAT1,RPS6KB1,BRD4,PPP6C,CUL4A,CDKN2D,ACVR1,GSPT1,CRLF3,KLF11,PHF…
GO_RECOMBINATIONAL_REPAIR	0.723641	2.61018	0	0	80	40	RAD51C,MCM8,GINS2,RAD51,XRCC3,CDC45,RAD54B,PARP1,LIG3,TONSL,RAD51AP1,CDC7,FAN1,RPA1,FEN1,SMC5,GINS4,UBE2N,RNF138,PSMD14,SFR1,SHFM1,SWI5,RECQL,SFPQ,NBN,INO80,ZFYVE26,SMC6,RPA2,NSMCE1,MRE11A,KIAA0146,H2AFX,NSMCE2,RECQL5,XRCC1,YY1,WDR48,MORF4L1
GO_MATURATION_OF_SSU_RRNA	0.6128	2.1172	0	0.00109127	42	32	BYSL,EMG1,DCAF13,RRS1,MRPS11,UTP23,NOL11,KRR1,MPHOSPH10,HEATR1,SRFBP1,FCF1,CIRH1A,RRP36,UTP6,RPS14,UTP3,NOC4L,PWP2,UTP14A,RPS8,RPS21,MRPS9,TBL3,UTP18,NOP14,NOB1,ABT1,DIEXF,TSR2,RPS16,RPS19
GO_NUCLEIC_ACID_PHOSPHODIESTER_BOND_HYDROLYSIS	0.42488	2.10539	0	0.00145503	254	141	RFC3,C20orf72,DCPS,PCNA,TSEN2,RFC4,HRSP12,TATDN1,RFC2,RRS1,EXOSC2,PARP1,CASP3,REXO1,EXOSC3,POLA1,FAN1,RPA1,DGCR8,APTX,GTF2H3,RFC5,FEN1,ISG20L2,CSTF2,SMG6,DCLRE1B,NCBP1,HMGB1,RNASEH2A,RRP36,PARN,ENDOD1,HMGB2,NOL9,EXOSC8,ELAC2,AEN,POLD3,CNOT7,POP7,CSTF2T,PELO,TSN,OGG1,POLD2,TUT1,PNRC2,DIS3,REV3L,WDR33,EIF2C1,ERCC2,DDB1,POP4,DROSHA,GTF2H5,RNASEH1,DNA2,XPA,NCBP2,DNASE1,PDE12,DFFA,POLE,EDC3,G3BP1,APEX…
GO_NUCLEAR_CHROMOSOME_SEGREGATION	0.430297	2.10803	0	0.00145503	228	141	RAD51C,SMC2,KIF4A,NCAPG,MLF1IP,CENPP,FANCD2,ESPL1,CENPO,RRS1,TRIP13,ZWINT,ZWILCH,XPO1,MAD2L1,NCAPH,CDCA5,GSG2,MAPRE1,KNTC1,KIFC1,BUB1B,ACTR3,BIRC5,NSL1,HDAC8,VPS4A,NUP43,CEP55,PPP1CC,INCENP,CEP57L1,NAA50,ZW10,CENPN,PLK1,DSN1,ITGB3BP,TOP2A,CHMP2B,NCAPD2,MAD1L1,MCMBP,NUP107,SPC24,SMC4,CHMP4C,FAM83D,CHMP4A,CHMP3,AHCTF1,CLASP2,CDC23,VPS4B,LATS1,NUP160,CENPF,SMC1A,SKA2,RB1,CHMP2A,FBXW7,TAOK1,ERCC6L,SM…
GO_SISTER_CHROMATID_SEGREGATION	0.452156	2.11177	0	0.00174603	176	125	RAD51C,SMC2,KIF4A,NCAPG,MLF1IP,CENPP,ESPL1,CENPO,RRS1,ZWINT,ZWILCH,XPO1,MAD2L1,NCAPH,CDCA5,GSG2,MAPRE1,KNTC1,KIFC1,BUB1B,BIRC5,NSL1,HDAC8,VPS4A,NUP43,CEP55,PPP1CC,INCENP,CEP57L1,NAA50,ZW10,CENPN,PLK1,DSN1,ITGB3BP,TOP2A,CHMP2B,NCAPD2,MAD1L1,MCMBP,NUP107,SPC24,SMC4,CHMP4C,CHMP4A,CHMP3,AHCTF1,CLASP2,CDC23,VPS4B,LATS1,NUP160,CENPF,SMC1A,SKA2,RB1,CHMP2A,FBXW7,TAOK1,ERCC6L,SMC3,KLHL22,SGOL2,CDC20,SEC13…
GO_MATURATION_OF_SSU_RRNA_FROM_TRICISTRONIC_RRNA_TRANSCRIPT_SSU_RRNA_5_8S_RRNA_LSU_RRNA_	0.59123	2.08948	0	0.00218254	33	26	BYSL,EMG1,DCAF13,RRS1,MRPS11,UTP23,KRR1,HEATR1,FCF1,RRP36,UTP6,RPS14,UTP3,NOC4L,PWP2,RPS8,RPS21,MRPS9,TBL3,UTP18,NOP14,ABT1,DIEXF,TSR2,RPS16,RPS19
GO_DNA_BIOSYNTHETIC_PROCESS	0.495385	2.08426	0	0.00291005	121	74	RAD51C,RFC3,DTL,RAD51,XRCC3,PCNA,RFC4,LIG1,RFC2,POLA2,CCDC111,LIG3,RMI1,RAD51AP1,RMI2,POLA1,RPA1,KIAA0101,RFC5,PTGES3,VCP,TK1,NOP10,DKC1,POLD3,TOP3A,POLD2,MYBBP1A,PPIA,POLH,REV3L,TYMS,CENPF,PHB,DNA2,WRAP53,POLE,NBN,ACD,POLE3,USP10,RPA2,RFC1,NHP2,MRE11A,UFD1L,UBA7,TERF2,LIN9,WRNIP1,MAD2L2,UBA52,LIG4,TERF2IP,UBB,HMBOX1,CHRAC1,RPS27A,TRIM25,POLD1,CDKN2D,BARD1,NPLOC4,PAPD7,KAT5,POLG,PAPD5,POLD4,ZBTB1…
GO_ERROR_FREE_TRANSLESION_SYNTHESIS	0.757256	2.08522	0	0.00291005	19	15	RFC3,PCNA,RFC4,RFC2,RPA1,RFC5,VCP,POLH,RPA2,RFC1,UFD1L,UBA52,UBB,RPS27A,NPLOC4
GO_NUCLEOTIDE_EXCISION_REPAIR_DNA_GAP_FILLING	0.721005	2.08197	0	0.00363757	24	20	RFC3,PCNA,RFC4,LIG1,RFC2,LIG3,RPA1,RFC5,POLD3,POLD2,POLE,RPA2,RFC1,UBA52,LIG4,UBB,XRCC1,RPS27A,POLD1,POLD4
GO_REGULATION_OF_TRANSMEMBRANE_TRANSPORT	-0.520233	-1.77846	0	0.00649373	426	116	DAPK1,CLCN3,THY1,HSPA2,CACNB3,STIM2,YWHAE,CASK,HOMER1,CALM3,ATP2B4,CAV1,CALM1,PKD2,UBASH3B,LAMTOR1,VDAC2,YWHAQ,THBS1,YWHAH,VDAC3,AKAP9,FAM115A,TSPAN13,CALM2,STK39,WDR1,PAWR,ABL1,PDCD5,COMMD1,PDPK1,DLG1,CLIC4,AKT2,MYO5A,STC1,MTOR,FMR1,SEPN1,FKBP1A,UBQLN1,SNTA1,PLCG1,CACNB1,ATG5,FXYD5,AKT1,FAM115C,TRIM27,AZIN1,ARF1,SLC30A1,SLC9A1,GJA1,RNF207,CLIC1,TMEM109,BAX,GSTO1,PARK7,CTNNB1,HTT,MAPK8IP2,RIPK1,V…
GO_MITOCHONDRIAL_RESPIRATORY_CHAIN_COMPLEX_ASSEMBLY	0.534213	2.06901	0	0.00654762	76	50	BCS1L,C11orf83,NDUFAF4,NDUFAF2,NDUFB1,COX19,NDUFS3,NDUFA9,NDUFA10,NDUFA7,AIFM1,NDUFV2,NDUFAB1,TFAM,NDUFAF3,CHCHD5,FOXRED1,NDUFB5,NDUFB11,TIMMDC1,NDUFS6,UQCR10,NDUFS5,NDUFA13,UQCRB,NDUFB9,NDUFV1,NDUFB8,TMEM126B,ACAD9,NDUFA1,NDUFS1,NDUFB7,NDUFA3,NDUFB2,NDUFA12,NDUFB4,NDUFA5,NDUFA2,OXA1L,NDUFS2,NDUFS7,NDUFA8,NDUFS8,UQCC,NDUFA6,TTC19,NDUFS4,NDUFA11,ECSIT
GO_RESPONSE_TO_VIRUS	-0.500141	-1.77449	0	0.00675776	247	135	ODC1,GLI2,POLR3H,F2RL1,MST1R,APOBEC3C,ABCE1,DDX21,CCT5,ILF3,AP1S1,HNRNPUL1,PSMA2,XPR1,DHX36,HMGA2,C17orf85,ZC3HAV1,POLR3D,MB21D1,CFL1,BANF1,POLR3A,CDK6,IFNAR1,CREBZF,FAM111A,POLR3C,TBK1,ELMOD2,IFNAR2,POLR3K,APOBEC3G,CHUK,AIMP1,IFNGR1,HSPB1,CRCP,DDX3X,APOBEC3B,IVNS1ABP,TPT1,DNAJC3,FADD,ENO1,IKBKE,EXOSC5,SPON2,BNIP3,HMGA1,BCL2L1,MAPK14,FOSL1,TRIM25,SRC,PCBP2,GBP3,ITCH,GATA3,TRIM11,GBP1,DDX41,CLU,IK…
GO_REGULATION_OF_PROTEIN_IMPORT	-0.544176	-1.77077	0	0.00694582	183	106	PARP1,CDK1,TONSL,RAB23,AXIN2,PIK3R1,KANK1,OGG1,PPP3CA,PKD2,PPP3CB,PSMD10,PIK3R2,PKIA,HSP90AA1,NUTF2,KEAP1,CCDC22,PPP3R1,MDFIC,CHERP,TPR,PDCD5,DAB2IP,FBXW11,HNRNPM,NUPL1,HSP90AB1,SPPL3,CREB3,FLNA,IPO5,DMAP1,G3BP2,EMD,TRIP6,GLI3,TGFBR1,GSK3B,MTOR,WWTR1,TXN,NUP54,FAF1,PPM1B,ECT2,EGFR,NFKBIB,SMAD4,KPNA1,EP300,RHOA,SLC9A1,BMPR1A,MAPK14,SMAD3,UBR5,XBP1,NF1,GNAQ,PDE2A,HSPA8,SPHK1,PRKCD,TRIM28,RBCK1,GAS6…
GO_REGULATION_OF_NF_KAPPAB_IMPORT_INTO_NUCLEUS	-0.691542	-1.76836	0.0185185	0.00720898	48	21	PSMD10,CCDC22,FBXW11,G3BP2,TRIP6,FAF1,PPM1B,NFKBIB,RHOA,SPHK1,RBCK1,PPM1A,CYLD,PTGS2,NFKBIA,LITAF,IL18,NOV,ZC3H12A,EDAR,BMP7
GO_TUBE_DEVELOPMENT	-0.48386	-1.76794	0	0.00721327	552	253	GRHL2,HRSP12,WNT11,ETV4,NRP1,HSPB11,CTSH,EIF4E,GLI2,SDC1,HMGB1,MSX2,EFNB2,IFT52,TK1,FMN1,MTHFD1,STIL,DEAF1,ERRFI1,GLMN,ASS1,AIMP2,CLMP,CTSZ,ITGA6,PKD2,BCL10,KIF20B,SSBP3,IFT122,JAG1,SPARC,BAK1,TYMS,PSEN1,PTK7,FZD6,GDF11,ITGB3,RB1,LRP6,DLC1,TMED2,CREB1,EIF4EBP1,PHF14,LRP5,MAPK1,HNRNPK,YAP1,TRAF3IP1,DLG5,MIB1,TNC,HLX,SMAD5,C2CD3,PHB2,CCNB1,DAB2IP,DLG1,STK40,PPP1CA,MET,GZF1,VPS52,CLIC4,PFN1,SETD2,TI…
GO_NEGATIVE_REGULATION_OF_VIRAL_PROCESS	-0.57888	-1.76763	0	0.0072348	89	56	TRIM15,APOBEC3C,SNX3,ILF3,REST,TARDBP,CHMP3,HMGA2,ZC3HAV1,VAPB,FAM111A,TFAP4,APOBEC3G,SRPK2,MRE11A,HDAC1,INPP5K,TRIM26,TRIM27,SRPK1,TRIM25,TRIM11,GSN,TRIM14,TRIM28,SP100,MAVS,ISG20,PML,TRIM5,BST2,CCNK,APOBEC3F,TRIM8,EIF2AK4,IFI16,C19orf66,EIF2AK2,ADAR,TNIP1,IFITM2,ZNF639,STAT1,ZC3H12A,PARP10,IFIT1,ISG15,PLSCR1,OAS3,IFITM3,IFITM1,OAS1,RSAD2,MX1,TRIM31,SLPI
GO_POSITIVE_REGULATION_OF_SMOOTH_MUSCLE_CELL_PROLIFERATION	-0.67044	-1.76297	0	0.00745827	60	26	HMOX1,SKP2,EREG,HBEGF,DDX39B,MNAT1,SHC1,GSK3B,FOXP1,HIF1A,MTOR,ITGA2,HDAC4,RPS6KB1,HMGCR,NAMPT,IRAK1,PTGS2,STAT5B,STAT1,BMP4,ID2,PDGFB,AKR1B1,NOTCH3,CYBA
GO_RESPONSE_TO_MOLECULE_OF_BACTERIAL_ORIGIN	-0.521607	-1.7631	0.0113636	0.00746496	321	132	BYSL,CASP3,ABCA1,HNRNPA0,TNFRSF10B,CDC73,PRPF8,TNFRSF9,HMGB2,FN1,ASS1,CXCL1,DNMT1,BCL10,TNFRSF21,SPARC,CXCL3,TNFRSF10A,ADH5,NCL,MAPKAPK3,NRF1,CTR9,PTPN22,ALAD,MAPK1,IFNAR1,PAWR,ABL1,MGST2,SERPINE1,DAB2IP,GSTP1,AKIRIN2,HNRNPM,PRDX3,CHUK,VLDLR,HDAC2,TNFRSF10D,NFKB1,FOXP1,HIF1A,TNFRSF1A,MAPK3,CASP9,UPF1,PLAU,NFKBIB,MAOB,SPON2,AKT1,MAPK14,RPS6KB1,XBP1,GNG12,THBD,SRC,MAPK9,CSF2,RPS6KA3,MTDH,F3,COMT,LY…
GO_POSITIVE_REGULATION_OF_TRANSPORTER_ACTIVITY	-0.627246	-1.76006	0	0.00767707	76	27	HSPA2,STIM2,CALM3,CALM1,PKD2,AKAP9,FAM115A,CALM2,MLL,SLC9A1,RNF207,GSTO1,PARK7,HTT,ACTN4,PRKCD,ATP1B1,ASPH,CTSS,SUMO1,ATP1B3,STIM1,DNM2,GLRX,BMP4,TESC,NTSR1
GO_NEGATIVE_REGULATION_OF_LEUKOCYTE_DIFFERENTIATION	-0.652061	-1.75849	0	0.00781665	82	30	HMGB1,PIK3R1,UBASH3B,ANXA1,HLX,TJP2,GLI3,INHBA,TOB2,ZFPM1,NF1,CTNNB1,RC3H1,LYN,CUL4A,IL4R,FBXO7,CYLD,RARA,IRF1,FSTL3,MYC,TRIB1,BMP4,GATA2,BCL6,PRDM16,ERBB2,ID2,NRARP
GO_POSITIVE_REGULATION_OF_ENDOTHELIAL_CELL_PROLIFERATION	-0.635745	-1.75713	0.0138889	0.00789548	68	30	NRP1,HMGB2,PRKCA,CAV1,ITGB3,TGFBR1,ECM1,HIF1A,MTOR,PDCD6,AKT1,NF1,F3,BMPR2,CAV2,SEMA5A,VEGFB,RPTOR,NRP2,VEGFA,C19orf10,ARNT,SIRT1,PRKD2,BMP4,RICTOR,PDGFB,NRARP,NR4A1,CYBA
GO_REGULATION_OF_VASCULATURE_DEVELOPMENT	-0.524288	-1.75638	0	0.00792058	233	82	HMOX1,CTSH,EMP2,ROCK1,HMGB1,HIF1AN,PRKCA,ROCK2,HIPK1,SPARC,THBS1,SASH1,SERPINE1,DAB2IP,EGLN1,HSPB1,ECM1,ITGB1BP1,AMOT,HIF1A,PDGFA,EPHA2,PLCG1,PDCD6,PDCD10,RHOA,PPP1R15A,ITGA5,SYNJ2BP,NF1,CTNNB1,TNFRSF12A,ERAP1,MTDH,F3,MAP2K5,TNFAIP3,DDAH1,ENG,SPHK1,JAK1,RHOB,RAP1A,SP100,MAPK7,HIPK2,SEMA5A,VEGFB,PML,RNH1,CIB1,VEGFA,HDAC7,CCBE1,C19orf10,GTF2I,IL8,PLXND1,BTG1,WARS,PTGS2,LIF,SIRT1,PRKD2,ANGPTL4,CYP1B…
GO_EPITHELIUM_DEVELOPMENT	-0.470511	-1.75522	0	0.00808135	945	398	ACTL8,GRHL2,GRHL1,PCNA,WNT11,COL17A1,FRAS1,ETV4,CASP3,NRP1,EREG,CDK1,FABP5,CTSH,GLI2,SDC1,BCCIP,F2RL1,ROCK1,FRS2,IVL,HSD17B4,CDC42,MSX2,ACVR1B,EFNB2,PTER,IFT52,HBEGF,MEN1,AXIN2,FMN1,RAB10,MTHFD1,STIL,DEAF1,ERRFI1,PRKDC,GLMN,AIMP2,CTSZ,ANXA7,PKD2,HNRNPH3,BCL10,KIF20B,SSBP3,SKIL,IFT122,TOR1A,TNFRSF19,LAMB3,E2F4,JAG1,NF2,BAK1,TYMS,CD63,CRABP2,PSEN1,LATS1,PTK7,FZD6,PPARG,ERCC2,GDF11,PLS3,WDR77,LRP6,E…
GO_NEGATIVE_REGULATION_OF_VASCULATURE_DEVELOPMENT	-0.683858	-1.75365	0.0151515	0.00818853	80	23	ROCK1,ROCK2,SPARC,THBS1,SERPINE1,DAB2IP,ITGB1BP1,AMOT,PDCD10,RHOA,SYNJ2BP,NF1,MAP2K5,PML,GTF2I,LIF,STAT1,BMP4,KLF4,NOTCH1,HDAC5,PDGFB,BMP7
GO_NEGATIVE_REGULATION_OF_MULTI_ORGANISM_PROCESS	-0.539751	-1.75313	0	0.00822068	151	76	TRIM15,C1QBP,DAK,APOBEC3C,SIGIRR,SNX3,ILF3,REST,TARDBP,CHMP3,HMGA2,ZC3HAV1,TRAF3IP1,VAPB,FAM111A,TSPAN6,TFAP4,MUL1,APOBEC3G,SRPK2,ARHGDIB,MRE11A,HDAC1,INPP5K,TIMP1,TRIM26,PPM1B,TRIM27,SRPK1,TRIM25,SEC14L1,PCBP2,ITCH,TNFAIP3,TRIM11,GSN,TRIM14,SIRT2,TRIM28,SP100,MAVS,ISG20,ITGAV,PML,TRIM5,BST2,CCNK,APOBEC3F,TRIM8,EIF2AK4,IFI16,PRDX4,C19orf66,EIF2AK2,ADAR,TNIP1,IFITM2,ZNF639,TRIM38,PRDM1,SQSTM1,STAT…
GO_REGULATION_OF_SODIUM_ION_TRANSMEMBRANE_TRANSPORT	-0.681593	-1.75088	0.0144928	0.0084168	48	19	ATP2B4,YWHAH,COMMD1,DLG1,SNTA1,FXYD5,ARF1,SLC9A1,UTRN,ACTN4,NEDD4,ATP1B1,NEDD4L,ATP1B3,STOM,DNM2,GLRX,SLC9A3R1,TESC
GO_RESPONSE_TO_BIOTIC_STIMULUS	-0.478697	-1.74766	0	0.00866607	886	365	HIST1H3B,HIST1H3C,HIST1H3A,BYSL,HIST1H2BE,ODC1,RFWD3,SNRPD1,HIST1H2BC,CASP3,MR1,ABCA1,CHAF1B,HNRNPA0,TNFRSF10B,GLI2,POLR3H,F2RL1,MST1R,CDC73,PRPF8,RAB14,APOBEC3C,HSPA5,TNFRSF9,SNX3,EIF2S1,FAM13B,HMGB2,ABCE1,DDX21,COTL1,FN1,ASS1,CXCL1,ROMO1,CCT5,CAV1,ILF3,NCK1,DNMT1,BCL10,TNFRSF21,VGF,AP1S1,MDH1,SPARC,HNRNPUL1,BAK1,CXCL3,PSMA2,TNFRSF10A,XPR1,TMEM39A,HLA-DRB1,DHX36,HMGA2,ADH5,LSM4,C17orf85,ZC3HAV1,…
GO_REGULATION_OF_SMOOTH_MUSCLE_CELL_PROLIFERATION	-0.606872	-1.74348	0	0.00905385	100	46	HMOX1,SKP2,EREG,HBEGF,DDX39B,PRKDC,NDRG2,CAV1,XRCC6,MNAT1,PPARG,SF1,TPM1,MFN2,XRCC5,SHC1,GSK3B,FOXP1,HIF1A,MTOR,ITGA2,HDAC4,RPS6KB1,CTNNB1,TCF7L2,CTNNBIP1,COMT,TNFAIP3,ILK,HMGCR,NAMPT,IRAK1,PTGS2,PPARD,STAT5B,STAT1,IGFBP3,TRIB1,BMP4,KLF4,CDKN1B,ID2,PDGFB,AKR1B1,NOTCH3,CYBA
GO_MORPHOGENESIS_OF_AN_EPITHELIUM	-0.476573	-1.73604	0	0.00986624	400	178	GRHL2,WNT11,FRAS1,ETV4,NRP1,CTSH,GLI2,FRS2,CDC42,MSX2,EFNB2,IFT52,HBEGF,FMN1,RAB10,MTHFD1,STIL,DEAF1,GLMN,CTSZ,PKD2,BCL10,KIF20B,IFT122,TOR1A,JAG1,BAK1,PSEN1,PTK7,FZD6,LRP6,GRB2,DLC1,TMED2,LRP5,YAP1,TRAF3IP1,DLG5,MIB1,TNC,C2CD3,PHB2,LIN7C,DLG1,PPP1CA,MET,GZF1,CLIC4,FLNA,PFN1,SETD2,TIMELESS,GLI3,LUZP1,BTRC,PAFAH1B1,VDR,SCRIB,STK3,MTHFD1L,ARID1A,RAP2A,VASP,HIF1A,GRSF1,PLOD3,EPHA2,PAK1,SRF,EGFR,WNT1…
GO_NEGATIVE_REGULATION_OF_CELLULAR_PROTEIN_LOCALIZATION	-0.519197	-1.73547	0	0.00995175	135	88	TONSL,RAB23,CLTC,AXIN2,GOPC,PKD2,PSMD10,PKIA,BAG4,KEAP1,CCDC22,MDFIC,DERL2,LYPLA1,COMMD1,DAB2IP,FBXW11,CSK,CREB3,G3BP2,EMD,TRIP6,CDK5,AP2M1,GSK3B,INPP5K,ITGB1BP1,H2AFY,MTOR,HSPH1,WWTR1,TXN,FAF1,SIN3A,PPM1B,NFKBIB,BCL2L1,RANGAP1,UBE2G2,PARK7,NF1,PDE2A,ERLEC1,PPFIA1,TAX1BP3,PPP2R5A,GBP1,BARD1,NUMB,GAS6,TMEM59,SRI,GDI1,SP100,MAPK7,TMBIM1,PKD1,AKAP1,OGT,TGFB1,PPM1A,FLCN,LZTFL1,CYLD,MXI1,OTUD7B,RHOQ,N…
GO_REGULATION_OF_TOLL_LIKE_RECEPTOR_SIGNALING_PATHWAY	-0.6359	-1.7352	0.015873	0.00997493	49	24	F2RL1,HMGB1,CAV1,FLOT1,BIRC2,PTPN22,PDPK1,DAB2IP,ARRB2,UBQLN1,TYRO3,LYN,TNFAIP3,FLOT2,PELI1,LY96,IRF1,LGR4,BIRC3,NR1D1,WDFY1,IRF7,RSAD2,CYBA
GO_RIBOSOMAL_SMALL_SUBUNIT_BIOGENESIS	0.526553	2.01765	0	0.00997732	59	44	BYSL,EMG1,DCAF13,RRS1,MRPS11,UTP23,NOL11,KRR1,MPHOSPH10,HEATR1,SRFBP1,FCF1,RRP7A,CIRH1A,RRP36,UTP6,RPS14,UTP3,NOC4L,PWP2,ERAL1,RPS10,UTP14A,RPS8,RPS6,RPS21,RPL38,MRPS9,RPS15,TBL3,MRPS7,UTP18,NOP14,NOB1,RRP7B,ABT1,RPS28,DIEXF,NOM1,RPS5,TSR2,RPS16,RPS27,RPS19
GO_REGULATION_OF_CELLULAR_COMPONENT_MOVEMENT	-0.469434	-1.7319	0	0.0103288	771	347	MYO1C,PKP2,CCAR1,WNT11,HMOX1,CALR,THY1,DPYSL3,NRP1,EREG,CTSH,C1QBP,EMP2,SMURF2,STRAP,MCC,MAPRE1,RNF20,F2RL1,ROCK1,COL1A1,APC,HMGB1,HSPA5,ACVR1B,HBEGF,RFFL,PRKCA,PIK3R1,FGFR1OP,PFN2,FN1,CXCL1,MTA2,CAV1,ADAM15,KANK1,MEMO1,KIF20B,ROCK2,RNF41,JAG1,SSX2IP,NF2,SPARC,CXCL3,THBS1,SASH1,CD63,PHLDA2,CLASP2,FAM115A,ITGB3,FAM110C,CBLL1,GPR56,DLC1,BAG4,FBXO31,PPM1F,SYNE2,MAPK1,PTP4A1,PKN2,ANXA1,CDK6,TPM1,GAB1…
GO_POTASSIUM_ION_TRANSPORT	-0.626652	-1.72831	0.0533333	0.0106501	154	24	CDK2,REST,SLC9A8,PKD2,VPS4B,NSF,SLC12A2,KCNN4,SLC9A7,ATP1A1,ATP1A3,TSC1,SLC12A9,SLC12A6,TMEM38B,ATP1B1,MTMR6,ATP1B3,TMEM38A,KCNK1,SLC12A4,CDKN1B,SLC12A7,KCNK5
GO_REGULATION_OF_CALCIUM_ION_IMPORT	-0.601928	-1.7277	0.0657895	0.0106833	103	36	THY1,CASK,HOMER1,CALM3,CALM1,PKD2,UBASH3B,CALM2,PAWR,ABL1,PDPK1,MYO5A,STC1,SEPN1,FKBP1A,PLCG1,ATG5,TRIM27,SLC30A1,BAX,GSTO1,CTNNB1,HTT,LYN,DIAPH1,SRI,PRKACA,TGFB1,TRPV3,ASPH,LGALS3,PTPN6,PDGFB,KIAA1199,NTSR1,CYBA
GO_EMBRYONIC_ORGAN_DEVELOPMENT	-0.493254	-1.72761	0	0.0106939	406	150	GRHL2,WNT11,NRP1,CHST11,GLI2,FRS2,IFT52,NDST1,MTHFD1,STIL,SATB2,SLC39A3,PKD2,HIPK1,IFT122,PSEN1,PTK7,FZD6,GRB2,TMED2,MAPK1,YAP1,TRAF3IP1,MIB1,POLE,GAB1,HLX,THOC5,C2CD3,DLG1,EGLN1,VPS52,BIRC6,FLVCR1,SOD1,SETD2,PLCD3,SENP2,GLI3,TGFBR1,SH2B3,NIPBL,SCRIB,MLL,STK3,HOXB6,MTHFD1L,ARID1A,HIF1A,PDGFA,MAPK3,EPHA2,NSDHL,SRF,EGFR,HNF1B,AKT1,PPP1R13L,ZFPM2,STK4,RPL38,GJA1,BMPR1A,SMAD3,SMAD2,ZFPM1,ERCC3,MMP14,…
GO_REGULATION_OF_CATION_TRANSMEMBRANE_TRANSPORT	-0.526499	-1.72705	0	0.0107057	208	70	THY1,HSPA2,CACNB3,STIM2,YWHAE,HOMER1,CALM3,ATP2B4,CAV1,CALM1,PKD2,UBASH3B,YWHAH,AKAP9,TSPAN13,CALM2,STK39,ABL1,COMMD1,PDPK1,DLG1,MYO5A,FMR1,SEPN1,FKBP1A,UBQLN1,SNTA1,PLCG1,CACNB1,ATG5,FXYD5,ARF1,SLC30A1,SLC9A1,RNF207,BAX,GSTO1,HTT,LYN,WWP2,UTRN,ACTN4,NEDD4,CAB39,DIAPH1,SRI,PPIF,PRKACA,TGFB1,VAMP2,AHNAK,ATP1B1,OXSR1,ASPH,NEDD4L,CTSS,SUMO1,ATP1B3,STIM1,STOM,DNM2,PTPN6,GLRX,ANO6,SLC9A3R1,BMP4,KIAA11…
GO_SCHWANN_CELL_DIFFERENTIATION	-0.679343	-1.7256	0.0153846	0.0108026	31	21	SOD1,AKT2,CDK5,AKT1,NF1,NAB1,PARD3,SKI,MPP5,SIRT2,ILK,TFAP2A,DAG1,NAB2,FA2H,LAMB2,MED12,NDRG1,ERBB3,GPC1,EGR2
GO_ANGIOGENESIS	-0.483323	-1.72376	0	0.010994	293	135	HMOX1,NAA15,THY1,NRP1,EREG,CDC42,EFNB2,PRKCA,ESM1,FN1,UBP1,CAV1,ADAM15,ATPIF1,SHB,JAG1,BAK1,TGFBI,THBS1,PIK3CB,UNC5B,ANXA2,ITGB3,GPR56,NCL,NUS1,LRP5,WASF2,VAV2,SERPINE1,DAB2IP,MYH9,CLIC4,SYK,SETD2,PLCD3,SRPK2,AIMP1,ELK3,TGFBR1,KLF5,SHC1,PARVA,ECM1,ITGB1BP1,HIF1A,PDGFA,AAMP,EPHA2,PLAU,SRF,PDCD6,ATP5B,POFUT1,PDCD10,STK4,MAPK14,VEZF1,GPX1,PKNOX1,BAX,ITGA5,XBP1,MMP14,PIK3CA,CTNNB1,C1GALT1,GPI,ADIPOR2…
GO_POSITIVE_REGULATION_OF_TRANSCRIPTION_FACTOR_IMPORT_INTO_NUCLEUS	-0.630868	-1.72368	0.030303	0.0109948	51	25	PIK3R1,PPP3CA,PPP3CB,PIK3R2,PPP3R1,CHERP,SPPL3,FLNA,DMAP1,TRIP6,RHOA,SLC9A1,SMAD3,XBP1,SPHK1,TRIM28,RBCK1,MAVS,TMEM173,DDX58,PTGS2,IL18,HDAC3,EDAR,CDH1
GO_REGULATION_OF_EPITHELIAL_CELL_PROLIFERATION	-0.503196	-1.72358	0.0125	0.0110063	285	125	HRSP12,ETV4,NRP1,EREG,STRAP,SRSF6,MCC,PYGO2,CDC73,FRS2,IQGAP3,CDC42,CASK,EFNB2,IFT52,MEN1,DEAF1,HMGB2,ERRFI1,PRKCA,CAV1,ATPIF1,IFT122,SPARC,ATP5A1,THBS1,TGFA,ITGB3,RB1,WDR77,FBXW7,CDK6,IFT80,YAP1,CCND1,LIMS1,PHB2,DAB2IP,DLG1,AIMP1,TGFBR1,VDR,ECM1,SFN,HIF1A,MTOR,IFT74,PLAU,EGFR,KRT4,PDCD6,AKT1,PDCD10,GJA1,BMPR1A,SMAD3,GPX1,BAX,RREB1,XBP1,SYNJ2BP,NF1,LAMC1,CTNNB1,APOE,B4GALT1,SOX9,F3,BMPR2,MAP2K5,C…
GO_EPITHELIAL_CELL_DIFFERENTIATION	-0.496035	-1.72361	0	0.0110161	495	212	ACTL8,GRHL2,PCNA,WNT11,CASP3,NRP1,EREG,CDK1,GLI2,SDC1,BCCIP,F2RL1,ROCK1,FRS2,IVL,HSD17B4,CDC42,PTER,MEN1,RAB10,AIMP2,ANXA7,HNRNPH3,SKIL,E2F4,JAG1,NF2,TYMS,CD63,LATS1,PTK7,PPARG,ERCC2,PLS3,WDR77,RAB13,UPK1B,B9D1,TAGLN2,CREB1,GSTK1,ANXA1,CDK6,YAP1,DLG5,RAP1B,PDPK1,HPS6,MYADM,MET,CNN3,CLIC4,EDF1,SIPA1L3,ARID4A,SOD1,RAB1B,TJP2,HDAC2,GLI3,AKT2,MYO5A,STC1,KLF5,PAFAH1B1,RDX,SCRIB,HDAC1,RAP2A,SFN,SLC4A7,…
GO_REGULATION_OF_CELL_ADHESION_MEDIATED_BY_INTEGRIN	-0.645952	-1.72178	0.0136986	0.0112193	39	21	RAC3,PTPN11,SERPINE1,MUC1,SYK,ITGB1BP1,EPHA2,IFT74,PLAU,LYN,PIEZO1,PTK2,CIB1,ADAM9,SWAP70,PODXL,SNAI2,PTPN6,CYP1B1,EFNA1,TESC
GO_NUCLEOTIDE_EXCISION_REPAIR_DNA_INCISION	0.575044	2.00066	0	0.0112245	39	31	RFC3,PCNA,RFC4,RFC2,PARP1,FAN1,RPA1,GTF2H3,RFC5,POLD3,OGG1,POLD2,ERCC2,DDB1,GTF2H5,XPA,CUL4B,GTF2H4,RPA2,GTF2H1,RFC1,UBA52,ERCC5,UBB,RPS27A,ERCC3,POLD1,DDB2,CUL4A,RBX1,POLD4
GO_HUMORAL_IMMUNE_RESPONSE	-0.61388	-1.72155	0.0135135	0.0112723	187	33	HIST1H2BE,HIST1H2BC,C1QBP,TNFRSF21,HLA-DRB1,HIST1H2BG,YTHDF2,SPON2,HIST2H2BE,TRAF3IP2,GPI,TFEB,GATA3,CLU,FAU,HIST1H2BK,PSMB10,BST2,RBPJ,RPL39,APP,TFE3,B2M,C1R,CFB,C1RL,HLA-E,NOTCH1,HLA-A,ADM,HIST1H2BI,HIST1H2BF,SLPI
GO_POSITIVE_REGULATION_OF_REACTIVE_OXYGEN_SPECIES_BIOSYNTHETIC_PROCESS	-0.665992	-1.7209	0	0.0113365	48	22	ASS1,PKD2,HSP90AA1,HSP90AB1,AKT2,MTOR,RAB27A,EGFR,AKT1,HDAC4,PARK7,MAPK9,DDAH1,CLU,ICAM1,OGT,PTGS2,DNM2,INSR,KLF4,P2RX4,CYBA
GO_MECHANORECEPTOR_DIFFERENTIATION	-0.719064	-1.72036	0.0338983	0.0113577	51	17	JAG1,PLS3,SOD1,PAFAH1B1,SCRIB,SLC4A7,SDC4,RAC1,SEC24B,RBPJ,DFNB31,DFNA5,SLC9A3R1,BMP4,NOTCH1,ATP8B1,JAG2
GO_RESPONSE_TO_VITAMIN_D	-0.651611	-1.71776	0.0298507	0.0116229	33	16	AQP3,TNC,STC1,VDR,STC2,CDKN2D,CYP24A1,ITGB1,TGFB1,RXRA,ATP2B1,PTGS2,INSR,PIM1,ADAMTS1,BMP7
GO_REGULATION_OF_NEUROLOGICAL_SYSTEM_PROCESS	-0.697085	-1.71767	0.0350877	0.0116232	68	17	TNFRSF21,C11orf9,PAWR,MTMR2,GRIN2D,MTOR,SLC9A1,ITGA2,COMT,PTEN,PARD3,FIG4,MGLL,RNF10,NOV,EIF2AK3,NTSR1
GO_RESPONSE_TO_INTERFERON_BETA	-0.694002	-1.7171	0.0142857	0.0117292	22	17	NDUFA13,HTRA2,IKBKE,UBE2G2,UBE2K,PNPT1,DDX41,BST2,CDC34,TMEM173,XAF1,IRF1,IFITM2,STAT1,PLSCR1,IFITM3,IFITM1
GO_DICARBOXYLIC_ACID_TRANSPORT	-0.618998	-1.71481	0.031746	0.0119828	71	23	SLC1A4,SLC25A10,SLC25A32,SLC25A11,PSEN1,SLC25A13,SLC1A5,ARL6IP5,STXBP1,SLC25A22,GIPC1,SLC7A11,NF1,UNC13B,PPFIA1,VAMP2,CLN8,SLC26A6,PPFIA4,PPFIA3,GLS,SLC38A2,NTSR1
GO_NEURON_FATE_COMMITMENT	-0.671707	-1.7136	0.0298507	0.0121519	67	16	HOXC10,GLI2,CDC42,SATB2,GLI3,TGFBR1,SMAD4,SMARCC2,RBPJ,AXIN1,BMP4,GATA2,NOTCH1,ID2,JAG2,NOTCH3
GO_PROTEIN_HETEROTETRAMERIZATION	-0.655026	-1.71123	0.0163934	0.0123207	38	24	HIST1H4A,HIST1H3B,HIST1H3C,HIST1H4H,HIST1H3A,HIST1H4C,RRM2,HIST1H4B,RRM1,XRCC6,ANXA2,HIST1H3E,NUPL1,HIST1H3J,NUP54,HIST1H3D,S100A10,INSR,HIST1H3I,HIST1H3G,HIST1H4E,HIST1H3F,HIST1H4L,HIST1H4D
GO_EPITHELIAL_CELL_MORPHOGENESIS	-0.69473	-1.71127	0.0163934	0.012321	42	21	GRHL2,ROCK1,MET,CLIC4,SIPA1L3,STC1,PLOD3,FLNB,GATA3,RAC1,FRMD6,HEG1,RILPL1,EPB41L5,COL18A1,ID1,BMP4,FZD7,CLDN3,ST14,RAB25
GO_ORGAN_MORPHOGENESIS	-0.463332	-1.71053	0	0.0124368	841	315	PKP2,GRHL2,KRT13,PTCD2,COL1A2,WNT11,FRAS1,ETV4,THY1,NRP1,EREG,CTSH,CHST11,GLI2,SDC1,COL1A1,FRS2,RAB23,CDC42,MSX2,BAZ1B,EFNB2,IFT52,NDST1,AXIN2,FMN1,MTHFD1,PVRL1,MKI67,STIL,ERRFI1,SATB2,AQP3,SLC39A3,SGPL1,CAV1,CTSZ,ADAM15,ITGA6,IMPAD1,PKD2,TLE3,PERP,HIPK1,IFT122,BCOR,E2F4,JAG1,NF2,MDM2,BAK1,SERPINH1,PHLDA2,PSEN1,PTK7,FZD6,ZNF335,GDF11,LRP6,DLC1,TMED2,SERP1,WHSC1,LRP5,MAPK1,UCHL5,TPM1,IFT80,YAP1,RO…
GO_NEUROLOGICAL_SYSTEM_PROCESS	-0.482542	-1.70911	0	0.0127008	1242	193	GJB3,CLN6,HOXC10,CASP3,B3GNT2,WDR36,ARF4,ADCY3,PDCL,TIMM9,FEN1,COL1A1,RAC3,TIMM10,EYA3,RBFOX2,ADNP,HLA-DRA,TIMM8B,SLC1A4,MEIS2,DEAF1,MYO9A,GMFB,ATAD1,CHMP2B,PPP3CB,AAAS,MDK,NTAN1,TGFBI,MAGT1,SLC11A2,TBL1X,RP2,PSEN1,HERC1,OPA1,PLK2,CREB1,MAPK1,ALDH7A1,SGK196,WDR1,NBN,GIGYF2,PAWR,MYH10,ABL1,DNAJC19,NQO2,UBR3,RABGGTB,NDUFB9,ATF6,CNTNAP1,AARS,KAT2B,SOD1,VLDLR,NIPSNAP1,MYO5A,PAIP2,CDK5,WFS1,PJA2,PAFAH…
GO_DEFENSE_RESPONSE	-0.450087	-1.70885	0	0.0127219	1231	421	MID1,TRIM15,DAPK1,HIST1H3B,HIST1H3C,FRK,HIST1H3A,HIST1H2BE,HMOX1,RFWD3,SNRPD1,HLA-DPA1,HIST1H2BC,MR1,CHAF1B,HNRNPA0,C1QBP,TNFRSF10B,EIF4E,EIF4G1,SDC1,POLR3H,NFATC3,F2RL1,RPS6KA4,MST1R,DAK,RAB23,RAB14,HMGB1,APOBEC3C,SIGIRR,HLA-DRA,NDST1,TNFRSF9,REL,EIF2S1,FAM13B,DEAF1,HMGB2,COTL1,DNAJA3,FN1,ASS1,IFI30,CXCL1,ROMO1,ILF3,ADAM15,CAPZA2,TUBB,ARHGEF2,OGG1,ABCF1,BCL10,TNFRSF21,VGF,TIAL1,MDH1,NUPR1,GAPDH,…
GO_NEGATIVE_REGULATION_OF_PEPTIDASE_ACTIVITY	-0.532926	-1.70747	0.0135135	0.0129225	245	91	BCL2L12,BIRC5,YWHAE,TRIAP1,RNF34,RFFL,DNAJA3,NGFRAP1,MDM2,THBS1,SERPINH1,PRDX5,CST6,BIRC2,DHCR24,UCHL5,SERPINE1,CSNK2A1,PRDX3,BIRC6,PSMF1,MICAL1,SH3RF1,AKT2,DDX3X,ECM1,ARRB2,SFN,RPS6KA1,TIMP1,PAK2,PLAUR,CRIM1,AKT1,EP300,PTTG1,PEBP1,GPX1,HERPUD1,LAMP3,PARK7,SRC,HTT,CST3,GPI,CAST,SPOCK1,RPS6KA3,USP47,PICALM,MAP2K5,CSTB,DNAJB6,WFDC3,XIAP,USP14,CDKN2D,UBXN1,SERPINB6,IGBP1,GAS6,FNIP1,POR,RAF1,MKL1,BST…
GO_SINGLE_ORGANISM_BEHAVIOR	-0.506566	-1.70571	0	0.0130799	384	126	MAFG,CASP3,EIF4E,EIF4G1,ARF4,ADCY3,FEN1,ADNP,SNCG,MEIS2,ARCN1,DEAF1,GMFB,HOMER1,SPTBN2,ATAD1,PPP3CB,STRBP,AAAS,APRT,MDK,NTAN1,SLC11A2,THBS1,HPRT1,PSEN1,OXR1,PLK2,CREB1,SGK196,GIGYF2,NQO2,UBR3,C12orf10,KAT2B,VLDLR,ABHD12,HDAC2,PAIP2,CDK5,PJA2,PAFAH1B1,ETV1,MLL,ARRB2,HTRA2,SHC3,EIF4EBP2,HIF1A,SRD5A1,GRIN2D,MTOR,BRAF,SRF,AMFR,EGFR,PPT1,EP300,UBA6,ITGA5,RPS6KB1,TANC1,FOSL1,PARK7,NF1,RIN1,HTT,MAPK8IP2…
GO_REGULATION_OF_RELEASE_OF_SEQUESTERED_CALCIUM_ION_INTO_CYTOSOL	-0.658443	-1.7056	0.0136986	0.0130895	75	26	THY1,CALM3,CALM1,PKD2,UBASH3B,CALM2,ABL1,PDPK1,MYO5A,SEPN1,FKBP1A,PLCG1,ATG5,BAX,GSTO1,HTT,LYN,DIAPH1,SRI,PRKACA,TGFB1,ASPH,PTPN6,KIAA1199,NTSR1,CYBA
GO_POSITIVE_REGULATION_OF_BMP_SIGNALING_PATHWAY	-0.696986	-1.70549	0	0.013099	32	17	MSX2,NEO1,FBXL15,TWSG1,SMAD4,SMAD2,BMPR2,ENG,ILK,FKBP8,RBPJ,UBE2O,C10orf54,BMP4,CYR61,NOTCH1,FOXD1
GO_TRANSCRIPTION_COUPLED_NUCLEOTIDE_EXCISION_REPAIR	0.502209	1.93339	0	0.013431	73	60	RFC3,PCNA,RFC4,LIG1,RFC2,LIG3,RPA1,POLR2D,GTF2H3,RFC5,COPS3,POLR2B,PRPF19,POLR2F,AQR,POLR2G,POLD3,POLR2A,POLD2,HMGN1,COPS6,POLR2L,CCNH,USP7,MNAT1,ERCC2,DDB1,GTF2H5,XPA,COPS8,CUL4B,POLR2H,GTF2H4,RPA2,GTF2H1,GPS1,RFC1,COPS7A,COPS4,POLR2E,COPS2,POLR2C,ISY1,UBA52,ERCC5,POLR2J,EP300,UBB,XRCC1,RPS27A,COPS7B,ERCC3,POLD1,CUL4A,TCEA1,COPS5,RBX1,POLD4,XAB2,CDK7
GO_NEGATIVE_REGULATION_OF_I_KAPPAB_KINASE_NF_KAPPAB_SIGNALING	-0.625624	-1.70279	0.0142857	0.0134465	51	30	DNAJA3,PSMD10,ZMYND11,CCDC22,ABL1,DAB2IP,FBXW11,GSTP1,G3BP2,FAF1,PPM1B,NFKBIB,RIPK1,TNFAIP3,ASH1L,PPM1A,CYLD,OTUD7B,C9orf89,SIRT1,TLE1,NFKBIA,TNIP1,LITAF,OPTN,STAT1,NOV,ZC3H12A,PER1,BMP7
GO_COGNITION	-0.523768	-1.70216	0	0.0134781	251	86	CASP3,ARF4,ADCY3,FEN1,ADNP,HLA-DRA,SLC1A4,MEIS2,DEAF1,GMFB,ATAD1,CHMP2B,PPP3CB,AAAS,MDK,NTAN1,MAGT1,SLC11A2,PSEN1,PLK2,CREB1,SGK196,NQO2,KAT2B,VLDLR,PAIP2,CDK5,PJA2,PAFAH1B1,NIPBL,MLL,SHC3,EIF4EBP2,CYFIP1,HIF1A,MTOR,DGCR2,BRAF,SRF,AMFR,EGFR,PPT1,EP300,UBA6,ITGA5,RPS6KB1,TANC1,FOSL1,NF1,RIN1,HTT,MAPK8IP2,KRAS,BTBD9,GPI,EPHB2,VDAC1,COMT,CTNS,GM2A,PTEN,ST3GAL4,ITGA3,ATP1A3,EIF4A3,MECP2,CLN3,ITGB1,HM…
GO_NEGATIVE_REGULATION_OF_LYMPHOCYTE_DIFFERENTIATION	-0.694215	-1.70146	0.030303	0.0135623	40	15	HMGB1,ANXA1,HLX,GLI3,INHBA,RC3H1,IL4R,FBXO7,CYLD,IRF1,BMP4,BCL6,ERBB2,ID2,NRARP
GO_SKELETAL_MUSCLE_ORGAN_DEVELOPMENT	-0.601016	-1.70104	0.0289855	0.0136346	137	39	HOMER1,ASS1,CAV1,PPP3CA,SKIL,NUPR1,RB1,GTF3C5,HLX,EMD,CDK5,KLF5,COPS2,SEPN1,EP300,MAPK14,BCL9L,GPX1,NF1,FLNB,CAV2,LEMD2,SKI,SVIL,EEF2,MEF2D,SIX4,CFLAR,SIN3B,NR2F2,NCOR1,ATF3,CTSB,HMG20B,EGR1,NOTCH1,FOS,EGR2,MYH14
GO_REGULATION_OF_INFLAMMATORY_RESPONSE	-0.514456	-1.70072	0	0.0136752	294	86	C1QBP,VAMP8,SNX4,PPARG,PHB,CHID1,STK39,BIRC2,RHBDD3,MAPK13,ANXA1,SERPINE1,PHB2,GSTP1,SETD6,SNX6,CLOCK,NFKB1,FOXP1,TNFRSF1A,SEMA7A,PSMA6,ADORA2B,PSMB4,TYRO3,MAPK14,SMAD3,ITGA2,MVK,GPX1,PARK7,GBA,APOE,BRD4,PDE2A,LYN,TNFAIP3,XIAP,CD47,ASH1L,GATA3,NDFIP1,CD276,PRKCD,MGLL,IL6ST,MAPK7,OSMR,CDK19,CASP4,MYD88,NT5E,NR1D2,VAMP7,ZYX,VAMP2,TBC1D23,MTA1,SHPK,VAMP3,BCR,RABGEF1,IL17RA,PROS1,PTGS2,METRNL,DUSP10,…
GO_MATURATION_OF_5_8S_RRNA	0.64399	1.98601	0	0.0137188	28	21	C1D,RRS1,RPF1,EXOSC2,EXOSC3,MPHOSPH6,NOL9,EXOSC8,PES1,WDR12,SKIV2L2,BOP1,EIF6,EXOSC10,RPS21,FTSJ3,ERI3,NOP14,ABT1,EXOSC7,EXOSC4
GO_REACTIVE_OXYGEN_SPECIES_METABOLIC_PROCESS	-0.584487	-1.69924	0.025974	0.0138523	96	37	NDUFAF2,NDUFS3,ATPIF1,SPR,PRDX6,PRDX5,NDUFA13,PRDX3,SOD1,AOX1,NDUFS1,MAOB,AKT1,BNIP3,GBF1,GPX1,PRDX2,PARK7,SH3PXD2A,CAT,RFK,NNT,NDUFS4,NQO1,CCS,POR,PRDX4,ARG2,SH3PXD2B,CYP1B1,PMAIP1,CTGF,DDIT4,CYR61,SOD2,PDGFB,CYBA
GO_PLACENTA_BLOOD_VESSEL_DEVELOPMENT	-0.717976	-1.69815	0.015873	0.014029	28	19	PKD2,TMED2,MAPK1,PLCD3,ARID1A,NSDHL,AKT1,FOSL1,ITGB8,MAP2K1,HS6ST1,PKD1,RBPJ,FZD5,NR2F2,CYR61,JUNB,SPINT1,OVOL2
GO_RESPONSE_TO_BACTERIUM	-0.491331	-1.69734	0	0.0141111	528	175	BYSL,HIST1H2BE,HIST1H2BC,CASP3,MR1,ABCA1,HNRNPA0,TNFRSF10B,CDC73,PRPF8,RAB14,TNFRSF9,SNX3,HMGB2,FN1,ASS1,CXCL1,ROMO1,CAV1,DNMT1,BCL10,TNFRSF21,VGF,SPARC,CXCL3,TNFRSF10A,HLA-DRB1,ADH5,HIST1H2BG,NCL,MAPKAPK3,NRF1,DROSHA,CTR9,PTPN22,ALAD,TUSC2,MAPK1,IFNAR1,FUCA2,PAWR,BAIAP2L1,ABL1,TBK1,MGST2,SERPINE1,DAB2IP,GSTP1,AKIRIN2,HNRNPM,PRDX3,SYK,CHUK,VLDLR,HDAC2,TNFRSF10D,NFKB1,FOXP1,HIF1A,TNFRSF1A,MAPK3,CA…
GO_REGULATION_OF_TRANSMEMBRANE_RECEPTOR_PROTEIN_SERINE_THREONINE_KINASE_SIGNALING_PATHWAY	-0.520726	-1.69728	0	0.0141198	207	95	PARP1,CHST11,SMURF2,STRAP,HSPA5,MSX2,ACVR1B,MEN1,CAV1,SKIL,LEMD3,THBS1,GDF11,PCSK6,RNF111,SNW1,ABL1,PDPK1,NEO1,ING2,SNX6,TGFBR1,PIN1,TTK,FBXL15,FKBP1A,WWTR1,UBA52,MTMR4,TWSG1,SMAD4,INHBA,GIPC1,BMPR1A,UBB,SMAD3,BCL9L,SMAD2,RPS27A,SYNJ2BP,EID2,GLG1,CSNK2B,BMPR2,CAV2,SPG20,XIAP,ENG,ITGA3,ZC3H3,ACVR1,SKI,STUB1,SNX25,HIPK2,ADAM17,ZNF451,CTDSPL2,TGFB1,SMURF1,PPM1A,ILK,FKBP8,FLCN,TGFB1I1,SMAD7,RBPJ,LTBP…
GO_DNA_GEOMETRIC_CHANGE	0.48541	1.98332	0	0.0143424	81	63	GINS2,RAD51,CDC45,RAD54B,MCM6,PARP1,MCM3,GTF2H3,GINS4,HMGB1,MCM4,DHX9,C10orf2,HMGB2,TOP2A,ASCC3,RECQL,SETX,XRCC6,SUPV3L1,MCM2,ERCC2,DDB1,CETN2,GTF2H5,MCM7,DNA2,XPA,ANXA1,NBN,INO80,G3BP1,CUL4B,MCM5,GTF2H4,GTF2H1,XRCC5,CHD3,MRE11A,DDX3X,RECQL4,RUVBL1,UBA52,RUVBL2,CHD8,HMGA1,UBB,RECQL5,DDX11,RPS27A,CHD4,ERCC3,RAD23B,DDB2,CHD1,TOP2B,CUL4A,XPC,RBX1,HMGB3,DDX1,ATRX,CHD2
GO_NEGATIVE_REGULATION_OF_CYTOPLASMIC_TRANSPORT	-0.539202	-1.69573	0	0.0143607	117	73	TONSL,RAB23,AXIN2,SNX3,GOPC,CALM3,CALM1,PKD2,PSMD10,PKIA,CALM2,BAG4,KEAP1,CCDC22,MDFIC,NUP153,DERL2,TPR,LYPLA1,DAB2IP,FBXW11,CSK,CREB3,G3BP2,EMD,CDK5,GSK3B,MTOR,FMR1,FKBP1A,WWTR1,TXN,FAF1,PPM1B,BRAF,NFKBIB,VPS35,RANGAP1,UBE2G2,GSTO1,PARK7,NF1,SNX12,PDE2A,ERLEC1,BARD1,RAP1A,GAS6,SRI,SP100,MAPK7,PKD1,AKAP1,TGFB1,PPM1A,CYLD,MXI1,NFKBIA,UBAC2,LITAF,UBE2J1,SNAI2,OS9,NOV,FAM89B,ZC3H12A,SLC9A3R1,PARP10,…
GO_RNA_SPLICING	0.381763	1.93369	0	0.0145503	367	270	ZNF326,SRSF1,MAGOHB,CCAR1,LUC7L,DCPS,GEMIN2,TSEN2,PRPF4,FUS,SNRPD1,TRA2B,SNRPE,SRSF7,KIAA1967,SNRPF,SRRT,HNRNPA0,C1QBP,STRAP,SRSF6,LSM1,POLR2D,LUC7L3,SNRNP40,MPHOSPH10,PAPOLA,THRAP3,CSTF2,PRPF8,YTHDC1,SRSF8,UPF3B,NCBP1,RBFOX2,POLR2B,HNRNPD,DHX9,ZNF638,U2AF2,RBMX,PRPF19,POLR2F,DDX39B,RBM10,SF3B4,SF3B5,SF3A3,NUDT21,SRSF10,SF3B3,PRMT7,RBM4,AQR,FAM98B,POLR2G,RBM8A,SMN1,FIP1L1,MAGOH,KIAA1429,CDK12,SFS…
GO_SOMATIC_CELL_DNA_RECOMBINATION	0.705238	1.94606	0	0.0148413	33	15	LIG1,UNG,LIG3,EXOSC3,HSPD1,HMGB1,MSH2,HMGB2,PRKDC,RNF168,NBN,MSH6,LIG4,TCF3,SWAP70
GO_REGULATION_OF_ION_TRANSPORT	-0.464586	-1.69261	0	0.0149133	592	164	PKP2,DAPK1,CLCN3,THY1,HSPA2,CACNB3,STIM2,YWHAE,CASK,SNCG,TRIAP1,KIF5B,HOMER1,CALM3,ATP2B4,CAV1,CALM1,PRELID1,PKD2,VAMP8,UBASH3B,TOR1A,VDAC2,YWHAQ,BAK1,THBS1,YWHAH,CD63,VDAC3,SNX4,AKAP9,FAM115A,TSPAN13,CALM2,STK39,GNAI2,WDR1,PAWR,ABL1,LRRC8C,COMMD1,PDPK1,DLG1,CLIC4,CREB3,SEPT2,SYK,ACSL4,ARL6IP5,AKT2,MYO5A,SNX6,WFS1,STC1,INPP5K,ARRB2,CRY2,MTOR,FMR1,SEPN1,FKBP1A,ATP1A1,UBQLN1,SNTA1,PLCG1,CACNB1,RAB3…
GO_POSITIVE_REGULATION_OF_HEMOPOIESIS	-0.549546	-1.69223	0.0128205	0.0149421	163	67	GLI2,HMGB1,ACVR1B,HMGB2,PRKCA,PRMT1,ITPKB,JAG1,RB1,CREB1,ANXA1,HLX,SYK,GLI3,HIF1A,KDM1A,FADD,PDCD2,INHBA,PNP,ANKRD54,MAPK14,ATP11C,XBP1,MMP14,ATP6AP1,MLL5,ATXN1L,RIPK1,CTNNBIP1,AP3B1,GATA3,SART1,IL4R,HAX1,GAS6,TMEM64,LGALS1,OGT,BAD,TGFB1,FOXO3,SMAP1,ZBTB1,ARNT,RIPK2,RARA,AXL,AP3D1,LIF,KLF10,MED1,CSF1,LGALS3,PCID2,ACIN1,STAT5B,PRDM1,TRIB1,ADAM8,GATA2,TNFSF9,PRKCZ,ISG15,ID2,FOS,TESC
GO_POSITIVE_REGULATION_OF_LOCOMOTION	-0.46997	-1.69183	0.0108696	0.0149892	420	186	MYO1C,CCAR1,WNT11,CALR,NRP1,CTSH,C1QBP,SMURF2,MAPRE1,F2RL1,COL1A1,APC,HMGB1,HSPA5,ACVR1B,HBEGF,PRKCA,P4HB,PIK3R1,FGFR1OP,FN1,CXCL1,KIF20B,ROCK2,SPARC,CXCL3,THBS1,SASH1,CLASP2,ITGB3,FAM110C,CBLL1,BAG4,FBXO31,PPM1F,SYNE2,MAPK1,PTP4A1,PAWR,DOCK7,CAPN7,SERPINE1,DAB2IP,IKBKAP,MYADM,MET,CREB3,PFN1,TRIP6,AKT2,HSPB1,PHPT1,TGFBR1,RDX,ITGB1BP1,FOXP1,AMOT,HIF1A,SEMA4B,PDGFA,FADD,AAMP,GTSE1,SEMA7A,PAK1,PLAU,…
GO_REGULATION_OF_OSTEOBLAST_DIFFERENTIATION	-0.550788	-1.69186	0.0394737	0.0150022	112	48	PIAS2,MSX2,MEN1,AXIN2,LIMD1,JAG1,LRP5,CDK6,SMAD5,PDLIM7,GLI3,TWSG1,DDX5,GJA1,BMPR1A,SMAD3,CLIC1,HDAC4,ATP6AP1,CTNNB1,SMAD1,CTNNBIP1,BMPR2,CD276,ACVR1,SKI,LMNA,TMEM64,IL6ST,PTK2,CCRN4L,PRKACA,ILK,HDAC7,NBR1,SEMA4D,WNT7B,JUND,SNAI2,ESRRA,ID1,BMP4,IFITM1,CYR61,NOTCH1,ID2,NPNT,BMP7
GO_ODONTOGENESIS_OF_DENTIN_CONTAINING_TOOTH	-0.654776	-1.6919	0	0.0150153	75	31	GLI2,MSX2,PVRL1,ITGA6,PERP,NF2,LRP6,ROGDI,TNC,HDAC2,GLI3,HDAC1,ANKRD11,BMPR1A,BAX,CTNNB1,BSG,NFIC,ATF2,CTNNA1,LAMA5,STIM1,PPARA,BMP4,CNNM4,BCL2L11,ADM,EDAR,JAG2,ITGB4,BMP7
GO_REGULATION_OF_TRANSCRIPTION_INVOLVED_IN_G1_S_TRANSITION_OF_MITOTIC_CELL_CYCLE	0.662846	1.93777	0	0.0150794	27	20	FBXO5,CDC6,RRM2,CDC45,PCNA,DHFR,CDK1,E2F1,POLA1,E2F6,E2F4,TYMS,RB1,CDT1,NPAT,BRD4,KLF11,E2F7,HINFP,ID2
GO_POSITIVE_REGULATION_OF_MYELOID_CELL_DIFFERENTIATION	-0.574296	-1.69101	0.0163934	0.0151638	81	35	HMGB1,ACVR1B,HMGB2,PRKCA,PRMT1,JAG1,RB1,CREB1,HIF1A,KDM1A,FADD,INHBA,ANKRD54,MAPK14,ATP6AP1,MLL5,RIPK1,CTNNBIP1,HAX1,TMEM64,OGT,FOXO3,SMAP1,ARNT,LIF,KLF10,MED1,CSF1,ACIN1,TRIB1,GATA2,ISG15,ID2,FOS,TESC
GO_TRNA_METABOLIC_PROCESS	0.437221	1.96255	0	0.0152778	176	99	ALKBH8,TSEN2,FARSB,EXOSC2,EXOSC3,DARS2,GTPBP3,GTF3C4,HARS,MTO1,CSTF2,HSD17B10,TPRKB,NSUN2,IARS,PET112,SSB,EEF1E1,EXOSC8,ELAC2,FAM98B,TRUB1,AIMP2,GTF3C1,POP7,TRMT12,MRPL39,TARS,LAGE3,GTF3C2,PPA2,HARS2,METTL1,YRDC,TRMT6,PPA1,TARS2,C22orf28,PUS7,POP4,ZBTB8OS,PTCD1,FBL,C14orf166,GTF3C5,IARS2,LARS,KARS,ADAT1,AARS,MARS,GTF3C3,C2orf49,RARS2,AIMP1,CPSF4,VARS,CDKAL1,TP53RK,EPRS,RPP21,TRUB2,GRSF1,TYW3,RARS…
GO_REGULATION_OF_LYMPHOCYTE_APOPTOTIC_PROCESS	-0.656781	-1.68918	0.016129	0.0153799	54	20	PRELID1,BCL10,TP53,NOC2L,FOXP1,HIF1A,FADD,TSC22D3,BAX,LYN,CD274,PTEN,FAS,FNIP1,LGALS3,IRS2,BMP4,ADAM8,BCL6,HSH2D
GO_HORMONE_TRANSPORT	-0.638497	-1.68662	0.0322581	0.0157029	78	25	VGF,ANXA1,UBE2Q1,MYO5A,RAB11FIP2,HNF1B,RAB1A,INHBA,SMAD2,STXBP3,RAB11B,SNAP23,LYN,GATA3,RAB11FIP5,RAF1,SNX19,IL1RN,CAMK2G,TBX3,LTBP4,EIF2AK3,SLCO4A1,ADM,FOXD1
GO_REPRODUCTIVE_SYSTEM_DEVELOPMENT	-0.484084	-1.68633	0	0.0157518	408	190	GJB3,GRHL2,FANCG,CASP2,EREG,RRM1,GLI2,SDC1,KDM5A,FRS2,HSD17B10,HSD17B4,MSH2,MEA1,MEN1,HMGB2,SGPL1,ADAM15,PKD2,ASB1,VGF,PTPN11,NUPR1,ASPM,BAK1,PHLDA2,C22orf28,PPARG,WDR77,LRP6,RAB13,GRB2,TMED2,BIRC2,UBE3A,MAPK1,SF1,ANXA1,HNRNPK,DHCR24,NRIP1,NDUFS6,CCND1,GAB1,DNAJC19,FANCF,UBE2Q1,TNC,TIPARP,DLG1,EGLN1,PRDX3,HSP90AB1,BIRC6,ARID4A,SOD1,IDH1,SETD2,PLCD3,SENP2,ING2,TGFBR1,STC1,VDR,NIPBL,STK3,DEDD,ARRB2…
GO_TISSUE_MORPHOGENESIS	-0.463634	-1.68223	0	0.0164766	533	224	TRIM15,PKP2,GRHL2,PTCD2,WNT11,FRAS1,ETV4,THY1,NRP1,CTSH,GLI2,FRS2,CDC42,MSX2,EFNB2,IFT52,HBEGF,FMN1,RAB10,MTHFD1,STIL,DEAF1,GLMN,CTSZ,PKD2,BCL10,KIF20B,HIPK1,IFT122,TOR1A,JAG1,NF2,MDM2,BAK1,HMGA2,PSEN1,PTK7,FZD6,ITGB3,LRP6,GRB2,DLC1,TMED2,LRP5,TPM1,YAP1,TRAF3IP1,DLG5,MIB1,TNC,C2CD3,PHB2,LIN7C,DLG1,PPP1CA,MET,EGLN1,GZF1,VPS52,CLIC4,FLNA,PFN1,SETD2,TIMELESS,GLI3,LUZP1,BTRC,STC1,PAFAH1B1,VDR,SCRIB,S…
GO_SISTER_CHROMATID_COHESION	0.479927	1.94675	0	0.0164903	111	76	RAD51C,MLF1IP,CENPP,CENPO,ZWINT,ZWILCH,XPO1,MAD2L1,CDCA5,GSG2,MAPRE1,KNTC1,BUB1B,BIRC5,NSL1,HDAC8,NUP43,PPP1CC,INCENP,NAA50,ZW10,CENPN,PLK1,DSN1,ITGB3BP,MAD1L1,MCMBP,NUP107,SPC24,AHCTF1,CLASP2,NUP160,CENPF,SMC1A,SKA2,RB1,FBXW7,TAOK1,ERCC6L,SMC3,SGOL2,CDC20,SEC13,POGZ,BUB1,PHB2,NUP85,WAPAL,NUDC,PDS5B,RCC2,MRE11A,PAFAH1B1,NIPBL,STAG1,CKAP5,CDCA8,BUB3,RANGAP1,DDX11,RAD21,PMF1,PDS5A,KIF2C,RANBP2,CENP…
GO_HISTONE_EXCHANGE	-0.559981	-1.68118	0.0144928	0.0166327	53	31	HIST1H4A,HIST1H4H,HIST1H4C,MLF1IP,CENPP,CENPO,HIST1H4B,CENPN,CENPW,MIS18BP1,ITGB3BP,SMARCA5,SPTY2D1,ANP32E,HJURP,OIP5,STRA13,MIS18A,RBBP7,PSME4,RUVBL1,VPS72,NPM1,CENPA,ZNHIT1,NASP,RBBP4,RSF1,HIST1H4E,HIST1H4L,HIST1H4D
GO_NEGATIVE_REGULATION_OF_IMMUNE_SYSTEM_PROCESS	-0.462205	-1.68082	0	0.0166743	372	143	HIST1H4A,HIST1H4H,HIST1H4C,LEO1,HMOX1,THY1,CASP3,HIST1H4B,C1QBP,F2RL1,DAK,CDC73,HMGB1,MEIS2,PRKDC,GLMN,PIK3R1,DNAJA3,PRMT1,ITPKB,MAD1L1,BCL10,TNFRSF21,UBASH3B,PPP3CB,NFE2L2,THBS1,HLA-DRB1,GABPA,PPARG,RHBDD3,CTR9,PTPN22,ANXA1,CDK6,TRAF3IP1,PAWR,HLX,TSPAN6,PDPK1,DAB2IP,DLG1,MUL1,TJP2,GLI3,PHPT1,MARCH7,ELF1,TRAFD1,ARRB2,FADD,UBQLN1,PPM1B,PSMB4,WDR61,INHBA,TRIM27,TSC22D3,TYRO3,TOB2,GPX1,ZFPM1,NF1,SEC…
GO_DNA_REPLICATION_DEPENDENT_NUCLEOSOME_ORGANIZATION	-0.659395	-1.6806	0.0169492	0.0166951	32	24	HIST1H4A,HIST1H3B,HIST1H3C,HIST1H4H,HIST1H3A,HIST1H4C,HAT1,HIST1H4B,CHAF1B,ASF1A,CHAF1A,HIST1H3E,ASF1B,HIST1H3J,HIST1H3D,IPO4,NASP,RBBP4,HIST1H3I,HIST1H3G,HIST1H4E,HIST1H3F,HIST1H4L,HIST1H4D
GO_INNATE_IMMUNE_RESPONSE	-0.468807	-1.68044	0	0.0167367	619	216	MID1,TRIM15,DAPK1,FRK,HIST1H2BE,HLA-DPA1,HIST1H2BC,MR1,C1QBP,POLR3H,F2RL1,MST1R,DAK,HMGB1,APOBEC3C,HLA-DRA,REL,HMGB2,DNAJA3,ASS1,IFI30,ADAM15,CAPZA2,TUBB,ARHGEF2,BCL10,GAPDH,SYNCRIP,SEC61A1,HLA-DRB1,PPARG,ZC3HAV1,HIST1H2BG,PPP1R14B,CHID1,POLR3D,CAPZA1,ATG12,MB21D1,CNPY3,TUBB4B,POLR3A,ANXA1,IFNAR1,TYK2,ABL1,POLR3C,TBK1,DAB2IP,AKIRIN2,CSK,IFNAR2,POLR3K,SYK,APOBEC3G,CHUK,ABL2,SRPK2,IFNGR1,CRCP,DDX3X…
GO_REGULATION_OF_BMP_SIGNALING_PATHWAY	-0.60026	-1.67954	0.0285714	0.0168885	77	33	MSX2,CAV1,LEMD3,PCSK6,ABL1,NEO1,FBXL15,TWSG1,SMAD4,SMAD2,BMPR2,SPG20,XIAP,ENG,ITGA3,SKI,HIPK2,CTDSPL2,SMURF1,PPM1A,ILK,FKBP8,SMAD7,RBPJ,UBE2O,C10orf54,FSTL3,BMP4,DKK1,CYR61,NOTCH1,TRIM33,FOXD1
GO_REGULATION_OF_BLOOD_PRESSURE	-0.571491	-1.67592	0	0.0174346	169	37	COL1A2,HMOX1,EMP2,F2RL1,SCPEP1,CTSZ,ADH5,PPARG,STK39,LRP5,ECE1,TPM1,GSK3A,SOD1,ATP6AP2,ATP1A1,GJA1,ERAP1,BMPR2,DDAH1,ENG,AGTRAP,MECP2,ERAP2,GAS6,F11R,PRCP,PLCB3,RNPEP,PTGS2,PPARA,P2RX4,SOD2,ID2,PDGFB,NTSR1,CYBA
GO_EPITHELIAL_CELL_DEVELOPMENT	-0.51231	-1.6752	0.0114943	0.0175696	186	96	GRHL2,SDC1,F2RL1,ROCK1,FRS2,HSD17B4,CDC42,E2F4,JAG1,TYMS,RAB13,CDK6,RAP1B,PDPK1,MYADM,MET,CLIC4,SIPA1L3,ARID4A,SOD1,RAB1B,TJP2,STC1,KLF5,PAFAH1B1,RDX,SCRIB,SFN,SLC4A7,HIF1A,TJP1,PLOD3,EPHA2,IFT74,RAP2C,RAB1A,AGPAT6,GJA1,FNDC3A,VEZF1,MSN,TBC1D20,GPX1,RAP2B,MLLT4,XBP1,FLNB,CTNNB1,C1GALT1,FEM1B,B4GALT1,SOX9,PDE2A,ENG,GATA3,RAC1,ICAM1,MARVELD2,RAP1A,IQGAP1,SEC24B,FRMD6,MYO1E,SIDT2,F11R,HEG1,CCM2,YIPF…
GO_REGULATION_OF_SODIUM_ION_TRANSPORT	-0.629901	-1.67351	0.0153846	0.0177826	77	29	PKP2,ATP2B4,YWHAH,COMMD1,DLG1,ATP1A1,SNTA1,FXYD5,AKT1,ARF1,SLC9A1,UTRN,ACTN4,NEDD4,AHCYL1,TGFB1,ATP1B1,NEDD4L,ATP1B3,STOM,DNM2,GLRX,SLC9A3R1,SIK1,DMPK,P2RX4,SERPINE2,PER1,TESC
GO_REGULATION_OF_MYELOID_CELL_DIFFERENTIATION	-0.529606	-1.67207	0	0.0179953	183	83	HIST1H4A,HIST1H4H,HIST1H4C,LEO1,HIST1H4B,CDC73,HMGB1,RBFOX2,ACVR1B,MEIS2,HMGB2,PRKCA,PURB,PIK3R1,PRMT1,ITPKB,UBASH3B,RNF41,JAG1,GABPA,RB1,CTR9,CREB1,CDK6,TJP2,FOXP1,HIF1A,KDM1A,FADD,MTOR,WDR61,INHBA,ANKRD54,MAPK14,TOB2,ZFPM1,NF1,ATP6AP1,CTNNB1,MLL5,RIPK1,CTNNBIP1,LYN,CUL4A,NDFIP1,KLF13,HAX1,FAS,TMEM64,OGT,CIB1,FOXO3,SMAP1,PAF1,ARNT,P4HTM,RARA,TFE3,LDB1,LIF,KLF10,ZBTB7A,MED1,NFKBIA,CSF1,GAS2L1,FST…
GO_MORPHOGENESIS_OF_A_BRANCHING_STRUCTURE	-0.515247	-1.67059	0.0114943	0.0182233	167	76	GRHL2,ETV4,NRP1,CTSH,GLI2,FRS2,MSX2,CTSZ,PKD2,BAK1,GRB2,LRP5,YAP1,DLG5,TNC,PHB2,DLG1,PPP1CA,MET,GZF1,CLIC4,SETD2,TIMELESS,GLI3,BTRC,VDR,EPHA2,PAK1,SRF,HNF1B,SMAD4,STK4,BAX,MMP14,SRC,CTNNB1,FEM1B,KRAS,GNA13,B4GALT1,RDH10,SOX9,CTNNBIP1,ENG,ACVR1,SPRY2,RERE,PLXNA1,PKD1,PML,TGM2,CELSR1,TGFB1,ILK,TBX3,VEGFA,FZD5,DAG1,PLXND1,LAMA5,MED1,CSF1,KDM5B,DDR1,MYC,SEMA3C,PRDM1,BMP4,NOTCH1,SPINT1,ADM,NRARP,ST14,…
GO_CELL_CELL_ADHESION_VIA_PLASMA_MEMBRANE_ADHESION_MOLECULES	-0.623045	-1.66869	0.0149254	0.0184929	204	34	IGSF9,IGSF9B,PVRL1,PIK3CB,FAT1,PVR,CD164,DSG2,ITGA5,CDH3,CLDN12,CLSTN1,ICAM1,CADM1,PKD1,ITGB1,CELSR1,SMAGP,MPZL2,CLDN4,CELSR2,LPHN1,RIC8A,CLSTN3,CLDN7,ALCAM,CADM4,PVRL2,DSC2,CXADR,CLDN3,PCDH1,PVRL4,CDH1
GO_LAMELLIPODIUM_ORGANIZATION	-0.652263	-1.66863	0	0.0184929	36	18	NCK1,WASF2,VAV2,NUP85,CYFIP1,ARFIP2,WASF1,ABLIM1,RAC1,SNX1,SNX2,ABI1,GOLPH3,CTTN,SH2B1,WHAMM,ARHGEF7,RHOD
GO_GLAND_MORPHOGENESIS	-0.578325	-1.66776	0.0266667	0.0186794	97	51	ETV4,NRP1,GLI2,FRS2,CDC42,MSX2,MKI67,CAV1,LRP5,TNC,CUL3,PHB2,GLI3,BTRC,VDR,SCRIB,RPS6KA1,EPHA2,EGFR,TWSG1,MSN,SRC,FEM1B,SOX9,NFIB,PLXNA1,STAT6,PML,TGM2,TGFB1,CAPN1,TBX3,EZR,DAG1,PLXND1,TET2,LAMA5,MED1,CSF1,KDM5B,DDR1,SEMA3C,RARG,CRIP1,SLC9A3R1,BMP4,NOTCH1,EDAR,ELF3,BMP7,SERPINB5
GO_RECIPROCAL_DNA_RECOMBINATION	0.742782	1.90521	0	0.0187075	40	15	RAD51C,RAD51,XRCC3,RAD54B,TRIP13,MSH2,TOP2A,STRA13,MRE11A,UBE2B,MSH6,CCNB1IP1,RAD21,TOP2B,KLHDC3
GO_SKELETAL_MUSCLE_CELL_DIFFERENTIATION	-0.700799	-1.66724	0	0.0187565	53	18	NUPR1,RB1,GTF3C5,EMD,KLF5,COPS2,SEPN1,BCL9L,LEMD2,EEF2,MEF2D,SIX4,ATF3,HMG20B,EGR1,NOTCH1,FOS,EGR2
GO_REGULATION_OF_BLOOD_VESSEL_ENDOTHELIAL_CELL_MIGRATION	-0.588081	-1.66346	0.0142857	0.0194854	51	31	HMGB1,PRKCA,THBS1,SH3BGRL3,HSPB1,ITGB1BP1,AMOT,EPHA2,PLCG1,AKT1,PDCD10,RHOA,MAPK14,NF1,APOE,CSNK2B,MAP2K5,AMOTL1,PRCP,TGFB1,CIB1,VEGFA,HDAC7,PTGS2,PRKD2,SRPX2,KLF4,NOTCH1,HDAC5,PDGFB,EFNA1
GO_POSITIVE_REGULATION_OF_EPITHELIAL_CELL_DIFFERENTIATION	-0.715504	-1.66266	0	0.019572	57	16	TRIM16,VDR,SFN,H2AFY,CTNNB1,SOX9,AHI1,NUMB,BAD,NCOA3,BTG1,LIF,MED1,BMP4,NOTCH1,OVOL2
GO_SYSTEM_PROCESS	-0.438173	-1.66228	0	0.0196275	1785	367	PKP2,GJB3,CLN6,HOXC10,SRSF1,COL1A2,HMOX1,CASP3,B3GNT2,WDR36,EMP2,STRAP,ARF4,TPM3,ADCY3,PDCL,TIMM9,FEN1,F2RL1,ROCK1,COL1A1,RAC3,TIMM10,EYA3,CDC42,RBFOX2,ADNP,XPNPEP3,HLA-DRA,TIMM8B,SLC1A4,SCPEP1,MEIS2,TNNT1,DEAF1,MYO9A,AQP3,GMFB,HOMER1,CALM3,ADCY7,ARHGEF11,ATAD1,CHMP2B,CAV1,CTSZ,CALM1,PPP3CA,PPP3CB,ROCK2,AAAS,E2F4,MDK,NTAN1,PIK3C2A,TGFBI,CALD1,MAGT1,SLC11A2,PLS1,TBL1X,RP2,DNM1L,PSEN1,ADH5,PPARG,CA…
GO_DNA_PACKAGING	-0.476699	-1.66182	0	0.0197101	194	119	HIST1H4A,HIST1H3B,HELLS,HIST1H3C,HIST1H4H,HIST1H1D,HIST1H3A,HIST1H4C,HIST1H2BE,HAT1,SMC2,NCAPG,MLF1IP,CENPP,CENPO,HIST1H2BC,HIST1H4B,CDK1,CHAF1B,NAP1L4,HIST1H2BD,NCAPH,CDCA5,HMGB1,NCAPH2,AIFM1,CENPN,CENPW,HMGB2,HIST2H3D,MIS18BP1,ITGB3BP,HIST1H1E,TOP2A,NCAPD2,ASF1A,CHAF1A,SMARCA5,NCAPG2,SMC4,KAT6A,SPTY2D1,MCM2,HMGA2,SET,CTCF,HIST1H2BG,HIST1H3E,TP53,HJURP,ASF1B,OIP5,HIST1H1C,NOC2L,ANP32B,STRA13,CCN…
GO_CELL_CELL_ADHESION	-0.466412	-1.66166	0	0.0197411	608	192	PKP2,IGSF9,ANXA9,CEP41,RPL22,CARD11,THY1,IGSF9B,FIBP,ACTB,HSPD1,F2RL1,ROCK1,HMGB1,CDC42,PVRL1,PRKDC,ACTG1,DNAJA3,CERCAM,NCK1,ITPKB,PPP3CA,PERP,PPP3CB,PIK3CB,DDOST,PSEN1,CAMSAP3,TSTA3,ITGB3,CBLL1,LRP6,FAT1,VEZT,MYL12A,CCND3,PTPN22,ANXA1,CDK6,IFNAR1,DLG5,CSRP1,KIF13B,ABL1,DLG1,MYH9,FLNA,SYK,GLI3,HSPB1,PVR,METAP1,SHC1,PARVA,STXBP1,SCRIB,FOXP1,VMP1,CD164,PKP3,RPS6,ELF4,FADD,STOML2,FKBP1A,LIG4,RAB27A,…
GO_STEM_CELL_DIFFERENTIATION	-0.51688	-1.66136	0	0.0198273	190	69	WNT11,ETV4,NRP1,MTF2,HNRNPAB,MSX2,ADAM15,REST,EFNB1,PSMD11,JAG1,FAM83D,HMGA2,ERCC2,LRP6,MAPK1,CDK6,LIMS1,SETD2,SETD6,XRCC5,TGFBR1,GSK3B,HIF1A,SEMA4B,MAPK3,SEMA7A,WWTR1,SRF,WNT10A,HNF1B,SMAD4,JARID2,BMPR1A,CORO1C,EPCAM,CTNNB1,LOXL2,RDH10,SOX9,ACVR1,MSI2,PUM1,RTN4,PHACTR4,TRIM28,CUL7,SEMA5A,TGFB1,EPB41L5,RBPJ,SEMA4D,LIF,LAMA5,SNAI1,C10orf54,CHD2,SNAI2,SEMA4C,SEMA3C,STAT1,BMP4,S100A4,TGFBR3,NOTCH1,S…
GO_TISSUE_REGENERATION	-0.655049	-1.66065	0.0461538	0.0199856	52	20	EZH2,ADAM15,PTPN12,ANXA1,MTPN,CCNB1,SEPN1,PLAU,NOTCH2,GJA1,MAPK14,GPX1,GSN,SOX15,CFLAR,NINJ1,NOV,NOTCH1,FZD7,KLK6
GO_MRNA_SPLICE_SITE_SELECTION	0.606787	1.90615	0	0.0201465	26	21	SRSF1,LUC7L,SRSF6,LUC7L3,YTHDC1,SF3A3,SRSF10,SFSWAP,SRSF9,PRPF39,SETX,SNRPC,PSIP1,SF1,LUC7L2,SLU7,ISY1,CELF1,SF3A1,SRSF5,SF3A2
GO_LEARNING	-0.563634	-1.65957	0.0294118	0.020264	131	45	ARF4,ADCY3,MEIS2,DEAF1,GMFB,ATAD1,PPP3CB,AAAS,CREB1,CDK5,MLL,HIF1A,MTOR,BRAF,SRF,PPT1,UBA6,TANC1,FOSL1,NF1,RIN1,HTT,MAPK8IP2,KRAS,EPHB2,VDAC1,COMT,CTNS,ATP1A3,EIF4A3,MECP2,CLN3,ITGB1,HMGCR,IFT20,EIF2AK4,RIC8A,APP,CLN8,PTGS2,SYNGAP1,DKK1,FOS,NTSR1,PPP1R1B
GO_REGULATION_OF_HEMATOPOIETIC_PROGENITOR_CELL_DIFFERENTIATION	-0.675676	-1.65854	0.0178571	0.0205248	41	22	HIST1H4A,HIST1H4H,HIST1H4C,HIST1H4B,HMGB2,PRMT1,NFE2L2,GABPA,KDM1A,PDCD2,SOS1,FNIP1,FLCN,CIB1,ZBTB1,EIF2AK2,GATA2,NOTCH1,TESC,HIST1H4E,HIST1H4L,HIST1H4D
GO_NATURAL_KILLER_CELL_ACTIVATION	-0.682461	-1.65526	0	0.0209576	55	15	TUSC2,ULBP2,ELF4,RAB27A,ULBP1,TYRO3,SNX27,VAMP7,VAMP2,AXL,STAT5B,IL18,UNC13D,SLAMF7,ID2
GO_MULTI_ORGANISM_BEHAVIOR	-0.675699	-1.65218	0.0166667	0.0215139	75	24	ANXA7,PPP3CB,DNAJC9,DERL2,UBE2Q1,UBR3,PEX13,EIF4EBP2,MTOR,MAPK8IP2,KRAS,PTEN,VPS13A,MECP2,NCOA1,GRN,APP,DVL1,CLN8,HEXB,NCOA2,GLS,SERPINE2,PPP1R1B
GO_ADHERENS_JUNCTION_ORGANIZATION	-0.601901	-1.64908	0	0.0219879	71	40	PKP2,THY1,RAB8B,CDC42,PVRL1,FERMT2,TBCD,HIPK1,DLC1,DLG5,PDPK1,CSK,TAOK2,TRIP6,RCC2,PVR,PIP5K1A,ITGA2,MLLT4,SRC,CTNNB1,ACTN1,CDH3,CADM1,NUMB,PIP5K1C,NUMBL,SMAD7,CTNNA1,CTTN,PTPRK,LAMA5,PVRL2,WHAMM,ARHGEF7,DSP,JUP,PVRL4,RHOD,CDH1
GO_REGULATION_OF_ALPHA_BETA_T_CELL_ACTIVATION	-0.622051	-1.649	0.031746	0.0219896	68	23	HMGB1,ITPKB,ANXA1,HLX,SYK,GLI3,HSPH1,PNP,RC3H1,ITCH,AP3B1,GATA3,IL4R,RIPK2,RARA,AP3D1,IRF1,C10orf54,IL18,HLA-E,BCL6,PRKCZ,HLA-A
GO_NEGATIVE_REGULATION_OF_CELL_CELL_ADHESION	-0.5408	-1.64825	0	0.0220926	138	58	CASP3,HMGB1,GLMN,ASS1,MAD1L1,TNFRSF21,UBASH3B,NF2,HLA-DRB1,PTPN22,ANXA1,PAWR,ABL1,HLX,GTPBP4,DLG1,MYADM,GLI3,MARCH7,RDX,MAD2L2,FXYD5,EPCAM,RC3H1,ITCH,MAP2K5,CD274,NDFIP1,CD276,IL4R,PRKAR1A,PRKCD,PELI1,PTK2,MAPK7,PAG1,DUSP3,DUSP22,TGFB1,IL1RN,CYLD,EPB41L5,SWAP70,PODXL,LGALS3,IRF1,C10orf54,SNAI2,PTPN6,PPARA,SPINT2,BMP4,KLF4,BCL6,ERBB2,SERPINE2,NRARP,CDH1
GO_BLOOD_VESSEL_MORPHOGENESIS	-0.466467	-1.64723	0	0.0222161	364	166	WNT11,HMOX1,NAA15,THY1,NRP1,EREG,CDC42,EFNB2,GLMN,PRKCA,ESM1,FN1,SGPL1,UBP1,CAV1,ADAM15,PKD2,ATPIF1,SHB,JAG1,BAK1,TGFBI,THBS1,NPRL3,PIK3CB,UNC5B,ANXA2,ITGB3,GPR56,NCL,NUS1,LRP5,YAP1,WASF2,VAV2,TIPARP,SERPINE1,DAB2IP,MYH9,CLIC4,SYK,SETD2,PLCD3,SRPK2,AIMP1,ELK3,TGFBR1,KLF5,SHC1,PARVA,ECM1,ITGB1BP1,AMOT,HIF1A,PDGFA,AAMP,EPHA2,PLAU,SRF,LRP1,PDCD6,ATP5B,POFUT1,PDCD10,ZFPM2,STK4,GJA1,MAPK14,VEZF1,GPX1,…
GO_REGULATION_OF_OSSIFICATION	-0.544088	-1.64565	0.0140845	0.0226085	178	64	PIAS2,MSX2,MEN1,AXIN2,LIMD1,BCOR,JAG1,LRP5,TXLNG,CDK6,SMAD5,PDLIM7,GLI3,NIPBL,ECM1,HIF1A,TWSG1,DDX5,GJA1,BMPR1A,TOB2,SMAD3,CLIC1,HDAC4,ATP6AP1,CTNNB1,SMAD1,SOX9,CTNNBIP1,BMPR2,CD276,ACVR1,SKI,LMNA,TMEM64,IL6ST,PTK2,CCRN4L,PRKACA,TGFB1,SMURF1,ILK,CHSY1,HDAC7,RBPJ,TFAP2A,NBR1,SEMA4D,WNT7B,CSF1,JUND,SNAI2,ESRRA,ANO6,ID1,DHRS3,BMP4,IFITM1,CYR61,NOTCH1,ID2,EGR2,NPNT,BMP7
GO_DIENCEPHALON_DEVELOPMENT	-0.652603	-1.6443	0.0746269	0.0229068	77	17	UQCRQ,NRP1,GLI2,LRP6,CREB1,OGDH,KDM1A,SRD5A1,RAB3GAP1,BMPR1A,BAX,NCOA1,SEMA5A,RBPJ,BMP4,GATA2,CDH1
GO_CHROMATIN_ASSEMBLY_OR_DISASSEMBLY	-0.50686	-1.64408	0	0.0229274	177	111	HIST1H4A,HIST1H3B,HELLS,HIST1H3C,HIST1H4H,HIST1H1D,HIST1H3A,HIST1H4C,HIST1H2BE,HAT1,SMARCB1,MLF1IP,CENPP,SUPT16H,CENPO,HIRIP3,HIST1H2BC,HIST1H4B,CHAF1B,NAP1L4,HIST1H2BD,SMARCA4,HDAC8,HMGB1,BAZ1B,CENPN,CENPW,HMGB2,HIST2H3D,MIS18BP1,ITGB3BP,MTA2,HIST1H1E,ASF1A,CHAF1A,SMARCA5,KAT6A,SPTY2D1,MCM2,HMGA2,SET,CTCF,HIST1H2BG,HIST1H3E,TP53,HJURP,ASF1B,OIP5,HIST1H1C,NOC2L,ANP32B,STRA13,SMARCE1,SMARCD2,MIS18…
GO_LIPID_LOCALIZATION	-0.480857	-1.64206	0	0.0233388	264	108	OSBPL11,ACACA,ABCA1,ACSL3,OSBPL1A,SCP2,VPS4A,TRIAP1,RFT1,OSBPL9,CAV1,PRELID1,SYT7,HDLBP,VPS4B,FITM2,PPARG,LRP6,OSBPL3,DGAT2,BSCL2,OSBP2,ABCA2,ANXA1,NRIP1,SIGMAR1,SLC25A17,SOAT1,SLMO2,VLDLR,ABCD1,ACSL4,KCNN4,ATP8B2,SPNS2,CPT1B,OSBPL8,ESYT1,OSBPL5,PITPNB,CPT1A,GLTP,STOML2,TMEM30A,ATP11B,GOT2,CPT2,ABCD3,INHBA,ATP11C,PLEKHA8,APOE,ATP11A,OSBPL2,LDLRAP1,GM2A,CLU,PSAP,STARD4,APOL1,PITPNC1,SLC10A3,NCOA1,…
GO_NEGATIVE_REGULATION_OF_INFLAMMATORY_RESPONSE	-0.588194	-1.64076	0.0151515	0.0235754	100	31	PPARG,CHID1,GSTP1,NFKB1,TNFRSF1A,PSMB4,TYRO3,SMAD3,MVK,GPX1,GBA,APOE,TNFAIP3,ASH1L,GATA3,NDFIP1,CD276,PRKCD,MAPK7,NT5E,BCR,RABGEF1,METRNL,DUSP10,RPS19,PPARD,SHARPIN,PPARA,NOV,ZC3H12A,KLF4
GO_GENE_SILENCING_BY_RNA	-0.48433	-1.64025	0.0120482	0.0237297	139	94	HIST1H4A,HIST1H3B,HIST1H3C,HIST1H4H,HIST1H3A,HIST1H4C,HIST1H4B,SRRT,NUP188,DGCR8,POLR2D,NUP43,NCBP1,POLR2B,POLR2F,POM121C,HIST2H3D,RBM4,LIMD1,RAN,POLR2G,CNOT7,CNOT10,TSN,POLR2A,NUP205,NUP107,HNRNPA2B1,AAAS,POLR2L,NUP160,EIF2C1,NUP214,HIST1H3E,DROSHA,NUP155,NCBP2,NUP93,NUP153,TPR,TMEM48,POLR2H,NUPL2,NUPL1,SNIP1,XPO5,POM121,RAE1,NUP85,MRPL44,IPO8,H3F3B,HIST1H3J,POLR2E,H3F3A,POLR2C,NUP54,HIST1H3D,PO…
GO_RIBOSOME_BIOGENESIS	0.367284	1.88503	0	0.0238624	308	228	BYSL,RPL22,EMG1,C1D,DCAF13,UTP15,RRS1,MRPS11,RPF1,PNO1,EXOSC2,UTP23,NOP16,XPO1,NOL11,C1QBP,WDR36,EXOSC3,RPL23A,MPHOSPH6,DDX28,WDR75,KRR1,MPHOSPH10,MRPL20,ISG20L2,HEATR1,NOP2,BRIX1,SRFBP1,PDCD11,EBNA1BP2,FCF1,RRP7A,CIRH1A,NOP10,NOP58,PA2G4,TFB2M,MRTO4,FTSJ2,RRP36,RPL6,NOL9,NOL6,NIP7,DKC1,EXOSC8,TEX10,RRN3,DDX21,SURF6,RAN,NOLC1,SUV39H1,PES1,UTP6,NOP56,NOL8,WDR12,RPL27,ABCF1,RRP1B,RPL26L1,RPS14,SKIV…
GO_REGULATION_OF_METAL_ION_TRANSPORT	-0.493261	-1.63891	0	0.0239149	325	106	PKP2,THY1,HSPA2,CACNB3,STIM2,YWHAE,CASK,KIF5B,HOMER1,CALM3,ATP2B4,CAV1,CALM1,PKD2,UBASH3B,BAK1,YWHAH,CD63,AKAP9,TSPAN13,CALM2,STK39,GNAI2,PAWR,ABL1,COMMD1,PDPK1,DLG1,CREB3,MYO5A,WFS1,STC1,INPP5K,ARRB2,FMR1,SEPN1,FKBP1A,ATP1A1,UBQLN1,SNTA1,PLCG1,CACNB1,ATG5,FXYD5,AKT1,TRIM27,ARF1,ATF4,SLC30A1,SLC9A1,GJA1,RNF207,BAX,GSTO1,CTNNB1,HTT,LYN,WWP2,TMEM66,PACSIN3,STC2,UTRN,ACTN4,NEDD4,CAB39,DIAPH1,ICAM1,A…
GO_BIOLOGICAL_ADHESION	-0.444734	-1.63862	0	0.023956	1032	343	PKP2,GRHL2,IGSF9,ANXA9,BYSL,CEP41,FERMT1,RPL22,CARD11,COL17A1,LMLN,THY1,IGSF9B,FIBP,ACTB,AKIP1,EMP2,HSPD1,F2RL1,ROCK1,APC,MPZL3,HMGB1,CDC42,CASK,EFNB2,PVRL1,MAEA,PRKDC,PRKCA,ACTG1,DNAJA3,FN1,FERMT2,CERCAM,ITGB3BP,NCK1,SPECC1L,ADAM15,ITGA6,EFNB1,ITPKB,PPP3CA,PERP,PPP3CB,TOR1A,LAMB3,SSX2IP,TGFBI,THBS1,PIK3CB,CD63,DDOST,PSEN1,PTK7,CAMSAP3,TSTA3,PNN,ITGB3,CBLL1,LRP6,GPR56,DLC1,FAT1,VEZT,MYL12A,CCND3,…
GO_REGULATION_OF_NOTCH_SIGNALING_PATHWAY	-0.73936	-2.12551	0	0.0239868	67	32	ERH,HIF1AN,JAG1,LLGL1,CHAC1,FBXW7,TSPAN17,ITGB1BP1,SLC35C2,PDCD10,SYNJ2BP,MMP14,C12orf52,TSPAN14,NUMB,IL6ST,STAT3,TSPAN5,SLC35C1,NFKBIA,TSPAN15,C3orf17,NOV,RFNG,GATA2,BCL6,NOTCH1,JAG2,NRARP,LLGL2,BMP7,OVOL2
GO_DEFENSE_RESPONSE_TO_VIRUS	-0.604099	-2.07172	0	0.0239868	164	90	POLR3H,F2RL1,APOBEC3C,ILF3,C17orf85,ZC3HAV1,POLR3D,MB21D1,POLR3A,IFNAR1,FAM111A,POLR3C,TBK1,ELMOD2,POLR3K,APOBEC3G,AIMP1,CRCP,APOBEC3B,DNAJC3,FADD,EXOSC5,SPON2,BNIP3,TRIM25,PCBP2,GBP3,ITCH,TRIM11,GBP1,DDX41,LSM14A,NLRC5,MAVS,ISG20,IFIT3,BNIP3L,BECN1,PML,ABCF3,IRF9,SERINC3,MICA,IFIT5,TRIM5,SAMHD1,BST2,APOBEC3F,IRF3,TMEM173,IL10RB,SERINC5,EXOSC4,EIF2AK4,IFI16,ADARB1,POLR3E,C19orf66,TRIM56,DDX58,EIF…
GO_POSITIVE_REGULATION_OF_CATION_TRANSMEMBRANE_TRANSPORT	-0.625379	-1.63534	0.0322581	0.0246851	97	32	THY1,HSPA2,STIM2,CALM3,CALM1,PKD2,AKAP9,CALM2,ABL1,PDPK1,PLCG1,ARF1,SLC9A1,RNF207,BAX,GSTO1,HTT,ACTN4,SRI,ATP1B1,ASPH,CTSS,SUMO1,ATP1B3,STIM1,DNM2,GLRX,ANO6,BMP4,KIAA1199,TESC,NTSR1
GO_CELL_MORPHOGENESIS_INVOLVED_IN_DIFFERENTIATION	-0.462341	-1.63326	0	0.0251574	513	210	GRHL2,RTN4R,WNT11,ETV4,CASP3,NRP1,NRAS,AKIP1,B3GNT2,HNRNPAB,GLI2,ROCK1,RBFOX2,MSX2,EFNB2,FMN1,RAB10,PVRL1,KIF5B,NBEAL2,FN1,FERMT2,SPTBN2,ADAM15,EFNB1,FLOT1,PPP3CB,PTPN11,FAM83D,SLC9A6,SLC11A2,HPRT1,HMGA2,UNC5B,LATS1,SPAST,LLGL1,ITGB3,RB1,LRP6,KIDINS220,GRB2,CREB1,MAPK1,VPS33A,FEZ2,MYH10,ABL1,DOCK7,LIMS1,APBB2,CUL3,ANTXR1,MET,MYH9,CLIC4,TUBB3,MEF2A,SIPA1L3,SOD1,NEO1,VLDLR,RAB8A,USP9X,GLI3,CDK5,TGF…
GO_REGULATION_OF_CALCIUM_ION_TRANSPORT_INTO_CYTOSOL	-0.616704	-1.63004	0.0140845	0.0259259	92	31	THY1,CALM3,CAV1,CALM1,PKD2,UBASH3B,BAK1,CALM2,ABL1,PDPK1,MYO5A,SEPN1,FKBP1A,PLCG1,ATG5,BAX,GSTO1,HTT,LYN,DIAPH1,SRI,PML,PRKACA,TGFB1,ASPH,PTPN6,BMP4,P2RX4,KIAA1199,NTSR1,CYBA
GO_BRANCHING_MORPHOGENESIS_OF_AN_EPITHELIAL_TUBE	-0.521895	-1.63	0.0142857	0.0259361	131	62	ETV4,NRP1,CTSH,GLI2,MSX2,CTSZ,PKD2,BAK1,LRP5,YAP1,DLG5,TNC,PHB2,DLG1,PPP1CA,MET,GZF1,CLIC4,TIMELESS,GLI3,BTRC,VDR,EPHA2,PAK1,SRF,HNF1B,SMAD4,STK4,BAX,MMP14,SRC,CTNNB1,KRAS,GNA13,B4GALT1,RDH10,SOX9,CTNNBIP1,ENG,ACVR1,SPRY2,PKD1,PML,CELSR1,TGFB1,ILK,TBX3,VEGFA,DAG1,PLXND1,LAMA5,MED1,CSF1,KDM5B,DDR1,MYC,BMP4,NOTCH1,NRARP,NPNT,BMP7,FOXD1
GO_RESPONSE_TO_CYTOKINE	-0.424382	-1.62896	0	0.02616	714	315	MID1,DAPK1,RTN4R,BYSL,HLA-DPA1,CASP3,PSMC6,DPYSL3,EREG,PSMB2,TNFRSF10B,PSMD1,TUBA1B,PSMC3,RPS6KA4,MST1R,PSMA4,COL1A1,PRPF8,HSPA5,HLA-DRA,RBMX,TNFRSF9,REL,PSMD14,PRKCA,DNAJA3,FN1,ASS1,IFI30,CXCL1,PSMD12,KLHL20,ARHGEF2,CDC5L,TNFRSF21,PPP3CB,SMPD4,SKIL,PSMD10,TNFRSF19,GAPDH,PSMD11,SYNCRIP,SPARC,SEC61A1,CXCL3,NFE2L2,PSMA2,TNFRSF10A,TYMS,PSMB6,MCM2,HLA-DRB1,DDOST,PSMA5,PHB,PSME3,PSMD6,MAPKAPK3,BAG4,BI…
GO_ENSHEATHMENT_OF_NEURONS	-0.562664	-1.629	0	0.0261721	91	46	FAM126A,TNFRSF21,ERCC2,C11orf9,SBF2,CNTNAP1,SOD1,AKT2,MYO5A,UGT8,MTMR2,AKT1,NF1,ATRN,NAB1,EIF2B2,PTEN,PARD3,CLU,FIG4,SKI,MPP5,SIRT2,TSC1,PIKFYVE,PMP22,GPR126,TGFB1,ILK,QKI,CD9,SERINC5,AFG3L2,DAG1,NAB2,EIF2B5,FA2H,ZNF24,PPARD,HEXB,NDRG1,EIF2B4,GPC1,ERBB2,EGR2,KLK6
GO_TERMINATION_OF_RNA_POLYMERASE_II_TRANSCRIPTION	0.478056	1.8648	0	0.0261905	62	54	SRSF1,SNRPE,SRSF7,SNRPF,SRSF6,PAPOLA,CSTF2,UPF3B,NCBP1,U2AF2,MED18,DDX39B,NUDT21,RBM8A,FIP1L1,MAGOH,SRSF9,THOC3,SNRPG,U2AF1,SETX,SRRM1,TTF2,SRSF3,NCBP2,SRSF2,THOC5,SNRPD3,CHTOP,SNRPB,RNPS1,CASC3,CDC40,SLU7,PCF11,DDX39A,CSTF1,SRSF11,SLBP,CPSF2,CPSF7,THOC7,SARNP,THOC2,MAZ,EIF4A3,POLDIP3,ZC3H11A,SRSF5,THOC6,PABPN1,CPSF1,DHX38,SRSF4
GO_POSITIVE_REGULATION_OF_OSTEOBLAST_DIFFERENTIATION	-0.682726	-1.62832	0	0.0262913	60	25	MSX2,JAG1,SMAD5,PDLIM7,GLI3,GJA1,BMPR1A,CLIC1,ATP6AP1,CTNNB1,SMAD1,CTNNBIP1,BMPR2,CD276,ACVR1,LMNA,IL6ST,ILK,WNT7B,JUND,BMP4,IFITM1,CYR61,NPNT,BMP7
GO_GENE_SILENCING	-0.477946	-1.62278	0	0.0277354	212	138	HIST1H4A,HIST1H2AM,HIST1H3B,HELLS,HIST1H3C,HIST1H2AH,HIST1H4H,HIST1H3A,HIST1H4C,HAT1,HIST2H2AB,HIST1H4B,SRRT,NUP188,DGCR8,POLR2D,NUP43,NCBP1,POLR2B,POLR2F,H2AFV,POM121C,HIST2H3D,RBM4,LIMD1,RAN,POLR2G,SUV39H1,CNOT7,HIST1H2AC,CNOT10,TSN,DNMT1,POLR2A,NUP205,NUP107,HNRNPA2B1,SMARCA5,AAAS,MORF4L2,POLR2L,H2AFZ,NUP160,EIF2C1,NUP214,HIST1H3E,HIST1H2AB,HIST1H2AD,DROSHA,NUP155,NCBP2,NUP93,NUP153,TPR,TMEM48…
GO_CHROMOSOME_SEGREGATION	0.388968	1.86542	0	0.0278274	272	171	RAD51C,SMC2,KIF4A,NCAPG,MLF1IP,CENPP,FANCD2,ESPL1,CENPO,RRS1,TRIP13,ZWINT,ZWILCH,XPO1,MAD2L1,NCAPH,CDCA5,GSG2,MAPRE1,KNTC1,KIFC1,BUB1B,ACTR3,BIRC5,NSL1,HDAC8,VPS4A,NUP43,CEP55,PPP1CC,INCENP,CEP57L1,NAA50,ZW10,CENPN,PLK1,CENPW,DSN1,ITGB3BP,TOP2A,CHMP2B,NCAPD2,MAD1L1,MCMBP,NUP107,SPC24,SMC4,CDK5RAP2,CHMP4C,FAM83D,CHMP4A,CHMP3,AHCTF1,CLASP2,CDC23,VPS4B,SLC25A5,LATS1,NUP160,CTCF,CENPF,ERCC2,SMC1A,SKA…
GO_SPLICEOSOMAL_COMPLEX_ASSEMBLY	0.524918	1.86661	0	0.0278274	53	42	SRSF1,LUC7L,GEMIN2,SNRPD1,SNRPE,SRSF6,LUC7L3,YTHDC1,PRPF19,DDX39B,SF3A3,SRSF10,SMN1,SFSWAP,SRSF9,PRPF39,SNRPG,SETX,SNRPC,LSM4,PSIP1,SF1,SNRPD3,LUC7L2,SART3,TXNL4A,SRPK2,SNRPD2,SLU7,ISY1,USP39,SF3B1,CELF1,SF3A1,SNRNP200,DDX23,RBM5,SRSF5,SCAF11,SF3A2,PRPF6,DDX1
GO_POSITIVE_REGULATION_OF_CARBOHYDRATE_METABOLIC_PROCESS	-0.61837	-1.62217	0.0142857	0.0279266	75	26	HMGB1,WDR5,IRS1,PRKAA1,DGAT2,ARPP19,SMEK2,KAT2B,AKT2,NFKB1,HIF1A,AKT1,DUSP12,SRC,ARFGEF1,BAD,ARNT,PFKFB2,SLC45A3,IRS2,PMAIP1,GOLGA2,PPARA,INSR,PDGFB,NTSR1
GO_NCRNA_PROCESSING	0.369165	1.85887	0	0.0285014	386	266	BYSL,ALKBH8,RPL22,EMG1,C1D,DCAF13,TSEN2,UTP15,RRS1,MRPS11,RPF1,PNO1,EXOSC2,UTP23,SRRT,NOL11,WDR36,EXOSC3,GTPBP3,RPL23A,MPHOSPH6,INTS7,DGCR8,WDR75,KRR1,MTO1,MPHOSPH10,ISG20L2,HEATR1,NOP2,CSTF2,HSD17B10,TPRKB,NSUN2,SRFBP1,PDCD11,EBNA1BP2,FCF1,RRP7A,CIRH1A,NOP10,NOP58,PA2G4,TFB2M,SSB,MRTO4,FTSJ2,RRP36,RPL6,NOL9,NOL6,DKC1,EXOSC8,TEX10,DDX21,ELAC2,FAM98B,INTS12,TRUB1,NOLC1,SUV39H1,POP7,PES1,UTP6,INTS3…
GO_REGULATION_OF_STEM_CELL_DIFFERENTIATION	-0.538877	-1.61834	0.012987	0.0286594	113	59	STRAP,EZH2,COL1A1,AXIN2,REST,JAG1,SDHAF2,NFE2L2,HMGA2,CLASP2,PPP2CA,YAP1,DAB2IP,LTBP3,HDAC2,FAM195B,TGFBR1,GSK3B,MAD2L2,WWTR1,POFUT2,ELAVL1,HNF1B,SMAD4,ZFP36L2,PHLDB2,SMAD3,CNOT2,ZNF706,BCL9L,SMAD2,CTNNB1,CNOT1,TCF7L2,SOX9,CNOT3,KDM3A,KDM2B,GCNT2,SIX4,TGFB1,CLASP1,TGFB1I1,SMAD7,EPB41L5,DAG1,EIF2AK2,VASN,SNAI1,C10orf54,SAV1,SDCBP,DAB2,TACSTD2,BAMBI,NOTCH1,EFNA1,BMP7,OVOL2
GO_TRABECULA_MORPHOGENESIS	-0.681965	-1.61642	0.0153846	0.0292071	39	19	COL1A1,MSX2,EGLN1,FKBP1A,SRF,RHOA,UBE4B,FHL2,SOS1,HEG1,PLXNB1,RBPJ,SEMA4D,MED1,SBNO2,TGFBR3,NOTCH1,ADAMTS1,OVOL2
GO_NCRNA_METABOLIC_PROCESS	0.372899	1.85705	0	0.0292717	533	355	BYSL,ALKBH8,RPL22,EMG1,C1D,DCAF13,TSEN2,UTP15,RRS1,FARSB,MRPS11,RPF1,PNO1,EXOSC2,POLR1E,UTP23,SRRT,NOL11,WDR36,EXOSC3,DARS2,GTPBP3,GTF3C4,RPL23A,MPHOSPH6,INTS7,DGCR8,POLR2D,WDR75,TAF13,HARS,KRR1,MTO1,MPHOSPH10,ISG20L2,HEATR1,NOP2,CSTF2,HSD17B10,TPRKB,NCBP1,NSUN2,POLR2B,SRFBP1,PDCD11,EBNA1BP2,IARS,GTF2A2,PET112,FCF1,POLR2F,RRP7A,CIRH1A,NOP10,PHAX,NOP58,PA2G4,TFB2M,SSB,MRTO4,EEF1E1,FTSJ2,RRP36,RPL6…
GO_NEGATIVE_REGULATION_OF_RESPONSE_TO_WOUNDING	-0.512471	-1.61569	0.0588235	0.029391	156	51	CASK,UBASH3B,CLASP2,ANXA2,PPARG,CHID1,SERPINE1,GSTP1,NFKB1,PDGFA,TNFRSF1A,PLAU,PLAUR,PSMB4,GJA1,TYRO3,PHLDB2,SMAD3,MVK,GPX1,PLAT,THBD,GBA,APOE,TNFAIP3,ASH1L,GATA3,NDFIP1,CD276,ANXA5,PRKCD,MAPK7,NT5E,CLASP1,CERS2,HMGCR,BCR,RABGEF1,PROS1,METRNL,DUSP10,CD109,RPS19,PPARD,SHARPIN,PPARA,NOV,ZC3H12A,KLF4,SERPINE2,PDGFB
GO_DNA_REPLICATION_INDEPENDENT_NUCLEOSOME_ORGANIZATION	-0.528427	-1.61547	0.030303	0.0294216	53	36	HIST1H4A,HIST1H4H,HIST1H4C,HAT1,MLF1IP,CENPP,CENPO,HIST1H4B,CENPN,CENPW,MIS18BP1,ITGB3BP,ASF1A,SMARCA5,HJURP,ASF1B,OIP5,STRA13,MIS18A,RBBP7,H3F3B,UBN1,H3F3A,RUVBL1,IPO4,NPM1,HIRA,CENPA,CABIN1,NASP,RBBP4,RSF1,ATRX,HIST1H4E,HIST1H4L,HIST1H4D
GO_NEGATIVE_REGULATION_OF_INTRACELLULAR_PROTEIN_TRANSPORT	-0.509853	-1.61527	0.0133333	0.0295238	95	61	TONSL,RAB23,AXIN2,GOPC,PKD2,PSMD10,PKIA,BAG4,KEAP1,CCDC22,MDFIC,DERL2,LYPLA1,DAB2IP,FBXW11,CSK,CREB3,G3BP2,EMD,CDK5,GSK3B,INPP5K,ITGB1BP1,MTOR,WWTR1,TXN,FAF1,PPM1B,NFKBIB,RANGAP1,UBE2G2,PARK7,NF1,PDE2A,ERLEC1,BARD1,GAS6,SRI,GDI1,SP100,MAPK7,PKD1,AKAP1,OGT,PPM1A,CYLD,MXI1,NFKBIA,UBAC2,LITAF,UBE2J1,SNAI2,OS9,NOV,FAM89B,ZC3H12A,SLC9A3R1,PARP10,YOD1,MDFI,BMP7
GO_REGULATION_OF_VIRAL_ENTRY_INTO_HOST_CELL	-0.658972	-1.61445	0.0909091	0.0296926	28	16	SNX3,P4HB,MRE11A,TRIM26,TRIM25,TRIM11,GSN,LGALS1,TRIM5,TRIM8,IFITM2,PVRL2,TRIM38,IFITM3,IFITM1,TRIM31
GO_DETECTION_OF_ABIOTIC_STIMULUS	-0.66032	-1.61285	0	0.0300703	117	20	CDS1,PKD2,PAWR,TIMELESS,ARRB2,ITGA2,GNAQ,GNB1,GNA11,PKD1,DENND5A,UNC119,RDH11,NR2F6,PITPNM1,ARRB1,SERPINE2,PLEKHB1,JUP,NTSR1
GO_MULTICELLULAR_ORGANISMAL_SIGNALING	-0.632675	-1.61225	0.0327869	0.0302846	123	26	PKP2,CACNB3,YWHAE,CAV1,AKAP9,NUP155,CNTNAP1,MEF2A,SOD1,PAFAH1B1,ATP1A1,CACNB1,SLC9A1,GJA1,DSG2,RNF207,ATP1A3,PRKACA,ATP1B1,DSC2,CXADR,KCNK1,P2RX4,DSP,JUP,MYH14
GO_PATTERN_SPECIFICATION_PROCESS	-0.462845	-1.6108	0	0.0305704	418	130	MID1,HOXC10,TRA2B,NRP1,HSPB11,MTF2,GLI2,APC,FRS2,MSX2,IFT52,ALG5,AXIN2,STIL,SATB2,PRKDC,AP1B1,KIF3B,EFNB1,PKD2,SSBP3,HIPK1,IFT122,BCOR,BAK1,PSEN1,GDF11,LRP6,GPR56,PCSK6,TMED2,RNF111,LRP5,ETS2,TRAF3IP1,MIB1,ACD,CRKL,SMAD5,C2CD3,DPCD,BMI1,SENP2,GLI3,RING1,TGFBR1,STC1,MLL,HOXB6,HIF1A,GRSF1,FBXL15,ATP6AP2,IFT74,SRF,DUSP6,HNF1B,SMAD4,POFUT1,EP300,STK4,GJA1,BMPR1A,SMAD3,AIDA,SMAD2,PSKH1,BAX,HOXB9,RNF2,…
GO_DIGESTIVE_TRACT_MORPHOGENESIS	-0.707481	-1.60745	0.0357143	0.0315911	48	17	WNT11,GLI2,HLX,GLI3,NIPBL,HIF1A,EGFR,HNF1B,SMAD3,SMAD2,CTNNB1,AHI1,EPB41L5,BMP4,NOTCH1,ID2,OVOL2
GO_ATP_GENERATION_FROM_ADP	-0.623191	-1.60645	0.0555556	0.0319382	39	19	GAPDH,PGAM1,OGDH,ENO1,GPI,LDHA,GALK1,PFKL,ALDOC,PGK1,HK2,HK1,PGM1,PFKFB2,PFKFB4,TPI1,PFKP,ENO2,PFKFB3
GO_SENSORY_PERCEPTION	-0.498006	-1.60626	0.0119048	0.0319824	938	99	GJB3,CLN6,CASP3,B3GNT2,WDR36,ADCY3,PDCL,TIMM9,COL1A1,TIMM10,EYA3,TIMM8B,MYO9A,TGFBI,TBL1X,RP2,OPA1,MAPK1,ALDH7A1,SGK196,WDR1,PAWR,DNAJC19,UBR3,RABGGTB,NDUFB9,ATF6,SOD1,NIPSNAP1,MYO5A,CDK5,WFS1,NIPBL,ARRB2,TJP1,MAPK3,CHM,PPT1,RABGGTA,RPL38,KIFC3,ITGA2,GPX1,OAT,BTBD9,TIMM13,RDH10,NOB1,CDKN2D,ABLIM1,CDH3,FBXO11,GNB1,DIAPH1,ICAM1,SPRY2,MARVELD2,SERPINB6,MECP2,CRYZ,PDE6D,HPS1,EML2,DRAM2,LRIG2,UNC119,I…
GO_VASCULATURE_DEVELOPMENT	-0.437777	-1.60538	0.0107527	0.0321794	469	218	COL1A2,WNT11,HMOX1,NAA15,THY1,NRP1,EREG,COL1A1,SGCB,CDC42,EFNB2,NDST1,ERRFI1,GLMN,PRKCA,ESM1,FN1,SGPL1,UBP1,CAV1,ADAM15,PKD2,ATPIF1,DCTN5,PPP3CB,SHB,JAG1,MDM2,BAK1,TGFBI,THBS1,NPRL3,PIK3CB,UNC5B,ANXA2,PSEN1,PTK7,ADAMTS6,ITGB3,GPR56,NCL,NUS1,B9D1,TMED2,FBXW7,LRP5,MAPK1,YAP1,MIB1,MYH10,WASF2,CRKL,ANP32B,VAV2,TIPARP,SERPINE1,DAB2IP,MYH9,SNX17,CLIC4,SYK,FLVCR1,SETD2,PLCD3,SRPK2,AIMP1,GLI3,LUZP1,ELK3,…
GO_NEGATIVE_REGULATION_OF_PHOSPHORYLATION	-0.439664	-1.60546	0	0.0321966	422	232	RTN4R,TRIB3,THY1,CASP3,SPRED2,STRAP,F2RL1,APC,MEN1,TRIB2,PLK1,ERRFI1,PRKDC,FGFR1OP,DNAJA3,GMFB,CALM3,NDRG2,SPRED1,PPP5C,STK38,CAV1,NCK1,CALM1,GRB10,TARDBP,UBASH3B,CHORDC1,PSMD10,NF2,BAK1,PPP2CA,PSEN1,UBE2C,DUSP18,ZMYND11,LATS1,PKIA,PHB,PTPN1,CAMK2N1,CTDSP1,RB1,LRP6,CALM2,STK39,PRKAR2A,FBXO31,PTPN22,PPM1F,LRP5,GPRC5A,COX11,TRAF3IP1,ANAPC10,ABL1,DNAJA1,CUL3,PDPK1,CCNB1,DAB2IP,GSTP1,DLG1,MYADM,TFAP4…
GO_REGULATION_OF_MYOBLAST_DIFFERENTIATION	-0.620886	-1.60435	0.0645161	0.0323486	48	16	HIF1AN,NR2C2,MAPK14,SOX9,ZFHX3,FLOT2,TGFB1,ILK,TBX3,BTG1,MAP3K5,PPARD,IL18,IGFBP3,BMP4,NOTCH1
GO_REGULATION_OF_LEUKOCYTE_APOPTOTIC_PROCESS	-0.582162	-1.60437	0.015873	0.0323761	79	28	ITPKB,PRELID1,BCL10,TCP1,TP53,ANXA1,NOC2L,FOXP1,HIF1A,FADD,TSC22D3,BAX,LYN,CD274,PTEN,FAS,GAS6,ADAM17,FNIP1,AXL,SIRT1,LGALS3,IRS2,BMP4,ADAM8,BCL6,IRF7,HSH2D
GO_ADP_METABOLIC_PROCESS	-0.574681	-1.60388	0.057971	0.0324605	47	26	GAPDH,PGAM1,AK4,OGDH,ENO1,AK1,GPI,NUDT9,LDHA,GALK1,AMPD3,AK2,PFKL,BAD,ALDOC,PGK1,HK2,HK1,PGM1,PFKFB2,AK3,PFKFB4,TPI1,PFKP,ENO2,PFKFB3
GO_REGULATION_OF_TRANSCRIPTION_FACTOR_IMPORT_INTO_NUCLEUS	-0.569856	-1.60173	0.025641	0.0331547	95	54	TONSL,RAB23,PIK3R1,PPP3CA,PKD2,PPP3CB,PSMD10,PIK3R2,KEAP1,CCDC22,PPP3R1,CHERP,FBXW11,SPPL3,CREB3,FLNA,DMAP1,G3BP2,TRIP6,GSK3B,MTOR,FAF1,PPM1B,NFKBIB,RHOA,SLC9A1,SMAD3,XBP1,NF1,SPHK1,TRIM28,RBCK1,SRI,MAPK7,MAVS,PKD1,AKAP1,PPM1A,CYLD,MXI1,MBTPS1,TMEM173,DDX58,PTGS2,NFKBIA,LITAF,IL18,NOV,ZC3H12A,HDAC3,EDAR,MDFI,BMP7,CDH1
GO_POSITIVE_REGULATION_OF_PATHWAY_RESTRICTED_SMAD_PROTEIN_PHOSPHORYLATION	-0.644284	-1.60109	0.05	0.0332891	48	17	ACVR1B,GDF11,TGFBR1,TTK,SMAD4,INHBA,BMPR1A,CSNK2B,BMPR2,ENG,ACVR1,TGFB1,GDF15,SDCBP,DAB2,BMP4,BMP7
GO_REGULATION_OF_SEQUESTERING_OF_CALCIUM_ION	-0.574771	-1.60074	0.0294118	0.0332913	107	35	THY1,CALM3,CALM1,PKD2,UBASH3B,CALM2,CHERP,ABL1,PDPK1,MYO5A,SEPN1,FKBP1A,PLCG1,ATG5,IBTK,BAX,GSTO1,HTT,LYN,ERO1L,DIAPH1,SLC25A23,SRI,TPCN1,ITPR1,PRKACA,TGFB1,RASA3,ITPR3,ASPH,MCOLN1,PTPN6,KIAA1199,NTSR1,CYBA
GO_TUBE_MORPHOGENESIS	-0.474511	-1.60068	0	0.0332936	323	143	GRHL2,WNT11,ETV4,NRP1,CTSH,GLI2,MSX2,EFNB2,IFT52,FMN1,MTHFD1,STIL,DEAF1,GLMN,CTSZ,PKD2,BCL10,KIF20B,IFT122,BAK1,PSEN1,PTK7,FZD6,LRP6,DLC1,TMED2,LRP5,YAP1,DLG5,MIB1,TNC,HLX,C2CD3,PHB2,DAB2IP,DLG1,PPP1CA,MET,GZF1,CLIC4,PFN1,SETD2,TIMELESS,GLI3,LUZP1,BTRC,VDR,NIPBL,SCRIB,STK3,MTHFD1L,ITGB1BP1,ARID1A,VASP,HIF1A,EPHA2,PAK1,SRF,EGFR,HNF1B,SMAD4,RHOA,STK4,GJA1,SMAD3,SMAD2,BAX,SDC4,MMP14,SRC,MICAL2,CTNNB…
GO_DNA_METABOLIC_PROCESS	0.36284	1.84463	0	0.03338	758	453	HIST1H4A,HELLS,HIST1H4H,RAD51C,CDC6,MCM10,MCM8,GINS2,HIST1H4C,RFC3,DTL,CLSPN,RAD51,XRCC3,RRM2,C20orf72,CDC45,RAD54B,ORC6,FANCG,UHRF1,PCNA,SMARCB1,RFC4,PRIM1,FANCC,FANCD2,SUPT16H,LIG1,TATDN1,RFC2,UNG,USP1,POLA2,MCM6,RFWD3,TRIP13,RBM14,TDG,PARP1,CASP3,UBE2T,SESN2,HIST1H4B,CCDC111,LIG3,CDK1,CHAF1B,RRM1,TONSL,CDCA5,EXOSC3,RMI1,RAD51AP1,HSPD1,CDC7,RMI2,POLA1,EZH2,FAN1,RPA1,KIAA0101,MCM3,POLR2D,APTX,GT…
GO_REGULATION_OF_ION_HOMEOSTASIS	-0.514088	-1.59926	0.0394737	0.0335289	201	58	MLLT11,THY1,CALM3,CAV1,CALM1,PKD2,UBASH3B,BAK1,SLC30A7,CALM2,GCLC,STK39,CHERP,ABL1,GCLM,PDPK1,MYO5A,SEPN1,FKBP1A,PLCG1,ATG5,IBTK,SLC30A1,GJA1,GNB2L1,BAX,GSTO1,SRC,HTT,COMT,LYN,SLC30A5,ERO1L,DIAPH1,SLC25A23,SRI,TPCN1,ITPR1,PML,PRKACA,TGFB1,RASA3,TSPO,SMAD7,ITPR3,B2M,ASPH,AP3D1,NEDD4L,MCOLN1,IFI6,PTPN6,BMP4,P2RX4,KIAA1199,HSH2D,NTSR1,CYBA
GO_ENDOCRINE_SYSTEM_DEVELOPMENT	-0.529197	-1.59906	0	0.0335694	123	38	WNT11,GLI2,MEN1,MDK,BAK1,CREB1,MAPK1,ANXA1,CDK6,CRKL,PDPK1,TGFBR1,KDM1A,SRD5A1,MAPK3,BRAF,SRF,HNF1B,AKT1,BMPR1A,SMAD3,NF1,SOX9,MAP2K1,GATA3,CLU,SIDT2,RAF1,TSPO,RBPJ,ARID5B,MAP2K2,FSTL3,INSR,EIF2AK3,BMP4,GATA2,CDH1
GO_ANATOMICAL_STRUCTURE_FORMATION_INVOLVED_IN_MORPHOGENESIS	-0.413497	-1.59823	0	0.0338024	957	398	TRIM15,GRHL2,TTC30A,BYSL,CEP41,LEO1,WNT11,HMOX1,NAA15,THY1,CASP3,NRP1,EREG,HSPB11,EHD1,RAB8B,IQCB1,GLI2,COL1A1,CDC73,FRS2,RAB23,CDC42,IFT46,MSX2,EFNB2,RAB3IP,IFT52,RRP7A,AXIN2,FMN1,MTHFD1,PVRL1,STIL,DEAF1,PRKDC,GLMN,PRKCA,ACTG1,ESM1,NBEAL2,FN1,SNAP29,UBP1,CAV1,ADAM15,ATP6V1D,ITGA6,ATPIF1,BCL10,PERP,KIF20B,PPP3CB,SSBP3,HIPK1,SKIL,SHB,PTPN11,IFT122,LAMB3,E2F4,JAG1,SSX2IP,NF2,BAK1,OCRL,RTF1,HEATR2,T…
GO_SINGLE_ORGANISM_CELL_ADHESION	-0.457598	-1.59495	0	0.0347151	459	183	PKP2,ANXA9,CEP41,RPL22,CARD11,THY1,FIBP,ACTB,AKIP1,HSPD1,F2RL1,ROCK1,HMGB1,CDC42,PVRL1,PRKDC,ACTG1,DNAJA3,FN1,FERMT2,CERCAM,NCK1,ITPKB,PPP3CA,PERP,PPP3CB,PIK3CB,DDOST,PSEN1,CAMSAP3,TSTA3,ITGB3,CBLL1,LRP6,FAT1,VEZT,MYL12A,CCND3,PTPN22,ANXA1,CDK6,IFNAR1,DLG5,CSRP1,KIF13B,ABL1,ANTXR1,DLG1,MYH9,FLNA,SYK,GLI3,HSPB1,METAP1,SHC1,PARVA,STXBP1,SCRIB,PEAK1,FOXP1,VMP1,PKP3,RPS6,ELF4,FADD,STOML2,FKBP1A,LIG4,…
GO_DEVELOPMENTAL_CELL_GROWTH	-0.513468	-1.59252	0.016129	0.0354236	77	36	NRP1,PPP3CB,SLC9A6,ABL1,USP9X,CDK5,ARIH2,SPG11,CYFIP1,SEMA7A,MEX3C,MLL2,SOX9,COBL,MAP1B,SIRT6,PDLIM5,IQGAP1,PLXNA1,ITGB1,PLXNB1,NRP2,EIF2AK4,STK11,APP,DVL1,NDEL1,RAPH1,PLXNA3,LAMB2,ALCAM,ULK1,RARG,CPNE1,PRKCZ,SEMA3F
GO_IMPORT_INTO_CELL	-0.693669	-1.59218	0.0163934	0.0354843	37	15	ATP2B4,SLC31A1,PAWR,STEAP1,ATP1A1,SLC38A1,SLC9A1,PARK7,STEAP2,PICALM,ATP1B1,CLN8,STEAP3,GLUL,NTSR1
GO_MITOCHONDRIAL_RESPIRATORY_CHAIN_COMPLEX_I_BIOGENESIS	0.510003	1.83557	0	0.0356909	56	42	BCS1L,NDUFAF4,NDUFAF2,NDUFB1,NDUFS3,NDUFA9,NDUFA10,NDUFA7,AIFM1,NDUFV2,NDUFAB1,NDUFAF3,FOXRED1,NDUFB5,NDUFB11,TIMMDC1,NDUFS6,NDUFS5,NDUFA13,NDUFB9,NDUFV1,NDUFB8,TMEM126B,ACAD9,NDUFA1,NDUFS1,NDUFB7,NDUFA3,NDUFB2,NDUFA12,NDUFB4,NDUFA5,NDUFA2,OXA1L,NDUFS2,NDUFS7,NDUFA8,NDUFS8,NDUFA6,NDUFS4,NDUFA11,ECSIT
GO_MESONEPHROS_DEVELOPMENT	-0.671813	-2.08057	0	0.0359802	90	35	WNT11,SDC1,FMN1,PKD2,GDF11,SMAD5,DLG1,GZF1,GLI3,HNF1B,SMAD4,SMAD3,EPCAM,SMAD2,SDC4,CTNNB1,SMAD1,SOX9,CTNNBIP1,CAT,GATA3,PKD1,TGFB1,ILK,SMAD7,ARG2,RARA,LAMA5,MYC,BMP4,TACSTD2,NPNT,BMP7,CALB1,FOXD1
GO_NEGATIVE_REGULATION_OF_DEFENSE_RESPONSE	-0.525713	-1.58995	0.025974	0.0361523	144	55	C1QBP,DAK,DNAJA3,PPARG,CHID1,TRAF3IP1,TSPAN6,GSTP1,MUL1,TRAFD1,NFKB1,ARRB2,TNFRSF1A,PPM1B,PSMB4,TYRO3,SMAD3,MVK,GPX1,SEC14L1,GBA,APOE,PCBP2,ITCH,TNFAIP3,ASH1L,GATA3,NDFIP1,CD276,PRKCD,SIRT2,NLRC5,MAPK7,NT5E,MICA,NR1H2,IFI16,BCR,RABGEF1,EIF2AK2,ADAR,METRNL,DUSP10,RPS19,PPARD,SHARPIN,TRIM38,PPARA,NOV,ZC3H12A,HLA-E,IFIT1,TAP1,KLF4,HLA-A
GO_MOLTING_CYCLE	-0.55551	-1.58833	0.0294118	0.0366583	83	35	SNRPE,MPZL3,CDC42,ACVR1B,TNFRSF19,FZD6,ERCC2,AARS,HDAC2,HDAC1,PDGFA,NSDHL,EGFR,WNT10A,PPP1R13L,INHBA,CTNNB1,SOX9,KRT16,CDH3,SOS1,CELSR1,RBPJ,LDB1,PTGS2,LAMA5,CD109,RELA,SNAI1,LGR4,SAV1,DKK1,NOTCH1,EDAR,KRT17
GO_POSITIVE_REGULATION_OF_CELL_DIFFERENTIATION	-0.428329	-1.58646	0	0.0372038	823	333	C10orf116,ETV5,CALR,ENC1,DPYSL3,NRP1,SRRT,EHD1,C1QBP,WDFY2,EIF4G1,GLI2,NFATC2,EZH2,COL1A1,RAC3,HMGB1,CDC42,ADNP,MSX2,ACVR1B,EFNB2,TWF2,HIF1AN,PRPF19,DDX39B,PA2G4,AXIN2,SNX3,HMGB2,UFL1,RBM4,PRKCA,RRN3,FN1,ZMYND8,PRMT1,ITPKB,FLOT1,KIF20B,SKIL,JAG1,NF2,SETX,ASPM,MORF4L2,SPEN,CRABP2,PSEN1,PTK7,PPARG,ZNF335,RB1,KIDINS220,UBE2V2,ARPC2,OPA1,FBXO31,CREB1,LRP5,ANXA1,HNRNPK,YAP1,SNW1,TCF12,BNIP2,ABL1,LIMS1…
GO_ODONTOGENESIS	-0.557197	-1.58471	0.0266667	0.0376589	105	45	COL1A2,GLI2,SDC1,COL1A1,MSX2,AXIN2,PVRL1,AQP3,ITGA6,PERP,BCOR,NF2,LRP6,ROGDI,TNC,TUFT1,HDAC2,GLI3,MYO5A,HDAC1,ANKRD11,WNT10A,INHBA,BMPR1A,BAX,CTNNB1,BSG,PAM,NFIC,ATF2,CTNNA1,LAMA5,CSF1,LAMB1,STIM1,PPARA,BMP4,CNNM4,BCL2L11,ADAMTS1,ADM,EDAR,JAG2,ITGB4,BMP7
GO_NEGATIVE_REGULATION_OF_REPRODUCTIVE_PROCESS	-0.625186	-1.58429	0.0294118	0.0377701	54	18	FBXO5,MSH2,WDR77,RAD1,ARHGDIB,TIMP1,ZFPM2,PRKAR1A,PRKACA,STK11,PRDX4,LIF,SNAI1,DUSP1,BMP4,CDKN1B,OVOL1,BMP7
GO_POSITIVE_REGULATION_OF_DEVELOPMENTAL_PROCESS	-0.422308	-1.58362	0	0.0379404	1142	446	C10orf116,ETV5,HMOX1,UNG,CALR,ENC1,DPYSL3,NRP1,CDK1,CTSH,SRRT,EHD1,C1QBP,WDFY2,EXOSC3,EIF4G1,SMURF2,SRSF6,GLI2,NFATC2,EZH2,COL1A1,FRS2,IQGAP3,RAC3,HMGB1,CDC42,ADNP,MSX2,ACVR1B,EFNB2,TWF2,HIF1AN,PRPF19,DDX39B,PA2G4,AXIN2,EEF1E1,SNX3,HMGB2,UFL1,PRKDC,RBM4,PRKCA,RRN3,FN1,ZMYND8,PRMT1,ITPKB,PPIB,FLOT1,KIF20B,SSBP3,HIPK1,SKIL,JAG1,NF2,SETX,ASPM,MORF4L2,THBS1,SASH1,PRKAA1,SPEN,PLS1,CRABP2,HMGA2,CLASP2,…
GO_POSITIVE_REGULATION_OF_ALPHA_BETA_T_CELL_ACTIVATION	-0.648192	-1.58281	0.0327869	0.0381709	51	16	ITPKB,ANXA1,HLX,SYK,GLI3,HSPH1,PNP,AP3B1,IL4R,RIPK2,RARA,AP3D1,IL18,HLA-E,PRKCZ,HLA-A
GO_NEURAL_CREST_CELL_MIGRATION	-0.671704	-1.57947	0.0166667	0.0392512	51	15	NRP1,EFNB1,HIF1A,SEMA4B,SEMA7A,CORO1C,ACVR1,PHACTR4,SEMA5A,SEMA4D,LAMA5,SEMA4C,SEMA3C,SEMA3F,OVOL2
GO_PROTEIN_DNA_COMPLEX_SUBUNIT_ORGANIZATION	-0.453991	-1.57693	0	0.0399343	229	148	HIST1H4A,HIST1H3B,HELLS,HIST1H3C,HIST1H4H,HIST1H1D,RAD51C,HIST1H3A,HIST1H4C,HIST1H2BE,HAT1,RAD51,XRCC3,CDC45,SMARCB1,MLF1IP,CENPP,SUPT16H,CENPO,HIST1H2BC,PARP1,POLR1E,HIST1H4B,CHAF1B,NAP1L4,HIST1H2BD,SMARCA4,RPA1,GTF2H3,GTF2A2,CENPN,CENPW,HMGB2,HIST2H3D,MIS18BP1,ITGB3BP,HIST1H1E,SWI5,TAF1B,ASF1A,CHAF1A,SMARCA5,KAT6A,SPTY2D1,MCM2,CCNH,SET,MNAT1,CTCF,CENPF,ERCC2,DDB1,HIST1H2BG,CETN2,HIST1H3E,ANP32E…
GO_SODIUM_ION_TRANSPORT	-0.596739	-1.57526	0.0277778	0.0406163	144	31	NDUFA9,SLC23A2,SLC9A8,PKD2,SLC5A6,SLC9A6,COMMD3,SLC12A2,SLC4A11,SLC9A7,SLC4A7,SLC3A2,ATP1A1,SLC38A1,SLC9A1,SLC6A8,SLC20A2,ATP1A3,TRAPPC10,SLC20A1,ATP1B1,NEDD4L,SLC38A10,ATP1B3,ANO6,SLC9A3R1,KCNK1,CNNM4,SLC38A2,SLC5A3,SCNN1A
GO_REGULATION_OF_ERK1_AND_ERK2_CASCADE	-0.496632	-1.57499	0.0117647	0.0407031	238	80	NRP1,F2RL1,FRS2,HMGB1,STYX,ERRFI1,PRKCA,FN1,NDRG2,CAV1,PTPN11,FAM83D,PRKCDBP,PHB,PTPN1,FBXW7,PTPN22,ECE1,ABL1,PRMT5,PHB2,DAB2IP,GSTP1,DLG1,CSK,SYK,PIN1,ARRB2,ITGB1BP1,APIP,PDGFA,MAPK3,SEMA7A,EPHA2,BRAF,DUSP6,EGFR,SYNJ2BP,SRC,ATP6AP1,LYN,PTEN,RDBP,GBP1,ICAM1,SPRY2,RAP1A,PDGFC,GAS6,GCNT2,DUSP3,VEGFB,FLCN,CIB1,HMGCR,VEGFA,EZR,VRK3,RIPK2,RANBP9,LIF,PRKD2,ARHGEF5,TNIP1,ATF3,PTPN6,CTGF,DUSP1,SLC9A3R1,B…
GO_TRANSLESION_SYNTHESIS	0.526405	1.80854	0	0.0414683	41	30	RFC3,DTL,PCNA,RFC4,RFC2,CCDC111,RPA1,KIAA0101,RFC5,VCP,POLD3,POLD2,POLH,REV3L,USP10,RPA2,RFC1,UFD1L,UBA7,MAD2L2,UBA52,UBB,RPS27A,TRIM25,POLD1,NPLOC4,POLD4,ZBTB1,UBE2L6,ISG15
GO_TELOMERE_CAPPING	-0.681997	-1.5717	0.0166667	0.0418361	29	16	HIST1H4A,HIST1H4H,HIST1H4C,HIST1H4B,DCLRE1B,PRKDC,NBN,ACD,MRE11A,TERF2,TERF2IP,TINF2,TFIP11,HIST1H4E,HIST1H4L,HIST1H4D
GO_DNA_TEMPLATED_TRANSCRIPTION_INITIATION	-0.442507	-1.56991	0	0.0423391	202	125	HIST1H4A,HIST1H4H,HIST1H4C,POLR1E,HIST1H4B,GTF3C4,POLR3H,POLR2D,GTF2H3,TAF13,THRAP3,TAF9B,POLR2B,E2F3,TAF12,GTF2A2,POLR2F,TFB2M,POLR1A,TWISTNB,TFAM,RRN3,POLR2G,TAF1B,MED20,POLR2A,MED13,GTF2A1,SMARCA5,UBTF,MED10,RTF1,POLR2L,TAF6L,CCNH,MNAT1,PPARG,ERCC2,MED31,GTF2H5,CD3EAP,YAP1,NAT14,SNW1,MED24,TAF2,CCNC,TEAD1,POLR2H,GTF2H4,MED17,MED4,GTF2H1,TAF10,KAT2B,TAF7,PTRF,CRCP,TAF11,POLR2E,VDR,TEAD4,NR2C2,N…
GO_REGULATION_OF_MEMBRANE_POTENTIAL	-0.493129	-1.56897	0.0125	0.0426254	343	101	PKP2,MLLT11,UCP2,SLC29A1,IGSF9B,CACNB3,YWHAE,VCP,KIF5B,ZMYND8,DLD,PANK2,CAV1,PPP3CA,PRELID1,PKD2,ATPIF1,BAK1,YWHAH,AKAP9,PSEN1,GCLC,PIAS3,NUP155,TUSC2,WDR1,PAWR,ATP2A2,ABL1,GCLM,DLG1,PRDX3,CNTNAP1,MUL1,SOD1,KCNN4,ARL6IP5,PYCR1,CDK5,MLL,GSK3B,MTMR2,NDUFS1,STOML2,ATP1A1,SNTA1,RAB3GAP1,BNIP3,BCL2L1,SLC9A1,GJA1,DSG2,UBB,RNF207,GNB2L1,CLIC1,BAX,PARK7,SRC,MAPK8IP2,UNC13B,GNAQ,WWP2,SPG20,PTEN,NEDD4,ATP1…
GO_GLIAL_CELL_DIFFERENTIATION	-0.517706	-1.56906	0.0126582	0.0426511	136	59	PTPN11,PICK1,ERCC2,C11orf9,MAPK1,CDK6,ABL1,GSTP1,CDKN2C,CSK,SOD1,GLI3,AKT2,CDK5,EIF2B1,MAPK3,AKT1,NF1,CTNNB1,KRAS,HDAC10,SOX9,LYN,MAP2K1,NFIB,HMBS,NAB1,EIF2B2,PTEN,GSN,PARD3,CNP,CLU,SKI,MPP5,SIRT2,STAT3,PHGDH,TGFB1,ILK,VIM,CD9,TFAP2A,DAG1,NAB2,LIF,EIF2B5,DUSP10,FA2H,LAMB2,MED12,NDRG1,EIF2B4,ERBB3,GPC1,ERBB2,NOTCH1,ID2,EGR2
GO_NEURAL_CREST_CELL_DIFFERENTIATION	-0.608664	-1.56859	0.0491803	0.042746	75	25	NRP1,EFNB1,JAG1,LRP6,MAPK1,HIF1A,SEMA4B,MAPK3,SEMA7A,WNT10A,SMAD4,BMPR1A,CORO1C,RDH10,SOX9,ACVR1,PHACTR4,SEMA5A,SEMA4D,LAMA5,SNAI2,SEMA4C,SEMA3C,SEMA3F,OVOL2
GO_NEGATIVE_REGULATION_OF_PROTEIN_BINDING	-0.520906	-1.56773	0.0394737	0.0430979	79	51	TDG,MAPRE1,ROCK1,HSPA5,ADNP,CAV1,ADAM15,RALB,MITD1,ANXA2,HNRNPK,GTPBP4,PPP1CA,SENP2,CARM1,GSK3B,PIN1,ARRB2,ITGB1BP1,KDM1A,MAPK3,GTSE1,RUVBL2,BAX,ZFPM1,PARK7,AES,CTNNBIP1,SPAG9,LRPAP1,PRKCD,STUB1,PEX14,TFIP11,EPB41L5,TMBIM6,USP33,B2M,DVL1,PTPRF,SORL1,IFIT2,GOLGA2,DAB2,PPARA,ID1,IFIT1,CSNK1E,DKK1,PDGFB,SLPI
GO_NUCLEOTIDE_EXCISION_REPAIR	0.432494	1.81027	0	0.043394	113	82	RFC3,PCNA,RFC4,LIG1,RFC2,PARP1,LIG3,FAN1,RPA1,POLR2D,GTF2H3,RFC5,COPS3,UBE2N,POLR2B,PRPF19,POLR2F,AQR,POLR2G,POLD3,OGG1,POLR2A,POLD2,HMGN1,COPS6,POLR2L,CCNH,USP7,MNAT1,ERCC2,DDB1,CETN2,TP53,UBE2V2,GTF2H5,RNF111,XPA,COPS8,POLE,CUL4B,POLR2H,GTF2H4,RPA2,GTF2H1,GPS1,RFC1,COPS7A,SLC30A9,COPS4,POLR2E,COPS2,POLR2C,ISY1,UBA52,LIG4,ERCC5,POLR2J,EP300,UBB,SUMO3,XRCC1,RPS27A,COPS7B,ERCC3,POLD1,RAD23B,DDB2,A…
GO_CELL_MATRIX_ADHESION	-0.519485	-1.56651	0	0.0435704	119	55	COL17A1,THY1,EMP2,FN1,FERMT2,ADAM15,ITGA6,CD63,ITGB3,DLC1,PDPK1,TAOK2,TRIP6,CDK5,RCC2,ITGB1BP1,SRF,VWA2,PIP5K1A,ITGA2,PXN,CTNNB1,ITGB8,ITGB6,PPFIA1,ACTN1,RAC1,ITGA3,ITGA1,TSC1,FXC1,MKLN1,PKD1,ITGB1,ITGAV,ILK,ZYX,LYPD3,TRPM7,ADAM9,CTTN,ITGB5,DAG1,PTPRK,LAMA5,BCAM,DDR1,WHAMM,CTGF,ARHGEF7,BCL2L11,MSLN,ITGB4,NPNT,RHOD
GO_REGULATION_OF_NUCLEOCYTOPLASMIC_TRANSPORT	-0.464764	-1.56556	0	0.0438955	220	135	PARP1,CDK1,XPO1,TONSL,RAB23,PPP1CC,AXIN2,RBM4,PIK3R1,KANK1,OGG1,PPP3CA,PKD2,PPP3CB,UHMK1,PTPN11,PSMD10,AAAS,MDM2,PIK3R2,PKIA,IWS1,TP53,HSP90AA1,NUTF2,KEAP1,NCBP2,CCDC22,PPP3R1,MDFIC,NUP153,CHERP,TPR,ANP32B,DAB2IP,FBXW11,NUPL1,HSP90AB1,SPPL3,CREB3,FLNA,IPO5,DMAP1,G3BP2,EMD,SETD2,TRIP6,GLI3,CDK5,TGFBR1,GSK3B,KHDRBS1,SFN,MTOR,PPP1R12A,GTSE1,WWTR1,TXN,NUP54,FAF1,PPM1B,ECT2,EGFR,NFKBIB,SMAD4,RANGAP1,K…
GO_REGULATION_OF_SPROUTING_ANGIOGENESIS	-0.645109	-1.56423	0.0289855	0.0443204	28	16	HMGB1,ITGB1BP1,PDCD10,RHOA,ITGA5,SYNJ2BP,MAP2K5,JAK1,CIB1,VEGFA,HDAC7,PTGS2,SRPX2,KLF4,NOTCH1,HDAC5
GO_POSITIVE_REGULATION_OF_ERK1_AND_ERK2_CASCADE	-0.566979	-1.56392	0.0526316	0.0444137	172	42	NRP1,F2RL1,HMGB1,PRKCA,PTPN11,PRKCDBP,PHB,FBXW7,PTPN22,ABL1,PHB2,ARRB2,PDGFA,MAPK3,SEMA7A,BRAF,EGFR,SRC,ATP6AP1,PTEN,RDBP,ICAM1,SPRY2,RAP1A,PDGFC,GAS6,GCNT2,VEGFB,CIB1,HMGCR,VEGFA,RIPK2,PRKD2,CTGF,BMP4,EPOR,PRKCZ,ARRB1,FGFR4,PDGFB,NPNT,ARHGAP8
GO_POSITIVE_REGULATION_OF_NOTCH_SIGNALING_PATHWAY	-0.669982	-1.56374	0.0517241	0.0444367	34	15	ERH,JAG1,TSPAN17,ITGB1BP1,SLC35C2,PDCD10,TSPAN14,STAT3,TSPAN5,TSPAN15,C3orf17,NOV,RFNG,NOTCH1,JAG2
GO_PROTEIN_K48_LINKED_DEUBIQUITINATION	-0.608118	-1.56338	0.0819672	0.0445298	20	16	USP5,USP37,BAP1,OTUB1,USP34,USP8,TNFAIP3,ATXN3,OTUD4,VCPIP1,OTUD7B,USP33,OTUD5,USP25,USP20,YOD1
GO_AMINO_ACID_TRANSPORT	-0.537496	-1.56319	0.0266667	0.0446299	124	42	SLC36A1,SLC1A4,SH3BP4,SLC25A32,SERINC2,PSEN1,SLC25A13,SLC7A6,SLC1A5,SLC7A1,SLC7A5,ARL6IP5,PQLC2,STXBP1,SLC3A2,SLC25A22,PEX3,SLC7A5P1,GIPC1,SLC38A1,SLC7A11,NF1,SLC6A8,UNC13B,CTNS,PPFIA1,CLN3,SERINC1,SERINC3,VAMP2,SERINC5,SLC36A4,CLN8,SLC38A10,SLC7A5P2,PPFIA4,PPFIA3,SLC17A5,GLS,SLC38A2,SLC6A6,NTSR1
GO_DIGESTIVE_SYSTEM_DEVELOPMENT	-0.546107	-1.56194	0.0533333	0.0450604	148	51	WNT11,PPDPF,GLI2,TK1,ASS1,CLMP,ITGA6,TYMS,RB1,HLX,CCNB1,VPS52,GLI3,KLF5,NIPBL,HIF1A,CHD8,EGFR,HNF1B,EP300,SMAD3,SMAD2,XBP1,CTNNB1,C1GALT1,COBL,GATA3,TRPS1,WLS,AHI1,PTK6,PDGFC,SLC4A2,PKD1,TGFB1,YIPF6,EPB41L5,RXRA,IL8,CDKN1A,LGR4,SAV1,PRDM1,INSR,BMP4,GATA2,NOTCH1,ID2,CDX2,ITGB4,OVOL2
GO_VISUAL_BEHAVIOR	-0.589753	-1.56034	0.0151515	0.0455529	50	23	MEIS2,DEAF1,CREB1,CDK5,MLL,HIF1A,MTOR,BRAF,TANC1,NF1,KRAS,CTNS,ATP1A3,NPHP4,MECP2,ITGB1,HMGCR,IFT20,RIC8A,DYNLRB1,APP,SYNGAP1,PPP1R1B
GO_REGULATION_OF_CARBOHYDRATE_BIOSYNTHETIC_PROCESS	-0.514128	-1.5602	0.0519481	0.045555	87	35	SESN2,ACN9,CLTC,WDR5,IRS1,NLN,GRB10,DGAT2,GSK3A,ARPP19,PPP1CA,SMEK2,KAT2B,GFPT1,AKT2,AP2A1,GSK3B,NFKB1,INPP5K,MTOR,AKT1,PDK2,RANBP2,OGT,TGFB1,PPP1CB,CLK2,IRS2,NR1D1,PPARA,INSR,PPP1R3B,SIK1,PDGFB,NTSR1
GO_ORGANIC_ANION_TRANSPORT	-0.453002	-1.56036	0.011236	0.045581	387	123	SLC16A4,ACACA,ABCA1,ACSL3,SCP2,SLC36A1,TRIAP1,SLC1A4,SH3BP4,SLC16A1,SLC35B1,SLC25A10,SLC35A1,SLC23A2,PRELID1,SLC5A6,SLC25A32,SLC25A24,SLC25A11,SERINC2,PSEN1,PPARG,SLC25A13,ABCA2,ANXA1,SLC33A1,SLC7A6,SLC1A5,SLC25A17,SLC7A1,SLMO2,SLC7A5,SLC16A3,SLC4A11,ABCD1,ACSL4,KCNN4,ATP8B2,ARL6IP5,CPT1B,OSBPL8,PQLC2,STXBP1,OSBPL5,SLC4A7,PITPNB,SLC2A1,CPT1A,SLC3A2,TMEM30A,ATP11B,GOT2,CPT2,SLC35C2,SLC25A22,ABCD3,…
GO_RIBONUCLEOPROTEIN_COMPLEX_BIOGENESIS	0.339855	1.79275	0	0.0456151	440	326	SRSF1,BYSL,RPL22,EMG1,LUC7L,C1D,DCAF13,GEMIN2,UTP15,RRS1,MRPS11,RPF1,PNO1,SNRPD1,EXOSC2,UTP23,SNRPE,NOP16,XPO1,SNRPF,NOL11,C1QBP,WDR36,OGFOD1,EXOSC3,STRAP,SRSF6,RPL23A,MPHOSPH6,DDX28,POLR2D,WDR75,KRR1,LUC7L3,MPHOSPH10,MRPL20,ISG20L2,HEATR1,NOP2,PRPF8,YTHDC1,BRIX1,SRFBP1,PDCD11,EBNA1BP2,FCF1,PRPF19,RRP7A,CIRH1A,DDX39B,NOP10,NOP58,PA2G4,TFB2M,MRTO4,FTSJ2,RRP36,RPL6,SF3A3,SRSF10,NOL9,NOL6,PRMT7,NIP7…
GO_MATERNAL_PLACENTA_DEVELOPMENT	-0.623733	-1.55949	0.0447761	0.0457549	31	20	MEN1,TMED2,PRDX3,STC1,VDR,DEDD,AKT1,BSG,BMPR2,STC2,DAZAP1,RXRA,NR2F2,PTGS2,LIF,PPARD,PRDM1,EPOR,CTSB,JUNB
GO_CHROMOSOME_ORGANIZATION_INVOLVED_IN_MEIOTIC_CELL_CYCLE	0.624442	1.80206	0.025	0.0458333	51	17	RAD51C,RAD51,SMC2,FANCD2,TRIP13,NCAPD2,SMC4,SGOL2,TMEM48,MRE11A,UBE2B,CCNB1IP1,LEPREL4,NCAPD3,PPP2R1A,SUN1,BAG6
GO_MEIOTIC_CHROMOSOME_SEGREGATION	0.556506	1.80175	0.0322581	0.0458333	65	22	RAD51C,SMC2,FANCD2,ESPL1,TRIP13,ACTR3,PLK1,TOP2A,SMC4,SGOL2,TMEM48,STRA13,ACTR2,MRE11A,UBE2B,CCNB1IP1,LEPREL4,PTTG1,TOP2B,PPP2R1A,SUN1,BAG6
GO_MULTICELLULAR_ORGANISMAL_MOVEMENT	-0.654016	-1.55889	0.0606061	0.0459647	41	19	TNNT1,HOMER1,VPS54,HSP90AA1,VTI1A,GIGYF2,CHUK,MTOR,GAA,TNNI2,RPS6KB1,IKBKB,EEF2,HIPK2,ITPR1,CLN8,DMPK,CHRNB1,MYH14
GO_LOCOMOTION	-0.422547	-1.55835	0	0.0461346	1114	426	CEACAM6,CLN6,FERMT1,COL1A2,WNT11,CDC42BPA,S100A2,ETV4,TSPAN1,NRP1,CDK1,SLIRP,NRAS,B3GNT2,EMP2,GLI2,NFATC2,ARF4,SDC1,ADCY3,F2RL1,ROCK1,COL1A1,APC,ANLN,YWHAE,TMEM201,HMGB1,CDC42,RBFOX2,MSX2,EFNB2,ABI2,HBEGF,PVRL1,HMGB2,SLC16A1,SATB2,KIF5B,LIMD1,PIK3R1,FN1,SGPL1,INPP5B,CXCL1,ATP2B4,SPTBN2,CAV1,NCK1,ITGA6,EFNB1,KPNA3,VAMP8,PPIL2,PPIA,PPP3CB,SIVA1,PTPN11,TOR1A,MDK,WWP1,ASPM,FAM83D,SORD,CDC42BPB,CXCL3,…
GO_POSITIVE_REGULATION_OF_NUCLEOCYTOPLASMIC_TRANSPORT	-0.511532	-1.55763	0.0144928	0.0463758	121	69	PARP1,CDK1,PIK3R1,KANK1,PPP3CA,PPP3CB,MDM2,PIK3R2,TP53,HSP90AA1,NUTF2,NCBP2,PPP3R1,CHERP,TPR,ANP32B,HSP90AB1,SPPL3,FLNA,IPO5,DMAP1,EMD,TRIP6,GLI3,TGFBR1,GSK3B,KHDRBS1,SFN,GTSE1,ECT2,EGFR,SMAD4,KPNA1,EP300,RHOA,SLC9A1,BMPR1A,MAPK14,SMAD3,UBR5,XBP1,TCF7L2,RANBP3,SPHK1,NEDD4,PRKCD,TRIM28,RBCK1,GAS6,MAVS,SEMA5A,PRKACA,CTDSPL2,TGFB1,PPM1A,TMEM173,DDX58,PTGS2,MED1,HYAL2,DAB2,IL18,ZC3H12A,BMP4,HDAC3,BAM…
GO_G_PROTEIN_COUPLED_RECEPTOR_SIGNALING_PATHWAY	-0.449156	-1.55751	0	0.0463758	1193	117	ABCA1,EREG,ADCY3,F2RL1,FRS2,AKAP12,GPR39,HOMER1,CALM3,CXCL1,ADCY7,ARHGEF11,LPAR2,CAV1,CALM1,CXCL3,PICK1,XPR1,PIK3CB,LANCL1,FZD6,PPARG,BAIAP3,TAPT1,CALM2,GPR56,GPRC5A,GNAI2,ANXA1,GNAI3,WASF2,GSK3A,SIGMAR1,GRK5,FLNA,SPNS2,CRCP,GSK3B,INPP5K,GNG10,ARRB2,RGS10,LPHN2,ADCY9,ADORA2B,SORT1,LRP1,PRKD3,AKT1,AKAP13,GIPC1,ATF4,GNG12,DGKQ,GNA12,SRC,APOE,ADIPOR2,GNA13,GPSM2,GNAQ,GNG5,SPHK1,RAC1,PARD3,GNB1,PSAP,…
GO_POSITIVE_REGULATION_OF_REACTIVE_OXYGEN_SPECIES_METABOLIC_PROCESS	-0.527737	-1.55715	0.056338	0.046467	86	41	F2RL1,ASS1,ROMO1,PKD2,RNF41,NFE2L2,THBS1,GRB2,TP53,HSP90AA1,GSTP1,HSP90AB1,SOD1,GADD45A,AKT2,MTOR,PLAU,RAB27A,EGFR,AKT1,MAPK14,HDAC4,PARK7,MAPK9,RIPK1,DDAH1,CLU,ICAM1,PRKCD,OGT,TGFB1,TSPO,PTGS2,CDKN1A,DNM2,INSR,ZC3H12A,KLF4,P2RX4,PDGFB,CYBA
GO_CELLULAR_RESPONSE_TO_ORGANIC_CYCLIC_COMPOUND	-0.426605	-1.55681	0.0104167	0.0465867	465	236	BYSL,RAD51,CALR,RBM14,CASP3,ABCA1,PIAS2,SRRT,GLI2,ADCY3,DGCR8,CCNA2,THRAP3,COL1A1,RBFOX2,MSX2,HNRNPD,SHMT1,AXIN2,AIFM1,SFR1,ERRFI1,SLC16A1,RAN,ASS1,ATP2B4,CAV1,REST,CDC5L,FLOT1,RALB,MED13,HNRNPA2B1,ROCK2,UBE2L3,MDM2,CBX3,RNF4,YWHAH,AACS,H2AFZ,EGLN2,SAFB,TRIP4,AKAP9,EIF2C1,PPARG,PHB,HCFC1,ZC3HAV1,RB1,LRP6,DROSHA,UBE3A,MB21D1,KEAP1,TRIM24,ANXA1,HNRNPK,FECH,NRIP1,PAWR,ABL1,TNC,DNAJA1,MED24,APEX1,HSP…
GO_GLAND_DEVELOPMENT	-0.434242	-1.55641	0	0.0467464	395	179	UCP2,PTCD2,SLC29A1,WNT11,UMPS,ETV4,GNPNAT1,PPDPF,NRP1,GLI2,PPAT,PYGO2,FRS2,CDC42,MSX2,HNRNPD,TK1,DDX39B,ALDH9A1,CCNB2,CAD,MKI67,PRKDC,ASS1,CAV1,MAD1L1,PKD2,APRT,MDK,UROD,AACS,PSEN1,POU2F1,WDR77,NCL,UBE3A,RHBDD3,CREB1,LRP5,MAPK1,FPGS,ANXA1,HNRNPK,SEC63,CCND1,ABL1,TNC,CRKL,HLX,CUL3,PRMT5,PHB2,SOD1,AK4,GLI3,AKT2,BTRC,TGFBR1,VDR,SCRIB,ARHGAP5,HIF1A,KDM1A,RPS6KA1,SRD5A1,FADD,MAPK3,EPHA2,BRAF,SRF,EGFR,…
GO_SODIUM_ION_TRANSMEMBRANE_TRANSPORT	-0.615206	-1.55588	0.0547945	0.046857	90	19	SLC9A8,PKD2,SLC9A6,SLC4A11,SLC9A7,SLC4A7,SLC3A2,ATP1A1,SLC9A1,SLC20A2,ATP1A3,TRAPPC10,SLC20A1,ATP1B1,ATP1B3,ANO6,KCNK1,CNNM4,SCNN1A
GO_REGULATION_OF_RESPONSE_TO_BIOTIC_STIMULUS	-0.437025	-1.55575	0.0105263	0.046858	237	124	TRIM15,HIST1H3B,HIST1H3C,HIST1H3A,RFWD3,SNRPD1,CHAF1B,C1QBP,HSPD1,F2RL1,DAK,HMGB1,SIGIRR,ATP6V1H,AP2S1,EIF2S1,FAM13B,AP1B1,PRKCA,AP1M1,AP1S1,MDH1,SASH1,TMEM39A,LSM4,ZC3HAV1,HIST1H3E,BIRC2,MB21D1,NUP93,FGFBP1,TRAF3IP1,FXR2,TBK1,TSPAN6,ELMOD2,AP1G1,YIPF1,IST1,MRPS10,CREB3,MUL1,SNRPB,ALPK1,APOBEC3G,PEX13,AP2A1,PVR,HIST1H3J,AP2M1,SNRPB2,RBM18,FOXP1,TEAD4,PNPO,MAPK3,UBA52,PAK2,SIN3A,PPM1B,COX8A,HIST1H…
GO_SPLICEOSOMAL_SNRNP_ASSEMBLY	0.558603	1.79491	0	0.0470969	38	27	GEMIN2,SNRPD1,SNRPE,SNRPF,STRAP,PRPF8,PRPF19,SRSF10,PRMT7,SMN1,SNRPG,DDX20,SNRPC,LSM4,WDR77,PRMT5,PRPF31,CD2BP2,SNRPD3,SNRPB,SART3,CLNS1A,SNRPD2,SNUPN,SART1,RBM22,PRPF6
GO_RESPONSE_TO_LIPID	-0.414278	-1.55381	0	0.0475656	888	389	IGFBP2,KRT13,UCP2,BYSL,PCNA,HRSP12,WNT11,HMOX1,CALR,RBM14,ACACA,CASP3,ABCA1,E2F1,CTSH,PIAS2,HNRNPA0,TNFRSF10B,SDC1,EZH2,ADCY3,CCNA2,THRAP3,COL1A1,CDC73,PRPF8,HMGB1,RBFOX2,MSX2,HNRNPD,TWF2,CDK2,TK1,DTYMK,AIFM1,TNFRSF9,CAD,SFR1,HMGB2,ERRFI1,AQP3,RAN,FN1,ASS1,CALM3,CXCL1,CAV1,REST,CALM1,OGG1,DNMT1,TNFRSF21,MED13,ROCK2,GDAP2,UBE2L3,MDK,MDM2,CBX3,SPARC,ASH2L,RNF4,SETX,UROD,CXCL3,ALDH3A1,PMVK,TNFRSF10A…
GO_EXTRACELLULAR_MATRIX_DISASSEMBLY	-0.575871	-1.55367	0.078125	0.0476452	76	28	FN1,ADAM15,FLOT1,LAMB3,LAMC2,TIMP1,CAPNS1,LAMC1,MMP14,BSG,CAPG,ENG,GSN,MMP15,MMP1,HSPG2,ADAM10,LAMA3,CAPN1,CTSL1,EXOC8,CAPN2,TIMP2,CTSS,SH3PXD2B,FURIN,ADAM8,CDH1
GO_REGULATION_OF_PATHWAY_RESTRICTED_SMAD_PROTEIN_PHOSPHORYLATION	-0.604536	-1.55328	0.0597015	0.0477946	60	23	STRAP,ACVR1B,GDF11,TGFBR1,PIN1,TTK,SMAD4,INHBA,BMPR1A,CSNK2B,BMPR2,ENG,ACVR1,SNX25,TGFB1,SMAD7,GDF15,SDCBP,DAB2,PMEPA1,BMP4,DKK1,BMP7
GO_REGULATION_OF_MRNA_SPLICING_VIA_SPLICEOSOME	0.444557	1.78416	0	0.047808	62	49	TRA2B,SRSF7,C1QBP,SRSF6,THRAP3,YTHDC1,RBFOX2,U2AF2,RBMX,PRPF19,RBM10,SF3B4,SRSF10,RBM4,RBM8A,MAGOH,SFSWAP,RBM25,SRSF9,HNRNPA2B1,UHMK1,SRSF3,HNRNPL,HNRNPK,SNW1,SRSF2,DYRK1A,RNPS1,SRPK2,RBM42,SNRNP70,FMR1,PTBP1,CWC22,DDX5,SRPK1,SF3A1,TIA1,HSPA8,SAP18,NSRP1,RBM5,JMJD6,DAZAP1,C11orf35,SRSF4,ACIN1,MBNL2,WTAP
GO_REGULATION_OF_DEFENSE_RESPONSE	-0.411849	-1.55289	0.0103093	0.0478643	759	342	TRIM15,HIST1H3B,HIST1H3C,HIST1H3A,CARD11,RFWD3,SNRPD1,PSMC6,EREG,CHAF1B,PSMB2,NRAS,C1QBP,HSPD1,PSMD1,PSMC3,F2RL1,PSMA4,DAK,HMGB1,UBE2N,ATP6V1H,AP2S1,PSMD14,EIF2S1,FAM13B,HMGB2,AP1B1,DNAJA3,PSMD12,AP1M1,UBE2D2,CAV1,FLOT1,VAMP8,BCL10,PTPN11,AP1S1,MDH1,PSMD10,PSMD11,TAB3,PSMA2,PSMB6,TMEM39A,SNX4,PSMA5,TAB2,LSM4,PPARG,PHB,ZC3HAV1,PTPN1,PSME3,PSMD6,HIST1H3E,CHID1,MAPKAPK3,POLR3D,STK39,BIRC2,PSMB3,MB21…
GO_NEPHRON_DEVELOPMENT	-0.734687	-2.0215	0	0.0479736	115	38	WNT11,FMN1,PKD2,JAG1,DLG1,GZF1,GLI3,WWTR1,HNF1B,SMAD4,ACAT1,CTNNB1,SOX9,CTNNBIP1,GATA3,ITGA3,AHI1,MPV17,IQGAP1,PKD1,MYO1E,ILK,PODXL,LAMA5,WNT7B,LAMB2,LGR4,MYC,BMP4,TACSTD2,EGR1,NOTCH1,PDGFB,NPNT,BMP7,NOTCH3,CALB1,FOXD1
GO_REGULATION_OF_REACTIVE_OXYGEN_SPECIES_BIOSYNTHETIC_PROCESS	-0.588223	-1.55056	0.0277778	0.0486686	65	29	ASS1,ATP2B4,CAV1,PKD2,HSP90AA1,HSP90AB1,AKT2,MTOR,RAB27A,EGFR,AKT1,TRAP1,HDAC4,PARK7,MAPK9,DDAH1,CLU,GLA,ICAM1,STAT3,OGT,TSPO,PTGS2,DNM2,INSR,ZC3H12A,KLF4,P2RX4,CYBA
GO_LEUKOCYTE_CHEMOTAXIS	-0.569713	-1.55054	0.0147059	0.0486686	117	22	HMGB1,CXCL3,SBDS,ANXA1,NUP85,SYK,GBF1,RAC1,ITGA1,PIP5K1C,GAS6,VEGFA,IL8,IL17RA,ARHGEF5,RPS19,LGALS3,CXCL16,ANO6,ADAM8,CXADR,PDGFB
GO_HOMOPHILIC_CELL_ADHESION_VIA_PLASMA_MEMBRANE_ADHESION_MOLECULES	-0.628764	-1.55064	0.046875	0.0486791	153	23	IGSF9,IGSF9B,PVRL1,PIK3CB,FAT1,PVR,DSG2,CDH3,CLSTN1,CADM1,PKD1,ITGB1,CELSR1,SMAGP,MPZL2,CELSR2,CLSTN3,CADM4,PVRL2,DSC2,PCDH1,PVRL4,CDH1
GO_NERVE_DEVELOPMENT	-0.610687	-1.54767	0.0615385	0.0496813	68	19	NRP1,TMEM126A,GLI3,CTNNB1,UNC13B,EPHB2,SIX4,ILK,NRP2,LRIG2,TFAP2A,AFG3L2,DAG1,PLXNA3,ERBB3,SERPINE2,SEMA3F,ATP8B1,EGR2
GO_RENAL_SYSTEM_PROCESS	-0.576383	-1.5461	0.030303	0.0501957	102	30	EMP2,ADCY3,F2RL1,XPNPEP3,AQP3,ADCY7,PRKAR2A,WFS1,INPP5K,RAB11FIP2,ADCY9,GJA1,PRKRIP1,PKN1,RAB11A,GSN,ITGA3,MCAM,PRKAR1A,FAS,GAS6,MYO1E,PRKACA,HYAL2,LGMN,SLC9A3R1,BMP4,PDGFB,ADCY6,CYBA
GO_HORMONE_MEDIATED_SIGNALING_PATHWAY	-0.487614	-1.54499	0	0.0505925	158	80	CALR,RBM14,PIAS2,THRAP3,RBFOX2,RAN,MED13,PTPN11,RNF4,YWHAH,EGLN2,SAFB,TRIP4,LATS1,PPARG,PHB,RB1,UBE3A,NRIP1,DNAJA1,MED24,MED17,RNF14,MED4,TAF7,TADA3,CARM1,VDR,ARID1A,NR2C2,PIAS1,DDX54,PGRMC2,MED30,MED16,DAXX,UBR5,FKBP4,FHL2,NCOA6,SRC,CTNNB1,ADIPOR2,CSNK2B,PAQR7,NEDD4,PAQR5,KDM3A,NCOA1,ADIPOR1,KAT5,NR1D2,TGFB1I1,NR1H2,NCOA3,RXRA,ABHD2,NR2F2,RARA,ACSL1,MED1,NR3C1,MED12,MED14,PPARD,NR1D1,CDK7,RXRB,R…
GO_MONOVALENT_INORGANIC_CATION_TRANSPORT	-0.450959	-1.54493	0.0114943	0.0506025	435	127	UCP2,UQCRQ,ACACA,NDUFA4,ATP5L,SLC44A2,NDUFA9,CDK2,ATP6V1H,SLC36A1,ATP5I,SLC35A1,COX10,SLC23A2,ATP5G1,ATP5J2,REST,ATP6V1D,SLC9A8,PKD2,SLC35A4,SLC2A6,COX6B1,SLC5A6,ATP5A1,SLC9A6,SLC11A2,VPS4B,COMMD3,PSEN1,ATP6V1A,ATP6V0E1,UQCRHL,COX11,UQCR10,SLC33A1,ATP5H,UQCRB,ATP6V0A1,NSF,SLC12A2,COX6A1,ATP5F1,ATP5E,SLC4A11,SYK,TAF7,UQCR11,KCNN4,CPT1B,UQCRFS1,COX15,ATP5O,SLC9A7,COX7B,SLC4A7,CPT1A,SLC3A2,ATP6V1C1,…
GO_REGULATION_OF_ADAPTIVE_IMMUNE_RESPONSE	-0.518266	-1.54449	0.0294118	0.0506498	123	43	UNG,EXOSC3,HSPD1,HMGB1,PPP3CB,WHSC1,ANXA1,HLX,PVR,MSH6,FADD,TRIM27,PKN1,RC3H1,TNFAIP3,GATA3,NDFIP1,IL4R,CLCF1,IL6ST,STAT6,SUPT6H,DUSP22,TGFB1,FZD5,ZBTB1,STX7,EIF2AK4,RIPK2,B2M,SIRT1,DUSP10,IRF1,C10orf54,PTPN6,PVRL2,HLA-E,BCL6,PRKCZ,IL27RA,HLA-A,IRF7,RSAD2
GO_SUBSTRATE_ADHESION_DEPENDENT_CELL_SPREADING	-0.58395	-1.54416	0.0882353	0.0507467	38	23	AKIP1,FN1,FERMT2,ITGB3,ABL1,ANTXR1,PARVA,PEAK1,RAB1A,TYRO3,LAMC1,SRC,RAC1,ITGAV,ILK,VAMP3,AXL,LAMA5,LAMB1,MICALL2,FZD7,EFNA1,SRCIN1
GO_NEGATIVE_REGULATION_OF_BINDING	-0.489001	-1.54406	0.012987	0.0507962	131	80	HMOX1,TDG,E2F1,MAPRE1,ROCK1,HSPA5,ADNP,MSX2,CAV1,ADAM15,PPP3CA,RALB,MITD1,HMGA2,ANXA2,ZNF462,HNRNPK,GTPBP4,PPP1CA,TFAP4,WAPAL,NEK2,SENP2,HDAC2,HABP4,CARM1,GSK3B,PIN1,ARRB2,ITGB1BP1,KDM1A,MAPK3,GTSE1,MAD2L2,RUVBL2,SIN3A,MEPCE,BAX,ZFPM1,PARK7,AES,CTNNBIP1,SPAG9,NFIB,LRPAP1,PEX19,PRKCD,EIF4A3,BTAF1,STUB1,SRI,SP100,RSF1,PEX14,TNKS,TFIP11,EPB41L5,TMBIM6,IFI16,USP33,B2M,DVL1,PTPRF,NFKBIA,SUMO1,SORL1,IF…
GO_REGULATION_OF_EPITHELIAL_CELL_MIGRATION	-0.464234	-1.54264	0.0240964	0.0512095	166	85	NRP1,CTSH,EMP2,STRAP,MCC,HMGB1,HBEGF,PRKCA,PFN2,ROCK2,SPARC,THBS1,SASH1,CD63,CLASP2,ITGB3,PPM1F,CAPN7,PDPK1,DAB2IP,SH3BGRL3,MET,PFN1,HSPB1,STC1,ITGB1BP1,FOXP1,AMOT,HIF1A,AAMP,MACF1,EPHA2,PLCG1,PDCD6,AKT1,PTPN23,PDCD10,RHOA,MAPK14,CORO1C,ITGA2,RREB1,SYNJ2BP,NF1,SRC,APOE,CSNK2B,SOX9,BMPR2,MAP2K5,RAB11A,GATA3,ITGA3,RHOB,AMOTL1,HDAC6,PTK2,SP100,SEMA5A,PRCP,TGFB1,CLASP1,CIB1,NRP2,VEGFA,HDAC7,EPB41L5,C…
GO_REGIONALIZATION	-0.477134	-1.5403	0	0.0519187	311	95	HOXC10,TRA2B,NRP1,HSPB11,MTF2,GLI2,FRS2,MSX2,IFT52,AXIN2,PRKDC,SSBP3,HIPK1,IFT122,PSEN1,GDF11,LRP6,GPR56,PCSK6,TMED2,LRP5,ETS2,TRAF3IP1,MIB1,ACD,CRKL,DPCD,BMI1,SENP2,GLI3,RING1,TGFBR1,MLL,HOXB6,GRSF1,FBXL15,ATP6AP2,SRF,DUSP6,HNF1B,SMAD4,POFUT1,EP300,BMPR1A,SMAD3,AIDA,SMAD2,HOXB9,RNF2,SCMH1,CTNNB1,CTNNBIP1,BMPR2,HOXB7,COBL,WLS,DVL2,AHI1,SKI,KDM2B,PBX2,ABI1,HIPK2,PLXNA2,CELSR1,TULP3,FKBP8,CHSY1,TBX…
GO_NEGATIVE_REGULATION_OF_MAPK_CASCADE	-0.466924	-1.53999	0	0.0520077	145	91	SPRED2,F2RL1,MEN1,ERRFI1,NDRG2,SPRED1,STK38,CAV1,PSMD10,NF2,PPP2CA,DUSP18,ZMYND11,PHB,PTPN1,PTPN22,ABL1,DNAJA1,DAB2IP,GSTP1,DLG1,DUSP7,CSK,GPS1,FOXM1,MBIP,PAFAH1B1,GSK3B,INPP5K,PIN1,ITGB1BP1,HSPH1,DUSP6,AKT1,AIDA,SYNJ2BP,NF1,GBA,APOE,ITCH,LYN,GPS2,LEMD2,ASH1L,PTEN,DUSP16,GBP1,DUSP14,SPRY2,PRKCD,PINK1,TAOK3,CDK5RAP3,IGBP1,MAPK7,SMPD1,DUSP3,DUSP22,FLCN,PPP2R1A,HMGCR,PTPRJ,TP73,EZR,VRK3,HIPK3,DAG1,I…
GO_REGULATION_OF_STEM_CELL_PROLIFERATION	-0.527238	-1.53714	0.0298507	0.0533084	88	41	WNT11,DGCR8,HMGB2,NF2,ASPM,HMGA2,ZNF335,PHF14,LRP5,YAP1,LTBP3,GLI3,HIF1A,KDM1A,PDGFA,PDCD2,BMPR1A,EPCAM,NF1,CTNNB1,ATXN1L,SOX9,EIF2C3,CTNNBIP1,NFIB,SIRT6,TGFB1,TBX3,VEGFA,CTNNA1,KCTD11,EIF2AK2,IRS2,FBXW4,SNAI2,MYC,STAT1,BMP4,NOTCH1,OVOL1,OVOL2
GO_POSITIVE_REGULATION_OF_EPITHELIAL_CELL_MIGRATION	-0.474317	-1.536	0.025	0.0537186	103	55	NRP1,CTSH,HBEGF,PRKCA,ROCK2,SPARC,THBS1,SASH1,CLASP2,ITGB3,PPM1F,CAPN7,MET,PFN1,HSPB1,ITGB1BP1,FOXP1,AMOT,HIF1A,AAMP,PLCG1,PDCD6,AKT1,MAPK14,ITGA2,RREB1,SRC,SOX9,BMPR2,RAB11A,GATA3,ITGA3,RHOB,AMOTL1,HDAC6,SEMA5A,TGFB1,CLASP1,CIB1,NRP2,VEGFA,HDAC7,EPB41L5,CCBE1,ADAM9,PTGS2,SCARB1,PRKD2,ZC3H12A,BMP4,SRPX2,BCAS3,ANXA3,PDGFB,RAB25
GO_EPIDERMAL_CELL_DIFFERENTIATION	-0.668501	-2.02341	0	0.0539703	142	54	CASP3,EREG,GLI2,IVL,CDC42,JAG1,LATS1,ERCC2,PLS3,ANXA1,YAP1,CLIC4,SOD1,HDAC2,PAFAH1B1,SCRIB,HDAC1,SFN,SLC4A7,EPHA2,IFT74,PIP5K1A,STK4,TXNIP,ERCC3,FLNB,CTNNB1,KRT16,MAP2K1,RAC1,CDH3,SEC24B,TSG101,RBPJ,ADAM9,MED1,FA2H,SAV1,SHARPIN,LATS2,EVPL,SLC9A3R1,FOSL2,EXPH5,KLF4,PPL,DSP,NOTCH1,IRF6,JAG2,ST14,SPRR1A,KRT17,OVOL2
GO_CELLULAR_RESPONSE_TO_CYTOKINE_STIMULUS	-0.408603	-1.53478	0	0.0542023	606	253	MID1,DAPK1,RTN4R,BYSL,HLA-DPA1,PSMC6,DPYSL3,EREG,PSMB2,TNFRSF10B,PSMD1,TUBA1B,PSMC3,RPS6KA4,MST1R,PSMA4,COL1A1,PRPF8,HSPA5,HLA-DRA,RBMX,TNFRSF9,PSMD14,FN1,ASS1,IFI30,CXCL1,PSMD12,ARHGEF2,CDC5L,TNFRSF21,SMPD4,PSMD10,TNFRSF19,GAPDH,PSMD11,SYNCRIP,CXCL3,NFE2L2,PSMA2,TNFRSF10A,PSMB6,MCM2,HLA-DRB1,PSMA5,PHB,PSME3,PSMD6,BAG4,BIRC2,PSMB3,CTR9,ALAD,MAPK1,KEAP1,IFNAR1,HSPA9,TYK2,NDUFA13,GAB1,PAWR,TPR,GSK3…
GO_IRON_ION_HOMEOSTASIS	-0.488661	-1.53475	0.0285714	0.0542221	69	38	HMOX1,HMOX2,IREB2,SLC11A2,SFXN4,EIF2AK1,SFXN1,FLVCR1,SOD1,NEO1,ACO1,NUBP1,STEAP1,HIF1A,TTC7A,SMAD4,STEAP2,BTBD9,PICALM,MFI2,NDFIP1,TFRC,CYBRD1,SRI,SFXN3,ABCB7,FTL,FBXL5,SLC25A37,B2M,HYAL2,ABCB6,MYC,ISCU,FTH1,EPAS1,STEAP3,LCN2
GO_EMBRYONIC_HEART_TUBE_MORPHOGENESIS	-0.61237	-1.53433	0.0434783	0.05438	62	19	IFT52,STIL,PKD2,PSEN1,TMED2,YAP1,MIB1,C2CD3,HIF1A,SRF,GJA1,SMAD3,MICAL2,ENG,ACVR1,AHI1,TBX3,NOTCH1,OVOL2
GO_REGULATION_OF_DENDRITIC_SPINE_DEVELOPMENT	-0.567344	-1.53376	0.0322581	0.0545523	56	24	ZMYND8,ASAP1,PSEN1,PLK2,CFL1,HNRNPK,HDAC2,CDK5,PAFAH1B1,MTOR,FMR1,ARF1,APOE,LRP8,EEF2K,CAPRIN1,PTEN,SIPA1L1,PDLIM5,MARCKS,BAIAP2,GRN,EFNA1,SRCIN1
GO_ENDOTHELIAL_CELL_MIGRATION	-0.531897	-1.53387	0.0597015	0.0545577	57	30	S100A2,NRP1,EMP2,HMGB1,EFNB2,RAB13,MYH9,TGFBR1,AMOT,SRF,GIPC1,RHOA,GPX1,PIK3CA,LOXL2,EPHB4,PTEN,CORO1B,PTK2,ITGB1,PLEKHG5,VEGFA,PLXND1,SCARB1,CYP1B1,STAT1,NOV,ID1,NR4A1,S100P
GO_NEGATIVE_REGULATION_OF_KINASE_ACTIVITY	-0.426958	-1.5338	0.0114943	0.0545774	250	148	RTN4R,TRIB3,THY1,CASP3,SPRED2,APC,MEN1,TRIB2,PLK1,ERRFI1,FGFR1OP,DNAJA3,GMFB,SPRED1,STK38,CAV1,NCK1,UBASH3B,CHORDC1,NF2,PPP2CA,PSEN1,UBE2C,DUSP18,LATS1,PKIA,PTPN1,CAMK2N1,RB1,LRP6,PRKAR2A,FBXO31,PTPN22,PPM1F,LRP5,GPRC5A,COX11,ANAPC10,ABL1,DNAJA1,CUL3,PDPK1,DAB2IP,GSTP1,TFAP4,PRDX3,CEP85,CDKN2C,DUSP7,CSK,KAT2B,GPS1,TAF7,GADD45A,HSPB1,SNX6,MBIP,GSK3B,INPP5K,YWHAG,ITGB1BP1,DNAJC3,SFN,H2AFY,WWTR1,PAK…
GO_REGULATION_OF_SYSTEM_PROCESS	-0.462781	-1.53276	0.0352941	0.0549312	507	144	PKP2,HMOX1,PARP1,RAB8B,EMP2,CACNB3,F2RL1,YWHAE,HBEGF,DDX39B,SCPEP1,TNNT1,ERRFI1,PRKCA,CALM3,ATP2B4,CAV1,CALM1,PPP3CA,TNFRSF21,PTPN11,MDM2,AKAP9,ANXA6,FTO,CALM2,STK39,C11orf9,NUP155,HSP90AA1,ECE1,TPM1,MTPN,PAWR,ATP2A2,GSK3A,KAT2B,MEF2A,TMEM65,SOD1,STC1,SHC1,GSK3B,INPP5K,PIN1,MTMR2,MTG1,HIF1A,GRIN2D,MTOR,SEPN1,ATP1A1,ADK,GAA,SNTA1,MTMR4,ADORA2B,CACNB1,SRF,TNNI2,SMAD4,AKT1,INHBA,AKAP13,EP300,SLC9A1,…
GO_REGULATION_OF_LYMPHOCYTE_DIFFERENTIATION	-0.54312	-1.5324	0.038961	0.0550239	132	49	CARD11,GLI2,HMGB1,ITPKB,PRELID1,RNF41,ANXA1,HLX,CLPTM1,SYK,SOD1,GLI3,INHBA,PNP,ATP11C,XBP1,MMP14,RC3H1,AP3B1,GATA3,SART1,NDFIP1,IL4R,SOS1,FAS,GAS6,BAD,FBXO7,TGFB1,CYLD,ZBTB1,RIPK2,RARA,AXL,AP3D1,IRF1,PTPN6,PCID2,STAT5B,PRDM1,BMP4,ADAM8,TNFSF9,BCL6,PRKCZ,ERBB2,SOX13,ID2,NRARP
GO_ENDOTHELIUM_DEVELOPMENT	-0.51896	-1.53229	0.028169	0.0550633	90	53	NRP1,F2RL1,JAG1,RAP1B,MYADM,MET,CLIC4,EDF1,RAB1B,TJP2,STC1,RDX,STK3,TJP1,PLOD3,RAP2C,RAB1A,SMAD4,RHOA,STK4,GJA1,VEZF1,MSN,GPX1,RAP2B,MLLT4,CTNNB1,CSNK2B,BMPR2,PDE2A,ENG,ACVR1,RHOB,ICAM1,MARVELD2,RAP1A,F11R,HEG1,CCM2,RBPJ,EZR,NR2F2,LAMA5,HOXB5,PRKD2,WNT7B,KDM6B,PTPRS,COL18A1,ID1,BMP4,NOTCH1,OVOL2
GO_NEURON_PROJECTION_MORPHOGENESIS	-0.439758	-1.53154	0.0108696	0.0553292	402	147	RTN4R,ETV4,NRP1,NRAS,B3GNT2,GLI2,RBFOX2,EFNB2,FMN1,RAB10,PVRL1,KIF5B,SPTBN2,EFNB1,DBNL,FLOT1,KIF20B,PPP3CB,PTPN11,SLC9A6,SLC11A2,HPRT1,UNC5B,SPAST,LLGL1,ZNF335,KIDINS220,GRB2,CREB1,MAPK1,FEZ2,MYH10,ABL1,DOCK7,APBB2,DAB2IP,CNTNAP1,TUBB3,MEF2A,NEO1,VLDLR,RAB8A,USP9X,GLI3,CDK5,PAFAH1B1,STXBP1,ETV1,ZSWIM6,GSK3B,UGT8,TMEM106B,SPG11,RYK,VASP,CYFIP1,KLF7,S100A6,BTBD3,MAPK3,SEMA7A,PAK1,SPON2,SMAD4,FARP1,…
GO_POSITIVE_REGULATION_OF_RELEASE_OF_SEQUESTERED_CALCIUM_ION_INTO_CYTOSOL	-0.637093	-1.5309	0.0483871	0.0555396	39	15	THY1,CALM3,CALM1,PKD2,CALM2,ABL1,PDPK1,PLCG1,BAX,GSTO1,HTT,SRI,ASPH,KIAA1199,NTSR1
GO_POSITIVE_REGULATION_OF_RESPONSE_TO_CYTOKINE_STIMULUS	-0.593935	-1.53013	0.0847458	0.055848	33	19	AGPAT1,HSPA1A,PAFAH1B1,HIF1A,FADD,UBE2K,LSM14A,NLRC5,GAS6,MAVS,IRF3,RIPK2,AXL,MED1,CSF1,AGPAT2,CPNE1,HSPA1B,IRF7
GO_NEGATIVE_REGULATION_OF_MYELOID_CELL_DIFFERENTIATION	-0.533477	-1.52915	0.0307692	0.0562314	84	39	HIST1H4A,HIST1H4H,HIST1H4C,LEO1,HIST1H4B,CDC73,MEIS2,PIK3R1,PRMT1,ITPKB,UBASH3B,GABPA,CTR9,CDK6,TJP2,WDR61,INHBA,TOB2,ZFPM1,NF1,CTNNB1,LYN,CUL4A,KLF13,CIB1,PAF1,RARA,LDB1,NFKBIA,GAS2L1,FSTL3,MYC,STAT5B,TRIB1,GATA2,PRDM16,HIST1H4E,HIST1H4L,HIST1H4D
GO_NEGATIVE_REGULATION_OF_HYDROLASE_ACTIVITY	-0.421795	-1.52909	0	0.0562511	397	166	BCL2L12,MPHOSPH10,BIRC5,KDM5A,ROCK1,YWHAE,TRIAP1,PKMYT1,RNF34,SH3BP4,RFFL,DNAJA3,SPRED1,MKI67IP,ATPIF1,RRP1B,NGFRAP1,ROCK2,MDM2,THBS1,SERPINH1,CAMSAP3,PPP2R4,MYO1D,TIPRL,PRDX5,CST6,CDC42SE1,TP53,MASTL,TMED2,BAG4,BIRC2,ANXA1,DHCR24,UCHL5,ABL1,PPP1R26,SERPINE1,CD2BP2,DAB2IP,CSNK2A1,EGLN1,CNN3,PRDX3,BIRC6,PSMF1,MICAL1,GPS1,IPO5,FKBP15,SH3RF1,AKT2,RCC2,DDX3X,RDX,TERF2,SH2D4A,ECM1,ARRB2,CEP192,CRY2,AM…
GO_CELL_JUNCTION_ORGANIZATION	-0.452118	-1.52871	0.0108696	0.0563592	185	117	PKP2,GRHL2,WNT11,COL17A1,THY1,INADL,ACTB,RAB8B,APC,CDC42,PVRL1,PRKCA,ACTG1,FN1,FERMT2,PLEC,ITGA6,TBCD,PERP,HIPK1,LAMB3,NF2,CAMSAP3,ITGB3,RAB13,DLC1,TLN2,DST,PKN2,LAMC2,DLG5,LIMS1,PDPK1,DLG1,MYADM,CNTNAP1,CSK,FLNC,FLNA,TAOK2,TRIP6,RCC2,PVR,UGT8,FSCN1,AMOT,VMP1,VASP,PKP3,TJP1,ECT2,SRF,STRN,PRKCI,PIP5K1A,RHOA,KIFC3,GJA1,DSG2,SMAD3,ITGA2,MLLT4,ITGA5,LAMC1,SRC,CTNNB1,RHOC,MTDH,CD151,ACTN1,RAC1,CDH3,AC…
GO_CELL_SUBSTRATE_ADHERENS_JUNCTION_ASSEMBLY	-0.636645	-1.52695	0.123077	0.0570178	24	16	THY1,FERMT2,DLC1,PDPK1,TAOK2,TRIP6,RCC2,PIP5K1A,ITGA2,ACTN1,CTTN,PTPRK,LAMA5,WHAMM,ARHGEF7,RHOD
GO_ORGANIC_ACID_TRANSPORT	-0.472572	-1.52668	0.0117647	0.0571358	261	81	SLC16A4,ACACA,ACSL3,SLC36A1,SLC1A4,SH3BP4,SLC16A1,SLC25A10,SLC23A2,SLC5A6,SLC25A32,SLC25A11,SERINC2,PSEN1,PPARG,SLC25A13,ANXA1,SLC7A6,SLC1A5,SLC25A17,SLC7A1,SLC7A5,SLC16A3,ABCD1,ACSL4,ARL6IP5,CPT1B,PQLC2,STXBP1,CPT1A,SLC3A2,GOT2,CPT2,SLC25A22,ABCD3,PEX3,SLC7A5P1,GIPC1,SLC38A1,SLC7A11,NF1,SLC6A8,APOE,BSG,UNC13B,CTNS,PPFIA1,SLC25A1,SLC10A3,NCOA1,CLN3,SERINC1,SERINC3,VAMP2,SERINC5,SLC16A5,SLC36A4,PL…
GO_RESPONSE_TO_BMP	-0.535241	-1.52644	0.046875	0.0571676	94	33	SMURF2,MSX2,FN1,ZFYVE16,SLC33A1,SMAD5,UBE2D1,USP9X,MAPK3,TWSG1,SMAD4,BMPR1A,USP15,SMAD1,RGMB,BMPR2,ENG,GATA3,ACVR1,SKI,FAM83G,UBE2D3,SMURF1,ZNF8,SMAD7,FSTL1,C10orf54,ID1,BMP4,TGFBR3,EGR1,SPINT1,BMP7
GO_REGULATION_OF_CALCIUM_ION_TRANSPORT	-0.480582	-1.52575	0.0379747	0.0573073	209	67	THY1,HSPA2,CACNB3,STIM2,CASK,HOMER1,CALM3,CAV1,CALM1,PKD2,UBASH3B,BAK1,TSPAN13,CALM2,GNAI2,PAWR,ABL1,PDPK1,CREB3,MYO5A,WFS1,STC1,INPP5K,ARRB2,FMR1,SEPN1,FKBP1A,UBQLN1,PLCG1,CACNB1,ATG5,TRIM27,SLC30A1,SLC9A1,GJA1,BAX,GSTO1,CTNNB1,HTT,LYN,TMEM66,PACSIN3,STC2,DIAPH1,ICAM1,SRI,PML,PRKACA,TGFB1,TSPO,CAMK2G,AHNAK,TRPV3,ATP1B1,ASPH,PTGS2,SUMO1,LGALS3,STIM1,PTPN6,BMP4,P2RX4,EFCAB4A,PDGFB,KIAA1199,NTSR1,C…
GO_RIBOSOMAL_LARGE_SUBUNIT_ASSEMBLY	0.536013	1.7598	0	0.0577381	23	18	RPF1,RPL23A,DDX28,MRPL20,BRIX1,MRTO4,RPL6,RPL11,RPF2,RSL24D1,MRPL11,RPL24,RPL38,RPL5,RPL3,RPL10,PPAN,RPL12
GO_PROSTATE_GLAND_DEVELOPMENT	-0.65204	-1.5243	0.0461538	0.0578212	41	20	GLI2,FRS2,WDR77,UBE3A,ANXA1,TNC,FKBP4,SMARCC1,CTNNB1,FEM1B,SOX9,PTEN,PSAP,RXRA,RARA,RARG,CRIP1,BMP4,NOTCH1,SERPINB5
GO_TOLL_LIKE_RECEPTOR_SIGNALING_PATHWAY	-0.53074	-1.52433	0.0405405	0.0578586	85	41	HSPD1,UBE2D2,BCL10,TAB3,TAB2,MAPKAPK3,BIRC2,CNPY3,HSP90B1,TBK1,UBE2D1,CHUK,TAB1,FADD,UBA52,IKBKE,UBB,RPS27A,RIPK1,RPS6KA3,MAP3K1,IKBKB,UBE2D3,TRAF3,MYD88,LY96,CTSL1,IRF3,RIPK2,IRAK1,TNIP2,NFKBIA,CTSS,TNIP1,BIRC3,MAPKAPK2,UNC93B1,LGMN,CTSB,IRF7,S100A14
GO_NEGATIVE_REGULATION_OF_MYELOID_LEUKOCYTE_DIFFERENTIATION	-0.621074	-1.52401	0.084507	0.0579485	44	16	PIK3R1,UBASH3B,TJP2,INHBA,TOB2,ZFPM1,NF1,CTNNB1,LYN,CUL4A,RARA,FSTL3,MYC,TRIB1,GATA2,PRDM16
GO_POSITIVE_REGULATION_OF_GROWTH	-0.447172	-1.52316	0.0229885	0.0583614	238	104	EXOSC2,NRP1,CDK1,TAF9B,NCBP1,CDC42,ADNP,TWF2,HBEGF,DDX39B,PRKDC,FGFR1OP,FN1,NOL8,PPIB,PSMD10,PLS1,SUPV3L1,CRABP2,SERP1,CREB1,PPM1F,HNRNPK,MTPN,YAP1,DERL2,INO80,HLX,CCNB1,CSNK2A1,IST1,MUL1,ACSL4,WFS1,H3F3B,TGFBR1,DDX3X,PAFAH1B1,NIPBL,GSK3B,PIN1,SFN,H3F3A,RPS6KA1,MACF1,MTOR,SEMA7A,SRF,EGFR,AKT1,HDGFRP2,CELF1,EP300,SLC9A1,MAPK14,GOLGA4,RPS6KB1,MMP14,TNFRSF12A,RPS6KA3,USP47,ADNP2,BMPR2,MAP2K5,RAB11A,…
GO_ANTERIOR_POSTERIOR_AXIS_SPECIFICATION	-0.592611	-1.52282	0.0714286	0.0584789	48	18	FRS2,LRP6,PCSK6,TMED2,ETS2,SRF,SMAD4,RNF2,CTNNB1,WLS,SKI,TBX3,EPB41L5,FZD5,LDB1,BMP4,NRARP,CDX2
GO_POSITIVE_REGULATION_OF_PROTEIN_LOCALIZATION_TO_NUCLEUS	-0.483699	-1.52254	0.0273973	0.0585192	129	75	PARP1,CDK1,CCT3,KAT7,PLK1,PIK3R1,CCT5,CCT4,KANK1,PPP3CA,PPP3CB,TCP1,PIK3R2,CCT6A,HSP90AA1,NUTF2,PPP3R1,CHERP,TPR,CCT8,HNRNPM,HSP90AB1,SPPL3,FLNA,IPO5,DMAP1,TRIP6,GLI3,TGFBR1,GTSE1,ECT2,EGFR,SMAD4,AKT1,KPNA1,EP300,RHOA,SLC9A1,BMPR1A,MAPK14,SMAD3,UBR5,CCT2,XBP1,PARK7,CD2AP,MCRS1,CCT7,SPHK1,PRKCD,TRIM28,CDK5RAP3,RBCK1,MAVS,OGT,SEMA5A,TGFB1,TRIM8,TMEM173,STK11,DDX58,PTGS2,LIF,MED1,HYAL2,DAB2,IL18,EIF…
GO_STEROID_HORMONE_MEDIATED_SIGNALING_PATHWAY	-0.479364	-1.52207	0.025641	0.0586377	125	71	CALR,RBM14,PIAS2,THRAP3,RBFOX2,RAN,MED13,RNF4,YWHAH,EGLN2,SAFB,TRIP4,PPARG,PHB,RB1,UBE3A,NRIP1,DNAJA1,MED24,MED17,RNF14,MED4,TAF7,TADA3,CARM1,VDR,ARID1A,NR2C2,PIAS1,DDX54,PGRMC2,MED30,MED16,DAXX,UBR5,FKBP4,FHL2,NCOA6,SRC,CTNNB1,PAQR7,NEDD4,PAQR5,KDM3A,NCOA1,KAT5,NR1D2,TGFB1I1,NR1H2,NCOA3,RXRA,ABHD2,NR2F2,RARA,MED1,NR3C1,MED12,MED14,PPARD,NR1D1,CDK7,RXRB,RARG,NR2F6,ESRRA,PPARA,PMEPA1,BMP4,CALCOCO1…
GO_POSITIVE_REGULATION_OF_CYTOPLASMIC_TRANSPORT	-0.428866	-1.52143	0	0.0589415	282	152	THY1,PARP1,CDK1,ACSL3,STARD7,WDR75,U2AF2,USP36,PIK3R1,CALM3,CAV1,SAE1,KANK1,CALM1,PPP3CA,PKD2,PPP3CB,U2AF1,TOR1A,TOMM7,UBE2L3,MDM2,WBP11,BAK1,HUWE1,FAM20B,STX18,PIK3R2,CALM2,EPT1,TP53,HSP90AA1,FBXW7,NUTF2,NCBP2,POLR3A,PPP3R1,CHERP,ABL1,TPR,PDCD5,ANP32B,GSK3A,PSMD8,PDPK1,UBL5,SNIP1,HSP90AB1,MIS18A,SPPL3,FLNA,ZBTB17,IPO5,DMAP1,EMD,PLAGL2,TRIP6,GLI3,TGFBR1,RDX,EDEM2,GSK3B,PSMB7,MTMR2,ARIH2,HTRA2,KHD…
GO_AXIS_SPECIFICATION	-0.552096	-1.52036	0.057971	0.0593713	90	33	HSPB11,FRS2,AXIN2,STIL,BCOR,LRP6,PCSK6,TMED2,LRP5,ETS2,C2CD3,SENP2,STC1,SRF,SMAD4,BMPR1A,SMAD2,RNF2,CTNNB1,COBL,WLS,AHI1,SKI,TBX3,EPB41L5,AXIN1,FZD5,LDB1,BMP4,NOTCH1,NRARP,MDFI,CDX2
GO_DNA_REPAIR	0.379999	1.76166	0	0.0596561	480	297	HIST1H4A,HIST1H4H,RAD51C,MCM8,GINS2,HIST1H4C,RFC3,DTL,CLSPN,RAD51,XRCC3,C20orf72,CDC45,RAD54B,FANCG,UHRF1,PCNA,SMARCB1,RFC4,FANCC,FANCD2,SUPT16H,LIG1,RFC2,UNG,USP1,RFWD3,TRIP13,RBM14,TDG,PARP1,UBE2T,HIST1H4B,CCDC111,LIG3,CDK1,CHAF1B,TONSL,CDCA5,RMI1,RAD51AP1,CDC7,RMI2,POLA1,FAN1,RPA1,KIAA0101,POLR2D,APTX,GTF2H3,FAM178A,RFC5,BCCIP,FEN1,SMC5,SMG1,C9orf142,GINS4,COPS3,DCLRE1B,EYA3,HMGB1,UBE2N,MSH2,P…
GO_RESPONSE_TO_AMINE	-0.596737	-1.51906	0.0819672	0.0598499	48	18	CDK1,CAD,ASS1,CALM3,CALM1,PPP3CA,UROD,HPRT1,CALM2,SOD1,HDAC2,ITGA2,MAPK9,HMBS,SPHK1,ICAM1,CTSB,PPP1R1B
GO_REGULATION_OF_EPITHELIAL_TO_MESENCHYMAL_TRANSITION	-0.538307	-1.51867	0.0694444	0.059967	67	36	STRAP,EZH2,COL1A1,AXIN2,SDHAF2,CLASP2,PPP2CA,DAB2IP,HDAC2,FAM195B,TGFBR1,MAD2L2,WWTR1,POFUT2,SMAD4,PHLDB2,SMAD3,BCL9L,SMAD2,CTNNB1,TCF7L2,GCNT2,TGFB1,CLASP1,TGFB1I1,SMAD7,EPB41L5,DAG1,VASN,SNAI1,SDCBP,DAB2,BAMBI,NOTCH1,EFNA1,OVOL2
GO_EMBRYONIC_PLACENTA_DEVELOPMENT	-0.654216	-1.97294	0	0.059967	83	51	GRHL2,PKD2,GRB2,TMED2,MAPK1,GAB1,EGLN1,BIRC6,SETD2,PLCD3,SENP2,STK3,HIF1A,NSDHL,EGFR,AKT1,STK4,CSF2,TFEB,MAP2K1,DNAJB6,HS6ST1,KRT8,TRIM28,NCOA1,PKD1,RBPJ,BPTF,HSF1,FZD5,ARNT,E2F7,NR2F2,LIF,MED1,WNT7B,SNAI1,PRDM1,KRT19,EPAS1,ZFP36L1,GATA2,CYR61,JUNB,SPINT1,ADM,PDGFB,ST14,MDFI,CDX2,OVOL2
GO_SYNAPSE_ORGANIZATION	-0.522379	-1.5186	0	0.059967	145	44	ETV5,CACNB3,SNCG,NFIA,DNAJA3,SPTBN2,RER1,DBNL,SLC9A6,TNC,ZC4H2,FNTA,GPHN,MYO5A,CDK5,PIN1,RYK,SNAPIN,CACNB1,FARP1,CHD4,CTNNB1,APOE,UNC13B,PTEN,UTRN,NEDD4,ALS2,MECP2,TSC1,FZD5,AFG3L2,APP,PLXND1,DVL1,AGRN,CLSTN3,WNT7B,LAMB2,NRD1,NLGN2,ERBB2,CHRNB1,CDH1
GO_MODULATION_OF_SYNAPTIC_TRANSMISSION	-0.445921	-1.5176	0.0117647	0.060386	301	91	DAPK1,IGSF9B,ADNP,SNCG,KIF5B,NCDN,PFN2,ZMYND8,ATAD1,PPP3CA,FLOT1,VGF,PPP3CB,TOR1A,YWHAH,PICK1,PSEN1,PLK2,CREB1,MAPK1,GNAI2,HNRNPK,CDC20,ATP2A2,FNTA,RAB8A,PPP1R9B,PAIP2,CDK5,STXBP1,MLL,GSK3B,MTMR2,YWHAG,ARRB2,EIF4EBP2,FMR1,BRAF,RAB3GAP1,SRF,RAB5A,GIPC1,ARF1,SLC30A1,NF1,RIN1,MAPK8IP2,APOE,UNC13B,KRAS,LRP8,EPHB2,DTNBP1,MINK1,RAB11A,SNAP47,SPHK1,PTEN,SIPA1L1,CLSTN1,RAP1A,PINK1,EIF4A3,STX4,MECP2,STAU1…
GO_RESPONSE_TO_MECHANICAL_STIMULUS	-0.453557	-1.51482	0.0352941	0.0613105	210	88	IGFBP2,CASP2,TNFRSF10B,GLI2,COL1A1,MEIS2,CAV1,PKD2,BCL10,STRBP,BAK1,TNFRSF10A,CASP8AP2,PPARG,PSPH,CNN2,XPA,ECE1,MTPN,PAWR,TNC,CCNB1,ABHD12,GADD45A,HABP4,ETV1,GSK3B,NFKB1,HIF1A,FADD,TNFRSF1A,MAPK3,MAP3K2,ATP1A1,AKT1,BNIP3,SLC9A1,GJA1,MAPK14,TXNIP,ITGA2,HDAC4,RPS6KB1,FOSL1,BAG3,MMP14,SRC,CTNNB1,HTT,MAPK9,ASNS,SOX9,F3,PDE2A,XPC,RAC1,FOSB,LRP11,ENDOG,MAP3K1,LMNA,FAS,PKD1,BAD,ITGB1,MAP2K4,MYD88,RAF1,D…
GO_SALIVARY_GLAND_DEVELOPMENT	-0.604184	-1.51426	0.0615385	0.0615623	32	15	NRP1,CDC42,EGFR,TWSG1,XBP1,NFIB,PLXNA1,TGM2,TGFB1,DAG1,PLXND1,LAMA5,SEMA3C,EDAR,BMP7
GO_DEVELOPMENTAL_PROCESS_INVOLVED_IN_REPRODUCTION	-0.409389	-1.5142	0	0.061572	602	250	GJB3,GRHL2,FBXO5,ETV5,FANCG,HSPA2,TRIP13,CASP2,EREG,SLIRP,RRM1,SMARCA4,GLI2,SDC1,KDM5A,PYGO2,FRS2,HSD17B10,HSD17B4,NSUN2,MSH2,ACVR1B,MEA1,CBX2,MEN1,DEAF1,HMGB2,PRKDC,RAN,SGPL1,DLD,PANK2,PABPC1L,ADAM15,PKD2,ASB1,VGF,STRBP,DDX20,TIAL1,PTPN11,NUPR1,ASPM,BAK1,PHLDA2,C22orf28,PPARG,WDR77,LRP6,RAB13,GRB2,TMED2,BIRC2,UBE3A,OSBP2,MAPK1,SF1,ANXA1,HNRNPK,DHCR24,NRIP1,CCND1,GAB1,DNAJC19,FANCF,TNC,TIPARP,SMA…
GO_RESPONSE_TO_INTERFERON_GAMMA	-0.463205	-1.51337	0.0597015	0.0617539	144	54	MID1,DAPK1,HLA-DPA1,HLA-DRA,DNAJA3,ASS1,IFI30,GAPDH,SYNCRIP,SEC61A1,HLA-DRB1,IFNGR1,EPRS,TRIM26,TRIM25,NUB1,JAK1,CD58,GBP1,ICAM1,PRKCD,SP100,PML,IRF9,TRIM5,BST2,CAMK2G,DAPK3,MT2A,TRIM8,IRF3,IFNGR2,B2M,C19orf66,RPL13A,IRF2,SLC26A6,IRF1,IFITM2,CXCL16,GBP2,TRIM38,STAT1,HLA-E,HLA-C,OAS3,IFITM3,IFITM1,OAS2,HLA-A,OAS1,IRF7,IRF6,TRIM31
GO_REGULATION_OF_INTRACELLULAR_PROTEIN_TRANSPORT	-0.417756	-1.51355	0	0.0617651	381	221	MYO1C,PARP1,CDK1,ACSL3,XPO1,TONSL,STARD7,WDR75,RAB23,CDC42,U2AF2,AXIN2,USP36,GOPC,PIK3R1,SAE1,KANK1,OGG1,PPP3CA,PKD2,ATPIF1,KIF20B,PPP3CB,UHMK1,U2AF1,PTPN11,PSMD10,TOMM7,UBE2L3,MDM2,WBP11,HUWE1,FAM20B,PIK3R2,FAM115A,PKIA,PTPN1,EPT1,TP53,BAG4,HSP90AA1,FBXW7,NUTF2,KEAP1,POLR3A,CCDC22,PPP3R1,MDFIC,DERL2,CHERP,TPR,PDCD5,LYPLA1,ANP32B,GSK3A,PSMD8,DAB2IP,FBXW11,UBL5,NUPL1,SNIP1,HSP90AB1,CSK,MIS18A,SPPL…
GO_CELL_MORPHOGENESIS_INVOLVED_IN_NEURON_DIFFERENTIATION	-0.449853	-1.51329	0.010989	0.061783	368	131	RTN4R,ETV4,NRP1,NRAS,B3GNT2,GLI2,RBFOX2,EFNB2,FMN1,RAB10,PVRL1,KIF5B,SPTBN2,EFNB1,FLOT1,PPP3CB,PTPN11,SLC9A6,SLC11A2,HPRT1,UNC5B,SPAST,LLGL1,RB1,KIDINS220,GRB2,CREB1,MAPK1,FEZ2,MYH10,ABL1,DOCK7,APBB2,TUBB3,MEF2A,SOD1,NEO1,VLDLR,RAB8A,USP9X,GLI3,CDK5,PAFAH1B1,STXBP1,ETV1,SCRIB,GSK3B,TMEM106B,SPG11,RYK,VASP,CYFIP1,KLF7,S100A6,BTBD3,MAPK3,SEMA7A,PAK1,SPON2,SMAD4,FARP1,MAPK8IP2,KRAS,EPHB2,PTPRA,PLXNB…
GO_DORSAL_VENTRAL_PATTERN_FORMATION	-0.604239	-1.51316	0.031746	0.061851	91	22	GLI2,IFT52,AXIN2,IFT122,PSEN1,LRP6,LRP5,SENP2,GLI3,FBXL15,DUSP6,BMPR1A,AIDA,SMAD2,CTNNB1,TULP3,FKBP8,AXIN1,FZD5,BMP4,MDFI,OVOL2
GO_REGULATION_OF_CYTOPLASMIC_TRANSPORT	-0.429262	-1.51123	0	0.0626743	481	268	THY1,PARP1,CDK1,ACSL3,XPO1,TONSL,SCFD1,STARD7,WDR75,RAB23,PPP1CC,U2AF2,AXIN2,SNX3,USP36,GOPC,RBM4,PIK3R1,PFN2,CALM3,CAV1,SAE1,KANK1,CALM1,OGG1,PPP3CA,PKD2,ATPIF1,UBASH3B,PPP3CB,UHMK1,U2AF1,PTPN11,PSMD10,TOR1A,TOMM7,AAAS,UBE2L3,MDM2,WBP11,BAK1,HUWE1,FAM20B,STX18,PIK3R2,PKIA,IWS1,CALM2,EPT1,TP53,BAG4,HSP90AA1,FBXW7,NUTF2,MAPK1,KEAP1,NCBP2,POLR3A,CCDC22,PPP3R1,MDFIC,NUP153,DERL2,CHERP,ATP2A2,ABL1,TP…
GO_POSITIVE_REGULATION_OF_CALCIUM_ION_TRANSPORT_INTO_CYTOSOL	-0.613905	-1.509	0.078125	0.0635253	52	19	THY1,CALM3,CAV1,CALM1,PKD2,BAK1,CALM2,ABL1,PDPK1,PLCG1,BAX,GSTO1,HTT,SRI,ASPH,BMP4,P2RX4,KIAA1199,NTSR1
GO_PATTERN_RECOGNITION_RECEPTOR_SIGNALING_PATHWAY	-0.513695	-1.50885	0.0147059	0.0636126	109	51	HSPD1,UBE2N,UBE2D2,BCL10,TAB3,TAB2,MAPKAPK3,BIRC2,CNPY3,HSP90B1,TBK1,UBE2D1,CHUK,TAB1,FADD,UBA52,IKBKE,UBB,RPS27A,RIPK1,RPS6KA3,ITCH,TNFAIP3,MAP3K1,IKBKB,LSM14A,MAVS,UBE2D3,TRAF3,MYD88,LY96,TRIM5,CTSL1,CYLD,IRF3,RIPK2,IRAK1,TNIP2,DDX58,NFKBIA,CTSS,TNIP1,RELA,BIRC3,MAPKAPK2,UNC93B1,LGMN,CTSB,IRF7,IFIH1,S100A14
GO_REGULATION_OF_CELL_ADHESION	-0.414909	-1.5062	0	0.0647625	629	271	IGFBP2,CARD11,CALR,THY1,HLA-DPA1,CASP3,C1QBP,EMP2,HSPD1,GLI2,ROCK1,COL1A1,VPS33B,RAC3,HMGB1,CDC42,CASK,EFNB2,HLA-DRA,MEN1,FMN1,HSD17B12,GLMN,PRKCA,PIK3R1,DNAJA3,FN1,ASS1,CAV1,NCK1,ADAM15,ITGA6,EFNB1,ITPKB,KANK1,TBCD,MAD1L1,PRELID1,FLOT1,BCL10,TNFRSF21,UBASH3B,ROCK2,PTPN11,NF2,TGFBI,THBS1,PIK3CB,CD63,HLA-DRB1,CLASP2,PPP2CA,CBLL1,GPR56,GRB2,DLC1,ARPC2,BAG4,MAPKAP1,PTPN22,PPM1F,ANXA1,CDK6,TPM1,MYO10…
GO_PRIMARY_ALCOHOL_METABOLIC_PROCESS	-0.572925	-1.50539	0.0819672	0.065049	47	16	DHRS4,ADH5,DGAT2,RETSAT,RDH14,ALDH2,PARK7,RDH10,DGAT1,ALDH3B1,CHKA,ALDH1A1,RDH5,RDH11,CYP1B1,DHRS3
GO_REGULATION_OF_SYNAPTIC_PLASTICITY	-0.506438	-1.50488	0.0405405	0.065161	140	54	NCDN,VGF,PPP3CB,YWHAH,PICK1,PSEN1,PLK2,CREB1,MAPK1,HNRNPK,CDC20,RAB8A,PAIP2,CDK5,STXBP1,MLL,GSK3B,YWHAG,EIF4EBP2,FMR1,BRAF,RAB3GAP1,SRF,GIPC1,ARF1,NF1,RIN1,APOE,UNC13B,KRAS,EPHB2,RAB11A,SNAP47,PTEN,SIPA1L1,STX4,MECP2,STAU1,DBN1,BAIAP2,VAMP2,STX3,ITPR3,EIF2AK4,NELF,RARA,ANAPC2,PTGS2,SYNGAP1,PPFIA3,PRKCZ,SERPINE2,EGR2,CALB1
GO_NEGATIVE_REGULATION_OF_CELL_DIFFERENTIATION	-0.416692	-1.50503	0	0.0651652	609	246	HIST1H4A,PKP2,GRHL2,RTN4R,HIST1H4H,TRIB3,HIST1H4C,LEO1,KATNA1,CALR,THY1,HIST1H4B,ABCA1,DPYSL3,NRP1,EREG,E2F1,EIF4E,IQCB1,STRAP,SRSF6,GLI2,EZH2,LSM1,ITM2C,CDC73,DGUOK,HMGB1,MSX2,PRPF19,MEN1,TRIB2,AXIN2,MEIS2,RNF6,HMG20A,LIMD1,PIK3R1,SUZ12,PRMT1,CAV1,REST,ITPKB,KANK1,ARHGEF2,PPP3CA,UBASH3B,SKIL,CDK5RAP2,JAG1,ASPM,SDHAF2,NFE2L2,ASAP1,YWHAH,GABPA,PPP2CA,PSEN1,PPARG,GDF11,ITGB3,CTDSP1,GPR56,CTR9,PLK2,…
GO_REGULATION_OF_RESPONSE_TO_EXTERNAL_STIMULUS	-0.405707	-1.50333	0	0.065703	926	396	TRIM15,HIST1H3B,HIST1H3C,HIST1H3A,RFWD3,CALR,SNRPD1,CASP3,NRP1,CHAF1B,SCFD1,C1QBP,WDR75,F2RL1,DAK,VPS33B,HMGB1,SIGIRR,CASK,EFNB2,U2AF2,ATP6V1H,AP2S1,USP36,EIF2S1,FAM13B,AP1B1,PAFAH1B2,PRKCA,FN1,CALM3,PIP4K2C,CXCL1,AP1M1,METAP2,CAV1,ATP6V1D,CALM1,VAMP8,RALB,UBASH3B,U2AF1,AP1S1,MDH1,VPS13C,GAPDH,WBP11,CXCL3,CHMP4A,NFE2L2,THBS1,SASH1,TMEM39A,CLASP2,ANXA2,SNX4,DNM1L,ATP6V1A,LSM4,PPARG,PHB,ZC3HAV1,PIP…
GO_PROTEIN_TETRAMERIZATION	-0.473379	-1.50338	0.0384615	0.0657463	135	77	HIST1H4A,HIST1H3B,HIST1H3C,HIST1H4H,HIST1H3A,HIST1H4C,RRM2,DCTPP1,ACACA,HIST1H4B,RRM1,PPAT,HSD17B10,CBR4,TK1,SHMT1,ADSL,NUDT21,APOA1BP,FH,ATPIF1,DHRS4,XRCC6,HLA-DRB1,HPRT1,ANXA2,DNM1L,ASL,HIST1H3E,TP53,ME1,CPSF6,SBF2,UXS1,NUPL1,IDE,GFPT1,HIST1H3J,MTMR2,VASP,PCBD1,DCXR,NUP54,DECR1,HIST1H3D,CRTC3,CPSF7,IMPDH2,OXA1L,CAT,ACOT13,S100A10,CRYZ,PFKL,CDA,SAMHD1,HMGCR,TRPM7,TP73,RXRA,IGF1R,HMGCL,RPS19,CRTC…
GO_REGULATION_OF_BIOMINERAL_TISSUE_DEVELOPMENT	-0.609109	-1.50309	0.0714286	0.0657756	75	18	BCOR,TXLNG,ECM1,HIF1A,GJA1,BMPR1A,SMAD3,SOX9,BMPR2,CD276,ACVR1,GAS6,TGFB1,TFAP2A,NBR1,ANO6,BMP4,BMP7
GO_REGULATION_OF_PROTEIN_BINDING	-0.44827	-1.5029	0.0340909	0.0657902	168	104	TRIB3,TDG,NRP1,MAPRE1,ROCK1,CDC42,HSPA5,ADNP,MEN1,PLK1,PRMT7,RAN,CAV1,ADAM15,FLOT1,RALB,MITD1,BAK1,ANXA2,PSEN1,PLK2,HNRNPK,ABL1,BTBD1,GTPBP4,DAB2IP,PPP1CA,HSP90AB1,SPPL3,ADD1,SENP2,CDK5,TGFBR1,CARM1,STK3,GSK3B,PIN1,ARRB2,ITGB1BP1,PCBD1,KDM1A,MAPK3,GTSE1,FKBP1A,RUVBL2,SNAPIN,AMFR,EP300,STK4,ITGA2,AIDA,HERPUD1,BAX,HDAC4,ZFPM1,PARK7,SRC,AES,TCF7L2,AKTIP,CTNNBIP1,LDLRAP1,SPAG9,LRPAP1,PRKCD,STUB1,HIPK…
GO_NEGATIVE_REGULATION_OF_INTRACELLULAR_TRANSPORT	-0.441929	-1.50147	0.0625	0.066494	143	86	TRIM15,HMOX1,TONSL,ACAA2,RAB23,AXIN2,SNX3,GOPC,CALM3,CALM1,PKD2,PSMD10,SLC25A5,PKIA,CALM2,BAG4,KEAP1,CCDC22,MDFIC,NUP153,DERL2,HSPA1A,TPR,LYPLA1,DAB2IP,FBXW11,CSK,CREB3,G3BP2,EMD,CDK5,GSK3B,INPP5K,ITGB1BP1,C2orf18,MTOR,FMR1,FKBP1A,WWTR1,TXN,FAF1,PPM1B,BRAF,NFKBIB,VPS35,RANGAP1,UBE2G2,GSTO1,PARK7,NF1,SNX12,PDE2A,ERLEC1,MAP1B,BARD1,RAP1A,GAS6,SRI,GDI1,SP100,MAPK7,PKD1,AKAP1,OGT,TGFB1,PPM1A,BST2,CYL…
GO_TUBE_FORMATION	-0.495071	-1.50125	0.0246914	0.0665755	129	66	GRHL2,IFT52,MTHFD1,STIL,DEAF1,GLMN,BCL10,KIF20B,IFT122,PTK7,FZD6,LRP6,DLC1,TMED2,MIB1,DAB2IP,PFN1,SETD2,LUZP1,SCRIB,STK3,MTHFD1L,ITGB1BP1,ARID1A,VASP,HIF1A,HNF1B,STK4,SDC4,CTNNB1,PLXNB2,SOX9,NFIB,COBL,GATA3,DVL2,ARHGAP35,PHACTR4,SKI,KDM2B,TSC2,SEC24B,TSC1,DVL3,PRKACA,TGM2,CELSR1,TULP3,VEGFA,PODXL,RARA,DVL1,MED12,SEMA4C,RARG,SHROOM3,LMO4,BMP4,BCAS3,BCL2L11,NOTCH1,SPINT1,ADM,EDAR,ST14,OVOL2
GO_REGULATION_OF_OSTEOCLAST_DIFFERENTIATION	-0.60781	-1.50098	0.0806452	0.0666087	63	17	PIK3R1,UBASH3B,CREB1,TJP2,MTOR,TOB2,NF1,ATP6AP1,CTNNB1,TMEM64,TFE3,KLF10,ZBTB7A,CSF1,FSTL3,ESRRA,FOS
GO_BEHAVIOR	-0.434588	-1.50048	0.011236	0.06683	516	154	SEPP1,MAFG,CLN6,ETV5,CASP3,EIF4E,EIF4G1,RMI1,ARF4,ADCY3,FEN1,ADNP,SNCG,MEIS2,ARCN1,DEAF1,SLC16A1,GMFB,HOMER1,SPTBN2,ATAD1,ANXA7,PPP3CB,DNAJC9,STRBP,AAAS,APRT,MDK,NTAN1,SLC11A2,THBS1,HPRT1,PSEN1,OXR1,TP53,PLK2,CREB1,SGK196,DERL2,GIGYF2,UBE2Q1,NQO2,UBR3,C12orf10,KAT2B,SOD1,VLDLR,PEX13,ABHD12,HDAC2,MBD2,MYO5A,PAIP2,CDK5,PJA2,PAFAH1B1,ETV1,MLL,ARRB2,HTRA2,SHC3,EIF4EBP2,HIF1A,CPT1A,SRD5A1,GRIN2D,MTOR,…
GO_REGULATION_OF_LEUKOCYTE_MEDIATED_CYTOTOXICITY	-0.591177	-1.49942	0.0545455	0.0671419	53	17	F2RL1,PPP3CB,AP1G1,PVR,ARRB2,FADD,ICAM1,CADM1,MICA,STX7,B2M,PVRL2,STAT5B,HLA-E,LAMP1,TAP1,HLA-A
GO_REGULATION_OF_MULTI_ORGANISM_PROCESS	-0.409618	-1.49859	0.0212766	0.0674341	470	253	TRIM15,HIST1H3B,HIST1H3C,HIST1H3A,SMARCB1,RFWD3,SNRPD1,CHAF1B,SMARCA4,C1QBP,SMURF2,POLR2D,F2RL1,VPS4A,DAK,APOBEC3C,POLR2B,SIGIRR,ACVR1B,POLR2F,ATP6V1H,AP2S1,VPS25,SNX3,EIF2S1,FAM13B,AP1B1,PRKCA,P4HB,POLR2G,AP1M1,TOP2A,CHMP2B,CAV1,ILF3,REST,PPIB,POLR2A,TARDBP,PPIA,SNF8,AP1S1,MDH1,CHMP4C,CHMP3,SP1,POLR2L,SASH1,TMEM39A,HMGA2,VPS4B,LSM4,PPID,ZC3HAV1,DDB1,CHMP2A,HIST1H3E,BIRC2,MB21D1,CFL1,PKN2,NUP93,F…
GO_NEGATIVE_REGULATION_OF_MULTICELLULAR_ORGANISMAL_PROCESS	-0.409485	-1.49776	0	0.0677897	983	382	HIST1H4A,GRHL2,RTN4R,HIST1H4H,HIST1H4C,LEO1,LUC7L,KATNA1,WNT11,HMOX1,ETV4,CALR,THY1,HIST1H4B,DPYSL3,NRP1,TRAIP,C1QBP,EIF4E,STRAP,SRSF6,GLI2,MCC,EZH2,LSM1,ITM2C,F2RL1,RPS6KA4,ROCK1,CDC73,DGUOK,HMGB1,MSX2,SIGIRR,PRPF19,MEN1,TRIB2,AXIN2,TNFRSF9,REL,MEIS2,RNF6,TNNT1,ERRFI1,HMG20A,LIMD1,PIK3R1,PFN2,FN1,NDRG2,ATP2B4,PRMT1,CAV1,REST,ITPKB,KANK1,ARHGEF2,PPP3CA,ASB1,TNFRSF21,UBASH3B,ROCK2,PTPN11,IFT122,BC…
GO_CYTOKINE_MEDIATED_SIGNALING_PATHWAY	-0.424816	-1.49746	0.0222222	0.067905	452	174	MID1,RTN4R,HLA-DPA1,PSMC6,EREG,PSMB2,TNFRSF10B,PSMD1,PSMC3,RPS6KA4,MST1R,PSMA4,HLA-DRA,TNFRSF9,PSMD14,IFI30,CXCL1,PSMD12,TNFRSF21,PSMD10,TNFRSF19,PSMD11,CXCL3,PSMA2,TNFRSF10A,PSMB6,HLA-DRB1,PSMA5,PSME3,PSMD6,BAG4,BIRC2,PSMB3,CTR9,IFNAR1,TYK2,GAB1,PSMD8,PSMC1,PSMF1,PSMD7,IFNAR2,PSMA7,PSMB1,PSMC4,TJP2,C16orf5,IFNGR1,TXNDC17,PSME4,PSMC2,PSMD9,TNFRSF10D,PSMB7,PSMD2,TNFRSF1A,MAPK3,PSMD13,UBA52,TRIM26,…
GO_KERATINOCYTE_DIFFERENTIATION	-0.667349	-1.98516	0	0.0679626	101	36	CASP3,EREG,IVL,CDC42,JAG1,LATS1,ANXA1,YAP1,CLIC4,SFN,EPHA2,IFT74,PIP5K1A,STK4,TXNIP,FLNB,KRT16,MAP2K1,CDH3,TSG101,RBPJ,ADAM9,MED1,SAV1,SHARPIN,LATS2,EVPL,FOSL2,EXPH5,PPL,DSP,NOTCH1,IRF6,ST14,SPRR1A,KRT17
GO_REGULATION_OF_MAPK_CASCADE	-0.410758	-1.49682	0	0.0681195	660	282	MID1,TRIB3,NRP1,CDK1,SPRED2,LAMTOR2,EZH2,F2RL1,MST1R,FRS2,IQGAP3,HMGB1,CDC42,ZAK,MEN1,TRIB2,STYX,ERRFI1,PRKCA,FN1,NDRG2,SPRED1,STK38,CDK12,PRMT1,CAV1,DBNL,SNF8,RNF41,LAMTOR1,PTPN11,PSMD10,TNFRSF19,ERP29,NF2,FAM83D,TAB3,PRKCDBP,THBS1,SASH1,PRKAA1,PIK3CB,PPP2CA,PSEN1,MAP3K9,DUSP18,ZMYND11,TGFA,TAB2,PHB,PTPN1,GDF11,MAPKAPK3,KIDINS220,GRB2,FBXW7,PTPN22,TAOK1,MAPK1,ECE1,GNAI2,MDFIC,GAB1,ABL1,DNAJA1,CR…
GO_METANEPHROS_DEVELOPMENT	-0.72482	-1.97402	0	0.0685338	81	29	FRAS1,CTSH,FMN1,PKD2,GDF11,APH1A,DLG5,GLI3,NIPBL,SMAD4,NF1,ACAT1,CTNNB1,RDH10,SOX9,GATA3,PKD1,SIX4,WNT7B,LAMB2,LGR4,STAT1,BMP4,EGR1,ID2,PDGFB,BMP7,CALB1,FOXD1
GO_DEFENSE_RESPONSE_TO_OTHER_ORGANISM	-0.542896	-1.95865	0	0.0692952	505	180	HIST1H3B,HIST1H3C,HIST1H3A,HIST1H2BE,RFWD3,SNRPD1,HIST1H2BC,MR1,CHAF1B,POLR3H,F2RL1,RAB14,APOBEC3C,EIF2S1,FAM13B,HMGB2,COTL1,ROMO1,ILF3,VGF,MDH1,TMEM39A,LSM4,C17orf85,ZC3HAV1,HIST1H2BG,HIST1H3E,POLR3D,DROSHA,MB21D1,TUSC2,NUP93,POLR3A,FGFBP1,IFNAR1,FXR2,FAM111A,POLR3C,TBK1,ELMOD2,SERPINE1,YIPF1,IST1,MRPS10,SNRPB,POLR3K,SYK,ALPK1,APOBEC3G,PEX13,AIMP1,CRCP,APOBEC3B,HIST1H3J,SNRPB2,RBM18,DNAJC3,TEAD4…
GO_SNRNA_METABOLIC_PROCESS	0.430346	1.71212	0	0.0695179	82	57	EXOSC2,SRRT,EXOSC3,INTS7,POLR2D,TAF13,NCBP1,POLR2B,GTF2A2,POLR2F,PHAX,DKC1,EXOSC8,POLR2G,INTS12,INTS3,POLR2A,GTF2A1,TUT1,SP1,POLR2L,RPRD2,CCNT2,POU2F1,RPRD1A,NCBP2,POLR2H,SNAPC1,SNAPC3,RPRD1B,TAF11,KIAA0947,POLR2E,INTS1,INTS4,POLR2C,SNAPC4,TBP,EXOSC5,POLR2J,CPSF3L,MEPCE,ELL,CDK9,CCNT1,ZNF143,GTF2E1,RPAP2,INTS8,GTF2F1,CCNK,EXOSC7,EXOSC4,GTF2F2,SNAPC2,ELL2,CDK7
GO_GLUCOSE_CATABOLIC_PROCESS	-0.599042	-1.49376	0.05	0.0696079	29	17	GAPDH,PGAM1,LRP5,ENO1,GPI,PFKL,BAD,ALDOC,PGK1,HK2,HK1,PFKFB2,PFKFB4,TPI1,PFKP,ENO2,PFKFB3
GO_REGULATION_OF_PROTEIN_TARGETING	-0.435824	-1.49322	0	0.0697441	307	169	MYO1C,PARP1,CDK1,TONSL,STARD7,WDR75,RAB23,U2AF2,AXIN2,USP36,PIK3R1,SAE1,KANK1,OGG1,PPP3CA,PKD2,ATPIF1,PPP3CB,U2AF1,PSMD10,TOMM7,UBE2L3,WBP11,HUWE1,FAM20B,PIK3R2,FAM115A,PKIA,EPT1,BAG4,HSP90AA1,FBXW7,NUTF2,KEAP1,POLR3A,CCDC22,PPP3R1,MDFIC,CHERP,TPR,PDCD5,GSK3A,PSMD8,DAB2IP,FBXW11,UBL5,NUPL1,SNIP1,HSP90AB1,MIS18A,SPPL3,CREB3,FLNA,ZBTB17,IPO5,DMAP1,G3BP2,EMD,PLAGL2,PARL,TRIP6,GLI3,AKT2,CDK5,TGFBR1,G…
GO_XENOPHAGY	-0.507476	-1.49235	0.0384615	0.070091	105	51	HIST1H3B,HIST1H3C,HIST1H3A,RFWD3,SNRPD1,CHAF1B,EIF2S1,FAM13B,MDH1,TMEM39A,LSM4,HIST1H3E,NUP93,FGFBP1,FXR2,YIPF1,IST1,MRPS10,SNRPB,ALPK1,PEX13,HIST1H3J,SNRPB2,RBM18,TEAD4,PNPO,UBA52,COX8A,HIST1H3D,PEX3,GMIP,ALKBH5,FANCL,C8orf59,MRPS2,ZCCHC17,ANXA5,ITPKC,ATP1B1,SLC35C1,LGALS8,CLDN7,STOM,OPTN,ACIN1,LENG9,STAT2,HIST1H3I,HIST1H3G,C1orf210,HIST1H3F
GO_CELL_CYCLE_CHECKPOINT	0.383634	1.71142	0	0.0701646	194	132	CDC6,DTL,CLSPN,CDC45,FANCG,PCNA,RFWD3,CASP2,ZWINT,ZWILCH,CDK1,E2F1,MAD2L1,INTS7,KNTC1,CCNA2,BUB1B,BIRC5,APC,DCLRE1B,TFDP1,NSUN2,MSH2,NAE1,PRPF19,CDK2,ZAK,TRIAP1,ZW10,FANCI,PLK1,PRKDC,MDC1,CNOT7,INTS3,PRMT1,TOP2A,CNOT10,MAD1L1,CDC5L,PTPN11,TP53BP1,E2F4,MDM2,TFDP2,HMGA2,CNOT4,CENPF,SMC1A,TIPRL,RB1,TP53,FBXO31,PLK2,TAOK1,DNA2,MDM4,KLHL22,NBN,GIGYF2,CCND1,TPR,ZNF207,BUB1,CCNB1,DLG1,CSNK2A1,RPA2,BABAM…
GO_NEGATIVE_REGULATION_OF_PROTEIN_TYROSINE_KINASE_ACTIVITY	-0.614634	-1.49197	0.0645161	0.0703115	20	15	ERRFI1,FGFR1OP,CAV1,PSEN1,GPRC5A,SNX6,IBTK,GNB2L1,PTK6,ZFYVE28,HYAL2,SH3BP5,MVP,CBLC,SRCIN1
GO_RENAL_TUBULE_DEVELOPMENT	-0.715236	-1.95744	0	0.0706278	78	28	WNT11,FMN1,PKD2,JAG1,DLG1,GZF1,GLI3,HNF1B,SMAD4,ACAT1,CTNNB1,SOX9,CTNNBIP1,GATA3,AHI1,PKD1,ILK,LAMA5,WNT7B,LGR4,MYC,STAT1,BMP4,TACSTD2,NOTCH1,NPNT,CALB1,FOXD1
GO_REGULATION_OF_VIRAL_GENOME_REPLICATION	-0.630961	-1.9576	0	0.0706278	75	53	APOBEC3C,TOP2A,ILF3,PPIB,PPIA,HMGA2,PPID,ZC3HAV1,DDB1,PKN2,VAPB,FAM111A,APOBEC3G,SRPK2,DDX3X,INPP5K,DDX5,LARP1,SRPK1,TBC1D20,PTPLAD1,STAU1,MAVS,ISG20,BST2,CCNK,RAD23A,APOBEC3F,PABPC1,EIF2AK4,IFI16,IL8,ADARB1,C19orf66,EIF2AK2,ADAR,TNIP1,IFITM2,STOM,TRIM38,ZC3H12A,PARP10,IFIT1,ISG15,PLSCR1,OAS3,IFITM3,IFITM1,NOTCH1,OAS1,RSAD2,MX1,SLPI
GO_RIBOSOMAL_LARGE_SUBUNIT_BIOGENESIS	0.492734	1.71534	0.0434783	0.0706807	49	38	RRS1,RPF1,NOP16,RPL23A,DDX28,MRPL20,BRIX1,EBNA1BP2,MRTO4,RPL6,NOL9,PES1,WDR12,RPL26L1,RPL11,RPF2,NOC2L,RPL26,RSL24D1,MRPL11,RPL7,BOP1,RPL7L1,EIF6,WDR55,RPL24,RPL35,WDR74,FTSJ3,ORAOV1,RPL38,RPL5,SDAD1,RPL3,RPL10,PPAN,RPL12,RPL35A
GO_REGULATION_OF_T_CELL_MEDIATED_IMMUNITY	-0.603785	-1.49043	0.0655738	0.0710121	52	17	HSPD1,HMGB1,PPP3CB,PVR,FADD,GATA3,DUSP22,FZD5,ZBTB1,STX7,B2M,C10orf54,PVRL2,HLA-E,PRKCZ,HLA-A,RSAD2
GO_EYE_MORPHOGENESIS	-0.493216	-1.49057	0.0519481	0.0710209	136	44	THY1,FRS2,PVRL1,HIPK1,IFT122,JAG1,BAK1,GDF11,LRP6,LRP5,MFN2,GLI3,RING1,NIPBL,TOPORS,ARID1A,HIF1A,EPHA2,PRKCI,TBC1D20,BAX,NF1,CTNNB1,MAN2A1,EPHB2,SOX9,MFAP2,FJX1,AHI1,PHACTR4,SKI,KDM2B,STAT3,HIPK2,VEGFA,AXIN1,FZD5,TFAP2A,BCAR3,RARG,PRDM1,BMP4,BMP7,CALB1
GO_NEGATIVE_REGULATION_OF_CELL_ADHESION	-0.467175	-1.48933	0	0.0714623	223	106	CASP3,COL1A1,HMGB1,CASK,MEN1,GLMN,PIK3R1,ASS1,ADAM15,KANK1,TBCD,MAD1L1,TNFRSF21,UBASH3B,PTPN11,NF2,TGFBI,THBS1,HLA-DRB1,CLASP2,CBLL1,DLC1,PTPN22,ANXA1,PAWR,ABL1,TNC,HLX,SERPINE1,GTPBP4,DLG1,MYADM,MUC1,ARHGDIB,GLI3,RCC2,MARCH7,RDX,ITGB1BP1,CD164,MAD2L2,FXYD5,ATP5B,PHLDB2,CORO1C,EPCAM,NF1,MMP14,SRC,RC3H1,SPOCK1,PLXNB2,ITCH,MAP2K5,CD274,MFI2,PTEN,ACTN4,NDFIP1,CD276,GBP1,IL4R,PRKAR1A,PRKCD,LGALS1,PEL…
GO_NUCLEOSIDE_MONOPHOSPHATE_BIOSYNTHETIC_PROCESS	0.424077	1.70827	0	0.0717813	83	56	UMPS,DCK,ATIC,C11orf83,PPAT,DGUOK,ATP5L,TK1,SHMT1,PAICS,CAD,ADSL,PRPS1,ATP5I,ATP5G1,ATP5J2,UCK2,DUT,APRT,ATP5A1,TYMS,GART,HPRT1,GMPS,SLC25A13,PFAS,ATP5H,ATP6V0A1,ATP5F1,ATP5E,AK4,ATP5O,CMPK1,ATP5C1,STOML2,ADK,ATP5D,AK1,ATP5B,IMPDH2,LHPP,ATP5G3,ADSS,UCK1,ATP5G2,CHCHD10,GBAS,RFK,UCKL1,AMPD3,AK2,IMPDH1,TGFB1,AK3,AMPD2,TCIRG1
GO_POSITIVE_REGULATION_OF_GENE_EXPRESSION_EPIGENETIC	-0.508285	-1.48828	0.0606061	0.0717977	78	55	MYO1C,HIST1H4A,HIST1H3B,HIST1H3C,HIST1H4H,HIST1H3A,HIST1H4C,ATAD2,POLR1E,HIST1H4B,ACTB,BAZ1B,POLR2F,POLR1A,TWISTNB,HIST2H3D,DDX21,TAF1B,MYBBP1A,ASF1A,SMARCA5,POLR2L,HIST1H3E,DEK,CD3EAP,POLR2H,ARID1B,KAT2B,H3F3B,HIST1H3J,POLR2E,ARID1A,H3F3A,H2AFY,TBP,HIST1H3D,HMGA1,SF3B1,EP300,CTNNB1,SMARCD1,TAF1C,SLC50A1,PHF8,PHF2,MLL4,WBP2,TAF1D,POLR1D,HIST1H3I,HIST1H3G,HIST1H4E,HIST1H3F,HIST1H4L,HIST1H4D
GO_ANION_TRANSPORT	-0.438064	-1.48835	0.0227273	0.0718072	507	156	SLC16A4,CLCN3,ACACA,ABCA1,ACSL3,CLCC1,SCP2,SLC36A1,TRIAP1,SLC1A4,SH3BP4,SLC16A1,SLC35B1,SLC25A10,SLC35A1,SLC23A2,PRELID1,VDAC2,SLC5A6,SLC25A32,SLC25A24,SLC25A11,SERINC2,VDAC3,PSEN1,ANO10,PPARG,SLC25A13,ABCA2,SLC37A3,ANXA1,SLC33A1,SLC7A6,SLC1A5,SLC25A17,LRRC8C,SLC7A1,SLC12A2,RACGAP1,SLMO2,SLC7A5,CLIC4,ASNA1,SLC16A3,SLC4A11,ABCD1,ACSL4,KCNN4,CLNS1A,ATP8B2,ARL6IP5,CPT1B,OSBPL8,PQLC2,STXBP1,OSBPL5,SL…
GO_REGULATION_OF_DEFENSE_RESPONSE_TO_VIRUS_BY_HOST	-0.464578	-1.48758	0.0547945	0.0719796	135	67	HIST1H3B,HIST1H3C,HIST1H3A,RFWD3,SNRPD1,CHAF1B,EIF2S1,FAM13B,MDH1,TMEM39A,LSM4,ZC3HAV1,HIST1H3E,MB21D1,NUP93,FGFBP1,FXR2,YIPF1,IST1,MRPS10,CREB3,MUL1,SNRPB,ALPK1,APOBEC3G,PEX13,HIST1H3J,SNRPB2,RBM18,TEAD4,PNPO,UBA52,SIN3A,COX8A,HIST1H3D,PEX3,GMIP,ALKBH5,FANCL,TRAF3IP2,RNF216,C8orf59,MRPS2,TNFAIP3,ZCCHC17,ANXA5,MAVS,PML,SMURF1,ITPKC,APOBEC3F,ATP1B1,TMEM173,EIF2AK4,SLC35C1,DDX58,CLDN7,STOM,ACIN1,ZC…
GO_CELLULAR_RESPONSE_TO_VIRUS	-0.615129	-1.48699	0.0952381	0.072343	22	15	GLI2,IKBKE,BCL2L1,MAPK14,LSM14A,PSMB9,MAVS,BAD,IRF3,DDX58,ADAR,ZC3H12A,BCL2L11,IRF7,IFIH1
GO_MITOCHONDRIAL_TRANSLATION	0.390535	1.70693	0	0.072428	107	81	MRPL24,MRPL46,MRPS11,DARS2,MRPL40,GFM1,HARS,MRPL20,ICT1,PET112,NDUFA7,MRPL33,MRPL16,MRPL19,MRPL3,MRPS35,MRPS18B,MRPL18,MTIF2,MRPL47,MRPL39,MRPL17,MRPS18C,DAP3,HARS2,MRPL4,MRPS22,MRPL37,MRPL15,TARS2,MRPL36,MRPL50,MRPS17,MRPS30,MRPL42,MRPL53,GADD45GIP1,MRPS14,AURKAIP1,MRPS15,MRPL22,MRPL23,MRPL28,MRPS28,MRPS26,MRPL43,MRPL9,MRPS23,MRPS10,MRPL44,MRPS16,MRPL11,MRPL38,RARS2,MRPL21,PTCD3,MRPL52,MRPL12,MR…
GO_OLIGODENDROCYTE_DIFFERENTIATION	-0.567036	-1.48686	0.0806452	0.0724387	60	26	ERCC2,C11orf9,GSTP1,CDKN2C,CSK,GLI3,CDK5,EIF2B1,HDAC10,SOX9,LYN,EIF2B2,PTEN,GSN,CNP,CLU,TGFB1,CD9,EIF2B5,DUSP10,FA2H,MED12,EIF2B4,ERBB2,NOTCH1,ID2
GO_REGULATION_OF_CELL_KILLING	-0.59844	-1.48663	0.0769231	0.0725816	63	19	F2RL1,PPP3CB,AP1G1,PVR,ARRB2,FADD,ICAM1,CADM1,BAD,MICA,STX7,B2M,PVRL2,STAT5B,HLA-E,LAMP1,TAP1,BCL2L11,HLA-A
GO_POSITIVE_REGULATION_OF_LIGASE_ACTIVITY	0.373878	1.7005	0	0.0729592	110	90	TRIB3,FBXO5,DCUN1D5,CDC27,PSMC6,DCUN1D2,CDK1,PSMB2,MAD2L1,PSMD1,PSMC3,BUB1B,PSMA4,UBE2N,PSMD14,PLK1,ANAPC7,PSMD12,ANAPC5,ANAPC1,PSMD10,PSMD11,UBE2L3,PSMA2,PSMB6,CDC23,PSMA5,UBE2C,PSME3,PSMD6,MASTL,PSMB3,FBXW7,SKP1,CDC20,ANAPC10,GCLM,PSMD8,CCNB1,PSMC1,UBE2D1,PSMF1,PSMD7,PSMA7,BMI1,PSMB1,PSMC4,CUL1,PSME4,PSMC2,BTRC,PSMD9,PSMB7,DCUN1D3,PIN1,PSMD2,DCUN1D1,TOPORS,PSMD13,UBA52,PSMA6,BUB3,PSMB4,RAB1A,AN…
GO_REGULATION_OF_SISTER_CHROMATID_SEGREGATION	0.454952	1.71706	0	0.0729841	67	53	FBXO5,CDC6,XRCC3,ESPL1,CDC27,MAD2L1,CDCA5,FAM178A,BUB1B,SMC5,HDAC8,APC,AXIN2,ZW10,PLK1,DYNC1LI1,MAD1L1,SFPQ,CDC23,UBE2C,CTCF,CENPF,RB1,KLHL22,ANAPC10,TPR,ZNF207,CUL3,BUB1,CCNB1,CSNK2A1,WAPAL,PSMG2,DLGAP5,TTK,H2AFY,MAD2L2,BUB3,RAB1A,NSMCE2,PTTG1,CTNNB1,LCMT1,GORASP1,CDC26,PTEN,CSNK2A2,BECN1,TNKS,ATRX,PCID2,GOLGA2,DUSP1
GO_CELL_MOTILITY	-0.381637	-1.48559	0.0105263	0.0730403	835	321	CEACAM6,FERMT1,COL1A2,WNT11,CDC42BPA,S100A2,TSPAN1,NRP1,CDK1,SLIRP,NRAS,EMP2,NFATC2,ARF4,SDC1,ADCY3,F2RL1,ROCK1,COL1A1,APC,ANLN,YWHAE,TMEM201,HMGB1,CDC42,RBFOX2,MSX2,EFNB2,ABI2,HBEGF,HMGB2,SLC16A1,SATB2,LIMD1,PIK3R1,FN1,SGPL1,INPP5B,CXCL1,ATP2B4,CAV1,NCK1,ITGA6,EFNB1,PPIL2,PPIA,PTPN11,TOR1A,MDK,ASPM,FAM83D,SORD,CDC42BPB,CXCL3,PROCR,CAP1,THBS1,PIK3CB,CD63,PRPF40A,PSEN1,PIK3R2,PTK7,ITGB3,GPR56,RAB1…
GO_PROTEIN_K63_LINKED_DEUBIQUITINATION	-0.5924	-1.48508	0.107143	0.0731732	24	17	PSMD14,BABAM1,USP13,USP8,TNFAIP3,ATXN3,FAM175B,ZRANB1,CYLD,OTUD7B,USP33,OTUD5,USP25,SHMT2,USP20,YOD1,OTUD1
GO_REGULATION_OF_RESPONSE_TO_CYTOKINE_STIMULUS	-0.433789	-1.48442	0.0277778	0.0735443	144	77	TRAIP,F2RL1,SIGIRR,RFFL,DNAJA3,AGPAT1,CAV1,HIPK1,PTPN11,PPARG,PTPN1,BIRC2,IFNAR1,TYK2,HSPA1A,GSTP1,HSP90AB1,IFNAR2,MUL1,SYK,CHUK,IFNGR1,PAFAH1B1,ECM1,HIF1A,FADD,PIAS1,TNFRSF1A,CDC37,UBA52,RNF31,UBB,GNB2L1,RPS27A,UBE2K,RIPK1,AES,MAP2K5,TNFAIP3,SPHK1,JAK1,VRK2,IKBKB,LSM14A,RBCK1,NLRC5,GAS6,PIAS4,IL6ST,MAPK7,MAVS,IL1RN,NR1H2,CYLD,IRF3,IFNGR2,RIPK2,RABGEF1,AXL,IRAK1,ADAR,MED1,SUMO1,CSF1,BIRC3,AGPAT2,…
GO_RRNA_MODIFICATION	0.597116	1.726	0	0.0740166	27	15	EMG1,NOP10,NOP58,TFB2M,FTSJ2,DKC1,NOP56,FBL,METTL16,NHP2,FTSJ3,TRMT112,NSUN4,NAT10,WBSCR22
GO_MESENCHYME_MORPHOGENESIS	-0.593637	-1.48289	0.166667	0.0742408	38	15	WNT11,MSX2,MDM2,SMAD4,BMPR1A,SMAD3,SMAD2,SOX9,ENG,EXOC4,RBPJ,SNAI1,SNAI2,NOTCH1,BMP7
GO_REGULATION_OF_KIDNEY_DEVELOPMENT	-0.763091	-1.99128	0	0.0743591	55	22	YAP1,PDGFA,WWTR1,HNF1B,CTNNB1,SOX9,HOXB7,GATA3,SIX4,TGFB1,FLCN,VEGFA,LIF,LGR4,MYC,STAT1,BMP4,TACSTD2,EGR1,PDGFB,BMP7,FOXD1
GO_DNA_TEMPLATED_TRANSCRIPTION_TERMINATION	0.4167	1.6978	0	0.0743622	101	83	SRSF1,POLR1E,SNRPE,SRSF7,SNRPF,SRSF6,GTF2H3,PAPOLA,CSTF2,UPF3B,NCBP1,U2AF2,POLR2F,MED18,DDX39B,POLR1A,TWISTNB,NUDT21,RBM8A,SMN1,FIP1L1,MAGOH,TAF1B,SRSF9,THOC3,POLR2A,SNRPG,U2AF1,UBTF,SETX,POLR2L,SRRM1,TTF2,CCNH,SRSF3,MNAT1,ERCC2,GTF2H5,NCBP2,CD3EAP,SRSF2,THOC5,PRMT5,POLR2H,GTF2H4,SNRPD3,GTF2H1,CHTOP,SNRPB,POLR3K,RNPS1,PTRF,CASC3,POLR2E,CDC40,SLU7,PCF11,DDX39A,CSTF1,TBP,SRSF11,SLBP,CPSF2,CPSF7,THO…
GO_REGULATION_OF_CELL_CYCLE_G2_M_PHASE_TRANSITION	0.476665	1.68817	0	0.0744974	59	34	RAD51C,CLSPN,HSPA2,CDK1,CDC7,CCNA2,NAE1,FANCI,PLK1,HMGA2,VPS4B,PKIA,CENPF,TP53,NBN,CCND1,CDK4,RCC2,MRE11A,MIIP,H2AFY,GTSE1,SIN3A,DBF4B,NPM1,BRD4,USP47,RAB11A,TAOK3,CDK5RAP3,ATF5,CTC1,SYF2,APP
GO_RNA_PHOSPHODIESTER_BOND_HYDROLYSIS	0.408514	1.71967	0	0.074752	120	70	DCPS,TSEN2,HRSP12,RRS1,EXOSC2,EXOSC3,DGCR8,FEN1,ISG20L2,CSTF2,SMG6,NCBP1,RNASEH2A,RRP36,PARN,NOL9,EXOSC8,ELAC2,CNOT7,POP7,CSTF2T,TUT1,DIS3,WDR33,EIF2C1,POP4,DROSHA,RNASEH1,NCBP2,PDE12,EDC3,APEX1,RNASEH2C,MRPL44,DIS3L2,BOP1,EXOSC10,RPP21,RPS21,PCF11,CSTF1,EXOSC5,CPSF2,CNOT2,TSEN54,CNOT6,ERI3,KIAA0391,DCP2,CNOT1,RNASET2,EIF2C3,NOP14,NOB1,EIF2C2,PNPT1,ABT1,XRN2,REXO2,ISG20,CNOT6L,CCRN4L,MOV10,TSEN34…
GO_GLIOGENESIS	-0.465775	-1.48144	0.0394737	0.0748801	175	74	FN1,PTPN11,NF2,PICK1,ERCC2,GPR56,C11orf9,MAPK1,ANXA1,CDK6,ABL1,DAB2IP,GSTP1,CDKN2C,CSK,SOD1,GLI3,AKT2,CDK5,EIF2B1,PAFAH1B1,SCRIB,MAPK3,AKT1,MBOAT7,SOCS7,NF1,MMP14,CTNNB1,KRAS,HDAC10,SOX9,LYN,MAP2K1,NFIB,HMBS,NAB1,EIF2B2,PTEN,GSN,PARD3,CNP,RTN4,CLU,SKI,MPP5,SIRT2,EEF2,STAT3,PHGDH,TGFB1,ILK,TSPO,VIM,CD9,TFAP2A,DAG1,NAB2,LIF,EIF2B5,DUSP10,LAMB1,FA2H,LAMB2,MED12,HEXB,NDRG1,EIF2B4,ERBB3,GPC1,ERBB2,NOT…
GO_PROTEIN_OLIGOMERIZATION	-0.412749	-1.48083	0.0107527	0.0750875	434	217	HIST1H4A,HIST1H3B,HIST1H3C,HIST1H4H,KCTD15,HIST1H3A,HIST1H4C,RAD51,RRM2,COL1A2,HMOX1,KCTD18,DCTPP1,ACACA,HIST1H4B,DPYSL3,RRM1,EHD1,PPAT,COL1A1,HSD17B10,CBR4,VCP,RBMX,C10orf2,KCTD10,TK1,SHMT1,TOR2A,TNFRSF9,ADSL,NUDT21,GOPC,APOA1BP,FH,PPP5C,CAV1,ATPIF1,FLOT1,BCL10,SKIL,TOR1A,TOR1B,DHRS4,CHMP4A,CHMP3,XRCC6,PRKAA1,HLA-DRB1,HPRT1,ANXA2,DNM1L,NACC2,ANXA6,SPAST,ALDH18A1,ASL,CHMP2A,HIST1H3E,SEPT11,TP53,M…
GO_SOMATIC_DIVERSIFICATION_OF_IMMUNE_RECEPTORS	0.610931	1.69178	0.0277778	0.0751095	42	18	LIG1,UNG,LIG3,EXOSC3,HSPD1,HMGB1,MSH2,HMGB2,PRKDC,RNF168,NBN,CTNNBL1,MSH6,LIG4,PMS2P5,TCF3,SWAP70,ADAR
GO_POSITIVE_REGULATION_OF_CELLULAR_RESPONSE_TO_TRANSFORMING_GROWTH_FACTOR_BETA_STIMULUS	-0.593913	-1.48044	0.106061	0.0752089	24	18	MEN1,THBS1,RNF111,SNW1,ING2,SMAD4,GIPC1,HIPK2,ADAM17,FLCN,TGFB1I1,STK11,CDKN2B,SDCBP,FURIN,DAB2,TGFBR3,NPNT
GO_REGULATION_OF_G_PROTEIN_COUPLED_RECEPTOR_PROTEIN_SIGNALING_PATHWAY	-0.528687	-1.48011	0.0746269	0.07533	127	38	PDCL,CALM3,ATP2B4,METAP2,CALM1,MGRN1,PHB,CALM2,ECE1,GSK3A,GRK5,PRMT5,UBQLN2,FNTA,PPP1R9B,METAP1,ARRB2,GPSM1,NMT1,YWHAB,DYNLT1,DTNBP1,CAV2,ADRBK1,MGLL,ITGB1,TULP3,IL8,FNTB,GRK6,USP33,ARRDC3,DNM2,USP20,ARRB1,KLK14,ADM,KLK6
GO_DOUBLE_STRAND_BREAK_REPAIR	0.402455	1.70133	0	0.0754997	165	91	HIST1H4A,HIST1H4H,RAD51C,MCM8,GINS2,HIST1H4C,RAD51,XRCC3,CDC45,RAD54B,TRIP13,PARP1,HIST1H4B,LIG3,TONSL,CDCA5,RAD51AP1,CDC7,POLA1,FAN1,RPA1,APTX,FEN1,SMC5,C9orf142,GINS4,DCLRE1B,EYA3,UBE2N,MSH2,VCP,RIF1,ACTR5,BAZ1B,RNF138,PRPF19,PSMD14,SFR1,PRKDC,MDC1,SHFM1,SWI5,RNF168,RECQL,SFPQ,SMARCA5,TP53BP1,SETX,XRCC6,UBE2V2,WHSC1,DNA2,NBN,INO80,ZFYVE26,SMC6,RPA2,BABAM1,NSMCE1,TDP2,PARP3,XRCC5,MRE11A,HERC2,RE…
GO_MITOTIC_NUCLEAR_DIVISION	0.315898	1.71795	0	0.0756614	361	250	HELLS,FBXO5,CDC6,SMC2,KIF4A,NCAPG,KATNA1,KLHL9,ESPL1,LMLN,RRS1,CDC27,ZWINT,ZWILCH,CDK1,MAD2L1,SMARCA4,NCAPH,CDCA5,GSG2,HAUS5,MAPRE1,KNTC1,KIFC1,CCNA2,BUB1B,BIRC5,NSL1,SMC5,YEATS4,VPS4A,ANLN,NUP43,CEP55,NSUN2,INCENP,CDK2,CLTC,PKMYT1,CEP57L1,CCNB2,NAA50,ZW10,CENPN,PLK1,CENPW,DSN1,RAN,DYNC1LI1,ANAPC7,MIS18BP1,NOLC1,ITGB3BP,PPP5C,ANAPC5,MYBL2,CHMP2B,KIF3B,NCAPD2,ARHGEF2,MAD1L1,MCMBP,SPC24,KIF20B,TUBG…
GO_POSITIVE_REGULATION_OF_STEM_CELL_PROLIFERATION	-0.538387	-1.47893	0.114286	0.0757744	61	24	ASPM,HMGA2,ZNF335,LRP5,LTBP3,GLI3,HIF1A,KDM1A,PDGFA,PDCD2,BMPR1A,EPCAM,CTNNB1,ATXN1L,SOX9,SIRT6,TBX3,VEGFA,IRS2,FBXW4,MYC,STAT1,BMP4,NOTCH1
GO_NEGATIVE_REGULATION_OF_RESPONSE_TO_EXTERNAL_STIMULUS	-0.463847	-1.47715	0.0114943	0.076773	274	102	NRP1,SCFD1,C1QBP,DAK,SIGIRR,CASK,UBASH3B,VPS13C,CHMP4A,THBS1,CLASP2,ANXA2,PPARG,CHID1,FEZ2,TRAF3IP1,TSPAN6,SERPINE1,GSTP1,MUL1,PHF23,CHMP4B,NFKB1,UBQLN4,SEMA4B,PDGFA,TNFRSF1A,MTOR,SEMA7A,UBQLN1,PLAU,PPM1B,PLAUR,PSMB4,GJA1,TYRO3,PHLDB2,SMAD3,MVK,GPX1,PLAT,THBD,SEC14L1,GBA,APOE,PCBP2,ITCH,TNFAIP3,ASH1L,GATA3,PTEN,CORO1B,NDFIP1,CD276,ANXA5,PRKCD,SIRT2,PINK1,NENF,TSC1,MAPK7,CLN3,SEMA5A,NT5E,CLASP1,CE…
GO_REGULATION_OF_PEPTIDASE_ACTIVITY	-0.415422	-1.47633	0.021978	0.0772634	392	177	DAPK1,CASP2,CASP3,CTSH,BCL2L12,TNFRSF10B,HSPD1,BIRC5,YWHAE,HMGB1,VCP,TRIAP1,RNF34,HIP1,AIFM1,PSMD14,RFFL,DNAJA3,FN1,ADRM1,CAV1,REST,HSPE1,PRELID1,BCL10,PERP,NGFRAP1,MDM2,BAK1,SLC11A2,TNFRSF10A,THBS1,SERPINH1,CASP8AP2,PPARG,PSME3,PRDX5,CST6,DLC1,BIRC2,PPM1F,DHCR24,UCHL5,NDUFA13,PAWR,PDCD5,ANP32B,SERPINE1,AKIRIN2,CSNK2A1,TFAP4,PRDX3,CYCS,BIRC6,PSMF1,MUL1,MICAL1,RPS3,SH3RF1,ARL6IP5,AKT2,PSME4,DDX3X,…
GO_ORGANOPHOSPHATE_CATABOLIC_PROCESS	-0.481169	-1.47606	0.0405405	0.0773774	113	50	UNG,DCTPP1,NUDT15,TDG,VCP,PDE8A,OGG1,DUT,PDE7A,SMPD4,HPRT1,MBD4,NUDT3,NUDT5,ITPA,DERA,ABHD12,INPP5K,MTMR2,PLA2G4B,IMPA1,PLCG1,PDXP,PNP,GDE1,GPX1,HINT1,INPP1,PDE2A,NUDT9,CAT,PTEN,NT5C,CNP,ENTPD4,AMPD3,SMPD1,NT5E,SAMHD1,MPG,INPP5E,PLA2G15,SMUG1,NT5C2,PDE4A,PNPLA6,LIPG,GDA,ENTPD2,NTSR1
GO_RESPONSE_TO_ORGANIC_CYCLIC_COMPOUND	-0.39098	-1.47556	0	0.0776485	917	407	IGFBP2,BYSL,RAD51,HMOX1,DHFR,CALR,RBM14,CASP3,ABCA1,CDK1,ACSL3,PSMB2,PIAS2,SRRT,GLI2,SDC1,PPP2R2A,EZH2,ADCY3,DGCR8,CCNA2,THRAP3,COL1A1,HMGB1,RBFOX2,MSX2,HNRNPD,CDK2,TK1,SHMT1,DTYMK,AXIN2,AIFM1,CAD,MKI67,SFR1,HMGB2,ERRFI1,SLC16A1,AQP3,DDX21,RAN,TXN2,FN1,HOMER1,ASS1,CALM3,ATP2B4,PPP5C,CALU,CAV1,REST,ANXA7,CALM1,OGG1,DNMT1,CDC5L,FLOT1,RALB,VGF,MED13,HNRNPA2B1,ROCK2,UBE2L3,MDK,MDM2,CBX3,SPARC,ASH2L,R…
GO_NEGATIVE_REGULATION_OF_CELL_DEVELOPMENT	-0.424765	-1.47566	0.025974	0.077672	303	127	RTN4R,KATNA1,CALR,THY1,DPYSL3,NRP1,EIF4E,STRAP,LSM1,ITM2C,DGUOK,PRPF19,RNF6,HMG20A,CAV1,REST,KANK1,ARHGEF2,PPP3CA,CDK5RAP2,JAG1,ASPM,SDHAF2,ASAP1,YWHAH,PPP2CA,PSEN1,GDF11,CTDSP1,GPR56,PLK2,MIB1,GSK3A,ARHGEF1,DAB2IP,TJP2,HDAC2,GLI3,CDK5,RCC2,CARM1,PAFAH1B1,GSK3B,ITGB1BP1,EIF4ENIF1,PCM1,SEMA4B,MAD2L2,SEMA7A,SNAPIN,GAK,LRP1,HNF1B,RHOA,BMPR1A,RAB7L1,CORO1C,ZNF706,FKBP4,NF1,CTNNB1,DDX6,APOE,RAP1GAP2,S…
GO_REGULATION_OF_ENDOTHELIAL_CELL_MIGRATION	-0.467615	-1.47532	0.0422535	0.0777389	114	59	NRP1,EMP2,HMGB1,PRKCA,ROCK2,SPARC,THBS1,SASH1,ITGB3,PDPK1,DAB2IP,SH3BGRL3,MET,HSPB1,STC1,ITGB1BP1,FOXP1,AMOT,AAMP,EPHA2,PLCG1,PDCD6,AKT1,PDCD10,RHOA,MAPK14,SYNJ2BP,NF1,APOE,CSNK2B,BMPR2,MAP2K5,GATA3,RHOB,AMOTL1,PTK2,SP100,SEMA5A,PRCP,TGFB1,CIB1,NRP2,VEGFA,HDAC7,CCBE1,NR2F2,PTGS2,SCARB1,PRKD2,ZC3H12A,BMP4,SRPX2,BCAS3,KLF4,ANXA3,NOTCH1,HDAC5,PDGFB,EFNA1
GO_CELLULAR_RESPONSE_TO_ALCOHOL	-0.497001	-1.47536	0.0609756	0.077772	115	54	RAD51,ABCA1,CCNA2,MSX2,HNRNPD,AIFM1,ERRFI1,ASS1,ADCY7,SPTBN2,ROCK2,CBX3,AACS,H2AFZ,PRKAA1,LRP6,HNRNPK,FECH,NRIP1,PAWR,TNC,TFAP4,HNRNPU,VDR,KIAA0146,SRD5A1,CASP9,RUVBL2,EGFR,INHBA,EP300,MSN,ITGA2,CTNNB1,LRP8,HMGCS1,HMBS,ELK1,CYP24A1,ITGB1,KAT5,TGFB1,KLF9,CTNNA1,NCOA3,KLF6,ATP2B1,PIM1,OSBPL7,KLF4,ADAMTS1,FBXO32,JUP,CDH1
GO_POSITIVE_REGULATION_OF_LYMPHOCYTE_DIFFERENTIATION	-0.522806	-1.4745	0.0769231	0.0781515	80	28	GLI2,ITPKB,ANXA1,HLX,SYK,GLI3,PNP,ATP11C,XBP1,MMP14,AP3B1,GATA3,SART1,IL4R,GAS6,BAD,TGFB1,ZBTB1,RIPK2,RARA,AXL,AP3D1,PCID2,STAT5B,PRDM1,ADAM8,TNFSF9,PRKCZ
GO_MYELOID_LEUKOCYTE_MIGRATION	-0.610165	-1.47346	0.0327869	0.0786256	99	18	CXCL3,ANXA1,NUP85,SYK,GBF1,JAGN1,RAC1,ITGA1,PIP5K1C,VEGFA,IL8,IL17RA,ARHGEF5,RPS19,LGALS3,STAT5B,CXADR,PDGFB
GO_NUCLEOTIDE_PHOSPHORYLATION	-0.537763	-1.47307	0.0735294	0.0788152	61	28	DTYMK,GAPDH,PGAM1,NME3,AK4,CMPK1,OGDH,ENO1,AK1,GPI,LDHA,CMPK2,GALK1,AK2,PFKL,PNKP,ALDOC,PGK1,HK2,HK1,PGM1,PFKFB2,PFKFB4,TPI1,PFKP,ENO2,PFKFB3,NME4
GO_POSTREPLICATION_REPAIR	0.512304	1.67829	0	0.0791347	54	38	RFC3,DTL,PCNA,RFC4,RFC2,CCDC111,RPA1,KIAA0101,RFC5,UBE2N,MSH2,VCP,POLD3,POLD2,POLH,REV3L,WDR33,UBE2V2,USP10,RPA2,NSMCE1,RFC1,UFD1L,UBA7,UBE2B,HLTF,MAD2L2,UBA52,UBB,RPS27A,TRIM25,POLD1,UBE2A,NPLOC4,POLD4,ZBTB1,UBE2L6,ISG15
GO_CELL_DIFFERENTIATION_INVOLVED_IN_EMBRYONIC_PLACENTA_DEVELOPMENT	-0.622579	-1.47062	0.0821918	0.0800287	25	16	GRHL2,SENP2,STK3,AKT1,STK4,DNAJB6,KRT8,FZD5,E2F7,NR2F2,LIF,SNAI1,PRDM1,KRT19,ST14,MDFI
GO_EMBRYONIC_ORGAN_MORPHOGENESIS	-0.43168	-1.47057	0.0114943	0.0800287	279	89	GRHL2,WNT11,NRP1,CHST11,GLI2,FRS2,IFT52,NDST1,MTHFD1,STIL,SATB2,SLC39A3,PKD2,HIPK1,PSEN1,PTK7,FZD6,TMED2,MAPK1,YAP1,MIB1,HLX,C2CD3,DLG1,FLVCR1,SOD1,SETD2,GLI3,TGFBR1,NIPBL,SCRIB,HOXB6,MTHFD1L,ARID1A,HIF1A,MAPK3,EPHA2,SRF,HNF1B,RPL38,GJA1,SMAD3,SMAD2,MMP14,MICAL2,CTNNB1,EPHB2,RDH10,SOX9,SLC39A1,HOXB7,ENG,GATA3,MFAP2,RAC1,ACVR1,DVL2,AHI1,PHACTR4,SPRY2,INSIG2,EIF4A3,KDM2B,SEC24B,DVL3,HIPK2,SIX4,CELS…
GO_KIDNEY_EPITHELIUM_DEVELOPMENT	-0.629373	-1.94248	0	0.0803558	125	46	WNT11,SDC1,EFNB2,FMN1,PKD2,JAG1,GDF11,SMAD5,DLG1,GZF1,GLI3,HNF1B,SMAD4,SMAD3,EPCAM,SMAD2,SDC4,ACAT1,CTNNB1,SMAD1,SOX9,CTNNBIP1,CAT,GATA3,AHI1,IQGAP1,PKD1,MYO1E,TGFB1,ILK,SMAD7,PODXL,ARG2,RARA,LAMA5,WNT7B,LAMB2,LGR4,MYC,BMP4,TACSTD2,NOTCH1,NPNT,BMP7,CALB1,FOXD1
GO_SECRETION_BY_CELL	-0.407154	-1.46743	0.0212766	0.0814623	486	188	SEPP1,RABEPK,ABCA1,RAB8B,SCFD1,F2RL1,EXOC5,VPS33B,HMGB1,CASK,SNCG,DNAJC5,VPS45,TXLNA,FN1,CALM3,PDZD11,SNAP29,USE1,SEC22A,CALM1,VAMP8,VGF,PPP3CB,ERP29,SPARC,SYT7,PIK3C2A,THBS1,CD63,PSEN1,BAIAP3,LLGL1,ITGB3,CALM2,RAB13,PCSK6,TMED10,VPS33A,ANXA1,WDR1,MYH10,UBE2Q1,CANX,SERPINE1,LIN7C,NSF,SEC22B,FLNA,SYK,SOD1,RAB8A,VPS41,MYO5A,CDK5,GNPTAB,HABP4,PAFAH1B1,STXBP1,SCRIB,ECM1,S100A13,FOXP1,YKT6,RAB11FIP2,V…
GO_RIBONUCLEOSIDE_DIPHOSPHATE_METABOLIC_PROCESS	-0.510631	-1.46721	0.0526316	0.0814738	64	34	CARD11,CASK,GAPDH,PGAM1,NUDT5,DLG1,TJP2,AK4,MPP1,OGDH,ENO1,AK1,GPI,NUDT9,LDHA,GALK1,ENTPD4,AMPD3,AK2,PFKL,BAD,ALDOC,PGK1,HK2,HK1,PGM1,PFKFB2,AK3,PFKFB4,TPI1,PFKP,ENO2,PFKFB3,ENTPD2
GO_CIRCADIAN_REGULATION_OF_GENE_EXPRESSION	-0.500931	-1.46732	0.084507	0.0814908	57	41	KDM5A,PPP1CC,MYBBP1A,PRKCDBP,NRIP1,RAI1,PRMT5,PPP1CA,GFPT1,HDAC2,HNRNPU,MLL,CLOCK,HDAC1,ARNTL,TOP1,CRY2,ADK,HNF1B,ATF4,ZFHX3,NPAS2,OGT,CCRN4L,PML,PPP1CB,CSNK1D,MTA1,BHLHE40,NAMPT,SIRT1,AHR,LGR4,NR1D1,PER3,PPARA,NCOA2,CSNK1E,RELB,PER1,ID2
GO_RRNA_METABOLIC_PROCESS	0.370218	1.66839	0	0.0818452	255	192	BYSL,RPL22,EMG1,C1D,DCAF13,UTP15,RRS1,MRPS11,RPF1,PNO1,EXOSC2,UTP23,NOL11,WDR36,EXOSC3,RPL23A,MPHOSPH6,WDR75,KRR1,MPHOSPH10,ISG20L2,HEATR1,NOP2,SRFBP1,PDCD11,EBNA1BP2,FCF1,RRP7A,CIRH1A,NOP10,NOP58,PA2G4,TFB2M,MRTO4,FTSJ2,RRP36,RPL6,NOL9,NOL6,DKC1,EXOSC8,TEX10,DDX21,NOLC1,SUV39H1,MKI67IP,PES1,UTP6,NOP56,NOL8,WDR12,RPL27,RRP1B,RPL26L1,RPS14,SKIV2L2,BMS1,UTP3,WBP11,NOC4L,RPS13,DIS3,RPL15,RPL37,DDX49…
GO_ORGANELLE_FISSION	0.320338	1.66831	0	0.0818452	496	300	HELLS,FBXO5,RAD51C,CDC6,RAD51,XRCC3,SMC2,RAD54B,KIF4A,NCAPG,KATNA1,FANCD2,KLHL9,ESPL1,LMLN,RRS1,HSPA2,TRIP13,CDC27,EREG,ZWINT,ZWILCH,CDK1,MAD2L1,SMARCA4,NCAPH,CDCA5,GSG2,HAUS5,ADCY3,MAPRE1,KNTC1,KIFC1,CCNA2,BUB1B,ACTR3,BIRC5,NSL1,SMC5,YEATS4,VPS4A,ANLN,NUP43,CEP55,NSUN2,MSH2,INCENP,CDK2,CLTC,PKMYT1,CEP57L1,CCNB2,NAA50,MTFR1,ZW10,CENPN,MKI67,PLK1,CENPW,DSN1,RAN,DYNC1LI1,COX10,ANAPC7,MIS18BP1,NOLC1…
GO_NEGATIVE_REGULATION_OF_ION_TRANSPORT	-0.485715	-1.46594	0.0895522	0.0820133	127	44	CALM3,CAV1,CALM1,PKD2,YWHAQ,THBS1,CALM2,STK39,PAWR,COMMD1,ACSL4,ARL6IP5,AKT2,STC1,INPP5K,MTOR,FMR1,FKBP1A,UBQLN1,MAOB,AKT1,FAM115C,TRIM27,ATF4,SLC30A1,GSTO1,APOE,PACSIN3,NEDD4,CAB39,ICAM1,SRI,PPIF,TGFB1,OXSR1,CRBN,GRK6,PTGS2,NEDD4L,SUMO1,IRS2,SLC9A3R1,SERPINE2,NTSR1
GO_REGULATION_OF_IMMUNE_EFFECTOR_PROCESS	-0.416614	-1.4651	0.0113636	0.0824027	424	179	TRIM15,HIST1H3B,HIST1H3C,HIST1H3A,HMOX1,UNG,RFWD3,SNRPD1,CHAF1B,C1QBP,EXOSC3,HSPD1,F2RL1,DAK,HMGB1,ATP6V1H,AP2S1,EIF2S1,FAM13B,PRKDC,AP1B1,AP1M1,VAMP8,BCL10,PPP3CB,AP1S1,MDH1,TMEM39A,SNX4,LSM4,PHB,ZC3HAV1,HIST1H3E,BIRC2,MB21D1,WHSC1,NUP93,FGFBP1,ANXA1,TRAF3IP1,FXR2,HLX,TSPAN6,PDPK1,ELMOD2,AP1G1,PHB2,YIPF1,IST1,MRPS10,CREB3,MUL1,SNRPB,SYK,ALPK1,APOBEC3G,PEX13,SNX6,AP2A1,PVR,HIST1H3J,AP2M1,ARRB2,SN…
GO_POSITIVE_REGULATION_OF_CELL_CYCLE_PHASE_TRANSITION	0.459405	1.66238	0	0.0835979	68	48	FBXO5,RAD51C,CDC6,CDC45,ESPL1,CDCA5,CDC7,BIRC5,SMC5,PLK1,MDM2,FAM83D,VPS4B,NACC2,UBE2C,RB1,ANXA1,PLRG1,ANAPC10,CCND1,APEX1,CUL4B,CDK4,CUL3,PHB2,DLGAP5,RCC2,DDX3X,RDX,TMOD3,SIN3A,RAB1A,DBF4B,MEPCE,NSMCE2,NPM1,BRD4,GORASP1,CREBBP,ANKRD17,RAB11A,UBE2E2,CUL4A,PTEN,TGFB1,CDK10,APP,GOLGA2
GO_NEGATIVE_REGULATION_OF_PROTEIN_SERINE_THREONINE_KINASE_ACTIVITY	-0.451764	-1.46282	0.0487805	0.0838214	126	84	CASP3,SPRED2,APC,MEN1,PLK1,SPRED1,STK38,CAV1,CHORDC1,PPP2CA,UBE2C,DUSP18,LATS1,PKIA,PTPN1,LRP6,PRKAR2A,FBXO31,PTPN22,LRP5,ANAPC10,ABL1,DNAJA1,CUL3,DAB2IP,GSTP1,TFAP4,CDKN2C,DUSP7,KAT2B,GPS1,HSPB1,MBIP,GSK3B,INPP5K,YWHAG,SFN,H2AFY,DUSP6,AIDA,NF1,GBA,APOE,LYN,TNFAIP3,GPS2,PTEN,CDKN2D,DUSP16,DUSP14,SPRY2,PRKAR1A,PRKCD,CDK5RAP3,MAPK7,SMPD1,FBXO7,DUSP3,DUSP22,CIB1,PPP2R1A,HMGCR,PTPRJ,TP73,HIPK3,NR2F2,…
GO_NEGATIVE_REGULATION_OF_NUCLEOCYTOPLASMIC_TRANSPORT	-0.507718	-1.46233	0.0714286	0.0839822	71	48	TONSL,RAB23,AXIN2,PKD2,PSMD10,PKIA,KEAP1,CCDC22,MDFIC,NUP153,TPR,DAB2IP,FBXW11,CREB3,G3BP2,EMD,CDK5,GSK3B,MTOR,WWTR1,TXN,FAF1,PPM1B,NFKBIB,RANGAP1,PARK7,NF1,PDE2A,BARD1,GAS6,SRI,SP100,MAPK7,PKD1,AKAP1,PPM1A,CYLD,MXI1,NFKBIA,LITAF,SNAI2,NOV,FAM89B,ZC3H12A,SLC9A3R1,PARP10,MDFI,BMP7
GO_NEGATIVE_REGULATION_OF_IMMUNE_RESPONSE	-0.51928	-1.46197	0.057971	0.0841809	121	39	HMOX1,DNAJA3,PPP3CB,PPARG,ANXA1,HLX,MUL1,TRAFD1,ARRB2,PSMB4,TRIM27,TYRO3,GPX1,RC3H1,LYN,TNFAIP3,NDFIP1,IL4R,NLRC5,STAT6,DUSP22,TGFB1,MICA,BST2,NR1H2,IFI16,BCR,RABGEF1,ADAR,DUSP10,RPS19,LGALS3,C10orf54,PTPN6,HLA-E,TAP1,BCL6,IL27RA,HLA-A
GO_LEUKOCYTE_CELL_CELL_ADHESION	-0.436377	-1.46165	0.0465116	0.0842849	255	92	RPL22,CARD11,HSPD1,F2RL1,ROCK1,HMGB1,PRKDC,DNAJA3,CERCAM,NCK1,ITPKB,PPP3CA,PPP3CB,DDOST,PSEN1,TSTA3,CCND3,PTPN22,ANXA1,CDK6,IFNAR1,KIF13B,ABL1,DLG1,MYH9,SYK,GLI3,FOXP1,RPS6,ELF4,FADD,STOML2,FKBP1A,LIG4,RAB27A,BRAF,SRF,ATG5,OLR1,ZFP36L2,SMAD3,MSN,PKNOX1,BAX,ITGA5,ZFPM1,CTNNB1,RC3H1,CD151,GATA3,NEDD4,CD276,ICAM1,RC3H2,CADM1,FAS,TSC1,STAT6,PSMB10,RAC2,ADAM17,ITGB1,NT5E,JMJD6,TGFB1,MICA,NCSTN,FZD5,ZB…
GO_CELLULAR_AMINO_ACID_BIOSYNTHETIC_PROCESS	-0.510096	-1.45875	0.0694444	0.0859212	93	45	DHFR,ENOPH1,ATIC,AASDHPPT,MTHFD2,SHMT1,MTHFD1,CAD,MTRR,ASS1,PYCR2,SEPHS2,ATPIF1,GART,ALDH18A1,ASL,NAGS,PSPH,MTR,FPGS,BCAT2,GPT2,PYCR1,EIF2B1,MTHFD1L,APIP,ADI1,GOT2,AHCY,BCAT1,OAT,GLUD1,ASNS,EIF2B2,GOT1,PLOD1,PHGDH,SHMT2,DHPS,EIF2B4,GLUL,MRI1,GLS,PADI1,PSAT1
GO_FAT_CELL_DIFFERENTIATION	-0.518627	-1.45826	0.0769231	0.0861861	106	46	OSBPL11,TBL1XR1,ITGA6,LAMB3,AACS,HMGA2,PPARG,BSCL2,CCND1,GRK5,LRRC8C,TMEM120A,SENP2,AKT2,OSBPL8,NIPBL,GSK3B,PIAS1,SDF4,BNIP3,EP300,PSMB8,GPX1,SOCS7,ZNF516,TCF7L2,ERAP1,SREBF1,CBY1,ERO1L,CTBP1,ATF5,ATF2,CTBP2,ARID5B,PTGS2,SIRT1,MED1,METRNL,BBS2,SNAI2,INSR,KLF4,PRDM16,EGR2,NR4A1
GO_POSITIVE_REGULATION_OF_CELL_GROWTH	-0.470754	-1.45618	0.025	0.0871767	148	76	EXOSC2,NRP1,TAF9B,NCBP1,CDC42,ADNP,TWF2,HBEGF,DDX39B,FGFR1OP,FN1,NOL8,PSMD10,SUPV3L1,CRABP2,HNRNPK,MTPN,DERL2,INO80,CSNK2A1,IST1,MUL1,ACSL4,H3F3B,TGFBR1,DDX3X,PAFAH1B1,GSK3B,PIN1,SFN,H3F3A,RPS6KA1,MACF1,MTOR,SEMA7A,SRF,EGFR,AKT1,HDGFRP2,EP300,SLC9A1,GOLGA4,MMP14,TNFRSF12A,RPS6KA3,USP47,ADNP2,BMPR2,MAP2K5,RAB11A,SPHK1,MAP1B,KDM2B,ADAM10,LIMK1,ADAM17,SEMA5A,SMURF1,ITSN2,ILK,CIB1,VEGFA,EXOSC4,SEMA4D…
GO_CARTILAGE_DEVELOPMENT	-0.501997	-1.45608	0.0897436	0.0872523	147	51	CHST11,GLI2,COL1A1,MSX2,AXIN2,SATB2,IMPAD1,TGFBI,TYMS,SERPINH1,HMGA2,LRP6,IFT80,SMAD5,STC1,HIF1A,TIMP1,MAPK3,SRF,MEX3C,BMPR1A,MAPK14,COL27A1,ITGB8,SMAD1,SOX9,BMPR2,NFIB,EVC,PKD1,MEF2D,TGFB1,SNX19,CHSY1,CREB3L2,RARA,WNT7B,HYAL2,SNAI1,BBS2,FBXW4,SNAI2,RARG,ESRRA,CTGF,NOV,EIF2AK3,BMP4,CYR61,BARX2,BMP7
GO_DEOXYRIBONUCLEOTIDE_METABOLIC_PROCESS	0.562182	1.65794	0.025641	0.0874339	36	21	RRM2,UNG,NUDT15,TDG,RRM1,DGUOK,SHMT1,DTYMK,OGG1,DUT,TYMS,MBD4,DERA,ADK,TBPL1,NT5C,CMPK2,AK2,SAMHD1,MPG,SMUG1
GO_NEGATIVE_REGULATION_OF_CALCIUM_ION_TRANSPORT	-0.585902	-1.4557	0.0588235	0.0874413	51	19	CALM3,CALM1,PKD2,CALM2,PAWR,STC1,INPP5K,FMR1,FKBP1A,UBQLN1,TRIM27,SLC30A1,GSTO1,PACSIN3,ICAM1,SRI,TGFB1,PTGS2,NTSR1
GO_CENTROMERE_COMPLEX_ASSEMBLY	-0.541947	-1.45547	0.056338	0.0875358	48	28	HIST1H4A,HELLS,HIST1H4H,HIST1H4C,MLF1IP,CENPP,CENPO,HIST1H4B,CENPN,CENPW,MIS18BP1,ITGB3BP,SMARCA5,CENPF,HJURP,OIP5,POGZ,STRA13,MIS18A,RBBP7,RUVBL1,NPM1,CENPA,RBBP4,RSF1,HIST1H4E,HIST1H4L,HIST1H4D
GO_REGULATION_OF_GENE_EXPRESSION_EPIGENETIC	-0.416502	-1.45536	0.0215054	0.0875613	229	154	MYO1C,HIST1H4A,HIST1H2AM,HIST1H3B,HELLS,HIST1H3C,HIST1H2AH,HIST1H4H,HIST1H3A,HIST1H4C,HAT1,HIST2H2AB,ATAD2,TDG,POLR1E,HIST1H4B,ACTB,SRRT,MTF2,EZH2,DGCR8,BAZ1B,POLR2F,H2AFV,POLR1A,TWISTNB,HIST2H3D,GLMN,PRMT7,RBM4,LIMD1,DDX21,RAN,EED,SUV39H1,CNOT7,SUZ12,HIST1H2AC,TAF1B,DNMT1,RLIM,MYBBP1A,ASF1A,HNRNPA2B1,SMARCA5,MORF4L2,POLR2L,H2AFZ,EIF2C1,CTCF,ZNF335,HIST1H3E,HIST1H2AB,HIST1H2AD,DROSHA,DEK,CD3EAP,P…
GO_REGULATION_OF_ALCOHOL_BIOSYNTHETIC_PROCESS	-0.574484	-1.45371	0.102041	0.0884266	45	15	ACSL3,REST,PRKAA1,SOD1,VDR,NFKB1,SCAP,APOE,SREBF1,POR,LPCAT1,DHCR7,SNAI1,SNAI2,NTSR1
GO_REGULATION_OF_SECRETION	-0.414278	-1.4533	0.011236	0.088574	699	223	UCP2,HMOX1,ACSL3,RAB8B,SDC1,NDUFAF2,F2RL1,VPS4A,HMGB1,SNCG,TNFRSF9,IRS1,SLC16A1,GLMN,PRKCA,PFN2,FN1,REST,NCS1,PPP3CA,RAB15,VAMP8,RALB,TNFRSF21,TARDBP,PPIA,PPP3CB,SNF8,PTPN11,ERP29,CHMP3,SYT7,AACS,HLA-DRB1,CLASP2,SNX4,VPS4B,DNM1L,SLC25A5,PPID,HADH,LLGL1,RAB27B,CHMP2A,NCL,STK39,SERP1,RHBDD3,PTPN22,CREB1,LRP5,ANXA1,IFNAR1,ATP2A2,ABL1,PDPK1,AP1G1,ENSA,NSF,SYK,TRIM16,RAB2B,ACSL4,KCNN4,SNX6,CDK5,PSMD9,…
GO_ALPHA_AMINO_ACID_BIOSYNTHETIC_PROCESS	-0.517019	-1.4533	0.0571429	0.0886436	77	42	DHFR,ENOPH1,ATIC,AASDHPPT,MTHFD2,SHMT1,MTHFD1,CAD,MTRR,ASS1,PYCR2,SEPHS2,ATPIF1,GART,ALDH18A1,ASL,NAGS,PSPH,MTR,FPGS,PYCR1,EIF2B1,MTHFD1L,APIP,ADI1,GOT2,AHCY,OAT,GLUD1,ASNS,EIF2B2,GOT1,PLOD1,PHGDH,SHMT2,DHPS,EIF2B4,GLUL,MRI1,GLS,PADI1,PSAT1
GO_SIGNAL_RELEASE	-0.492429	-1.45024	0.0493827	0.0902191	173	54	CASK,DNAJC5,PDZD11,SNAP29,VGF,SYT7,PSEN1,BAIAP3,ANXA1,UBE2Q1,LIN7C,MYO5A,CDK5,STXBP1,SCRIB,RAB11FIP2,SNAPIN,PPT1,HNF1B,RAB1A,INHBA,SMAD2,NF1,UNC13B,STXBP3,RAB11B,SNAP23,LYN,HSPA8,GATA3,PPFIA1,SNAP47,WLS,SYTL1,PIP5K1C,STX4,RAB11FIP5,RAF1,SNX19,IL1RN,CAMK2G,TBX3,SYTL3,VAMP2,STX3,LTBP4,LPHN1,DVL1,PPFIA4,PPFIA3,EIF2AK3,ADM,SYT8,FOXD1
GO_POSITIVE_REGULATION_OF_ADAPTIVE_IMMUNE_RESPONSE	-0.520229	-1.45006	0.084507	0.0902612	73	27	UNG,EXOSC3,HSPD1,WHSC1,ANXA1,HLX,PVR,MSH6,FADD,GATA3,CLCF1,IL6ST,STAT6,TGFB1,FZD5,ZBTB1,STX7,EIF2AK4,RIPK2,B2M,SIRT1,PVRL2,HLA-E,PRKCZ,IL27RA,HLA-A,RSAD2
GO_RHO_PROTEIN_SIGNAL_TRANSDUCTION	-0.506916	-1.44935	0.1	0.0906325	50	32	COL1A2,ROCK1,ARHGEF11,ROCK2,CDC42EP1,EPS8L1,GPR56,CFL1,ARHGAP1,ARHGEF1,CHUK,ARHGAP5,CDC42EP3,RHOA,SYNJ2BP,GNA12,GNA13,TAX1BP3,PTPLAD1,RHOB,PHACTR4,ARHGAP29,LIMK1,CELSR1,RTKN,ARHGEF3,MYO9B,CDC42EP4,KIAA1598,BCL6,EPS8L2,RHOD
GO_NEGATIVE_REGULATION_OF_TRANSCRIPTION_FROM_RNA_POLYMERASE_II_PROMOTER	-0.395309	-1.4489	0	0.0909147	740	377	FRK,HIST1H1D,TRIB3,UHRF1,CALR,TDG,PARP1,E2F1,XPO1,SMARCA4,HCFC2,MTF2,RBL1,C1QBP,SMURF2,STRAP,GLI2,NFATC2,EZH2,E2F6,KDM5A,NFATC3,HDAC8,CDC73,ORC2,TAF9B,HMGB1,NSD1,MSX2,HIF1AN,CBX2,TBL1XR1,MEN1,REL,MEIS2,NFIA,PLK1,SATB2,PURB,HMG20A,DNAJA3,ZMYND8,EED,SUV39H1,MTA2,SUZ12,HIST1H1E,CAV1,NCK1,REST,ZNF174,RNF168,DNMT1,RLIM,RPS14,MED13,HNRNPA2B1,SFPQ,SKIL,DDX20,DR1,RCOR1,PSMD10,BCOR,MDM2,RTF1,SPEN,TBL1X,GA…
GO_REGULATION_OF_LYMPHOCYTE_MEDIATED_IMMUNITY	-0.50979	-1.44858	0.0972222	0.0910127	114	36	UNG,EXOSC3,HSPD1,HMGB1,PPP3CB,WHSC1,AP1G1,PVR,ARRB2,MSH6,FADD,GATA3,NDFIP1,CADM1,CLCF1,STAT6,SUPT6H,DUSP22,TGFB1,MICA,FZD5,ZBTB1,STX7,B2M,C10orf54,PTPN6,PVRL2,STAT5B,HLA-E,LAMP1,TAP1,BCL6,PRKCZ,IL27RA,HLA-A,RSAD2
GO_REGULATION_OF_INTERLEUKIN_6_PRODUCTION	-0.521438	-1.44817	0.0847458	0.091148	104	28	EREG,HSPD1,F2RL1,HMGB1,ARHGEF2,NCL,PTPN22,MAPK13,AKIRIN2,CSK,ARRB2,ADORA2B,SPON2,XBP1,GBA,TNFAIP3,GAS6,MYD88,TBC1D23,RIPK2,RABGEF1,DDX58,HYAL2,MAPKAPK2,ZC3H12A,TNFSF9,ARRB1,CYBA
GO_HEXOSE_CATABOLIC_PROCESS	-0.585475	-1.44736	0.0533333	0.091627	49	24	DAK,GAPDH,PGAM1,LRP5,FUT8,ENO1,GPI,GALK1,PFKL,BAD,ALDOC,GLB1,PGK1,HK2,HK1,PGM1,PFKFB2,PFKFB4,ALDH1A1,TPI1,PFKP,ENO2,PFKFB3,FUT1
GO_REGULATION_OF_SMALL_GTPASE_MEDIATED_SIGNAL_TRANSDUCTION	-0.427099	-1.4469	0.0111111	0.0918838	278	138	PLEKHG1,ABCA1,F2RL1,RAC3,CDC42,STAMBP,SHOC2,ARHGEF19,PLEKHG3,FAM13B,MYO9A,INPP5B,ARHGEF11,ITPKB,KANK1,ARHGEF2,FLOT1,SSX2IP,OCRL,EPS8L1,FBXO8,PIK3R2,ARHGAP11A,GPR56,DLC1,MAPKAP1,RALGAPB,PLEKHG2,ARHGAP1,ARHGAP11B,ARHGAP17,VAV2,ARHGEF1,CUL3,DAB2IP,MFN2,RACGAP1,GDI2,SIPA1L3,ARHGDIB,ARHGEF9,FOXM1,RDX,PLEKHG4,ARHGAP5,AMOT,RHOU,ARHGAP10,RASAL2,DNMBP,ECT2,AKAP13,FARP1,PDCD10,GBF1,GMIP,NOTCH2,DENND4B,RHOA…
GO_DEVELOPMENTAL_GROWTH_INVOLVED_IN_MORPHOGENESIS	-0.488916	-1.44616	0.0641026	0.0922122	104	51	WNT11,NRP1,FMN1,PPP3CB,SLC9A6,PTK7,LRP6,YAP1,ABL1,TNC,USP9X,CDK5,SPG11,CYFIP1,SEMA7A,HNF1B,RDH10,SOX9,COBL,MAP1B,SIRT6,SPRY2,TRIM28,IQGAP1,PLXNA1,ITGB1,TGFB1,PLXNB1,NRP2,EPB41L5,EIF2AK4,STK11,APP,DVL1,NDEL1,RAPH1,MED1,PLXNA3,WNT7B,CSF1,LAMB2,MED12,KDM5B,ALCAM,ULK1,RARG,CPNE1,BMP4,PRKCZ,NOTCH1,SEMA3F
GO_REGULATION_OF_MUSCLE_CELL_APOPTOTIC_PROCESS	-0.597128	-1.446	0.129032	0.0922902	43	15	HMOX1,CAV1,LRP6,PDPK1,GSK3B,ARRB2,BNIP3,BAG3,ILK,HMGCR,SIRT1,PDCD4,ZC3H12A,ARRB1,BMP7
GO_REGULATION_OF_RESPONSE_TO_WOUNDING	-0.419292	-1.44473	0.0357143	0.0929232	413	134	C1QBP,SRSF6,F2RL1,VPS33B,HMGB1,CASK,HBEGF,PRKCA,CAV1,KANK1,VAMP8,UBASH3B,NFE2L2,THBS1,CLASP2,ANXA2,SNX4,PPARG,PHB,CHID1,STK39,BIRC2,RHBDD3,MAPK13,ANXA1,VAV2,SERPINE1,PHB2,GSTP1,SYK,SETD6,SNX6,CLOCK,NFKB1,FOXP1,PDGFA,TNFRSF1A,SEMA7A,PSMA6,PLAU,ADORA2B,PLAUR,BRAF,USF1,PSMB4,GJA1,TYRO3,PHLDB2,MAPK14,SMAD3,ITGA2,MVK,GPX1,PLAT,RREB1,PARK7,THBD,STK24,ARFGEF1,GBA,APOE,TNFRSF12A,BRD4,F3,PDE2A,LYN,MAP2K1,…
GO_REGULATION_OF_ERYTHROCYTE_DIFFERENTIATION	-0.552433	-1.44486	0.0735294	0.0929489	36	24	RBFOX2,ACVR1B,HMGB2,PRMT1,CDK6,HIF1A,KDM1A,INHBA,ANKRD54,MAPK14,ZFPM1,LYN,KLF13,FOXO3,SMAP1,ARNT,P4HTM,LDB1,MED1,GAS2L1,STAT5B,GATA2,ISG15,ID2
GO_NEGATIVE_REGULATION_OF_CELL_PROLIFERATION	-0.395927	-1.44491	0.0103093	0.0929841	643	309	DHRS2,PKP2,FRK,CDC6,SMARCB1,HRSP12,WNT11,HMOX1,ETV4,CASP3,EREG,E2F1,IGFBP6,STRAP,MCC,PRKRIR,APC,CDC73,TFDP1,E2F3,MSX2,CASK,EFNB2,IFT52,MEN1,AXIN2,EEF1E1,TNFRSF9,SH3BP4,GLMN,DNAJA3,IFI30,NDRG2,CXCL1,AIMP2,CNOT7,S100A11,CAV1,HIST1H2AC,REST,MAD1L1,PKD2,ATPIF1,TNFRSF21,RNF41,DDX20,IFT122,NUPR1,NF2,SPARC,BAK1,ATP5A1,THBS1,HLA-DRB1,NACC2,CDKN3,CUL5,PPARG,PHB,MED31,GDF11,RB1,PBRM1,WDR77,GPR56,HIST1H2AB,…
GO_AMEBOIDAL_TYPE_CELL_MIGRATION	-0.45676	-1.44431	0.05	0.0932696	154	68	FERMT1,WNT11,S100A2,NRP1,EMP2,ANLN,TMEM201,HMGB1,EFNB2,SGPL1,EFNB1,PTPN11,CAP1,RAB13,LRP5,SYNE2,PKN2,WASF2,MYH9,TGFBR1,PAFAH1B1,AMOT,HIF1A,SEMA4B,SEMA7A,SRF,ZFAND5,GIPC1,PIP5K1A,RHOA,CORO1C,GPX1,PIK3CA,PKN1,LOXL2,KRT16,EPHB4,PTEN,PKN3,CORO1B,ACVR1,PHACTR4,AMOTL1,PTK2,ITGB1,PLEKHG5,SEMA5A,PML,ILK,VEGFA,EPB41L5,RIC8A,SEMA4D,ARID5B,PLXND1,LAMA5,SCARB1,PPARD,SEMA4C,SEMA3C,CYP1B1,STAT1,NOV,ID1,SEMA3F,…
GO_NEGATIVE_REGULATION_OF_NEURON_DIFFERENTIATION	-0.421797	-1.4439	0.075	0.0935317	191	84	RTN4R,KATNA1,CALR,THY1,DPYSL3,NRP1,EIF4E,LSM1,ITM2C,DGUOK,PRPF19,RNF6,HMG20A,CAV1,REST,KANK1,PPP3CA,CDK5RAP2,JAG1,ASPM,ASAP1,YWHAH,PSEN1,GDF11,CTDSP1,PLK2,MIB1,ARHGEF1,HDAC2,GLI3,CDK5,CARM1,PAFAH1B1,GSK3B,EIF4ENIF1,SEMA4B,SEMA7A,SNAPIN,GAK,LRP1,RHOA,RAB7L1,FKBP4,DDX6,APOE,RAP1GAP2,SPOCK1,EPHB2,SOX9,GORASP1,SPG20,PTEN,ZHX2,RTN4,CBFA2T2,LGALS1,GDI1,PTK2,ITGB1,PMP22,SEMA5A,CERS2,CIB1,VIM,TP73,EIF2AK…
GO_ARTERY_DEVELOPMENT	-0.47756	-1.44288	0.0958904	0.0941777	75	33	WNT11,NRP1,NDST1,PKD2,DCTN5,JAG1,NPRL3,ADAMTS6,MYH10,SNX17,GLI3,LUZP1,TGFBR1,TAB1,SRF,LRP1,AP2B1,NF1,APOE,BMPR2,ENG,LOX,SEC24B,SMAD7,VEGFA,RBPJ,PLXND1,DNM2,ZMIZ1,PRDM1,BMP4,NOTCH1,NOTCH3
GO_REGULATION_OF_OLIGODENDROCYTE_DIFFERENTIATION	-0.596236	-1.44264	0.111111	0.0942353	29	16	TNFRSF21,PPARG,WDR1,PRMT5,HDAC2,RHEB,MTOR,NF1,CTNNB1,SIRT2,TP73,DUSP10,SLC45A3,BMP4,NOTCH1,ID2
GO_NEGATIVE_REGULATION_OF_PROTEOLYSIS	-0.42622	-1.44251	0.0631579	0.0943101	329	135	BCL2L12,KIAA1967,MAD2L1,BUB1B,BIRC5,APC,YWHAE,TRIAP1,RNF34,ZW10,PLK1,RFFL,DNAJA3,MAD1L1,NGFRAP1,MDM2,THBS1,SERPINH1,PSEN1,CENPF,CHAC1,PRDX5,CST6,BIRC2,DHCR24,UCHL5,KLHL22,TPR,ZNF207,BUB1,SERPINE1,DAB2IP,CSNK2A1,PRDX3,HSP90AB1,BIRC6,TRIM39,IDE,PSMF1,MICAL1,PSMG2,SH3RF1,AKT2,CDK5,DDX3X,ECM1,ARRB2,SFN,TTK,RPS6KA1,TIMP1,MAD2L2,PAK2,PLAUR,CRIM1,BUB3,AKT1,GIPC1,EP300,PPP1R15A,PTTG1,PEBP1,GPX1,HERPUD1,P…
GO_NEGATIVE_REGULATION_OF_PHOSPHORUS_METABOLIC_PROCESS	-0.395609	-1.43988	0.0106383	0.0959379	541	282	RTN4R,TRIB3,THY1,CASP3,SPRED2,STRAP,MPHOSPH10,F2RL1,ROCK1,APC,YWHAE,PKMYT1,MEN1,TRIB2,PLK1,ERRFI1,PRKDC,PRKCA,FGFR1OP,DNAJA3,GMFB,CALM3,NDRG2,SPRED1,PPP5C,STK38,MKI67IP,CAV1,NCK1,CALM1,GRB10,RRP1B,TARDBP,UBASH3B,CHORDC1,ROCK2,PSMD10,NF2,BAK1,PPP2CA,PSEN1,UBE2C,DUSP18,ZMYND11,LATS1,CAMSAP3,PKIA,PPP2R4,MYO1D,PHB,PTPN1,CAMK2N1,CTDSP1,TIPRL,RB1,LRP6,CALM2,MASTL,STK39,BAG4,PRKAR2A,FBXO31,PTPN22,PPM1F,…
GO_HAIR_CELL_DIFFERENTIATION	-0.597489	-1.43892	0.0806452	0.0965086	35	15	JAG1,ERCC2,PLS3,SOD1,PAFAH1B1,SCRIB,SLC4A7,ERCC3,CTNNB1,RAC1,SEC24B,RBPJ,SLC9A3R1,NOTCH1,JAG2
GO_POSITIVE_REGULATION_OF_SECRETION	-0.424574	-1.4369	0.0449438	0.0977047	370	121	ACSL3,RAB8B,SDC1,F2RL1,VPS4A,HMGB1,GLMN,NCS1,RAB15,VAMP8,TARDBP,PPIA,PPP3CB,SNF8,PTPN11,SYT7,AACS,HLA-DRB1,CLASP2,SNX4,VPS4B,DNM1L,PPID,RAB27B,CHMP2A,NCL,SERP1,PTPN22,CREB1,IFNAR1,ABL1,AP1G1,SYK,TRIM16,RAB2B,KCNN4,CDK5,PSMD9,PHPT1,STXBP1,MCU,HIF1A,ADORA2B,RAB27A,RAB3GAP1,ATG5,RAB5A,SMAD4,VPS35,INHBA,ARF1,EP300,GJA1,MAPK14,PANX1,GOLPH3L,SDC4,NCOA6,XBP1,SRC,ATP6AP1,MAPK9,UNC13B,GLUD1,GSDMD,TCF7L2,D…
GO_ADHERENS_JUNCTION_ASSEMBLY	-0.582862	-1.43695	0.0508475	0.0977622	34	23	THY1,FERMT2,TBCD,HIPK1,DLC1,DLG5,PDPK1,TAOK2,TRIP6,RCC2,PIP5K1A,ITGA2,CTNNB1,ACTN1,PIP5K1C,SMAD7,CTTN,PTPRK,LAMA5,WHAMM,ARHGEF7,JUP,RHOD
GO_SERINE_FAMILY_AMINO_ACID_METABOLIC_PROCESS	-0.552107	-1.43621	0.101449	0.0978684	42	20	DHFR,SHMT1,MTHFD1,MTRR,SEPHS2,SLC25A32,GART,GCLC,PSPH,GCLM,APIP,AHCY,AHCYL1,EIF4A3,SARS,PHGDH,MPST,SHMT2,MRI1,PSAT1
GO_CELL_CYCLE_PHASE_TRANSITION	0.375943	1.6439	0	0.0978836	255	184	FBXO5,CDC6,MCM10,CEP41,MCM8,MELK,RRM2,CDC45,ORC6,PCNA,PRIM1,DHFR,CCP110,POLA2,MCM6,RANBP1,SKP2,CDC27,CDK1,E2F1,CDCA5,EIF4E,TUBA1A,CDC7,POLA1,PPP2R2A,HAUS5,E2F6,RPA1,MCM3,MAPRE1,BUB1B,BIRC5,PPAT,YWHAE,ORC2,IQGAP3,CEP78,ACVR1B,MCM4,CDK2,PKMYT1,CCNB2,PLK1,FGFR1OP,CALM3,TUBG1,TUBB,CALM1,PPP3CA,CDK5RAP2,UBE2L3,E2F4,TPX2,TYMS,MCM2,ORC3,CLASP2,CDC23,CCNH,AKAP9,UBE2C,CDKN3,LATS1,SPAST,CUL5,MNAT1,CETN2,RB…
GO_POSITIVE_REGULATION_OF_TUMOR_NECROSIS_FACTOR_SUPERFAMILY_CYTOKINE_PRODUCTION	-0.56133	-1.43626	0.09375	0.0979166	57	19	HMGB1,PIK3R1,ARHGEF2,THBS1,NCL,HDAC2,HSPB1,FADD,SPON2,RIPK1,CLU,MAVS,LY96,ARFGEF2,RIPK2,MAPKAPK2,HLA-E,ADAM8,CYBA
GO_REGULATION_OF_CELL_DEVELOPMENT	-0.377285	-1.43642	0.030303	0.0979181	836	358	RTN4R,ETV5,KATNA1,CALR,THY1,ENC1,DPYSL3,NRP1,CDK1,SRRT,FBXO22,C1QBP,WDR36,EIF4E,EIF4G1,STRAP,GLI2,EZH2,LSM1,ITM2C,ROCK1,COL1A1,DGUOK,RAC3,CDC42,ADNP,TWF2,PRPF19,DDX39B,AXIN2,SNX3,RNF6,HMGB2,UFL1,HMG20A,RRN3,FN1,ZMYND8,CAV1,REST,NCS1,KANK1,ARHGEF2,PPP3CA,UST,TNFRSF21,KIF20B,ROCK2,SKIL,CDK5RAP2,JAG1,NF2,SETX,ASPM,SDHAF2,ASAP1,YWHAH,SPEN,CRABP2,HMGA2,CLASP2,PPP2CA,PSEN1,PTK7,PPARG,ZNF335,GDF11,CTDSP…
GO_REGULATION_OF_NEURONAL_SYNAPTIC_PLASTICITY	-0.585951	-1.43555	0.0757576	0.0981092	49	16	NCDN,RAB8A,MLL,GSK3B,RAB3GAP1,NF1,APOE,UNC13B,KRAS,EPHB2,RAB11A,DBN1,NELF,SYNGAP1,PPFIA3,EGR2
GO_CYCLIC_NUCLEOTIDE_MEDIATED_SIGNALING	-0.565703	-1.43571	0.0806452	0.0981482	46	16	ADCY3,ADCY7,PDE7A,EIF4EBP2,ADCY9,DGKQ,APOE,SOX9,PDE2A,NUDT4,MAPK7,NDUFS4,GPR126,SLC9A3R1,ADM,ADCY6
GO_SCHWANN_CELL_DEVELOPMENT	-0.573249	-1.43508	0.15	0.098331	26	16	SOD1,AKT2,CDK5,AKT1,NF1,PARD3,SKI,MPP5,SIRT2,ILK,TFAP2A,DAG1,FA2H,LAMB2,MED12,NDRG1
GO_POSITIVE_REGULATION_OF_CALCIUM_ION_IMPORT	-0.59205	-1.43402	0.0967742	0.0990177	54	20	THY1,CASK,CALM3,CALM1,PKD2,CALM2,ABL1,PDPK1,STC1,PLCG1,BAX,GSTO1,HTT,SRI,TRPV3,ASPH,LGALS3,PDGFB,KIAA1199,NTSR1
GO_POSITIVE_REGULATION_OF_MITOTIC_CELL_CYCLE	0.387862	1.63854	0	0.0993697	123	80	FBXO5,RAD51C,CDC6,XRCC3,CDC45,ESPL1,RANBP1,EREG,CDK1,MAD2L1,CDCA5,EIF4E,CDC7,FAM178A,BIRC5,SMC5,PLK1,PRKCA,DYNC1LI1,KIF20B,PTPN11,MDM2,PHIP,VPS4B,NACC2,UBE2C,TGFA,RB1,USP22,EIF4EBP1,LRP5,PKN2,ANXA1,PLRG1,ANAPC10,CCND1,ABL1,TPR,APEX1,CUL4B,CDK4,CUL3,PHB2,CCNB1,DLGAP5,RCC2,DDX3X,PAFAH1B1,RDX,TMOD3,H2AFY,NUSAP1,SIN3A,RAB1A,DBF4B,MEPCE,NSMCE2,RPS6KB1,ASNS,BRD4,GORASP1,CREBBP,ANKRD17,RAB11A,UBE2E2,CUL…
GO_POSITIVE_REGULATION_OF_MAP_KINASE_ACTIVITY	-0.425631	-1.43251	0.0266667	0.0998056	207	93	CDK1,EZH2,MST1R,FRS2,IQGAP3,ZAK,DBNL,PTPN11,ERP29,TAB3,THBS1,SASH1,PRKAA1,PIK3CB,PSEN1,MAP3K9,TGFA,TAB2,PTPN1,MAPKAPK3,MAPK1,MDFIC,GAB1,MAPKAPK5,DAB2IP,DUSP7,CSK,MUL1,SYK,RPS3,SOD1,MAP3K6,SHC1,TAB1,PDGFA,MAPK3,MAP3K2,MAP4K5,UBA52,PAK1,ADORA2B,DUSP6,EGFR,PDCD10,UBB,MAPK14,DAXX,RPS27A,SRC,PKN1,KRAS,RIPK1,SPAG9,MAP2K5,MAP2K1,PTPLAD1,MAP3K11,DVL2,PEA15,CD81,TAOK3,ITGA1,MAP4K2,PDGFC,DVL3,TGFB1,ILK,MAP…
GO_CELL_CHEMOTAXIS	-0.48455	-1.43233	0.0547945	0.0998986	162	43	NRP1,HMGB1,HBEGF,HMGB2,CXCL1,CXCL3,RAB13,SBDS,ANXA1,NUP85,SYK,PARVA,ARRB2,EPHA2,GBF1,PIP5K1A,HOXB9,DOCK4,ENG,RAC1,CORO1B,PRKCD,ELMO2,ITGA1,PIP5K1C,GAS6,PLEKHG5,SEMA5A,VEGFA,ARHGEF16,IL8,IL17RA,ARHGEF5,RPS19,LGALS3,CXCL16,NOV,ANO6,ADAM8,CXADR,CXCL2,PDGFB,NR4A1
GO_NEGATIVE_REGULATION_OF_CELL_MORPHOGENESIS_INVOLVED_IN_DIFFERENTIATION	-0.470712	-1.43192	0.0909091	0.100252	117	47	RTN4R,THY1,NRP1,STRAP,RNF6,KANK1,PPP3CA,SDHAF2,YWHAH,PPP2CA,PSEN1,ARHGEF1,DAB2IP,CDK5,RCC2,GSK3B,ITGB1BP1,SEMA4B,MAD2L2,SEMA7A,RHOA,CORO1C,CTNNB1,EPHB2,GORASP1,SPG20,MFI2,PTEN,ACTN4,GBP1,RTN4,GDI1,PTK2,SEMA5A,SMAD7,SEMA4D,VASN,PLXNA3,SYNGAP1,SEMA4C,SEMA3C,STAT1,ID1,TACSTD2,SEMA3F,EFNA1,OVOL2
GO_NEGATIVE_REGULATION_OF_PEPTIDYL_TYROSINE_PHOSPHORYLATION	-0.556586	-1.43183	0.126984	0.100354	39	22	ERRFI1,FGFR1OP,CAV1,NF2,PPP2CA,PSEN1,GPRC5A,SNX6,IBTK,GNB2L1,PRKCD,PTK6,ZFYVE28,PPP2R1A,SEMA4D,HYAL2,SH3BP5,MVP,PTPN6,PRKCZ,CBLC,SRCIN1
GO_ION_TRANSPORT	-0.389597	-1.43154	0	0.100521	1262	386	SLC16A4,UCP2,CLCN3,UQCRQ,SLC25A25,ACACA,ABCA1,ACSL3,CACNB3,CLCC1,STIM2,SCP2,NDUFA4,EFHA1,CCDC90A,YWHAE,ATP5L,COX17,CASK,SLC44A2,NDUFA9,CDK2,ATP6V1H,CLTC,SLC36A1,TRIAP1,SLC1A4,SH3BP4,PVRL1,SLC16A1,SLC35B1,AQP3,ATP5I,SLC25A10,SLC35A1,SLC39A3,COX10,CALM3,PDZD11,ATP2B4,SLC23A2,ATP5G1,CAV1,ATP5J2,REST,ATP6V1D,SLC9A8,NCS1,IREB2,CALM1,PPP3CA,PRELID1,PKD2,SLC35A4,SLC2A6,COX6B1,SLC31A1,VDAC2,WWP1,SLC5A6,B…
GO_NCRNA_TRANSCRIPTION	0.416347	1.6368	0	0.100654	88	62	POLR1E,SRRT,GTF3C4,INTS7,POLR2D,TAF13,NCBP1,POLR2B,GTF2A2,POLR2F,PHAX,GTF3A,POLR2G,INTS12,GTF3C1,MKI67IP,INTS3,TAF1B,POLR2A,GTF3C2,GTF2A1,SP1,POLR2L,RPRD2,CCNT2,POU2F1,RPRD1A,NCBP2,CD3EAP,NPM3,GTF3C5,POLR2H,SNAPC1,GTF3C3,SNAPC3,SPIN1,RPRD1B,TAF11,KIAA0947,POLR2E,INTS1,INTS4,POLR2C,SNAPC4,TBP,POLR2J,CPSF3L,ELL,CDK9,CCNT1,ZNF143,GTF2E1,RPAP2,INTS8,GTF2F1,SIRT7,CCNK,GTF2F2,SNAPC2,ELL2,RNASEK,CDK7
GO_ADULT_LOCOMOTORY_BEHAVIOR	-0.516376	-1.43006	0.0869565	0.101368	80	29	SNCG,ARCN1,NTAN1,OXR1,GIGYF2,ABHD12,PAFAH1B1,ARRB2,HTRA2,GRIN2D,PPT1,PARK7,BTBD9,CSTB,CTNS,CNP,PUM1,ATP1A3,TBCE,MECP2,TSC1,HIPK2,EPS8,PBX3,APP,CLN8,NPC1,ID2,NTSR1
GO_LOCOMOTORY_BEHAVIOR	-0.456407	-1.4299	0.0909091	0.101451	181	53	SEPP1,CLN6,ETV5,SNCG,ARCN1,GMFB,PPP3CB,NTAN1,HPRT1,OXR1,GIGYF2,C12orf10,SOD1,PEX13,ABHD12,MYO5A,PAFAH1B1,ARRB2,HTRA2,GRIN2D,GAA,PPT1,STRN,UBA6,PARK7,BTBD9,CSTB,CTNS,PTEN,CNP,PUM1,VPS13A,FIG4,ATP1A3,ALS2,TBCE,MECP2,TSC1,HIPK2,CELSR1,MTA1,EPS8,PBX3,APP,CLN8,HEXB,NLGN2,NCOA2,ZNF385A,NPC1,ID2,NTSR1,CALB1
GO_INTRACELLULAR_RECEPTOR_SIGNALING_PATHWAY	-0.419631	-1.42764	0.0487805	0.102985	168	102	CALR,RBM14,PIAS2,THRAP3,RBFOX2,UBE2N,RNF34,RAN,MED13,RNF4,TAB3,YWHAH,EGLN2,SAFB,TRIP4,TAB2,PPARG,PHB,RB1,UBE3A,NRIP1,SNW1,DNAJA1,MED24,MED17,RNF14,MED4,TAF7,CHUK,TADA3,CARM1,VDR,TAB1,ARID1A,CRY2,PIAS1,UBA52,DDX54,NOTCH2,UBB,MED30,MED16,DAXX,UBR5,FKBP4,RPS27A,FHL2,NCOA6,SRC,CTNNB1,MLL5,ITCH,TNFAIP3,DCBLD2,ACTN4,NEDD4,IKBKB,KDM3A,LSM14A,CYP24A1,SP100,NCOA1,MAVS,STAT3,PML,KAT5,C1orf85,NR1D2,TGFB1I1,…
GO_REGULATION_OF_DENDRITE_MORPHOGENESIS	-0.505675	-1.42677	0.0869565	0.103528	74	34	PPP3CA,YWHAH,PQBP1,FBXO31,CFL1,OBSL1,CDK5,PAFAH1B1,GSK3B,RAP2A,RAB21,LRP8,GORASP1,EEF2K,CAPRIN1,PTEN,NEDD4,SIPA1L1,PDLIM5,CUL7,CUX1,NUMBL,MARCKS,BAIAP2,ILK,VAMP7,NELF,STK11,SEMA4D,ANAPC2,ANKRD27,ID1,EFNA1,SRCIN1
GO_REGULATION_OF_PROTEIN_OLIGOMERIZATION	-0.607485	-1.42547	0.131148	0.104311	35	19	DNM1L,TP53,IDE,GNB2L1,BAX,SRC,CLU,MMP1,FAS,PEX14,SNX9,CRBN,SORL1,CLDN7,BID,PMAIP1,PEX5,BCL2L11,BMF
GO_ASSOCIATIVE_LEARNING	-0.560421	-1.42555	0.0769231	0.104327	73	29	ADCY3,MEIS2,DEAF1,CREB1,CDK5,MLL,HIF1A,MTOR,BRAF,SRF,PPT1,TANC1,NF1,RIN1,KRAS,CTNS,ATP1A3,EIF4A3,MECP2,CLN3,ITGB1,HMGCR,IFT20,RIC8A,APP,CLN8,SYNGAP1,FOS,PPP1R1B
GO_EPITHELIAL_TO_MESENCHYMAL_TRANSITION	-0.550287	-1.4249	0.0677966	0.10472	56	28	WNT11,HNRNPAB,MSX2,ADAM15,FAM83D,HMGA2,LRP6,LIMS1,TGFBR1,GSK3B,HIF1A,SMAD4,CTNNB1,LOXL2,SOX9,RTN4,TRIM28,CUL7,TGFB1,EPB41L5,RBPJ,SNAI1,SNAI2,S100A4,TGFBR3,NOTCH1,EFNA1,BMP7
GO_REGULATION_OF_CALCIUM_ION_TRANSMEMBRANE_TRANSPORT	-0.525229	-1.42246	0.078125	0.106429	116	39	THY1,HSPA2,CACNB3,STIM2,CALM3,CALM1,PKD2,UBASH3B,TSPAN13,CALM2,ABL1,PDPK1,MYO5A,FMR1,SEPN1,FKBP1A,UBQLN1,PLCG1,CACNB1,ATG5,SLC9A1,BAX,GSTO1,HTT,LYN,DIAPH1,SRI,PRKACA,TGFB1,AHNAK,ATP1B1,ASPH,SUMO1,STIM1,PTPN6,BMP4,KIAA1199,NTSR1,CYBA
GO_MUSCLE_STRUCTURE_DEVELOPMENT	-0.410588	-1.42235	0.0114943	0.106484	432	161	PKP2,PTCD2,CALR,CDK1,NFATC2,SDC1,SGCB,HBEGF,DTYMK,GLMN,ACTG1,HOMER1,ASS1,CAV1,REST,PPP3CA,ASF1A,SKIL,NUPR1,JAG1,FXR1,CENPF,RB1,SERP1,MKL2,TPM1,MTPN,WDR1,TCF12,GTF3C5,MYH10,ATP2A2,HLX,CCNB1,EGLN1,MYH9,FLNC,MEF2A,OBSL1,EMD,CHUK,CDK5,SUV420H1,KLF5,ETV1,GSK3B,COPS2,ARID1A,CD164,TEAD4,KDM1A,TMOD3,MTOR,SEPN1,FKBP1A,SORT1,SRF,ATG5,CFL2,AKT1,AKAP13,EP300,ZFPM2,SLC9A1,MAPK14,BCL9L,GPX1,UBE4B,TANC1,FHL2,ZF…
GO_TRANSCRIPTION_ELONGATION_FROM_RNA_POLYMERASE_II_PROMOTER	0.392646	1.62458	0.0357143	0.106508	82	63	LEO1,SUPT16H,POLR2D,GTF2H3,TAF13,CDC73,TAF9B,NCBP1,POLR2B,TAF12,GTF2A2,POLR2F,POLR2G,TCEB3,ADRM1,POLR2A,GTF2A1,SSRP1,RTF1,POLR2L,CCNH,MNAT1,ERCC2,CCNT2,TCEB1,GTF2H5,NCBP2,TAF2,POLR2H,GTF2H4,IKBKAP,GTF2H1,TAF10,SETD2,TH1L,TAF11,POLR2E,POLR2C,TBP,ENY2,POLR2J,TCEB2,THOC7,ELL,ERCC3,TAF3,ELP3,CDK9,CCNT1,RDBP,GTF2E1,SUPT4H1,WHSC2,TAF1,TCEA1,GTF2F1,SUPT5H,CCNK,COBRA1,PAF1,GTF2F2,ELL2,CDK7
GO_REGULATION_OF_SYNAPSE_STRUCTURE_OR_ACTIVITY	-0.434105	-1.4217	0.0123457	0.10681	232	77	IGSF9,ETV5,CDC42,ADNP,PVRL1,NCDN,ZMYND8,VGF,PPP3CB,YWHAH,PICK1,PSEN1,UBE2V2,PLK2,CREB1,MAPK1,HNRNPK,CDC20,DAB2IP,RAB8A,PAIP2,CDK5,STXBP1,MLL,GSK3B,YWHAG,EIF4EBP2,FMR1,BRAF,RAB3GAP1,SRF,PPT1,GIPC1,ARF1,NF1,RIN1,APOE,UNC13B,KRAS,EPHB2,EEF2K,RAB11A,SNAP47,PTEN,NEDD4,SIPA1L1,CLSTN1,PDLIM5,STX4,MECP2,STAU1,PTK2,SIX4,DBN1,BAIAP2,VAMP2,STX3,ITPR3,LPHN1,EIF2AK4,NELF,APP,RARA,ANAPC2,AGRN,PTGS2,CLSTN3,SYNG…
GO_CYTOPLASMIC_PATTERN_RECOGNITION_RECEPTOR_SIGNALING_PATHWAY	-0.51594	-1.4216	0.149254	0.106856	33	22	UBE2N,TAB3,TAB2,CHUK,TAB1,UBA52,UBB,RPS27A,ITCH,TNFAIP3,IKBKB,LSM14A,MAVS,CYLD,IRF3,RIPK2,IRAK1,DDX58,NFKBIA,RELA,IRF7,IFIH1
GO_REGULATION_OF_CELLULAR_RESPONSE_TO_GROWTH_FACTOR_STIMULUS	-0.445057	-1.42136	0.0487805	0.106922	229	105	MYO1C,CHST11,SMURF2,STRAP,HSPA5,MSX2,CASK,MEN1,CAV1,GRB10,SKIL,SLC9A6,LEMD3,THBS1,CD63,PTPN1,ITGB3,PCSK6,RNF111,FGFBP1,SNW1,ABL1,PDPK1,DAB2IP,NEO1,ING2,SNX6,TGFBR1,PIN1,HIF1A,FBXL15,UBA52,MTMR4,DUSP6,TWSG1,SMAD4,PDCD6,GIPC1,UBB,SMAD3,BCL9L,SMAD2,RPS27A,PPP2R5B,ITGA5,EID2,CTNNB1,GLG1,BMPR2,CAV2,SPG20,XIAP,ENG,GATA3,ITGA3,NEDD4,SPRY2,SKI,MYOF,STUB1,SNX25,HIPK2,ADAM17,ZNF451,VEGFB,CTDSPL2,TGFB1,SMUR…
GO_NEGATIVE_REGULATION_OF_CELL_ACTIVATION	-0.456573	-1.42136	0.027027	0.107005	158	57	HMOX1,CASP3,HMGB1,GLMN,MAD1L1,TNFRSF21,UBASH3B,HLA-DRB1,RHBDD3,PTPN22,ANXA1,PAWR,HLX,DLG1,GLI3,MARCH7,PDGFA,INHBA,TYRO3,THBD,APOE,PKN1,RC3H1,ITCH,LYN,CD274,TNFAIP3,NDFIP1,CD276,IL4R,PRKAR1A,PRKCD,FAS,PELI1,FBXO7,PAG1,DUSP3,DUSP22,TGFB1,MICA,CYLD,BCR,RABGEF1,AXL,LGALS3,IRF1,C10orf54,PTPN6,PRDM1,ZC3H12A,BMP4,BCL6,ERBB2,SERPINE2,ID2,PDGFB,NRARP
GO_POSITIVE_REGULATION_OF_CHROMOSOME_SEGREGATION	0.514209	1.61998	0.047619	0.107187	25	22	FBXO5,CDC6,ESPL1,FAM178A,SMC5,PLK1,SFPQ,RB1,ANAPC10,CUL3,CCNB1,SMC6,DLGAP5,RCC2,H2AFY,RAB1A,NSMCE2,GORASP1,PTEN,SIRT2,BECN1,GOLGA2
GO_REGULATION_OF_I_KAPPAB_KINASE_NF_KAPPAB_SIGNALING	-0.410526	-1.42057	0.0470588	0.107395	233	126	CARD11,HMOX1,TNFRSF10B,F2RL1,UBE2N,SLC44A2,REL,DNAJA3,DDRGK1,PPP5C,BCL10,PSMD10,TNFRSF19,ZDHHC13,TMEM9B,ZMYND11,TAB2,ZC3HAV1,BIRC2,PLK2,CCDC22,ABL1,MIER1,GOLT1B,TBK1,TSPAN6,PDPK1,DAB2IP,FBXW11,GSTP1,MUL1,FLNA,G3BP2,CHUK,TRIP6,HSPB1,BTRC,ECM1,S100A13,FADD,TNFRSF1A,FKBP1A,UBA52,FAF1,PPM1B,ECT2,IKBKE,NFKBIB,AKAP13,RNF31,RHOA,CANT1,GJA1,TERF2IP,UBB,RPS27A,TRIM25,TMEM101,TRAF3IP2,CTNNB1,RIPK1,BRD4,RHO…
GO_NEURON_PROJECTION_EXTENSION	-0.547108	-1.41953	0.145161	0.108098	53	26	NRP1,PPP3CB,SLC9A6,USP9X,CDK5,SPG11,CYFIP1,SEMA7A,MAP1B,IQGAP1,PLXNA1,ITGB1,PLXNB1,NRP2,EIF2AK4,STK11,DVL1,NDEL1,RAPH1,PLXNA3,LAMB2,ALCAM,ULK1,CPNE1,PRKCZ,SEMA3F
GO_POSITIVE_REGULATION_OF_TRANSCRIPTION_FROM_RNA_POLYMERASE_II_PROMOTER	-0.362929	-1.4193	0	0.108172	1004	491	C10orf116,GRHL2,MAFG,GRHL1,ETV5,LEO1,UHRF1,SMARCB1,ATAD2,ETV4,RBM14,PARP1,PSMC6,E2F1,BCL2L12,PIAS2,SMARCA4,MTF2,RBL1,GLI2,NFATC2,PPRC1,ARF4,MTF1,PSMC3,NFATC3,F2RL1,SUB1,RPS6KA4,THRAP3,CDC73,HMGB1,TFDP1,HSPA5,ACVR1B,CASK,GTF2A2,RBMX,TBL1XR1,TRIAP1,WDR5,MEN1,KPNA6,REL,MEIS2,NFIA,HMGB2,TFAM,SATB2,PRKDC,PIK3R1,CAND1,MTA2,CNOT7,BLOC1S2,MYBL2,TOP2A,NCK1,REST,ITGA6,ARHGEF2,PPP3CA,PKD2,NUCKS1,MED13,TARDB…
GO_ATP_DEPENDENT_CHROMATIN_REMODELING	-0.490039	-1.41935	0.0769231	0.1082	74	49	HIST1H4A,HIST1H4H,HIST1H4C,SMARCB1,MLF1IP,CENPP,CENPO,HIST1H4B,ACTB,SMARCA4,CENPN,CENPW,MIS18BP1,ITGB3BP,MTA2,SMARCA5,SPTY2D1,ANP32E,HJURP,OIP5,STRA13,SMARCE1,SMARCD2,MIS18A,RBBP7,HDAC2,MBD2,PSME4,HDAC1,ARID1A,RUVBL1,CHD8,ACTL6A,VPS72,NPM1,SMARCA1,CHD4,SMARCC1,SMARCC2,CENPA,HNRNPC,ZNHIT1,NASP,RBBP4,RSF1,GATAD2B,HIST1H4E,HIST1H4L,HIST1H4D
GO_POSITIVE_REGULATION_OF_STAT_CASCADE	-0.594387	-1.41797	0.0491803	0.108948	73	18	HDAC2,TNFRSF1A,CSF2,ARL2BP,LYN,STAP2,CLCF1,PTK6,CRLF3,IL6ST,STAT3,ADIPOR1,VEGFA,LIF,CYP1B1,IL18,NOTCH1,AKR1B1
GO_REGULATION_OF_CELLULAR_RESPONSE_TO_TRANSFORMING_GROWTH_FACTOR_BETA_STIMULUS	-0.461483	-1.41755	0.112676	0.109103	99	59	CHST11,SMURF2,STRAP,HSPA5,MEN1,CAV1,SKIL,LEMD3,THBS1,RNF111,SNW1,PDPK1,ING2,SNX6,TGFBR1,PIN1,UBA52,MTMR4,SMAD4,GIPC1,UBB,SMAD3,BCL9L,SMAD2,RPS27A,EID2,GLG1,CAV2,ENG,ITGA3,SKI,STUB1,SNX25,HIPK2,ADAM17,ZNF451,TGFB1,SMURF1,PPM1A,FLCN,TGFB1I1,SMAD7,LTBP4,STK11,CDKN2B,SIRT1,VASN,CD109,DNM2,SDCBP,FURIN,DAB2,PMEPA1,FAM89B,PRDM16,TGFBR3,BAMBI,TRIM33,NPNT
GO_REGULATION_OF_JNK_CASCADE	-0.442601	-1.4176	0.0759494	0.109141	159	81	F2RL1,HMGB1,CDC42,ZAK,MEN1,DBNL,TNFRSF19,SASH1,MAP3K9,ZMYND11,PTPN1,PTPN22,TAOK1,MDFIC,GAB1,DNAJA1,DAB2IP,GSTP1,MUL1,SYK,RPS3,TAOK2,GADD45A,SH3RF1,MAP3K6,PAFAH1B1,STK3,RAP2A,MAP3K2,MAP4K5,PAK1,AKT1,DAXX,AIDA,MAPK8IP2,MAPK9,PKN1,RIPK1,DTNBP1,ITCH,SPAG9,MAP4K4,MINK1,GPS2,PTPLAD1,MAP3K11,DVL2,PINK1,TAOK3,MAP4K2,COPS5,DVL3,HIPK2,TRAF4,DUSP3,DUSP22,MAP2K7,AXIN1,FZD5,TP73,HIPK3,RIPK2,IGF1R,LTBR,PDCD4,D…
GO_MEIOTIC_CELL_CYCLE_PROCESS	0.419832	1.61729	0	0.109733	152	66	FBXO5,RAD51C,RAD51,XRCC3,SMC2,RAD54B,FANCD2,ESPL1,HSPA2,TRIP13,EREG,ADCY3,ACTR3,NSUN2,MSH2,CDK2,ZW10,MKI67,PLK1,TOP3A,TOP2A,NCAPD2,TUBG1,TUBGCP4,SMC4,ASPM,SMC1A,MASTL,TUBGCP3,SMC3,SGOL2,TMEM48,STRA13,MYH9,RAD1,ING2,ACTR2,MRE11A,UBE2B,MSH6,CCNB1IP1,PSMD13,LEPREL4,PTTG1,NCAPD3,RAD21,KIAA0196,TOP2B,TUBGCP5,PRKAR1A,KLHDC3,CDC25B,TUBGCP6,CKS2,UBR2,PPP2R1A,SUN1,HSF1,SPIRE1,TUBGCP2,BAG6,TDRKH,KIAA0430,G…
GO_REGULATION_OF_T_CELL_DIFFERENTIATION	-0.527993	-1.41646	0.117647	0.109766	107	36	CARD11,GLI2,HMGB1,ITPKB,PRELID1,ANXA1,HLX,CLPTM1,SYK,SOD1,GLI3,PNP,XBP1,RC3H1,AP3B1,GATA3,SART1,IL4R,SOS1,BAD,TGFB1,CYLD,ZBTB1,RIPK2,RARA,AP3D1,IRF1,STAT5B,BMP4,ADAM8,TNFSF9,BCL6,PRKCZ,ERBB2,SOX13,NRARP
GO_MISMATCH_REPAIR	0.574865	1.62054	0.0285714	0.109875	31	17	PCNA,LIG1,TDG,RPA1,MSH2,RNASEH2A,POLD3,POLD2,ABL1,RPA2,SETD2,MSH6,POLD1,XPC,PMS2P5,POLD4,TP73
GO_REGULATION_OF_GLIAL_CELL_DIFFERENTIATION	-0.537647	-1.4158	0.125	0.110225	59	27	CDK1,PRPF19,TNFRSF21,PPARG,WDR1,PRMT5,HDAC2,RHEB,MTOR,NF1,CTNNB1,SIRT2,CLCF1,MECP2,IL6ST,ATF5,TP73,MBD1,LIF,DUSP10,RELA,SLC45A3,BMP4,SERPINE2,NOTCH1,SPINT1,ID2
GO_POSITIVE_REGULATION_OF_GLIAL_CELL_DIFFERENTIATION	-0.63431	-1.41562	0.137931	0.110279	32	15	PRPF19,PPARG,PRMT5,HDAC2,RHEB,MTOR,CLCF1,IL6ST,TP73,LIF,RELA,SERPINE2,NOTCH1,SPINT1,ID2
GO_MODIFICATION_BY_SYMBIONT_OF_HOST_MORPHOLOGY_OR_PHYSIOLOGY	-0.527054	-1.41403	0.0571429	0.111374	45	29	KPNA2,KPNA3,TYMS,RRAGA,ZC3HAV1,VAPB,SUGT1,CPSF4,BCL2L1,KPNA1,KPNB1,SMAD3,HIPK2,BAD,ITGAV,KPNA4,TGFB1,CCNK,PABPN1,EIF2AK4,RXRA,DAG1,EIF2AK2,TNIP1,HYAL2,INSR,SLC25A6,ZC3H12A,BCL2L11
GO_HORMONE_METABOLIC_PROCESS	-0.455514	-1.414	0.103896	0.111411	164	48	DHRS2,RBP1,SCP2,PCSK7,HSD17B4,ALDH9A1,SCPEP1,BACE2,HSD17B12,SGPL1,CTSZ,FDX1,PTPN11,DHRS4,CRABP2,SAFB,FDXR,PCSK6,DGAT2,RETSAT,ECE1,TIPARP,IDE,SRD5A1,RDH14,ATP6AP2,PLEKHA1,RDH10,COMT,FDX1L,DGAT1,HSD17B7,SCARB1,MED1,STARD3,ALDH1A1,RDH5,RDH11,CYP1B1,FURIN,STAT5B,HSD17B11,DHRS3,SLCO4A1,ADM,AKR1B1,AKR1C1,KLK6
GO_EMBRYONIC_MORPHOGENESIS	-0.394178	-1.41398	0.0454545	0.11142	539	212	TRIM15,GRHL2,HOXC10,LEO1,WNT11,FRAS1,NRP1,CHST11,GLI2,CDC73,FRS2,MSX2,IFT52,NDST1,MTHFD1,STIL,DEAF1,SATB2,GLMN,FN1,SLC39A3,DLD,IMPAD1,PKD2,BCL10,KIF20B,HIPK1,IFT122,LAMB3,NF2,RTF1,CRABP2,HMGA2,PSEN1,ARFRP1,LATS1,PTK7,FZD6,ITGB3,LRP6,GRB2,DLC1,B9D1,TMED2,CTR9,LRP5,MAPK1,ECE1,ETS2,YAP1,TRAF3IP1,MIB1,ACD,HLX,CUL3,C2CD3,DLG1,ZBTB17,FLVCR1,SOD1,PFN1,C2orf49,SETD2,HDAC2,GLI3,LUZP1,COL6A1,TGFBR1,NIPBL,S…
GO_REGULATION_OF_TUMOR_NECROSIS_FACTOR_SUPERFAMILY_CYTOKINE_PRODUCTION	-0.526898	-1.41336	0.03125	0.111712	101	37	HMGB1,ERRFI1,PIK3R1,ARHGEF2,THBS1,NCL,PTPN22,GSTP1,HDAC2,HSPB1,ARRB2,FOXP1,FADD,SPON2,TRIM27,RIPK1,CD274,TNFAIP3,CLU,GAS6,MAVS,LY96,TSPO,ARFGEF2,TBC1D23,HSF1,RIPK2,RARA,AXL,GPNMB,MAPKAPK2,UBE2J1,ZC3H12A,HLA-E,ADAM8,ZFP36,CYBA
GO_REGULATION_OF_NERVOUS_SYSTEM_DEVELOPMENT	-0.381037	-1.41291	0.0108696	0.111828	750	302	RTN4R,ETV5,KATNA1,CALR,THY1,ENC1,DPYSL3,NRP1,CDK1,SRRT,WDR36,EIF4E,EIF4G1,GLI2,EZH2,LSM1,ITM2C,DGUOK,RAC3,ADNP,TWF2,PRPF19,SNX3,RNF6,PVRL1,HMGB2,UFL1,HMG20A,RRN3,FN1,ZMYND8,CAV1,REST,NCS1,KANK1,ARHGEF2,PPP3CA,UST,TNFRSF21,KIF20B,SKIL,IFT122,CDK5RAP2,JAG1,NF2,SETX,ASPM,ASAP1,YWHAH,SPEN,CRABP2,CLASP2,PSEN1,PTK7,PPARG,ZNF335,GDF11,CTDSP1,GPR56,PQBP1,KIDINS220,UBE2V2,C11orf9,OPA1,FBXO31,PLK2,CREB1,CF…
GO_MORPHOGENESIS_OF_EMBRYONIC_EPITHELIUM	-0.445492	-1.41293	0.0810811	0.111905	134	65	GRHL2,GLI2,IFT52,MTHFD1,STIL,DEAF1,GLMN,BCL10,KIF20B,IFT122,PTK7,FZD6,LRP6,DLC1,TMED2,MIB1,PFN1,SETD2,LUZP1,SCRIB,STK3,MTHFD1L,ARID1A,VASP,HIF1A,GRSF1,HNF1B,STK4,SDC4,CTNNB1,PLXNB2,RDH10,SOX9,COBL,GATA3,DVL2,ARHGAP35,PHACTR4,SKI,KDM2B,TSC2,SEC24B,TSC1,DVL3,PRKACA,CELSR1,TULP3,TGFB1I1,EPB41L5,TFAP2A,RARA,DVL1,LAMA5,WNT7B,MED12,SEMA4C,RARG,SHROOM3,LMO4,BMP4,SPINT1,ADM,JAG2,ST14,OVOL2
GO_MRNA_3_END_PROCESSING	0.417924	1.61348	0	0.112037	72	63	SRSF1,LEO1,SRSF7,SRSF6,POLR2D,PAPOLA,CSTF2,CDC73,UPF3B,NCBP1,U2AF2,DDX39B,NUDT21,RBM8A,FIP1L1,MAGOH,PABPC1L,CSTF2T,SRSF9,THOC3,MTPAP,U2AF1,TUT1,SRRM1,SRSF3,WDR33,CPSF6,NCBP2,SRSF2,THOC5,CHTOP,RNPS1,CASC3,CDC40,SLU7,GRSF1,PCF11,DDX39A,CSTF1,SYMPK,SRSF11,SLBP,CPSF2,CPSF7,THOC7,SARNP,PNPT1,ZC3H3,THOC2,AHCYL1,EIF4A3,POLDIP3,ZC3H11A,SRSF5,SSU72,THOC6,PABPN1,PABPC1,PAF1,CPSF1,APP,DHX38,SRSF4
GO_REGULATION_OF_VESICLE_MEDIATED_TRANSPORT	-0.375192	-1.41233	0.0108696	0.112119	462	223	HMOX1,TBC1D5,CALR,TSPAN1,NRP1,ACSL3,EHD1,SCFD1,SDC1,F2RL1,VPS4A,SCYL2,HMGB1,USP6NL,AP2S1,HIP1,EVI5L,SNX3,GOPC,PFN2,EPN2,ATAD1,CAV1,REST,NCS1,FLOT1,RAB15,VAMP8,RALB,SNF8,TOR1A,CHMP3,SYT7,PRKAA1,PICK1,PIK3CB,CD63,STX18,CLASP2,ANXA2,SNX4,VPS4B,ZFYVE16,PPARG,LLGL1,PTPN1,RAB27B,CBLL1,TBC1D13,CHMP2A,TBC1D1,MAPK1,ANXA1,HNRNPK,VPS28,TBC1D4,MIB1,ATP2A2,ABL1,LYPLA1,TBC1D10B,PDPK1,SERPINE1,AP1G1,NSF,UBQLN2,…
GO_REGULATION_OF_LIPID_TRANSPORT	-0.521288	-1.4121	0.0793651	0.112162	95	34	ABCA1,SCP2,TRIAP1,PRELID1,LAMTOR1,PTPN11,THBS1,PPARG,ITGB3,NUS1,ABCA2,HNRNPK,SYK,ACSL4,AKT2,NFKB1,LRP1,AKT1,APOE,MAPK9,PRKCD,ITGAV,TSPO,NR1H2,SIRT1,NFKBIA,NCOR1,IRS2,KDM5B,PPARA,SREBF2,P2RX4,LIPG,NTSR1
GO_MODULATION_BY_SYMBIONT_OF_HOST_CELLULAR_PROCESS	-0.565998	-1.41229	0.115942	0.112174	28	18	KPNA2,KPNA3,VAPB,CPSF4,BCL2L1,KPNA1,KPNB1,BAD,ITGAV,KPNA4,TGFB1,CCNK,PABPN1,EIF2AK4,TNIP1,SLC25A6,ZC3H12A,BCL2L11
GO_OSTEOCLAST_DIFFERENTIATION	-0.596124	-1.41176	0.15873	0.112318	30	15	GLO1,ANXA2,PAFAH1B1,FOXP1,OSTM1,EPHA2,MAPK14,SRC,CTNNB1,SH3PXD2A,TFRC,CSF1,CD109,SBNO2,JUNB
GO_EXOCRINE_SYSTEM_DEVELOPMENT	-0.585381	-1.41167	0.111111	0.112382	45	21	PPDPF,NRP1,CDC42,EGFR,TWSG1,XBP1,SOX9,NFIB,WLS,PLXNA1,TGM2,TGFB1,DAG1,PLXND1,LAMA5,SEMA3C,RARG,INSR,IGSF3,EDAR,BMP7
GO_CELLULAR_RESPONSE_TO_BIOTIC_STIMULUS	-0.445505	-1.41128	0.0786517	0.112694	163	76	BYSL,ABCA1,CDC73,PRPF8,HSPA5,HMGB2,FN1,ASS1,NCL,TP53,CTR9,PTPN22,MAPK1,ABL1,SERPINE1,DAB2IP,GSTP1,HNRNPM,SYK,VLDLR,WFS1,GSK3B,NFKB1,HIF1A,MAPK3,UPF1,PLAU,MUS81,NFKBIB,SPON2,AKT1,MAPK14,TXNIP,XBP1,SRC,MAPK9,CCDC47,CSF2,MTDH,LYN,TNFAIP3,CMPK2,ICAM1,SIRT2,OGT,CDK19,PPP1R15B,LY96,TGFB1,TSPO,PLSCR3,SHPK,IRF3,FZD5,PAF1,ADAM9,IL8,RIPK2,RARA,B2M,AXL,IRAK1,TNIP2,SCARB1,NFKBIA,RELA,LITAF,PPARD,NR1D1,CXCL16…
GO_NEGATIVE_REGULATION_OF_TRANSMEMBRANE_RECEPTOR_PROTEIN_SERINE_THREONINE_KINASE_SIGNALING_PATHWAY	-0.45921	-1.41056	0.0277778	0.11319	102	53	CHST11,SMURF2,STRAP,HSPA5,CAV1,SKIL,LEMD3,ABL1,PDPK1,SNX6,TGFBR1,PIN1,UBA52,MTMR4,TWSG1,UBB,SMAD3,BCL9L,SMAD2,RPS27A,SYNJ2BP,EID2,GLG1,CAV2,SPG20,ENG,ACVR1,SKI,STUB1,SNX25,HIPK2,ADAM17,ZNF451,CTDSPL2,TGFB1,SMURF1,PPM1A,TGFB1I1,SMAD7,SIRT1,VASN,CD109,FSTL3,DNM2,PMEPA1,NOV,FAM89B,PRDM16,TGFBR3,BAMBI,DKK1,NOTCH1,TRIM33
GO_REGULATION_OF_CYTOKINE_PRODUCTION	-0.385848	-1.41003	0.0208333	0.11342	563	238	TRIM15,CARD11,WNT11,HMOX1,HLA-DPA1,EREG,TRAIP,C1QBP,HSPD1,POLR3H,F2RL1,RPS6KA4,DAK,HMGB1,SIGIRR,DHX9,POLR2F,TRIB2,TNFRSF9,REL,HMGB2,ERRFI1,PRKDC,GLMN,PIK3R1,FN1,AGPAT1,NDRG2,ARHGEF2,FLOT1,ASB1,BCL10,TNFRSF21,POLR2L,XRCC6,THBS1,HLA-DRB1,DHX36,ZC3HAV1,CHID1,NCL,POLR3D,BIRC2,MB21D1,PTPN22,CREB1,TUSC2,NUTF2,MAPK13,POLR3A,ANXA1,IFNAR1,TRAF3IP1,HSPA1A,ABL1,POLR3C,TBK1,TSPAN6,POLR2H,SERPINE1,GSTP1,AKIRI…
GO_MODULATION_BY_VIRUS_OF_HOST_MORPHOLOGY_OR_PHYSIOLOGY	-0.521493	-1.40989	0.117647	0.113484	37	26	KPNA2,KPNA3,TYMS,RRAGA,ZC3HAV1,VAPB,CPSF4,BCL2L1,KPNA1,KPNB1,SMAD3,HIPK2,BAD,KPNA4,TGFB1,CCNK,PABPN1,EIF2AK4,RXRA,DAG1,EIF2AK2,HYAL2,INSR,SLC25A6,ZC3H12A,BCL2L11
GO_REGULATION_OF_TRANSPORTER_ACTIVITY	-0.462585	-1.41005	0.0533333	0.113497	198	67	DAPK1,HSPA2,CACNB3,STIM2,YWHAE,HOMER1,CALM3,CAV1,CALM1,PKD2,YWHAH,AKAP9,FAM115A,PPARG,CALM2,STK39,MYO5A,MLL,FMR1,SEPN1,FKBP1A,UBQLN1,CACNB1,FXYD5,FAM115C,SLC9A1,RNF207,GSTO1,PARK7,HTT,MAPK8IP2,RIPK1,MINK1,WWP2,UTRN,ACTN4,NDFIP1,NEDD4,CAB39,PRKCD,AHCYL1,SRI,PPIF,PRKACA,VAMP2,NDFIP2,AHNAK,ATP1B1,OXSR1,GRK6,ASPH,NEDD4L,CTSS,SUMO1,ATP1B3,STIM1,STOM,DNM2,GLRX,NLGN2,INSR,CTTNBP2NL,SLC9A3R1,BMP4,KLHL24,…
GO_REGULATION_OF_MAP_KINASE_ACTIVITY	-0.401854	-1.40944	0.0113636	0.113718	319	163	TRIB3,CDK1,SPRED2,LAMTOR2,EZH2,MST1R,FRS2,IQGAP3,ZAK,TRIB2,SPRED1,STK38,CDK12,CAV1,DBNL,SNF8,PTPN11,ERP29,TAB3,THBS1,SASH1,PRKAA1,PIK3CB,PPP2CA,PSEN1,MAP3K9,DUSP18,TGFA,TAB2,PTPN1,MAPKAPK3,KIDINS220,PTPN22,MAPK1,GNAI2,MDFIC,GAB1,DNAJA1,CRKL,MAPKAPK5,DAB2IP,GSTP1,DUSP7,CSK,MUL1,SYK,GPS1,RPS3,SOD1,TAOK2,GADD45A,TGFBR1,MAP3K6,MBIP,SHC1,TAB1,GSK3B,INPP5K,PDGFA,MAPK3,MAP3K2,MAP4K5,UBA52,PAK1,ADORA2B,P…
GO_NEURAL_TUBE_DEVELOPMENT	-0.425646	-1.40881	0.0789474	0.114001	149	73	GRHL2,GLI2,IFT52,MTHFD1,STIL,DEAF1,GLMN,PKD2,BCL10,KIF20B,SSBP3,IFT122,PSEN1,PTK7,FZD6,LRP6,DLC1,TMED2,TRAF3IP1,MIB1,C2CD3,PFN1,SETD2,GLI3,LUZP1,SCRIB,STK3,MTHFD1L,ARID1A,VASP,HIF1A,ATP6AP2,PLOD3,EPHA2,STK4,SDC4,NF1,ITPK1,PLXNB2,COBL,DVL2,ARHGAP35,PHACTR4,SKI,KDM2B,TSC2,SEC24B,TSC1,DVL3,PKD1,PLXNA2,PHGDH,PRKACA,CELSR1,TULP3,FKBP8,AMBRA1,IFT140,RARA,DVL1,MED12,SEMA4C,SEMA3C,RARG,SHROOM3,ZFP36L1,LM…
GO_NEGATIVE_REGULATION_OF_DEVELOPMENTAL_PROCESS	-0.379183	-1.40853	0	0.114194	801	322	HIST1H4A,PKP2,GRHL2,RTN4R,HIST1H4H,TRIB3,HIST1H4C,LEO1,LUC7L,KATNA1,WNT11,ETV4,CALR,THY1,HIST1H4B,ABCA1,DPYSL3,NRP1,EREG,E2F1,BCL2L12,EIF4E,IQCB1,STRAP,SRSF6,GLI2,EZH2,LSM1,ITM2C,ROCK1,CDC73,DGUOK,HMGB1,MSX2,PRPF19,MEN1,TRIB2,AXIN2,EVI5L,MEIS2,RNF6,PRKDC,HMG20A,LIMD1,PIK3R1,SUZ12,PRMT1,CAV1,REST,ITPKB,KANK1,ARHGEF2,PPP3CA,TNFRSF21,UBASH3B,ROCK2,SKIL,IFT122,BCOR,CDK5RAP2,JAG1,SPARC,ASPM,SDHAF2,NFE…
GO_DEFENSE_RESPONSE_TO_GRAM_POSITIVE_BACTERIUM	-0.557024	-1.40843	0.121212	0.114258	72	21	HIST1H2BE,HIST1H2BC,HMGB2,HIST1H2BG,DROSHA,TBK1,HIST2H2BE,FAU,HIST1H2BK,ADAM17,MYD88,RPL39,RIPK2,APP,B2M,HLA-E,IL27RA,HLA-A,ADM,HIST1H2BI,HIST1H2BF
GO_METAL_ION_TRANSPORT	-0.392492	-1.40777	0.0531915	0.114725	582	159	SLC25A25,CACNB3,STIM2,EFHA1,CCDC90A,COX17,CASK,NDUFA9,CDK2,ATP6V1H,CLTC,PVRL1,SLC39A3,ATP2B4,SLC23A2,CAV1,REST,ATP6V1D,SLC9A8,NCS1,IREB2,PPP3CA,PKD2,SLC31A1,SLC5A6,SLC9A6,MAGT1,SLC30A7,SLC11A2,VPS4B,COMMD3,PSEN1,ANXA6,ATP6V1A,CUL5,C22orf32,ATP6V0E1,NIPA2,SLC39A7,PAWR,CHERP,ATOX1,ATP2A2,ATP6V0A1,NSF,SLC12A2,SLC4A11,SFXN1,ARMC1,KCNN4,CDK5,SLC30A9,VDR,SLC39A8,MCU,SLC9A7,STEAP1,TPT1,SLC4A7,SLC3A2,ATP…
GO_REGULATION_OF_NEURON_DIFFERENTIATION	-0.406106	-1.40606	0.010989	0.115836	554	227	RTN4R,ETV5,KATNA1,CALR,THY1,ENC1,DPYSL3,NRP1,WDR36,EIF4E,EIF4G1,GLI2,EZH2,LSM1,ITM2C,DGUOK,RAC3,ADNP,TWF2,PRPF19,SNX3,RNF6,HMG20A,RRN3,FN1,ZMYND8,CAV1,REST,NCS1,KANK1,PPP3CA,UST,SKIL,CDK5RAP2,JAG1,SETX,ASPM,ASAP1,YWHAH,CRABP2,CLASP2,PSEN1,PTK7,GDF11,CTDSP1,PQBP1,KIDINS220,UBE2V2,OPA1,FBXO31,PLK2,CFL1,HNRNPK,TCF12,CDC20,MIB1,KIF13B,ABL1,ARHGEF1,DAB2IP,FBXO38,IST1,ATF1,KAT2B,MUL1,OBSL1,VLDLR,HDAC2,…
GO_NEGATIVE_REGULATION_OF_PROTEIN_KINASE_B_SIGNALING	-0.568107	-1.40596	0.133333	0.115909	36	22	PRKCDBP,DLG1,MUL1,INPP5K,ARRB2,EPHA2,PDCD6,PLEKHA1,GNB2L1,LEMD2,PTEN,LMBRD1,TSC2,FLCN,CIB1,PTPRJ,DAG1,SIRT1,HYAL2,SLC9A3R1,KLF4,PHLDA3
GO_POSITIVE_REGULATION_OF_DNA_REPAIR	0.532464	1.60504	0.0357143	0.11597	38	19	PCNA,FAM178A,EYA3,HMGB1,UBE2N,RIF1,RNF168,UBE2V2,APEX1,BABAM1,RPS3,FOXM1,KIAA0146,H2AFX,TMEM161A,EGFR,TRIM28,NPAS2,SIRT1
GO_SOMITOGENESIS	-0.507317	-1.40522	0.104478	0.116216	62	21	AXIN2,PRKDC,PSEN1,LRP6,TMED2,MIB1,SMAD4,POFUT1,EP300,BMPR1A,SMAD3,COBL,ABI1,PLXNA2,EPB41L5,RBPJ,AXIN1,MED12,SEMA3C,DKK1,NRARP
GO_POSITIVE_REGULATION_OF_MAPK_CASCADE	-0.403241	-1.40525	0.0337079	0.116305	470	178	MID1,NRP1,CDK1,LAMTOR2,EZH2,F2RL1,MST1R,FRS2,IQGAP3,HMGB1,CDC42,ZAK,PRKCA,PRMT1,DBNL,LAMTOR1,PTPN11,TNFRSF19,ERP29,TAB3,PRKCDBP,THBS1,SASH1,PRKAA1,PIK3CB,PSEN1,MAP3K9,TGFA,TAB2,PHB,PTPN1,MAPKAPK3,KIDINS220,FBXW7,PTPN22,TAOK1,MAPK1,GNAI2,MDFIC,GAB1,ABL1,CRKL,MAPKAPK5,PHB2,DAB2IP,DUSP7,CSK,MUL1,SYK,RPS3,SOD1,TAOK2,GADD45A,ARL6IP5,TGFBR1,MAP3K6,SHC1,STK3,TAB1,ARRB2,RYK,PDGFA,MAPK3,MAP3K2,SEMA7A,MAP4…
GO_RESPONSE_TO_TEMPERATURE_STIMULUS	-0.431731	-1.40445	0.075	0.116621	148	68	HMOX1,HSPA2,HSPD1,POLR2D,RNF34,C11orf73,MKI67,EIF2S1,DNAJA3,DNMT1,VGF,DNAJA2,THBS1,PRKAA1,DNAJB4,PPARG,GCLC,HSP90AA1,PSIP1,HSPA1A,PAWR,TPR,DNAJA1,RBBP7,SOD1,HDAC2,EIF2B1,ARRB2,SLU7,HTRA2,DNAJC3,CIRBP,PDCD6,AKT1,RPS6KB1,NF1,ZNF516,F3,LYN,EIF2B2,ATXN3,ERO1L,LRP11,MYOF,IMPDH1,HSPA6,MICA,MAP2K7,TGFB1I1,HSF1,TRPV3,EIF2AK4,ATP2B1,IRAK1,EIF2B5,CDKN1A,METRNL,NFKBIA,CSDA,NR2F6,SLC27A1,EIF2AK3,EIF2B4,HSPA1…
GO_NEGATIVE_REGULATION_OF_TRANSCRIPTION_FACTOR_IMPORT_INTO_NUCLEUS	-0.540354	-1.403	0.0972222	0.117689	39	28	TONSL,RAB23,PKD2,PSMD10,KEAP1,CCDC22,FBXW11,CREB3,G3BP2,GSK3B,MTOR,FAF1,PPM1B,NFKBIB,NF1,SRI,MAPK7,PKD1,AKAP1,PPM1A,CYLD,MXI1,NFKBIA,LITAF,NOV,ZC3H12A,MDFI,BMP7
GO_HEMATOPOIETIC_PROGENITOR_CELL_DIFFERENTIATION	-0.42815	-1.40254	0.0746269	0.118109	98	47	RRS1,ANLN,VPS33B,PRKDC,TOP2A,REST,SSBP3,PTPN11,PSEN1,ERCC2,CDK6,C12orf29,WASF2,SIPA1L3,XRCC5,PAPD4,ARMC6,LIG4,SIN3A,BRAF,SRF,PRRC2C,FAM115C,INHBA,AGPAT5,EP300,ZFPM1,SLC7A6OS,GATA3,ABI1,EEF2,TGFB1,STON2,CDKN2B,TET2,ADAR,MED1,HYAL2,NARFL,CHD2,FSTL3,RBM47,PTPN6,HERC6,BMP4,ZNF385A,ARHGEF7
GO_NEGATIVE_REGULATION_OF_IMMUNE_EFFECTOR_PROCESS	-0.486617	-1.40173	0.0555556	0.118647	102	37	HMOX1,C1QBP,DAK,PRKDC,PPP3CB,ANXA1,TRAF3IP1,HLX,TSPAN6,MUL1,ARRB2,PPM1B,SEC14L1,RC3H1,PCBP2,ITCH,NDFIP1,IL4R,DUSP22,TGFB1,MICA,BST2,TMBIM6,BCR,RABGEF1,EIF2AK2,DUSP10,RPS19,LGALS3,C10orf54,PTPN6,TRIM38,HLA-E,IFIT1,TAP1,BCL6,HLA-A
GO_NEGATIVE_REGULATION_OF_MRNA_SPLICING_VIA_SPLICEOSOME	0.519906	1.5992	0.0555556	0.118776	19	17	SRSF7,C1QBP,SRSF6,U2AF2,RBMX,SRSF10,SFSWAP,SRSF9,HNRNPA2B1,HNRNPK,DYRK1A,RNPS1,RBM42,PTBP1,SAP18,SRSF4,ACIN1
GO_INTERACTION_WITH_HOST	-0.442677	-1.40138	0.0595238	0.118903	134	84	EFNB2,KPNA2,PVRL1,CAV1,KPNA3,VAMP8,PPIA,SIVA1,TCP1,WWP1,TYMS,XPR1,HLA-DRB1,RRAGA,ZC3HAV1,ITGB3,TUSC2,VAPB,NUP153,HSPA1A,SLC1A5,SUGT1,IDE,CPSF4,PVR,BCL2L1,KPNA1,KPNB1,TYRO3,SCARB2,SMAD3,ITGA2,VPS18,ITGA5,LAMP3,TAP2,SLC20A2,ITGB6,DYNLT1,ITCH,CAV2,WWP2,UVRAG,NEDD4,TFRC,CD81,ICAM1,ADRBK1,GAS6,HIPK2,BAD,ITGB1,F11R,ITGAV,KPNA4,TGFB1,DERL1,EPS15,CCNK,PABPN1,EIF2AK4,ITGB5,RXRA,DAG1,LDLR,AXL,EIF2AK2,SCARB…
GO_MITOCHONDRIAL_TRANSMEMBRANE_TRANSPORT	0.478507	1.60215	0	0.118919	58	37	ACACA,TIMM9,TIMM10,ATP5L,ATP5I,HSPA4,ATP5G1,ATP5J2,TIMM17A,TOMM22,TOMM7,ATP5A1,C22orf32,TIMM17B,HSP90AA1,ATP5H,NDUFA13,TIMM44,TIMM23,ATP5F1,ATP5E,TOMM40,TOMM20,CPT1B,ATP5O,MCU,CPT1A,ATP5C1,STOML2,MRS2,CPT2,ATP5D,ATP5B,ATP5G3,ATP5G2,MICU1,AFG3L2
GO_NEUROTRANSMITTER_TRANSPORT	-0.480808	-1.4011	0.126984	0.119094	155	37	CASK,DNAJC5,PDZD11,SNAP29,SYT7,PSEN1,BAIAP3,LIN7C,CDK5,STXBP1,SCRIB,SNAPIN,PPT1,SLC38A1,PARK7,NF1,SLC6A8,UNC13B,SNAP23,HSPA8,PPFIA1,SNAP47,SYTL1,PIP5K1C,STX4,SYTL3,VAMP2,STX3,LPHN1,DVL1,CLN8,ICA1,PPFIA4,PPFIA3,GLUL,SLC6A6,SYT8
GO_REGULATION_OF_GASTRULATION	-0.606047	-1.40059	0.164179	0.119341	35	15	CLASP2,MYADM,DUSP6,HNF1B,PHLDB2,BMPR1A,GNB2L1,MAP2K5,MAPK7,CLASP1,IL1RN,DAG1,KLF4,DKK1,FZD7
GO_MATERNAL_PROCESS_INVOLVED_IN_FEMALE_PREGNANCY	-0.496422	-1.40053	0.108108	0.119414	60	33	PPAT,MEN1,KPNA6,ADCY7,TMED2,PRDX3,STC1,VDR,DEDD,HIF1A,MTOR,AKT1,DSG2,BSG,PAM,BMPR2,STC2,ITGA3,FAS,UBE2A,ITGB1,DAZAP1,RXRA,NR2F2,PTGS2,LIF,MED1,PPARD,PRDM1,EPOR,CTSB,JUNB,AKR1B1
GO_TRANSITION_METAL_ION_HOMEOSTASIS	-0.447686	-1.39975	0.0641026	0.119879	106	53	HMOX1,HMOX2,IREB2,SLC31A1,SLC30A7,SLC11A2,SFXN4,SLC39A7,CCDC22,EIF2AK1,ATOX1,COMMD1,SFXN1,FLVCR1,SOD1,NEO1,ACO1,NUBP1,SLC39A8,STEAP1,HIF1A,TTC7A,SMAD4,ARF1,SLC30A1,STEAP2,BTBD9,PICALM,SLC39A4,XIAP,MFI2,SLC30A5,NDFIP1,TFRC,CYBRD1,SRI,SFXN3,ABCB7,FTL,FBXL5,MT2A,SLC25A37,APP,B2M,HYAL2,ABCB6,MYC,ISCU,FTH1,EPAS1,STEAP3,SLC39A14,LCN2
GO_SMAD_PROTEIN_SIGNAL_TRANSDUCTION	-0.563957	-1.39942	0.126761	0.11998	56	18	RBM14,SUB1,GDF11,SLC33A1,SMAD5,SMAD4,INHBA,SMAD3,SMAD2,SMAD1,SKI,HIPK2,TGFB1,VIM,GDF15,BMP4,FOS,BMP7
GO_CARDIAC_CHAMBER_DEVELOPMENT	-0.42988	-1.39938	0.103896	0.120025	144	64	PKP2,GRHL2,PTCD2,WNT11,FRS2,MSX2,NDST1,DCTN5,JAG1,MDM2,NPRL3,PTK7,ADAMTS6,WHSC1,TPM1,MYH10,GSK3A,EGLN1,SNX17,TMEM65,LUZP1,PARVA,TAB1,ARID1A,HIF1A,FKBP1A,SRF,SMAD4,PPP1R13L,NOTCH2,ZFPM2,UBE4B,AP2B1,FHL2,ZFPM1,GATA3,CRELD1,ACVR1,SOS1,DVL3,TRIP11,HEG1,MAML1,TBX3,SMAD7,RBPJ,RXRA,RARA,PLXND1,MED1,DNM2,SAV1,SEMA3C,PRDM1,LMO4,DHRS3,BMP4,DSP,TGFBR3,CYR61,NOTCH1,ADAMTS1,ID2,OVOL2
GO_BETA_CATENIN_TCF_COMPLEX_ASSEMBLY	-0.560087	-1.3991	0.0694444	0.120198	43	28	HIST1H4A,HIST1H4H,HIST1H4C,LEO1,HIST1H4B,SMARCA4,PYGO2,CDC73,MEN1,AXIN2,TLE3,ASH2L,TRRAP,HDAC1,RUVBL1,EP300,BCL9L,CTNNB1,MLL2,TCF7L2,CREBBP,KAT5,TLE1,MYC,TLE4,HIST1H4E,HIST1H4L,HIST1H4D
GO_SECRETION	-0.386816	-1.39864	0.0224719	0.120425	588	217	SEPP1,RABEPK,SLC29A1,UMPS,ABCA1,RAB8B,SCFD1,PPAT,F2RL1,EXOC5,VPS33B,RAB14,HMGB1,CASK,SNCG,CAD,DNAJC5,VPS45,TXLNA,FN1,CALM3,PDZD11,SNAP29,PTGES2,USE1,CAV1,SEC22A,CALM1,VAMP8,VGF,PPP3CB,APRT,ERP29,SPARC,SYT7,PIK3C2A,THBS1,CD63,ANXA2,PSEN1,BAIAP3,LLGL1,ITGB3,CALM2,RAB13,PCSK6,TMED10,CREB1,VPS33A,ANXA1,WDR1,CCND1,MYH10,UBE2Q1,CANX,SERPINE1,LIN7C,NSF,SEC22B,FLNA,SYK,SOD1,RAB8A,VPS41,KCNN4,MYO5A,CDK5,G…
GO_REGULATION_OF_CELL_PROJECTION_ORGANIZATION	-0.372901	-1.39772	0.0104167	0.120916	558	267	RTN4R,KATNA1,TBC1D5,THY1,ENC1,DPYSL3,NRP1,RAB8B,WDR36,EZH2,ITM2C,F2RL1,APC,DGUOK,CDC42,ADNP,TWF2,ATG3,USP6NL,EVI5L,SNX3,RNF6,RRN3,TBC1D24,PFN2,FN1,ZMYND8,CAPZB,CAV1,NCS1,KANK1,PPP3CA,UST,SKIL,CDC42EP1,SETX,EPS8L1,ASAP1,YWHAH,PLS1,CRABP2,CLASP2,VDAC3,PSEN1,NCKAP1,PTK7,FAM110C,TBC1D13,PQBP1,KIDINS220,UBE2V2,TBC1D1,ARPC2,OPA1,HSP90AA1,FBXO31,PLK2,CFL1,FNBP1L,HNRNPK,KCTD17,CDC20,MYO10,KIF13B,ABL1,WAS…
GO_EPIDERMIS_DEVELOPMENT	-0.580017	-1.90929	0	0.121024	253	100	GRHL2,GRHL1,COL17A1,CASP3,EREG,FABP5,GLI2,IVL,CDC42,ACVR1B,TNFRSF19,LAMB3,JAG1,CRABP2,LATS1,FZD6,ERCC2,PLS3,EMP1,CST6,KRT15,ANXA1,LAMC2,YAP1,GAB1,ATP2A2,CLIC4,AARS,SOD1,HDAC2,PAFAH1B1,SCRIB,HDAC1,SFN,SLC4A7,PDGFA,PLOD3,EPHA2,NSDHL,IFT74,EGFR,WNT10A,INHBA,PIP5K1A,STK4,TXNIP,ERCC3,FLNB,CTNNB1,SOX9,KRT16,MAP2K1,RAC1,CDH3,SOS1,PLOD1,SEC24B,FLOT2,CELSR1,LAMA3,TSG101,RBPJ,ADAM9,LDB1,COL7A1,LAMA5,MED1,C…
GO_NEGATIVE_REGULATION_OF_LEUKOCYTE_MEDIATED_IMMUNITY	-0.598454	-1.39749	0.140625	0.121043	47	15	HMOX1,PPP3CB,ARRB2,NDFIP1,DUSP22,MICA,BST2,BCR,RABGEF1,C10orf54,PTPN6,HLA-E,TAP1,BCL6,HLA-A
GO_MEIOTIC_CELL_CYCLE	0.382839	1.59992	0	0.12116	186	79	FBXO5,RAD51C,RAD51,XRCC3,SMC2,RAD54B,FANCD2,ESPL1,HSPA2,TRIP13,EREG,ADCY3,ACTR3,NSUN2,MSH2,CDK2,ZW10,MKI67,PLK1,TOP3A,TOP2A,NCAPD2,TUBG1,TUBGCP4,SMC4,ASPM,PPP2CA,SMC1A,MASTL,TUBGCP3,SMC3,SGOL2,NBN,TMEM48,STRA13,MYH9,RAD1,NEK2,SPIN1,ING2,RBM7,ACTR2,MRE11A,UBE2B,H2AFX,NR2C2,MSH6,CCNB1IP1,PSMD13,LEPREL4,BUB3,PTTG1,NCAPD3,RAD21,OSGIN2,NUMA1,KIAA0196,TOP2B,TUBGCP5,PRKAR1A,SIRT2,KLHDC3,CDC25B,STAG2,TUB…
GO_REGULATION_OF_CHROMOSOME_SEGREGATION	0.414718	1.58149	0	0.121807	85	66	FBXO5,CDC6,XRCC3,ESPL1,CDC27,MAD2L1,CDCA5,FAM178A,BUB1B,SMC5,HDAC8,APC,CDC42,AXIN2,ZW10,PLK1,DYNC1LI1,MAD1L1,SFPQ,RNF4,CDC23,UBE2C,CTCF,CENPF,RB1,KLHL22,ANAPC10,TPR,ZNF207,CUL3,BUB1,CCNB1,RACGAP1,CSNK2A1,SMC6,WAPAL,NEK2,PSMG2,DLGAP5,RCC2,TTK,H2AFY,MAD2L2,ECT2,BUB3,RAB1A,NSMCE2,PTTG1,C15orf23,CTNNB1,KIF2C,LCMT1,GORASP1,CDC26,PTEN,PUM1,SIRT2,CSNK2A2,PUM2,SPAG5,BECN1,TNKS,ATRX,PCID2,GOLGA2,DUSP1
GO_REGULATION_OF_CALCIUM_ION_DEPENDENT_EXOCYTOSIS	-0.555292	-1.39563	0.127273	0.122287	86	20	PFN2,REST,SYT7,ATP2A2,CDK5,STXBP1,FMR1,BRAF,RAB3GAP1,RAB5A,ARF1,UNC13B,STXBP3,B4GALT1,RAP1A,SYTL1,SYTL3,NAPA,NOTCH1,SYT8
GO_POSITIVE_REGULATION_OF_PHAGOCYTOSIS	-0.578284	-1.39539	0.119403	0.122376	46	18	CALR,F2RL1,PPARG,LMAN2,RAB27A,CAMK1D,ITGA2,CD47,RAP1A,GAS6,ITGAV,MFGE8,BCR,PROS1,DNM2,ANO6,GATA2,CYBA
GO_MESODERM_MORPHOGENESIS	-0.500497	-1.3953	0.0675676	0.122431	66	35	TRIM15,WNT11,NF2,HMGA2,ITGB3,SETD2,EPHA2,POFUT2,SRF,TWSG1,INHBA,BMPR1A,SMAD3,ITGA2,SMAD2,GPI,SMAD1,BMPR2,ITGA3,ACVR1,WLS,PRKAR1A,EXOC4,ITGB1,PRKACA,TBX3,EPB41L5,AXIN1,KDM6B,SNAI1,BMP4,KLF4,DKK1,ITGB4,BMP7
GO_POSITIVE_REGULATION_OF_PROTEIN_TYROSINE_KINASE_ACTIVITY	-0.604517	-1.39405	0.174603	0.123254	37	15	EREG,TGFA,PTPN1,FBXW7,HSPH1,PAK2,LRP8,DVL2,ABI1,GAS6,ADAM17,UNC119,ERBB3,PDGFB,SRCIN1
GO_POSITIVE_REGULATION_OF_RESPONSE_TO_EXTERNAL_STIMULUS	-0.396388	-1.39383	0.101124	0.123306	296	105	TRIM15,CALR,NRP1,C1QBP,F2RL1,HMGB1,PAFAH1B2,PRKCA,FN1,PIP4K2C,CXCL1,VAMP8,RALB,CXCL3,THBS1,SASH1,SNX4,ZC3HAV1,PIP4K2B,PPM1F,MAPK13,SPTLC1,SNW1,TBK1,SERPINE1,MET,CREB3,AKT2,HSPB1,CLOCK,HIF1A,TNFRSF1A,MAPK3,ADORA2B,BRAF,RAB3GAP1,USF1,ATG5,CAMK1D,BNIP3,SCOC,LARP1,SMAD3,ITGA2,PARK7,THBD,RAB12,GBA,LRSAM1,F3,BMPR2,PDE2A,CD47,ANKRD17,RAC1,PUM1,WDFY3,PINK1,STX4,PUM2,GAS6,IL6ST,RAB3GAP2,ADAM10,RAC2,ADAM17…
GO_MITOTIC_SISTER_CHROMATID_SEGREGATION	0.417798	1.57902	0.04	0.124197	91	66	SMC2,KIF4A,NCAPG,ESPL1,RRS1,ZWINT,MAD2L1,NCAPH,CDCA5,GSG2,KIFC1,VPS4A,CEP55,CEP57L1,NAA50,ZW10,PLK1,CHMP2B,NCAPD2,SMC4,CHMP4C,CHMP4A,CHMP3,CDC23,VPS4B,SMC1A,RB1,CHMP2A,SMC3,KLHL22,INO80,POGZ,ZNF207,CUL3,CCNB1,RACGAP1,NEK2,PRC1,CHMP1A,DLGAP5,DIS3L2,PDS5B,CHMP4B,NIPBL,NUSAP1,CDCA8,BUB3,KPNB1,NCAPD3,C15orf23,CEP57,PDS5A,KIF2C,AKAP8,RAB11A,CHMP7,SPAG5,BECN1,PAPD7,CHMP1B,PPP2R1A,CHMP5,AKAP8L,MAU2,PDCD…
GO_SPINDLE_CHECKPOINT	0.58843	1.58192	0.0833333	0.124245	25	19	MAD2L1,BUB1B,BIRC5,APC,ZW10,PLK1,MAD1L1,CENPF,TAOK1,KLHL22,TPR,ZNF207,BUB1,CSNK2A1,PSMG2,TTK,MAD2L2,BUB3,CSNK2A2
GO_WOUND_HEALING	-0.371156	-1.39221	0.0235294	0.124599	470	219	MAFG,HIST1H3B,HIST1H3C,RAD51C,HIST1H3A,COL1A2,HMOX1,CBX5,CASP3,EREG,FIBP,ACTB,EHD1,C1QBP,JMJD1C,SDC1,EZH2,F2RL1,COL1A1,CDC42,MSX2,ARHGEF19,HBEGF,VPS45,HIST2H3D,PRKCA,ACTG1,PIK3R1,FN1,CAPZB,CAV1,ADAM15,CAPZA2,GGCX,HPS5,PTPN12,PTPN11,RCOR1,TOR1A,SPARC,SYT7,PROCR,PIK3CB,PABPC4,PTK7,FZD6,ITGB3,HIST1H3E,CAPZA1,MYL12A,PRKAR2A,MAPK1,ANXA1,TPM1,MTPN,CSRP1,MYH10,TNC,VAV2,PDPK1,CCNB1,HPS6,MFN2,MYH9,VKORC1,…
GO_TRNA_PROCESSING	0.420077	1.58355	0	0.125714	114	57	ALKBH8,TSEN2,GTPBP3,MTO1,CSTF2,HSD17B10,TPRKB,NSUN2,SSB,ELAC2,FAM98B,TRUB1,POP7,TRMT12,LAGE3,METTL1,YRDC,TRMT6,C22orf28,PUS7,POP4,ZBTB8OS,PTCD1,FBL,C14orf166,KARS,ADAT1,AARS,C2orf49,CPSF4,CDKAL1,TP53RK,RPP21,TRUB2,GRSF1,TYW3,URM1,MOCS3,TRMT112,TRMT1,TSEN54,RPUSD1,MTFMT,ELP3,KIAA0391,DUS3L,FTSJ1,NAT10,TRIT1,SARS,QTRT1,TSEN34,RPUSD4,RPUSD3,DDX1,CPSF1,METTL2A
GO_MONOCARBOXYLIC_ACID_BIOSYNTHETIC_PROCESS	0.383602	1.59056	0	0.126243	172	58	RBP1,ACACA,ACOT7,ACSL3,SCP2,AMACR,DECR2,PTGES3,CBR4,HSD17B4,HSD3B7,SHMT1,ALDH9A1,TMLHE,ACSF3,NDUFAB1,HSD17B12,PTGES2,UST,PRKAA1,ELOVL7,FADS2,MGST2,ELOVL5,SYK,MYO5A,FADS1,ACLY,TECR,OXSM,ELOVL6,ABCD3,ELOVL1,XBP1,PARK7,SCD,CBR1,RDH10,PTPLB,DEGS1,LTA4H,SPHK1,PTPLAD1,PRKAB1,RNPEPL1,MGLL,ACOT8,QKI,MSMO1,FASN,RNPEP,FADS3,PTGS2,FA2H,SCD5,CHST14,DSEL,PTGES
GO_REGULATION_OF_SISTER_CHROMATID_COHESION	0.534647	1.57227	0.0606061	0.12679	17	16	ESPL1,CDCA5,FAM178A,SMC5,HDAC8,AXIN2,SFPQ,CTCF,RB1,BUB1,WAPAL,H2AFY,NSMCE2,CTNNB1,TNKS,ATRX
GO_EMBRYONIC_HEART_TUBE_DEVELOPMENT	-0.544554	-1.38933	0.109375	0.126855	73	23	IFT52,STIL,PKD2,IFT122,PSEN1,TMED2,YAP1,TRAF3IP1,MIB1,C2CD3,HIF1A,SRF,GJA1,SMAD3,MICAL2,CTNNB1,ENG,ACVR1,AHI1,TBX3,MED1,NOTCH1,OVOL2
GO_REGULATION_OF_INNATE_IMMUNE_RESPONSE	-0.387518	-1.38917	0.043956	0.126931	357	191	TRIM15,CARD11,PSMC6,EREG,PSMB2,NRAS,C1QBP,HSPD1,PSMD1,PSMC3,F2RL1,PSMA4,DAK,HMGB1,UBE2N,PSMD14,HMGB2,DNAJA3,PSMD12,UBE2D2,CAV1,FLOT1,BCL10,PTPN11,PSMD10,PSMD11,TAB3,PSMA2,PSMB6,PSMA5,TAB2,PPARG,ZC3HAV1,PTPN1,PSME3,PSMD6,MAPKAPK3,POLR3D,BIRC2,PSMB3,MB21D1,CNPY3,PTPN22,SKP1,IFNAR1,TYK2,HSPA1A,HSP90B1,POLR3C,TBK1,PSMD8,TSPAN6,PDPK1,AP1G1,DAB2IP,FBXW11,PSMC1,UBE2D1,HSP90AB1,PSMF1,PSMD7,IFNAR2,PSMA7,P…
GO_CELL_SUBSTRATE_JUNCTION_ASSEMBLY	-0.504356	-1.38916	0.0833333	0.12694	41	30	COL17A1,THY1,FN1,FERMT2,PLEC,ITGA6,LAMB3,ITGB3,DLC1,DST,LAMC2,PDPK1,TAOK2,TRIP6,RCC2,PIP5K1A,ITGA2,ITGA5,LAMC1,CD151,ACTN1,LAMA3,TLN1,CTTN,PTPRK,LAMA5,WHAMM,ARHGEF7,ITGB4,RHOD
GO_EMBRYO_IMPLANTATION	-0.555198	-1.38915	0.101449	0.12694	39	17	EMP2,UBE2Q1,SOD1,STC1,VMP1,PLAU,RPL29,FKBP4,BSG,STC2,TRIM28,RXRA,PTGS2,LIF,PPARD,DDR1,SERPINE2
GO_REGULATION_OF_SYSTEMIC_ARTERIAL_BLOOD_PRESSURE	-0.744543	-1.91468	0	0.12713	84	19	EMP2,F2RL1,CTSZ,ECE1,TPM1,GSK3A,ATP6AP2,GJA1,BMPR2,DDAH1,ENG,MECP2,GAS6,PRCP,PLCB3,SOD2,PDGFB,NTSR1,CYBA
GO_RNA_3_END_PROCESSING	0.397619	1.58667	0	0.127147	98	78	SRSF1,LEO1,EXOSC2,SRSF7,EXOSC3,SRSF6,POLR2D,PAPOLA,CSTF2,CDC73,UPF3B,NCBP1,U2AF2,DDX39B,NUDT21,DKC1,EXOSC8,ELAC2,RBM8A,FIP1L1,MAGOH,PABPC1L,CSTF2T,SRSF9,THOC3,MTPAP,U2AF1,TUT1,SRRM1,SUPV3L1,SRSF3,WDR33,PTCD1,FBL,CPSF6,NCBP2,SRSF2,THOC5,CHTOP,RNPS1,CASC3,CDC40,SLU7,GRSF1,RPS21,PCF11,DDX39A,CSTF1,SYMPK,SRSF11,EXOSC5,SLBP,CPSF2,CPSF7,THOC7,SARNP,ERI3,PNPT1,ZC3H3,THOC2,AHCYL1,EIF4A3,POLDIP3,ZC3H11A,S…
GO_CIRCULATORY_SYSTEM_DEVELOPMENT	-0.373667	-1.38826	0.0212766	0.127574	788	359	PKP2,GRHL2,PTCD2,PCNA,COL1A2,WNT11,HMOX1,NAA15,CALR,THY1,CASP3,NRP1,EREG,HSPB11,CDK1,GLI2,COL1A1,FRS2,SGCB,CDC42,MSX2,COX17,BAZ1B,EFNB2,IFT52,NDST1,AXIN2,MTHFD1,CAD,NDUFV2,STIL,ERRFI1,PRKDC,GLMN,AP1B1,PRKCA,ESM1,FN1,SGPL1,UBP1,CAV1,ADAM15,REST,PKD2,ATPIF1,DCTN5,PPP3CB,SHB,PTPN11,IFT122,BCOR,JAG1,MDM2,SPARC,BAK1,TGFBI,THBS1,NPRL3,PIK3CB,UNC5B,ANXA2,PSEN1,PTK7,TAB2,MNAT1,PPARG,ADAMTS6,ITGB3,LRP6,GP…
GO_SENSORY_PERCEPTION_OF_MECHANICAL_STIMULUS	-0.510069	-1.38809	0.0649351	0.127622	155	42	GJB3,CASP3,TIMM9,COL1A1,TIMM10,TIMM8B,TBL1X,ALDH7A1,WDR1,PAWR,NDUFB9,SOD1,WFS1,NIPBL,TJP1,RPL38,ITGA2,GPX1,TIMM13,CDKN2D,FBXO11,DIAPH1,ICAM1,SPRY2,MARVELD2,SERPINB6,EML2,LRIG2,TFAP2A,CCDC50,MYO6,SNAI2,DFNB31,HEXB,DFNA5,SLC9A3R1,TPRN,CDKN1B,SERPINE2,ATP8B1,KIAA1199,MYH14
GO_REGULATION_OF_LIGASE_ACTIVITY	0.346098	1.56885	0	0.128075	130	104	TRIB3,FBXO5,XRCC3,DCUN1D5,CDC27,PSMC6,DCUN1D2,CDK1,PSMB2,MAD2L1,PSMD1,PSMC3,BUB1B,PSMA4,UBE2N,CDK2,PSMD14,PLK1,DYNC1LI1,ANAPC7,PSMD12,ANAPC5,ANAPC1,PSMD10,PSMD11,UBE2L3,PSMA2,PSMB6,CDC23,PSMA5,PSEN1,UBE2C,PSME3,PSMD6,MASTL,PSMB3,FBXW7,SKP1,CDC20,ANAPC10,ABL1,TPR,GCLM,PSMD8,CCNB1,PSMC1,UBE2D1,PSMF1,PSMD7,PSMA7,BMI1,PSMB1,PSMC4,CUL1,PSME4,PSMC2,BTRC,PSMD9,PSMB7,DCUN1D3,PIN1,PSMD2,DCUN1D1,TOPORS,MAD…
GO_ACTIVATION_OF_MAPK_ACTIVITY	-0.454141	-1.38731	0.121212	0.128282	137	69	CDK1,FRS2,IQGAP3,ZAK,DBNL,PTPN11,ERP29,TAB3,THBS1,PRKAA1,PIK3CB,MAP3K9,TGFA,TAB2,PTPN1,MAPKAPK3,MAPK1,MDFIC,GAB1,MAPKAPK5,DAB2IP,DUSP7,MUL1,SYK,SOD1,MAP3K6,SHC1,TAB1,MAPK3,MAP3K2,MAP4K5,UBA52,ADORA2B,DUSP6,UBB,MAPK14,DAXX,RPS27A,PKN1,RIPK1,SPAG9,MAP2K5,MAP2K1,PTPLAD1,MAP3K11,PEA15,CD81,ITGA1,MAP4K2,MAP2K7,MAP2K3,AXIN1,TP73,RIPK2,MAP2K2,IRAK1,DUSP5,KIAA1804,MAP3K5,MAPKAPK2,MAPK8IP3,INSR,MAP3K10,AD…
GO_DNA_INTEGRITY_CHECKPOINT	0.363516	1.58852	0	0.128655	146	97	CDC6,DTL,CLSPN,CDC45,PCNA,RFWD3,CASP2,CDK1,E2F1,INTS7,CCNA2,TFDP1,MSH2,NAE1,PRPF19,CDK2,ZAK,TRIAP1,FANCI,PLK1,PRKDC,MDC1,CNOT7,PRMT1,TOP2A,CNOT10,CDC5L,PTPN11,TP53BP1,E2F4,MDM2,TFDP2,HMGA2,CNOT4,TIPRL,TP53,FBXO31,PLK2,TAOK1,DNA2,MDM4,NBN,GIGYF2,CCND1,CCNB1,RPA2,BABAM1,PCBP4,RAD17,RAD1,MUC1,TAOK2,GADD45A,MRE11A,CARM1,CLOCK,H2AFX,CDT1,SFN,RAD9A,GTSE1,UBA52,EP300,UBB,MAPK14,CNOT2,NPM1,RPS27A,C2orf29…
GO_LIPOPOLYSACCHARIDE_MEDIATED_SIGNALING_PATHWAY	-0.598067	-1.38677	0.134328	0.128689	31	15	PTPN22,MAPK1,MAPK3,AKT1,MAPK14,MTDH,LYN,LY96,TGFB1,IRF3,RIPK2,IRAK1,SCARB1,NFKBIA,IL18
GO_CELLULAR_RESPONSE_TO_DNA_DAMAGE_STIMULUS	0.310144	1.58815	0	0.129229	720	454	HIST1H4A,HIST1H4H,RAD51C,MCM10,MCM8,GINS2,HIST1H4C,RFC3,DTL,CLSPN,ALKBH8,RAD51,XRCC3,C20orf72,CDC45,WDR76,RAD54B,FANCG,UHRF1,PCNA,SMARCB1,RFC4,FANCC,FANCD2,SUPT16H,HMOX1,LIG1,RFC2,UNG,USP1,RFWD3,MRPS11,TRIP13,RBM14,TDG,CASP2,PARP1,CASP3,UBE2T,HIST1H4B,CCDC111,LIG3,CDK1,E2F1,CHAF1B,KIAA1967,TONSL,CDCA5,RMI1,RAD51AP1,NFATC2,CDC7,RMI2,POLA1,FAN1,INTS7,RPA1,KIAA0101,POLR2D,APTX,GTF2H3,FAM178A,RFC5,BC…
GO_POSITIVE_REGULATION_OF_CELL_DIVISION	0.401414	1.56192	0.0555556	0.129434	132	56	MACC1,FBXO5,CDC6,ESPL1,RANBP1,EREG,CDCA5,FAM178A,BIRC5,SMC5,CDC42,MSX2,PLK1,KIF3B,KIF20B,MDK,PHIP,UBE2C,SPAST,TGFA,RB1,LRP5,PKN2,ANAPC10,CUL3,PHB2,RACGAP1,YBX1,DLGAP5,CIT,UBE2B,ITGB1BP1,PDGFA,H2AFY,NUSAP1,ECT2,RAB1A,GIPC1,RHOA,NSMCE2,GORASP1,CAT,PTEN,SIRT2,PDGFC,SVIL,CDC25B,PKP4,BECN1,VEGFB,TGFB1,VEGFA,SH2B1,GOLGA2,INSR,PDGFB
GO_MULTICELLULAR_ORGANISM_METABOLIC_PROCESS	-0.513803	-1.38571	0.136364	0.129494	93	25	COL1A2,ACACA,COL1A1,ADAM15,SERPINH1,TRAM2,TIPARP,COL6A1,HIF1A,PEPD,MMP14,MRC2,COL6A2,MMP15,CTSD,LEPRE1,MMP1,CTSL1,COL7A1,CTSS,FURIN,COL18A1,ID1,CTSB,KLK6
GO_REGULATION_OF_ESTABLISHMENT_OR_MAINTENANCE_OF_CELL_POLARITY	-0.626606	-1.38555	0.114754	0.129505	22	16	ROCK1,KANK1,KIF20B,ROCK2,RNF41,LLGL1,RAP1B,GNB2L1,ARFGEF1,GATA3,GSN,FLOT2,RICTOR,BCAS3,KIAA1598,LLGL2
GO_IMMUNE_EFFECTOR_PROCESS	-0.37817	-1.38567	0.0319149	0.129522	486	203	MYO1C,CTSH,ACTB,C1QBP,EXOSC3,EMP2,HSPD1,POLR3H,ACTR3,F2RL1,ITFG2,HMGB1,CDC42,APOBEC3C,MSH2,ACTG1,PIK3R1,ILF3,NCK1,TUBB,RNF168,VAMP8,BCL10,JAG1,PIK3CB,HLA-DRB1,PSEN1,ARPC1A,PIK3R2,NCKAP1,C17orf85,ZC3HAV1,ARPC3,POLR3D,GRB2,ARPC2,MB21D1,HSP90AA1,TUSC2,MAPK1,TUBB4B,POLR3A,IFNAR1,GNL1,NBN,MYO10,ABL1,WASF2,VAV2,FAM111A,POLR3C,TBK1,ELMOD2,DLG1,HSP90AB1,ARPC4,ARPC5,POLR3K,SYK,APOBEC3G,AIMP1,CRCP,ACTR2,AP…
GO_NUCLEOSIDE_DIPHOSPHATE_METABOLIC_PROCESS	-0.468605	-1.38558	0.121622	0.129576	84	40	RRM2,CARD11,CASK,DTYMK,GAPDH,PGAM1,NME3,NUDT5,DLG1,TJP2,AK4,MPP1,CMPK1,OGDH,ENO1,AK1,GPI,NUDT9,LDHA,CMPK2,GALK1,ENTPD4,AMPD3,AK2,PFKL,BAD,ALDOC,PGK1,HK2,HK1,PGM1,PFKFB2,AK3,PFKFB4,TPI1,PFKP,ENO2,PFKFB3,NME4,ENTPD2
GO_RNA_PHOSPHODIESTER_BOND_HYDROLYSIS_ENDONUCLEOLYTIC	0.46338	1.564	0	0.129691	62	30	TSEN2,HRSP12,RRS1,DGCR8,FEN1,SMG6,RNASEH2A,NOL9,ELAC2,POP7,POP4,DROSHA,RNASEH1,EDC3,APEX1,RNASEH2C,MRPL44,BOP1,RPP21,RPS21,TSEN54,KIAA0391,RNASET2,NOP14,NOB1,EIF2C2,ABT1,TSEN34,RNASEK,ZC3H12A
GO_STRESS_ACTIVATED_PROTEIN_KINASE_SIGNALING_CASCADE	-0.445209	-1.38494	0.0779221	0.129859	103	63	ZAK,RBM4,DBNL,TNFRSF19,TAB3,MAP3K9,TAB2,PTPN1,SKP1,MDFIC,GAB1,CRKL,DAB2IP,FBXW11,MUL1,SYK,GPS1,CHUK,TAOK2,CUL1,BTRC,MAP3K6,TAB1,NFKB1,NR2C2,MAP3K2,MAP4K5,UBA52,ADORA2B,UBB,MAPK14,DAXX,RPS27A,MAPK8IP2,MAPK9,PKN1,RIPK1,SPAG9,MINK1,GPS2,PTPLAD1,MAP3K11,MAP4K3,IKBKB,MAP4K2,MAP2K4,RB1CC1,MAP2K7,CCM2,AXIN1,RIPK2,IRAK1,TNIP2,DUSP10,KIAA1804,MAP3K5,MAPKAPK2,MAPK8IP3,TRIB1,MAP3K10,AKR1B1,SH2D3A,MDFI
GO_ARTERY_MORPHOGENESIS	-0.584215	-1.38432	0.101449	0.130266	51	20	WNT11,NRP1,PKD2,JAG1,NPRL3,TGFBR1,SRF,LRP1,NF1,APOE,ENG,SEC24B,SMAD7,VEGFA,RBPJ,ZMIZ1,PRDM1,BMP4,NOTCH1,NOTCH3
GO_EAR_DEVELOPMENT	-0.471226	-1.3842	0.0740741	0.130365	195	59	NRP1,GLI2,CCNA2,PTPN11,JAG1,SPARC,PTK7,FZD6,PLS3,MAPK1,ECE1,ANP32B,SOD1,GLI3,PAFAH1B1,NIPBL,SCRIB,SLC4A7,PDGFA,MAPK3,ATG5,RPL38,SDC4,EPHB2,RDH10,SOX9,GATA3,RAC1,DVL2,AHI1,SPRY2,MPV17,INSIG2,SEC24B,DVL3,SIX4,CELSR1,TGFB1,CCM2,RBPJ,SLC9A3R2,TFAP2A,BCR,DVL1,LRP10,MAPKAPK2,DFNB31,DDR1,PRKRA,DFNA5,SLC9A3R1,BMP4,GATA2,CDKN1B,INSIG1,BCL2L11,NOTCH1,ATP8B1,JAG2
GO_TRNA_MODIFICATION	0.46675	1.55784	0.0333333	0.130581	60	25	ALKBH8,GTPBP3,HSD17B10,NSUN2,SSB,TRUB1,METTL1,YRDC,TRMT6,AARS,CDKAL1,URM1,MOCS3,TRMT112,TRMT1,RPUSD1,MTFMT,ELP3,DUS3L,FTSJ1,TRIT1,QTRT1,RPUSD4,RPUSD3,METTL2A
GO_EMBRYONIC_PATTERN_SPECIFICATION	-0.698215	-1.86779	0	0.131927	58	23	NRP1,FRS2,STIL,SATB2,EFNB1,LRP6,PCSK6,TMED2,SMAD5,C2CD3,SMAD4,SMAD3,SMAD2,CTNNB1,SMAD1,COBL,TBX3,EPB41L5,FZD5,SEMA3F,NRARP,BMP7,SIM2
GO_POSITIVE_REGULATION_OF_VASCULATURE_DEVELOPMENT	-0.458383	-1.38182	0.116883	0.132162	133	46	HMOX1,CTSH,HMGB1,HIF1AN,PRKCA,HIPK1,THBS1,SASH1,SERPINE1,HSPB1,ECM1,HIF1A,PLCG1,PDCD6,ITGA5,ERAP1,MTDH,F3,DDAH1,ENG,SPHK1,JAK1,RHOB,RAP1A,HIPK2,SEMA5A,VEGFB,CIB1,VEGFA,HDAC7,CCBE1,C19orf10,IL8,BTG1,PTGS2,SIRT1,PRKD2,ANGPTL4,CYP1B1,ZC3H12A,SRPX2,GATA2,ANXA3,EGR1,ADM,PDGFB
GO_NEURON_DIFFERENTIATION	-0.376052	-1.3811	0.0105263	0.132577	874	324	IGSF9,RTN4R,HOXC10,BYSL,WNT11,DHFR,UQCRQ,ETV4,CCDC64,THY1,CASP3,DPYSL3,NRP1,EHD1,NRAS,B3GNT2,HDGFRP3,GLI2,ARF4,ITM2C,APC,RAC3,HMGB1,CDC42,RBFOX2,PPP1CC,EFNB2,WDR5,FMN1,AIFM1,RAB10,PVRL1,BLOC1S1,SATB2,KIF5B,NCDN,TBC1D24,FRYL,SPTBN2,BLOC1S2,PRMT1,CALU,EFNB1,NGRN,DNMT1,DBNL,FLOT1,KIF20B,PPP3CB,UHMK1,HIPK1,PTPN11,NIF3L1,TOR1A,JAG1,SLC9A6,SLC11A2,PICK1,HPRT1,UNC5B,PSEN1,SPAST,CAMSAP3,ERCC2,LLGL1,ZNF33…
GO_NEGATIVE_REGULATION_OF_CELLULAR_RESPONSE_TO_GROWTH_FACTOR_STIMULUS	-0.423419	-1.38089	0.0933333	0.132749	121	59	CHST11,SMURF2,STRAP,HSPA5,CASK,CAV1,SKIL,LEMD3,THBS1,PTPN1,ABL1,PDPK1,DAB2IP,SNX6,TGFBR1,PIN1,UBA52,MTMR4,TWSG1,PDCD6,UBB,SMAD3,BCL9L,SMAD2,RPS27A,EID2,GLG1,CAV2,SPG20,ENG,GATA3,NEDD4,SPRY2,SKI,STUB1,SNX25,HIPK2,ADAM17,ZNF451,CTDSPL2,TGFB1,SMURF1,PPM1A,TGFB1I1,SMAD7,SIRT1,VASN,CD109,FSTL3,DNM2,PMEPA1,FAM89B,PRDM16,TGFBR3,GPC1,BAMBI,DKK1,NOTCH1,TRIM33
GO_POSITIVE_REGULATION_OF_INTRACELLULAR_PROTEIN_TRANSPORT	-0.406085	-1.38051	0.0111111	0.132965	258	143	MYO1C,PARP1,CDK1,ACSL3,STARD7,WDR75,CDC42,U2AF2,USP36,PIK3R1,SAE1,KANK1,PPP3CA,KIF20B,PPP3CB,U2AF1,TOMM7,UBE2L3,MDM2,WBP11,HUWE1,FAM20B,PIK3R2,FAM115A,EPT1,TP53,HSP90AA1,FBXW7,NUTF2,POLR3A,PPP3R1,CHERP,TPR,PDCD5,ANP32B,GSK3A,PSMD8,UBL5,SNIP1,HSP90AB1,MIS18A,SPPL3,FLNA,ZBTB17,IPO5,DMAP1,EMD,PLAGL2,TRIP6,GLI3,AKT2,CDK5,TGFBR1,KIAA0947,EDEM2,GSK3B,PSMB7,ARIH2,HTRA2,ITGB1BP1,SFN,RHOU,PCM1,TMEM30A,GTS…
GO_NEGATIVE_REGULATION_OF_GENE_EXPRESSION_EPIGENETIC	-0.580409	-1.87161	0	0.133427	112	72	HIST1H4A,HIST1H2AM,HIST1H3B,HELLS,HIST1H3C,HIST1H2AH,HIST1H4H,HIST1H3A,HIST1H4C,HAT1,HIST2H2AB,HIST1H4B,MTF2,EZH2,H2AFV,HIST2H3D,EED,SUV39H1,SUZ12,HIST1H2AC,DNMT1,SMARCA5,MORF4L2,H2AFZ,HIST1H3E,HIST1H2AB,HIST1H2AD,PHF19,CREBZF,HIST2H2AC,BMI1,RBBP7,HDAC2,MBD2,H3F3B,DPY30,HIST1H3J,UBE2B,H2AFX,ARID1A,H3F3A,H2AFY,HIST1H3D,TRIM27,JARID2,DOT1L,MLL2,BAZ2A,MSL3,SIRT2,MECP2,RBBP4,AEBP2,UBR2,MORF4L1,MBD1,T…
GO_CELLULAR_RESPONSE_TO_INORGANIC_SUBSTANCE	-0.427545	-1.37963	0.1	0.13356	156	67	RAD51,HMOX1,FUS,CALR,CCNA2,HSPA5,HNRNPD,CDK2,AIFM1,EIF2S1,FN1,PPP5C,ITPKB,OGG1,DNMT1,SLC25A24,ALAD,CREB1,MTR,CCNB1,CLIC4,MEF2A,SOD1,KIAA0146,GSK3B,HIF1A,LIG4,ECT2,BRAF,BNIP3,ATF4,CTNNB1,EEF2K,HMBS,GSN,FOSB,ANXA5,ENDOG,SLC25A23,EIF4A3,CPNE2,IQGAP1,FAS,PPIF,BAD,BECN1,ATP13A2,TSPO,MT2A,ABP1,TFAP2A,B2M,ASPH,ATRX,JUND,FSTL3,CPNE3,DNM2,CPNE1,EIF2AK3,MT1X,RASA4,CDKN1B,JUNB,ID2,FOS,CDH1
GO_NEGATIVE_REGULATION_OF_TRANSPORT	-0.385305	-1.37939	0.0114943	0.133758	458	203	TRIM15,UCP2,HMOX1,TONSL,ACAA2,NDUFAF2,F2RL1,RAB23,HMGB1,AXIN2,TNFRSF9,SNX3,IRS1,GOPC,FN1,CALM3,CAV1,REST,CALM1,PPP3CA,GRB10,PKD2,VAMP8,TNFRSF21,YRDC,PTPN11,PSMD10,YWHAQ,ERP29,THBS1,PRKAA1,ANXA2,VPS4B,SLC25A5,PKIA,HADH,ITGB3,CALM2,STK39,BAG4,PTPN22,KEAP1,CCDC22,ANXA1,MDFIC,TBC1D4,NUP153,DERL2,HSPA1A,PAWR,TPR,LYPLA1,GSK3A,COMMD1,DAB2IP,FBXW11,UBQLN2,CSK,CREB3,G3BP2,EMD,ACSL4,ARL6IP5,AKT2,CDK5,PSMD9…
GO_CELLULAR_IRON_ION_HOMEOSTASIS	-0.531183	-1.37876	0.12069	0.134173	46	22	HMOX1,HMOX2,IREB2,SLC11A2,FLVCR1,SOD1,ACO1,NUBP1,HIF1A,TTC7A,SMAD4,NDFIP1,TFRC,CYBRD1,SRI,ABCB7,FTL,ABCB6,MYC,ISCU,FTH1,LCN2
GO_COLUMNAR_CUBOIDAL_EPITHELIAL_CELL_DIFFERENTIATION	-0.479917	-1.37725	0.113924	0.135336	111	41	WNT11,BCCIP,MEN1,JAG1,TYMS,PLS3,WDR77,B9D1,CDK6,PDPK1,HPS6,SOD1,GLI3,MYO5A,KLF5,PAFAH1B1,SCRIB,SLC4A7,HIF1A,RAB27A,USP13,AGPAT6,C1GALT1,RAC1,PTK6,HPS4,SEC24B,SIDT2,YIPF6,RBPJ,RXRA,RARA,CDKN1A,SAV1,RARG,PRDM1,SLC9A3R1,BMP4,NOTCH1,JAG2,CDX2
GO_NEURAL_TUBE_FORMATION	-0.459683	-1.37719	0.0810811	0.135381	94	52	GRHL2,IFT52,MTHFD1,STIL,DEAF1,GLMN,BCL10,KIF20B,IFT122,PTK7,FZD6,LRP6,DLC1,TMED2,MIB1,PFN1,SETD2,LUZP1,SCRIB,STK3,MTHFD1L,ARID1A,VASP,HIF1A,STK4,SDC4,PLXNB2,COBL,DVL2,ARHGAP35,PHACTR4,SKI,KDM2B,TSC2,SEC24B,TSC1,DVL3,PRKACA,CELSR1,TULP3,RARA,DVL1,MED12,SEMA4C,RARG,SHROOM3,LMO4,BMP4,SPINT1,ADM,ST14,OVOL2
GO_REGULATION_OF_MUSCLE_CONTRACTION	-0.47244	-1.37642	0.111111	0.135991	147	44	PKP2,TNNT1,CALM3,CAV1,CALM1,ANXA6,CALM2,HSP90AA1,TPM1,PAWR,ATP2A2,SOD1,STC1,ATP1A1,ADORA2B,SRF,TNNI2,SLC9A1,DSG2,RNF207,ITGA2,HDAC4,GSTO1,DOCK4,SPHK1,ADRBK1,SRI,DOCK5,PRKACA,DAPK3,SMAD7,ATP1B1,CTTN,ASPH,PTGS2,SUMO1,CTGF,DSC2,ZC3H12A,DMPK,P2RX4,DSP,JUP,NPNT
GO_POSITIVE_REGULATION_OF_PEPTIDYL_TYROSINE_PHOSPHORYLATION	-0.424632	-1.37616	0.0897436	0.136033	162	54	NRP1,EREG,ADNP,ARHGEF2,TGFA,PTPN1,ITGB3,TP53,FBXW7,ABL1,SYK,HDAC2,ARRB2,TNFRSF1A,MTOR,HSPH1,PAK2,MLST8,ITGA5,YES1,SRC,LRP8,CSF2,EHD4,ARL2BP,LYN,STAP2,DVL2,CD81,ICAM1,CLCF1,PTK6,HAX1,ABI1,GAS6,IL6ST,TNK2,STAT3,ADAM17,ITGB1,VEGFB,TGFB1,VEGFA,UNC119,STK11,RIPK2,SEMA4D,LIF,IL18,RICTOR,ERBB3,PDGFB,EFNA1,SRCIN1
GO_POSITIVE_REGULATION_OF_CALCIUM_ION_TRANSPORT	-0.483154	-1.37565	0.09375	0.136219	106	35	THY1,HSPA2,STIM2,CASK,HOMER1,CALM3,CAV1,CALM1,PKD2,BAK1,CALM2,ABL1,PDPK1,CREB3,WFS1,STC1,ARRB2,PLCG1,SLC9A1,BAX,GSTO1,HTT,SRI,TSPO,TRPV3,ATP1B1,ASPH,SUMO1,LGALS3,STIM1,BMP4,P2RX4,PDGFB,KIAA1199,NTSR1
GO_CIRCULATORY_SYSTEM_PROCESS	-0.418435	-1.37512	0.05	0.136498	366	97	PKP2,SRSF1,COL1A2,HMOX1,EMP2,F2RL1,CDC42,SCPEP1,CAV1,CTSZ,E2F4,PIK3C2A,DNM1L,ADH5,PPARG,GCLC,STK39,NUP155,LRP5,ECE1,TPM1,GCLM,GSK3A,SMAD5,KAT2B,SOD1,SHC1,ITGB1BP1,AMOT,HIF1A,ATP6AP2,MTOR,PLOD3,ATP1A1,GAA,SNTA1,ADORA2B,ATG5,OLR1,TNNI2,AKT1,PPP1R13L,AKAP13,SLC9A1,GJA1,GPX1,YES1,SRC,PIK3CA,DOCK4,APOE,ERAP1,CTNNBIP1,BMPR2,PDE2A,DDAH1,ENG,ARHGAP35,ICAM1,AGTRAP,ATP1A3,ADRBK1,ITGA1,MYOF,MECP2,ERAP2,GAS6…
GO_POSITIVE_REGULATION_OF_EPITHELIAL_CELL_PROLIFERATION	-0.586683	-1.8619	0	0.137924	154	58	NRP1,SRSF6,IQGAP3,CDC42,HMGB2,PRKCA,CAV1,TGFA,ITGB3,CCND1,TGFBR1,ECM1,HIF1A,MTOR,EGFR,PDCD6,AKT1,BMPR1A,RREB1,XBP1,NF1,LAMC1,CTNNB1,B4GALT1,SOX9,F3,BMPR2,MAP2K5,CAV2,TNFAIP3,CDH3,WDR48,BAD,SEMA5A,VEGFB,RPTOR,TGFB1,NRP2,VEGFA,C19orf10,ARNT,SIRT1,MED1,PRKD2,LAMB1,KDM5B,MYC,ID1,BMP4,RICTOR,GLUL,ERBB2,NOTCH1,FZD7,PDGFB,NRARP,NR4A1,CYBA
GO_NEGATIVE_REGULATION_OF_MUSCLE_CELL_DIFFERENTIATION	-0.655367	-1.86196	0.0151515	0.137924	55	23	EREG,EZH2,GSK3A,HDAC1,PTBP1,DAXX,HDAC4,XBP1,SOX9,ANKRD17,ZFHX3,CFLAR,TGFB1,TBX3,PPARD,IL18,NOV,BMP4,HDAC3,DKK1,NOTCH1,HDAC5,PDGFB
GO_EXTRINSIC_APOPTOTIC_SIGNALING_PATHWAY_VIA_DEATH_DOMAIN_RECEPTORS	0.435852	1.54924	0	0.138104	39	26	DAPK1,TNFRSF10B,TNFRSF9,PIK3R1,BLOC1S2,NGFRAP1,TNFRSF10A,CASP8AP2,GABARAP,DDX47,DAB2IP,DDX3X,TNFRSF10D,DEDD,FADD,TNFRSF1A,SORT1,DAXX,BAX,NF1,BAG3,MOAP1,FAS,KIAA0141,BAD,BID
GO_REGULATION_OF_CELL_CELL_ADHESION	-0.411629	-1.37233	0.045977	0.138347	380	136	IGFBP2,CARD11,THY1,HLA-DPA1,CASP3,HSPD1,GLI2,VPS33B,HMGB1,CDC42,EFNB2,HLA-DRA,GLMN,PRKCA,PIK3R1,DNAJA3,ASS1,CAV1,NCK1,ITGA6,EFNB1,ITPKB,MAD1L1,PRELID1,FLOT1,BCL10,TNFRSF21,UBASH3B,PTPN11,NF2,HLA-DRB1,GRB2,MAPKAP1,PTPN22,ANXA1,MYO10,PAWR,ABL1,HLX,PDPK1,GTPBP4,DLG1,MYADM,CSK,CLPTM1,SYK,SOD1,GLI3,MARCH7,RDX,FADD,MTOR,HSPH1,MAD2L2,PAK1,ADK,PAK2,FXYD5,MLST8,AKT1,PNP,EPCAM,XBP1,YES1,SRC,PIK3CA,CTNNB1,R…
GO_REGULATION_OF_DEFENSE_RESPONSE_TO_VIRUS	-0.423961	-1.37215	0.037037	0.138468	190	105	TRIM15,HIST1H3B,HIST1H3C,HIST1H3A,RFWD3,SNRPD1,CHAF1B,C1QBP,DAK,ATP6V1H,AP2S1,EIF2S1,FAM13B,AP1B1,AP1M1,AP1S1,MDH1,TMEM39A,LSM4,ZC3HAV1,HIST1H3E,BIRC2,MB21D1,NUP93,FGFBP1,TRAF3IP1,FXR2,TSPAN6,ELMOD2,AP1G1,YIPF1,IST1,MRPS10,CREB3,MUL1,SNRPB,ALPK1,APOBEC3G,PEX13,AP2A1,HIST1H3J,AP2M1,SNRPB2,RBM18,TEAD4,PNPO,UBA52,PAK2,SIN3A,PPM1B,COX8A,HIST1H3D,PEX3,GMIP,ARF1,AP2A2,AP2B1,ALKBH5,FANCL,TRAF3IP2,SEC14L…
GO_CELLULAR_RESPONSE_TO_LIPID	-0.39473	-1.37217	0.0315789	0.138527	457	217	KRT13,BYSL,WNT11,CALR,RBM14,ACACA,ABCA1,E2F1,PIAS2,ADCY3,CCNA2,THRAP3,COL1A1,CDC73,PRPF8,RBFOX2,MSX2,HNRNPD,TWF2,AIFM1,SFR1,HMGB2,ERRFI1,RAN,FN1,ASS1,REST,MED13,ROCK2,UBE2L3,MDM2,CBX3,RNF4,SETX,YWHAH,AACS,H2AFZ,PRKAA1,EGLN2,SAFB,TRIP4,PTK7,PPARG,PHB,RB1,LRP6,NCL,DGAT2,UBE3A,CTR9,PTPN22,CREB1,MAPK1,TRIM24,ANXA1,HNRNPK,FECH,NRIP1,YAP1,SNW1,NDUFA13,PAWR,ABL1,TNC,DNAJA1,MED24,SERPINE1,CCNB1,MED17,DAB…
GO_REGULATION_OF_CELL_MORPHOGENESIS_INVOLVED_IN_DIFFERENTIATION	-0.396436	-1.37182	0.0769231	0.138624	337	156	RTN4R,CALR,THY1,NRP1,C1QBP,WDR36,STRAP,EZH2,COL1A1,RAC3,CDC42,ADNP,TWF2,AXIN2,RNF6,FN1,KANK1,PPP3CA,UST,SKIL,SDHAF2,YWHAH,CRABP2,CLASP2,PPP2CA,PSEN1,PQBP1,ARPC2,FBXO31,CFL1,KIF13B,ABL1,LIMS1,ARHGEF1,DAB2IP,MYADM,IST1,FLNA,OBSL1,HDAC2,FAM195B,CDK5,RCC2,TGFBR1,PAFAH1B1,GSK3B,ITGB1BP1,RAP2A,MARK2,SEMA4B,MACF1,MAD2L2,SEMA7A,WWTR1,SSH2,POFUT2,BRAF,SRF,TTL,SMAD4,EP300,RHOA,PHLDB2,CORO1C,SMAD3,BCL9L,GOL…
GO_POSITIVE_REGULATION_OF_TRANSMEMBRANE_RECEPTOR_PROTEIN_SERINE_THREONINE_KINASE_SIGNALING_PATHWAY	-0.590685	-1.86883	0	0.138674	100	48	PARP1,MSX2,ACVR1B,MEN1,THBS1,GDF11,RNF111,SNW1,NEO1,ING2,TGFBR1,TTK,FBXL15,TWSG1,SMAD4,INHBA,GIPC1,BMPR1A,SMAD2,SYNJ2BP,CSNK2B,BMPR2,ENG,ZC3H3,ACVR1,HIPK2,ADAM17,TGFB1,ILK,FKBP8,FLCN,TGFB1I1,RBPJ,UBE2O,GDF15,STK11,CDKN2B,C10orf54,SDCBP,FURIN,DAB2,BMP4,TGFBR3,CYR61,NOTCH1,NPNT,BMP7,FOXD1
GO_REGULATION_OF_STEROID_BIOSYNTHETIC_PROCESS	-0.497143	-1.37092	0.1	0.139247	49	21	REST,DDX20,PRKAA1,SF1,SOD1,VDR,NFKB1,ATP1A1,SCAP,APOE,SREBF1,INSIG2,POR,TSPO,DHCR7,SIRT1,SNAI1,SNAI2,NR1D1,INSIG1,FGFR4
GO_MONOSACCHARIDE_CATABOLIC_PROCESS	-0.512074	-1.37106	0.153846	0.139262	59	29	DAK,RPE,GAPDH,PGAM1,SORD,LRP5,NUDT5,FUT8,DCXR,ENO1,GPI,GALK1,AKR1A1,PFKL,BAD,ALDOC,GLB1,PGK1,HK2,HK1,PGM1,PFKFB2,PFKFB4,ALDH1A1,TPI1,PFKP,ENO2,PFKFB3,FUT1
GO_CHROMATIN_SILENCING	-0.614472	-1.87969	0	0.139638	95	58	HIST1H4A,HIST1H2AM,HIST1H3B,HELLS,HIST1H3C,HIST1H2AH,HIST1H4H,HIST1H3A,HIST1H4C,HAT1,HIST2H2AB,HIST1H4B,H2AFV,HIST2H3D,SUV39H1,HIST1H2AC,SMARCA5,MORF4L2,H2AFZ,HIST1H3E,HIST1H2AB,HIST1H2AD,HIST2H2AC,HDAC2,MBD2,H3F3B,DPY30,HIST1H3J,UBE2B,H2AFX,ARID1A,H3F3A,H2AFY,HIST1H3D,DOT1L,MLL2,BAZ2A,MSL3,SIRT2,MECP2,UBR2,MORF4L1,MBD1,TNRC18,SIRT1,BAHD1,HIST1H2AL,HDAC5,HIST3H2A,HIST1H2AG,HIST1H3I,HIST1H3G,HIST1…
GO_MITOTIC_CELL_CYCLE_CHECKPOINT	0.361053	1.54791	0	0.140426	139	102	CLSPN,PCNA,RFWD3,CASP2,ZWINT,ZWILCH,CDK1,E2F1,MAD2L1,KNTC1,CCNA2,BUB1B,APC,TFDP1,MSH2,NAE1,CDK2,TRIAP1,ZW10,FANCI,PLK1,PRKDC,MDC1,CNOT7,INTS3,PRMT1,TOP2A,CNOT10,MAD1L1,E2F4,MDM2,TFDP2,HMGA2,CNOT4,CENPF,SMC1A,RB1,TP53,FBXO31,PLK2,MDM4,KLHL22,NBN,GIGYF2,CCND1,TPR,ZNF207,BUB1,CCNB1,DLG1,CSNK2A1,RPA2,PCBP4,RAD17,MUC1,PSMG2,GADD45A,MRE11A,CARM1,SFN,TTK,RPS6,RAD9A,GTSE1,MAD2L2,MAD2L1BP,UBA52,BUB3,BCL2L…
GO_MUSCLE_ORGAN_DEVELOPMENT	-0.430508	-1.36902	0.0972222	0.140826	277	88	PKP2,PTCD2,SGCB,HBEGF,HOMER1,ASS1,CAV1,PPP3CA,SKIL,NUPR1,FXR1,CENPF,RB1,SERP1,MKL2,TPM1,TCF12,GTF3C5,HLX,EGLN1,MEF2A,EMD,CDK5,SUV420H1,KLF5,ETV1,COPS2,CD164,TEAD4,SEPN1,FKBP1A,EP300,ZFPM2,MAPK14,BCL9L,GPX1,UBE4B,ZFPM1,XBP1,NF1,SMTN,FLNB,EID2,FOXK1,CAV2,MAPK12,LEMD2,UTRN,SIRT6,ZFHX3,SKI,FHL3,EVC,LMNA,SVIL,SRI,EEF2,MEF2D,SIX4,HEG1,CFLAR,FRG1,SIN3B,SMAD7,RBPJ,UNC45A,MEF2B,RXRA,NR2F2,C17orf79,ARID5B,…
GO_ION_HOMEOSTASIS	-0.388202	-1.36826	0.0333333	0.141391	576	187	MAFG,CLN6,CLCN3,HMOX1,CALR,ABCA1,CACNB3,STIM2,F2RL1,EFHA1,CCDC90A,HMGB1,ATP6V1H,HMOX2,ATP2B4,LPAR2,CAV1,ATP6V1D,SLC9A8,IREB2,ANXA7,PKD2,SLC31A1,BAK1,SLC9A6,SLC30A7,SLC11A2,PRKAA1,XPR1,PIK3CB,PSEN1,SFXN4,ANXA6,ATP6V1A,ATP13A3,C22orf32,LRP6,ATP6V0E1,DGAT2,SLC39A7,TRIM24,CCDC22,EIF2AK1,VAPB,KCTD17,CHERP,ATOX1,ATP2A2,ABL1,ATP6V0A1,HSP90B1,COMMD1,CLIC4,SLC4A11,SFXN1,SPPL3,FLVCR1,IMMT,SOD1,NEO1,ABL2,AC…
GO_KIDNEY_MORPHOGENESIS	-0.684065	-1.87184	0	0.141522	82	26	WNT11,FRAS1,FMN1,PKD2,DLG1,GZF1,GLI3,WWTR1,HNF1B,SMAD4,CTNNB1,SOX9,CTNNBIP1,GATA3,AHI1,PKD1,ILK,LAMA5,WNT7B,LGR4,MYC,BMP4,TACSTD2,NPNT,CALB1,FOXD1
GO_REGULATION_OF_MORPHOGENESIS_OF_A_BRANCHING_STRUCTURE	-0.527964	-1.36782	0.173913	0.141581	53	21	ETV5,ETV4,HNRNPK,PHB2,PDGFA,HNF1B,CTNNB1,SOX9,HOXB7,RTN4,SIX4,TGFB1,VEGFA,RXRA,NTN4,BTBD7,LGR4,SNAI2,BMP4,TACSTD2,BMP7
GO_MESENCHYME_DEVELOPMENT	-0.598913	-1.88797	0	0.141922	190	66	WNT11,NRP1,HNRNPAB,MSX2,ADAM15,EFNB1,PKD2,JAG1,MDM2,FAM83D,HMGA2,PTK7,LRP6,MAPK1,YAP1,LIMS1,TGFBR1,GSK3B,HIF1A,SEMA4B,MAPK3,SEMA7A,WWTR1,WNT10A,SMAD4,ZFPM2,BMPR1A,CORO1C,SMAD3,SMAD2,CTNNB1,LOXL2,RDH10,SOX9,ENG,CRELD1,NEDD4,ACVR1,RTN4,PHACTR4,EXOC4,TRIM28,CUL7,SIX4,SEMA5A,TGFB1,EPB41L5,RBPJ,SEMA4D,LAMA5,SNAI1,SNAI2,SEMA4C,SEMA3C,ZFP36L1,STAT1,BMP4,ERBB3,S100A4,TGFBR3,NOTCH1,SEMA3F,EFNA1,BMP7,OVOL2…
GO_CELLULAR_RESPONSE_TO_STEROID_HORMONE_STIMULUS	-0.391699	-1.36743	0.0705882	0.141994	218	115	CALR,RBM14,PIAS2,CCNA2,THRAP3,RBFOX2,MSX2,HNRNPD,AIFM1,SFR1,ERRFI1,RAN,ASS1,REST,MED13,ROCK2,UBE2L3,MDM2,CBX3,RNF4,YWHAH,AACS,H2AFZ,EGLN2,SAFB,TRIP4,PPARG,PHB,RB1,UBE3A,TRIM24,ANXA1,FECH,NRIP1,PAWR,DNAJA1,MED24,MED17,GSTP1,RNF14,TFAP4,MED4,TAF7,TADA3,HNRNPU,STC1,CARM1,VDR,ARID1A,NR2C2,SRD5A1,PIAS1,ATP1A1,CASP9,RUVBL2,DDX54,EGFR,EP300,PGRMC2,MED30,MED16,DAXX,MSN,UBR5,FKBP4,ITGA2,FHL2,NCOA6,SRC,CTN…
GO_TRANSCRIPTION_INITIATION_FROM_RNA_POLYMERASE_II_PROMOTER	-0.419958	-1.36681	0.0657895	0.142364	153	93	POLR2D,GTF2H3,TAF13,THRAP3,TAF9B,POLR2B,E2F3,TAF12,GTF2A2,POLR2F,POLR2G,MED20,POLR2A,MED13,GTF2A1,MED10,POLR2L,CCNH,MNAT1,PPARG,ERCC2,MED31,GTF2H5,YAP1,SNW1,MED24,TAF2,CCNC,TEAD1,POLR2H,GTF2H4,MED17,MED4,GTF2H1,TAF10,KAT2B,TAF7,TAF11,POLR2E,VDR,TEAD4,NR2C2,NRBF2,POLR2C,WWTR1,MED27,TBP,MED8,POLR2J,NOTCH2,MED6,MED30,MED16,NCOA6,ERCC3,TAF3,MAML2,CDK9,CREBBP,GTF2E1,CDK8,MAZ,TRIM28,TAF1,GTF2F1,MAML1,N…
GO_REGULATION_OF_TYPE_I_INTERFERON_MEDIATED_SIGNALING_PATHWAY	-0.531012	-1.36643	0.174603	0.142427	39	21	PTPN11,PTPN1,IFNAR1,TYK2,HSP90AB1,IFNAR2,MUL1,FADD,CDC37,UBE2K,JAK1,LSM14A,NLRC5,MAVS,IRF3,ADAR,PTPN6,STAT1,USP18,STAT2,IRF7
GO_VASCULOGENESIS	-0.523423	-1.36685	0.107692	0.142434	59	26	GLMN,SGPL1,CAV1,YAP1,TIPARP,SETD2,AMOT,EPHA2,ZFPM2,CTNNB1,ENG,CUL7,PTK2,RASA1,MYO1E,HEG1,QKI,CCM2,VEGFA,HDAC7,WNT7B,ZMIZ1,ZFP36L1,NOTCH1,JUNB,ADM
GO_POSITIVE_REGULATION_OF_LEUKOCYTE_MIGRATION	-0.462543	-1.36595	0.136364	0.142732	109	31	CALR,C1QBP,F2RL1,HMGB1,CXCL1,CXCL3,THBS1,PAWR,SERPINE1,CREB3,FADD,CAMK1D,ITGA2,RAC1,ICAM1,GAS6,ADAM10,RAC2,ADAM17,VEGFB,VEGFA,SWAP70,MIA3,IL8,TMEM102,CSF1,LGALS3,ANO6,ADAM8,CXCL2,S100A14
GO_NEURON_DEVELOPMENT	-0.374689	-1.36585	0.0222222	0.14284	687	261	IGSF9,RTN4R,DHFR,UQCRQ,ETV4,CCDC64,THY1,DPYSL3,NRP1,EHD1,NRAS,B3GNT2,HDGFRP3,GLI2,ARF4,APC,RAC3,HMGB1,RBFOX2,EFNB2,WDR5,FMN1,RAB10,PVRL1,BLOC1S1,KIF5B,NCDN,TBC1D24,FRYL,SPTBN2,BLOC1S2,PRMT1,CALU,EFNB1,DBNL,FLOT1,KIF20B,PPP3CB,UHMK1,PTPN11,TOR1A,SLC9A6,SLC11A2,PICK1,HPRT1,UNC5B,PSEN1,SPAST,CAMSAP3,LLGL1,ZNF335,RB1,PQBP1,RAB13,KIDINS220,GRB2,HERC1,CREB1,MTR,TRAPPC4,MAPK1,FEZ2,ARL3,MYH10,ABL1,DOCK7,…
GO_NEGATIVE_REGULATION_OF_NF_KAPPAB_TRANSCRIPTION_FACTOR_ACTIVITY	-0.490262	-1.36561	0.144928	0.143054	68	35	UFL1,DNAJA3,RWDD3,SIVA1,PSMD10,USP7,COMMD1,DAB2IP,SETD6,TRIM37,ARRB2,BRMS1,DAP,ITCH,MAP2K5,CAT,TNFAIP3,CDK5RAP3,RBCK1,NLRC5,PIAS4,PELI1,TRAF3,CYLD,ANXA4,ERBB2IP,IRAK1,SIRT1,NFKBIA,CYP1B1,ZC3H12A,PARP10,KLF4,ARRB1,BMP7
GO_FOREBRAIN_DEVELOPMENT	-0.390327	-1.36529	0.0344828	0.14334	357	131	UQCRQ,CASP3,TRA2B,NRP1,E2F1,RRM1,GLI2,PHLPP2,ATIC,EZH2,YWHAE,FRS2,RAC3,NDST1,STIL,SATB2,RAN,ATP2B4,MDK,NF2,ASPM,GART,HPRT1,PSEN1,ZNF335,LRP6,GPR56,DLC1,CREB1,HNRNPK,UCHL5,ARHGAP11B,CDK6,MYH10,DOCK7,TACC1,DAB2IP,WDR62,DPCD,SETD2,VLDLR,PEX13,GLI3,CDK5,PAFAH1B1,PHLDA1,GSK3B,H2AFX,HTRA2,OGDH,ARID1A,RYK,HIF1A,KDM1A,PCM1,SRD5A1,BTBD3,SEMA7A,RAB3GAP1,SRF,LRP1,EGFR,TWSG1,INHBA,MBOAT7,TYRO3,BMPR1A,UBA6,SO…
GO_IN_UTERO_EMBRYONIC_DEVELOPMENT	-0.373432	-1.36507	0.0430108	0.143581	311	187	GJB3,GRHL2,MAFG,SRSF1,BYSL,SMARCB1,GLI2,PSMC3,PYGO2,GINS4,COPS3,MSH2,ACVR1B,PRPF19,RRP7A,CCNB2,STIL,RRN3,SLC39A3,INPP5B,PKD2,SKIL,NCAPG2,OCRL,RTF1,BTF3,GABPA,C22orf28,LATS1,ERCC2,TAPT1,ZNF335,KIDINS220,GRB2,B9D1,TMED2,CTR9,SBDS,MAPK1,KEAP1,TPM1,MIB1,NBN,GAB1,MYH10,FUT8,UBR3,CUL3,SF3B14,C2CD3,CCNB1,MFN2,EGLN1,MYH9,BIRC6,NEK2,PSMC4,ADD1,FLVCR1,DAD1,SETD2,PLCD3,SENP2,GLI3,RPL7L1,TGFBR1,UBE2B,STK3,TA…
GO_RESPONSE_TO_INTERFERON_ALPHA	-0.705818	-1.87666	0	0.144778	20	18	KLHL20,IFNAR1,TPR,IFNAR2,LAMP3,GATA3,GAS6,IFIT3,BST2,AXL,EIF2AK2,ADAR,IFITM2,IFIT2,IFITM3,IFITM1,OAS1,ENTPD2
GO_INFLAMMATORY_RESPONSE	-0.407277	-1.36333	0.0588235	0.145011	454	128	HMOX1,HNRNPA0,TNFRSF10B,SDC1,NFATC3,F2RL1,RPS6KA4,HMGB1,SIGIRR,NDST1,TNFRSF9,REL,HMGB2,FN1,ASS1,CXCL1,OGG1,ABCF1,TNFRSF21,NUPR1,CXCL3,NFE2L2,TNFRSF10A,THBS1,HLA-DRB1,PRDX5,TUSC2,NFX1,ANXA1,HNRNPK,EIF2AK1,TBK1,DAB2IP,NFE2L1,SYK,AOX1,CHUK,AIMP1,TNFRSF10D,ECM1,NFKB1,PLA2G4B,LIPA,HIF1A,TNFRSF1A,NFRKB,SEMA7A,CAMK1D,OLR1,AKT1,AHCY,GJA1,HDAC4,PARK7,GSDMD,PLAA,ITGB6,B4GALT1,SMAD1,CTNNBIP1,F3,LTA4H,ATRN,I…
GO_MULTICELLULAR_ORGANISMAL_MACROMOLECULE_METABOLIC_PROCESS	-0.521748	-1.36243	0.128571	0.145762	79	24	COL1A2,ACACA,COL1A1,ADAM15,SERPINH1,TRAM2,COL6A1,HIF1A,PEPD,MMP14,MRC2,COL6A2,MMP15,CTSD,LEPRE1,MMP1,CTSL1,COL7A1,CTSS,FURIN,COL18A1,ID1,CTSB,KLK6
GO_MULTICELLULAR_ORGANISMAL_WATER_HOMEOSTASIS	-0.571494	-1.36191	0.0952381	0.1462	58	18	ADCY3,AQP3,ADCY7,PRKAR2A,WFS1,RAB11FIP2,SFN,ADCY9,SRF,GBA,KRT16,RAB11A,PRKAR1A,PRKACA,CLDN4,HYAL2,ADCY6,SCNN1A
GO_SPECIFICATION_OF_SYMMETRY	-0.490819	-1.36074	0.155172	0.147189	117	29	IFT52,ALG5,STIL,AP1B1,KIF3B,PKD2,PSEN1,PCSK6,TMED2,MIB1,C2CD3,DPCD,HIF1A,IFT74,SRF,GJA1,SMAD3,PSKH1,MICAL2,ENG,ACVR1,AHI1,TBX3,AXIN1,IFT140,OFD1,BMP4,NOTCH1,OVOL2
GO_NON_RECOMBINATIONAL_REPAIR	-0.508472	-1.36065	0.101695	0.147305	70	38	HIST1H4A,HIST1H4H,HIST1H4C,HIST1H4B,LIG3,POLA1,SMC5,C9orf142,DCLRE1B,UBE2N,RIF1,RNF138,PRPF19,PSMD14,PRKDC,MDC1,RNF168,TP53BP1,XRCC6,UBE2V2,WHSC1,NBN,BABAM1,XRCC5,MRE11A,HERC2,H2AFX,LIG4,NSMCE2,UVRAG,BARD1,PIAS4,KDM2A,KAT5,SUMO1,HIST1H4E,HIST1H4L,HIST1H4D
GO_CAMERA_TYPE_EYE_MORPHOGENESIS	-0.500743	-1.35993	0.111111	0.147797	101	37	THY1,FRS2,PVRL1,HIPK1,IFT122,JAG1,BAK1,GDF11,LRP6,LRP5,MFN2,GLI3,RING1,TOPORS,ARID1A,HIF1A,EPHA2,TBC1D20,BAX,NF1,CTNNB1,MAN2A1,EPHB2,SOX9,FJX1,AHI1,PHACTR4,SKI,KDM2B,HIPK2,VEGFA,FZD5,TFAP2A,BCAR3,BMP4,BMP7,CALB1
GO_REGULATION_OF_INTRACELLULAR_TRANSPORT	-0.374693	-1.35943	0.0212766	0.148142	621	346	MYO1C,TRIM15,HMOX1,THY1,PARP1,CDK1,E2F1,ACSL3,XPO1,EHD1,TONSL,ACAA2,SCFD1,STARD7,WDR75,SCP2,YWHAE,RAB23,CDC42,TFDP1,PPP1CC,U2AF2,AXIN2,SNX3,USP36,GOPC,RBM4,PIK3R1,PFN2,CALM3,CAV1,SAE1,KANK1,CALM1,OGG1,PPP3CA,PKD2,ATPIF1,VAMP8,KIF20B,UBASH3B,PPP3CB,UHMK1,SIVA1,U2AF1,PTPN11,PSMD10,TOR1A,TOMM7,AAAS,UBE2L3,YWHAQ,MDM2,WBP11,BAK1,HUWE1,TP53BP2,YWHAH,FAM20B,STX18,SNX4,SLC25A5,PIK3R2,FAM115A,PKIA,PTPN1,I…
GO_NEGATIVE_REGULATION_OF_INNATE_IMMUNE_RESPONSE	-0.580889	-1.35901	0.196721	0.148472	38	17	DNAJA3,PPARG,MUL1,TRAFD1,ARRB2,TYRO3,TNFAIP3,NLRC5,MICA,NR1H2,IFI16,ADAR,DUSP10,RPS19,HLA-E,TAP1,HLA-A
GO_CHROMATIN_SILENCING_AT_RDNA	-0.675708	-1.88062	0	0.148534	37	25	HIST1H4A,HIST1H3B,HIST1H3C,HIST1H4H,HIST1H3A,HIST1H4C,HIST1H4B,HIST2H3D,SUV39H1,SMARCA5,HIST1H3E,MBD2,H3F3B,HIST1H3J,H3F3A,HIST1H3D,BAZ2A,SIRT2,SIRT1,HIST1H3I,HIST1H3G,HIST1H4E,HIST1H3F,HIST1H4L,HIST1H4D
GO_DNA_CONFORMATION_CHANGE	-0.39727	-1.35884	0.0561798	0.148624	273	178	HIST1H4A,HIST1H3B,HELLS,HIST1H3C,HIST1H4H,HIST1H1D,HIST1H3A,GINS2,HIST1H4C,HIST1H2BE,HAT1,RAD51,SMC2,CDC45,RAD54B,NCAPG,MLF1IP,CENPP,CENPO,MCM6,HIST1H2BC,PARP1,HIST1H4B,CDK1,CHAF1B,NAP1L4,HIST1H2BD,NCAPH,CDCA5,MCM3,GTF2H3,GINS4,HMGB1,NCAPH2,MCM4,DHX9,C10orf2,AIFM1,CENPN,CENPW,HMGB2,HIST2H3D,MIS18BP1,ITGB3BP,TOP3A,HIST1H1E,TOP2A,NCAPD2,ASCC3,ASF1A,RECQL,CHAF1A,SMARCA5,NCAPG2,SMC4,SETX,KAT6A,XRCC6,…
GO_NEGATIVE_REGULATION_OF_STEM_CELL_DIFFERENTIATION	-0.733778	-1.85299	0.0175439	0.150233	43	19	STRAP,REST,JAG1,SDHAF2,NFE2L2,PPP2CA,YAP1,DAB2IP,MAD2L2,HNF1B,ZFP36L2,ZNF706,SIX4,SMAD7,VASN,NOTCH1,EFNA1,BMP7,OVOL2
GO_REGULATION_OF_HEMOPOIESIS	-0.537357	-1.89144	0	0.150463	314	132	HIST1H4A,HIST1H4H,HIST1H4C,LEO1,CARD11,HIST1H4B,GLI2,CDC73,HMGB1,RBFOX2,ACVR1B,MEIS2,HMGB2,PRKCA,PURB,PIK3R1,PRMT1,ITPKB,PRELID1,UBASH3B,RNF41,JAG1,NFE2L2,GABPA,RB1,CTR9,CREB1,ANXA1,CDK6,HLX,CLPTM1,SYK,SOD1,TJP2,GLI3,FOXP1,HIF1A,KDM1A,FADD,MTOR,PDCD2,WDR61,INHBA,PNP,ANKRD54,MAPK14,TOB2,ATP11C,ZFPM1,XBP1,NF1,MMP14,ATP6AP1,CTNNB1,MLL5,ATXN1L,RC3H1,RIPK1,CTNNBIP1,LYN,AP3B1,GATA3,SART1,CUL4A,NDFIP1,I…
GO_CONNECTIVE_TISSUE_DEVELOPMENT	-0.56362	-1.84966	0	0.150517	194	75	SLC25A25,CHST11,GLI2,COL1A1,MSX2,TBL1XR1,AXIN2,SATB2,IMPAD1,TGFBI,TYMS,AACS,SERPINH1,HMGA2,FTO,LRP6,DGAT2,LRP5,IFT80,SMAD5,STC1,HIF1A,TIMP1,MAPK3,SRF,MEX3C,BMPR1A,MAPK14,COL27A1,XBP1,ZNF516,ACAT1,PIK3CA,ITGB8,SMAD1,SOX9,BMPR2,SPG20,NFIB,EVC,PKD1,MEF2D,TGFB1,SNX19,ATF2,CHSY1,CREB3L2,NAMPT,RARA,ARID5B,ARRDC3,WNT7B,CSF1,HYAL2,SNAI1,BBS2,FBXW4,SH3PXD2B,SNAI2,PPARD,RARG,ESRRA,CTGF,NOV,CRIP1,EIF2AK3,BM…
GO_RESPONSE_TO_ALCOHOL	-0.38136	-1.35637	0.0333333	0.150609	362	154	IGFBP2,RAD51,CALR,CASP3,ABCA1,CDK1,EZH2,CCNA2,COL1A1,APC,MSX2,HNRNPD,CDK2,TK1,AIFM1,CAD,PSMD14,ERRFI1,AQP3,ASS1,CALM3,ADCY7,SPTBN2,CALM1,OGG1,DNMT1,ROCK2,CBX3,SPARC,BAK1,UROD,PMVK,TYMS,AACS,H2AFZ,PRKAA1,SETD7,LRP6,GGH,CALM2,MBD4,NRF1,BIRC2,PSPH,ALAD,EIF4EBP1,ANXA1,HNRNPK,FECH,NRIP1,CCND1,PAWR,TNC,CDK4,GSTP1,TFAP4,DMAP1,STRN3,SOD1,HDAC2,HNRNPU,TGFBR1,STC1,VDR,KIAA0146,GSK3B,HIF1A,SRD5A1,PDGFA,SDF4…
GO_NEGATIVE_REGULATION_OF_TYPE_I_INTERFERON_PRODUCTION	-0.512582	-1.3565	0.121212	0.150623	40	28	TRAIP,REL,TRAF3IP1,TBK1,UBA7,PIN1,UBA52,PPM1B,IKBKE,UBB,RPS27A,TRIM25,RNF216,PCBP2,ITCH,TNFAIP3,NLRC5,MAVS,TRAF3,CYLD,IRF3,OTUD5,DDX58,UBE2L6,RELB,ISG15,HERC5,IFIH1
GO_NAD_METABOLIC_PROCESS	-0.507257	-1.35624	0.152778	0.150734	55	30	VCP,NADKD1,MDH1,GAPDH,PGAM1,IDH3G,MDH2,LDHB,NAPRT1,OGDH,ENO1,PNP,IDH3B,GPI,LDHA,PFKL,DLST,ALDOC,PGK1,HK2,NAMPT,HK1,PFKFB2,PFKFB4,TPI1,NADSYN1,PFKP,ENO2,PFKFB3,QPRT
GO_REGULATION_OF_NEURON_PROJECTION_DEVELOPMENT	-0.385943	-1.35599	0.0340909	0.150844	408	179	RTN4R,KATNA1,THY1,ENC1,DPYSL3,NRP1,WDR36,EZH2,ITM2C,DGUOK,ADNP,TWF2,SNX3,RNF6,RRN3,FN1,ZMYND8,NCS1,KANK1,PPP3CA,UST,SKIL,SETX,ASAP1,YWHAH,CRABP2,CLASP2,PSEN1,PTK7,PQBP1,KIDINS220,UBE2V2,OPA1,FBXO31,PLK2,CFL1,HNRNPK,CDC20,KIF13B,ABL1,ARHGEF1,DAB2IP,FBXO38,IST1,ATF1,KAT2B,MUL1,OBSL1,VLDLR,HDAC2,ABL2,CDK5,CARM1,PAFAH1B1,GSK3B,RAP2A,MARK2,SEMA4B,MACF1,MTOR,TMEM30A,FMR1,SEMA7A,SSH2,SNAPIN,GAK,BRAF,SRF…
GO_POSITIVE_REGULATION_OF_LEUKOCYTE_DIFFERENTIATION	-0.582608	-1.84905	0	0.151117	131	50	GLI2,HMGB1,PRKCA,ITPKB,RB1,CREB1,ANXA1,HLX,SYK,GLI3,FADD,PNP,ATP11C,XBP1,MMP14,ATP6AP1,MLL5,RIPK1,CTNNBIP1,AP3B1,GATA3,SART1,IL4R,HAX1,GAS6,TMEM64,LGALS1,OGT,BAD,TGFB1,ZBTB1,RIPK2,RARA,AXL,AP3D1,LIF,KLF10,CSF1,LGALS3,PCID2,ACIN1,STAT5B,PRDM1,TRIB1,ADAM8,TNFSF9,PRKCZ,ID2,FOS,TESC
GO_NEGATIVE_REGULATION_OF_NERVOUS_SYSTEM_DEVELOPMENT	-0.393969	-1.3552	0.091954	0.151477	262	117	RTN4R,KATNA1,CALR,THY1,DPYSL3,NRP1,EIF4E,LSM1,ITM2C,DGUOK,PRPF19,RNF6,HMG20A,CAV1,REST,KANK1,ARHGEF2,PPP3CA,TNFRSF21,IFT122,CDK5RAP2,JAG1,ASPM,ASAP1,YWHAH,PSEN1,GDF11,CTDSP1,GPR56,PLK2,HNRNPK,TRAF3IP1,MIB1,ARHGEF1,HDAC2,GLI3,CDK5,CARM1,PAFAH1B1,GSK3B,MTMR2,EIF4ENIF1,PCM1,SEMA4B,SEMA7A,SNAPIN,GAK,LRP1,RHOA,BMPR1A,RAB7L1,FKBP4,NF1,CTNNB1,DDX6,APOE,RAP1GAP2,SPOCK1,EPHB2,SOX9,DYNLT1,GORASP1,SPG20,TRI…
GO_MULTICELLULAR_ORGANISMAL_HOMEOSTASIS	-0.423193	-1.35512	0.141026	0.151548	272	89	ACACA,CTSH,ACTB,WDR36,IQCB1,STRAP,ADCY3,RAC3,ACTG1,AQP3,NCDN,FH,HOMER1,ADCY7,PTPN11,SLC11A2,FTO,PRDX5,VPS54,PRKAR2A,GIGYF2,ADD1,SOD1,HSPB1,CHMP4B,WFS1,MLL,LIPA,RAB11FIP2,SFN,ANKRD11,ADCY9,SRF,POTEF,PPP1R13L,CRTC3,MEX3C,GPX1,BAX,SRC,PIK3CA,CTNNB1,GBA,KRAS,BTBD9,SOX9,KRT16,RAB11A,RAC1,CDH3,PRKAR1A,BARD1,NPHP4,GCNT2,AMPD3,ACADVL,STAT3,RAC2,ITGB1,PRKACA,LPCAT1,PRCP,RAB7A,VEGFA,DRAM2,CLDN4,RAB3D,TPP1,…
GO_LYSOSOMAL_TRANSPORT	-0.457409	-1.35423	0.0506329	0.15227	70	50	SCYL2,VPS33B,USE1,KIF13A,VPS4B,MGRN1,ZFYVE16,HMGXB4,VPS54,VPS33A,VPS39,AP1G1,VPS52,VPS41,GNPTAB,TRAK1,AP3M1,M6PR,SNAPIN,SORT1,GCC2,SCARB2,VPS18,RAB12,AKTIP,AP3B1,HSPA8,SNX16,HGSNAT,NEDD4,RHOB,ANKFY1,SNX27,VPS16,RAB7A,VAMP7,TSG101,CHMP5,HGS,HOOK3,HOOK2,SORL1,VPS11,GNPTG,ATG14,LAMP1,DENND3,NPC1,WASH3P,CDX2
GO_CELLULAR_COMPONENT_MORPHOGENESIS	-0.366829	-1.35409	0.0212766	0.152421	900	362	GRHL2,RTN4R,TTC30A,CEP41,WNT11,ETV4,CASP3,NRP1,HSPB11,SLIRP,EHD1,NRAS,AKIP1,RAB8B,SCFD1,B3GNT2,IQCB1,HNRNPAB,GLI2,ACTR3,ROCK1,RAB23,IFT46,RBFOX2,MSX2,EFNB2,RAB3IP,IFT52,TCTN3,FMN1,RAB10,PVRL1,KIF5B,ACTG1,NBEAL2,FRYL,FN1,SLC39A3,FERMT2,SNAP29,SSBP1,PANK2,SPTBN2,ADAM15,ATP6V1D,EFNB1,ARHGEF2,DBNL,FLOT1,KIF20B,PPP3CB,SHROOM1,PTPN11,IFT122,E2F4,SSX2IP,FAM83D,OCRL,SLC9A6,HEATR2,CAP1,SLC11A2,ASAP1,SUPV3…
GO_REGULATION_OF_BINDING	-0.388598	-1.35363	0.0888889	0.1527	283	169	TRIB3,HMOX1,TDG,PARP1,NRP1,E2F1,MAPRE1,PYGO2,ROCK1,HMGB1,CDC42,HSPA5,ADNP,NSD1,MSX2,MEN1,PLK1,HMGB2,PRMT7,RAN,CALM3,CAV1,ADAM15,CALM1,PPP3CA,FLOT1,RALB,MITD1,BAK1,HMGA2,ANXA2,PSEN1,ERCC2,CALM2,HJURP,PLK2,ZNF462,HNRNPK,ACD,ABL1,BTBD1,GTPBP4,DAB2IP,PPP1CA,TFAP4,HSP90AB1,EDF1,SPPL3,WAPAL,KAT2B,NEK2,ADD1,SENP2,HDAC2,CDK5,TGFBR1,HABP4,CARM1,STK3,GSK3B,PIN1,ARRB2,ITGB1BP1,PCBD1,KDM1A,MAPK3,GTSE1,MAD2L2…
GO_REGULATION_OF_CARBOHYDRATE_METABOLIC_PROCESS	-0.442549	-1.35291	0.118421	0.153254	172	69	KIAA0020,SESN2,ACN9,HMGB1,ADNP,CLTC,WDR5,IRS1,NLN,GRB10,PGAM1,PRKAA1,PHLDA2,DGAT2,COX11,GSK3A,ARPP19,PPP1CA,SMEK2,KAT2B,MLXIP,GFPT1,AKT2,AP2A1,GSK3B,NFKB1,INPP5K,ECD,HIF1A,MTOR,AKT1,DUSP12,HDAC4,SRC,ARFGEF1,PDK2,LCMT1,IGFBP4,RANBP2,SIRT6,TMEM59,STAT3,OGT,BAD,ADIPOR1,TGFB1,PPP1CB,TINF2,CLK2,ARNT,PFKFB2,PDK1,SIRT1,NCOR1,SLC45A3,IRS2,NR1D1,PMAIP1,GOLGA2,PPARA,INSR,DDIT4,PPP1R3B,IGFBP3,MIDN,NCOA2,SIK…
GO_BIOMINERAL_TISSUE_DEVELOPMENT	-0.518937	-1.35285	0.161765	0.153307	75	25	WNT11,COL1A1,MSX2,AXIN2,PVRL1,MINPP1,ERCC2,SBDS,TUFT1,ECM1,ITGB1BP1,FBXL15,ZBTB40,TFIP11,PTGS2,KLF10,GPNMB,LGR4,STIM1,PPARA,ANO6,EIF2AK3,SBNO2,FAM83H,CNNM4
GO_CIRCADIAN_RHYTHM	-0.42316	-1.35264	0.0649351	0.153485	137	75	KDM5A,THRAP3,PPP1CC,HNRNPD,RBM4,MYBBP1A,SYNCRIP,SETX,PRKCDBP,TYMS,TP53,CREB1,ARNTL2,NRIP1,RAI1,CDK4,PRMT5,SERPINE1,DYRK1A,PPP1CA,HNRNPR,GFPT1,HDAC2,TIMELESS,HNRNPU,MLL,CLOCK,HDAC1,GSK3B,ARNTL,TOP1,CRY2,CPT1A,SRD5A1,ADK,HNF1B,AHCY,EP300,ATF4,BTBD9,SREBF1,PTEN,ZFHX3,FAS,NPAS2,OGT,METTL3,ATF5,CCRN4L,PML,PPP1CB,CSNK1D,KLF9,MTA1,BHLHE40,CLDN4,NAMPT,SIRT1,KLF10,AHR,NCOR1,JUND,LGR4,HEBP1,NR1D1,PER3,PPAR…
GO_FOLIC_ACID_CONTAINING_COMPOUND_METABOLIC_PROCESS	0.511475	1.53387	0.0512821	0.153614	29	15	DHFR,ATIC,MTHFD2,SHMT1,MTHFD1,MTRR,ATPIF1,SLC25A32,TYMS,GART,GGH,FPGS,MTHFD1L,SHMT2,MTHFR
GO_REGULATION_OF_CATENIN_IMPORT_INTO_NUCLEUS	-0.561178	-1.35212	0.15625	0.153869	27	15	AXIN2,KANK1,DAB2IP,EMD,WWTR1,EGFR,SMAD3,UBR5,GNAQ,SEMA5A,AXIN1,SNAI2,SLC9A3R1,BAMBI,FZD7
GO_UROGENITAL_SYSTEM_DEVELOPMENT	-0.555539	-1.88366	0	0.153915	299	121	PTCD2,HRSP12,WNT11,ODC1,FRAS1,NRP1,CTSH,GLI2,SDC1,PPAT,PYGO2,FRS2,EFNB2,ALDH9A1,FMN1,ASS1,SGPL1,ITGA6,PKD2,JAG1,CENPF,GDF11,WDR77,UBE3A,TMED10,APH1A,ANXA1,HNRNPK,SEC63,TRAF3IP1,DLG5,ARL3,ACD,TNC,TIPARP,SMAD5,DLG1,GZF1,GLI3,WFS1,TGFBR1,NIPBL,SRD5A1,WWTR1,HNF1B,SMAD4,SMAD3,EPCAM,FKBP4,SMAD2,SMARCC1,BAX,SDC4,NF1,ACAT1,CTNNB1,C1GALT1,FEM1B,EPHB2,RDH10,SMAD1,SOX9,CTNNBIP1,CAT,GATA3,PTEN,ITGA3,PSAP,AHI…
GO_CELL_CELL_SIGNALING	-0.381259	-1.35152	0.0549451	0.154341	767	177	CEACAM6,PKP2,ANXA9,ETV5,SLC29A1,NRP1,EREG,GLI2,CACNB3,RAC3,CDC42,CASK,EFNB2,SNCG,SLC1A4,DNAJC5,HOMER1,PDZD11,SNAP29,EFNB1,PPP3CA,VGF,SYT7,HMGA2,AKAP9,PSEN1,GABARAP,BAIAP3,LRP6,GPR56,GRB2,FAT1,NUP155,NUDT3,TUSC2,LRP5,MAPK1,GNAI2,FGFBP1,ANXA1,UBE2Q1,TNC,GSK3A,LIN7C,DLG1,AIMP1,MYO5A,CDK5,FADS1,PAFAH1B1,STXBP1,SCRIB,GSK3B,ARRB2,SHC3,RAB11FIP2,RGS10,TJP1,PDGFA,GRIN2D,TXN,SNAPIN,CACNB1,RAB3GAP1,PPT1,HN…
GO_NEGATIVE_REGULATION_OF_DNA_BINDING	-0.495853	-1.35066	0.129032	0.154981	46	26	HMOX1,E2F1,MSX2,HMGA2,ZNF462,TFAP4,NEK2,HDAC2,HABP4,KDM1A,MAD2L2,SIN3A,CTNNBIP1,NFIB,SRI,SP100,RSF1,TNKS,IFI16,NFKBIA,SUMO1,PPARA,ID1,CPNE1,ID2,MDFI
GO_NEGATIVE_REGULATION_OF_MAP_KINASE_ACTIVITY	-0.466703	-1.35024	0.0769231	0.155354	73	48	SPRED2,SPRED1,STK38,CAV1,PPP2CA,DUSP18,PTPN1,PTPN22,DNAJA1,DAB2IP,GSTP1,DUSP7,GPS1,MBIP,GSK3B,INPP5K,DUSP6,AIDA,NF1,GBA,APOE,LYN,GPS2,DUSP16,DUSP14,SPRY2,PRKCD,CDK5RAP3,MAPK7,SMPD1,DUSP3,DUSP22,PPP2R1A,HMGCR,PTPRJ,TP73,HIPK3,DUSP5,PDCD4,DUSP10,HYAL2,SORL1,PTPN6,DUSP1,BMP4,DUSP8,CBLC,BMP7
GO_REGULATION_OF_PEPTIDE_TRANSPORT	-0.418674	-1.35001	0.115385	0.155461	256	82	UCP2,RAB8B,NDUFAF2,IRS1,SLC16A1,PRKCA,REST,PPP3CA,TARDBP,PPP3CB,PTPN11,PSMD10,SYT7,AACS,HLA-DRB1,SLC25A5,HADH,SERP1,LRP5,CCDC22,ENSA,FBXW11,G3BP2,TRIP6,PSMD9,PHPT1,CLOCK,MCU,ARNTL,SLC2A1,HIF1A,CPT1A,FAF1,PPM1B,ENY2,NFKBIB,RHOA,GJA1,NCOA6,GLUD1,TCF7L2,ARL2BP,SREBF1,SPHK1,ANXA5,RAP1A,STX4,ARL2,RBCK1,SRI,PFKL,BAD,SIDT2,MARCKS,ITPR1,SLC25A4,PPM1A,CYLD,HMGCR,ITPR3,PIM3,PFKFB2,PTGS2,LIF,NFKBIA,SLC26A6,…
GO_POSITIVE_REGULATION_OF_RNA_SPLICING	0.541329	1.52498	0	0.155628	25	18	TRA2B,THRAP3,U2AF2,RBMX,PRPF19,SF3B4,PIK3R1,HNRPLL,POLR2A,SETX,HNRNPK,SNW1,HSPA1A,SNRNP70,HSPA8,RBM22,DAZAP1,C11orf35
GO_WATER_HOMEOSTASIS	-0.519203	-1.34904	0.2	0.156145	70	20	ADCY3,AQP3,ADCY7,ANXA7,PRKAR2A,WFS1,RAB11FIP2,SFN,ADCY9,SRF,GBA,KRT16,RAB11A,PRKAR1A,PRKACA,CLDN4,NEDD4L,HYAL2,ADCY6,SCNN1A
GO_SKIN_DEVELOPMENT	-0.559519	-1.85031	0	0.156546	211	83	GJB3,COL1A2,FRAS1,CASP3,EREG,COL1A1,IVL,CDC42,ACVR1B,ERRFI1,ITGA6,TNFRSF19,JAG1,PSEN1,LATS1,FZD6,ERCC2,ANXA1,DHCR24,YAP1,CLIC4,AARS,HDAC2,HDAC1,SFN,PDGFA,EPHA2,NSDHL,IFT74,SRF,EGFR,WNT10A,SMAD4,INHBA,PIP5K1A,STK4,TXNIP,ITGA2,FLNB,CTNNB1,GBA,SOX9,KRT16,MAP2K1,CDH3,ITGA3,WDR48,SOS1,PKD1,CELSR1,TSG101,RBPJ,CLDN4,ADAM9,LDB1,ARRDC3,LAMA5,MED1,CD109,RELA,FA2H,SNAI1,LGR4,ABCB6,SAV1,SHARPIN,DDR1,LATS2,EV…
GO_REGULATION_OF_CHEMOTAXIS	-0.446307	-1.3478	0.0958904	0.15712	180	57	CALR,NRP1,C1QBP,F2RL1,HMGB1,EFNB2,FN1,CXCL1,CXCL3,THBS1,PPM1F,SERPINE1,MET,CREB3,AKT2,HSPB1,MPP1,SEMA4B,SEMA7A,CAMK1D,SMAD3,ITGA2,F3,BMPR2,LYN,USP14,RAC1,CORO1B,STX4,PLXNA1,GAS6,ADAM10,RAC2,ADAM17,PLXNA2,SEMA5A,VEGFB,TGFB1,VEGFA,STX3,SWAP70,IL8,SEMA4D,PLXND1,PRKD2,TMEM102,PLXNA3,CSF1,SEMA4C,SEMA3C,NOV,ANO6,CXCL2,NOTCH1,SEMA3F,PDGFB,S100A14
GO_RNA_METHYLATION	0.458643	1.52696	0	0.157234	57	24	ALKBH8,EMG1,HSD17B10,NSUN2,TFB2M,FTSJ2,KIAA1429,METTL1,TRMT6,FBL,METTL16,TRMT2A,FTSJ3,FTSJD2,MEPCE,TRMT112,TRMT1,RNMT,FTSJ1,NSUN4,METTL3,WBSCR22,METTL2A,WTAP
GO_REGULATION_OF_GROWTH	-0.365801	-1.3478	0.0315789	0.157236	633	286	IGFBP2,RTN4R,WNT11,EXOSC2,NRP1,CDK1,KIAA1967,SMARCA4,IGFBP6,UBE2E3,WDR36,EBAG9,YEATS4,BLZF1,TAF9B,NCBP1,CDC42,ADNP,ACVR1B,NDUFS3,TWF2,HBEGF,DDX39B,SH3BP4,RNF6,PRKDC,ESM1,FGFR1OP,FN1,SGPL1,MCTS1,ARHGEF11,ADAM15,NOL8,PPIB,PTPN11,PSMD10,NF2,MORF4L2,PLS1,SUPV3L1,EGLN2,CRABP2,HMGA2,IDH3G,CLASP2,PPP2CA,LATS1,TMEM97,PPARG,PHB,FTO,TP53,SERP1,CREB1,PPM1F,HNRNPK,RAI1,MTPN,YAP1,DERL2,NDUFA13,ABL1,INO80,APBB…
GO_REGULATION_OF_HEART_CONTRACTION	-0.432307	-1.34746	0.116883	0.157332	221	56	PKP2,CACNB3,YWHAE,HBEGF,CALM3,ATP2B4,CAV1,CALM1,MDM2,AKAP9,CALM2,NUP155,HSP90AA1,TPM1,ATP2A2,GSK3A,MEF2A,TMEM65,STC1,ATP1A1,GAA,SNTA1,CACNB1,SLC9A1,GJA1,DSG2,RNF207,HDAC4,GSTO1,GLRX3,SREBF1,ATP1A3,AHCYL1,ADRBK1,SRI,ITPR1,PRKACA,SMAD7,ATP1B1,ITPR3,ATP2B1,ASPH,SUMO1,ATP1B3,STIM1,CTGF,EPAS1,DSC2,ZC3H12A,CXADR,KCNK1,DMPK,P2RX4,DSP,ADM,JUP
GO_NEGATIVE_REGULATION_OF_BMP_SIGNALING_PATHWAY	-0.558894	-1.34722	0.179104	0.157571	42	15	CAV1,LEMD3,ABL1,TWSG1,SPG20,SKI,HIPK2,CTDSPL2,SMURF1,PPM1A,SMAD7,FSTL3,DKK1,NOTCH1,TRIM33
GO_AMINOGLYCAN_CATABOLIC_PROCESS	-0.535169	-1.34648	0.152542	0.158146	68	21	FUCA1,SDC1,CHID1,SDC3,SLC9A1,SDC4,CTBS,HGSNAT,HSPG2,GUSB,TGFB1,GLB1,GALNS,AGRN,HYAL2,IDS,HEXB,SGSH,GNS,GPC1,KIAA1199
GO_RIBONUCLEOPROTEIN_COMPLEX_LOCALIZATION	0.329451	1.51972	0	0.159238	118	95	SRSF1,RRS1,SRSF7,XPO1,EIF4E,SRSF6,NUP188,POLR2D,EIF5A,SMG1,SMG6,NUP43,UPF3B,NCBP1,U2AF2,DDX39B,NOP58,POM121C,SRSF10,NOL6,SMG7,RAN,SHFM1,RBM8A,FIP1L1,MAGOH,SRSF9,THOC3,NUP205,NUP107,HNRNPA2B1,U2AF1,AAAS,SRRM1,SRSF3,NUP160,NUP214,NUP155,NCBP2,NUP93,NUP153,DDX19B,TPR,SRSF2,TMEM48,THOC5,PRPF31,NUPL2,NUPL1,POM121,RAE1,NUP85,CHTOP,RNPS1,CASC3,EIF6,CDC40,SLU7,NXF1,DDX39A,UPF1,NUP54,ENY2,SRSF11,SLBP,DDX1…
GO_POSITIVE_REGULATION_OF_INFLAMMATORY_RESPONSE	-0.525453	-1.34508	0.0967742	0.159322	113	22	VAMP8,SNX4,MAPK13,SERPINE1,CLOCK,TNFRSF1A,ADORA2B,ITGA2,PDE2A,CD47,IL6ST,OSMR,CDK19,VAMP7,IL17RA,PTGS2,TNIP1,RPS19,HYAL2,STAT5B,IL18,ADAM8
GO_FATTY_ACID_DERIVATIVE_METABOLIC_PROCESS	-0.504577	-1.34482	0.179104	0.159534	96	25	PTGES3,PTGES2,MGST2,SYK,FADS1,PLA2G4B,TNFRSF1A,MAPK3,ACOX1,GPX1,CBR1,LTA4H,PTGR2,SPHK1,RNPEPL1,MGLL,ABCC1,RNPEP,DAGLB,PTGS2,GPX4,MAPKAPK2,CYP1B1,CYP4F3,PTGES
GO_POSITIVE_REGULATION_OF_ERYTHROCYTE_DIFFERENTIATION	-0.587601	-1.34449	0.1875	0.159744	23	15	ACVR1B,HMGB2,PRMT1,HIF1A,KDM1A,INHBA,ANKRD54,MAPK14,FOXO3,SMAP1,ARNT,MED1,GATA2,ISG15,ID2
GO_REGULATION_OF_LEUKOCYTE_MEDIATED_IMMUNITY	-0.445141	-1.34394	0.106667	0.159915	156	57	HMOX1,UNG,EXOSC3,HSPD1,F2RL1,HMGB1,VAMP8,PPP3CB,SNX4,WHSC1,PDPK1,AP1G1,SYK,SNX6,PVR,ARRB2,MSH6,FADD,ADORA2B,LYN,GATA3,NDFIP1,IL4R,ICAM1,CADM1,CLCF1,STX4,STAT6,SUPT6H,RAC2,DUSP22,TGFB1,MICA,VAMP7,BST2,VAMP2,FZD5,ZBTB1,STX7,VAMP3,BCR,RABGEF1,B2M,STXBP2,C10orf54,PTPN6,PVRL2,STAT5B,HLA-E,LAMP1,TAP1,BCL6,PRKCZ,IL27RA,UNC13D,HLA-A,RSAD2
GO_SPROUTING_ANGIOGENESIS	-0.541005	-1.34398	0.150685	0.160024	45	21	NRP1,CDC42,EFNB2,ESM1,THBS1,PARVA,ITGB1BP1,SRF,LOXL2,EPHB4,ITGB1,SEMA5A,JMJD6,VEGFA,CCBE1,E2F7,RNF213,BMP4,NOTCH1,NRARP,NR4A1
GO_REGULATION_OF_BLOOD_CIRCULATION	-0.417953	-1.34316	0.108108	0.160503	295	72	PKP2,HMOX1,CACNB3,F2RL1,YWHAE,HBEGF,SCPEP1,CALM3,ATP2B4,CAV1,CALM1,MDM2,AKAP9,CALM2,NUP155,HSP90AA1,ECE1,TPM1,ATP2A2,GSK3A,KAT2B,MEF2A,TMEM65,STC1,SHC1,HIF1A,ATP1A1,GAA,SNTA1,CACNB1,AKT1,SLC9A1,GJA1,DSG2,RNF207,HDAC4,GSTO1,DOCK4,BMPR2,GLRX3,SREBF1,ICAM1,ATP1A3,AHCYL1,ADRBK1,SRI,DOCK5,ITPR1,PRKACA,HMGCR,SMAD7,ATP1B1,ITPR3,ATP2B1,ASPH,PTGS2,SUMO1,ATP1B3,STIM1,PPARD,CTGF,EPAS1,DSC2,ZC3H12A,CXADR,KCN…
GO_NEGATIVE_REGULATION_OF_TRANSMEMBRANE_TRANSPORT	-0.488372	-1.34138	0.211268	0.162215	87	35	CALM3,CAV1,CALM1,PKD2,YWHAQ,THBS1,CALM2,STK39,PAWR,COMMD1,AKT2,MTOR,FMR1,FKBP1A,UBQLN1,AKT1,FAM115C,TRIM27,SLC30A1,GSTO1,NEDD4,CAB39,SRI,OAZ1,PPIF,TGFB1,OXSR1,CRBN,GRK6,NEDD4L,SUMO1,IRS2,CTTNBP2NL,SLC9A3R1,NTSR1
GO_CHROMOSOME_CONDENSATION	0.505008	1.51675	0.0238095	0.162468	31	21	SMC2,NCAPG,CDK1,NCAPH,CDCA5,NCAPH2,AIFM1,TOP2A,NCAPD2,NCAPG2,SMC4,HMGA2,CCNB1,CHMP1A,NUSAP1,NCAPD3,AKAP8,PAPD7,AKAP8L,ACIN1,PHF13
GO_DETOXIFICATION	-0.503471	-1.34049	0.149254	0.162983	77	30	GPX8,UBIAD1,GSR,PRDX6,PRDX5,GSTK1,MGST2,MGST3,PRDX3,SOD1,TXNDC17,SLC30A1,GPX1,PRDX2,GSTO1,PARK7,SRXN1,APOE,CAT,NXN,TXNRD2,NQO1,MGST1,CCS,PRDX4,PTGS2,GPX4,KDM3B,SOD2,GPX2
GO_NEURON_PROJECTION_DEVELOPMENT	-0.370244	-1.33993	0.0666667	0.163477	545	217	IGSF9,RTN4R,DHFR,ETV4,CCDC64,NRP1,EHD1,NRAS,B3GNT2,HDGFRP3,GLI2,ARF4,APC,RAC3,HMGB1,RBFOX2,EFNB2,WDR5,FMN1,RAB10,PVRL1,BLOC1S1,KIF5B,NCDN,TBC1D24,FRYL,SPTBN2,BLOC1S2,PRMT1,CALU,EFNB1,DBNL,FLOT1,KIF20B,PPP3CB,UHMK1,PTPN11,TOR1A,SLC9A6,SLC11A2,HPRT1,UNC5B,SPAST,CAMSAP3,LLGL1,ZNF335,RB1,PQBP1,RAB13,KIDINS220,GRB2,HERC1,CREB1,MTR,TRAPPC4,MAPK1,FEZ2,MYH10,ABL1,DOCK7,TNC,CUL4B,APBB2,DAB2IP,CAMSAP2,PAK4…
GO_NEGATIVE_REGULATION_OF_ENDOTHELIAL_CELL_MIGRATION	-0.531406	-1.33986	0.153846	0.163539	39	17	HMGB1,THBS1,DAB2IP,STC1,ITGB1BP1,PDCD10,RHOA,SYNJ2BP,APOE,CSNK2B,MAP2K5,SP100,TGFB1,NR2F2,KLF4,NOTCH1,HDAC5
GO_STEM_CELL_PROLIFERATION	-0.531211	-1.33944	0.205882	0.163763	60	23	FRS2,RAB10,ZNRF3,ASPM,DOCK7,RACGAP1,SART3,PAFAH1B1,ARIH2,CTNNB1,PLXNB2,NUMB,NDE1,NUMBL,CTC1,DAGLB,TEAD3,WNT7B,ETV6,RNF43,STAT1,BMP4,BMP7
GO_BLASTOCYST_FORMATION	-0.528421	-1.33927	0.15625	0.163904	30	19	BYSL,RRP7A,SKIL,LATS1,CTR9,CUL3,SF3B14,MFN2,RPL7L1,TJP1,CCNB1IP1,WDR74,SRF,HNF1B,CNOT2,CNOT3,LATS2,JUNB,CDX2
GO_PLASMA_MEMBRANE_ORGANIZATION	-0.404199	-1.33719	0.0898876	0.165599	203	113	PKP2,GOLGA7,EMP2,CACNB3,SCP2,ROCK1,BLZF1,FAM126A,RAB10,PDZD11,CAV1,FLOT1,PPIL2,ROCK2,CHMP4A,SYT7,KIF13A,CLASP2,ANXA2,ARFRP1,LRP6,RAB13,TMED2,C11orf9,BAG4,SERP1,FNBP1L,TSPAN17,MYH10,BAIAP2L1,ATP2A2,MAP7,LIN7C,NSF,DLG1,MICALL1,MYADM,SOD1,RAB8A,AKT2,MYO5A,RDX,STXBP1,PACSIN2,SYS1,INPP5K,RAP2A,PKP3,TNFRSF1A,MACF1,TTC7A,AKT1,GCC2,EFR3A,PIP5K1A,GOLGA4,BSG,RAB31,CAV2,TSPAN14,AHNAK2,SPTBN1,PACSIN3,RAB11A,…
GO_ERBB2_SIGNALING_PATHWAY	-0.522159	-1.33717	0.1	0.165617	39	28	EREG,NRAS,HBEGF,PIK3R1,RNF41,CUL5,GRB2,HSP90AA1,GAB1,SHC1,CDC37,UBA52,EGFR,AKT1,UBB,RPS27A,SRC,PIK3CA,KRAS,USP8,SOS1,PTK6,STUB1,ERBB2IP,CPNE3,ERBB3,ERBB2,GRB7
GO_CELLULAR_RESPONSE_TO_ACID_CHEMICAL	-0.424964	-1.33653	0.0617284	0.166225	175	78	KRT13,COL1A2,WNT11,ACACA,ABCA1,E2F1,LAMTOR2,COL1A1,HNRNPD,TWF2,SHMT1,SH3BP4,FN1,ASS1,DNMT1,PKD2,LAMTOR1,SETX,PRKAA1,PTK7,RRAGA,PPARG,DGAT2,CREB1,HNRNPK,YAP1,SNW1,NDUFA13,TNC,UBR1,CCNB1,LAMTOR3,IPO5,HDAC2,ABL2,COL6A1,HTRA2,HIF1A,CPT1A,EGFR,AKT1,BCL2L1,EP300,XBP1,YES1,SRC,MLL5,ADNP2,SOX9,LYN,SREBF1,SMARCD1,CPEB4,GNB1,PTK6,PDGFC,FAS,RRAGD,OGT,RPTOR,UBR2,RRAGC,CAPN2,NELF,RARA,WNT7B,SIPA1,RARG,ZC3H12A…
GO_MITOCHONDRIAL_ATP_SYNTHESIS_COUPLED_PROTON_TRANSPORT	0.544205	1.51342	0.0294118	0.166833	17	15	ATP5L,ATP5I,ATP5G1,ATP5J2,ATP5A1,ATP5H,ATP5F1,ATP5E,ATP5O,ATP5C1,STOML2,ATP5D,ATP5B,ATP5G3,ATP5G2
GO_FEMALE_SEX_DIFFERENTIATION	-0.455161	-1.33575	0.0540541	0.166947	116	43	FANCG,CASP2,EREG,ACVR1B,SGPL1,VGF,BAK1,UBE3A,HNRNPK,NRIP1,FANCF,TIPARP,SOD1,IDH1,ARRB2,SRD5A1,SMAD4,INHBA,BCL2L1,PLEKHA1,TYRO3,BAX,NCOA6,MMP14,EIF2B2,ICAM1,FAS,TBX3,VEGFA,CTNNA1,FOXO3,ARID5B,AXL,SIRT1,EIF2B5,AHR,MLL4,STAT5B,BMP4,EIF2B4,ARRB1,ADAMTS1,COL9A3
GO_INTERFERON_GAMMA_MEDIATED_SIGNALING_PATHWAY	-0.50154	-1.33543	0.176471	0.167185	70	36	MID1,HLA-DPA1,HLA-DRA,IFI30,HLA-DRB1,IFNGR1,TRIM26,TRIM25,JAK1,GBP1,ICAM1,PRKCD,SP100,PML,IRF9,TRIM5,CAMK2G,MT2A,TRIM8,IRF3,IFNGR2,B2M,IRF2,IRF1,GBP2,TRIM38,STAT1,HLA-E,HLA-C,OAS3,OAS2,HLA-A,OAS1,IRF7,IRF6,TRIM31
GO_RESPONSE_TO_NITROGEN_COMPOUND	-0.365203	-1.3339	0.0412371	0.168383	859	379	TRIB3,UCP2,CDC6,RAD51,PIK3R3,COL1A2,HMOX1,DHFR,PARP1,CASP3,SESN2,EREG,CDK1,PSMB2,LAMTOR2,SRRT,MAX,SDC1,PPP2R2A,ADCY3,DGCR8,CCNA2,PPAT,COL1A1,HNRNPD,CDK2,ATP6V1H,SHMT1,AP3S1,MEN1,AIFM1,RAB10,CAD,SH3BP4,IRS1,ERRFI1,UFL1,PRKDC,DDX21,PIK3R1,HOMER1,ASS1,CALM3,ATP2B4,ADCY7,PPP5C,CAV1,ATP6V1D,ARHGEF2,CALM1,OGG1,DNMT1,PPP3CA,GRB10,CDC5L,FLOT1,RALB,VGF,HNRNPA2B1,LAMTOR1,APRT,JAG1,MDM2,SPARC,UROD,ALDH3A1,P…
GO_INTEGRIN_MEDIATED_SIGNALING_PATHWAY	-0.450992	-1.33395	0.111111	0.168454	82	38	FERMT2,ADAM15,ITGA6,PTPN11,ITGB3,DST,FUT8,CUL3,MYH9,SYK,RCC2,ITGB1BP1,SEMA7A,ITGA2,ITGA5,SRC,NEDD9,ITGB8,ITGB6,CD47,ITGA3,ITGA1,PTK2,ADAM10,ITGB1,ITGAV,ILK,ZYX,CCM2,ERBB2IP,ADAM9,ITGB5,DOCK1,LAMA5,DAB2,CTGF,ADAMTS1,ITGB4
GO_REGULATION_OF_HOMEOSTATIC_PROCESS	-0.384756	-1.33327	0.0957447	0.168461	447	179	MLLT11,UCP2,SMARCB1,THY1,PARP1,SMARCA4,NDUFAF2,CCT3,HDAC8,SMG6,RBFOX2,ACVR1B,HMGB2,DKC1,CALM3,CCT5,PRMT1,CCT4,CAV1,ITPKB,CALM1,PKD2,BCL10,UBASH3B,PPP3CB,TCP1,UBTF,NEK7,BAK1,SLC30A7,PRKAA1,HLA-DRB1,DHX36,UBE2C,USP7,ITGB3,CALM2,GCLC,CCT6A,STK39,LRP5,MAPK1,ANXA1,CDK6,WRAP53,NBN,ACD,CHERP,ABL1,GCLM,MAPKAPK5,CCT8,PDPK1,CSK,NEK2,SYK,HNRNPU,MYO5A,XRCC5,MRE11A,PHPT1,TERF2,INPP5K,HIF1A,KDM1A,FADD,MAPK3,SE…
GO_RECEPTOR_MEDIATED_ENDOCYTOSIS	-0.402896	-1.3334	0.144737	0.168497	231	89	LOXL4,RABEPK,CALR,SCYL2,CLTC,AP2S1,HIP1,CAV1,DBNL,AP1S1,SPARC,CAP1,LRP6,GRB2,HSP90AA1,MAPK1,FNBP1L,HSP90B1,CANX,HYOU1,MICALL1,SNX17,SYK,PDLIM7,VLDLR,CDK5,AP2A1,PACSIN2,SCRIB,AP2M1,ARRB2,HSPH1,MAPK3,M6PR,LRP1,RAB5A,PPT1,OLR1,AP2A2,AP2B1,APOE,LRP8,RAB31,LOXL2,DENND1A,LDLRAP1,PICALM,CAV2,PI4KB,LRPAP1,LGALS3BP,SNX1,LMBRD1,NEDD4,TFRC,CD81,PRSS12,APOL1,ADRBK1,PIP5K1C,CLN3,ITGB1,PIKFYVE,STON2,SNX9,EPS15…
GO_REGULATION_OF_CYTOSOLIC_CALCIUM_ION_CONCENTRATION	-0.47603	-1.33346	0.141026	0.168576	203	36	CACNB3,F2RL1,HMGB1,ATP2B4,LPAR2,CAV1,PKD2,LRP6,CHERP,ABL1,SPPL3,ABL2,IBTK,GJA1,GNA13,FIS1,GNB1,ERO1L,TMEM64,TPCN1,CLN3,PKD1,ITPR1,PRKACA,RASA3,ITPR3,SWAP70,GTF2I,MCOLN1,CALB2,BCAP31,GNA15,EPOR,GATA2,ADM,CALB1
GO_POSITIVE_REGULATION_OF_TRANSPORT	-0.355564	-1.33259	0	0.168996	936	399	MYO1C,PKP2,PIK3R3,TBC1D5,CALR,THY1,HSPA2,TSPAN1,PARP1,ABCA1,CDK1,E2F1,ACSL3,EHD1,RAB8B,SDC1,STARD7,WDR75,STIM2,SCP2,F2RL1,VPS4A,YWHAE,SCYL2,HMGB1,CDC42,TFDP1,CASK,U2AF2,TRIAP1,HIP1,USP36,IRS1,KIF5B,GLMN,PIK3R1,HOMER1,CALM3,ATAD1,CAV1,SAE1,NCS1,KANK1,CALM1,PPP3CA,PRELID1,PKD2,ATPIF1,FLOT1,RAB15,VAMP8,KIF20B,TARDBP,PPIA,PPP3CB,SNF8,SIVA1,U2AF1,PTPN11,TOR1A,TOMM7,UBE2L3,YWHAQ,MDM2,WBP11,BAK1,SYT7,HU…
GO_POSITIVE_REGULATION_OF_SYNAPTIC_TRANSMISSION	-0.521508	-1.33203	0.166667	0.169355	110	31	IGSF9B,KIF5B,FLOT1,TOR1A,PLK2,MAPK1,HNRNPK,GSK3B,ARRB2,FMR1,BRAF,RAB3GAP1,UNC13B,DTNBP1,SNAP47,SPHK1,PTEN,CLSTN1,PINK1,STX4,MECP2,VAMP2,STX3,ITPR3,PTGS2,CLSTN3,NLGN2,GLUL,PRKCZ,SERPINE2,NTSR1
GO_MAMMARY_GLAND_EPITHELIUM_DEVELOPMENT	-0.44383	-1.33099	0.137931	0.170382	53	26	ETV4,GLI2,MSX2,LRP5,MAPK1,CCND1,PHB2,AKT2,BTRC,VDR,SCRIB,HIF1A,EPHA2,AKT1,SRC,STAT6,PML,TGFB1,TBX3,MED1,WNT7B,CSF1,KDM5B,DDR1,ID2,IRF6
GO_REGULATION_OF_LEUKOCYTE_MIGRATION	-0.455731	-1.33078	0.162162	0.170459	149	42	HMOX1,CALR,C1QBP,F2RL1,HMGB1,CXCL1,CXCL3,THBS1,ANXA1,PAWR,SERPINE1,CREB3,MPP1,ECM1,FADD,CAMK1D,MSN,ITGA2,LYN,RAC1,ICAM1,WASL,GAS6,ADAM10,RAC2,ADAM17,VEGFB,VEGFA,SWAP70,MIA3,IL8,BCR,RABGEF1,TMEM102,STK10,CSF1,LGALS3,NOV,ANO6,ADAM8,CXCL2,S100A14
GO_NEGATIVE_REGULATION_OF_SMOOTH_MUSCLE_CELL_PROLIFERATION	-0.485353	-1.33071	0.176471	0.170503	36	16	HMOX1,NDRG2,CAV1,PPARG,SF1,TPM1,MFN2,CTNNBIP1,COMT,TNFAIP3,ILK,PPARD,IGFBP3,TRIB1,KLF4,CDKN1B
GO_ESTABLISHMENT_OF_PROTEIN_LOCALIZATION_TO_PLASMA_MEMBRANE	-0.44289	-1.33043	0.105263	0.170757	90	59	PKP2,GOLGA7,ROCK1,BLZF1,FAM126A,RAB10,FLOT1,ROCK2,KIF13A,CLASP2,ANXA2,ARFRP1,RAB13,TMED2,TSPAN17,NSF,MYADM,RDX,SYS1,INPP5K,PKP3,TNFRSF1A,MACF1,TTC7A,GCC2,EFR3A,PIP5K1A,GOLGA4,BSG,RAB31,TSPAN14,SPTBN1,RAB34,MPP5,IKBKB,S100A10,GAS6,FLOT2,F11R,KRT18,SMURF1,TSPAN5,VAMP7,VAMP2,RILPL1,PACS1,ATP1B1,GOLPH3,VAMP3,EZR,CLIP1,LAMA5,BBS2,TSPAN15,OPTN,SLC9A3R1,JUP,TESC,CDH1
GO_LABYRINTHINE_LAYER_DEVELOPMENT	-0.695007	-1.83404	0	0.171906	44	26	GRHL2,GRB2,TMED2,MAPK1,GAB1,EGLN1,BIRC6,PLCD3,SENP2,NSDHL,AKT1,MAP2K1,DNAJB6,HS6ST1,NCOA1,RBPJ,FZD5,WNT7B,ZFP36L1,CYR61,JUNB,SPINT1,ADM,ST14,CDX2,OVOL2
GO_PTERIDINE_CONTAINING_COMPOUND_METABOLIC_PROCESS	0.505302	1.50268	0	0.172001	36	19	DHFR,ATIC,MTHFD2,SHMT1,MTHFD1,MTRR,ATPIF1,SPR,SLC25A32,TYMS,GART,GGH,MTR,FPGS,PTS,MTHFD1L,PCBD1,SHMT2,MTHFR
GO_REGULATION_OF_PROTEIN_SERINE_THREONINE_KINASE_ACTIVITY	-0.35704	-1.32879	0.0319149	0.172411	470	259	TRIB3,CDC6,HSPA2,CASP3,SESN2,CDK1,SPRED2,LAMTOR2,TNFRSF10B,EZH2,BCCIP,CCNA2,MST1R,APC,FRS2,IQGAP3,ZAK,PKMYT1,MEN1,TRIB2,PLK1,CALM3,ATP2B4,SPRED1,STK38,CDK12,CAV1,CALM1,PKD2,DBNL,RALB,CHORDC1,CKS1B,SNF8,PTPN11,PSMD10,ERP29,TAB3,TNFRSF10A,THBS1,SASH1,PRKAA1,PIK3CB,PPP2CA,CCNH,PSEN1,UBE2C,MAP3K9,CDKN3,DUSP18,LATS1,TGFA,TAB2,PKIA,MNAT1,CCNT2,PTPN1,LRP6,CALM2,MAPKAPK3,KIDINS220,STRADA,CCND3,CCNL1,PRKA…
GO_SUBSTANTIA_NIGRA_DEVELOPMENT	0.456297	1.50491	0.0810811	0.172635	45	27	ACTB,YWHAE,CDC42,HSPA5,NDUFS3,ZNF430,CALM3,NDRG2,CALM1,COX6B1,YWHAQ,YWHAH,CALM2,MAPKAP1,ATP5F1,RAD1,CCDC14,MAOB,SEC16A,RHOA,GLUD1,DYNLL1,LDHA,CNP,SIRT2,G6PD,SUDS3
GO_INORGANIC_ANION_TRANSPORT	-0.456042	-1.32782	0.169231	0.173208	128	32	CLCN3,CLCC1,SLC1A4,ANO10,SLC37A3,SLC12A2,RACGAP1,CLIC4,ASNA1,SLC4A11,CLNS1A,CLIC1,PCYOX1,SLC20A2,TTYH3,APOL1,SLC4A2,SLC25A3,SLC12A9,SLC12A6,SLC20A1,TSPO,SLC4A3,ANO8,SLC26A6,ANO6,CLCN7,IP6K2,CLCN6,SLC12A4,SLC12A7,CLIC3
GO_MUSCLE_TISSUE_DEVELOPMENT	-0.410889	-1.32762	0.0813953	0.173374	275	100	PKP2,PTCD2,CALR,CDK1,SGCB,CDC42,NDUFV2,HOMER1,CAV1,PPP3CA,PKD2,SKIL,NUPR1,NPRL3,RB1,TPM1,GTF3C5,MYH10,HLX,TIPARP,CCNB1,DLG1,EGLN1,MEF2A,OBSL1,EMD,CDK5,KLF5,COPS2,ARID1A,MTOR,SEPN1,FKBP1A,SRF,ATG5,PPP1R13L,AKAP13,ZFAND5,EP300,ZFPM2,SLC9A1,DSG2,MAPK14,BCL9L,GPX1,UBE4B,FHL2,ZFPM1,NF1,FLNB,SMAD1,SOX9,CAV2,LEMD2,CBY1,ENG,PTEN,SIRT6,ACVR1,SKI,PRKAR1A,PDLIM5,LMNA,SVIL,TSC1,EEF2,MEF2D,SIX4,ITGB1,HEG1,MAM…
GO_CELLULAR_RESPONSE_TO_CALCIUM_ION	-0.525609	-1.32753	0.203125	0.173436	49	21	FUS,ITPKB,SLC25A24,CLIC4,MEF2A,ECT2,BRAF,EEF2K,FOSB,ENDOG,SLC25A23,CPNE2,IQGAP1,PPIF,ASPH,JUND,CPNE3,CPNE1,RASA4,JUNB,FOS
GO_NEGATIVE_REGULATION_OF_CATION_TRANSMEMBRANE_TRANSPORT	-0.522364	-1.32696	0.233333	0.174049	61	21	CALM3,CAV1,CALM1,PKD2,CALM2,STK39,COMMD1,FMR1,FKBP1A,UBQLN1,SLC30A1,GSTO1,NEDD4,CAB39,SRI,TGFB1,OXSR1,NEDD4L,SUMO1,SLC9A3R1,NTSR1
GO_POSITIVE_REGULATION_OF_INTRACELLULAR_SIGNAL_TRANSDUCTION	-0.351652	-1.32556	0.0208333	0.175086	876	389	MID1,TRIM15,CARD11,WNT11,HMOX1,NRP1,CDK1,SPRED2,LAMTOR2,C1QBP,TNFRSF10B,EZH2,F2RL1,MST1R,FRS2,IQGAP3,HMGB1,CDC42,UBE2N,AKAP12,SLC44A2,SHOC2,HBEGF,ZAK,EEF1E1,REL,PRKCA,CALM3,DDRGK1,SPRED1,PPP5C,BCLAF1,PRMT1,CAV1,NCK1,ITPKB,CALM1,PKD2,DBNL,BCL10,SFPQ,SKIL,LAMTOR1,PTPN11,TNFRSF19,ERP29,ZDHHC13,TAB3,PRKCDBP,TNFRSF10A,THBS1,SASH1,PRKAA1,PIK3CB,TMEM9B,UNC5B,DNM1L,NACC2,PSEN1,MAP3K9,TGFA,RRAGA,TAB2,PHB,…
GO_REGULATION_OF_BODY_FLUID_LEVELS	-0.356633	-1.32505	0.0333333	0.175352	506	205	MAFG,HIST1H3B,HIST1H3C,RAD51C,HIST1H3A,COL1A2,SLC29A1,UMPS,CBX5,FIBP,ACTB,EHD1,C1QBP,JMJD1C,EMP2,ADCY3,PPAT,F2RL1,COL1A1,VPS33B,RAB14,CDC42,CAD,VPS45,HIST2H3D,PRKCA,ACTG1,AQP3,PIK3R1,ADCY7,CAPZB,CAV1,CAPZA2,GGCX,ANXA7,HPS5,VAMP8,UBASH3B,PTPN11,RCOR1,APRT,PROCR,NFE2L2,THBS1,PIK3CB,ANXA2,PABPC4,FZD6,ITGB3,HIST1H3E,CAPZA1,STK39,MYL12A,PRKAR2A,CREB1,MAPK1,CSRP1,CCND1,VAV2,PDPK1,SERPINE1,HPS6,MFN2,MYH…
GO_LYMPHOCYTE_DIFFERENTIATION	-0.401767	-1.32494	0.108108	0.175457	209	71	RPL22,CARD11,ITFG2,HMGB1,MSH2,PRKDC,PIK3R1,DNAJA3,ITPKB,PPP3CB,BAK1,CBFB,PTPN22,TUSC2,CMTM7,ANXA1,CDK6,ABL1,SYK,GLI3,FOXP1,RPS6,FADD,LIG4,BRAF,SRF,ATG5,ZFP36L2,NOTCH2,EP300,TYRO3,ATP11C,PKNOX1,BAX,HDAC4,ZFPM1,CTNNB1,RC3H1,GATA3,RC3H2,CLCF1,FAS,TSC1,LGALS1,STAT6,TCF3,ADAM17,FNIP1,ITGB1,JMJD6,TGFB1,RBPJ,FZD5,ZBTB1,KLF6,STK11,B2M,AXL,IRF1,TPD52,SATB1,STAT5B,ZFP36L1,BCL6,RELB,EGR1,FZD7,HDAC5,ID2,RSAD…
GO_REGULATION_OF_CELL_GROWTH	-0.383104	-1.32362	0.0224719	0.176261	391	193	IGFBP2,RTN4R,WNT11,EXOSC2,NRP1,KIAA1967,SMARCA4,IGFBP6,WDR36,EBAG9,BLZF1,TAF9B,NCBP1,CDC42,ADNP,ACVR1B,NDUFS3,TWF2,HBEGF,DDX39B,SH3BP4,RNF6,ESM1,FGFR1OP,FN1,ARHGEF11,ADAM15,NOL8,PSMD10,NF2,SUPV3L1,EGLN2,CRABP2,CLASP2,PPP2CA,TMEM97,PPARG,PHB,TP53,HNRNPK,MTPN,DERL2,NDUFA13,ABL1,INO80,APBB2,GSK3A,CSNK2A1,EI24,CCDC85B,IST1,CDKN2C,CREB3,MUL1,RBBP7,TAOK2,ACSL4,PPP1R9B,CDK5,FOXM1,H3F3B,TGFBR1,DDX3X,PAFA…
GO_REGULATION_OF_SYMBIOSIS_ENCOMPASSING_MUTUALISM_THROUGH_PARASITISM	-0.399399	-1.32337	0.0493827	0.176351	205	137	TRIM15,SMARCB1,SMARCA4,POLR2D,F2RL1,VPS4A,APOBEC3C,POLR2B,POLR2F,VPS25,SNX3,P4HB,POLR2G,TOP2A,CHMP2B,CAV1,ILF3,REST,PPIB,POLR2A,TARDBP,PPIA,SNF8,CHMP4C,CHMP3,SP1,POLR2L,HMGA2,VPS4B,PPID,ZC3HAV1,DDB1,CHMP2A,CFL1,PKN2,MDFIC,FUCA2,SNW1,VAPB,FAM111A,POLR2H,TFAP4,PFN1,APOBEC3G,TH1L,SRPK2,CHMP4B,TAF11,MRE11A,DDX3X,POLR2E,HDAC1,INPP5K,POLR2C,TRIM26,DDX5,POLR2J,TRIM27,EP300,LARP1,SRPK1,TBC1D20,LAMP3,TRIM…
GO_REGULATION_OF_HORMONE_LEVELS	-0.372525	-1.32363	0.0337079	0.17639	478	150	DHRS2,RBP1,UCP2,RAB8B,NDUFAF2,SCP2,PCSK7,HSD17B4,ALDH9A1,SCPEP1,BACE2,IRS1,SLC16A1,HSD17B12,PRKCA,SGPL1,CTSZ,REST,FDX1,PPP3CA,TRERF1,VAMP8,VGF,TARDBP,PPP3CB,PTPN11,DHRS4,SYT7,AACS,HLA-DRB1,CRABP2,SAFB,SNX4,FDXR,SLC25A5,HADH,PCSK6,DGAT2,SERP1,CREB1,RETSAT,LRP5,ECE1,ANXA1,UBE2Q1,TIPARP,ENSA,IDE,MYO5A,SNX6,PSMD9,PHPT1,CLOCK,MCU,ARNTL,RAB11FIP2,SLC2A1,HIF1A,KDM1A,CPT1A,SRD5A1,RDH14,ATP6AP2,ATP1A1,SIN…
GO_POSITIVE_REGULATION_OF_PEPTIDE_SECRETION	-0.490734	-1.32365	0.155844	0.176501	93	25	RAB8B,TARDBP,PPP3CB,AACS,HLA-DRB1,SERP1,PSMD9,PHPT1,MCU,HIF1A,GJA1,NCOA6,GLUD1,TCF7L2,STX4,SRI,BAD,PFKFB2,LIF,IRS2,PPARD,NLGN2,ARHGEF7,GLUL,ARRB1
GO_REGULATION_OF_LEUKOCYTE_DIFFERENTIATION	-0.595606	-1.8374	0	0.176903	232	88	CARD11,GLI2,HMGB1,PRKCA,PIK3R1,ITPKB,PRELID1,UBASH3B,RNF41,RB1,CREB1,ANXA1,HLX,CLPTM1,SYK,SOD1,TJP2,GLI3,FOXP1,FADD,MTOR,INHBA,PNP,TOB2,ATP11C,ZFPM1,XBP1,NF1,MMP14,ATP6AP1,CTNNB1,MLL5,RC3H1,RIPK1,CTNNBIP1,LYN,AP3B1,GATA3,SART1,CUL4A,NDFIP1,IL4R,SOS1,HAX1,FAS,GAS6,TMEM64,LGALS1,OGT,BAD,FBXO7,TGFB1,CYLD,ZBTB1,RIPK2,RARA,TFE3,AXL,AP3D1,LIF,KLF10,ZBTB7A,CSF1,LGALS3,IRF1,FSTL3,PTPN6,PCID2,MYC,ACIN1,ES…
GO_REGULATION_OF_ALTERNATIVE_MRNA_SPLICING_VIA_SPLICEOSOME	0.478782	1.49515	0.03125	0.176909	35	24	TRA2B,SRSF6,THRAP3,RBFOX2,RBMX,RBM10,RBM4,RBM8A,MAGOH,RBM25,UHMK1,HNRNPL,SRSF2,DYRK1A,RNPS1,FMR1,PTBP1,DDX5,SF3A1,SAP18,NSRP1,RBM5,MBNL2,WTAP
GO_CELLULAR_RESPONSE_TO_MECHANICAL_STIMULUS	-0.428502	-1.32249	0.121622	0.177145	80	45	CASP2,TNFRSF10B,COL1A1,CAV1,BCL10,BAK1,TNFRSF10A,CASP8AP2,CNN2,MTPN,GADD45A,HABP4,GSK3B,NFKB1,HIF1A,FADD,TNFRSF1A,MAPK3,MAP3K2,ATP1A1,AKT1,BNIP3,SLC9A1,GJA1,ITGA2,HDAC4,BAG3,CTNNB1,SOX9,PDE2A,RAC1,MAP3K1,FAS,BAD,ITGB1,MAP2K4,MYD88,HDAC7,LTBR,PTGS2,IRF1,BMP4,CTSB,SLC38A2,CYBA
GO_REGULATION_OF_PHAGOCYTOSIS	-0.504945	-1.32195	0.15625	0.177574	68	28	CALR,F2RL1,HMGB1,SNX3,SYT7,PPARG,CSK,SYK,LMAN2,RAB27A,CAMK1D,GNB2L1,ITGA2,CD47,PTEN,RAP1A,GAS6,ITGAV,TGFB1,MFGE8,BCR,PROS1,SCARB1,DNM2,ANO6,GATA2,PLD2,CYBA
GO_POSITIVE_REGULATION_OF_CELL_PROLIFERATION	-0.363961	-1.32153	0.0412371	0.17769	814	314	IGFBP2,HOXC10,CDC6,CCAR1,ETV5,CARD11,HMOX1,ODC1,CALR,SKP2,HLA-DPA1,NRP1,EREG,CDK1,E2F1,CTSH,TSPAN31,EMP2,SRSF6,CDCA7L,GLI2,NFATC2,CDC7,EIF5A,CCNA2,BIRC5,MST1R,NOP2,IQGAP3,HMGB1,CDC42,E2F3,STAMBP,CDK2,HBEGF,DDX39B,IRS1,HMGB2,UFL1,PRKDC,PRKCA,ESM1,FGFR1OP,DNAJA3,FN1,MCTS1,MVD,CNOT7,ROMO1,BLOC1S2,SUZ12,CAV1,NCK1,EFNB1,KIF20B,DNAJA2,SSBP3,HIPK1,TIAL1,MDM2,ASH2L,ASPM,ALDH3A1,SSR1,CDC123,PRKAA1,PHIP,CD…
GO_REGULATION_OF_CELL_MORPHOGENESIS	-0.358418	-1.32165	0	0.177759	552	275	RTN4R,TBC1D5,CALR,THY1,NRP1,PALM2,C1QBP,WDR36,STRAP,CDC7,EZH2,COL1A1,RAC3,CDC42,ADNP,TWF2,ATG3,USP6NL,AXIN2,EVI5L,RNF6,LIMD1,TBC1D24,FN1,FERMT2,BRWD3,CAPZB,KANK1,ANXA7,PPP3CA,UST,SKIL,CDC42EP1,SPARC,SDHAF2,YWHAH,PHIP,CRABP2,CLASP2,VDAC3,PPP2CA,PRPF40A,PSEN1,LARP4,FITM2,FMNL2,TBC1D13,PQBP1,ZMYM2,CDC42SE1,TBC1D1,DLC1,ARPC2,FBXO31,CFL1,ANXA1,HNRNPK,TPM1,KCTD17,MYL12B,MYO10,MYH10,KIF13B,ABL1,LIMS1,AR…
GO_MESODERM_DEVELOPMENT	-0.472813	-1.32019	0.138889	0.179074	118	48	TRIM15,WNT11,NF2,HMGA2,PPP2CA,MESDC2,GDF11,ITGB3,ETS2,YAP1,SETD2,MEST,EPHA2,POFUT2,SRF,TWSG1,SMAD4,INHBA,ZFPM2,RPL38,BMPR1A,SMAD3,ITGA2,SMAD2,GPI,SMAD1,BMPR2,ITGA3,ACVR1,WLS,PRKAR1A,EXOC4,EXT1,CTDNEP1,ITGB1,PRKACA,TBX3,VEGFA,EPB41L5,AXIN1,KDM6B,SNAI1,BMP4,KLF4,DKK1,OVOL1,ITGB4,BMP7
GO_ACTIN_FILAMENT_BUNDLE_ORGANIZATION	-0.484241	-1.32019	0.111111	0.179074	49	33	DPYSL3,MYO1B,CDC42,SHROOM1,PAWR,BAIAP2L1,HSP90B1,CUL3,ADD1,LIMA1,FSCN1,SRF,PDXP,PDCD10,RHOA,SRC,NEDD9,TNFAIP1,ACTN1,ACTN4,CORO1B,ITGB1,BAIAP2,ZYX,KCTD13,EPS8,SWAP70,EZR,ITGB5,SPIRE1,KIAA1598,ARRB1,RHOD
GO_SKIN_EPIDERMIS_DEVELOPMENT	-0.621748	-1.83042	0.0138889	0.17933	71	29	CDC42,ACVR1B,TNFRSF19,FZD6,ERCC2,AARS,HDAC2,HDAC1,PDGFA,NSDHL,EGFR,WNT10A,INHBA,CTNNB1,SOX9,SOS1,CELSR1,RBPJ,LDB1,LAMA5,CD109,RELA,SNAI1,LGR4,SAV1,DKK1,NOTCH1,EDAR,KRT17
GO_HEART_MORPHOGENESIS	-0.409154	-1.31969	0.114943	0.179544	212	87	PKP2,GRHL2,PTCD2,WNT11,MSX2,BAZ1B,IFT52,AXIN2,STIL,ADAM15,PKD2,JAG1,MDM2,PSEN1,DLC1,TMED2,WHSC1,TPM1,YAP1,MIB1,GSK3A,C2CD3,EGLN1,TGFBR1,PARVA,NIPBL,TAB1,HIF1A,MTOR,FKBP1A,GAA,SRF,SMAD4,PPP1R13L,NOTCH2,ZFPM2,GJA1,BMPR1A,SMAD3,UBE4B,FHL2,ZFPM1,MICAL2,SOX9,LEMD2,ENG,GATA3,EPHB4,NEDD4,SIRT6,ACVR1,RTN4,SOS1,DVL2,AHI1,SEC24B,PTK2,DVL3,HEG1,ILK,ATF2,TBX3,SMAD7,VEGFA,RBPJ,RXRA,ASXL1,RARA,PLXND1,COL4A3BP,…
GO_POSITIVE_REGULATION_OF_HOMEOSTATIC_PROCESS	-0.41069	-1.31829	0.0941176	0.180745	216	92	SMARCB1,THY1,SMARCA4,CCT3,ACVR1B,HMGB2,DKC1,CALM3,CCT5,PRMT1,CCT4,CAV1,CALM1,PKD2,PPP3CB,TCP1,NEK7,BAK1,HLA-DRB1,DHX36,CALM2,CCT6A,MAPK1,ANXA1,WRAP53,NBN,ACD,ABL1,MAPKAPK5,CCT8,PDPK1,NEK2,SYK,MRE11A,PHPT1,TERF2,INPP5K,HIF1A,KDM1A,MAPK3,FKBP1A,PLCG1,ACOX1,INHBA,GNL3,ANKRD54,MAPK14,HMBOX1,CCT2,BAX,GSTO1,NCOA6,ATP6AP1,CTNNB1,HTT,CCT7,OBFC1,TFRC,TNKS2,STX4,TMEM64,SRI,BAD,PNKP,PML,TGFB1,MAP2K7,TNKS,TI…
GO_POSITIVE_REGULATION_OF_OSSIFICATION	-0.648962	-1.82987	0.0144928	0.181043	84	31	MSX2,JAG1,SMAD5,PDLIM7,GLI3,NIPBL,GJA1,BMPR1A,TOB2,SMAD3,CLIC1,ATP6AP1,CTNNB1,SMAD1,CTNNBIP1,BMPR2,CD276,ACVR1,LMNA,IL6ST,TGFB1,ILK,TFAP2A,WNT7B,JUND,ANO6,BMP4,IFITM1,CYR61,NPNT,BMP7
GO_TELOMERE_ORGANIZATION	-0.44433	-1.31642	0.0952381	0.182404	104	70	HIST1H4A,HIST1H3B,HIST1H3C,HIST1H4H,RAD51C,HIST1H3A,HIST1H4C,RFC3,RAD51,XRCC3,PCNA,RFC4,PRIM1,LIG1,RFC2,POLA2,HIST1H4B,POLA1,RPA1,RFC5,FEN1,SMC5,SMG1,PTGES3,SMG6,DCLRE1B,NOP10,PRKDC,DKC1,POLD3,POLD2,XRCC6,HIST1H3E,DNA2,WRAP53,HSPA1A,POLE,NBN,ACD,APEX1,SMC6,RPA2,RFC1,NHP2,PARP3,XRCC5,H3F3B,MRE11A,HIST1H3J,TERF2,H3F3A,UPF1,HIST1H3D,TERF2IP,NSMCE2,DOT1L,POLD1,OBFC1,SP100,TINF2,CTC1,TFIP11,POLD4,TNKS…
GO_NEGATIVE_REGULATION_OF_ESTABLISHMENT_OF_PROTEIN_LOCALIZATION	-0.387475	-1.3158	0.101266	0.182856	209	112	UCP2,TONSL,NDUFAF2,F2RL1,RAB23,AXIN2,TNFRSF9,SNX3,IRS1,GOPC,FN1,REST,PPP3CA,PKD2,TNFRSF21,PTPN11,PSMD10,ERP29,PKIA,HADH,BAG4,PTPN22,KEAP1,CCDC22,ANXA1,MDFIC,DERL2,LYPLA1,DAB2IP,FBXW11,CSK,CREB3,G3BP2,EMD,CDK5,PSMD9,GSK3B,INPP5K,ITGB1BP1,MTOR,HSPH1,WWTR1,TXN,FAF1,PPM1B,ENY2,NFKBIB,BCL2L1,TRIM27,RANGAP1,UBE2G2,PARK7,NF1,RHBDF1,SNX12,PDE2A,WWP2,SREBF1,ERLEC1,PPFIA1,PPP2R5A,NDFIP1,GBP1,ANXA5,RAB11FIP…
GO_CATION_TRANSPORT	-0.349179	-1.31538	0.0306122	0.183343	796	242	UCP2,UQCRQ,SLC25A25,ACACA,CACNB3,STIM2,NDUFA4,EFHA1,CCDC90A,ATP5L,COX17,CASK,SLC44A2,NDUFA9,CDK2,ATP6V1H,CLTC,SLC36A1,SLC1A4,PVRL1,ATP5I,SLC35A1,SLC39A3,COX10,ATP2B4,SLC23A2,ATP5G1,CAV1,ATP5J2,REST,ATP6V1D,SLC9A8,NCS1,IREB2,PPP3CA,PKD2,SLC35A4,SLC2A6,COX6B1,SLC31A1,SLC5A6,ATP5A1,SLC9A6,MAGT1,SLC30A7,SLC11A2,SERINC2,VPS4B,COMMD3,PSEN1,ANXA6,ATP6V1A,ATP13A3,CUL5,ANO10,C22orf32,ATP6V0E1,NIPA2,SLC39A…
GO_REGULATION_OF_EXTRACELLULAR_MATRIX_ORGANIZATION	-0.556597	-1.3151	0.191176	0.183549	29	17	CLASP2,ABL1,FSCN1,PHLDB2,SMAD3,GPX1,PARK7,CST3,SOX9,HSPA8,MFI2,TGFB1,CLASP1,DAG1,DDR1,NOTCH1,FGFR4
GO_REGULATION_OF_LIPID_METABOLIC_PROCESS	-0.370584	-1.31455	0.0588235	0.183838	282	122	TRIB3,PIK3R3,ACSL3,RBL1,SCP2,PDHA1,CDC42,TBL1XR1,DLAT,IRS1,PIK3R1,DLD,PANK2,CAV1,REST,LAMTOR1,GOLM1,DDX20,PRKAA1,PIK3R2,FITM2,PPARG,RB1,DGAT2,FBXW7,CREB1,BSCL2,SF1,ANXA1,SPTLC1,VAV2,CCNC,ORMDL2,DAB2IP,EDF1,SMEK2,SOD1,IDH1,AKT2,VDR,NFKB1,PDHX,CPT1A,NRBF2,PDGFA,H2AFY,STOML2,TNFRSF1A,MTOR,ATP1A1,CREBL2,AKT1,CRTC3,SCAP,ARF1,GNB2L1,XBP1,LONP2,SRC,APOE,MAPK9,NSMAF,PDK2,LDLRAP1,SAMD8,LYN,SREBF1,ABHD5,RA…
GO_REGULATION_OF_STRESS_ACTIVATED_PROTEIN_KINASE_SIGNALING_CASCADE	-0.39525	-1.31464	0.116279	0.183902	197	104	MID1,F2RL1,HMGB1,CDC42,ZAK,MEN1,PRMT1,DBNL,TNFRSF19,SASH1,MAP3K9,ZMYND11,PTPN1,PTPN22,TAOK1,MAPK1,MDFIC,GAB1,DNAJA1,DAB2IP,GSTP1,DLG1,MUL1,SYK,RPS3,TAOK2,GADD45A,SH3RF1,ARL6IP5,FOXM1,MAP3K6,PAFAH1B1,STK3,RAP2A,HSPH1,MAPK3,MAP3K2,MAP4K5,PAK1,AKT1,PDCD10,DAXX,AIDA,MAPK8IP2,MAPK9,PKN1,RIPK1,DTNBP1,ITCH,SPAG9,LYN,MAP4K4,MAP2K1,MINK1,GPS2,MAP3K3,PTPLAD1,MAP3K11,DVL2,PINK1,TAOK3,MAP4K2,IGBP1,COPS5,DVL3…
GO_ETHANOLAMINE_CONTAINING_COMPOUND_METABOLIC_PROCESS	0.357944	1.48823	0.047619	0.185145	85	38	CDS1,PLBD1,SGMS2,FABP5,DBI,PCYT1A,SLC44A2,LPCAT2,SMPD4,ABHD3,SPTLC1,ALDH7A1,PLA2G16,LPCAT3,MBOAT2,LPIN1,PLA2G12A,PAFAH1B1,PLA2G4B,AGPAT6,SLC44A1,SAMD8,SGMS1,MECP2,CHPT1,LPIN2,CLN3,LPCAT4,SMPD1,LPCAT1,SPTLC2,PLA2G15,CHKB,PNPLA6,CHKA,CEPT1,SLC27A1,SLC44A5
GO_REGULATION_OF_MUSCLE_SYSTEM_PROCESS	-0.394309	-1.31242	0.0555556	0.185603	195	72	PKP2,PARP1,DDX39B,TNNT1,ERRFI1,PRKCA,CALM3,ATP2B4,CAV1,CALM1,PPP3CA,ANXA6,CALM2,HSP90AA1,ECE1,TPM1,MTPN,PAWR,ATP2A2,GSK3A,SOD1,STC1,GSK3B,PIN1,MTOR,SEPN1,ATP1A1,ADK,MTMR4,ADORA2B,SRF,TNNI2,AKAP13,EP300,SLC9A1,DSG2,RNF207,ITGA2,HDAC4,RPS6KB1,GSTO1,DOCK4,CDK9,GLRX3,SPHK1,NEDD4,ADRBK1,IL6ST,SRI,AKAP1,DOCK5,PRKACA,CAMK2G,DAPK3,SMAD7,ATP1B1,CTTN,GTF2I,GTF2IRD1,ASPH,PTGS2,SUMO1,CTGF,DSC2,ZC3H12A,KLF4,D…
GO_NEGATIVE_REGULATION_OF_HOMOTYPIC_CELL_CELL_ADHESION	-0.449436	-1.31227	0.128571	0.185759	102	38	CASP3,HMGB1,GLMN,MAD1L1,TNFRSF21,UBASH3B,HLA-DRB1,PTPN22,ANXA1,PAWR,HLX,DLG1,GLI3,MARCH7,RDX,RC3H1,ITCH,CD274,NDFIP1,CD276,IL4R,PRKAR1A,PRKCD,PELI1,PAG1,DUSP3,DUSP22,TGFB1,CYLD,LGALS3,IRF1,C10orf54,PTPN6,BMP4,BCL6,ERBB2,SERPINE2,NRARP
GO_REGULATION_OF_DEVELOPMENTAL_GROWTH	-0.386628	-1.31143	0.126437	0.186378	289	115	RTN4R,NRP1,CDK1,WDR36,ADNP,TWF2,DDX39B,RNF6,PRKDC,FN1,SGPL1,PPIB,PTPN11,PLS1,CRABP2,CLASP2,LATS1,FTO,SERP1,CREB1,HNRNPK,RAI1,YAP1,ABL1,GSK3A,HLX,CCNB1,IST1,MUL1,FLVCR1,SOD1,CDK5,CARM1,PAFAH1B1,NIPBL,STK3,GSK3B,PIN1,HTRA2,SEMA4B,MACF1,MTOR,SEMA7A,SRF,DUSP6,TTL,HNF1B,AGPAT6,CELF1,EP300,STK4,GJA1,MAPK14,GOLGA4,RPS6KB1,RAB21,PIK3CA,APOE,TNFRSF12A,WWC2,BMPR2,ATRN,SPG20,RAB11A,PTEN,STC2,MAP1B,RTN4,TNKS…
GO_REGULATION_OF_SMOOTH_MUSCLE_CELL_MIGRATION	-0.497392	-1.31122	0.306452	0.186452	49	23	NRP1,TPM1,DOCK7,APEX1,SERPINE1,PDGFA,PLAU,LRP1,ITGA2,HDAC4,RPS6KB1,SRC,DOCK4,F3,CORO1B,PLXNA1,DOCK5,ILK,SORL1,PPARD,IGFBP3,TRIB1,PDGFB
GO_NEGATIVE_REGULATION_OF_INTRACELLULAR_SIGNAL_TRANSDUCTION	-0.364263	-1.31111	0.0631579	0.186538	437	247	RTN4R,BCL2L12,KIAA1967,SPRED2,C1QBP,F2RL1,DAK,TAF9B,STAMBP,NDUFS3,TRIAP1,RNF34,MEN1,SH3BP4,RFFL,ERRFI1,RRN3,LIMD1,DNAJA3,CALM3,NDRG2,ATP2B4,SPRED1,STK38,CAV1,KANK1,ARHGEF2,CALM1,PKD2,PSMD10,VDAC2,NF2,MDM2,PRKCDBP,NFE2L2,THBS1,NPRL3,PRKAA1,PPP2CA,DUSP18,MGRN1,ZMYND11,PHB,PTPN1,CALM2,DLC1,OPA1,MAPKAP1,PTPN22,CCDC22,HSPA1A,NDUFA13,ABL1,DNAJA1,NOC2L,GSK3A,MAPKAPK5,CUL3,UBR1,HYOU1,TSPAN6,DYRK1A,DAB2IP…
GO_EPITHELIAL_CELL_PROLIFERATION	-0.443361	-1.3113	0.113924	0.186543	89	44	FERMT1,HMOX1,EREG,HMGB1,BTBD10,MKI67,PIK3CB,PSEN1,MAPK1,CCND1,DLG1,C6orf89,THAP1,BTRC,ITGB1BP1,RPS6KA1,EPHA2,ADK,HNF1B,BAX,XBP1,MMP14,LOXL2,SOX9,BMPR2,MAP2K1,IGFBP4,STAT6,BAD,SIDT2,SEMA5A,NCSTN,MAP2K2,EHF,SCARB1,MED1,LGR4,PPARD,NOV,IGFBP3,BMP4,ID2,IRF6,NRARP
GO_GLIAL_CELL_DEVELOPMENT	-0.45934	-1.31041	0.170732	0.187291	76	36	PICK1,ERCC2,C11orf9,CDK6,GSTP1,SOD1,AKT2,CDK5,EIF2B1,AKT1,NF1,KRAS,HDAC10,LYN,EIF2B2,PTEN,GSN,PARD3,CLU,SKI,MPP5,SIRT2,PHGDH,TGFB1,ILK,VIM,CD9,TFAP2A,DAG1,EIF2B5,FA2H,LAMB2,MED12,NDRG1,EIF2B4,ID2
GO_REGULATION_OF_RESPONSE_TO_REACTIVE_OXYGEN_SPECIES	-0.492456	-1.31002	0.191176	0.187485	35	19	DHFR,SESN2,NFE2L2,MET,PYCR1,HSPH1,TXN,TRAP1,GNB2L1,PARK7,SESN3,PSAP,ENDOG,SZT2,PINK1,HDAC6,MST4,EPOR,BMP7
GO_REGULATION_OF_STRIATED_MUSCLE_CELL_DIFFERENTIATION	-0.456002	-1.30975	0.161765	0.187565	85	35	EHD1,FBXO22,NFATC2,EZH2,EFNB2,DDX39B,NLN,FLOT1,MORF4L2,GSK3A,HDAC1,PIN1,MTOR,AKAP13,EP300,MAPK14,DAXX,HDAC4,XBP1,MMP14,IL4R,MAML1,CFLAR,TGFB1,RBPJ,GDF15,EHD2,NOV,BMP4,HDAC3,SIK1,DMPK,DKK1,NOTCH1,HDAC5
GO_SEGMENTATION	-0.469006	-1.30918	0.115942	0.188009	89	33	NRP1,MTF2,FRS2,AXIN2,PRKDC,PSEN1,LRP6,PCSK6,TMED2,MIB1,ACD,BMI1,SMAD4,POFUT1,EP300,BMPR1A,SMAD3,COBL,DVL2,ABI1,PLXNA2,TBX3,EPB41L5,RBPJ,AXIN1,FZD5,MED12,SEMA3C,BMP4,DKK1,SEMA3F,EGR2,NRARP
GO_REGULATION_OF_REACTIVE_OXYGEN_SPECIES_METABOLIC_PROCESS	-0.422994	-1.30846	0.0740741	0.188538	152	73	DHFR,ARF4,F2RL1,ASS1,ATP2B4,ROMO1,CAV1,PKD2,RNF41,NFE2L2,THBS1,GRB2,TP53,BIRC2,HSP90AA1,TUSC2,AATF,GSTP1,HSP90AB1,SYK,SOD1,PARL,GADD45A,AKT2,FOXM1,HIF1A,MTOR,PLAU,RAB27A,ATG5,EGFR,AKT1,BNIP3,TRAP1,MAPK14,HDAC4,STK17A,PARK7,MAPK9,RIPK1,VDAC1,DDAH1,RAC1,CLU,GLA,ICAM1,PRKCD,SIRT2,MPV17,SZT2,PINK1,HDAC6,STAT3,RAC2,OGT,BECN1,PRCP,TGFB1,TSPO,FOXO3,HK2,TFAP2A,PTGS2,CDKN1A,DNM2,CYP1B1,INSR,ZC3H12A,KLF4,P…
GO_RESPONSE_TO_TOXIC_SUBSTANCE	-0.384739	-1.30812	0.113924	0.188713	241	109	DHRS2,RAD51,CASP3,CDK1,SCFD1,SDC1,GPX8,HSPA5,CDK2,TK1,AIFM1,RAB10,UBIAD1,GSR,ASS1,PON2,DNMT1,SKIL,NUPR1,MDM2,BAK1,UROD,PRDX6,TYMS,PRDX5,TP53,HSP90AA1,ALAD,DHX15,MAPK1,XPA,GSTK1,FECH,HSPA9,EHMT1,CDK4,MGST2,MGST3,CCNB1,GSTP1,PRDX3,WAPAL,SOD1,CHUK,TXNDC17,UQCRFS1,SHC1,HTRA2,HIF1A,SRD5A1,MAPK3,CASP9,SRF,EPHX1,MAOB,EP300,SLC30A1,SLC9A1,PPP1R15A,GPX1,PRDX2,BAX,RPS6KB1,SLC7A11,GSTO1,PARK7,SRXN1,APOE,MAP…
GO_NEGATIVE_REGULATION_OF_ERK1_AND_ERK2_CASCADE	-0.464547	-1.30749	0.206349	0.189256	52	30	ERRFI1,NDRG2,CAV1,PHB,PTPN1,ABL1,DAB2IP,GSTP1,DLG1,CSK,PIN1,ITGB1BP1,DUSP6,SYNJ2BP,LYN,PTEN,GBP1,SPRY2,DUSP3,FLCN,EZR,VRK3,RANBP9,LIF,TNIP1,ATF3,DUSP1,SLC9A3R1,KLF4,ARRB1
GO_NEGATIVE_REGULATION_OF_GROWTH	-0.391662	-1.30732	0.115385	0.18948	236	99	RTN4R,WNT11,NRP1,KIAA1967,SMARCA4,ACVR1B,NDUFS3,SH3BP4,RNF6,ADAM15,NF2,IDH3G,PPP2CA,PPARG,PHB,TP53,RAI1,NDUFA13,APBB2,GSK3A,EI24,CCDC85B,CDKN2C,MUL1,RBBP7,PPP1R9B,CDK5,DDX3X,STK3,DCUN1D3,HIF1A,SEMA4B,PRDM4,SEMA7A,TCHP,ENO1,PPT1,SMAD4,INHBA,STK4,GJA1,SMAD3,GNB2L1,NDRG3,FOXK1,ADIPOR2,WWC2,BMPR2,ING5,SPG20,PTEN,STC2,CDKN2D,DCBLD2,PNPT1,RTN4,PTK6,CRLF3,PTK2,ING4,SEMA5A,PML,ADIPOR1,CDA,TGFB1,FLCN,BST2…
GO_REGULATION_OF_PEPTIDYL_TYROSINE_PHOSPHORYLATION	-0.412551	-1.30597	0.111111	0.1905	213	83	NRP1,EREG,ADNP,ERRFI1,FGFR1OP,CAV1,ARHGEF2,NF2,PPP2CA,PSEN1,TGFA,PTPN1,ITGB3,TP53,FBXW7,GPRC5A,IFNAR1,ABL1,SYK,HDAC2,SNX6,SHC1,ARRB2,PDGFA,TNFRSF1A,MTOR,HSPH1,RAP2C,PAK2,MLST8,EGFR,IBTK,GNB2L1,RAP2B,PPP2R5B,ITGA5,YES1,SRC,LRP8,CSF2,EHD4,ARL2BP,LYN,STAP2,DVL2,CD81,ICAM1,PRKCD,CLCF1,PTK6,HAX1,PDGFC,ABI1,GAS6,IL6ST,TNK2,STAT3,ADAM17,ITGB1,VEGFB,TGFB1,ZFYVE28,PPP2R1A,VEGFA,UNC119,STK11,RIPK2,APP,SEMA…
GO_REGULATION_OF_ANOIKIS	-0.548871	-1.30603	0.191176	0.190594	24	16	CAV1,MYBBP1A,BCL2L1,ITGA5,BRMS1,SRC,PIK3CA,AES,ANKRD13C,PTK2,ITGB1,MCL1,TLE1,SNAI2,SIK1,NOTCH1
GO_POSITIVE_REGULATION_OF_ION_TRANSPORT	-0.454361	-1.30577	0.135135	0.190647	236	66	PKP2,THY1,HSPA2,STIM2,CASK,TRIAP1,KIF5B,HOMER1,CALM3,CAV1,CALM1,PRELID1,PKD2,VAMP8,BAK1,SNX4,AKAP9,FAM115A,CALM2,STK39,ABL1,PDPK1,DLG1,CREB3,WFS1,STC1,ARRB2,PLCG1,RAB3GAP1,AKT1,ARF1,SLC9A1,RNF207,BAX,GSTO1,PARK7,HTT,APOE,MAPK9,ACTN4,PRKCD,AHCYL1,PINK1,HBP1,SRI,VAMP7,TSPO,TRPV3,ATP1B1,B2M,ASPH,CTSS,SUMO1,LGALS3,ATP1B3,STIM1,DNM2,ARL6IP1,GLRX,ANO6,BMP4,P2RX4,PDGFB,KIAA1199,TESC,NTSR1
GO_MOVEMENT_IN_ENVIRONMENT_OF_OTHER_ORGANISM_INVOLVED_IN_SYMBIOTIC_INTERACTION	-0.449455	-1.3054	0.125	0.190974	87	52	EFNB2,PVRL1,CAV1,KPNA3,VAMP8,PPIA,SIVA1,WWP1,XPR1,HLA-DRB1,ITGB3,NUP153,HSPA1A,SLC1A5,IDE,PVR,TYRO3,SCARB2,ITGA2,VPS18,ITGA5,LAMP3,SLC20A2,ITGB6,DYNLT1,ITCH,CAV2,WWP2,UVRAG,TFRC,CD81,ICAM1,ADRBK1,GAS6,ITGB1,F11R,ITGAV,EPS15,ITGB5,DAG1,LDLR,AXL,SCARB1,HYAL2,PVRL2,ZNF639,LAMP1,CXADR,CTSB,NPC1,HSPA1B,PVRL4
GO_POSITIVE_REGULATION_OF_NERVOUS_SYSTEM_DEVELOPMENT	-0.368436	-1.30354	0.0470588	0.192685	437	160	ETV5,ENC1,DPYSL3,NRP1,SRRT,EIF4G1,GLI2,EZH2,ADNP,TWF2,PRPF19,SNX3,UFL1,RRN3,FN1,ZMYND8,KIF20B,SKIL,SETX,ASPM,SPEN,CRABP2,PSEN1,PTK7,PPARG,ZNF335,KIDINS220,UBE2V2,C11orf9,OPA1,FBXO31,HNRNPK,SNW1,TCF12,CDC20,PRMT5,DAB2IP,FBXO38,IST1,ATF1,KAT2B,MUL1,OBSL1,VLDLR,HDAC2,ABL2,GLI3,XRCC5,PAFAH1B1,GSK3B,RHEB,HIF1A,MARK2,MACF1,MTOR,TMEM30A,FMR1,SEMA7A,LIG4,ECT2,BRAF,SRF,CAMK1D,PRKCI,ARF1,EP300,RHOA,GOLGA4,…
GO_PROTEIN_MATURATION	-0.365674	-1.30334	0.103448	0.192797	265	123	CALR,CASP2,PARP1,CASP3,CTSH,TNFRSF10B,HSPD1,PCSK7,VCP,SPCS2,XPNPEP3,ZMPSTE24,HIP1,BACE2,AIFM1,SPPL2A,DNAJA3,SPCS3,METAP2,CTSZ,HSPE1,PERP,NGFRAP1,BAK1,SLC11A2,TNFRSF10A,SERPINH1,CASP8AP2,PSEN1,PPARG,PCSK6,DLC1,SEC11C,ISCA2,APH1A,ECE1,DHCR24,PAWR,ANP32B,C2CD3,TMEM208,CYCS,IDE,SPPL3,MUL1,PARL,GLI3,WFS1,HTRA2,FADD,STOML2,ATP6AP2,FKBP1A,CASP9,SEC11A,PDCD2,PDCD6,SMAD3,GNB2L1,PLAT,BAX,DAP,LONP2,MMP14,FA…
GO_EMBRYO_DEVELOPMENT	-0.343025	-1.30345	0.0408163	0.192797	894	400	TRIM15,GJB3,GRHL2,MAFG,HOXC10,SRSF1,BYSL,LEO1,SMARCB1,MLF1IP,WNT11,FRAS1,TDG,NRP1,CHST11,GLI2,PSMC3,PYGO2,COL1A1,CDC73,GINS4,FRS2,COPS3,RAB14,MSH2,MSX2,ACVR1B,IFT52,PRPF19,RRP7A,TK1,NDST1,CCNB2,AXIN2,MTHFD1,STIL,DEAF1,SATB2,PRKDC,GLMN,RRN3,FN1,SLC39A3,DLD,INPP5B,TOP2A,EFNB1,IMPAD1,PKD2,BCL10,KIF20B,SSBP3,HIPK1,SKIL,NCAPG2,IFT122,LAMB3,NF2,OCRL,RTF1,ATP5A1,MBTD1,PICK1,PIK3CB,BTF3,GABPA,CRABP2,HMGA…
GO_BASE_EXCISION_REPAIR	0.478194	1.48294	0.0526316	0.192887	39	26	LIG1,UNG,TDG,LIG3,RPA1,HMGB1,OGG1,HUWE1,HMGA2,TP53,MBD4,DNA2,XPA,POLE,APEX1,RPA2,RECQL4,HMGA1,XRCC1,POLD1,USP47,PARP2,SIRT6,MPG,POLG,SMUG1
GO_REGULATION_OF_INTERLEUKIN_8_PRODUCTION	-0.496423	-1.30301	0.202899	0.192976	61	20	F2RL1,BCL10,PTPN22,ANXA1,HSPA1A,SERPINE1,FADD,PARK7,RIPK1,MAP2K5,CD58,MAVS,ANXA4,OTUD7B,DDX58,PRKD2,HYAL2,KLF4,HSPA1B,ARRB1
GO_SENSORY_ORGAN_DEVELOPMENT	-0.362022	-1.3024	0.0777778	0.193396	493	170	GRHL2,KRT13,GPD2,SLC25A25,THY1,CASP2,NRP1,RRM1,SMARCA4,MAX,GLI2,CCNA2,PYGO2,FRS2,HMGB1,CDK2,MEIS2,PVRL1,ATP2B4,HIPK1,SKIL,PTPN11,IFT122,JAG1,NF2,SPARC,BAK1,PSEN1,PTK7,FZD6,GDF11,PLS3,LRP6,RAB11FIP4,B9D1,LRP5,MAPK1,ECE1,RAB18,HNRNPK,MTERFD2,TRAF3IP1,MYH10,ANP32B,CDK4,DLG1,MFN2,ATF6,CLIC4,SIPA1L3,SOD1,HDAC2,GLI3,RING1,TGFBR1,PAFAH1B1,NIPBL,SCRIB,HDAC1,TOPORS,ARID1A,SLC4A7,HIF1A,PDGFA,MAPK3,RCN1,EPH…
GO_NEGATIVE_REGULATION_OF_HEMOPOIESIS	-0.569751	-1.82101	0.0136986	0.19353	128	55	HIST1H4A,HIST1H4H,HIST1H4C,LEO1,HIST1H4B,CDC73,HMGB1,MEIS2,PIK3R1,PRMT1,ITPKB,UBASH3B,NFE2L2,GABPA,CTR9,ANXA1,CDK6,HLX,TJP2,GLI3,WDR61,INHBA,TOB2,ZFPM1,NF1,CTNNB1,RC3H1,LYN,CUL4A,IL4R,KLF13,FBXO7,CYLD,CIB1,PAF1,RARA,LDB1,NFKBIA,IRF1,GAS2L1,FSTL3,MYC,STAT5B,TRIB1,BMP4,GATA2,BCL6,PRDM16,ERBB2,NOTCH1,ID2,NRARP,HIST1H4E,HIST1H4L,HIST1H4D
GO_EMBRYO_DEVELOPMENT_ENDING_IN_BIRTH_OR_EGG_HATCHING	-0.347492	-1.3022	0.0631579	0.193688	554	272	GJB3,GRHL2,MAFG,SRSF1,BYSL,SMARCB1,MLF1IP,WNT11,CHST11,GLI2,PSMC3,PYGO2,COL1A1,GINS4,COPS3,MSH2,ACVR1B,IFT52,PRPF19,RRP7A,TK1,NDST1,CCNB2,AXIN2,MTHFD1,STIL,DEAF1,SATB2,PRKDC,GLMN,RRN3,SLC39A3,INPP5B,PKD2,BCL10,KIF20B,SSBP3,SKIL,NCAPG2,IFT122,OCRL,RTF1,MBTD1,BTF3,GABPA,C22orf28,PSEN1,LATS1,PTK7,FZD6,ERCC2,TAPT1,ZNF335,LRP6,KIDINS220,GRB2,DLC1,B9D1,TMED2,CTR9,SBDS,MAPK1,KEAP1,ECE1,TPM1,TRAF3IP1,MIB…
GO_CARDIAC_CHAMBER_MORPHOGENESIS	-0.458096	-1.30185	0.179487	0.193996	104	42	PKP2,GRHL2,PTCD2,WNT11,MSX2,JAG1,MDM2,WHSC1,TPM1,GSK3A,EGLN1,PARVA,HIF1A,FKBP1A,SRF,PPP1R13L,NOTCH2,ZFPM2,UBE4B,FHL2,ZFPM1,GATA3,ACVR1,SOS1,DVL3,HEG1,TBX3,SMAD7,RBPJ,RXRA,RARA,MED1,SAV1,SEMA3C,DHRS3,DSP,TGFBR3,CYR61,NOTCH1,ADAMTS1,ID2,OVOL2
GO_ACTION_POTENTIAL	-0.514732	-1.30168	0.166667	0.194168	94	17	PKP2,YWHAE,YWHAH,NUP155,CNTNAP1,ATP1A1,SNTA1,GJA1,GNAQ,SRI,TPCN1,CLN3,GNA11,ATP1B1,NEDD4L,P2RX4,MYH14
GO_NEGATIVE_REGULATION_OF_EPITHELIAL_CELL_DIFFERENTIATION	-0.527934	-1.30141	0.147059	0.194503	37	16	GRHL2,SRSF6,EZH2,MSX2,CAV1,YAP1,CCND1,GSK3A,GSK3B,CTNNB1,SOX9,TBX3,STAT1,ID1,NOTCH1,OVOL2
GO_TRANSMEMBRANE_RECEPTOR_PROTEIN_SERINE_THREONINE_KINASE_SIGNALING_PATHWAY	-0.400458	-1.30102	0.0875	0.194835	190	92	COL1A2,RBM14,PARP1,SMURF2,SUB1,MSX2,ACVR1B,CGN,FERMT2,SKIL,ZFYVE16,GDF11,CREB1,RNF111,SLC33A1,FUT8,SMAD5,UBE2D1,FNTA,CBL,USP9X,TGFBR1,TAB1,ARRB2,ZFYVE9,PDGFA,MAPK3,FKBP1A,UBA52,NEDD8,MTMR4,TWSG1,SMAD4,INHBA,RHOA,BMPR1A,UBB,MAPK14,SMAD3,UBE2M,SMAD2,RPS27A,EID2,SRC,PXN,USP15,SMAD1,RGMB,BMPR2,SPTBN1,ENG,ARHGEF18,PARD3,ACVR1,SKI,FAM83G,STUB1,GCNT2,PTK2,HIPK2,UBE2D3,ITGB1,NLK,F11R,PML,DUSP22,TGFB1,SMU…
GO_POSITIVE_REGULATION_OF_FAT_CELL_DIFFERENTIATION	-0.48856	-1.30067	0.148649	0.194979	51	26	C10orf116,WDFY2,PPARG,CREB1,LRP5,CARM1,KLF5,STK3,CREBL2,AKT1,STK4,MAPK14,XBP1,TMEM64,CCRN4L,PTGS2,METRNL,SH3PXD2B,SNAI2,SAV1,PPARD,ASXL2,ZC3H12A,ZNF385A,PRDM16,ID2
GO_JNK_CASCADE	-0.451801	-1.30055	0.152778	0.19509	82	48	ZAK,DBNL,TNFRSF19,TAB3,MAP3K9,TAB2,PTPN1,MDFIC,GAB1,CRKL,DAB2IP,MUL1,SYK,GPS1,MAP3K6,TAB1,MAP3K2,MAP4K5,UBA52,ADORA2B,UBB,DAXX,RPS27A,MAPK8IP2,MAPK9,PKN1,RIPK1,SPAG9,MINK1,GPS2,PTPLAD1,MAP3K11,MAP4K3,MAP4K2,MAP2K4,RB1CC1,MAP2K7,AXIN1,RIPK2,IRAK1,DUSP10,KIAA1804,MAP3K5,MAPK8IP3,TRIB1,MAP3K10,SH2D3A,MDFI
GO_SEMAPHORIN_PLEXIN_SIGNALING_PATHWAY	-0.51777	-1.30032	0.220339	0.195113	36	18	NRP1,MET,FLNA,SEMA4B,SEMA7A,PLXNB2,RAC1,PLXNA1,PLXNA2,SEMA5A,PLXNB1,NRP2,SEMA4D,PLXND1,PLXNA3,SEMA4C,SEMA3C,SEMA3F
GO_DIVALENT_INORGANIC_CATION_HOMEOSTASIS	-0.405486	-1.30017	0.05	0.195225	343	91	CALR,CACNB3,STIM2,F2RL1,EFHA1,CCDC90A,HMGB1,ATP2B4,LPAR2,CAV1,ANXA7,PKD2,BAK1,SLC30A7,PIK3CB,PSEN1,ANXA6,ATP13A3,C22orf32,LRP6,SLC39A7,TRIM24,VAPB,KCTD17,CHERP,ATP2A2,ABL1,HSP90B1,SPPL3,IMMT,ABL2,WFS1,STC1,VDR,SLC39A8,RAP1GDS1,MCU,TPT1,STOML2,SEPN1,IBTK,SLC30A1,GJA1,HERPUD1,BAX,APOE,CCDC47,ATP13A1,TMEM165,GNA13,SLC39A4,FIS1,STC2,SLC30A5,GNB1,ERO1L,GRINA,TMEM64,TPCN1,CLN3,PKD1,ITGB1,ITPR1,PML,PRKA…
GO_REGULATION_OF_CELL_SUBSTRATE_ADHESION	-0.399317	-1.29972	0.0853659	0.195547	173	92	CALR,C1QBP,EMP2,ROCK1,COL1A1,RAC3,CDC42,CASK,MEN1,FMN1,HSD17B12,PIK3R1,FN1,ADAM15,KANK1,TBCD,ROCK2,NF2,THBS1,PIK3CB,CLASP2,DLC1,ARPC2,PPM1F,CDK6,LIMS1,SERPINE1,MYADM,SLK,FLNA,PLEKHA2,RCC2,GSK3B,ITGB1BP1,MACF1,PLAU,RSU1,BRAF,SLC9A1,PHLDB2,CORO1C,SMAD3,RREB1,ITGA5,SDC4,NF1,MMP14,SRC,SPOCK1,MINK1,TRIOBP,MFI2,ATXN3,PTEN,RAC1,UTRN,ACTN4,ITGA3,GBP1,S100A10,ARL2,TSC1,LGALS1,GCNT2,PTK2,RAC2,RASA1,ITGB1,C…
GO_TRANSFORMING_GROWTH_FACTOR_BETA_RECEPTOR_SIGNALING_PATHWAY	-0.426026	-1.29939	0.12987	0.195741	95	62	COL1A2,PARP1,CGN,FERMT2,SKIL,CREB1,FUT8,SMAD5,FNTA,CBL,USP9X,TGFBR1,TAB1,ARRB2,ZFYVE9,PDGFA,FKBP1A,UBA52,NEDD8,MTMR4,SMAD4,RHOA,BMPR1A,UBB,SMAD3,UBE2M,SMAD2,RPS27A,EID2,SRC,PXN,USP15,SMAD1,ENG,ARHGEF18,PARD3,ACVR1,SKI,GCNT2,PTK2,HIPK2,ITGB1,NLK,F11R,PML,DUSP22,TGFB1,SMURF1,ZYX,SMAD7,ADAM9,GDF15,ITGB5,PTPRK,KLF10,FURIN,ID1,PRKCZ,TGFBR3,BAMBI,FOS,PDGFB
GO_CELL_GROWTH	-0.403275	-1.29885	0.148148	0.196217	135	68	NRP1,LAMTOR2,NOP58,PPP3CB,LAMTOR1,NUPR1,SEC61A1,SLC9A6,TYMS,ATAD3A,ITGB3,EMP1,ATP6V0E1,MTPN,ABL1,BRAT1,PAK4,USP9X,CDK5,NUBP1,ARIH2,SPG11,CYFIP1,SLC3A2,MTOR,SEMA7A,DDX5,MEX3C,NOTCH2,SLC9A1,XBP1,MLL2,SOX9,SGMS1,COBL,MAP1B,XRN2,SIRT6,PDLIM5,IQGAP1,PLXNA1,EMP3,ITGB1,ITGAV,RPTOR,TGFB1,PLXNB1,NRP2,EPB41L5,RRAGC,ERBB2IP,EIF2AK4,STK11,APP,DVL1,NDEL1,RAPH1,PLXNA3,LAMB2,ALCAM,ULK1,RARG,DGKD,CPNE1,PRKCZ,TGF…
GO_POSITIVE_REGULATION_OF_INTRACELLULAR_TRANSPORT	-0.369056	-1.29886	0.0319149	0.196217	370	204	MYO1C,THY1,PARP1,CDK1,E2F1,ACSL3,EHD1,STARD7,WDR75,SCP2,YWHAE,CDC42,TFDP1,U2AF2,USP36,PIK3R1,CALM3,CAV1,SAE1,KANK1,CALM1,PPP3CA,PKD2,ATPIF1,VAMP8,KIF20B,PPP3CB,SIVA1,U2AF1,TOR1A,TOMM7,UBE2L3,YWHAQ,MDM2,WBP11,BAK1,HUWE1,TP53BP2,YWHAH,FAM20B,STX18,SNX4,PIK3R2,FAM115A,CALM2,EPT1,TP53,HSP90AA1,FBXW7,NUTF2,NCBP2,POLR3A,PPP3R1,CHERP,ABL1,TPR,PDCD5,ANP32B,GSK3A,PSMD8,PDPK1,UBL5,SNIP1,HSP90AB1,MIS18A,SPP…
GO_NADH_METABOLIC_PROCESS	-0.477292	-1.29893	0.169014	0.196314	35	22	VCP,MDH1,GAPDH,PGAM1,IDH3G,MDH2,OGDH,ENO1,IDH3B,GPI,PFKL,DLST,ALDOC,PGK1,HK2,HK1,PFKFB2,PFKFB4,TPI1,PFKP,ENO2,PFKFB3
GO_REGULATION_OF_MYELOID_LEUKOCYTE_DIFFERENTIATION	-0.675983	-1.82478	0	0.196463	108	41	PRKCA,PIK3R1,UBASH3B,RB1,CREB1,TJP2,FOXP1,FADD,MTOR,INHBA,TOB2,ZFPM1,NF1,ATP6AP1,CTNNB1,MLL5,RIPK1,CTNNBIP1,LYN,CUL4A,NDFIP1,HAX1,TMEM64,OGT,RARA,TFE3,LIF,KLF10,ZBTB7A,CSF1,FSTL3,MYC,ACIN1,ESRRA,TRIB1,GATA2,PRDM16,IRF7,ID2,FOS,TESC
GO_CELLULAR_RESPIRATION	0.334954	1.47973	0.0714286	0.197252	143	102	UQCRQ,SLC25A25,FASTKD1,C11orf83,NDUFAF2,NDUFB1,COX19,NDUFA4,PDHA1,NDUFS3,NDUFA9,NDUFA10,NDUFA7,MTFR1,DLAT,BLOC1S1,NDUFV2,NDUFAB1,FH,COX10,DLD,CHCHD5,PANK2,MYBBP1A,COX6B1,MDH1,SDHAF2,NDUFB5,IDH3G,MDH2,SLC25A13,NDUFB11,SDHB,UQCRHL,NDUFS6,UQCR10,NDUFS5,NDUFA13,SUCLG1,UQCRB,NDUFB9,COX6A1,SUCLA2,NDUFV1,CYCS,NDUFB8,UQCR11,IDH1,ACO1,ACO2,IDH3A,UQCRFS1,NDUFA1,COX15,IDH2,NDUFS1,NDUFB7,OGDH,COX7B,NDUFA3,CO…
GO_REGULATION_OF_CELLULAR_PROTEIN_LOCALIZATION	-0.353531	-1.29662	0.0408163	0.197815	552	343	MYO1C,PARP1,CDK1,E2F1,ACSL3,XPO1,TONSL,CDCA5,STARD7,WDR75,CCT3,HDAC8,VPS4A,APC,YWHAE,RAB23,KAT7,CDC42,TFDP1,U2AF2,CLTC,AXIN2,USP36,PLK1,GOPC,KIF5B,DKC1,PIK3R1,ZMYND8,CCT5,CCT4,SAE1,KANK1,RER1,OGG1,PPP3CA,PKD2,ATPIF1,VAMP8,RALB,KIF20B,PPP3CB,UHMK1,U2AF1,PTPN11,PSMD10,TOR1A,TCP1,TOMM7,UBE2L3,YWHAQ,NF2,MDM2,WBP11,HUWE1,TP53BP2,YWHAH,PLS1,FAM20B,PIK3R2,FAM115A,PKIA,PTPN1,RB1,CCT6A,EPT1,TP53,BAG4,HSP9…
GO_NEGATIVE_REGULATION_OF_LIPID_METABOLIC_PROCESS	-0.457373	-1.29714	0.147059	0.197823	80	33	TRIB3,REST,PRKAA1,DGAT2,FBXW7,BSCL2,CCNC,ORMDL2,DAB2IP,SOD1,NFKB1,PDGFA,ATP1A1,AKT1,CRTC3,SCAP,APOE,PPP2R5A,INSIG2,ACADVL,ORMDL1,LPCAT1,WDTC1,STK11,SIRT1,SNAI1,KIAA0226,SNAI2,SLC27A1,PIK3IP1,SIK1,INSIG1,PDGFB
GO_SOMATIC_STEM_CELL_POPULATION_MAINTENANCE	-0.457464	-1.29671	0.149254	0.197836	66	33	POLR2D,POLR2B,POLR2F,POLR2G,POLR2A,POLR2L,LRP5,YAP1,POLR2H,POLR2E,POLR2C,LIG4,BRAF,SMAD4,POLR2J,ZFP36L2,VPS72,BCL9L,SMAD2,SOX9,CUL4A,ZHX2,SKI,STAT3,RAF1,RBPJ,LDB1,KLF10,EPAS1,GATA2,KLF4,PRDM16,CDX2
GO_REGULATION_OF_ANATOMICAL_STRUCTURE_MORPHOGENESIS	-0.340339	-1.29683	0.030303	0.197883	1021	479	RTN4R,ETV5,WNT11,HMOX1,TBC1D5,ETV4,CALR,THY1,PSMC6,NRP1,PSMB2,CTSH,PALM2,EHD1,C1QBP,WDR36,EMP2,SMURF2,STRAP,SRSF6,NFATC2,CDC7,EZH2,PSMD1,PSMC3,PSMA4,ROCK1,COL1A1,FRS2,RAC3,HMGB1,CDC42,ADNP,TWF2,ATG3,ARHGEF19,HIF1AN,CLTC,USP6NL,AP2S1,AXIN2,EVI5L,RNF6,PSMD14,ZNRF3,PRKCA,LIMD1,TBC1D24,FN1,FERMT2,BRWD3,PRICKLE2,PSMD12,CAPZB,KANK1,ANXA7,PPP3CA,UST,FLOT1,ROCK2,HIPK1,SKIL,CDC42EP1,PSMD10,BCOR,PSMD11,SPA…
GO_POSITIVE_REGULATION_OF_INTRINSIC_APOPTOTIC_SIGNALING_PATHWAY	-0.486899	-1.29695	0.138889	0.197921	52	33	BCLAF1,CAV1,NCK1,SFPQ,SKIL,DNM1L,NACC2,TP53,FBXW7,RPS3,SOD1,PLAGL2,RAD9A,BCL2L1,UBB,GNB2L1,BAX,PARK7,FIS1,CLU,PIAS4,BAD,SERINC3,MCL1,SIRT1,PRKRA,BCAP31,BID,PMAIP1,DFNA5,SLC9A3R1,BCL2L11,BMF
GO_POSITIVE_REGULATION_OF_LYMPHOCYTE_MEDIATED_IMMUNITY	-0.513994	-1.29514	0.125	0.199155	69	24	UNG,EXOSC3,HSPD1,WHSC1,AP1G1,PVR,MSH6,FADD,GATA3,CADM1,CLCF1,STAT6,TGFB1,FZD5,ZBTB1,STX7,B2M,PVRL2,STAT5B,HLA-E,LAMP1,PRKCZ,HLA-A,RSAD2
GO_RESPONSE_TO_WOUNDING	-0.356598	-1.29435	0.0319149	0.199754	563	253	MAFG,HIST1H3B,HIST1H3C,RAD51C,HIST1H3A,COL1A2,HMOX1,DHFR,CBX5,CASP3,DPYSL3,NRP1,EREG,CDK1,FABP5,FIBP,ACTB,EHD1,MAX,C1QBP,JMJD1C,ARF4,SDC1,EZH2,F2RL1,COL1A1,CDC42,MSX2,ARHGEF19,HBEGF,VPS45,HIST2H3D,PRKCA,ACTG1,PIK3R1,TXN2,FN1,CAPZB,CALU,CAV1,ADAM15,CAPZA2,GGCX,HPS5,PTPN12,PTPN11,RCOR1,TOR1A,MDK,SPARC,SYT7,PROCR,PIK3CB,PABPC4,PTK7,FZD6,ITGB3,HIST1H3E,CAPZA1,MYL12A,PRKAR2A,MTR,DST,MAPK1,ANXA1,TPM1,M…
GO_EMBRYONIC_CAMERA_TYPE_EYE_DEVELOPMENT	-0.544019	-1.29445	0.209677	0.199785	35	15	FRS2,HIPK1,TRAF3IP1,ARID1A,PPP1R13L,RDH10,PHACTR4,KDM2B,HIPK2,TULP3,FZD5,TFAP2A,RARA,RARG,BMP7
GO_REGULATION_OF_PROTEIN_TYROSINE_KINASE_ACTIVITY	-0.484322	-1.29403	0.176471	0.19985	61	33	EREG,ERRFI1,FGFR1OP,CAV1,PSEN1,TGFA,PTPN1,FBXW7,GPRC5A,SNX6,SHC1,HSPH1,RAP2C,PAK2,IBTK,GNB2L1,RAP2B,LRP8,DVL2,PTK6,ABI1,GAS6,ADAM17,ZFYVE28,UNC119,APP,HYAL2,SH3BP5,MVP,ERBB3,PDGFB,CBLC,SRCIN1
GO_REGULATION_OF_AXONOGENESIS	-0.388784	-1.2933	0.128205	0.200516	168	72	RTN4R,THY1,NRP1,WDR36,ADNP,TWF2,RNF6,FN1,UST,SKIL,CRABP2,CLASP2,PSEN1,KIF13B,ABL1,ARHGEF1,IST1,CDK5,PAFAH1B1,GSK3B,MARK2,SEMA4B,MACF1,SEMA7A,SSH2,BRAF,SRF,TTL,EP300,RHOA,GOLGA4,RAB21,APOE,EPHB2,TNFRSF12A,PLXNB2,BMPR2,MAP2K1,SPG20,RAB11A,PTEN,MAP1B,SIPA1L1,RTN4,PLXNA1,GDI1,PTK2,LIMK1,SSH1,PLXNA2,SEMA5A,ILK,PLXNB1,VEGFA,STK25,CTTN,STK11,SEMA4D,MAP2K2,PLXND1,NDEL1,ANAPC2,PLXNA3,DNM2,SYNGAP1,SEMA4C,S…
GO_REGULATION_OF_SEQUENCE_SPECIFIC_DNA_BINDING_TRANSCRIPTION_FACTOR_ACTIVITY	-0.358216	-1.29304	0.1	0.20068	365	179	TRIM15,SMARCB1,CARD11,HMOX1,PIAS2,SMARCA4,PPRC1,EZH2,RNF25,RPS6KA4,UBE2N,TAF12,MSX2,SIGIRR,GTF2A2,MEN1,UFL1,DNAJA3,DDRGK1,RWDD3,ARHGEF2,PPP3CA,RLIM,BCL10,MED13,SIVA1,RNF41,PSMD10,TP53BP1,TAB3,TAF6L,TAB2,FZD6,USP7,PPARG,RB1,LRP6,LRP5,MAPK1,KEAP1,MTPN,HSPA1A,CREBZF,COMMD1,PHB2,DAB2IP,EGLN1,PRDX3,FLNA,SYK,RPS3,CHUK,SETD6,BUD31,HDAC2,WFS1,BTRC,TRIM37,CLOCK,STK3,TAB1,NFKB1,ARRB2,KDM1A,MAPK3,MAD2L2,UBA…
GO_DEFENSE_RESPONSE_TO_BACTERIUM	-0.633703	-1.81379	0	0.200759	237	41	HIST1H2BE,HIST1H2BC,MR1,RAB14,HMGB2,ROMO1,VGF,HIST1H2BG,DROSHA,TUSC2,TBK1,SERPINE1,SYK,TNFRSF1A,SPON2,RAB1A,HIST2H2BE,ANKRD17,FAU,PRKCD,HIST1H2BK,MAVS,ADAM17,MYD88,MICA,RBPJ,RPL39,RIPK2,APP,B2M,OPTN,HLA-E,IL27RA,ISG15,ANXA3,HLA-A,ADM,HIST1H2BI,HIST1H2BF,S100A14,SLPI
GO_TAXIS	-0.536841	-1.82155	0	0.201032	464	141	ETV4,NRP1,NRAS,B3GNT2,GLI2,HMGB1,EFNB2,HBEGF,PVRL1,HMGB2,KIF5B,CXCL1,SPTBN2,EFNB1,CXCL3,CMTM3,PIK3CB,UNC5B,ITGB3,RAB13,GRB2,SBDS,CREB1,CMTM7,MAPK1,ANXA1,FEZ2,MYH10,APBB2,MET,CMTM6,NUP85,CREB3,TUBB3,SYK,NEO1,AIMP1,GLI3,CDK5,PARVA,ETV1,SCRIB,ARRB2,AMOT,RYK,VASP,KLF7,SEMA4B,PDGFA,MAPK3,SEMA7A,EPHA2,PLAU,PLAUR,SPON2,SMAD4,GBF1,PIP5K1A,RHOA,MAPK14,HOXB9,FOSL1,DOCK4,KRAS,EPHB2,PTPRA,PLXNB2,MAP2K1,NFIB,…
GO_LEUKOCYTE_ACTIVATION	-0.373782	-1.29225	0.0888889	0.201443	414	150	DHRS2,HELLS,RPL22,CARD11,EXOSC3,HSPD1,F2RL1,ITFG2,HMGB1,MSH2,TXLNA,PRKDC,PIK3R1,DNAJA3,NCK1,ITPKB,RNF168,PPP3CA,VAMP8,PPP3CB,BAK1,CBFB,HPRT1,DDOST,PSEN1,CCND3,PTPN22,TUSC2,CMTM7,ANXA1,CDK6,IFNAR1,NBN,KIF13B,ABL1,TBK1,DLG1,MYH9,SYK,GLI3,S100A13,FOXP1,ULBP2,RPS6,MSH6,ELF4,FADD,STOML2,FKBP1A,LIG4,RAB27A,BRAF,SRF,ATG5,CRTC3,SKAP2,ZFP36L2,NOTCH2,ULBP1,EP300,IMPDH2,TYRO3,SMAD3,ATP11C,PKNOX1,BAX,HDAC4,Z…
GO_NEGATIVE_REGULATION_OF_LOCOMOTION	-0.387391	-1.2909	0.0952381	0.202649	263	116	PKP2,WNT11,HMOX1,THY1,DPYSL3,NRP1,STRAP,MCC,RNF20,HMGB1,SNX3,PFN2,ADAM15,KANK1,RNF41,NF2,THBS1,CD63,CLASP2,FAM115A,GPR56,DLC1,TPM1,APEX1,SERPINE1,GTPBP4,DAB2IP,CLIC4,ARHGDIB,OSBPL8,MRE11A,STC1,GSK3B,PIN1,MIIP,C15orf38,ITGB1BP1,RAP2A,SEMA4B,TIMP1,SEMA7A,TRIM26,RAP2C,BRAF,SRF,LRP1,PTPN23,PDCD10,RHOA,PHLDB2,CORO1C,RAP2B,TRIM25,SYNJ2BP,NF1,STK24,APOE,CSNK2B,MAP2K5,KRT16,ENG,GATA3,TRIM11,PTEN,GSN,CORO…
GO_REGULATION_OF_CYTOKINE_PRODUCTION_INVOLVED_IN_IMMUNE_RESPONSE	-0.540879	-1.28803	0.285714	0.204939	57	16	HMOX1,F2RL1,BCL10,SEMA7A,ATG5,SPON2,GATA3,TGFB1,BST2,FZD5,B2M,C10orf54,BCL6,PRKCZ,HLA-A,RSAD2
GO_POSITIVE_REGULATION_OF_ENDOTHELIAL_CELL_MIGRATION	-0.470398	-1.28818	0.136986	0.204957	67	37	NRP1,PRKCA,ROCK2,SPARC,THBS1,SASH1,ITGB3,MET,HSPB1,ITGB1BP1,FOXP1,AMOT,AAMP,PLCG1,PDCD6,AKT1,MAPK14,BMPR2,GATA3,RHOB,AMOTL1,SEMA5A,TGFB1,CIB1,NRP2,VEGFA,HDAC7,CCBE1,PTGS2,SCARB1,PRKD2,ZC3H12A,BMP4,SRPX2,BCAS3,ANXA3,PDGFB
GO_CELL_ACTIVATION	-0.359897	-1.28814	0.0786517	0.205033	568	215	DHRS2,HELLS,RPL22,COL1A2,CARD11,FIBP,ACTB,EXOSC3,HSPD1,F2RL1,COL1A1,ITFG2,HMGB1,MSH2,TXLNA,PRKDC,PRKCA,ACTG1,PIK3R1,DNAJA3,FN1,NCK1,ITPKB,RNF168,PPP3CA,VAMP8,PPP3CB,PTPN11,BAK1,PIK3CB,CBFB,HPRT1,DDOST,PSEN1,FZD6,ITGB3,MYL12A,CCND3,PTPN22,TUSC2,CMTM7,MAPK1,ANXA1,CDK6,IFNAR1,CSRP1,NBN,KIF13B,ABL1,VAV2,TBK1,PRMT5,PDPK1,DLG1,MYH9,FLNA,SYK,GLI3,HSPB1,TGFBR1,METAP1,STXBP1,S100A13,ARRB2,FOXP1,ULBP2,RPS6…
GO_REGULATION_OF_LIPID_BIOSYNTHETIC_PROCESS	-0.433836	-1.28729	0.147059	0.205523	128	57	TRIB3,ACSL3,REST,DDX20,PRKAA1,FITM2,DGAT2,FBXW7,CREB1,SF1,ANXA1,ORMDL2,SOD1,IDH1,VDR,NFKB1,PDGFA,TNFRSF1A,MTOR,ATP1A1,CREBL2,AKT1,SCAP,GNB2L1,XBP1,APOE,MAPK9,NSMAF,SAMD8,SREBF1,PRKCD,INSIG2,CTDNEP1,ACADVL,ORMDL1,POR,NT5E,LPCAT1,WDTC1,TSPO,DHCR7,NR1H2,STK11,LDLR,PTGS2,SIRT1,SCARB1,SLC45A3,SNAI1,SNAI2,NR1D1,SLC27A1,SIK1,INSIG1,CYR61,FGFR4,PDGFB
GO_COLUMNAR_CUBOIDAL_EPITHELIAL_CELL_DEVELOPMENT	-0.507346	-1.28733	0.140625	0.205617	48	21	TYMS,CDK6,PDPK1,SOD1,KLF5,PAFAH1B1,SCRIB,SLC4A7,HIF1A,AGPAT6,C1GALT1,RAC1,SEC24B,SIDT2,YIPF6,RARA,CDKN1A,RARG,PRDM1,SLC9A3R1,BMP4
GO_CELLULAR_RESPONSE_TO_OXYGEN_CONTAINING_COMPOUND	-0.339694	-1.28708	0.0625	0.205726	799	373	KRT13,TRIB3,UCP2,CDC6,BYSL,RAD51,PIK3R3,DCPS,COL1A2,SLC29A1,WNT11,ACACA,PARP1,ABCA1,CDK1,E2F1,LAMTOR2,MAX,EZH2,ADCY3,CCNA2,PPAT,COL1A1,CDC73,PRPF8,MSX2,HNRNPD,TWF2,C10orf2,CDK2,ATP6V1H,SHMT1,AP3S1,MEN1,AIFM1,RAB10,SH3BP4,IRS1,HMGB2,ERRFI1,PRKDC,PIK3R1,FN1,ASS1,ATP2B4,ADCY7,PPP5C,SPTBN2,ROMO1,CAV1,ATP6V1D,ARHGEF2,DNMT1,PPP3CA,GRB10,PKD2,CDC5L,ROCK2,LAMTOR1,APRT,MDM2,CBX3,SETX,PIK3C2A,NFE2L2,AACS,H…
GO_RESPONSE_TO_PEPTIDE	-0.3603	-1.28679	0.0631579	0.205792	404	198	TRIB3,UCP2,CDC6,PIK3R3,PARP1,SESN2,EREG,MAX,ADCY3,CCNA2,PPAT,COL1A1,CDK2,ATP6V1H,AP3S1,MEN1,RAB10,IRS1,ERRFI1,PRKDC,PIK3R1,ASS1,ADCY7,CAV1,ATP6V1D,ARHGEF2,GRB10,CDC5L,VGF,APRT,JAG1,MDM2,SPARC,PIK3C2A,PHIP,PIK3R2,ATP6V1A,PPARG,HADH,PTPN1,LRP6,GGH,RAB13,GRB2,ATP6V0E1,PRKAR2A,PTPN22,CREB1,EIF4EBP1,RNF40,MAPK1,ANXA1,HNRNPK,TBC1D4,GAB1,BAIAP2L1,ATP2A2,APEX1,ATP6V0A1,GSK3A,PDPK1,GSTP1,IDE,CSK,KAT2B,TRI…
GO_PLACENTA_DEVELOPMENT	-0.55835	-1.81147	0	0.205974	138	79	GJB3,GRHL2,MEN1,PKD2,PHLDA2,C22orf28,PPARG,GRB2,TMED2,BIRC2,MAPK1,GAB1,EGLN1,PRDX3,HSP90AB1,BIRC6,SOD1,SETD2,PLCD3,SENP2,STC1,VDR,STK3,DEDD,ARID1A,HIF1A,RPS6,NSDHL,EGFR,AKT1,STK4,MAPK14,FOSL1,BSG,CSF2,TFEB,ITGB8,BMPR2,MAP2K1,DNAJB6,HS6ST1,STC2,KRT8,TRIM28,CUL7,PTK2,NCOA1,PKD1,DAZAP1,RBPJ,BPTF,HSF1,FZD5,ARNT,E2F7,RXRA,NR2F2,PTGS2,LIF,MED1,WNT7B,SNAI1,PPARD,PRDM1,KRT19,EPAS1,ZFP36L1,EPOR,CTSB,GATA2…
GO_REGULATION_OF_DENDRITE_DEVELOPMENT	-0.443146	-1.28513	0.135802	0.207159	120	55	EZH2,ZMYND8,PPP3CA,ASAP1,YWHAH,PSEN1,PQBP1,OPA1,FBXO31,PLK2,CFL1,HNRNPK,CDC20,DAB2IP,OBSL1,VLDLR,HDAC2,CDK5,CARM1,PAFAH1B1,GSK3B,RAP2A,MTOR,FMR1,CAMK1D,ARF1,RAB21,APOE,LRP8,GORASP1,EEF2K,CAPRIN1,COBL,PTEN,NEDD4,SIPA1L1,PDLIM5,CUL7,CUX1,DBN1,NUMBL,MARCKS,BAIAP2,ILK,VAMP7,NELF,STK11,GRN,SEMA4D,ANAPC2,ANKRD27,ID1,EFNA1,SRCIN1,BMP7
GO_RESPONSE_TO_PROGESTERONE	-0.491152	-1.28522	0.171875	0.207212	50	19	CAV1,THBS1,TYMS,DSG2,TXNIP,FOSL1,SRC,SREBF1,SPHK1,FOSB,NCOA1,BAD,TGFB1,TSPO,CLDN4,ABHD2,RELA,JUNB,FOS
GO_REGULATION_OF_PROTEIN_LOCALIZATION	-0.340941	-1.28426	0.040404	0.207798	950	497	MYO1C,UCP2,PARP1,CDK1,E2F1,ACSL3,XPO1,TONSL,SCFD1,CDCA5,GAPVD1,STARD7,WDR75,NDUFAF2,F2RL1,CCT3,HDAC8,VPS4A,APC,YWHAE,RAB23,RAB14,KAT7,HMGB1,CDC42,TFDP1,U2AF2,CLTC,AXIN2,TNFRSF9,SNX3,USP36,PLK1,IRS1,GOPC,UFL1,SLC16A1,KIF5B,GLMN,PRKCA,DKC1,PIK3R1,FN1,ZMYND8,CCT5,CCT4,REST,SAE1,KANK1,RER1,OGG1,PPP3CA,PKD2,ATPIF1,VAMP8,RALB,TNFRSF21,KIF20B,TARDBP,PPIA,PPP3CB,UHMK1,U2AF1,PTPN11,PSMD10,TOR1A,TCP1,TOMM7…
GO_REGULATION_OF_PROTEIN_UBIQUITINATION_INVOLVED_IN_UBIQUITIN_DEPENDENT_PROTEIN_CATABOLIC_PROCESS	0.332782	1.46361	0	0.207965	103	85	FBXO5,CDC27,PSMC6,CDK1,PSMB2,MAD2L1,FBXO22,PSMD1,PSMC3,BUB1B,PSMA4,PSMD14,PLK1,ANAPC7,PSMD12,ANAPC5,ANAPC1,PSMD10,PSMD11,PSMA2,PSMB6,CDC23,PSMA5,PSEN1,UBE2C,PSME3,PSMD6,UBE3A,PSMB3,FBXW7,SKP1,CCDC22,CDC20,ANAPC10,PSMD8,CCNB1,PSMC1,UBE2D1,TRIM39,PSMF1,PSMD7,PSMA7,PSMB1,PSMC4,CUL1,PSME4,PSMC2,BTRC,PSMD9,PSMB7,PSMD2,PSMD13,UBA52,PSMA6,BUB3,PSMB4,RAB1A,ANAPC16,PSMB8,UBB,PSMC5,RPS27A,PSMD3,PSMB5,GORAS…
GO_REGULATION_OF_MRNA_METABOLIC_PROCESS	0.328511	1.46058	0	0.208069	118	93	PTCD2,LEO1,TRA2B,SRSF7,C1QBP,SRSF6,RNF20,PAPOLA,THRAP3,CDC73,YTHDC1,NCBP1,RBFOX2,U2AF2,RBMX,PRPF19,RBM10,SF3B4,SRSF10,RBM4,POLR2G,RBM8A,MAGOH,CNOT7,SFSWAP,RBM25,SRSF9,HNRNPA2B1,UHMK1,SYNCRIP,SAFB,SRSF3,DHX34,HNRNPL,ZC3HAV1,ZC3H14,IWS1,CTR9,RNF40,NCBP2,HNRNPK,SNW1,HSPA1A,SRSF2,DYRK1A,CCNB1,HNRNPR,RNPS1,SRPK2,CPSF4,RBM42,SNRNP70,FMR1,PTBP1,UPF1,CWC22,DDX5,ZFP36L2,SRPK1,SF3A1,CNOT1,RC3H1,TIA1,CDK9,C…
GO_POSITIVE_REGULATION_OF_DNA_METABOLIC_PROCESS	0.315434	1.46595	0	0.208254	185	110	GRHL2,RFC3,RAD51,PCNA,RFC4,RFC2,UNG,CALR,EREG,CDK1,EXOSC3,GLI2,CDC7,FAM178A,RFC5,CCT3,EYA3,HMGB1,CDC42,UBE2N,RIF1,CDK2,DDX39B,DKC1,CCT5,TOP2A,CCT4,RNF168,TCP1,NEK7,DHX36,CCT6A,UBE2V2,WHSC1,DNA2,MAPK1,WRAP53,NBN,ACD,INO80,APEX1,MAPKAPK5,CCT8,WIZ,BABAM1,ATF1,NEK2,RPS3,PFN1,PARP3,FOXM1,MRE11A,SHC1,UBE2B,KIAA0146,TERF2,GSK3B,H2AFX,ARRB2,PDGFA,MSH6,STOML2,MAPK3,TMEM161A,CHTF18,EGFR,AKT1,GNL3,DBF4B,HMB…
GO_RNA_MODIFICATION	0.368085	1.46881	0	0.208473	120	57	ALKBH8,EMG1,GTPBP3,HSD17B10,NSUN2,NOP10,NOP58,TFB2M,SSB,FTSJ2,PARN,DKC1,TRUB1,KIAA1429,NOP56,DNAJB11,METTL1,YRDC,TRMT6,PUS7,FTO,FBL,METTL16,AARS,APOBEC3G,NHP2,CDKAL1,TRUB2,TRMT2A,FTSJ3,URM1,FTSJD2,MOCS3,MEPCE,TRMT112,TRMT1,ALKBH5,RPUSD1,MTFMT,ELP3,DUS3L,RNMT,FTSJ1,NSUN4,NAT10,TRIT1,METTL3,QTRT1,WBSCR22,RPUSD4,RPUSD3,APOBEC3F,METTL2A,ADARB1,ADAR,RBM47,WTAP
GO_RESPONSE_TO_INTERLEUKIN_1	-0.464279	-1.28248	0.175676	0.209509	115	41	BYSL,RPS6KA4,RBMX,PRKCA,FN1,ANXA1,HSPA9,PAWR,DAB2IP,VLDLR,NFKB1,HIF1A,MAPK3,UPF1,PRKCI,HDAC4,SRC,MAPK9,RC3H1,AES,OTUB1,SOX9,CREBBP,SPHK1,PPP4C,ICAM1,IKBKB,FAS,PSMB9,IGBP1,MYD88,IL8,RIPK2,IRAK1,TNIP2,RELA,HYAL2,MTHFR,ZC3H12A,EGR1,CYBA
GO_MITOCHONDRIAL_RNA_METABOLIC_PROCESS	0.516605	1.47143	0.0810811	0.209524	29	15	DARS2,HSD17B10,C10orf2,TFB2M,TFAM,ELAC2,TARS2,SUPV3L1,MTERFD2,MRPL12,KIAA0391,YARS2,PNPT1,TRIT1,POLRMT
GO_NUCLEOTIDE_EXCISION_REPAIR_PREINCISION_COMPLEX_STABILIZATION	0.514286	1.46201	0.0322581	0.210069	21	16	PARP1,RPA1,GTF2H3,ERCC2,DDB1,GTF2H5,XPA,CUL4B,GTF2H4,RPA2,GTF2H1,ERCC5,ERCC3,DDB2,CUL4A,RBX1
GO_POLYOL_METABOLIC_PROCESS	-0.419047	-1.28187	0.101266	0.210079	95	47	GPD2,SCP2,DAK,INPP4A,CALM3,INPP5B,IMPAD1,ITPKB,CALM1,SORD,OCRL,MINPP1,PPIP5K1,CALM2,DGAT2,NUDT3,ACER3,SPTLC1,SGPP1,PLCD3,INPP5K,MTMR2,IMPA1,PLCG1,ITPK1,GBA,INPP1,IP6K1,GOT1,SPHK1,PTEN,IPPK,GALK1,NUDT4,MECP2,INPP5A,SPTLC2,INPPL1,ITPKC,INPP5E,PLCB3,TPI1,IP6K2,SGPP2,AKR1B1,SLC5A3,NTSR1
GO_ANAPHASE_PROMOTING_COMPLEX_DEPENDENT_CATABOLIC_PROCESS	0.400712	1.46444	0.0588235	0.210397	77	67	SKP2,CDC27,PSMC6,CDK1,PSMB2,MAD2L1,PSMD1,PSMC3,BUB1B,PSMA4,PSMD14,PLK1,ANAPC7,PSMD12,ANAPC5,ANAPC1,PSMD10,PSMD11,PSMA2,PSMB6,CDC23,PSMA5,UBE2C,PSME3,PSMD6,PSMB3,CDC20,ANAPC10,PSMD8,CCNB1,PSMC1,UBE2D1,PSMF1,PSMD7,PSMA7,PSMB1,PSMC4,PSME4,PSMC2,PSMD9,PSMB7,PSMD2,PSMD13,UBA52,PSMA6,BUB3,PSMB4,ANAPC16,PSMB8,UBB,PSMC5,PTTG1,RPS27A,PSMD3,PSMB5,CDC26,CDC16,PSMB9,PSMB10,PSMA1,UBE2S,UBE2E1,PSME2,PSMD4,FZR1…
GO_SMALL_GTPASE_MEDIATED_SIGNAL_TRANSDUCTION	-0.360784	-1.28133	0.104651	0.210588	352	187	COL1A2,HMOX1,ARL14,NRAS,RAB8B,ARF4,CCNA2,ROCK1,IQGAP3,RAB23,RAB14,RABL5,RAC3,CDC42,SHOC2,ABI2,CDK2,RAB10,ARL1,RAN,RABIF,DNAJA3,ARHGEF11,DNMT1,RAB2A,DBNL,RAB15,RALB,ROCK2,CDC42EP1,YWHAQ,EPS8L1,SRPRB,ARFRP1,NCKAP1,RAB27B,RB1,GPR56,RAB13,MAPKAPK3,GRB2,TP53,RFXANK,PLK2,CFL1,ARHGAP1,RHOBTB3,RAB18,DHCR24,AGAP1,ARL3,RAB22A,WASF2,DOCK7,G3BP1,CRKL,VAV2,ARF3,MAPKAPK5,ARHGEF1,RAP1B,ARF5,GDI2,RAB35,RAB1B,G3B…
GO_ACTOMYOSIN_STRUCTURE_ORGANIZATION	-0.460607	-1.28115	0.197183	0.210808	77	35	CDC42BPA,ACTG1,CDC42BPB,CNN2,TPM1,WDR1,MYH10,CUL3,RACGAP1,CNN3,MYH9,MEF2A,OBSL1,TMOD3,SRF,CFL2,PDCD10,RHOA,SRC,TNFAIP1,MYO18A,PRKAR1A,KRT8,SIX4,ITGB1,F11R,CFLAR,ZYX,KCTD13,EPB41L5,TRPM7,ITGB5,KRT19,ARRB1,MYH14
GO_POSITIVE_REGULATION_OF_LIPID_METABOLIC_PROCESS	-0.424829	-1.28095	0.175676	0.210921	128	51	ACSL3,SCP2,CDC42,IRS1,PRKAA1,PPARG,DGAT2,CREB1,ANXA1,SPTLC1,VAV2,AKT2,CPT1A,STOML2,TNFRSF1A,MTOR,CREBL2,AKT1,GNB2L1,XBP1,SRC,APOE,MAPK9,NSMAF,LDLRAP1,LYN,SREBF1,ABHD5,RAC1,CD81,PRKCD,CTDNEP1,PTK2,POR,NT5E,TGFB1,SPTLC2,NR1H2,AMBRA1,LDLR,PTGS2,SCARB1,SLC45A3,IRS2,NR1D1,ATG14,PPARA,PNPLA2,CYR61,PDGFB,EEF1A2
GO_NEGATIVE_REGULATION_OF_EXTRINSIC_APOPTOTIC_SIGNALING_PATHWAY_VIA_DEATH_DOMAIN_RECEPTORS	0.529222	1.46672	0.0322581	0.211221	34	20	DAPK1,HMOX1,TNFRSF10B,RNF34,RFFL,HMGB2,ARHGEF2,TNFRSF10A,SERPINE1,FADD,GPX1,PARK7,RIPK1,TNFAIP3,PEA15,ICAM1,FAS,TMBIM1,CFLAR,RAF1
GO_G2_DNA_DAMAGE_CHECKPOINT	0.489416	1.46918	0.097561	0.21183	33	17	DTL,CLSPN,CDK1,CCNA2,FANCI,PLK1,HMGA2,TAOK1,NBN,BABAM1,TAOK2,MRE11A,TAOK3,CDK5RAP3,FZR1,SYF2,MAPKAPK2
GO_SPHINGOLIPID_BIOSYNTHETIC_PROCESS	-0.442689	-1.27985	0.179487	0.211841	77	35	SGMS2,SGPL1,SMPD4,ACER3,SPTLC1,VAPB,CERS6,SGPP1,ST3GAL1,UGT8,SPTSSA,ELOVL1,CERS5,GBA,PTPLB,DEGS1,SAMD8,SGMS1,ST6GALNAC4,SPHK1,CSNK1G2,ST3GAL4,ST6GALNAC6,SMPD1,SPTLC2,CERS2,ALDH3B1,CLN8,COL4A3BP,FA2H,KDSR,PPAP2C,UGCG,SGPP2,A4GALT
GO_PHOTOPERIODISM	-0.529214	-1.27942	0.2	0.212071	24	15	PPP1CC,RBM4,TP53,PPP1CA,CLOCK,CRY2,FBXL3,PML,PPP1CB,MTA1,BHLHE40,NR2F6,SIK1,PER1,ID2
GO_POSITIVE_REGULATION_OF_MRNA_PROCESSING	0.468345	1.4449	0.0588235	0.213388	32	23	LEO1,TRA2B,THRAP3,CDC73,NCBP1,RBMX,PRPF19,SF3B4,POLR2G,CNOT7,NCBP2,SNW1,HSPA1A,CCNB1,SNRNP70,CNOT1,HSPA8,EIF2C2,DAZAP1,PABPC1,PAF1,C11orf35,ZFP36
GO_RESPONSE_TO_STARVATION	-0.418826	-1.27794	0.160494	0.213511	154	79	UCP2,TBC1D5,MAX,FBXO22,HSPA5,EIF2S1,CAV1,RALB,MYBBP1A,NFE2L2,NPRL3,AACS,PRKAA1,PICK1,RRAGA,PPARG,MAP1LC3A,TP53,VLDLR,GCN1L1,FADS1,SLC2A1,MTMR3,SRD5A1,MAP1LC3B2,WDR59,ATG5,ATF4,PPP1R15A,XBP1,DAP,EHMT2,ACAT1,GBA,ASNS,BMPR2,COMT,SLC39A4,SREBF1,HSPA8,CPEB4,SPHK1,LRP11,SIRT2,GAS6,RRAGD,WDR24,FNIP1,GABARAPL2,BECN1,ZFYVE1,TBL2,RRAGC,ABP1,EIF2AK4,IFI16,USP33,EIF2AK2,SIRT1,FSTL1,KLF10,HMGCL,CDKN1A,PPM1D,G…
GO_TRANSLATIONAL_TERMINATION	0.354393	1.44622	0	0.215271	92	70	MRPL24,MRPL46,MRPS11,MRPL40,MRPL20,ICT1,MRPL33,MRPL16,MRPL19,MRPL3,MRPS35,MRPS18B,MRPL18,MRPL47,MRPL39,MRPL17,MRPS18C,DAP3,MRPL4,MRPS22,MRPL37,MRPL15,MRPL36,MRPL50,MRPS17,MRPS30,MRPL42,MRPL53,GADD45GIP1,MRPS14,AURKAIP1,MRPS15,MRPL22,MRPL23,MRPL28,MRPS28,MRPS26,MRPL43,MRPL9,MRPS23,MRPS10,MRPL44,MRPS16,MRPL11,MRPL38,MRPL21,ETF1,PTCD3,MRPL52,MRPL12,MRRF,MRPS27,TRMT112,MRPL49,MRPS9,C12orf65,MRPS7,MRP…
GO_REGULATION_OF_CENTROSOME_CYCLE	0.450916	1.4486	0.108108	0.215665	39	26	XRCC3,RANBP1,RBM14,XPO1,CHMP2B,CHORDC1,ROCK2,CDK5RAP2,CHMP4C,CHMP3,VPS4B,TMEM67,CHMP2A,PLK2,CEP85,NEK2,CHMP1A,CHMP4B,NUBP1,TRIM37,NPM1,SPICE1,ATF5,CHMP1B,CHMP5,PDCD6IP
GO_ANTIGEN_RECEPTOR_MEDIATED_SIGNALING_PATHWAY	0.316612	1.45433	0	0.216263	195	95	CARD11,THY1,HLA-DPA1,PSMC6,PSMB2,NFATC2,CACNB3,PSMD1,PSMC3,PSMA4,UBE2N,HLA-DRA,PSMD14,PIK3R1,PSMD12,UBE2D2,NCK1,BCL10,TNFRSF21,PSMD10,PSMD11,PSMA2,PIK3CB,PSMB6,HLA-DRB1,PSMA5,PSEN1,PIK3R2,TAB2,PSME3,PSMD6,PSMB3,MAPK1,SKP1,ABL1,PSMD8,PDPK1,FBXW11,PSMC1,UBE2D1,PSMF1,PSMD7,CSK,SPPL3,PSMA7,PSMB1,PSMC4,SYK,CHUK,CUL1,PSME4,PSMC2,BTRC,PSMD9,NFKB1,PSMB7,PSMD2,STOML2,PSMD13,UBA52,PAK1,PAK2,PSMA6,PLCG1,PSM…
GO_REGULATION_OF_JUN_KINASE_ACTIVITY	-0.441033	-1.27506	0.253521	0.216318	81	43	ZAK,DBNL,SASH1,MAP3K9,PTPN1,PTPN22,MDFIC,GAB1,DNAJA1,DAB2IP,GSTP1,MUL1,SYK,RPS3,MAP3K6,MAP3K2,MAP4K5,PAK1,DAXX,AIDA,PKN1,RIPK1,DTNBP1,SPAG9,PTPLAD1,MAP3K11,DVL2,TAOK3,MAP4K2,DVL3,MAP2K7,AXIN1,FZD5,TP73,HIPK3,PDCD4,DUSP10,KIAA1804,ARHGEF5,MAP3K5,MAPK8IP3,MAP3K10,MDFI
GO_POSITIVE_REGULATION_OF_PROTEIN_IMPORT	-0.57818	-1.80796	0	0.216403	104	56	PARP1,CDK1,PIK3R1,KANK1,PPP3CA,PPP3CB,PIK3R2,HSP90AA1,NUTF2,PPP3R1,CHERP,TPR,PDCD5,HNRNPM,HSP90AB1,SPPL3,FLNA,IPO5,DMAP1,TRIP6,GLI3,TGFBR1,ECT2,EGFR,SMAD4,KPNA1,EP300,RHOA,SLC9A1,BMPR1A,MAPK14,SMAD3,UBR5,XBP1,SPHK1,PRKCD,TRIM28,RBCK1,MAVS,SEMA5A,TGFB1,TMEM173,DDX58,PTGS2,MED1,ARHGEF5,HYAL2,DAB2,IL18,ZC3H12A,BMP4,HDAC3,BAMBI,EDAR,JUP,CDH1
GO_REGULATION_OF_EMBRYONIC_DEVELOPMENT	-0.586252	-1.8082	0	0.216403	114	53	CDK1,NFE2L2,PHLDA2,CLASP2,PTK7,TRAF3IP1,MYADM,E4F1,PAFAH1B1,NIPBL,STK3,AMOT,KDM1A,NR2C2,DUSP6,HNF1B,STK4,PHLDB2,BMPR1A,RNF207,GNB2L1,LAMA4,CTNNB1,SEPT7,MAP2K5,GATA3,DVL2,SEC24B,RBM19,DVL3,MAPK7,SIX4,CCRN4L,PRKACA,CELSR1,TULP3,CLASP1,LAMA3,IL1RN,DAG1,DVL1,LAMA5,SNAI1,INSR,BMP4,GATA2,KLF4,DKK1,NOTCH1,FZD7,NRARP,CDX2,BMP7
GO_CHEMICAL_HOMEOSTASIS	-0.34504	-1.27508	0.0208333	0.21647	874	319	PKP2,MAFG,CLN6,UCP2,CLCN3,SLC29A1,HMOX1,CALR,ACACA,SESN2,ABCA1,CTSH,EHD1,RMI1,CACNB3,ADCY3,STIM2,F2RL1,EFHA1,CCDC90A,HMGB1,ADNP,ASPSCR1,C10orf2,ATP6V1H,MEN1,IRS1,HMOX2,SLC16A1,AQP3,PIK3R1,FN1,HOMER1,ATP2B4,ADCY7,NCOA5,LPAR2,CAV1,ATP6V1D,SLC9A8,IREB2,MALL,ANXA7,PPP3CA,PKD2,NUCKS1,VGF,MED13,LAMTOR1,PTPN11,SLC31A1,VPS13C,BAK1,SLC9A6,SLC30A7,SLC11A2,AACS,PRKAA1,XPR1,PIK3CB,ACAD8,PSEN1,SFXN4,ANXA6,PIK…
GO_CELLULAR_RESPONSE_TO_INTERFERON_GAMMA	-0.43866	-1.27475	0.175676	0.216612	122	45	MID1,DAPK1,HLA-DPA1,HLA-DRA,ASS1,IFI30,GAPDH,SYNCRIP,HLA-DRB1,IFNGR1,EPRS,TRIM26,TRIM25,JAK1,CD58,GBP1,ICAM1,PRKCD,SP100,PML,IRF9,TRIM5,CAMK2G,DAPK3,MT2A,TRIM8,IRF3,IFNGR2,B2M,RPL13A,IRF2,SLC26A6,IRF1,GBP2,TRIM38,STAT1,HLA-E,HLA-C,OAS3,OAS2,HLA-A,OAS1,IRF7,IRF6,TRIM31
GO_RESPONSE_TO_AXON_INJURY	0.475971	1.45066	0.0588235	0.216749	48	18	DHFR,DPYSL3,CDK1,MAX,ARF4,TXN2,CALU,MTR,TNC,SOD1,RANGAP1,BAX,LYN,LGALS1,TSPO,CTNNA1,RXRA,LAMB2
GO_POSITIVE_REGULATION_OF_CELL_PROJECTION_ORGANIZATION	-0.348948	-1.27401	0.121951	0.217291	303	143	ENC1,DPYSL3,NRP1,RAB8B,EZH2,F2RL1,APC,CDC42,ADNP,TWF2,SNX3,RRN3,FN1,ZMYND8,SKIL,CDC42EP1,SETX,EPS8L1,CRABP2,PSEN1,NCKAP1,PTK7,KIDINS220,UBE2V2,ARPC2,OPA1,HSP90AA1,FBXO31,FNBP1L,HNRNPK,KCTD17,WASF2,DAB2IP,FBXO38,IST1,ATF1,KAT2B,MUL1,OBSL1,PFN1,VLDLR,ABL2,TGFBR1,PAFAH1B1,GSK3B,FSCN1,MARK2,MACF1,MTOR,TMEM30A,FMR1,SEMA7A,BRAF,SRF,CAMK1D,CDC42EP3,PRKCI,ARF1,EP300,RHOA,CORO1C,ITGA2,GOLGA4,PPP2R5B,HDAC4…
GO_AMINO_ACID_ACTIVATION	0.406056	1.44098	0.037037	0.218039	52	35	FARSB,DARS2,HARS,IARS,PET112,EEF1E1,AIMP2,MRPL39,TARS,PPA2,HARS2,PPA1,TARS2,IARS2,LARS,KARS,AARS,MARS,RARS2,AIMP1,VARS,EPRS,RARS,GATC,NARS,YARS,YARS2,LRRC47,FARSA,SARS,CARS2,DARS,GARS,QARS,WARS
GO_POSITIVE_REGULATION_OF_PHOSPHORUS_METABOLIC_PROCESS	-0.343666	-1.27269	0.0612245	0.218588	1036	417	MID1,CDC6,CLSPN,WNT11,HSPA2,ABCA1,NRP1,EREG,CDK1,ACSL3,LAMTOR2,TNFRSF10B,WDFY2,EMP2,EZH2,ADCY3,KCTD20,F2RL1,RPS6KA4,MST1R,FRS2,IQGAP3,HMGB1,CDC42,HSPA5,ADNP,AKAP12,VCP,ACVR1B,BTBD10,ZAK,AXIN2,PLK1,IRS1,GLMN,PRKCA,PFN2,CALM3,DDRGK1,ATP2B4,ADCY7,PRMT1,CAV1,ITGA6,ARHGEF2,CALM1,GRB10,PKD2,DBNL,FLOT1,BCL10,RALB,ROCK2,LAMTOR1,PTPN11,PSMD10,TNFRSF19,ERP29,BAK1,TAB3,PRKCDBP,CAP1,TPX2,TNFRSF10A,THBS1,SASH…
GO_REGULATION_OF_CELLULAR_AMINO_ACID_METABOLIC_PROCESS	0.386538	1.4332	0.0357143	0.218663	66	49	ODC1,PSMC6,PSMB2,PSMD1,PSMC3,PSMA4,APC,PSMD14,ATP2B4,PSMD12,PSMD10,PSMD11,PSMA2,PSMB6,PSMA5,PSME3,PSMD6,PSMB3,PSMD8,PSMC1,PSMF1,PSMD7,PSMA7,PSMB1,PSMC4,PSME4,PSMC2,PSMD9,PSMB7,PSMD2,PSMD13,PSMA6,PSMB4,AZIN1,PSMB8,PSMC5,PARK7,PSMD3,PSMB5,COMT,GATA3,PSMB9,PSMB10,PSMA1,OAZ1,NQO1,PSME2,PSMD4,PSME1
GO_INTRINSIC_APOPTOTIC_SIGNALING_PATHWAY_IN_RESPONSE_TO_DNA_DAMAGE_BY_P53_CLASS_MEDIATOR	-0.507871	-1.27295	0.239437	0.218676	30	22	MSH2,AEN,HIPK1,NUPR1,TP53,SNW1,C16orf5,TOPORS,EP300,TMEM109,HIPK2,PML,TP73,USP28,IFI16,SIRT1,CDKN1A,SHISA5,BAG6,PMAIP1,DDIT4,PHLDA3
GO_REGULATION_OF_REPRODUCTIVE_PROCESS	-0.429282	-1.27273	0.168831	0.218708	129	42	FBXO5,CALR,C1QBP,SMURF2,MSH2,MSX2,ACVR1B,NUPR1,ASPM,WDR77,CDC20,RAD1,ARHGDIB,UBE2B,STK3,TIMP1,PLAU,INHBA,ZFPM2,STK4,XBP1,CTNNB1,B4GALT1,SOX9,PRKAR1A,SIRT2,PRKACA,CIB1,PPP2R1A,FZR1,RXRA,STK11,PRDX4,LIF,SNAI1,DUSP1,INSR,BMP4,CDKN1B,NOTCH1,OVOL1,BMP7
GO_DIGESTION	-0.495777	-1.27239	0.237288	0.218924	137	17	LIPH,STRAP,PLS1,TJP2,KCNN4,ACO1,VDR,SOX9,F11R,COPA,EZR,LDLR,SCARB1,SLC26A6,LMF1,LIPG,AKR1C1
GO_POSITIVE_REGULATION_OF_GLIOGENESIS	-0.49584	-1.27225	0.192982	0.21893	47	21	ETV5,PRPF19,UFL1,PPARG,PRMT5,HDAC2,RHEB,MTOR,PRKCI,LYN,CLCF1,IL6ST,TSPO,TP73,LIF,CSF1,RELA,SERPINE2,NOTCH1,SPINT1,ID2
GO_ACTIVATION_OF_JUN_KINASE_ACTIVITY	-0.478748	-1.27118	0.194444	0.219977	35	26	ZAK,DBNL,MAP3K9,PTPN1,MDFIC,GAB1,DAB2IP,MUL1,SYK,MAP3K6,MAP3K2,MAP4K5,DAXX,PKN1,RIPK1,SPAG9,PTPLAD1,MAP3K11,MAP4K2,MAP2K7,AXIN1,KIAA1804,MAP3K5,MAPK8IP3,MAP3K10,MDFI
GO_REGULATION_OF_MESENCHYMAL_CELL_PROLIFERATION	-0.51554	-1.27064	0.206349	0.220205	34	15	WNT11,PHF14,LRP5,PDGFA,BMPR1A,CTNNB1,SOX9,CTNNBIP1,NFIB,VEGFA,IRS2,FBXW4,MYC,STAT1,BMP4
GO_REGULATION_OF_PROTEIN_SECRETION	-0.371555	-1.27077	0.144444	0.220267	389	139	UCP2,NDUFAF2,F2RL1,HMGB1,TNFRSF9,IRS1,SLC16A1,GLMN,PRKCA,FN1,REST,PPP3CA,TNFRSF21,TARDBP,PPIA,PPP3CB,PTPN11,ERP29,SYT7,AACS,HLA-DRB1,DNM1L,SLC25A5,PPID,HADH,LLGL1,NCL,SERP1,RHBDD3,PTPN22,LRP5,ANXA1,IFNAR1,ABL1,ENSA,SYK,TRIM16,KCNN4,PSMD9,PHPT1,CLOCK,MCU,ARNTL,FOXP1,SLC2A1,HIF1A,CPT1A,ARFIP1,ATG5,ENY2,VPS35,TRIM27,ARF1,EP300,GJA1,MAPK14,PANX1,GOLPH3L,NCOA6,XBP1,SRC,RHBDF1,GLUD1,GSDMD,TCF7L2,PAM,AR…
GO_NEPHRON_EPITHELIUM_DEVELOPMENT	-0.680643	-1.80006	0	0.220679	93	31	WNT11,FMN1,PKD2,JAG1,DLG1,GZF1,GLI3,HNF1B,SMAD4,ACAT1,CTNNB1,SOX9,CTNNBIP1,GATA3,AHI1,IQGAP1,PKD1,MYO1E,ILK,PODXL,LAMA5,WNT7B,LAMB2,LGR4,MYC,BMP4,TACSTD2,NOTCH1,NPNT,CALB1,FOXD1
GO_OSSIFICATION	-0.3737	-1.26981	0.113636	0.221159	251	115	WNT11,GLI2,COL1A1,HSD17B4,ERH,MSX2,DHX9,IARS,RBMX,CLTC,MEN1,AXIN2,UFL1,SATB2,LIMD1,DDX21,IMPAD1,HSPE1,MYBBP1A,ASF1A,SYNCRIP,SPARC,MINPP1,CBFB,DHX36,ERCC2,PHB,RSL1D1,BCAP29,FBL,SBDS,LRP5,IFT80,TPM4,RRBP1,TNC,SMAD5,GTPBP4,TUFT1,FIGNL1,DNAJC13,PDLIM7,HNRNPU,OSTF1,COL6A1,PSMC2,STC1,ECM1,RPS11,RDH14,FBXL15,SEMA7A,WWTR1,EPHA2,SORT1,ZBTB40,EGFR,TWSG1,AKT1,ATP5B,RHOA,RPL38,GJA1,SMAD3,GNB2L1,RPS15,HDAC4,F…
GO_REGULATION_OF_CELL_CYCLE_PHASE_TRANSITION	0.310577	1.43326	0	0.221926	321	230	FBXO5,RAD51C,CDC6,CLSPN,XRCC3,CDC45,PCNA,ESPL1,RFWD3,HSPA2,CASP2,CDC27,PSMC6,CDK1,E2F1,PSMB2,MAD2L1,SMARCA4,CDCA5,CDC7,EZH2,PSMD1,PSMC3,KNTC1,CCNA2,BUB1B,BIRC5,SMC5,PSMA4,APC,ANLN,CDC73,TFDP1,NAE1,PRPF19,CDK2,TRIAP1,MEN1,ZW10,FANCI,PSMD14,PLK1,PRKDC,DYNC1LI1,ANAPC7,ATP2B4,PSMD12,ANAPC5,CNOT7,PRMT1,CNOT10,MAD1L1,PKD2,CDC5L,ANAPC1,PSMD10,PSMD11,E2F4,MDM2,FAM83D,TFDP2,PSMA2,PSMB6,HMGA2,CDC23,VPS4B,P…
GO_NEGATIVE_REGULATION_OF_RNA_SPLICING	0.449955	1.43795	0.0333333	0.222333	25	21	SRSF7,C1QBP,SRSF6,U2AF2,RBMX,SRSF10,SFSWAP,SRSF9,HNRNPA2B1,RPS13,HNRNPK,DYRK1A,RNPS1,RPS26,AKT2,RBM42,PTBP1,SAP18,TMBIM6,SRSF4,ACIN1
GO_ANTEROGRADE_AXONAL_TRANSPORT	0.491523	1.43126	0.0769231	0.222483	26	16	KIF4A,AP3S2,AP3S1,BLOC1S1,BLOC1S2,KIF3B,SPAST,SOD1,AP3M1,SNAPIN,RAB21,DTNBP1,KIF1B,AP3B1,SPG7,AP3D1
GO_CELL_PROJECTION_ORGANIZATION	-0.332711	-1.26843	0.0206186	0.222597	902	357	IGSF9,RTN4R,TTC30A,CEP41,DHFR,CCP110,ETV4,CCDC64,NRP1,HSPB11,EHD1,NRAS,RAB8B,B3GNT2,HDGFRP3,IQCB1,EMP2,GLI2,ARF4,ACTR3,ROCK1,APC,RAB23,RAC3,HMGB1,CDC42,IFT46,RBFOX2,EFNB2,RAB3IP,TWF2,IFT52,WDR5,TCTN3,FMN1,RAB10,PVRL1,BLOC1S1,KIF5B,NCDN,TBC1D24,FRYL,SNAP29,SPTBN2,BLOC1S2,PRMT1,CALU,NCK1,ATP6V1D,ITGA6,EFNB1,DBNL,FLOT1,KIF20B,PPP3CB,UHMK1,PTPN11,IFT122,TOR1A,E2F4,SSX2IP,OCRL,SLC9A6,HEATR2,SLC11A2,AS…
GO_PERIPHERAL_NERVOUS_SYSTEM_DEVELOPMENT	-0.659662	-1.80542	0	0.22266	69	28	HNRNPK,SOD1,AKT2,CDK5,ETV1,UGT8,AKT1,NF1,NAB1,PARD3,SKI,MPP5,SIRT2,TBCE,PMP22,ILK,TFAP2A,DAG1,NAB2,FA2H,LAMB2,MED12,NDRG1,ERBB3,GPC1,ERBB2,SLC5A3,EGR2
GO_RIBONUCLEOPROTEIN_COMPLEX_SUBUNIT_ORGANIZATION	0.312146	1.43477	0	0.222901	199	150	SRSF1,LUC7L,GEMIN2,HBS1L,MRPS11,RPF1,SNRPD1,SNRPE,SNRPF,C1QBP,OGFOD1,STRAP,SRSF6,RPL23A,DDX28,POLR2D,LUC7L3,MRPL20,PRPF8,YTHDC1,BRIX1,PRPF19,RRP7A,DDX39B,MRTO4,RPL6,SF3A3,SRSF10,KIF5B,PRMT7,NIP7,LIMD1,SMN1,MCTS1,MTIF2,CNOT7,SFSWAP,LSM3,SRSF9,PRPF39,RPS14,SNRPG,BMS1,DDX20,DENR,SETX,EIF3B,CDC123,EIF2S3,SNRPC,LSM4,EIF2C1,RPL11,WDR77,PWP2,SBDS,PSIP1,SF1,MTERFD2,FAM103A1,RPF2,EDC3,PATL1,ERAL1,PRMT5,PR…
GO_EXTRACELLULAR_STRUCTURE_ORGANIZATION	-0.55762	-1.79352	0	0.222989	304	107	COL1A2,COL1A1,MPZL3,HSD17B12,FN1,ADAM15,ITGA6,FLOT1,LAMB3,SPARC,TGFBI,THBS1,SERPINH1,ANXA2,ERCC2,ITGB3,LAMC2,TNC,APBB2,SERPINE1,HSP90AB1,POMT1,COL6A1,TGFBR1,PDGFA,TIMP1,PLOD3,FKBP1A,CAPNS1,P4HA1,COL27A1,ITGA2,ITGA5,NF1,LAMC1,MMP14,LAMA4,CST3,BSG,ATXN1L,RIPK1,LOXL2,ITGB8,ITGB6,B4GALT1,SOX9,CAPG,DNAJB6,COL6A2,CD47,ENG,MFAP2,GSN,ITGA3,MMP15,ERO1L,ICAM1,LOX,MPV17,MMP1,ITGA1,HSPG2,GAS6,NFKB2,PTK2,ADAM…
GO_MESONEPHRIC_TUBULE_MORPHOGENESIS	-0.686161	-1.77944	0	0.223002	53	19	WNT11,FMN1,PKD2,DLG1,GZF1,GLI3,HNF1B,SMAD4,CTNNB1,SOX9,CTNNBIP1,GATA3,ILK,LAMA5,MYC,BMP4,TACSTD2,NPNT,FOXD1
GO_RESPONSE_TO_LIGHT_STIMULUS	-0.380755	-1.26788	0.0888889	0.223077	280	139	CDS1,DTL,PCNA,USP1,CASP3,CCDC111,KIAA1967,KIAA0101,FEN1,COPS3,IVL,PPP1CC,MSH2,ACTR5,TRIAP1,MEN1,MEIS2,EIF2S1,DEAF1,RBM4,PIK3R1,OGG1,POLH,MDM2,BAK1,PRKAA1,PPID,ERCC2,DDB1,TP53,FBXW7,CREB1,XPA,FECH,CCND1,INO80,NOC2L,CUL4B,PPP1CA,CDK5,UBE2B,MLL,CLOCK,DCUN1D3,CRY2,HIF1A,KDM1A,MSH6,MTOR,SDF4,TMEM161A,CASP9,RUVBL2,BRAF,ERCC5,USF1,EGFR,CIRBP,AKT1,EP300,ATF4,PPP1R15A,GPX1,UBE4B,BAX,TANC1,NF1,ERCC3,POLD1,…
GO_MESENCHYMAL_CELL_DIFFERENTIATION	-0.577612	-1.79531	0	0.223262	134	51	WNT11,NRP1,HNRNPAB,MSX2,ADAM15,EFNB1,JAG1,FAM83D,HMGA2,LRP6,MAPK1,LIMS1,TGFBR1,GSK3B,HIF1A,SEMA4B,MAPK3,SEMA7A,WWTR1,WNT10A,SMAD4,BMPR1A,CORO1C,CTNNB1,LOXL2,RDH10,SOX9,ACVR1,RTN4,PHACTR4,TRIM28,CUL7,SEMA5A,TGFB1,EPB41L5,RBPJ,SEMA4D,LAMA5,SNAI1,SNAI2,SEMA4C,SEMA3C,STAT1,BMP4,S100A4,TGFBR3,NOTCH1,SEMA3F,EFNA1,BMP7,OVOL2
GO_CELLULAR_PROTEIN_COMPLEX_DISASSEMBLY	0.323915	1.43023	0	0.223779	122	83	MRPL24,MRPL46,MRPS11,MRPL40,MRPL20,VPS4A,ICT1,MRPL33,MRPL16,MRPL19,MRPL3,MRPS35,MRPS18B,MRPL18,MRPL47,MRPL39,MRPL17,MRPS18C,DAP3,MRPL4,MRPS22,MRPL37,MRPL15,MRPL36,VPS4B,MRPL50,MRPS17,MRPS30,MRPL42,CFL1,MRPL53,GADD45GIP1,MRPS14,AURKAIP1,MRPS15,MRPL22,MRPL23,MRPL28,MRPS28,MRPS26,MRPL43,MRPL9,MRPS23,MRPS10,MRPL44,MRPS16,MICAL1,MRPL11,MRPL38,MRPL21,ETF1,PTCD3,MRPL52,MRPL12,MRRF,CFL2,MRPS27,NCKAP5L,TR…
GO_REGULATION_OF_PROTEIN_LOCALIZATION_TO_NUCLEUS	-0.516861	-1.79487	0	0.224646	218	133	PARP1,CDK1,TONSL,CCT3,RAB23,KAT7,AXIN2,PLK1,PIK3R1,CCT5,CCT4,KANK1,OGG1,PPP3CA,PKD2,PPP3CB,PSMD10,TCP1,NF2,PIK3R2,PKIA,CCT6A,HSP90AA1,NUTF2,KEAP1,CCDC22,PPP3R1,MDFIC,CHERP,TPR,CCT8,DAB2IP,FBXW11,HNRNPM,NUPL1,HSP90AB1,SPPL3,CREB3,FLNA,IPO5,DMAP1,G3BP2,EMD,TRIP6,GLI3,TGFBR1,GSK3B,PIN1,MTOR,GTSE1,WWTR1,TXN,NUP54,FAF1,SIN3A,PPM1B,ECT2,EGFR,NFKBIB,SMAD4,AKT1,KPNA1,EP300,RHOA,SLC9A1,BMPR1A,MAPK14,SMAD3…
GO_DNA_TEMPLATED_TRANSCRIPTION_ELONGATION	0.370593	1.43372	0.030303	0.224661	97	72	LEO1,SUPT16H,POLR1E,POLR2D,GTF2H3,TAF13,CDC73,TAF9B,NCBP1,POLR2B,TAF12,GTF2A2,POLR2F,POLR1A,TWISTNB,POLR2G,TCEB3,ADRM1,TAF1B,POLR2A,GTF2A1,SSRP1,UBTF,RTF1,POLR2L,CCNH,MNAT1,ERCC2,CCNT2,TCEB1,GTF2H5,NCBP2,CD3EAP,TAF2,POLR2H,GTF2H4,IKBKAP,GTF2H1,TAF10,SETD2,TH1L,TAF11,POLR2E,POLR2C,TBP,ENY2,POLR2J,TCEB2,THOC7,ELL,ERCC3,TAF3,ELP3,CDK9,CCNT1,RDBP,GTF2E1,SUPT4H1,TAF1C,WHSC2,TAF1,TCEA1,GTF2F1,SUPT5H,CC…
GO_MUCOPOLYSACCHARIDE_METABOLIC_PROCESS	-0.437748	-1.26546	0.185185	0.225643	108	41	B4GALT6,B3GNT2,CHST11,NDST1,MKI67,CHST7,IMPAD1,UST,B3GALT6,CHST15,ST3GAL1,AKT1,B4GALT4,SLC9A1,CHPF,B4GALT1,ABCC5,XYLT2,ST3GAL4,CSGALNACT2,GUSB,B3GAT3,B4GALT2,TGFB1,CHSY1,GLB1,GLCE,GALNS,CHPF2,B4GALT5,NDST2,HYAL2,IDS,B4GALT3,CHST14,HEXB,DSEL,PIM1,GNS,B3GNT3,KIAA1199
GO_POSITIVE_REGULATION_OF_RESPONSE_TO_DNA_DAMAGE_STIMULUS	0.389369	1.4255	0.047619	0.226111	64	36	PCNA,KIAA1967,SPRED2,FAM178A,EYA3,HMGB1,UBE2N,RIF1,EEF1E1,SPRED1,BCLAF1,RNF168,SKIL,HMGA2,NACC2,UBE2V2,APEX1,BABAM1,NSMCE1,RPS3,FOXM1,KIAA0146,H2AFX,RAD9A,TMEM161A,EGFR,DDX5,NSMCE4A,PRKCD,TRIM28,NPAS2,PIAS4,SIRT1,MYC,PMAIP1,ZNF385A
GO_POSITIVE_REGULATION_OF_RESPONSE_TO_WOUNDING	-0.412552	-1.26484	0.171429	0.226263	162	39	HMGB1,HBEGF,KANK1,VAMP8,NFE2L2,THBS1,SNX4,MAPK13,ANXA1,SERPINE1,CLOCK,TNFRSF1A,ADORA2B,BRAF,USF1,ITGA2,RREB1,THBD,ARFGEF1,F3,PDE2A,CD47,IL6ST,OSMR,CDK19,SOX15,VEGFB,VAMP7,IL17RA,NDEL1,PTGS2,TNIP1,RPS19,HYAL2,PPARD,STAT5B,IL18,ANO6,ADAM8
GO_REGULATION_OF_MYOTUBE_DIFFERENTIATION	-0.505701	-1.26462	0.166667	0.226281	55	23	EHD1,FBXO22,NFATC2,NLN,FLOT1,HDAC1,MTOR,MAPK14,DAXX,HDAC4,XBP1,MMP14,IL4R,MAML1,CFLAR,GDF15,EHD2,NOV,HDAC3,SIK1,DMPK,NOTCH1,HDAC5
GO_POSITIVE_REGULATION_OF_MYELOID_LEUKOCYTE_DIFFERENTIATION	-0.703645	-1.80379	0	0.22631	50	19	PRKCA,RB1,CREB1,FADD,ATP6AP1,MLL5,RIPK1,CTNNBIP1,HAX1,TMEM64,OGT,LIF,KLF10,CSF1,ACIN1,TRIB1,ID2,FOS,TESC
GO_NOTCH_SIGNALING_PATHWAY	-0.577985	-1.80084	0	0.226376	114	52	WDR12,PERP,JAG1,MDK,SPEN,PSEN1,CHAC1,APH1A,CDK6,SNW1,MIB1,SEL1L,KAT2B,SUSD5,ITGB1BP1,UBA52,IFT74,HNF1B,POFUT1,NOTCH2,EP300,UBB,RPS27A,MAML2,C12orf52,SOX9,ITCH,CREBBP,GOT1,DTX2,NOTCH2NL,ADAM10,ADAM17,MAML1,TGFB1,NCSTN,ANXA4,RBPJ,PSENEN,APP,RPS19,SNAI1,SNAI2,MIB2,MYC,KRT19,CDKN1B,NOTCH1,DTX4,JAG2,NRARP,NOTCH3
GO_POSITIVE_REGULATION_OF_IMMUNE_SYSTEM_PROCESS	-0.335086	-1.26405	0.0430108	0.226483	867	358	MYO1C,IGFBP2,TRIM15,CARD11,HMOX1,UNG,CALR,THY1,HLA-DPA1,PSMC6,EREG,PSMB2,ACTB,NRAS,C1QBP,EXOSC3,HSPD1,GLI2,NFATC2,CACNB3,PSMD1,PSMC3,ACTR3,F2RL1,PSMA4,HMGB1,CDC42,UBE2N,ACVR1B,EFNB2,HLA-DRA,PSMD14,HMGB2,PRKDC,PRKCA,ACTG1,AQP3,PIK3R1,DNAJA3,CXCL1,PSMD12,PRMT1,UBE2D2,CAV1,NCK1,EFNB1,ITPKB,FLOT1,VAMP8,BCL10,TNFRSF21,PTPN11,PSMD10,PSMD11,JAG1,TAB3,CXCL3,PSMA2,THBS1,CMTM3,PIK3CB,PSMB6,HLA-DRB1,SNX4,PS…
GO_REGULATION_OF_CENTROSOME_DUPLICATION	0.474079	1.42225	0.135135	0.226587	32	22	XRCC3,RBM14,XPO1,CHMP2B,CHORDC1,ROCK2,CDK5RAP2,CHMP4C,CHMP3,VPS4B,TMEM67,CHMP2A,PLK2,CHMP1A,CHMP4B,NUBP1,TRIM37,NPM1,SPICE1,CHMP1B,CHMP5,PDCD6IP
GO_CELLULAR_KETONE_METABOLIC_PROCESS	-0.478083	-1.26393	0.227273	0.2266	68	26	SCP2,CBR4,NDUFA9,UBIAD1,GLO1,COQ4,DHRS4,VKORC1L1,AKR7A2,CRYZL1,VKORC1,SRD5A1,GOT2,PARK7,GPI,CBR1,COQ9,HMGCR,ADCK3,STARD3,KDSR,STAT5B,HAGH,ADM,AKR1B1,AKR1C1
GO_PIGMENTATION	-0.417658	-1.26406	0.151899	0.22664	86	44	VPS33B,BLOC1S1,ARCN1,AP1M1,BLOC1S2,HPS5,CD63,KIF13A,RAB27B,VPS33A,AP1G1,HPS6,C12orf10,GLI3,MYO5A,DCTN2,RAB32,ATP6AP2,RAB27A,SNAPIN,USP13,RAB1A,DCTN1,RAB7L1,NF1,RAB11B,DTNBP1,ATRN,GNAQ,AP3B1,RAB11A,FIG4,SZT2,HPS4,GNA11,HPS3,AP3D1,BBS2,SNAI2,ANKRD27,SHROOM3,BCL2L11,TRAPPC6A,EDAR
GO_IMMUNE_RESPONSE	-0.465083	-1.7805	0	0.226714	1100	341	MID1,TRIM15,DAPK1,FRK,HIST1H2BE,HLA-DPA1,HIST1H2BC,MR1,CTSH,C1QBP,TNFRSF10B,EXOSC3,EMP2,HSPD1,POLR3H,F2RL1,MST1R,DAK,ITFG2,HMGB1,APOBEC3C,MSH2,HLA-DRA,TNFRSF9,REL,PVRL1,HMGB2,DNAJA3,ASS1,IFI30,CXCL1,ADAM15,CAPZA2,TUBB,RNF168,ARHGEF2,PRELID1,DBNL,VAMP8,BCL10,TNFRSF21,GAPDH,SYNCRIP,JAG1,SEC61A1,CXCL3,PROCR,TNFRSF10A,THBS1,HLA-DRB1,PSEN1,PPARG,ZC3HAV1,HIST1H2BG,PPP1R14B,CHID1,POLR3D,CAPZA1,ATG12,MB2…
GO_REGULATION_OF_TRIGLYCERIDE_METABOLIC_PROCESS	-0.490018	-1.26332	0.277778	0.227092	34	16	TBL1XR1,PANK2,FITM2,DGAT2,FBXW7,CCNC,SREBF1,ABHD5,CTDNEP1,NR1H2,LDLR,SCARB1,ATG14,PNPLA2,LMF1,SIK1
GO_REGULATION_OF_NEURAL_PRECURSOR_CELL_PROLIFERATION	-0.482132	-1.26309	0.179104	0.227142	73	24	GLI2,NF2,ASPM,ZNF335,GPR56,GLI3,HIF1A,KDM1A,NF1,CTNNB1,LYN,GNG5,SIRT2,KDM2B,TGFB1,ILK,VEGFA,CTNNA1,FOXO3,KCTD11,GATA2,NOTCH1,SPINT1,ID2
GO_CELL_SUBSTRATE_ADHESION	-0.558778	-1.78276	0	0.228275	164	78	COL17A1,THY1,AKIP1,EMP2,FN1,FERMT2,ADAM15,ITGA6,CD63,ITGB3,DLC1,ABL1,PDPK1,ANTXR1,TAOK2,TRIP6,CDK5,RCC2,PARVA,PEAK1,ITGB1BP1,SRF,VWA2,RAB1A,PIP5K1A,TYRO3,ITGA2,ITGA5,LAMC1,SRC,PXN,CTNNB1,TNFRSF12A,ITGB8,ITGB6,PPFIA1,ACTN1,RAC1,ITGA3,ITGA1,GAS6,TSC1,FXC1,MKLN1,PKD1,ITGB1,ITGAV,MARCKS,ILK,ZYX,LYPD3,EPB41L5,TRPM7,ADAM9,CTTN,VAMP3,ITGB5,DAG1,PTPRK,AXL,LAMA5,BCAM,LAMB1,MICALL2,PPARD,DDR1,WHAMM,CTGF,ID…
GO_NUCLEOTIDE_EXCISION_REPAIR_PREINCISION_COMPLEX_ASSEMBLY	0.394752	1.42086	0.115385	0.228307	29	25	PARP1,RPA1,GTF2H3,CCNH,MNAT1,ERCC2,DDB1,CETN2,GTF2H5,XPA,CUL4B,GTF2H4,RPA2,GTF2H1,UBA52,ERCC5,UBB,RPS27A,ERCC3,RAD23B,DDB2,CUL4A,XPC,RBX1,CDK7
GO_CELLULAR_TRANSITION_METAL_ION_HOMEOSTASIS	-0.447352	-1.26203	0.166667	0.228341	77	35	HMOX1,HMOX2,IREB2,SLC31A1,SLC30A7,SLC11A2,SLC39A7,CCDC22,ATOX1,FLVCR1,SOD1,ACO1,NUBP1,SLC39A8,HIF1A,TTC7A,SMAD4,ARF1,SLC30A1,SLC39A4,SLC30A5,NDFIP1,TFRC,CYBRD1,SRI,ABCB7,FTL,MT2A,APP,ABCB6,MYC,ISCU,FTH1,SLC39A14,LCN2
GO_LEUKOCYTE_DIFFERENTIATION	-0.378608	-1.2619	0.166667	0.228424	292	109	DHRS2,RPL22,CARD11,PARP1,F2RL1,ITFG2,HMGB1,CDC42,MSH2,PRKDC,GLO1,PIK3R1,DNAJA3,ITPKB,PPP3CB,BAK1,CBFB,ANXA2,PSEN1,PPARG,PTPN22,TUSC2,CMTM7,ANXA1,EIF2AK1,CDK6,ABL1,THOC5,PIR,MYH9,SYK,GLI3,PAFAH1B1,FOXP1,KDM1A,RPS6,FADD,OSTM1,EPHA2,LIG4,BRAF,SRF,ATG5,ZFP36L2,NOTCH2,EP300,TYRO3,MAPK14,ATP11C,PKNOX1,BAX,HDAC4,ZFPM1,SRC,CTNNB1,JAGN1,RC3H1,CSF2,SH3PXD2A,PDE2A,LYN,GATA3,TFRC,RC3H2,CLCF1,FAS,GAS6,TSC1,LG…
GO_REGULATION_OF_ENDOTHELIAL_CELL_PROLIFERATION	-0.57391	-1.79195	0	0.229207	98	42	NRP1,HMGB2,PRKCA,CAV1,ATPIF1,SPARC,ATP5A1,THBS1,ITGB3,AIMP1,TGFBR1,ECM1,HIF1A,MTOR,PDCD6,AKT1,PDCD10,GJA1,SYNJ2BP,NF1,APOE,F3,BMPR2,CAV2,ENG,SEMA5A,VEGFB,RPTOR,NRP2,VEGFA,C19orf10,ARNT,NR2F2,SIRT1,PRKD2,STAT1,BMP4,RICTOR,PDGFB,NRARP,NR4A1,CYBA
GO_PROTEIN_HETEROOLIGOMERIZATION	-0.56506	-1.79394	0	0.229259	113	61	HIST1H4A,HIST1H3B,HIST1H3C,HIST1H4H,HIST1H3A,HIST1H4C,RRM2,COL1A2,HIST1H4B,RRM1,COL1A1,PPP5C,BCL10,SKIL,CHMP3,XRCC6,PRKAA1,ANXA2,CHMP2A,HIST1H3E,SEPT11,BIRC2,MED24,WIZ,NUPL1,TMEM120A,IDE,COL6A1,HIST1H3J,PCBD1,FADD,NUP54,BRAF,HIST1H3D,CTNNB1,SEPT7,RIPK1,YWHAB,STXBP3,COL6A2,PRKAB1,CAB39,S100A10,TSC1,OGT,SEPT9,ILK,CTNNA1,ITPR3,BIRC3,SQSTM1,INSR,PRKCZ,JUP,CLDN3,HIST1H3I,HIST1H3G,HIST1H4E,HIST1H3F,HIS…
GO_HEART_PROCESS	0.421458	1.42285	0.0277778	0.229402	85	28	PKP2,SRSF1,CDC42,CAV1,DNM1L,NUP155,TPM1,SMAD5,SOD1,MTOR,ATP1A1,GAA,SNTA1,ATG5,TNNI2,PPP1R13L,AKAP13,SLC9A1,GJA1,GPX1,SRC,PIK3CA,ATP1A3,ADRBK1,VEGFB,MAP2K3,ATP1B1,NEDD4L
GO_CELL_DIVISION	0.281378	1.42267	0	0.229536	460	303	HELLS,FBXO5,CDC6,ETV5,SMC2,KIF4A,NCAPG,KATNA1,KLHL9,LIG1,ESPL1,LMLN,TUBA1C,LIG3,ZWINT,ZWILCH,CDK1,MAD2L1,NCAPH,CDCA5,TUBA1A,CDC7,HAUS5,C9orf114,MAPRE1,TUBA1B,KNTC1,KIFC1,CCNA2,BUB1B,ACTR3,BIRC5,NSL1,SMC5,VPS4A,APC,ANLN,NUP43,CEP55,NSUN2,PPP1CC,STAMBP,INCENP,CDK2,CCNB2,ZW10,RAB10,PLK1,MAEA,CENPW,DSN1,RAN,DYNC1LI1,ANAPC7,MIS18BP1,ITGB3BP,ARHGEF11,ANAPC5,TOP2A,CHMP2B,NCAPD2,SPECC1L,TUBB,PELO,ARHGEF2…
GO_REGULATION_OF_CELL_CYCLE_PROCESS	0.268682	1.41032	0	0.229666	558	358	FBXO5,RAD51C,CDC6,CLSPN,XRCC3,CDC45,PCNA,ESPL1,CCP110,RFWD3,CALR,HSPA2,RANBP1,RBM14,CASP2,CDC27,PSMC6,EREG,CDK1,E2F1,PSMB2,KIAA1967,XPO1,MAD2L1,SMARCA4,CDCA5,GSG2,CDC7,EZH2,PSMD1,PSMC3,FAM178A,KNTC1,CCNA2,BUB1B,BIRC5,SMC5,HDAC8,VPS4A,PSMA4,APC,ANLN,CDC73,CDC42,TFDP1,MSH2,MSX2,NAE1,PRPF19,CDK2,DDX39B,TRIAP1,PKMYT1,MEN1,AXIN2,ZW10,FANCI,PSMD14,PLK1,PRKDC,DYNC1LI1,CALM3,ANAPC7,ATP2B4,PSMD12,ANAPC5,C…
GO_NUCLEAR_TRANSCRIBED_MRNA_CATABOLIC_PROCESS_EXONUCLEOLYTIC	0.464595	1.41968	0.166667	0.229828	31	25	DCPS,EXOSC2,EXOSC3,LSM1,EXOSC8,POLR2G,CNOT7,LSM3,LSM7,DIS3,LSM2,LSM4,NT5C3L,EDC3,PATL1,DIS3L2,EXOSC5,CNOT6,DCP2,DDX6,EDC4,DCP1A,EXOSC7,EXOSC1,EXOSC4
GO_POSITIVE_REGULATION_OF_NUCLEAR_DIVISION	0.401782	1.40781	0.0344828	0.229935	62	33	FBXO5,ESPL1,RANBP1,EREG,CDCA5,FAM178A,BIRC5,SMC5,MSX2,PLK1,PHIP,UBE2C,TGFA,RB1,LRP5,ANAPC10,CUL3,PHB2,DLGAP5,UBE2B,H2AFY,NUSAP1,RAB1A,NSMCE2,GORASP1,PTEN,SIRT2,BECN1,TGFB1,SH2B1,GOLGA2,INSR,PDGFB
GO_POSITIVE_REGULATION_OF_BLOOD_VESSEL_ENDOTHELIAL_CELL_MIGRATION	-0.570045	-1.26039	0.12069	0.230004	25	16	PRKCA,THBS1,HSPB1,AMOT,PLCG1,AKT1,MAPK14,AMOTL1,TGFB1,CIB1,VEGFA,HDAC7,PTGS2,PRKD2,SRPX2,PDGFB
GO_REGULATION_OF_DNA_REPAIR	0.406833	1.41721	0	0.230046	75	44	RAD51,PCNA,USP1,RAD51AP1,FAM178A,EYA3,HMGB1,UBE2N,RIF1,AXIN2,RNF168,OGG1,POLH,HMGA2,UBE2V2,DEK,WHSC1,APEX1,RPA2,BABAM1,FIGNL1,RPS3,FOXM1,KIAA0146,TERF2,H2AFX,KDM1A,TMEM161A,EGFR,TERF2IP,UBR5,OTUB1,CDK9,CUL4A,SIRT6,PPP4C,PPP4R2,TRIM28,NPAS2,PML,RNF169,TFIP11,TRIP12,SIRT1
GO_RESPONSE_TO_VITAMIN	-0.448465	-1.25994	0.206349	0.230235	98	42	COL1A1,AQP3,OGG1,DNMT1,MDM2,SPARC,TYMS,PPARG,NRF1,ALAD,CCND1,PAWR,TNC,GSTP1,STC1,VDR,ITGA2,HMGCS1,CAT,HMBS,STC2,GSN,CDKN2D,GAS6,CYP24A1,EEF2,ITGB1,BECN1,TGFB1,TSPO,RXRA,RARA,ATP2B1,PTGS2,EIF2AK2,RELA,PPARD,MTHFR,INSR,PIM1,ADAMTS1,BMP7
GO_NEGATIVE_REGULATION_OF_CELL_CYCLE_G2_M_PHASE_TRANSITION	0.530804	1.41694	0.113636	0.230307	25	15	CLSPN,CDK1,CCNA2,NAE1,FANCI,HMGA2,NBN,MRE11A,MIIP,H2AFY,USP47,TAOK3,CDK5RAP3,ATF5,SYF2
GO_PIGMENT_METABOLIC_PROCESS	0.416166	1.41188	0.0645161	0.230843	62	30	HMOX1,PPAT,SHMT1,PAICS,PRPS1,HMOX2,COX10,ATPIF1,APRT,UROD,SLC11A2,GART,HPRT1,GMPS,ALAD,FECH,NFE2L1,MYO5A,COX15,DDT,SLC25A38,SLC25A39,CTNS,HMBS,BLVRB,CPOX,BLVRA,TSPO,TMEM14C,AP3D1
GO_REGULATION_OF_CELL_CYCLE_CHECKPOINT	0.440628	1.41373	0.0882353	0.231542	29	20	XRCC3,RFWD3,KIAA1967,MAD2L1,GSG2,DDX39B,DYNC1LI1,CDK5RAP2,TPR,THOC5,CCNB1,RPA2,AKT1,FEM1B,BRD4,LCMT1,CUL4A,PCID2,DUSP1,NDRG1
GO_POSITIVE_REGULATION_OF_CELL_DEATH	-0.334479	-1.25848	0.0520833	0.23167	605	321	DAPK1,MLLT11,UCP2,MELK,PRODH,WNT11,CASP2,CASP3,PPP2R1B,E2F1,CTSH,KIAA1967,C1QBP,TNFRSF10B,HSPD1,ITM2C,APC,YWHAE,HMGB1,CDC42,TFDP1,MSX2,VCP,ZAK,HIP1,AXIN2,EEF1E1,AIFM1,EIF2S1,PRKDC,DNAJA3,AIMP2,ITGB3BP,ARHGEF11,BCLAF1,TOP2A,CAV1,NCK1,REST,ITGA6,HSPE1,ARHGEF2,PRELID1,ATPIF1,BCL10,PDIA3,MYBBP1A,NGFRAP1,SFPQ,SIVA1,SKIL,DDX20,NUPR1,YWHAQ,BAK1,TP53BP2,SLC11A2,TNFRSF10A,THBS1,YWHAH,CASP8AP2,HMGA2,SAP30B…
GO_RESPONSE_TO_ACID_CHEMICAL	-0.360919	-1.25774	0.156627	0.232365	319	147	IGFBP2,KRT13,UCP2,COL1A2,WNT11,DHFR,ACACA,CASP3,ABCA1,E2F1,CTSH,LAMTOR2,COL1A1,HNRNPD,TWF2,SHMT1,AIFM1,SH3BP4,UFL1,AQP3,FN1,ASS1,ATP2B4,OGG1,DNMT1,PKD2,LAMTOR1,GDAP2,SPARC,SETX,TYMS,AACS,PRKAA1,PTK7,RRAGA,PPARG,DGAT2,NRF1,ALAD,CREB1,GSS,HNRNPK,YAP1,SNW1,NDUFA13,TNC,UBR1,CCNB1,GSTP1,LAMTOR3,AARS,IPO5,TRIM16,CHUK,HDAC2,ABL2,COL6A1,GSK3B,SCAMP3,HTRA2,HIF1A,CPT1A,PDGFA,MTOR,TMEM161A,EGFR,AKT1,BCL2L1,…
GO_RESPONSE_TO_THYROID_HORMONE	-0.538023	-1.25713	0.328358	0.232743	22	15	CTSH,ANXA2,KEAP1,RDX,GBA,ANXA5,AK2,CTSL1,KLF9,MED1,CTSS,GAS2L1,BMP4,CTSB,AKR1B1
GO_NUCLEOTIDE_EXCISION_REPAIR_DNA_DUPLEX_UNWINDING	0.432371	1.415	0.0689655	0.232978	22	19	PARP1,GTF2H3,ERCC2,DDB1,CETN2,GTF2H5,XPA,CUL4B,GTF2H4,GTF2H1,UBA52,UBB,RPS27A,ERCC3,RAD23B,DDB2,CUL4A,XPC,RBX1
GO_ANATOMICAL_STRUCTURE_HOMEOSTASIS	0.307693	1.41246	0	0.233018	285	121	HIST1H4A,HIST1H4H,RAD51C,HIST1H4C,RFC3,RAD51,XRCC3,PCNA,RFC4,PRIM1,LIG1,RFC2,POLA2,FGGY,ACACA,HIST1H4B,CTSH,ACTB,WDR36,IQCB1,STRAP,POLA1,RPA1,RFC5,FEN1,SMC5,SMG1,PTGES3,SMG6,DCLRE1B,RAC3,NOP10,PRKDC,DKC1,ACTG1,NCDN,FH,HOMER1,POLD3,CHMP2B,POLD2,PTPN11,XRCC6,PRDX5,VPS54,DNA2,WRAP53,HSPA1A,POLE,NBN,GIGYF2,ACD,APEX1,SMC6,RPA2,ADD1,RFC1,SOD1,HSPB1,CHMP4B,NHP2,PARP3,XRCC5,MRE11A,TERF2,MLL,LIPA,HIF1A,AN…
GO_REGULATION_OF_GTPASE_ACTIVITY	-0.344566	-1.25679	0.0416667	0.233055	673	303	RTN4R,PLEKHG1,WNT11,TBC1D5,THY1,RANBP1,EREG,LAMTOR2,ARF4,EZH2,GAPVD1,FRS2,IQGAP3,DENND4A,PGAM5,RAB3IP,ARHGEF19,TRAPPC1,PLEKHG3,HBEGF,USP6NL,AXIN2,EVI5L,SH3BP4,IRS1,FAM13B,ERRFI1,MYO9A,DEPDC1,TBC1D24,RABIF,AGFG2,CALM3,INPP5B,ARHGEF11,SPTBN2,NCK1,ITGA6,TBCD,ARHGEF2,CALM1,ARFGAP2,SMAP2,LAMTOR1,CDC42EP1,SH3BP1,OCRL,DIS3,EPS8L1,ASAP1,NPRL3,SNX13,FBXO8,RP2,AKAP9,PIK3R2,RIN3,LLGL1,TBC1D13,ARHGAP11A,CALM…
GO_MULTI_MULTICELLULAR_ORGANISM_PROCESS	-0.395833	-1.25678	0.160494	0.233063	213	72	IGFBP2,UCP2,BYSL,UMPS,EMP2,PPAT,TK1,MEN1,KPNA6,CAD,ADCY7,TMED2,UBE2Q1,PRDX3,SOD1,ACSL4,STC1,VDR,DEDD,PLA2G4B,ARNTL,VMP1,HIF1A,MTOR,PLAU,AKT1,RPL29,DSG2,FKBP4,ITGA2,FOSL1,THBD,BSG,ADIPOR2,B4GALT1,PAM,BMPR2,COMT,SPHK1,STC2,FOSB,ITGA3,TRIM28,FAS,UBE2A,ITGB1,TGFB1,DAZAP1,CLDN4,HSF1,NAMPT,RXRA,NR2F2,RARA,TEAD3,PTGS2,LIF,MED1,PPARD,DDR1,HEXB,STAT5B,PRDM1,EPOR,CTSB,SLC38A2,SERPINE2,JUNB,KLK14,ADM,FOS,AK…
GO_SYNAPTIC_SIGNALING	-0.378523	-1.25642	0.174419	0.233267	424	98	ANXA9,ETV5,SLC29A1,CACNB3,RAC3,CASK,SNCG,SLC1A4,DNAJC5,HOMER1,PDZD11,SNAP29,PPP3CA,SYT7,AKAP9,PSEN1,GABARAP,BAIAP3,LRP6,MAPK1,GNAI2,GSK3A,LIN7C,DLG1,MYO5A,CDK5,PAFAH1B1,STXBP1,SCRIB,GSK3B,ARRB2,SHC3,RGS10,GRIN2D,SNAPIN,CACNB1,RAB3GAP1,PPT1,AKT1,GIPC1,SYPL1,PARK7,NF1,CTNNB1,MAPK8IP2,APOE,UNC13B,KIF1B,GNAQ,VDAC1,SNAP23,MINK1,HSPA8,ATXN3,PPFIA1,SNAP47,PTEN,USP14,RAC1,CNP,GNB1,ADRBK1,SYTL1,ALS2,PIP5K…
GO_POSITIVE_REGULATION_OF_TRANSMEMBRANE_TRANSPORT	-0.605028	-1.78981	0	0.234094	131	42	THY1,HSPA2,STIM2,CASK,CALM3,CALM1,PKD2,AKAP9,FAM115A,CALM2,ABL1,PDCD5,PDPK1,STC1,PLCG1,AZIN1,ARF1,SLC9A1,RNF207,BAX,GSTO1,PARK7,HTT,ACTN4,SRI,TRPV3,ATP1B1,ASPH,CTSS,SUMO1,SLC26A6,LGALS3,ATP1B3,STIM1,DNM2,GLRX,ANO6,BMP4,PDGFB,KIAA1199,TESC,NTSR1
GO_REGULATION_OF_STRIATED_MUSCLE_CONTRACTION	-0.479141	-1.2546	0.177419	0.235034	79	28	PKP2,CALM3,CAV1,CALM1,CALM2,HSP90AA1,ATP2A2,STC1,ATP1A1,SLC9A1,DSG2,RNF207,HDAC4,GSTO1,ADRBK1,SRI,PRKACA,SMAD7,ATP1B1,ASPH,SUMO1,CTGF,DSC2,ZC3H12A,DMPK,P2RX4,DSP,JUP
GO_ANTIMICROBIAL_HUMORAL_RESPONSE	-0.73541	-1.78682	0	0.235156	52	16	HIST1H2BE,HIST1H2BC,HIST1H2BG,SPON2,HIST2H2BE,FAU,HIST1H2BK,RPL39,APP,B2M,HLA-E,HLA-A,ADM,HIST1H2BI,HIST1H2BF,SLPI
GO_NEURON_PROJECTION_GUIDANCE	-0.546931	-1.78307	0	0.235319	205	69	ETV4,NRP1,NRAS,B3GNT2,GLI2,EFNB2,PVRL1,KIF5B,SPTBN2,EFNB1,UNC5B,GRB2,CREB1,MAPK1,FEZ2,MYH10,APBB2,TUBB3,NEO1,GLI3,CDK5,ETV1,RYK,VASP,KLF7,MAPK3,SPON2,SMAD4,KRAS,EPHB2,PTPRA,PLXNB2,NFIB,SPTBN1,GATA3,RAC1,SOS1,ENAH,EXT1,PLXNA1,PTK2,PLXNA2,SPTAN1,PLXNB1,NRP2,VEGFA,SIAH2,EZR,DAG1,APP,USP33,NTN4,RANBP9,PLXND1,DVL1,EFNA3,PLXNA3,LAMB2,ALCAM,SEMA3C,MAPK8IP3,GPC1,ERBB2,SEMA3F,EGR2,EFNA1,L1CAM,BMP7,FOXD1
GO_POSITIVE_REGULATION_OF_DENDRITE_MORPHOGENESIS	-0.515926	-1.2533	0.189655	0.236303	32	16	FBXO31,OBSL1,PAFAH1B1,RAB21,LRP8,EEF2K,CAPRIN1,CUL7,CUX1,NUMBL,MARCKS,BAIAP2,ILK,VAMP7,ANAPC2,ANKRD27
GO_ORGANIC_HYDROXY_COMPOUND_TRANSPORT	-0.408974	-1.25235	0.178082	0.237321	155	49	SLC16A4,ACACA,ABCA1,SCP2,VPS4A,SLC44A2,SLC16A1,AQP3,CAV1,SYT7,VPS4B,PSEN1,LRP6,ABCA2,SOAT1,SLC16A3,SYK,CPT1B,OSBPL5,CPT1A,CPT2,PARK7,SEC14L1,APOE,SLC44A1,LDLRAP1,CLU,MECP2,SLC10A3,NCOA1,OSBP,SLC16A5,NPC2,RXRA,MFSD10,SLCO1B3,LDLR,SCARB1,SLC26A6,SLC44A5,SLC9A3R1,ABCC3,NCOA2,NPC1,STARD10,LIPG,ATP8B1,SLC5A3,AKR1C1
GO_HISTONE_H3_DEACETYLATION	-0.515047	-1.25203	0.283333	0.237701	22	17	HDAC8,SFPQ,HDAC2,HDAC1,HDAC4,HDAC10,ATXN3,SIRT6,SIRT2,HDAC6,SIRT7,HDAC7,SIRT1,ELK4,HDAC3,HDAC5,PER1
GO_REGULATION_OF_CELL_ACTIVATION	-0.350777	-1.24944	0.136364	0.240653	484	167	IGFBP2,CARD11,HMOX1,UNG,THY1,HLA-DPA1,CASP3,EXOSC3,HSPD1,GLI2,NFATC2,F2RL1,VPS33B,HMGB1,CDC42,EFNB2,HLA-DRA,GLMN,PRKCA,PIK3R1,DNAJA3,CAV1,NCK1,EFNB1,ITPKB,MAD1L1,PRELID1,VAMP8,BCL10,TNFRSF21,UBASH3B,RNF41,PTPN11,THBS1,HLA-DRB1,SNX4,ZNF335,GRB2,RHBDD3,MAPKAP1,PTPN22,WHSC1,ANXA1,PAWR,HLX,PDPK1,AP1G1,DLG1,CSK,CLPTM1,SYK,SOD1,GLI3,SNX6,MARCH7,RPS6KA1,PDGFA,MSH6,FADD,MTOR,HSPH1,PAK1,ADK,PAK2,ADORA2B,M…
GO_PROTEOGLYCAN_METABOLIC_PROCESS	-0.461099	-1.24908	0.230769	0.24081	83	28	CHST11,NDST1,CHST7,IMPAD1,UST,EXTL2,B3GALT6,CHST15,CANT1,CHPF,BMPR2,XYLT2,HS6ST1,CSGALNACT2,EXT1,B3GAT3,CHSY1,GLCE,CHPF2,ACPL2,NDST2,IDS,CHST14,PPARD,HEXB,DSEL,SGSH,GPC1
GO_RESPONSE_TO_TUMOR_NECROSIS_FACTOR	-0.359648	-1.24821	0.136364	0.24156	233	112	CASP3,PSMC6,PSMB2,TNFRSF10B,PSMD1,PSMC3,PSMA4,COL1A1,PRPF8,TNFRSF9,PSMD14,ASS1,PSMD12,ARHGEF2,TNFRSF21,SMPD4,PSMD10,TNFRSF19,PSMD11,NFE2L2,PSMA2,TNFRSF10A,PSMB6,PSMA5,PSME3,PSMD6,BAG4,BIRC2,PSMB3,GSS,PSMD8,DAB2IP,PSMC1,PSMF1,PSMD7,PSMA7,PSMB1,PSMC4,CHUK,TJP2,C16orf5,TXNDC17,PSME4,PSMC2,PSMD9,TNFRSF10D,NFKB1,PSMB7,INPP5K,PSMD2,TNFRSF1A,PSMD13,UBA52,PSMA6,PSMB4,EP300,PSMB8,UBB,PSMC5,DAXX,RPS27A,HDA…
GO_HEMOSTASIS	-0.349613	-1.24812	0.154762	0.241717	311	143	MAFG,HIST1H3B,HIST1H3C,RAD51C,HIST1H3A,COL1A2,CBX5,FIBP,ACTB,EHD1,C1QBP,JMJD1C,F2RL1,COL1A1,CDC42,VPS45,HIST2H3D,PRKCA,ACTG1,PIK3R1,CAPZB,CAPZA2,GGCX,ANXA7,HPS5,PTPN11,RCOR1,PROCR,PIK3CB,PABPC4,FZD6,ITGB3,HIST1H3E,CAPZA1,MYL12A,PRKAR2A,MAPK1,CSRP1,VAV2,PDPK1,HPS6,MFN2,MYH9,VKORC1,FLNA,SYK,HDAC2,HSPB1,H3F3B,HIST1H3J,SH2B3,METAP1,STXBP1,HDAC1,ARRB2,KDM1A,H3F3A,MAPK3,PLAU,RAB27A,PLAUR,SRF,RAB5A,HIST…
GO_SENSORY_ORGAN_MORPHOGENESIS	-0.396807	-1.24796	0.169014	0.241774	239	71	KRT13,THY1,NRP1,GLI2,FRS2,PVRL1,HIPK1,IFT122,JAG1,BAK1,PTK7,FZD6,GDF11,LRP6,LRP5,MAPK1,MFN2,SOD1,HDAC2,GLI3,RING1,NIPBL,SCRIB,HDAC1,TOPORS,ARID1A,HIF1A,MAPK3,EPHA2,PRKCI,RPL38,TBC1D20,BAX,NF1,CTNNB1,MAN2A1,EPHB2,SOX9,GATA3,MFAP2,RAC1,FJX1,DVL2,AHI1,PHACTR4,SPRY2,SKI,INSIG2,KDM2B,SEC24B,DVL3,STAT3,HIPK2,SIX4,CELSR1,VEGFA,AXIN1,FZD5,TFAP2A,BCR,DVL1,BCAR3,PRKRA,RARG,PRDM1,SLC9A3R1,BMP4,GATA2,INSIG1,…
GO_INTERMEDIATE_FILAMENT_BASED_PROCESS	-0.504691	-1.24766	0.268657	0.242112	43	19	PKP2,TOR1A,VPS54,DST,SOD1,CSNK1A1,KRT16,DNAJB6,ATXN3,KRT18,RAF1,VIM,ERBB2IP,NDEL1,CLN8,FAM83H,DSP,KRT6A,KRT17
GO_REGULATION_OF_EXOCYTOSIS	-0.400913	-1.24604	0.186047	0.243643	186	73	HMOX1,SDC1,F2RL1,VPS4A,PFN2,REST,NCS1,RAB15,VAMP8,RALB,SNF8,CHMP3,SYT7,CLASP2,SNX4,VPS4B,LLGL1,RAB27B,CHMP2A,ANXA1,ATP2A2,PDPK1,AP1G1,NSF,SYK,RAB2B,SNX6,CDK5,STXBP1,FMR1,ADORA2B,RAB27A,BRAF,RAB3GAP1,RAB5A,ARF1,SDC4,RAB21,ATP6AP1,UNC13B,STXBP3,B4GALT1,LYN,IL4R,RAP1A,SYTL1,STX4,RAC2,STXBP5,RAB7A,CLASP1,ATP13A2,VAMP7,SYTL3,VAMP2,TSG101,RAB3D,VAMP3,HGS,BCR,RABGEF1,STXBP2,STAM,NAPA,SDCBP,PDCD6IP,RAB33…
GO_ENDOCARDIAL_CUSHION_DEVELOPMENT	-0.537352	-1.2458	0.196429	0.24399	32	16	MSX2,JAG1,MDM2,SMAD4,BMPR1A,SOX9,ENG,CRELD1,NEDD4,ACVR1,RBPJ,SNAI1,SNAI2,BMP4,ERBB3,NOTCH1
GO_POSITIVE_REGULATION_OF_AXONOGENESIS	-0.424379	-1.24558	0.205882	0.244044	69	35	NRP1,ADNP,TWF2,FN1,SKIL,CRABP2,IST1,PAFAH1B1,GSK3B,MACF1,SEMA7A,BRAF,SRF,EP300,RHOA,GOLGA4,TNFRSF12A,PLXNB2,BMPR2,MAP2K1,RAB11A,MAP1B,LIMK1,SEMA5A,ILK,PLXNB1,VEGFA,STK25,STK11,SEMA4D,MAP2K2,NDEL1,ANAPC2,KIAA1598,L1CAM
GO_NEGATIVE_REGULATION_OF_CHROMOSOME_SEGREGATION	0.443272	1.39707	0.027027	0.245182	28	22	ESPL1,MAD2L1,BUB1B,APC,ZW10,PLK1,MAD1L1,CENPF,KLHL22,TPR,ZNF207,BUB1,CSNK2A1,WAPAL,PSMG2,TTK,MAD2L2,BUB3,PTTG1,CSNK2A2,TNKS,ATRX
GO_REGULATION_OF_ENDOPLASMIC_RETICULUM_STRESS_INDUCED_INTRINSIC_APOPTOTIC_SIGNALING_PATHWAY	-0.481039	-1.24382	0.230769	0.245573	30	21	NCK1,ERP29,PTPN1,OPA1,HSPA1A,HYOU1,CREB3,WFS1,HERPUD1,XBP1,PARK7,TXNDC12,GRINA,SERINC3,TMBIM6,SIRT1,SYVN1,CREB3L1,PMAIP1,EIF2AK3,BCL2L11
GO_RESPONSE_TO_EXTRACELLULAR_STIMULUS	-0.34598	-1.24397	0.131868	0.245585	441	193	IGFBP2,UCP2,HAT1,WNT11,HMOX1,TBC1D5,SLC25A25,SKP2,ABCA1,ACSL3,MAX,FBXO22,RMI1,COL1A1,HSPA5,ADNP,TK1,TBL1XR1,AIFM1,EIF2S1,SLC16A1,AQP3,TXN2,ASS1,CAV1,ITGA6,OGG1,DNMT1,BCL10,RALB,MYBBP1A,VGF,MDM2,SPARC,SORD,ALDH3A1,NFE2L2,NPRL3,TYMS,AACS,PRKAA1,PICK1,RRAGA,PPARG,MAP1LC3A,TP53,NRF1,PSPH,ALAD,GSS,GNAI2,CCND1,PAWR,TNC,ENSA,GSTP1,DAD1,SOD1,CHMP1A,VLDLR,ACSL4,PPP1R9B,GCN1L1,AKT2,FADS1,STC1,VDR,SLC2A1,MT…
GO_POSITIVE_REGULATION_OF_HISTONE_METHYLATION	-0.489554	-1.24412	0.238095	0.245589	33	21	MTF2,RNF20,EED,DNMT1,RTF1,CTR9,SNW1,PHF19,CHTOP,MLL,WDR61,SMAD4,JARID2,XBP1,CTNNB1,RDBP,OGT,PAF1,SIRT1,PHF1,HIST1H1B
GO_ADULT_BEHAVIOR	-0.451624	-1.2435	0.173913	0.245935	135	38	MAFG,SNCG,ARCN1,HOMER1,SPTBN2,NTAN1,OXR1,GIGYF2,ABHD12,HDAC2,CDK5,PAFAH1B1,ARRB2,HTRA2,GRIN2D,PPT1,PARK7,BTBD9,CSTB,CTNS,PTEN,CNP,PUM1,ATP1A3,TBCE,MECP2,TSC1,HIPK2,EPS8,PBX3,APP,CLN8,BBS2,PPARA,NPC1,CHRNB1,ID2,NTSR1
GO_ORGANIC_HYDROXY_COMPOUND_METABOLIC_PROCESS	-0.340009	-1.24347	0.130435	0.246001	482	202	CDS1,CLN6,PLBD1,GPD2,SGMS2,ABCA1,FABP5,DBI,PCYT1A,ACAA2,DPM2,OSBPL1A,SCP2,AMACR,DAK,C14orf1,HSD17B4,HSD3B7,SLC44A2,ALG5,SHMT1,ALDH9A1,TMLHE,EBP,CYP51A1,INPP4A,CALM3,INPP5B,MVD,LPCAT2,IMPAD1,ITPKB,CALM1,FDX1,TRERF1,SMPD4,LBR,DPM1,SORD,OCRL,DHRS4,PMVK,MINPP1,HDLBP,PRKAA1,HPRT1,FDXR,PPIP5K1,ADH5,CALM2,NUS1,ABHD3,DGAT2,NUDT3,RETSAT,LRP5,ACER3,DHCR24,SPTLC1,ALDH7A1,MTPN,PLA2G16,LPCAT3,SOAT1,LDHB,SNX17…
GO_POSITIVE_REGULATION_OF_NEURON_DIFFERENTIATION	-0.3679	-1.24275	0.17284	0.246703	306	119	ETV5,ENC1,DPYSL3,NRP1,EIF4G1,GLI2,EZH2,ADNP,TWF2,SNX3,RRN3,FN1,ZMYND8,SKIL,SETX,CRABP2,PSEN1,PTK7,KIDINS220,UBE2V2,OPA1,FBXO31,HNRNPK,TCF12,DAB2IP,FBXO38,IST1,ATF1,KAT2B,MUL1,OBSL1,VLDLR,ABL2,PAFAH1B1,GSK3B,MARK2,MACF1,MTOR,TMEM30A,FMR1,SEMA7A,ECT2,BRAF,SRF,CAMK1D,PRKCI,ARF1,EP300,RHOA,GOLGA4,PPP2R5B,RAB21,APOE,LRP8,TNFRSF12A,PLXNB2,BMPR2,SPAG9,FAM134C,EEF2K,LYN,MAP2K1,CAPRIN1,COBL,RAB11A,SPHK1,M…
GO_POSITIVE_REGULATION_OF_VIRAL_GENOME_REPLICATION	-0.454845	-1.24171	0.140351	0.247741	30	22	TOP2A,PPIB,PPIA,PPID,DDB1,PKN2,VAPB,SRPK2,DDX3X,LARP1,SRPK1,TBC1D20,PTPLAD1,STAU1,RAD23A,PABPC1,ADARB1,ADAR,STOM,TRIM38,IFIT1,NOTCH1
GO_PROTEIN_K11_LINKED_UBIQUITINATION	0.412169	1.39228	0.0714286	0.247961	27	23	CDC27,UBE2T,UBE2E3,ANAPC7,ANAPC5,ANAPC1,UBE2L3,RNF4,CDC23,UBE2C,ANAPC10,ANAPC13,UBE2B,UBE2H,UBE2W,CDC26,UBE2E2,CDC16,UBE2A,UBE2S,UBE2D3,FZR1,ANAPC2
GO_REGULATION_OF_KINASE_ACTIVITY	-0.348191	-1.24134	0.0515464	0.247981	776	401	RTN4R,TRIB3,CDC6,CLSPN,PIK3R3,WNT11,THY1,HSPA2,CASP3,SESN2,EREG,CDK1,SPRED2,LAMTOR2,RBL1,TNFRSF10B,EMP2,EZH2,ADCY3,BCCIP,CCNA2,MST1R,APC,FRS2,IQGAP3,HMGB1,CDC42,HSPA5,ADNP,ZAK,PKMYT1,MEN1,TRIB2,PLK1,IRS1,ERRFI1,PIK3R1,FGFR1OP,DNAJA3,GMFB,CALM3,ATP2B4,ADCY7,SPRED1,STK38,CDK12,CAV1,NCK1,CALM1,PKD2,DBNL,RALB,UBASH3B,CHORDC1,CKS1B,SNF8,PTPN11,PSMD10,ERP29,NF2,BAK1,TAB3,TPX2,TNFRSF10A,THBS1,SASH1,PRKA…
GO_POSITIVE_REGULATION_OF_CELL_CYCLE_G1_S_PHASE_TRANSITION	0.458143	1.39045	0.108108	0.248032	29	18	CDC6,CDC45,MDM2,FAM83D,NACC2,ANXA1,PLRG1,APEX1,CUL4B,PHB2,DDX3X,RDX,MEPCE,CREBBP,ANKRD17,UBE2E2,CUL4A,CDK10
GO_CELLULAR_RESPONSE_TO_IONIZING_RADIATION	-0.428121	-1.24115	0.183099	0.248195	52	38	RAD51,RAD51AP1,INTS7,SWI5,TP53BP1,XRCC6,GRB2,TP53,GTF2H5,YAP1,INO80,FIGNL1,RAD1,GADD45A,XRCC5,NIPBL,KIAA0146,CLOCK,H2AFX,KDM1A,RAD9A,ECT2,BCL2L1,MAPK14,TMEM109,RHOB,EEF1D,ELK1,ITGB1,TLK2,IFI16,SIRT1,NET1,CDKN1A,SNAI2,DNM2,EGR1,CYBA
GO_REGULATION_OF_ADHERENS_JUNCTION_ORGANIZATION	-0.451716	-1.24049	0.166667	0.248853	50	34	ROCK1,FMN1,ROCK2,THBS1,CLASP2,DLC1,PPM1F,LIMS1,SLK,RCC2,RDX,ITGB1BP1,MACF1,PTPN23,SLC9A1,PHLDB2,CORO1C,SMAD3,SDC4,MMP14,SRC,PTEN,RAC1,S100A10,TSC1,PTK2,CLASP1,DAPK3,VEGFA,EPB41L5,PTPRJ,LDB1,BCAS3,RHOD
GO_FC_RECEPTOR_SIGNALING_PATHWAY	0.307039	1.39359	0.0909091	0.249916	206	127	MYO1C,CARD11,PSMC6,PSMB2,ACTB,NRAS,NFATC2,PSMD1,PSMC3,ACTR3,NFATC3,PSMA4,CDC42,UBE2N,PSMD14,ACTG1,PIK3R1,CALM3,PSMD12,UBE2D2,NCK1,CALM1,PPP3CA,BCL10,PPP3CB,PSMD10,PSMD11,TAB3,PSMA2,PIK3CB,PSMB6,PSMA5,ARPC1A,PIK3R2,NCKAP1,TAB2,PSME3,ARPC3,CALM2,PSMD6,GRB2,ARPC2,PSMB3,HSP90AA1,MAPK1,SKP1,PPP3R1,MYO10,ABL1,WASF2,VAV2,PSMD8,PDPK1,FBXW11,PSMC1,UBE2D1,HSP90AB1,PSMF1,PSMD7,ARPC4,PSMA7,ARPC5,PSMB1,PSMC4,…
GO_POSITIVE_REGULATION_OF_CELL_ADHESION	-0.355349	-1.23937	0.16129	0.24992	376	142	IGFBP2,CARD11,CALR,THY1,HLA-DPA1,C1QBP,EMP2,HSPD1,GLI2,ROCK1,RAC3,HMGB1,CDC42,EFNB2,HLA-DRA,FMN1,HSD17B12,PRKCA,PIK3R1,DNAJA3,FN1,CAV1,NCK1,ITGA6,EFNB1,ITPKB,FLOT1,BCL10,PTPN11,CD63,HLA-DRB1,GPR56,GRB2,ARPC2,BAG4,MAPKAP1,PPM1F,ANXA1,CDK6,TPM1,MYO10,PAWR,LIMS1,HLX,PDPK1,MYADM,CSK,FLNA,SYK,PLEKHA2,GLI3,GSK3B,ITGB1BP1,FADD,MTOR,HSPH1,PAK1,IFT74,ADK,PAK2,RSU1,BRAF,MLST8,AKT1,PTPN23,PNP,SMAD3,ITGA2,RR…
GO_NEURAL_NUCLEUS_DEVELOPMENT	0.423927	1.38828	0.171429	0.250723	66	30	ACTB,YWHAE,CDC42,HSPA5,NDUFS3,ZNF430,CALM3,NDRG2,CALM1,COX6B1,YWHAQ,YWHAH,CALM2,MAPKAP1,ATP5F1,RAD1,CCDC14,SCRIB,MAOB,SEC16A,RHOA,GLUD1,DYNLL1,LDHA,NFIB,CNP,SIRT2,SEC24B,G6PD,SUDS3
GO_INORGANIC_ION_TRANSMEMBRANE_TRANSPORT	-0.360755	-1.23856	0.141304	0.251001	583	154	CLCN3,UQCRQ,SLC25A25,ACACA,CACNB3,CLCC1,STIM2,NDUFA4,ATP5L,ATP6V1H,SLC36A1,SLC1A4,ATP5I,SLC39A3,COX10,ATP2B4,ATP5G1,ATP5J2,REST,SLC9A8,NCS1,PKD2,COX6B1,SLC31A1,ATP5A1,SLC9A6,SLC30A7,SLC11A2,PSEN1,ATP6V1A,CUL5,ANO10,C22orf32,ATP6V0E1,SLC39A7,UQCRHL,SLC37A3,COX11,UQCR10,ATP5H,CHERP,ATOX1,ATP2A2,UQCRB,ATP6V0A1,SLC12A2,COX6A1,ATP5F1,CLIC4,ATP5E,SLC4A11,UQCR11,KCNN4,CPT1B,UQCRFS1,COX15,SLC39A8,ATP5O,M…
GO_POSITIVE_REGULATION_OF_CALCIUM_ION_TRANSMEMBRANE_TRANSPORT	-0.520464	-1.23842	0.253521	0.25101	59	22	THY1,HSPA2,STIM2,CALM3,CALM1,PKD2,CALM2,ABL1,PDPK1,PLCG1,SLC9A1,BAX,GSTO1,HTT,SRI,ATP1B1,ASPH,SUMO1,STIM1,BMP4,KIAA1199,NTSR1
GO_NEGATIVE_REGULATION_OF_SEQUENCE_SPECIFIC_DNA_BINDING_TRANSCRIPTION_FACTOR_ACTIVITY	-0.402687	-1.23814	0.173333	0.251305	136	75	HMOX1,PIAS2,EZH2,MSX2,SIGIRR,MEN1,UFL1,DNAJA3,RWDD3,RLIM,MED13,SIVA1,PSMD10,FZD6,USP7,RB1,KEAP1,COMMD1,PHB2,DAB2IP,EGLN1,FLNA,SETD6,HDAC2,WFS1,BTRC,TRIM37,ARRB2,KDM1A,MAD2L2,ZNF431,HDAC4,BRMS1,DAP,RNF2,TAF3,TCF7L2,CTNNBIP1,ITCH,MAP2K5,CAT,WWP2,TNFAIP3,CDK5RAP3,RBCK1,NLRC5,GAS6,PIAS4,PELI1,SP100,TRAF3,PEX14,CYLD,SMAD7,ANXA4,BHLHE40,ERBB2IP,EIF2AK4,IRAK1,SIRT1,NFKBIA,SUMO1,CYP1B1,GLIS2,ID1,TRIB1,ZC…
GO_POSITIVE_REGULATION_OF_CELL_MORPHOGENESIS_INVOLVED_IN_DIFFERENTIATION	-0.380899	-1.23781	0.202381	0.251428	162	87	CALR,NRP1,C1QBP,EZH2,COL1A1,RAC3,CDC42,ADNP,TWF2,AXIN2,FN1,SKIL,CRABP2,ARPC2,FBXO31,LIMS1,MYADM,IST1,FLNA,OBSL1,HDAC2,PAFAH1B1,GSK3B,MACF1,SEMA7A,WWTR1,BRAF,SRF,SMAD4,EP300,RHOA,SMAD3,BCL9L,GOLGA4,SMAD2,RREB1,RAB21,CTNNB1,MAPK9,LRP8,TNFRSF12A,TCF7L2,PLXNB2,BMPR2,EEF2K,MAP2K1,CAPRIN1,TRIOBP,RAB11A,MAP1B,RAC1,S100A10,CUL7,CUX1,GCNT2,LIMK1,SEMA5A,NUMBL,MARCKS,BAIAP2,TGFB1,ILK,VAMP7,PLXNB1,TGFB1I1,CI…
GO_REGULATION_OF_LEUKOCYTE_CHEMOTAXIS	-0.446172	-1.23735	0.206349	0.2516	96	27	CALR,C1QBP,F2RL1,HMGB1,CXCL1,CXCL3,THBS1,SERPINE1,CREB3,MPP1,CAMK1D,LYN,RAC1,GAS6,ADAM10,RAC2,ADAM17,VEGFB,VEGFA,SWAP70,IL8,TMEM102,CSF1,NOV,ANO6,CXCL2,S100A14
GO_REGULATION_OF_PHOSPHATIDYLINOSITOL_3_KINASE_SIGNALING	-0.424547	-1.23746	0.171053	0.251682	138	54	EREG,F2RL1,FRS2,STAMBP,HBEGF,IRS1,PIK3R1,PIP4K2C,PTPN11,PIK3CB,UNC5B,PIK3R2,PIP4K2B,GRB2,UBE3A,MAPK1,GAB1,DAB2IP,CBL,PDGFA,MAPK3,EGFR,AKT1,PIP5K1A,PPP2R5B,PIK3CA,FBXL2,SOX9,CAT,PTEN,NEDD4,HAX1,PIP5K1C,TSC2,PDGFC,PTK2,BECN1,PLXNB1,C19orf10,SEMA4D,SIRT1,IRS2,PRR5L,PTPN6,PPARD,SLC9A3R1,PIK3IP1,IER3,ERBB3,KLF4,ERBB2,SERPINE2,FGFR4,PDGFB
GO_MEMORY	-0.444468	-1.23716	0.239437	0.251804	98	34	FEN1,ADNP,ATAD1,PPP3CB,MDK,NTAN1,PSEN1,PLK2,CREB1,NQO2,KAT2B,VLDLR,PAIP2,PJA2,EIF4EBP2,MTOR,SRF,EP300,ITGA5,RPS6KB1,RIN1,BTBD9,COMT,CTNS,PTEN,ITGA3,ATP1A3,MECP2,ITPR3,EIF2AK4,PTGS2,MLL4,PRKCZ,CALB1
GO_MULTICELLULAR_ORGANISM_REPRODUCTION	-0.337399	-1.23613	0.115789	0.253046	768	266	FBXO5,RAD51C,MCM8,ETV5,FANCG,SPIN4,FANCD2,CALR,HSPA2,TRIP13,CASP2,EREG,E2F1,SLIRP,SMARCA4,KIFC1,PPAT,KDM5A,PYGO2,NSUN2,ADNP,MSH2,TK1,MEA1,MEN1,KPNA6,PARN,DEAF1,HMGB2,STYX,PRKDC,PRMT7,PAFAH1B2,RAN,SGPL1,DLD,INPP5B,ATP2B4,ADCY7,PANK2,PABPC1L,VGF,SKIL,STRBP,DDX20,TIAL1,PTPN11,GGNBP2,SETX,ASPM,PICK1,SPATA5,WDR33,CETN2,NCL,TMED2,UBE3A,ASF1B,OSBP2,ANXA1,HNRNPK,NRIP1,LIMK2,FANCF,UBE2Q1,DNAJA1,TMEM48,SMA…
GO_RESPONSE_TO_ABIOTIC_STIMULUS	-0.32689	-1.23569	0.07	0.253421	1024	478	C10orf116,IGFBP2,CDS1,KRT13,RAD51C,UCP2,DTL,RAD51,XRCC3,RAD54B,FANCG,PCNA,SLC29A1,FANCD2,HMOX1,USP1,RFWD3,HSPA2,CASP2,CASP3,CCDC111,E2F1,KIAA1967,RRM1,ACAA2,SCFD1,TNFRSF10B,RAD51AP1,HSPD1,GLI2,INTS7,KIAA0101,POLR2D,CCNA2,FEN1,COL1A1,COPS3,EYA3,IVL,PPP1CC,MSH2,HNRNPD,ACTR5,HIF1AN,CDK2,ZAK,TRIAP1,RNF34,MEN1,AIFM1,C11orf73,MEIS2,MKI67,EIF2S1,DEAF1,ERRFI1,HMOX2,PRKDC,RBM4,P4HB,LIMD1,AEN,PIK3R1,TXN2,D…
GO_T_CELL_RECEPTOR_SIGNALING_PATHWAY	0.335421	1.38434	0.0526316	0.253647	146	87	CARD11,THY1,HLA-DPA1,PSMC6,PSMB2,CACNB3,PSMD1,PSMC3,PSMA4,UBE2N,HLA-DRA,PSMD14,PIK3R1,PSMD12,UBE2D2,NCK1,BCL10,TNFRSF21,PSMD10,PSMD11,PSMA2,PIK3CB,PSMB6,HLA-DRB1,PSMA5,PSEN1,PIK3R2,TAB2,PSME3,PSMD6,PSMB3,MAPK1,SKP1,PSMD8,PDPK1,FBXW11,PSMC1,UBE2D1,PSMF1,PSMD7,CSK,SPPL3,PSMA7,PSMB1,PSMC4,CHUK,CUL1,PSME4,PSMC2,BTRC,PSMD9,NFKB1,PSMB7,PSMD2,STOML2,PSMD13,UBA52,PAK1,PAK2,PSMA6,PLCG1,PSMB4,RNF31,PSMB8,U…
GO_TRANSCRIPTION_FROM_RNA_POLYMERASE_II_PROMOTER	-0.334823	-1.23528	0.104167	0.253771	724	393	GRHL2,MAFG,GRHL1,SRSF1,ETV5,LEO1,SUPT16H,ETV4,TRIP13,PARP1,SNRPE,SRSF7,SNRPF,SRRT,MAX,SRSF6,GLI2,NFATC2,INTS7,POLR2D,GTF2H3,TAF13,MTF1,PAPOLA,KDM5A,NFATC3,SUB1,THRAP3,CSTF2,CDC73,TAF9B,UPF3B,NCBP1,POLR2B,E2F3,TAF12,MSX2,U2AF2,GTF2A2,RBMX,POLR2F,MED18,DDX39B,PHAX,REL,MEIS2,NFIA,FUBP1,NUDT21,DEAF1,TFAM,DDX21,POLR2G,TCEB3,ADRM1,INTS12,RBM8A,FIP1L1,MAGOH,INTS3,MYBL2,REST,MED20,SRSF9,THOC3,POLR2A,NUCK…
GO_OLIGODENDROCYTE_DEVELOPMENT	-0.515261	-1.2354	0.266667	0.253797	34	17	ERCC2,C11orf9,GSTP1,EIF2B1,HDAC10,LYN,EIF2B2,PTEN,GSN,CLU,TGFB1,CD9,EIF2B5,FA2H,MED12,EIF2B4,ID2
GO_BONE_MINERALIZATION	-0.534413	-1.23517	0.185714	0.25386	38	15	WNT11,AXIN2,MINPP1,ERCC2,SBDS,TUFT1,FBXL15,ZBTB40,PTGS2,KLF10,GPNMB,LGR4,ANO6,EIF2AK3,SBNO2
GO_NEGATIVE_REGULATION_OF_PROTEIN_POLYMERIZATION	0.389401	1.3836	0.0588235	0.254	55	26	MAPRE1,TWF2,PFN2,SPTBN2,CAPZB,CAPZA2,KANK1,TBCD,VDAC2,CAPZA1,MYADM,ADD1,PFN1,RDX,TMOD3,FKBP4,ARFGEF1,CAPG,TRIOBP,SPTBN1,GSN,TWF1,PRKCD,SPTAN1,EML2,EPS8
GO_REGULATION_OF_DNA_RECOMBINATION	0.381758	1.38108	0.0731707	0.254455	58	27	RAD51,UNG,EXOSC3,RAD51AP1,MSH2,KPNA2,WHSC1,RPA2,FIGNL1,MRE11A,UBE2B,KIAA0146,TERF2,KDM1A,MSH6,KPNA1,TERF2IP,NDFIP1,SIRT6,PPP4C,CLCF1,PPP4R2,STAT6,SUPT6H,TGFB1,BCL6,IL27RA
GO_NEGATIVE_REGULATION_OF_CELL_CYCLE_PHASE_TRANSITION	0.32718	1.38545	0	0.255028	146	102	CLSPN,PCNA,RFWD3,CASP2,CDK1,E2F1,MAD2L1,SMARCA4,EZH2,CCNA2,BUB1B,APC,CDC73,TFDP1,NAE1,PRPF19,CDK2,TRIAP1,MEN1,ZW10,FANCI,PLK1,PRKDC,CNOT7,PRMT1,CNOT10,MAD1L1,PKD2,CDC5L,E2F4,MDM2,TFDP2,HMGA2,NACC2,CNOT4,CENPF,CTDSP1,RB1,TP53,FBXO31,PLK2,MDM4,KLHL22,NBN,GIGYF2,CCND1,TPR,ZNF207,BUB1,CCNB1,CSNK2A1,RPA2,PCBP4,MUC1,PSMG2,GADD45A,MRE11A,CARM1,MIIP,BRD7,SFN,TTK,H2AFY,GTSE1,MAD2L2,UBA52,BUB3,EP300,UBB,CN…
GO_POSITIVE_REGULATION_OF_STEM_CELL_DIFFERENTIATION	-0.480826	-1.2335	0.239437	0.255536	50	27	EZH2,COL1A1,AXIN2,YAP1,LTBP3,HDAC2,GSK3B,WWTR1,SMAD4,SMAD3,BCL9L,SMAD2,CTNNB1,TCF7L2,SOX9,KDM2B,GCNT2,TGFB1,TGFB1I1,EPB41L5,SNAI1,C10orf54,SDCBP,DAB2,TACSTD2,BAMBI,NOTCH1
GO_RHYTHMIC_PROCESS	-0.348159	-1.23359	0.155556	0.255604	298	144	FANCG,CASP2,EREG,KIAA1967,EZH2,KDM5A,THRAP3,ADNP,PPP1CC,HNRNPD,DHX9,PRKDC,RBM4,SGPL1,SUV39H1,TOP2A,MYBBP1A,VGF,SFPQ,ROCK2,SYNCRIP,NFYA,CBX3,SETX,SP1,PRKCDBP,TYMS,PRKAA1,PPARG,TP53,UBE3A,CREB1,ANXA1,HNRNPK,ARNTL2,NRIP1,RAI1,FANCF,CDK4,PRMT5,SERPINE1,DYRK1A,FBXW11,CSNK2A1,PPP1CA,HNRNPR,KAT2B,SOD1,GFPT1,HDAC2,TIMELESS,HNRNPU,CDK5,BTRC,MLL,CLOCK,HDAC1,GSK3B,ARRB2,ARNTL,TOP1,CRY2,CPT1A,SRD5A1,ADK,SIN3…
GO_CELLULAR_RESPONSE_TO_ENDOGENOUS_STIMULUS	-0.334581	-1.23321	0.0212766	0.255821	1008	484	IGFBP2,TRIB3,UCP2,CDC6,RAD51,PIK3R3,COL1A2,CALR,RBM14,ACACA,PARP1,E2F1,CTSH,FIBP,SPRED2,PIAS2,LAMTOR2,EHD1,MAX,SMURF2,ADCY3,POLR2D,CCNA2,PPAT,THRAP3,COL1A1,APC,FRS2,RAB14,NCBP1,RBFOX2,POLR2B,MSX2,HNRNPD,SHOC2,CDK2,POLR2F,CGN,ATP6V1H,SHMT1,NDST1,AP3S1,MEN1,AIFM1,RAB10,CAD,SH3BP4,IRS1,SFR1,ERRFI1,PRKDC,PIK3R1,RAN,FN1,POLR2G,ASS1,FERMT2,ATP2B4,ADCY7,SPRED1,CAV1,REST,ATP6V1D,HNRNPH1,ARHGEF2,DNMT1,POL…
GO_RESPONSE_TO_STEROID_HORMONE	-0.358175	-1.23287	0.125	0.255865	497	218	IGFBP2,HMOX1,CALR,RBM14,CASP3,PIAS2,SDC1,EZH2,CCNA2,THRAP3,COL1A1,HMGB1,RBFOX2,MSX2,HNRNPD,CDK2,TK1,DTYMK,AIFM1,CAD,SFR1,HMGB2,ERRFI1,RAN,FN1,ASS1,CALM3,CAV1,REST,CALM1,OGG1,DNMT1,MED13,ROCK2,UBE2L3,MDK,MDM2,CBX3,SPARC,ASH2L,RNF4,UROD,ALDH3A1,THBS1,YWHAH,TYMS,AACS,H2AFZ,EGLN2,SAFB,TRIP4,PPARG,PHB,RB1,CALM2,MBD4,NRF1,UBE3A,PSPH,HSP90AA1,ALAD,MAPK1,ABCA2,TRIM24,ANXA1,FECH,NRIP1,CCND1,PAWR,DNAJA1,ME…
GO_REGULATION_OF_ANION_TRANSPORT	-0.429791	-1.23294	0.267606	0.255965	138	47	CLCN3,SNCG,TRIAP1,PRELID1,VAMP8,TOR1A,VDAC2,THBS1,VDAC3,SNX4,FAM115A,LRRC8C,SEPT2,SYK,ACSL4,ARL6IP5,AKT2,SNX6,STC1,CRY2,MTOR,RAB3GAP1,MAOB,AKT1,FAM115C,APOE,MAPK9,RIPK1,RAB11B,DTNBP1,VDAC1,PRKCD,AHCYL1,PINK1,LRRC8D,VAMP7,VAMP2,VAMP3,GRK6,NCOR1,IRS2,ARL6IP1,ANO6,CLCN7,CLCN6,P2RX4,NTSR1
GO_PEPTIDE_TRANSPORT	-0.472165	-1.23152	0.30303	0.257196	72	22	ABCA1,VGF,ANXA1,UBE2Q1,MYO5A,RAB11FIP2,HNF1B,RAB1A,SMAD2,TAP2,STXBP3,RAB11B,RAB11FIP5,RAF1,SNX19,IL1RN,CAMK2G,SLC15A4,LTBP4,EIF2AK3,SLC9A3R1,TAP1
GO_NEURAL_RETINA_DEVELOPMENT	-0.496696	-1.23174	0.27451	0.257199	50	16	THY1,CASP2,SMARCA4,ATP2B4,HIPK1,PSEN1,RAB11FIP4,TOPORS,ACTL6A,SOX9,FJX1,AHI1,HIPK2,TFAP2A,ATP2B1,CALB1
GO_T_CELL_DIFFERENTIATION	-0.421952	-1.23132	0.192308	0.257306	123	46	RPL22,CARD11,HMGB1,PRKDC,DNAJA3,ITPKB,PPP3CB,PTPN22,ANXA1,CDK6,ABL1,SYK,GLI3,FOXP1,RPS6,FADD,LIG4,BRAF,SRF,ATG5,ZFP36L2,PKNOX1,ZFPM1,CTNNB1,RC3H1,GATA3,RC3H2,FAS,TSC1,STAT6,ADAM17,JMJD6,TGFB1,FZD5,ZBTB1,STK11,B2M,IRF1,SATB1,STAT5B,ZFP36L1,RELB,EGR1,FZD7,RSAD2,JAG2
GO_REGULATION_OF_DNA_DEPENDENT_DNA_REPLICATION	0.445462	1.37704	0.107143	0.257367	41	26	RFC3,RFC4,RFC2,LIG3,CDC7,RFC5,CDK2,SMC1A,FBXW7,SMC3,NBN,INO80,WIZ,SENP2,MRE11A,TERF2,CDT1,WRNIP1,STOML2,CHTF18,DBF4B,STAG2,E2F7,ATRX,CHTF8,BMP4
GO_NEURON_DEATH	-0.454187	-1.23057	0.246377	0.258159	47	26	CASP3,MAX,NAE1,AIFM1,TNFRSF21,GAPDH,PSEN1,RB1,PIGT,CDK5,FADD,PLAU,LIG4,BNIP3,BCL2L1,SLC9A1,BAX,FAM162A,ENDOG,FAS,HDAC7,APP,ATN1,BID,ERBB3,KLK6
GO_PALATE_DEVELOPMENT	-0.44043	-1.23034	0.25	0.258427	85	37	WNT11,FRAS1,PYGO2,SATB2,SGPL1,BCOR,NPRL3,PAK1IP1,GDF11,LRP6,ANP32B,TIPARP,DLG1,GLI3,TGFBR1,SMAD4,INHBA,PLEKHA1,BMPR1A,SMAD2,EPHB2,SOS1,SKI,INSIG2,TBX3,TFAP2A,ARID5B,ASPH,SUMO1,SNAI1,SNAI2,CSRNP1,DHRS3,PRDM16,TGFBR3,INSIG1,JAG2
GO_REGULATION_OF_CATION_CHANNEL_ACTIVITY	-0.489249	-1.23015	0.216216	0.258431	88	28	CACNB3,STIM2,HOMER1,CALM3,CAV1,CALM1,PKD2,CALM2,MYO5A,FMR1,SEPN1,FKBP1A,UBQLN1,CACNB1,RNF207,GSTO1,HTT,SRI,PRKACA,VAMP2,AHNAK,ASPH,CTSS,SUMO1,STIM1,STOM,BMP4,NTSR1
GO_CELLULAR_RESPONSE_TO_STARVATION	-0.381496	-1.22927	0.228916	0.259381	117	68	UCP2,MAX,FBXO22,HSPA5,EIF2S1,CAV1,RALB,MYBBP1A,NFE2L2,NPRL3,PRKAA1,PICK1,RRAGA,MAP1LC3A,TP53,VLDLR,GCN1L1,FADS1,SLC2A1,MTMR3,SRD5A1,MAP1LC3B2,WDR59,ATG5,ATF4,PPP1R15A,XBP1,DAP,EHMT2,GBA,ASNS,BMPR2,COMT,SLC39A4,SREBF1,HSPA8,CPEB4,SPHK1,SIRT2,GAS6,RRAGD,WDR24,FNIP1,GABARAPL2,BECN1,ZFYVE1,TBL2,RRAGC,ABP1,EIF2AK4,IFI16,USP33,EIF2AK2,SIRT1,KLF10,CDKN1A,PPM1D,GAS2L1,ATF3,PMAIP1,ATG14,DSC2,SREBF2,EIF2AK…
GO_CARDIAC_CONDUCTION	-0.475387	-1.2288	0.242424	0.259933	82	21	PKP2,CACNB3,YWHAE,CAV1,AKAP9,NUP155,MEF2A,ATP1A1,CACNB1,SLC9A1,GJA1,DSG2,RNF207,ATP1A3,PRKACA,ATP1B1,DSC2,CXADR,KCNK1,DSP,JUP
GO_POSITIVE_REGULATION_OF_CYTOKINE_PRODUCTION	-0.360026	-1.2281	0.207317	0.260633	370	137	TRIM15,CARD11,WNT11,HMOX1,HLA-DPA1,EREG,HSPD1,POLR3H,F2RL1,HMGB1,DHX9,POLR2F,HMGB2,PRKDC,GLMN,PIK3R1,AGPAT1,ARHGEF2,FLOT1,BCL10,POLR2L,XRCC6,THBS1,DHX36,ZC3HAV1,NCL,POLR3D,MB21D1,PTPN22,CREB1,TUSC2,MAPK13,POLR3A,ANXA1,IFNAR1,HSPA1A,ABL1,POLR3C,TBK1,POLR2H,SERPINE1,AKIRIN2,POLR3K,SYK,TRIM16,SOD1,HDAC2,HSPB1,CRCP,XRCC5,MRE11A,DDX3X,POLR2E,NFKB1,HIF1A,FADD,ATP6AP2,SEMA7A,ADORA2B,SPON2,EP300,ATF4,MAP…
GO_POSITIVE_REGULATION_OF_KINASE_ACTIVITY	-0.330081	-1.22659	0.120879	0.262112	482	234	CDC6,CLSPN,WNT11,HSPA2,EREG,CDK1,LAMTOR2,TNFRSF10B,EMP2,EZH2,ADCY3,MST1R,FRS2,IQGAP3,HMGB1,CDC42,HSPA5,ADNP,ZAK,IRS1,CALM3,ATP2B4,ADCY7,CALM1,PKD2,DBNL,RALB,PTPN11,PSMD10,ERP29,BAK1,TAB3,TPX2,TNFRSF10A,THBS1,SASH1,PRKAA1,PIK3CB,PPP2CA,CCNH,PSEN1,MAP3K9,TGFA,TAB2,CCNT2,PTPN1,ITGB3,CALM2,MAPKAPK3,KIDINS220,STRADA,CCND3,CCNL1,PRKAR2A,FBXW7,MAPK1,GNAI2,COPS8,MDFIC,VAPB,NBN,CCND1,GAB1,ABL1,CRKL,VAV2,M…
GO_MITOTIC_DNA_INTEGRITY_CHECKPOINT	0.337693	1.37281	0.047619	0.262996	100	70	CLSPN,PCNA,RFWD3,CASP2,CDK1,E2F1,CCNA2,TFDP1,MSH2,NAE1,CDK2,TRIAP1,FANCI,PRKDC,MDC1,CNOT7,PRMT1,TOP2A,CNOT10,E2F4,MDM2,TFDP2,HMGA2,CNOT4,TP53,FBXO31,PLK2,MDM4,NBN,GIGYF2,CCND1,CCNB1,RPA2,PCBP4,MUC1,GADD45A,MRE11A,CARM1,SFN,RAD9A,GTSE1,UBA52,EP300,UBB,CNOT2,NPM1,RPS27A,C2orf29,BAX,CNOT6,CNOT1,TOP2B,PIDD,CNOT3,XPC,ARID3A,TAOK3,CDK5RAP3,CNOT6L,PML,ATF2,RBL2,SYF2,TP73,TNKS1BP1,E2F7,CDKN1A,PLK3,ZNF385…
GO_POSITIVE_REGULATION_OF_ESTABLISHMENT_OF_PROTEIN_LOCALIZATION	-0.344253	-1.22561	0.122222	0.263077	514	248	MYO1C,PARP1,CDK1,E2F1,ACSL3,STARD7,WDR75,F2RL1,YWHAE,HMGB1,CDC42,TFDP1,U2AF2,USP36,KIF5B,GLMN,DKC1,PIK3R1,CCT5,CCT4,SAE1,KANK1,RER1,PPP3CA,KIF20B,TARDBP,PPIA,PPP3CB,U2AF1,TCP1,TOMM7,UBE2L3,YWHAQ,MDM2,WBP11,HUWE1,TP53BP2,YWHAH,AACS,PLS1,FAM20B,HLA-DRB1,DNM1L,PIK3R2,FAM115A,PPID,NCL,CCT6A,EPT1,TP53,SERP1,HSP90AA1,FBXW7,PTPN22,NUTF2,POLR3A,PPP3R1,VPS28,IFNAR1,WRAP53,CHERP,ABL1,TPR,PDCD5,ANP32B,GSK3A…
GO_REGULATION_OF_EPIDERMIS_DEVELOPMENT	-0.458461	-1.22544	0.232877	0.263086	63	27	GRHL2,MAFG,SRSF6,EZH2,ROCK1,MSX2,ERRFI1,AQP3,ROCK2,KEAP1,TRIM16,VDR,MYSM1,SFN,H2AFY,SMAD4,NAB1,CDH3,NCOA3,NAB2,MED1,CD109,PPARD,BMP4,NOTCH1,KRT17,OVOL2
GO_CHROMATIN_ORGANIZATION	-0.320014	-1.22569	0.0909091	0.263198	663	412	HIST1H4A,HIST1H2AM,HIST1H3B,HELLS,HIST1H3C,HIST1H2AH,HIST1H4H,HIST1H1D,HIST1H3A,HIST1H4C,LEO1,HIST1H2BE,HAT1,UHRF1,SMARCB1,MLF1IP,CENPP,SUPT16H,CENPO,HIST2H2AB,ATAD2,HIRIP3,RBM14,HIST1H2BC,TDG,HIST1H4B,CDK1,CHAF1B,ACTB,NAP1L4,HIST1H2BD,SMARCA4,MTF2,RBL1,JMJD1C,GSG2,GTF3C4,EZH2,RNF20,WDR75,KDM5A,RPS6KA4,HDAC8,YEATS4,CDC73,EYA3,KAT7,HMGB1,UBE2N,TAF12,NSD1,BAZ1B,CDK2,CBX2,TBL1XR1,WDR5,H2AFV,MEN1,NAA…
GO_REGULATION_OF_STEROID_METABOLIC_PROCESS	-0.430069	-1.22489	0.253165	0.263572	74	30	SCP2,PANK2,REST,LAMTOR1,DDX20,PRKAA1,DGAT2,SF1,SOD1,VDR,NFKB1,ATP1A1,SCAP,APOE,LDLRAP1,SREBF1,INSIG2,STUB1,ACADVL,POR,TSPO,DHCR7,SIRT1,SNAI1,SNAI2,NR1D1,STAT5B,LMF1,INSIG1,FGFR4
GO_POSITIVE_REGULATION_OF_DEVELOPMENTAL_GROWTH	-0.418487	-1.22289	0.135135	0.265738	156	59	NRP1,CDK1,ADNP,TWF2,DDX39B,PRKDC,FN1,PPIB,PLS1,CRABP2,SERP1,CREB1,HNRNPK,YAP1,HLX,CCNB1,IST1,MUL1,PAFAH1B1,NIPBL,GSK3B,PIN1,MACF1,MTOR,SEMA7A,SRF,CELF1,EP300,MAPK14,GOLGA4,RPS6KB1,TNFRSF12A,BMPR2,RAB11A,MAP1B,LIMK1,SEMA5A,SOX15,SMURF1,ITSN2,ILK,VEGFA,RBPJ,HSF1,EZR,SEMA4D,NDEL1,ANAPC2,AGRN,NEDD4L,CSF1,BBS2,PPARD,CSDA,STAT5B,INSR,KIAA1598,NOTCH1,L1CAM
GO_SKELETAL_SYSTEM_DEVELOPMENT	-0.33597	-1.22262	0.142857	0.265866	455	173	GRHL2,HOXC10,COL1A2,WNT11,USP1,HSPB11,CHST11,GLI2,COL1A1,RAB23,VPS33B,MSX2,WDR5,NDST1,AXIN2,FMN1,MTHFD1,EBP,DEAF1,SATB2,SLC39A3,SGPL1,IMPAD1,PPIB,BBX,PTPN11,SPARC,TGFBI,MBTD1,TYMS,SERPINH1,HMGA2,ANXA2,ACP2,PSEN1,TAPT1,GDF11,PLS3,LRP6,PRPSAP2,SERP1,SBDS,WHSC1,LRP5,IFT80,ETS2,RAI1,ACD,WASF2,TIPARP,SMAD5,DLG1,VKORC1,FLVCR1,SETD2,GLI3,SPNS2,TCOF1,TGFBR1,STC1,UFD1L,CARM1,PAFAH1B1,VDR,NIPBL,HOXB6,MTHFD…
GO_POSITIVE_REGULATION_OF_INTERLEUKIN_6_PRODUCTION	-0.48564	-1.22296	0.290323	0.265877	68	18	EREG,HSPD1,F2RL1,HMGB1,ARHGEF2,NCL,MAPK13,AKIRIN2,ADORA2B,SPON2,XBP1,MYD88,TBC1D23,RIPK2,DDX58,HYAL2,TNFSF9,CYBA
GO_NEGATIVE_REGULATION_OF_RESPONSE_TO_OXIDATIVE_STRESS	-0.496863	-1.2216	0.307692	0.266956	35	20	NFE2L2,MET,HSPB1,PYCR1,HTRA2,HIF1A,HSPH1,TXN,AKT1,ATF4,TRAP1,GNB2L1,GPX1,PARK7,PSAP,PINK1,MAPK7,SIRT1,EPOR,SOD2
GO_FORMATION_OF_PRIMARY_GERM_LAYER	-0.41832	-1.22072	0.208333	0.268119	110	56	TRIM15,LEO1,WNT11,CDC73,FN1,LAMB3,NF2,RTF1,HMGA2,ITGB3,CTR9,ETS2,COL6A1,EPHA2,POFUT2,HSBP1,SRF,TWSG1,HNF1B,INHBA,BMPR1A,SMAD3,ITGA2,SMAD2,ITGA5,MMP14,CTNNB1,GPI,SMAD1,BMPR2,ITGA3,MMP15,ACVR1,WLS,PRKAR1A,EXOC4,ITGB1,ITGAV,PRKACA,LAMA3,EPB41L5,AXIN1,PAF1,ITGB5,COL7A1,DUSP5,KDM6B,LAMB1,SNAI1,KIF16B,DUSP1,BMP4,KLF4,DKK1,ITGB4,BMP7
GO_VENTRICULAR_SEPTUM_DEVELOPMENT	-0.492229	-1.22008	0.267606	0.268811	54	24	WNT11,FRS2,DCTN5,MDM2,NPRL3,PTK7,WHSC1,EGLN1,LUZP1,ZFPM2,AP2B1,ZFPM1,GATA3,TRIP11,HEG1,TBX3,SMAD7,DNM2,SAV1,PRDM1,LMO4,CYR61,NOTCH1,ID2
GO_ERYTHROCYTE_HOMEOSTASIS	-0.424171	-1.21998	0.2	0.268875	73	42	HMOX1,CASP3,MAEA,ATPIF1,RPS14,SLC11A2,ERCC2,RB1,SMAD5,NFE2L1,SFXN1,ADD1,ARID4A,FLVCR1,HOXB6,TMOD3,RPS6,SRF,INHBA,PKNOX1,ZFPM1,MLL5,GPI,SLC25A38,LYN,GATA3,AMPD3,HIPK2,JMJD6,VEGFA,G6PD,AXL,ADAR,MED1,RPS19,DNASE2,ACIN1,EPAS1,BMP4,BCL6,TGFBR3,ID2
GO_PROTEIN_LOCALIZATION_TO_CELL_PERIPHERY	-0.383997	-1.21948	0.197531	0.269283	151	85	PKP2,GOLGA7,EMP2,CACNB3,SCP2,ROCK1,BLZF1,FAM126A,RAB10,PDZD11,CAV1,FLOT1,PPIL2,ROCK2,KIF13A,CLASP2,ANXA2,ARFRP1,LRP6,RAB13,TMED2,BAG4,TSPAN17,MAP7,LIN7C,NSF,DLG1,MYADM,RAB8A,AKT2,MYO5A,NUBP1,RDX,STXBP1,SYS1,INPP5K,RAP2A,PKP3,TNFRSF1A,MACF1,TTC7A,GCC2,EFR3A,PIP5K1A,GOLGA4,BSG,RAB31,TSPAN14,SPTBN1,RAB11A,RAC1,RAB34,MPP5,IKBKB,S100A10,GAS6,FLOT2,F11R,ZFYVE27,KRT18,TULP3,SMURF1,TSPAN5,VAMP7,VAMP2,RIL…
GO_POSITIVE_REGULATION_OF_CELL_DEVELOPMENT	-0.344237	-1.21936	0.135417	0.269296	472	195	ETV5,CALR,ENC1,DPYSL3,NRP1,SRRT,C1QBP,EIF4G1,GLI2,EZH2,COL1A1,RAC3,CDC42,ADNP,TWF2,PRPF19,DDX39B,AXIN2,SNX3,UFL1,RRN3,FN1,ZMYND8,KIF20B,SKIL,SETX,ASPM,SPEN,CRABP2,PSEN1,PTK7,PPARG,ZNF335,KIDINS220,UBE2V2,ARPC2,OPA1,FBXO31,HNRNPK,YAP1,SNW1,TCF12,LIMS1,PRMT5,DAB2IP,MYADM,FBXO38,IST1,ATF1,KAT2B,MUL1,FLNA,OBSL1,VLDLR,HDAC2,ABL2,GLI3,XRCC5,PAFAH1B1,VDR,GSK3B,PIN1,RHEB,HIF1A,MARK2,MACF1,MTOR,TMEM30A,FM…
GO_NEGATIVE_REGULATION_OF_CATALYTIC_ACTIVITY	-0.327783	-1.21951	0.0515464	0.269448	829	417	RTN4R,TRIB3,FBXO5,THY1,CASP3,CDC27,PSMC6,CDK1,PSMB2,BCL2L12,KIAA1967,SPRED2,MAD2L1,PSMD1,PSMC3,BUB1B,MPHOSPH10,BIRC5,KDM5A,PSMA4,ROCK1,APC,YWHAE,CDK2,TRIAP1,PKMYT1,RNF34,MEN1,TRIB2,TMLHE,SH3BP4,PSMD14,PLK1,RFFL,MTRR,ERRFI1,ABCE1,PRKCA,FGFR1OP,DNAJA3,GMFB,ANAPC7,ATP2B4,CAND1,PSMD12,SPRED1,ANAPC5,STK38,MKI67IP,CALU,CAV1,NCK1,ATPIF1,RRP1B,UBASH3B,CHORDC1,NGFRAP1,ROCK2,ANAPC1,PSMD10,PSMD11,NF2,MDM2,P…
GO_FIBROBLAST_GROWTH_FACTOR_RECEPTOR_SIGNALING_PATHWAY	0.357249	1.36842	0.0416667	0.269544	84	47	FIBP,SPRED2,POLR2D,FRS2,RAB14,NCBP1,RBFOX2,POLR2B,SHOC2,POLR2F,NDST1,POLR2G,SPRED1,HNRNPH1,POLR2A,TIAL1,PTPN11,SETX,POLR2L,GRB2,MAPK1,NCBP2,FGFBP1,POLR2H,HNRNPM,CBL,POLR2E,MAPK3,POLR2C,PTBP1,UBA52,POLR2J,UBB,RPS27A,CEP57,ESRP2,TIA1,IQGAP1,GTF2F1,HNRNPA1,GTF2F2,GALNT3,ESRP1,HNRNPF,KIF16B,CTGF,FGFR4
GO_RNA_CAPPING	0.421193	1.35394	0.0416667	0.269943	37	30	POLR2D,GTF2H3,NCBP1,POLR2B,POLR2F,POLR2G,POLR2A,METTL1,POLR2L,CCNH,MNAT1,C17orf85,ERCC2,GTF2H5,NCBP2,FAM103A1,POLR2H,GTF2H4,GTF2H1,POLR2E,POLR2C,POLR2J,FTSJD2,TRMT112,ERCC3,RNMT,GTF2F1,SUPT5H,GTF2F2,CDK7
GO_POSITIVE_REGULATION_OF_CELLULAR_PROTEIN_LOCALIZATION	-0.33569	-1.2187	0.154639	0.270033	360	211	MYO1C,PARP1,CDK1,E2F1,ACSL3,STARD7,WDR75,CCT3,YWHAE,KAT7,CDC42,TFDP1,U2AF2,USP36,PLK1,KIF5B,DKC1,PIK3R1,CCT5,CCT4,SAE1,KANK1,RER1,PPP3CA,KIF20B,PPP3CB,U2AF1,TCP1,TOMM7,UBE2L3,YWHAQ,MDM2,WBP11,HUWE1,TP53BP2,YWHAH,PLS1,FAM20B,PIK3R2,FAM115A,CCT6A,EPT1,TP53,HSP90AA1,FBXW7,NUTF2,POLR3A,HNRNPK,PPP3R1,WRAP53,CHERP,TPR,PDCD5,ANP32B,GSK3A,CCT8,PSMD8,PDPK1,CCNB1,UBL5,DLG1,HNRNPM,SNIP1,HSP90AB1,MIS18A,SPPL…
GO_ANTERIOR_POSTERIOR_PATTERN_SPECIFICATION	-0.394639	-1.21851	0.205479	0.270258	194	67	HOXC10,GLI2,FRS2,MSX2,AXIN2,PRKDC,SSBP3,HIPK1,PSEN1,GDF11,LRP6,PCSK6,TMED2,LRP5,ETS2,MIB1,CRKL,GLI3,RING1,TGFBR1,MLL,HOXB6,GRSF1,ATP6AP2,SRF,HNF1B,SMAD4,POFUT1,EP300,BMPR1A,SMAD3,SMAD2,HOXB9,RNF2,SCMH1,CTNNB1,CTNNBIP1,BMPR2,HOXB7,COBL,WLS,SKI,KDM2B,ABI1,HIPK2,PLXNA2,CELSR1,TULP3,TBX3,EPB41L5,RBPJ,BPTF,AXIN1,FZD5,CELSR2,PBX3,NR2F2,LDB1,HOXB5,MED12,SEMA3C,RARG,BMP4,DKK1,NOTCH1,NRARP,CDX2
GO_SPERMATID_DIFFERENTIATION	0.358994	1.3565	0.037037	0.270419	127	39	FANCG,HSPA2,TRIP13,SLIRP,SMARCA4,PYGO2,NSUN2,HMGB2,RAN,DLD,PANK2,STRBP,OSBP2,ING2,TTLL5,PSME4,PAFAH1B1,UBE2B,CCNB1IP1,CELF1,TBPL1,FNDC3A,SRPK1,TBC1D20,BAX,CEP57,KDM3A,AFF4,ODF2,PRKACA,QKI,CIB1,MAST2,ABHD2,STK11,SLC26A6,BBS2,UBE2J1,PVRL2
GO_REGULATION_OF_RESPONSE_TO_DNA_DAMAGE_STIMULUS	0.327072	1.35828	0.0588235	0.270908	145	88	RAD51,PCNA,USP1,RFWD3,BCL2L12,KIAA1967,SPRED2,RAD51AP1,FAM178A,EYA3,TAF9B,HMGB1,UBE2N,RIF1,DDX39B,TRIAP1,AXIN2,EEF1E1,SPRED1,BCLAF1,RNF168,OGG1,SKIL,PSMD10,POLH,MDM2,HMGA2,NACC2,UBE2V2,DEK,WHSC1,HNRNPK,ABL1,APEX1,THOC5,DYRK1A,RPA2,BABAM1,FIGNL1,MUC1,NSMCE1,RPS3,SENP2,ING2,FOXM1,KIAA0146,TERF2,H2AFX,TPT1,KDM1A,RAD9A,TMEM161A,CASP9,NEK4,EGFR,DDX5,BCL2L1,TERF2IP,UBR5,FEM1B,OTUB1,BRD4,USP47,CDK9,CUL4…
GO_NUCLEOBASE_CONTAINING_COMPOUND_TRANSPORT	0.304513	1.35582	0.0625	0.271066	199	137	MYO1C,SRSF1,MAGOHB,SLC29A1,RANBP1,SRSF7,XPO1,EIF4E,SRSF6,NUP188,POLR2D,EIF5A,SMG1,SMG6,NUP43,UPF3B,NCBP1,U2AF2,DDX39B,PHAX,POM121C,SRSF10,NOL6,SLC35B1,SMG7,SLC35A1,RAN,SHFM1,MRPL18,RBM8A,FIP1L1,MAGOH,SRSF9,THOC3,HNRNPA3,NUP205,FLOT1,NUP107,HNRNPA2B1,U2AF1,AAAS,XPO7,SLC25A24,SRRM1,AHCTF1,SRSF3,NUP160,C17orf85,NUP214,IWS1,UPF3A,NUP155,NCBP2,NUP93,C14orf166,NUP153,SEC13,DDX19B,TPR,SRSF2,TMEM48,SLC25…
GO_REGULATION_OF_CELLULAR_AMINE_METABOLIC_PROCESS	0.346216	1.35993	0.0909091	0.271629	88	56	ODC1,PSMC6,ACSL3,PSMB2,PSMD1,PSMC3,PSMA4,APC,PSMD14,ATP2B4,PSMD12,PSMD10,PSMD11,PSMA2,PSMB6,HPRT1,PSMA5,PSME3,PSMD6,PSMB3,PSMD8,PSMC1,PSMF1,PSMD7,PSMA7,PSMB1,PSMC4,PSME4,PSMC2,PSMD9,PSMB7,PSMD2,PSMD13,PSMA6,PSMB4,MAOB,AZIN1,PSMB8,PSMC5,PARK7,PSMD3,PSMB5,COMT,GATA3,PRKCD,PSMB9,PSMB10,PSMA1,OAZ1,NQO1,LPCAT1,PSME2,PSMD4,LDLR,SCARB1,PSME1
GO_PYRUVATE_METABOLIC_PROCESS	-0.43815	-1.21647	0.260274	0.2725	65	29	PDHA1,DLAT,SLC16A1,GLO1,DLD,GAPDH,PGAM1,LDHB,SLC16A3,OGDH,PDHX,ENO1,BSG,GPI,LDHA,GALK1,PFKL,ALDOC,PGK1,HK2,HK1,PGM1,PFKFB2,PFKFB4,TPI1,PFKP,HAGH,ENO2,PFKFB3
GO_REGULATION_OF_RNA_SPLICING	0.35342	1.36175	0.05	0.272985	97	74	TRA2B,SRSF7,C1QBP,SRSF6,THRAP3,YTHDC1,RBFOX2,U2AF2,RBMX,PRPF19,RBM10,SF3B4,SRSF10,RBM4,PIK3R1,RBM8A,MAGOH,CDK12,HNRPLL,SFSWAP,RBM25,SRSF9,HNRNPH1,POLR2A,HNRNPA2B1,UHMK1,SETX,RPS13,SRSF3,HNRNPL,PQBP1,HNRNPK,SNW1,HSPA1A,SRSF2,CLK3,DYRK1A,RNPS1,RPS26,SRPK2,AKT2,RBM42,SNRNP70,FMR1,PTBP1,CLK1,CWC22,FASTK,DDX5,CELF1,SRPK1,SF3A1,ESRP2,TIA1,HSPA8,RBM22,SAP18,NSRP1,MBNL1,AKAP17A,RBM5,JMJD6,DAZAP1,CLK2,AHN…
GO_PROTEIN_LOCALIZATION_TO_LYSOSOME	-0.474305	-1.21572	0.227273	0.273178	20	17	SH3BP4,ZFYVE16,GNPTAB,AP3M1,GCC2,SCARB2,AP3B1,HSPA8,SNX16,NEDD4,CD81,RNF128,RAB7A,HGS,SORL1,GNPTG,WASH3P
GO_MACROMOLECULE_DEACYLATION	-0.410678	-1.21571	0.202532	0.273186	67	52	RBM14,HDAC8,TBL1XR1,MTA2,REST,MTA3,SFPQ,RCOR1,MORF4L2,TBL1X,NACC2,PHB,LYPLA1,LYPLA2,RBBP7,ARID4A,HDAC2,CHD3,HDAC1,KDM1A,SIN3A,PPT1,CHD4,HDAC4,LYPLAL1,BRMS1,HDAC10,BAZ2A,ATXN3,MSL3,SIRT6,SAP18,SIRT2,HDAC6,RBBP4,SIRT7,SAP30L,PPT2,SIN3B,MORF4L1,HDAC7,MTA1,SIRT1,PHF21A,ARID4B,ELK4,SUDS3,HDAC3,HMG20B,HDAC5,PER1,NOTUM
GO_ORGANIC_HYDROXY_COMPOUND_CATABOLIC_PROCESS	-0.466036	-1.21516	0.285714	0.273942	72	27	GPD2,TRERF1,SMPD4,SORD,NUDT3,ALDH7A1,SNX17,INPP5K,MTMR2,IMPA1,ALDH2,PDXP,MAOB,APOE,SLC44A1,COMT,INPP1,PTEN,CYP24A1,SMPD1,INPP5E,PLA2G15,ALDH3B1,SCARB1,TPI1,CYP4F3,NTSR1
GO_REGULATION_OF_CARDIAC_MUSCLE_CONTRACTION	-0.458676	-1.21456	0.225806	0.274426	66	26	PKP2,CALM3,CAV1,CALM1,CALM2,HSP90AA1,ATP2A2,STC1,ATP1A1,SLC9A1,DSG2,RNF207,HDAC4,GSTO1,SRI,PRKACA,SMAD7,ATP1B1,ASPH,SUMO1,CTGF,DSC2,ZC3H12A,P2RX4,DSP,JUP
GO_REGULATION_OF_DNA_TEMPLATED_TRANSCRIPTION_ELONGATION	0.407796	1.36286	0.0789474	0.274433	44	32	ZNF326,LEO1,SUPT16H,KIAA1967,EZH2,CDC73,DDX39B,RNF168,HMGN1,RTF1,ZMYND11,TCEB1,HTATSF1,CTR9,THOC5,EAPP,WDR61,RECQL5,ELL,BRD4,RDBP,SUPT4H1,WHSC2,TCEA1,SUPT6H,GTF2F1,SUPT5H,COBRA1,AXIN1,PAF1,GTF2F2,LDB1
GO_RESPONSE_TO_ORGANOPHOSPHORUS	-0.425722	-1.21431	0.210526	0.274579	139	55	RFC3,SDC1,COL1A1,CDK2,ASS1,VGF,SPARC,ALDH3A1,TYMS,AKAP9,BIRC2,APEX1,HSP90B1,RAP1B,TRIM16,SOD1,FOXM1,STC1,CARM1,INPP5K,SRD5A1,BRAF,PDXP,EP300,PANX1,FOSL1,THBD,DGKQ,BSG,PDE2A,EEF2K,LDHA,SREBF1,SPHK1,PTEN,FOSB,RAP1A,SSH1,NDUFS4,AKAP1,ITPR3,EZR,APP,ASPH,PTGS2,RELA,SLC26A6,JUND,DUSP1,STAT1,P2RX4,JUNB,PER1,FOS,AKR1C1
GO_REGULATION_OF_NUCLEOTIDE_CATABOLIC_PROCESS	-0.483678	-1.21341	0.359375	0.275519	36	17	PGAM1,PRKAA1,GSK3A,EGLN1,ECD,HIF1A,GNB2L1,HDAC4,SIRT6,MAPK7,STAT3,OGT,ARNT,NCOR1,PPARA,INSR,DDIT4
GO_REGULATION_OF_GLUCOSE_METABOLIC_PROCESS	-0.407101	-1.21308	0.1875	0.275728	106	47	SESN2,ACN9,HMGB1,WDR5,IRS1,NLN,GRB10,PGAM1,PHLDA2,DGAT2,COX11,GSK3A,ARPP19,PPP1CA,SMEK2,KAT2B,GFPT1,AKT2,GSK3B,INPP5K,MTOR,AKT1,DUSP12,SRC,PDK2,LCMT1,IGFBP4,RANBP2,OGT,BAD,ADIPOR1,PPP1CB,CLK2,PFKFB2,PDK1,SIRT1,SLC45A3,IRS2,NR1D1,PMAIP1,PPARA,INSR,PPP1R3B,IGFBP3,MIDN,NCOA2,SIK1
GO_SKELETAL_SYSTEM_MORPHOGENESIS	-0.388236	-1.21268	0.223529	0.276057	201	75	GRHL2,CHST11,COL1A1,RAB23,MSX2,NDST1,AXIN2,FMN1,MTHFD1,SATB2,SLC39A3,SGPL1,IMPAD1,SERPINH1,PSEN1,LRP5,IFT80,TIPARP,DLG1,FLVCR1,SETD2,GLI3,TGFBR1,STC1,CARM1,NIPBL,HOXB6,MTHFD1L,ANKRD11,PLEKHA1,ZFAND5,MAPK14,SMAD3,COL27A1,SMAD2,MMP14,CTNNB1,GLG1,RDH10,SOX9,BMPR2,SLC39A1,HOXB7,NAB1,WDR48,SKI,INSIG2,EIF4A3,PKD1,MEF2D,SIX4,TULP3,TGFB1,INPPL1,CHSY1,AXIN1,IFT140,TFAP2A,RARA,ARID5B,NAB2,HOXB5,HYAL2,MED12…
GO_REGULATION_OF_LIPID_KINASE_ACTIVITY	-0.45249	-1.21217	0.264706	0.276553	48	26	PIK3R3,RBL1,CDC42,IRS1,PIK3R1,PIK3R2,RB1,VAV2,DAB2IP,NRBF2,SRC,LYN,RAC1,PPP2R5A,CD81,PTK2,TGFB1,RBL2,AMBRA1,VAC14,KIAA0226,ATG14,PIK3IP1,KLF4,PDGFB,EEF1A2
GO_ENDOMEMBRANE_SYSTEM_ORGANIZATION	-0.329165	-1.21229	0.103093	0.276578	465	302	PKP2,CLCN3,ABCA1,CDK1,GOLGA7,EMP2,CACNB3,PPP2R2A,NUP188,SCP2,VPS4A,ROCK1,BLZF1,VPS33B,NUP43,CDC42,FAM126A,ZMPSTE24,SEC23IP,USP6NL,CCNB2,POM121C,VPS25,COG4,ZW10,RAB10,BLOC1S1,PLK1,ARL1,PRKCA,TMEM33,PDZD11,GOLGA5,BLOC1S2,CHMP2B,CAV1,RAB2A,NUP205,FLOT1,PPIL2,NUP107,TARDBP,SNF8,ROCK2,LAMTOR1,TOR1A,AAAS,CHMP4C,TOR1B,SEC61A1,CHMP4A,CHMP3,SYT7,STX18,KIF13A,CLASP2,ANXA2,PPP2CA,VPS4B,ARFRP1,NUP160,SPAST,N…
GO_NEGATIVE_REGULATION_OF_CELL_GROWTH	-0.363914	-1.21128	0.184211	0.277723	170	77	RTN4R,WNT11,NRP1,KIAA1967,SMARCA4,ACVR1B,NDUFS3,SH3BP4,RNF6,ADAM15,NF2,PPP2CA,PPARG,PHB,TP53,NDUFA13,APBB2,GSK3A,EI24,CCDC85B,CDKN2C,MUL1,RBBP7,PPP1R9B,CDK5,DDX3X,DCUN1D3,SEMA4B,PRDM4,SEMA7A,TCHP,ENO1,PPT1,SMAD4,INHBA,GJA1,SMAD3,GNB2L1,NDRG3,FOXK1,ADIPOR2,BMPR2,SPG20,CDKN2D,DCBLD2,RTN4,CRLF3,SEMA5A,PML,ADIPOR1,CDA,TGFB1,FLCN,BST2,PPP2R1A,PTPRJ,TSPYL2,STK11,SEMA4D,BTG1,SIRT1,CDKN1A,PLXNA3,HYAL2,SE…
GO_ERBB_SIGNALING_PATHWAY	-0.399772	-1.21105	0.194444	0.278004	79	52	EREG,NRAS,ARF4,FAM83A,HBEGF,PIK3R1,RNF41,PTPN11,PIK3C2A,CUL5,GRB2,HSP90AA1,MAPK1,GAB1,ABL1,PDPK1,CSK,CBL,SHC1,SHC3,CDC37,UBA52,PLCG1,EGFR,AKT1,UBB,RPS27A,SRC,PXN,PIK3CA,KRAS,SOX9,USP8,SOS1,PTK6,IQGAP1,STUB1,PTK2,ADAM17,PAG1,TGFB1,EPS15,CAMLG,ERBB2IP,EPS8,CPNE3,MVP,KIF16B,DGKD,ERBB3,ERBB2,GRB7
GO_GASTRULATION	-0.386682	-1.20963	0.17284	0.279438	155	76	TRIM15,LEO1,WNT11,CDC73,FRS2,FN1,DLD,LAMB3,NF2,RTF1,HMGA2,ARFRP1,ITGB3,LRP6,CTR9,LRP5,ETS2,CUL3,ZBTB17,COL6A1,AMOT,RPS6,EPHA2,POFUT2,HSBP1,UGDH,SRF,TWSG1,HNF1B,SMAD4,INHBA,BMPR1A,SMAD3,GNB2L1,ITGA2,SMAD2,ITGA5,RNF2,MMP14,CTNNB1,GPI,HIRA,SMAD1,BMPR2,ITGA3,MMP15,ACVR1,WLS,DVL2,PRKAR1A,EXOC4,EXT1,ITGB1,ITGAV,PRKACA,LAMA3,EPB41L5,AXIN1,SYF2,PAF1,RIC8A,ITGB5,LDB1,DVL1,COL7A1,DUSP5,KDM6B,LAMB1,SNAI1,KI…
GO_RESPONSE_TO_FLUID_SHEAR_STRESS	-0.436128	-1.20927	0.298507	0.279707	34	20	ABCA1,ASS1,PKD2,NFE2L2,PLAU,AKT1,GJA1,XBP1,SRC,F3,MAP2K5,MAPK7,PKD1,TGFB1,SMAD7,PTGS2,SREBF2,HDAC3,KLF4,P2RX4
GO_MUSCLE_SYSTEM_PROCESS	-0.379194	-1.20892	0.188235	0.280108	282	81	PKP2,SRSF1,HMOX1,TPM3,ROCK1,TNNT1,HOMER1,CALM3,ARHGEF11,CALM1,PPP3CA,ROCK2,PIK3C2A,CALD1,CALM2,NUP155,MYL12A,HSP90AA1,TPM1,TPM4,NDUFS6,MYL12B,ATP2A2,SMAD5,DLG1,SOD1,EMD,CHUK,HDAC2,KDM4A,TMOD3,MTOR,ATP1A1,HSBP1,GAA,SNTA1,ADORA2B,TNNI2,PPP1R13L,SLC9A1,GJA1,HDAC4,RPS6KB1,SLC6A8,SMTN,PXN,PIK3CA,SLMAP,SNTB1,GSN,UTRN,ATP1A3,PDLIM5,IKBKB,ADRBK1,ITGA1,MYOF,TBCE,PSMB9,EEF2,CAMTA2,CFLAR,VEGFB,MAP2K3,VIM,TL…
GO_CHROMATIN_REMODELING	-0.351221	-1.20882	0.22619	0.280236	150	98	HIST1H4A,HELLS,HIST1H4H,HIST1H4C,SMARCB1,MLF1IP,CENPP,CENPO,HIST1H4B,ACTB,SMARCA4,BAZ1B,CENPN,CENPW,SATB2,MIS18BP1,ITGB3BP,MTA2,SMARCA5,CBX3,MORF4L2,SPTY2D1,HMGA2,TAF6L,RB1,PBRM1,ANP32E,HJURP,OIP5,INO80,ACTR8,ARID1B,STRA13,SMARCE1,SMARCD2,MIS18A,KAT2B,RBBP7,DMAP1,HDAC2,MBD2,PSME4,MYSM1,HDAC1,TOP1,ARID1A,BAZ1A,ACTR6,RUVBL1,RUVBL2,CHD8,HMGA1,ACTL6A,VPS72,NPM1,DAXX,SMARCA1,CHRAC1,CHD4,SMARCC1,HDAC4,…
GO_TERPENOID_METABOLIC_PROCESS	-0.435547	-1.20762	0.21875	0.281737	106	31	RBP1,SDC1,SCPEP1,DHRS4,CRABP2,ADH5,DGAT2,RETSAT,SDC3,FDFT1,HTRA2,SRD5A1,RDH14,LRP1,SDC4,APOE,FDPS,LRP8,RDH10,HSPG2,GGPS1,DGAT1,AGRN,ALDH1A1,RDH5,RDH11,PPARD,CYP1B1,DHRS3,GPC1,AKR1C1
GO_POSITIVE_REGULATION_OF_DEFENSE_RESPONSE	-0.354054	-1.20735	0.174419	0.281893	364	164	TRIM15,CARD11,PSMC6,EREG,PSMB2,NRAS,HSPD1,PSMD1,PSMC3,F2RL1,PSMA4,HMGB1,UBE2N,PSMD14,HMGB2,PSMD12,UBE2D2,VAMP8,BCL10,PSMD10,PSMD11,TAB3,PSMA2,PSMB6,SNX4,PSMA5,TAB2,ZC3HAV1,PSME3,PSMD6,MAPKAPK3,POLR3D,BIRC2,PSMB3,MB21D1,CNPY3,MAPK13,SKP1,HSP90B1,POLR3C,TBK1,PSMD8,PDPK1,SERPINE1,AP1G1,FBXW11,PSMC1,UBE2D1,PSMF1,PSMD7,PSMA7,PSMB1,PSMC4,SYK,CHUK,CUL1,PSME4,PSMC2,BTRC,PSMD9,PVR,CLOCK,TAB1,NFKB1,PSMB7,P…
GO_ALPHA_BETA_T_CELL_ACTIVATION	-0.499448	-1.20728	0.261538	0.281925	54	19	RPL22,HMGB1,ANXA1,ABL1,SYK,FOXP1,ELF4,STOML2,BRAF,ZFPM1,RC3H1,GATA3,RC3H2,STAT6,IRF1,SATB1,HLA-E,RELB,RSAD2
GO_CELL_PART_MORPHOGENESIS	-0.337941	-1.20721	0.150538	0.282029	633	234	RTN4R,TTC30A,CEP41,ETV4,NRP1,HSPB11,SLIRP,EHD1,NRAS,RAB8B,B3GNT2,IQCB1,GLI2,ACTR3,RAB23,IFT46,RBFOX2,EFNB2,RAB3IP,IFT52,TCTN3,FMN1,RAB10,PVRL1,KIF5B,SNAP29,SSBP1,PANK2,SPTBN2,ATP6V1D,EFNB1,DBNL,FLOT1,KIF20B,PPP3CB,PTPN11,IFT122,E2F4,SSX2IP,OCRL,SLC9A6,HEATR2,SLC11A2,ASAP1,SUPV3L1,HPRT1,UNC5B,DNM1L,SPAST,TMEM67,LLGL1,ZNF335,PQBP1,KIDINS220,GRB2,B9D1,C21orf59,CREB1,MAPK1,POLDIP2,FNBP1L,IFT80,FEZ2,N…
GO_SINGLE_ORGANISM_CATABOLIC_PROCESS	-0.317863	-1.20695	0.0927835	0.282137	957	404	FUCA1,LIPH,PLBD1,GPD2,COL1A2,FANCC,PRODH,HMOX1,UNG,TBC1D5,RFWD3,DCTPP1,NUDT15,SNRPD1,TDG,SESN2,PSMC6,FABP5,CHAF1B,SNRPF,PSMC3,SCP2,AMACR,PPAT,COL1A1,DAK,HSD17B10,HSD17B4,APOBEC3C,HSPA5,VCP,ATG3,TBL1XR1,SHMT1,SLC1A4,PDE8A,ACSF3,BLOC1S1,MCCC2,EIF2S1,MTRR,FAM13B,TXLNA,STT3B,MANBA,HMOX2,PAFAH1B2,NAGA,CALM3,SGPL1,DLD,RPE,ADAM15,CALM1,OGG1,ATPIF1,TRERF1,DUT,PDE7A,SMPD4,PHKB,MDH1,TOR1A,GAPDH,TOMM7,PGAM1…
GO_NEGATIVE_REGULATION_OF_COAGULATION	-0.517313	-1.20693	0.211268	0.282161	48	15	UBASH3B,PROCR,ANXA2,SERPINE1,PDGFA,PLAU,PLAUR,PLAT,THBD,APOE,ANXA5,PRKCD,PROS1,SERPINE2,PDGFB
GO_POSITIVE_REGULATION_OF_TRANSCRIPTION_FROM_RNA_POLYMERASE_II_PROMOTER_INVOLVED_IN_CELLULAR_RESPONSE_TO_CHEMICAL_STIMULUS	-0.46909	-1.2049	0.295082	0.284472	27	18	NFE2L2,SMAD5,ATF6,CREB3,HIF1A,USF1,SMAD4,EP300,ATF4,USF2,XBP1,SMAD1,NCOA1,CHD6,VEGFA,RBPJ,RXRA,NOTCH1
GO_HEXOSE_METABOLIC_PROCESS	-0.369589	-1.20487	0.148148	0.284496	157	79	FUCA1,GPD2,FABP5,G6PC3,DAK,PDHA1,DLAT,SLC25A10,MDH1,GAPDH,PGAM1,SORD,PRKAA1,SLC25A11,MDH2,CHST15,SERP1,SLC25A13,LRP5,FUCA2,FUT8,BRAT1,MAN2B2,AIMP1,AKT2,MPI,CPT1A,POFUT2,DCXR,GAA,GOT2,ENO1,USF1,AKT1,POFUT1,ATF4,MAPK14,PMM1,PIK3CA,MAN2A1,GPI,GNPDA1,PCK2,B4GALT1,PDK2,GOT1,GALK1,SLC25A1,MAN2A2,AKR1A1,PFKL,BAD,INPPL1,WDTC1,ALDOC,GLB1,PGK1,HK2,SLC35A2,HK1,G6PD,PGM1,PFKFB2,GALK2,PDK1,PFKFB4,H6PD,ALDH1A1…
GO_POSITIVE_REGULATION_OF_PROTEIN_SECRETION	-0.375029	-1.20467	0.219512	0.284586	211	69	F2RL1,HMGB1,GLMN,TARDBP,PPIA,PPP3CB,AACS,HLA-DRB1,DNM1L,PPID,NCL,SERP1,PTPN22,IFNAR1,ABL1,SYK,TRIM16,KCNN4,PSMD9,PHPT1,MCU,HIF1A,VPS35,ARF1,EP300,GJA1,MAPK14,PANX1,GOLPH3L,NCOA6,XBP1,SRC,GLUD1,GSDMD,TCF7L2,CD274,SPTBN1,MYO18A,GATA3,CD58,CD276,WLS,IL4R,CADM1,STX4,SRI,ZNF384,BAD,TGFB1,ATP13A2,NR1H2,IRF3,GOLPH3,ADAM9,VAMP3,EZR,IL17RA,PFKFB2,SEC24A,HYAL2,IRS2,PPARD,NLGN2,HLA-E,ADAM8,EXPH5,GLUL,PRKCZ,…
GO_IMMUNOGLOBULIN_PRODUCTION	0.477458	1.34315	0.0857143	0.285434	48	17	UNG,EXOSC3,HSPD1,MSH2,PRKDC,RNF168,HLA-DRB1,NBN,CTNNBL1,MSH6,LIG4,TRAF3IP2,GALNT2,PMS2P5,FAS,TCF3,SWAP70
GO_REPRODUCTION	-0.324217	-1.20259	0.0707071	0.287076	1297	467	IGFBP2,SEPP1,GJB3,GRHL2,FBXO5,RAD51C,UCP2,BYSL,MCM8,ETV5,RAD51,XRCC3,SMC2,RAD54B,FANCG,SPIN4,FANCD2,ESPL1,UMPS,CALR,HSPA2,TRIP13,CASP2,EREG,CDK1,E2F1,SLIRP,RRM1,SMARCA4,EMP2,GLI2,SDC1,ADCY3,KIFC1,ACTR3,PPAT,KDM5A,CCT3,MST1R,PYGO2,FRS2,HSD17B10,HSD17B4,NSUN2,ADNP,MSH2,ACVR1B,CDK2,TK1,MEA1,CBX2,MEN1,KPNA6,ZW10,CAD,MKI67,PARN,PLK1,DEAF1,HMGB2,STYX,PRKDC,PRMT7,PAFAH1B2,RAN,SGPL1,DLD,INPP5B,ATP2B4,ADC…
GO_REGULATION_OF_MYELINATION	-0.466221	-1.20207	0.3	0.287475	33	17	TNFRSF21,C11orf9,DLG1,MTMR2,MTOR,AKT1,CTNNB1,PTEN,PARD3,FIG4,SIRT2,RNF10,RXRA,RARA,RXRB,RARG,EIF2AK3
GO_RESPONSE_TO_CAMP	-0.423722	-1.20117	0.212121	0.288606	104	39	SDC1,COL1A1,CDK2,ASS1,VGF,SPARC,ALDH3A1,AKAP9,BIRC2,APEX1,RAP1B,FOXM1,STC1,CARM1,INPP5K,SRD5A1,BRAF,EP300,FOSL1,THBD,BSG,EEF2K,LDHA,SREBF1,FOSB,RAP1A,NDUFS4,AKAP1,ITPR3,EZR,APP,RELA,SLC26A6,JUND,DUSP1,STAT1,JUNB,PER1,FOS
GO_POSITIVE_REGULATION_OF_PHOSPHATIDYLINOSITOL_3_KINASE_SIGNALING	-0.502447	-1.19952	0.262295	0.290404	62	21	F2RL1,UNC5B,UBE3A,CBL,PDGFA,SOX9,CAT,NEDD4,HAX1,PDGFC,PTK2,BECN1,PLXNB1,C19orf10,SEMA4D,SIRT1,PRR5L,PTPN6,PPARD,ERBB3,PDGFB
GO_CELLULAR_HORMONE_METABOLIC_PROCESS	-0.404539	-1.19947	0.246575	0.290436	104	36	DHRS2,RBP1,SCP2,HSD17B4,SCPEP1,HSD17B12,SGPL1,FDX1,DHRS4,CRABP2,FDXR,DGAT2,RETSAT,ECE1,TIPARP,SRD5A1,RDH14,PLEKHA1,RDH10,COMT,FDX1L,DGAT1,HSD17B7,SCARB1,MED1,STARD3,ALDH1A1,RDH5,RDH11,CYP1B1,STAT5B,HSD17B11,DHRS3,ADM,AKR1B1,AKR1C1
GO_CELLULAR_RESPONSE_TO_EXTERNAL_STIMULUS	-0.359417	-1.19972	0.170455	0.290446	264	148	UCP2,HMOX1,SKP2,CASP2,MAX,FBXO22,TNFRSF10B,COL1A1,HSPA5,ADNP,AIFM1,EIF2S1,TXN2,CAV1,ITGA6,BCL10,RALB,MYBBP1A,MDM2,BAK1,NFE2L2,TNFRSF10A,NPRL3,PRKAA1,PICK1,CASP8AP2,RRAGA,PPARG,MAP1LC3A,TP53,CNN2,MTPN,PAWR,TNC,GSTP1,CHMP1A,VLDLR,PPP1R9B,GADD45A,GCN1L1,FADS1,HABP4,VDR,GSK3B,NFKB1,SLC2A1,HIF1A,MTMR3,SRD5A1,FADD,TNFRSF1A,PRDM4,MTOR,MAPK3,MAP3K2,MAP1LC3B2,WDR59,ATP1A1,ADORA2B,SRF,USF1,ATG5,AKT1,BNIP3,…
GO_SPLEEN_DEVELOPMENT	-0.478471	-1.19859	0.30137	0.291381	39	18	PRKDC,ABL1,FLVCR1,MLL,FADD,JARID2,PKN1,RC3H1,RC3H2,FAS,PSMB9,NFKB2,ADAM17,CTC1,CDKN2B,TET2,PCID2,BCL2L11
GO_CHLORIDE_TRANSPORT	-0.484096	-1.19871	0.298507	0.291415	99	24	CLCN3,CLCC1,SLC1A4,ANO10,SLC12A2,CLIC4,CLNS1A,CLIC1,PCYOX1,TTYH3,APOL1,SLC4A2,SLC12A9,SLC12A6,TSPO,SLC4A3,ANO8,SLC26A6,ANO6,CLCN7,CLCN6,SLC12A4,SLC12A7,CLIC3
GO_ION_TRANSMEMBRANE_TRANSPORT	-0.334537	-1.19795	0.173913	0.29216	822	232	SLC16A4,CLCN3,UQCRQ,SLC25A25,ACACA,ABCA1,CACNB3,CLCC1,STIM2,NDUFA4,YWHAE,ATP5L,ATP6V1H,SLC36A1,SLC1A4,SLC16A1,SLC35B1,AQP3,ATP5I,SLC39A3,COX10,CALM3,PDZD11,ATP2B4,SLC23A2,ATP5G1,ATP5J2,REST,ATP6V1D,SLC9A8,NCS1,CALM1,PKD2,COX6B1,SLC31A1,WWP1,SLC5A6,BAK1,ATP5A1,SLC9A6,SLC30A7,SLC11A2,PSEN1,SFXN4,ANXA6,ATP6V1A,ATP13A3,CUL5,ANO10,C22orf32,CALM2,ATP6V0E1,SLC25A13,SLC39A7,UQCRHL,SLC37A3,COX11,UQCR10,AT…
GO_ACTIVATION_OF_GTPASE_ACTIVITY	-0.395963	-1.19751	0.25974	0.292725	75	41	TBC1D5,USP6NL,EVI5L,TBC1D13,TBC1D1,RALGAPB,TBC1D4,DOCK7,TBC1D10B,TBC1D22A,AKT2,RCC2,SCRIB,PLEKHG4,EVI5,TBC1D9,EPHA2,ECT2,PIP5K1A,CORO1C,TBC1D12,RABGAP1L,TBC1D7,TAX1BP3,RABGAP1,SIPA1L1,TSC1,RUNDC1,SYDE1,ARHGEF16,TBC1D14,SGSM2,NDEL1,RALGAPA2,TBC1D9B,TBC1D10A,TBC1D25,SGSM3,TBC1D22B,TBC1D2,BCAS3
GO_POSITIVE_REGULATION_OF_INSULIN_SECRETION	-0.476766	-1.19724	0.25	0.292905	66	22	TARDBP,PPP3CB,AACS,HLA-DRB1,SERP1,PSMD9,PHPT1,MCU,HIF1A,GJA1,NCOA6,GLUD1,TCF7L2,STX4,SRI,BAD,PFKFB2,IRS2,PPARD,NLGN2,GLUL,ARRB1
GO_MYELOID_CELL_DIFFERENTIATION	-0.375964	-1.19702	0.180723	0.293246	189	95	DHRS2,PARP1,CASP3,F2RL1,VPS33B,CDC42,MAEA,GLO1,NBEAL2,ATPIF1,RPS14,PTPN11,KAT6A,SLC11A2,CBFB,ANXA2,PSEN1,PPARG,ERCC2,RB1,VPS33A,EIF2AK1,WASF2,THOC5,SMAD5,NFE2L1,PIR,MYH9,PRDX3,SFXN1,ADD1,ARID4A,FLVCR1,PAFAH1B1,FOXP1,KDM1A,TMOD3,RPS6,OSTM1,EPHA2,CASP9,SRF,INHBA,EP300,MAPK14,PKNOX1,NCOA6,ZFPM1,SRC,CTNNB1,MLL5,JAGN1,CSF2,SH3PXD2A,SLC25A38,PDE2A,HOXB7,LYN,GATA3,ACTN1,TFRC,ABI1,HIPK2,PML,JMJD6,TGFB1,C…
GO_REGULATION_OF_EXTENT_OF_CELL_GROWTH	-0.381583	-1.19664	0.231884	0.293481	101	47	RTN4R,NRP1,WDR36,ADNP,TWF2,RNF6,FN1,CRABP2,CLASP2,ABL1,IST1,CDK5,PAFAH1B1,GSK3B,SEMA4B,MACF1,SEMA7A,SRF,TTL,EP300,GOLGA4,RAB21,APOE,TNFRSF12A,BMPR2,SPG20,RAB11A,MAP1B,RTN4,PLXNA1,LIMK1,PLXNA2,SEMA5A,ILK,VEGFA,CTTN,SEMA4D,PLXND1,NDEL1,ANAPC2,PLXNA3,DNM2,SEMA4C,SEMA3C,KIAA1598,SEMA3F,L1CAM
GO_L_AMINO_ACID_TRANSPORT	-0.50128	-1.19639	0.231884	0.293815	58	20	SLC36A1,SLC1A4,SERINC2,PSEN1,SLC25A13,SLC7A6,SLC7A1,SLC7A5,ARL6IP5,PQLC2,SLC25A22,SLC38A1,SLC7A11,CTNS,SERINC1,SERINC3,SERINC5,SLC36A4,CLN8,NTSR1
GO_RESPONSE_TO_HORMONE	-0.319118	-1.19619	0.157895	0.29389	893	417	IGFBP2,TRIB3,UCP2,CDC6,PIK3R3,HMOX1,CALR,RBM14,ACACA,PARP1,CASP3,SESN2,EREG,CTSH,PIAS2,MAX,SDC1,EZH2,ADCY3,CCNA2,PPAT,THRAP3,COL1A1,HMGB1,RBFOX2,MSX2,HNRNPD,CDK2,ATP6V1H,TK1,DTYMK,AP3S1,MEN1,AIFM1,RAB10,CAD,IRS1,SFR1,HMGB2,ERRFI1,PRKDC,PIK3R1,RAN,TXN2,FN1,ASS1,CALM3,ADCY7,CAV1,REST,ATP6V1D,CALM1,OGG1,DNMT1,GRB10,CDC5L,VGF,MED13,ROCK2,PTPN11,UBE2L3,APRT,MDK,MDM2,CBX3,SPARC,ASH2L,RNF4,SORD,UROD,ALD…
GO_MAMMARY_GLAND_DEVELOPMENT	-0.389908	-1.19612	0.192308	0.293962	117	54	SLC29A1,UMPS,ETV4,GLI2,PPAT,PYGO2,MSX2,CAD,CAV1,APRT,CREB1,LRP5,MAPK1,CCND1,PHB2,GLI3,AKT2,BTRC,VDR,SCRIB,ARHGAP5,HIF1A,EPHA2,AKT1,AGPAT6,ITGA2,USF2,HOXB9,SRC,B4GALT1,SOX9,PAM,STAT6,NCOA1,PML,TGFB1,CAPN1,TBX3,VEGFA,FASN,HK2,MED1,WNT7B,CSF1,NCOR1,IRS2,KDM5B,DDR1,STAT5B,BMP4,BCL2L11,ID2,IRF6,ELF3
GO_POSITIVE_REGULATION_OF_STRESS_ACTIVATED_PROTEIN_KINASE_SIGNALING_CASCADE	-0.370769	-1.19518	0.216216	0.295012	135	67	MID1,F2RL1,HMGB1,CDC42,ZAK,PRMT1,DBNL,TNFRSF19,SASH1,MAP3K9,PTPN1,TAOK1,MDFIC,GAB1,DAB2IP,MUL1,SYK,RPS3,TAOK2,GADD45A,ARL6IP5,MAP3K6,STK3,MAP3K2,MAP4K5,PAK1,PDCD10,DAXX,MAPK8IP2,PKN1,RIPK1,SPAG9,LYN,MINK1,MAP3K3,PTPLAD1,MAP3K11,DVL2,TAOK3,MAP4K2,DVL3,HIPK2,TRAF4,DUSP22,MAP2K7,HMGCR,VEGFA,AXIN1,FZD5,STK25,RIPK2,LTBR,EIF2AK2,KIAA1804,ARHGEF5,MAP3K5,SDCBP,SEMA4C,MAPK8IP3,GADD45B,TPD52L1,CTGF,ZC3H12A…
GO_NEGATIVE_REGULATION_OF_DEVELOPMENTAL_GROWTH	-0.412797	-1.19515	0.253731	0.29506	84	29	RTN4R,NRP1,RNF6,RAI1,GSK3A,CDK5,STK3,SEMA4B,SEMA7A,STK4,GJA1,WWC2,SPG20,PTEN,STC2,RTN4,PTK2,SEMA5A,WWC1,TP73,SEMA4D,PLXNA3,BBS2,SAV1,SEMA4C,SEMA3C,LGMN,BMP4,SEMA3F
GO_REGULATION_OF_HEART_RATE	-0.462261	-1.19429	0.258065	0.295983	86	21	PKP2,YWHAE,CALM3,CAV1,CALM1,MDM2,AKAP9,CALM2,TPM1,ATP2A2,SNTA1,GJA1,DSG2,SREBF1,SRI,PRKACA,EPAS1,DSC2,DSP,ADM,JUP
GO_REGULATION_OF_ERAD_PATHWAY	-0.48363	-1.19356	0.222222	0.296384	28	24	SGTA,CAV1,NFE2L2,DERL2,UBQLN2,EDEM2,UBQLN1,USP13,UBE2G2,HERPUD1,XBP1,ERLEC1,ATXN3,USP14,EDEM1,UBXN1,C19orf6,USP25,UBAC2,BAG6,UBE2J1,BCAP31,OS9,YOD1
GO_REGULATION_OF_TRANSCRIPTION_FROM_RNA_POLYMERASE_II_PROMOTER_IN_RESPONSE_TO_HYPOXIA	-0.417271	-1.19362	0.283333	0.296532	32	25	HIF1AN,UBE2D2,EGLN2,TCEB1,CUL2,UBE2D1,EGLN1,VHL,HIF1A,UBA52,TCEB2,EP300,UBB,RPS27A,CREBBP,SIRT2,UBE2D3,RBX1,VEGFA,RBPJ,ARNT,EGLN3,EPAS1,EGR1,NOTCH1
GO_MUSCLE_CELL_DIFFERENTIATION	-0.351082	-1.1929	0.228571	0.297254	237	94	PTCD2,CALR,CDK1,NFATC2,SDC1,SGCB,DTYMK,GLMN,ACTG1,HOMER1,REST,PPP3CA,ASF1A,JAG1,RB1,MKL2,TPM1,MTPN,WDR1,MYH10,ATP2A2,CCNB1,MYH9,FLNC,MEF2A,OBSL1,CHUK,GSK3B,ARID1A,KDM1A,TMOD3,MTOR,SEPN1,SORT1,SRF,ATG5,CFL2,AKT1,AKAP13,SLC9A1,MAPK14,GPX1,TANC1,FHL2,CTNNB1,KRAS,CAST,HIRA,TCF7L2,SOX9,SPAG9,CAV2,MAPK12,CBY1,ACVR1,SKI,PRKAR1A,PDLIM5,KRT8,MBNL1,LMNA,TSC1,LGALS1,SIX4,ITGB1,SOX15,MAML1,CFLAR,QKI,MKL1,TBX…
GO_LYMPHOCYTE_COSTIMULATION	0.40138	1.3356	0.170732	0.29773	78	28	CARD11,HLA-DPA1,CDC42,EFNB2,HLA-DRA,PIK3R1,CAV1,EFNB1,PTPN11,HLA-DRB1,GRB2,MAPKAP1,PDPK1,CSK,MTOR,PAK1,PAK2,MLST8,AKT1,YES1,SRC,PIK3CA,LYN,CD274,RAC1,LGALS1,PTPN6,RICTOR
GO_SMALL_MOLECULE_CATABOLIC_PROCESS	-0.347336	-1.19235	0.2125	0.297849	328	131	GPD2,PRODH,NUDT15,SESN2,SCP2,AMACR,PPAT,DAK,HSD17B10,HSD17B4,SHMT1,ACSF3,MCCC2,MTRR,DLD,RPE,TRERF1,SMPD4,GAPDH,PGAM1,SORD,ACAD8,ADH5,PCCB,ASL,HADH,NUDT3,HADHB,LRP5,ALDH7A1,NUDT5,ECHS1,FUT8,SLC25A17,BCAT2,SNX17,IVD,HADHA,ABCD1,ACAD9,PEX13,ABHD12,BCKDK,GPT2,LPIN1,CPT1B,INPP5K,MTMR2,OGDH,PCBD1,CPT1A,MUT,DCXR,IMPA1,DTD1,GOT2,ALDH2,CPT2,ENO1,DECR1,ABCD3,ACOX1,BCKDHB,ECI2,AHCY,BCAT1,HIBADH,ADO,ETFB,PCY…
GO_REGULATION_OF_PROTEIN_KINASE_B_SIGNALING	-0.389748	-1.19029	0.311688	0.300104	121	62	C1QBP,MST1R,HBEGF,RNF41,PRKCDBP,THBS1,FAM110C,BAG4,DLG1,MUL1,OSBPL8,TGFBR1,STK3,INPP5K,ARRB2,ITGB1BP1,PDGFA,MTOR,TXN,EPHA2,EGFR,PDCD6,PLEKHA1,GNB2L1,GPX1,PARK7,SRC,ARFGEF1,TCF7L2,MTDH,F3,LEMD2,GATA3,PTEN,LMBRD1,SPRY2,PINK1,HAX1,TSC2,GAS6,GCNT2,PTK2,SEMA5A,VEGFB,TGFB1,ILK,FLCN,CIB1,PTPRJ,C19orf10,DAG1,STK11,AXL,SIRT1,HYAL2,INSR,CPNE1,SLC9A3R1,ADAM8,RICTOR,KLF4,PHLDA3
GO_REGULATION_OF_RAS_PROTEIN_SIGNAL_TRANSDUCTION	-0.368526	-1.19032	0.215909	0.300246	184	92	PLEKHG1,ABCA1,F2RL1,STAMBP,SHOC2,ARHGEF19,PLEKHG3,ARHGEF11,ITPKB,KANK1,ARHGEF2,FLOT1,SSX2IP,EPS8L1,FBXO8,GPR56,DLC1,MAPKAP1,PLEKHG2,VAV2,ARHGEF1,CUL3,DAB2IP,MFN2,ARHGDIB,ARHGEF9,FOXM1,RDX,PLEKHG4,RASAL2,DNMBP,ECT2,AKAP13,FARP1,PDCD10,GBF1,NOTCH2,DENND4B,NF1,ARFGEF1,APOE,KRAS,TNFAIP1,DENND1A,ARHGEF18,CRK,RAC1,ITGA3,KIAA1244,SOS1,ARHGAP35,SPRY2,ALS2,ARHGEF12,FGD6,RASA1,OGT,ARAP3,ITGB1,RALGPS2,PLEKH…
GO_POSITIVE_REGULATION_OF_TRANSCRIPTION_FROM_RNA_POLYMERASE_II_PROMOTER_IN_RESPONSE_TO_STRESS	-0.46445	-1.18981	0.287879	0.300332	23	17	HSPA5,NFE2L2,TP53,ATF6,MUC1,GCN1L1,HIF1A,ATF4,XBP1,MAPK7,ATF6B,CHD6,VEGFA,RBPJ,ATF3,CREB3L1,NOTCH1
GO_TISSUE_REMODELING	-0.426112	-1.18985	0.260274	0.300475	87	33	HMGB1,NCDN,CAV1,JAG1,MDM2,BAK1,LRP5,ANXA1,LIPA,HIF1A,EPHA2,ATG5,NOTCH2,GJA1,BAX,MMP14,SRC,CTNNB1,BMPR2,RAC1,RAC2,RAB7A,TGFB1,CAPN1,RBPJ,RAB3D,TPP1,AXL,LIF,LGR4,SEMA3C,EPAS1,ELF3
GO_HEART_DEVELOPMENT	-0.32726	-1.18951	0.16129	0.300695	466	214	PKP2,GRHL2,PTCD2,PCNA,WNT11,CALR,CASP3,NRP1,HSPB11,CDK1,GLI2,FRS2,SGCB,CDC42,MSX2,COX17,BAZ1B,IFT52,NDST1,AXIN2,MTHFD1,CAD,NDUFV2,STIL,PRKDC,AP1B1,ADAM15,REST,PKD2,DCTN5,PPP3CB,PTPN11,IFT122,BCOR,JAG1,MDM2,SPARC,NPRL3,PSEN1,PTK7,TAB2,MNAT1,PPARG,ADAMTS6,LRP6,DLC1,TMED2,WHSC1,MAPK1,ECE1,TPM1,MTERFD2,YAP1,TRAF3IP1,GYS1,MIB1,GAB1,MYH10,CRKL,GSK3A,C2CD3,CCNB1,EGLN1,SNX17,MEF2A,TMEM65,OBSL1,SETD2,VLDL…
GO_THIOESTER_BIOSYNTHETIC_PROCESS	0.389158	1.32696	0.147059	0.300728	54	29	ACACA,ACOT7,ACSL3,PDHA1,DLAT,ACSF3,HSD17B12,DLD,ELOVL7,ACSL5,ELOVL5,ACSL4,PDHX,ACLY,TECR,ELOVL6,PPT1,ELOVL1,SCD,PTPLB,ACOT13,SLC25A1,ACOT8,PPT2,ACSF2,FASN,ACOT9,ACSL1,SCD5
GO_ALCOHOL_CATABOLIC_PROCESS	-0.450257	-1.18939	0.226415	0.300845	58	23	GPD2,TRERF1,SMPD4,SORD,NUDT3,ALDH7A1,SNX17,INPP5K,MTMR2,IMPA1,ALDH2,APOE,SLC44A1,INPP1,PTEN,CYP24A1,SMPD1,INPP5E,PLA2G15,ALDH3B1,SCARB1,TPI1,NTSR1
GO_REGULATION_OF_DNA_TEMPLATED_TRANSCRIPTION_INITIATION	0.424134	1.33114	0.166667	0.300875	31	21	PSMC6,PSMC3,HMGB1,RRN3,CAND1,BCLAF1,SETX,CREB1,PSMC1,PSMC4,PSMC2,SRF,HNF1B,PSMC5,FOSL1,CTNNB1,CTNNBIP1,TAF1,ZNF451,ATF7IP,GTF2F2
GO_POSITIVE_REGULATION_OF_CYTOKINESIS	0.448531	1.32859	0.121212	0.30145	36	15	CDC6,CDC42,KIF3B,KIF20B,SPAST,PKN2,CUL3,RACGAP1,CIT,ECT2,GIPC1,RHOA,SVIL,CDC25B,PKP4
GO_AMINOGLYCAN_BIOSYNTHETIC_PROCESS	-0.394333	-1.18867	0.203704	0.301902	107	42	B4GALT6,B3GNT2,CHST11,SDC1,NDST1,CHST7,UST,EXTL2,B3GALT6,CHST15,SDC3,ST3GAL1,UGDH,B4GALT4,CHPF,SDC4,B4GALT1,ABCC5,XYLT2,HS6ST1,ST3GAL4,CSGALNACT2,EXT1,HSPG2,GCNT2,B3GAT3,B4GALT2,CHSY1,HS2ST1,GLCE,AGRN,CHPF2,B4GALT5,ACPL2,NDST2,B4GALT3,CHST14,GALNT5,DSEL,B3GNT3,GPC1,KIAA1199
GO_AMINO_ACID_TRANSMEMBRANE_TRANSPORT	-0.48036	-1.18837	0.298507	0.302218	67	19	SLC36A1,SLC1A4,SLC25A13,SLC7A6,SLC1A5,SLC7A1,SLC7A5,PQLC2,SLC25A22,PEX3,SLC7A5P1,SLC38A1,SLC7A11,SLC6A8,SLC36A4,SLC38A10,SLC7A5P2,SLC38A2,SLC6A6
GO_MYELOID_CELL_HOMEOSTASIS	-0.374346	-1.18781	0.253521	0.30296	88	51	HMOX1,CASP3,HMGB1,MTHFD1,MAEA,ITPKB,ATPIF1,RPS14,BAK1,SLC11A2,ERCC2,RB1,ANXA1,SMAD5,NFE2L1,SFXN1,ADD1,ARID4A,FLVCR1,SOD1,HOXB6,TMOD3,RPS6,SRF,INHBA,PKNOX1,BAX,ZFPM1,MLL5,GPI,SLC25A38,LYN,GATA3,AMPD3,HIPK2,JMJD6,NCSTN,VEGFA,G6PD,AXL,ADAR,MED1,RPS19,DNASE2,ACIN1,EPAS1,BMP4,BCL6,TGFBR3,BCL2L11,ID2
GO_TELOMERE_MAINTENANCE_VIA_TELOMERE_LENGTHENING	0.433432	1.3239	0.179487	0.302967	26	17	RAD51,PCNA,NOP10,DKC1,DNA2,WRAP53,ACD,RFC1,NHP2,MRE11A,TERF2,UPF1,TERF2IP,OBFC1,TINF2,CTC1,TNKS1BP1
GO_DEVELOPMENT_OF_PRIMARY_SEXUAL_CHARACTERISTICS	-0.348044	-1.18777	0.247059	0.302983	216	82	FANCG,CASP2,EREG,RRM1,SDC1,KDM5A,HSD17B10,HSD17B4,MSH2,ACVR1B,MEA1,CBX2,HMGB2,SGPL1,ADAM15,VGF,NUPR1,ASPM,RAB13,UBE3A,SF1,HNRNPK,NRIP1,CCND1,FANCF,TIPARP,ARID4A,SOD1,IDH1,ING2,TGFBR1,ARRB2,SRD5A1,TFAP2C,SMAD4,INHBA,BCL2L1,PLEKHA1,ZFPM2,FNDC3A,TBC1D20,BAX,NCOA6,MMP14,RDH10,SOX9,HMGCS1,EIF2B2,GATA3,EIF2S2,WDR48,ICAM1,KDM3A,FAS,NASP,NCOA1,MGST1,SIX4,SOX15,VEGFA,CTNNA1,FOXO3,PRDX4,RARA,ARID5B,SIRT1,E…
GO_REGULATION_OF_NITRIC_OXIDE_BIOSYNTHETIC_PROCESS	-0.466543	-1.18755	0.213115	0.303029	53	22	ASS1,ATP2B4,CAV1,PKD2,HSP90AA1,HSP90AB1,AKT2,MTOR,EGFR,AKT1,MAPK9,DDAH1,CLU,GLA,ICAM1,TSPO,PTGS2,DNM2,INSR,ZC3H12A,KLF4,P2RX4
GO_HISTONE_MRNA_METABOLIC_PROCESS	0.418039	1.32741	0.0277778	0.303685	28	22	SNRPE,SNRPF,LSM1,NCBP1,SSB,MTPAP,SNRPG,TUT1,NCBP2,SNRPD3,SNRPB,PAPD4,EXOSC10,UPF1,SLBP,CPSF2,XRN1,DCP2,PAPD5,ZCCHC11,EXOSC4,ZCCHC6
GO_LYMPHOCYTE_ACTIVATION	-0.350438	-1.18654	0.134146	0.304196	342	125	HELLS,RPL22,CARD11,EXOSC3,HSPD1,F2RL1,ITFG2,HMGB1,MSH2,TXLNA,PRKDC,PIK3R1,DNAJA3,NCK1,ITPKB,RNF168,PPP3CA,PPP3CB,BAK1,CBFB,HPRT1,DDOST,PSEN1,CCND3,PTPN22,TUSC2,CMTM7,ANXA1,CDK6,IFNAR1,NBN,KIF13B,ABL1,TBK1,DLG1,MYH9,SYK,GLI3,FOXP1,ULBP2,RPS6,MSH6,ELF4,FADD,STOML2,FKBP1A,LIG4,RAB27A,BRAF,SRF,ATG5,SKAP2,ZFP36L2,NOTCH2,ULBP1,EP300,IMPDH2,TYRO3,SMAD3,ATP11C,PKNOX1,BAX,HDAC4,ZFPM1,CTNNB1,RC3H1,CD151,GA…
GO_NEGATIVE_REGULATION_OF_RESPONSE_TO_ENDOPLASMIC_RETICULUM_STRESS	-0.447545	-1.18582	0.254545	0.305087	39	30	NCK1,PTPN1,OPA1,DERL2,HSPA1A,HYOU1,CREB3,WFS1,DNAJC3,BFAR,GNB2L1,UBE2G2,PPP1R15A,HERPUD1,XBP1,PARK7,TXNDC12,ERLEC1,USP14,GRINA,UBXN1,PPP1R15B,TMBIM6,USP25,SYVN1,UBAC2,UBE2J1,CREB3L1,OS9,YOD1
GO_REGULATION_OF_IMMUNE_RESPONSE	-0.311817	-1.18546	0.181818	0.305351	858	355	MYO1C,TRIM15,COL1A2,CARD11,HMOX1,COL17A1,UNG,THY1,HLA-DPA1,PSMC6,EREG,PSMB2,CTSH,ACTB,NRAS,C1QBP,EXOSC3,HSPD1,NFATC2,CACNB3,PSMD1,PSMC3,ACTR3,NFATC3,F2RL1,PSMA4,COL1A1,DAK,HMGB1,CDC42,UBE2N,HLA-DRA,PSMD14,HMGB2,SPPL2A,ACTG1,PIK3R1,DNAJA3,CALM3,PSMD12,UBE2D2,CAV1,NCK1,CALM1,PPP3CA,FLOT1,VAMP8,BCL10,TNFRSF21,PPP3CB,PTPN11,PSMD10,PSMD11,TAB3,PSMA2,CMTM3,PIK3CB,PSMB6,HLA-DRB1,SNX4,PSMA5,PSEN1,ARPC1A,…
GO_NEGATIVE_REGULATION_OF_LIPID_BIOSYNTHETIC_PROCESS	-0.460569	-1.1851	0.25	0.305761	44	24	TRIB3,REST,PRKAA1,FBXW7,ORMDL2,SOD1,NFKB1,PDGFA,ATP1A1,SCAP,APOE,INSIG2,ACADVL,ORMDL1,LPCAT1,WDTC1,STK11,SIRT1,SNAI1,SNAI2,SLC27A1,SIK1,INSIG1,PDGFB
GO_REGULATION_OF_INTRINSIC_APOPTOTIC_SIGNALING_PATHWAY	-0.35367	-1.18465	0.247059	0.306151	145	92	BCL2L12,KIAA1967,TAF9B,NDUFS3,TRIAP1,P4HB,RRN3,BCLAF1,CAV1,NCK1,ARHGEF2,SFPQ,SKIL,VDAC2,ERP29,NFE2L2,DNM1L,NACC2,PTPN1,TP53,OPA1,FBXW7,HNRNPK,HSPA1A,NDUFA13,NOC2L,HYOU1,FIGNL1,MUC1,CREB3,RPS3,SOD1,PLAGL2,PARL,ING2,HSPB1,WFS1,DDX3X,IVNS1ABP,HTRA2,TPT1,HIF1A,KDM1A,RAD9A,HSPH1,TMEM161A,UBQLN1,PLAUR,AKT1,BCL2L1,TRAP1,UBB,GNB2L1,GPX1,HERPUD1,BAX,XBP1,PARK7,SRC,USP47,FIS1,TXNDC12,CDKN2D,CLU,GRINA,PINK1…
GO_REGULATION_OF_CHONDROCYTE_DIFFERENTIATION	-0.477525	-1.18445	0.215686	0.306233	46	17	GLI2,AXIN2,GLI3,TGFBR1,SMAD3,CTNNB1,GLG1,LOXL2,SOX9,TRPS1,KIAA1715,POR,RELA,SNAI2,RARG,CTGF,BMP4
GO_ENDODERM_DEVELOPMENT	-0.431849	-1.18391	0.267606	0.306926	71	36	LEO1,CDC73,FN1,LAMB3,RTF1,HMGA2,CTR9,COL6A1,HSBP1,HNF1B,SMAD4,INHBA,BMPR1A,SMAD3,SMAD2,ITGA5,LAMC1,MMP14,CTNNB1,MMP15,EXT1,ITGAV,TGFB1,LAMA3,EPB41L5,BPTF,PAF1,ITGB5,COL7A1,DUSP5,LAMB1,MED12,KIF16B,DUSP1,DKK1,NOTCH1
GO_REGULATION_OF_CELL_MATRIX_ADHESION	-0.390549	-1.18281	0.273973	0.307923	90	54	EMP2,ROCK1,CASK,FMN1,PIK3R1,ADAM15,ROCK2,NF2,THBS1,PIK3CB,CLASP2,DLC1,PPM1F,CDK6,LIMS1,SERPINE1,SLK,PLEKHA2,RCC2,GSK3B,ITGB1BP1,MACF1,PLAU,SLC9A1,PHLDB2,CORO1C,SMAD3,SDC4,NF1,MMP14,SRC,MINK1,PTEN,RAC1,UTRN,S100A10,TSC1,PTK2,RASA1,CLASP1,ILK,CIB1,DAPK3,VEGFA,EPB41L5,PTPRJ,LDB1,CSF1,NINJ1,DDR1,BCAS3,BCL6,PRKCZ,RHOD
GO_RESPONSE_TO_COLD	-0.493563	-1.18292	0.328358	0.308014	43	21	HSPA2,HSPD1,RNF34,VGF,PRKAA1,PPARG,HSP90AA1,DNAJC3,CIRBP,ZNF516,LRP11,IMPDH1,EIF2AK4,ATP2B1,METRNL,NFKBIA,CSDA,SLC27A1,EIF2AK3,ADM,FOS
GO_NEGATIVE_REGULATION_OF_EPITHELIAL_CELL_MIGRATION	-0.430517	-1.18299	0.272727	0.308138	53	24	STRAP,MCC,HMGB1,PFN2,THBS1,CD63,DAB2IP,STC1,ITGB1BP1,PTPN23,PDCD10,RHOA,CORO1C,SYNJ2BP,APOE,CSNK2B,MAP2K5,SP100,TGFB1,NR2F2,TACSTD2,KLF4,NOTCH1,HDAC5
GO_NEGATIVE_REGULATION_OF_TRANSLATIONAL_INITIATION	-0.473406	-1.18257	0.360656	0.3083	22	18	EIF2S1,RBM4,EIF4EBP1,EIF2AK1,TPR,PAIP2,EIF4EBP2,FMR1,ATF4,EIF4EBP3,EIF3E,EIF2C2,EIF2AK4,RARA,EIF2B5,RPL13A,EIF2AK3,EIF2B4
GO_REGULATION_OF_SIGNAL_TRANSDUCTION_BY_P53_CLASS_MEDIATOR	0.351444	1.31655	0.105263	0.308482	162	99	RFC3,RFC4,SUPT16H,RFC2,BCL2L12,SPRED2,RMI1,RMI2,RPA1,TAF13,RFC5,TAF9B,TAF12,CDK2,TRIAP1,RNF34,EEF1E1,RFFL,RRN3,TOPBP1,SPRED1,TOP3A,MTA2,HIPK1,SSRP1,PSMD10,MDM2,KAT6A,TP53BP2,TPX2,PRKAA1,TP53,DNA2,TRIM24,MDM4,HNRNPK,NBN,EHMT1,NOC2L,MAPKAPK5,TAF2,PRMT5,DYRK1A,CSNK2A1,RPA2,TAF10,RAD17,RAD1,MUC1,RBBP7,SENP2,HDAC2,ING2,CDK5,TAF11,CHD3,MRE11A,TP53RK,HDAC1,MEAF6,PIN1,BRD7,KDM1A,RAD9A,UBA52,PPP1R13B,TBP,…
GO_POSITIVE_REGULATION_OF_MITOTIC_NUCLEAR_DIVISION	0.400976	1.31856	0.166667	0.308817	51	30	FBXO5,ESPL1,RANBP1,EREG,CDCA5,FAM178A,BIRC5,SMC5,PLK1,PHIP,UBE2C,TGFA,RB1,LRP5,ANAPC10,CUL3,PHB2,DLGAP5,H2AFY,NUSAP1,RAB1A,NSMCE2,GORASP1,PTEN,BECN1,TGFB1,SH2B1,GOLGA2,INSR,PDGFB
GO_MONOCARBOXYLIC_ACID_TRANSPORT	-0.437931	-1.18126	0.297297	0.30999	124	37	SLC16A4,ACACA,ACSL3,SLC1A4,SLC16A1,SLC5A6,PPARG,ANXA1,SLC25A17,SLC16A3,ABCD1,ACSL4,CPT1B,CPT1A,GOT2,CPT2,ABCD3,NF1,APOE,BSG,SLC10A3,NCOA1,SLC16A5,PLIN2,RXRA,SLCO1B3,ACSL1,SLC26A6,PPARD,SLC27A1,PPARA,SLC9A3R1,ABCC3,NCOA2,STARD10,ATP8B1,AKR1C1
GO_REGULATION_OF_INTERFERON_GAMMA_PRODUCTION	-0.46417	-1.18047	0.298507	0.31091	97	25	HLA-DPA1,C1QBP,HSPD1,HMGB1,HLA-DRB1,PTPN22,IFNAR1,ABL1,FADD,INHBA,ZFPM1,CD274,GATA3,CD276,GAS6,FZD5,RIPK2,RARA,AXL,IL18,ZC3H12A,TNFSF9,IL27RA,ISG15,HLA-A
GO_NEGATIVE_REGULATION_OF_TRANSFORMING_GROWTH_FACTOR_BETA_RECEPTOR_SIGNALING_PATHWAY	-0.381971	-1.18045	0.25	0.310933	66	41	CHST11,SMURF2,STRAP,HSPA5,CAV1,SKIL,LEMD3,PDPK1,SNX6,TGFBR1,PIN1,UBA52,MTMR4,UBB,SMAD3,BCL9L,SMAD2,RPS27A,EID2,GLG1,CAV2,ENG,SKI,STUB1,SNX25,ADAM17,ZNF451,TGFB1,SMURF1,PPM1A,TGFB1I1,SMAD7,SIRT1,VASN,CD109,DNM2,PMEPA1,FAM89B,PRDM16,TGFBR3,BAMBI
GO_OVULATION_CYCLE_PROCESS	-0.426697	-1.18016	0.246753	0.311428	88	33	FANCG,CASP2,EREG,SGPL1,VGF,UBE3A,HNRNPK,NRIP1,FANCF,SOD1,ARRB2,SMAD4,INHBA,BCL2L1,PLEKHA1,BAX,NCOA6,MMP14,PAM,EIF2B2,ICAM1,VEGFA,CTNNA1,FOXO3,SIRT1,EIF2B5,AHR,MLL4,STAT5B,BMP4,EIF2B4,ARRB1,ADAMTS1
GO_CELLULAR_RESPONSE_TO_LIGHT_STIMULUS	-0.386006	-1.18013	0.28	0.311444	91	50	PCNA,ACTR5,TRIAP1,EIF2S1,PIK3R1,POLH,MDM2,BAK1,PPID,DDB1,TP53,FBXW7,XPA,INO80,NOC2L,CUL4B,CRY2,HIF1A,KDM1A,TMEM161A,CASP9,RUVBL2,EP300,ATF4,PPP1R15A,BAX,POLD1,MAPK9,DDB2,USP47,CREBBP,YY1,XPC,NEDD4,GNB1,ZBTB1,TP73,USP28,EIF2AK4,N4BP1,PTPRK,STK11,PTGS2,SIRT1,CDKN1A,HYAL2,RDH11,MYC,CRIP1,HIST3H2A
GO_FC_EPSILON_RECEPTOR_SIGNALING_PATHWAY	0.326353	1.31314	0.111111	0.313194	142	92	CARD11,PSMC6,PSMB2,NRAS,NFATC2,PSMD1,PSMC3,NFATC3,PSMA4,UBE2N,PSMD14,PIK3R1,CALM3,PSMD12,UBE2D2,CALM1,PPP3CA,BCL10,PPP3CB,PSMD10,PSMD11,TAB3,PSMA2,PIK3CB,PSMB6,PSMA5,PIK3R2,TAB2,PSME3,CALM2,PSMD6,GRB2,PSMB3,MAPK1,SKP1,PPP3R1,VAV2,PSMD8,PDPK1,FBXW11,PSMC1,UBE2D1,PSMF1,PSMD7,PSMA7,PSMB1,PSMC4,SYK,CHUK,CUL1,PSME4,PSMC2,BTRC,PSMD9,SHC1,TAB1,NFKB1,PSMB7,PSMD2,MAPK3,PSMD13,UBA52,PAK1,PAK2,PSMA6,PLCG1,P…
GO_MONOSACCHARIDE_METABOLIC_PROCESS	-0.35951	-1.1788	0.164557	0.313289	202	91	FUCA1,GPD2,FABP5,G6PC3,DAK,PDHA1,DLAT,TALDO1,SLC25A10,SLC23A2,RPE,MDH1,GAPDH,PGAM1,SORD,PRKAA1,SLC25A11,GCLC,MDH2,CHST15,SERP1,SLC25A13,LRP5,FUCA2,NUDT5,FUT8,BRAT1,MAN2B2,AIMP1,AKT2,UGT8,SLC2A1,MPI,CPT1A,POFUT2,DCXR,GAA,GOT2,ENO1,USF1,AKT1,POFUT1,CYB5A,ATF4,MAPK14,GSTO1,PMM1,PIK3CA,MAN2A1,GPI,GNPDA1,PCK2,B4GALT1,PDK2,GOT1,PGD,GALK1,SLC25A1,MAN2A2,AKR1A1,PFKL,BAD,INPPL1,WDTC1,ALDOC,GLB1,PGK1,HK2,S…
GO_CENTRAL_NERVOUS_SYSTEM_DEVELOPMENT	-0.319746	-1.17809	0.12766	0.314224	872	347	SEPP1,GRHL2,HOXC10,BYSL,HRSP12,UQCRQ,PSMG1,CASP2,CASP3,TRA2B,NRP1,E2F1,ACSL3,ACTB,RRM1,GLI2,ARF4,PHLPP2,ATIC,EZH2,PYGO2,YWHAE,FRS2,RAC3,CDC42,RBFOX2,HSPA5,COX17,ACVR1B,HNRNPD,NDUFS3,NDST1,MEN1,ZNF430,STIL,ARCN1,SATB2,PRKDC,PAFAH1B2,B3GNT5,RAN,CALM3,EED,NDRG2,ATP2B4,SPTBN2,CALM1,DNMT1,PKD2,SSBP3,UTP3,PTPN11,COX6B1,IFT122,CDK5RAP2,YWHAQ,MDK,NF2,WWP1,ASPM,BAK1,YWHAH,GART,HPRT1,SPATA5,PSEN1,NCKAP1,FZ…
GO_POSITIVE_REGULATION_OF_PROTEIN_DEACETYLATION	-0.466523	-1.17767	0.285714	0.314599	18	15	TP53,DYRK1A,C6orf89,FNTA,NIPBL,BRMS1,SREBF1,AKAP8,CTBP1,PML,TGFB1,VEGFA,AKAP8L,PRKD2,BCL6
GO_REGULATION_OF_ALPHA_BETA_T_CELL_DIFFERENTIATION	-0.474787	-1.17752	0.30303	0.314613	46	16	HMGB1,ITPKB,ANXA1,HLX,SYK,GLI3,PNP,RC3H1,AP3B1,GATA3,IL4R,RIPK2,RARA,AP3D1,BCL6,PRKCZ
GO_POSITIVE_REGULATION_OF_HYDROLASE_ACTIVITY	-0.31756	-1.17677	0.08	0.315189	905	424	DAPK1,RTN4R,PLEKHG1,UHRF1,PCNA,WNT11,TBC1D5,THY1,HSPA2,RANBP1,CASP2,CASP3,EREG,CTSH,LAMTOR2,TNFRSF10B,HSPD1,ARF4,EZH2,GAPVD1,FRS2,IQGAP3,DENND4A,HMGB1,HSPA5,MSH2,PGAM5,VCP,RAB3IP,ARHGEF19,TRAPPC1,PLEKHG3,HBEGF,USP6NL,HIP1,AXIN2,AIFM1,EVI5L,PSMD14,IRS1,ARL1,FAM13B,HMGB2,ERRFI1,MYO9A,DEPDC1,TBC1D24,PFN2,RABIF,DNAJA3,FN1,AGFG2,ADRM1,CALM3,SSBP1,INPP5B,ARHGEF11,SPTBN2,LPAR2,CAV1,NCK1,REST,DNAJB11,ITG…
GO_POSITIVE_REGULATION_OF_EPITHELIAL_TO_MESENCHYMAL_TRANSITION	-0.462113	-1.17678	0.30303	0.315364	34	20	EZH2,COL1A1,AXIN2,HDAC2,WWTR1,SMAD4,SMAD3,BCL9L,SMAD2,CTNNB1,TCF7L2,GCNT2,TGFB1,TGFB1I1,EPB41L5,SNAI1,SDCBP,DAB2,BAMBI,NOTCH1
GO_ENTRAINMENT_OF_CIRCADIAN_CLOCK	-0.474423	-1.17647	0.287879	0.31562	26	18	PPP1CC,RBM4,TP53,ARNTL2,PPP1CA,CLOCK,CRY2,GNAQ,FBXL3,GNA11,PML,PPP1CB,MTA1,BHLHE40,NR2F6,SIK1,PER1,ID2
GO_POSITIVE_REGULATION_OF_JUN_KINASE_ACTIVITY	-0.422036	-1.17594	0.304348	0.315826	63	34	ZAK,DBNL,SASH1,MAP3K9,PTPN1,MDFIC,GAB1,DAB2IP,MUL1,SYK,RPS3,MAP3K6,MAP3K2,MAP4K5,PAK1,DAXX,PKN1,RIPK1,SPAG9,PTPLAD1,MAP3K11,DVL2,TAOK3,MAP4K2,DVL3,MAP2K7,AXIN1,FZD5,KIAA1804,ARHGEF5,MAP3K5,MAPK8IP3,MAP3K10,MDFI
GO_REGULATION_OF_POTASSIUM_ION_TRANSMEMBRANE_TRANSPORT	-0.482152	-1.17604	0.254545	0.315962	61	16	YWHAE,CAV1,AKAP9,STK39,RNF207,WWP2,NEDD4,CAB39,VAMP2,ATP1B1,OXSR1,NEDD4L,SUMO1,ATP1B3,DNM2,ANO6
GO_NEGATIVE_REGULATION_OF_JNK_CASCADE	-0.444331	-1.17568	0.327869	0.316085	33	21	F2RL1,MEN1,ZMYND11,PTPN22,DNAJA1,GSTP1,PAFAH1B1,AKT1,AIDA,ITCH,GPS2,PINK1,TAOK3,DUSP3,TP73,HIPK3,PDCD4,DUSP10,NCOR1,HDAC3,PER1
GO_REGULATION_OF_FAT_CELL_DIFFERENTIATION	-0.386845	-1.17507	0.231884	0.316785	106	53	C10orf116,TRIB3,E2F1,WDFY2,MSX2,TRIB2,JAG1,PPARG,FTO,CREB1,LRP5,CCDC85B,CARM1,KLF5,STK3,ARNTL,MTOR,WWTR1,CREBL2,SORT1,AKT1,MEX3C,ZFPM2,STK4,MAPK14,SMAD3,ZFPM1,XBP1,GATA3,SIRT2,TMEM64,HDAC6,CCRN4L,TGFB1,TGFB1I1,AXIN1,ASXL1,PTGS2,SIRT1,METRNL,DUSP10,SH3PXD2B,SNAI2,SAV1,PPARD,NR1D1,ASXL2,ZC3H12A,ZNF385A,GATA2,PRDM16,INSIG1,ID2
GO_PEPTIDYL_TYROSINE_MODIFICATION	-0.360936	-1.17477	0.2375	0.31697	186	72	FRK,MELK,EREG,MST1R,BAZ1B,ABI2,HBEGF,FGFR1OP,SGK223,ZMYM2,HSP90AA1,TRIM24,TYK2,ABL1,CLK3,DYRK1A,MET,CSK,SYK,ABL2,PEAK1,RYK,TTK,FGFR1OP2,CDC37,MAPK3,EPHA2,CLK1,EGFR,TRIM27,TYRO3,CAMKK2,YES1,SRC,CSF2,EPHB2,MAP2K5,LYN,MAP2K1,EPHB4,JAK1,TWF1,PRKCD,PTK6,ABI1,CUX1,PTK2,TNK2,SCYL1,MAP2K4,WEE1,MAP2K7,CLK2,MAP2K3,BCR,RIPK2,IGF1R,MAP2K2,AXL,EIF2AK2,LIF,PTPN6,DDR1,STAT5B,STK16,INSR,CSF2RA,TESK1,ERBB3,ERBB2,…
GO_AUTOPHAGOSOME_ORGANIZATION	-0.438956	-1.17471	0.245902	0.317048	44	27	RAB23,ATG3,PSEN1,MAP1LC3A,TRAPPC8,ATG12,ATG2B,MFN2,WIPI2,STX17,MAP1LC3B2,ATG16L1,ATG5,RAB1A,ATG4B,GABARAPL2,ATG2A,BECN1,RB1CC1,ATP13A2,WDR45L,C12orf44,TP53INP2,WIPI1,ATG14,ATG9A,GABARAPL1
GO_PHOSPHATIDYLCHOLINE_METABOLIC_PROCESS	0.378169	1.30587	0.0909091	0.317632	64	28	CDS1,PLBD1,FABP5,DBI,PCYT1A,SLC44A2,LPCAT2,ABHD3,PLA2G16,LPCAT3,MBOAT2,LPIN1,PLA2G12A,PLA2G4B,AGPAT6,SLC44A1,MECP2,CHPT1,LPIN2,LPCAT4,LPCAT1,PLA2G15,CHKB,PNPLA6,CHKA,CEPT1,SLC27A1,SLC44A5
GO_REGULATION_OF_ENDOTHELIAL_CELL_APOPTOTIC_PROCESS	-0.462387	-1.1737	0.313433	0.318247	42	18	NFE2L2,THBS1,ABL1,SERPINE1,BRAF,PRKCI,XBP1,TNFAIP3,GATA3,ICAM1,GAS6,MAPK7,SEMA5A,TNIP2,ANGPTL4,COL18A1,ANO6,BMP4
GO_TISSUE_MIGRATION	-0.400612	-1.17279	0.257143	0.319187	84	40	GRHL2,FERMT1,S100A2,NRP1,EMP2,ANLN,HMGB1,EFNB2,PTPN11,RAB13,PKN2,MYH9,TGFBR1,AMOT,SRF,GIPC1,RHOA,GPX1,PIK3CA,PKN1,LOXL2,KRT16,EPHB4,PTEN,PKN3,CORO1B,PTK2,ITGB1,PLEKHG5,VEGFA,EPB41L5,PLXND1,SCARB1,PPARD,CYP1B1,STAT1,NOV,ID1,NR4A1,S100P
GO_POSITIVE_REGULATION_OF_G1_S_TRANSITION_OF_MITOTIC_CELL_CYCLE	0.459976	1.30179	0.125	0.320761	24	16	CDC6,CDC45,MDM2,NACC2,ANXA1,PLRG1,APEX1,CUL4B,DDX3X,RDX,MEPCE,CREBBP,ANKRD17,UBE2E2,CUL4A,CDK10
GO_TOXIN_TRANSPORT	0.374633	1.30599	0.153846	0.321054	36	25	NRP1,SCFD1,MTMR12,CCT3,HSPA5,CCT5,CCT4,TCP1,TRIP4,LRP6,COPZ1,DNAJA1,ATP6V0A1,CCT8,ANTXR2,ARID1A,BNIP3,CCT2,CCT7,GGA1,CD274,COPB2,MFSD10,CRTC2,RAB43
GO_POSITIVE_REGULATION_OF_GLUCOSE_METABOLIC_PROCESS	-0.484744	-1.17085	0.293103	0.321467	36	15	HMGB1,WDR5,IRS1,DGAT2,ARPP19,SMEK2,KAT2B,AKT2,AKT1,SRC,SLC45A3,IRS2,PMAIP1,PPARA,INSR
GO_NEGATIVE_REGULATION_OF_RESPONSE_TO_EXTRACELLULAR_STIMULUS	-0.443847	-1.1699	0.283582	0.322738	36	22	SCFD1,VPS13C,CHMP4A,FEZ2,PHF23,CHMP4B,UBQLN4,MTOR,UBQLN1,PINK1,NENF,TSC1,CLN3,QSOX1,TSPO,NRBP2,KANK2,BBS2,KIAA0226,SNAI2,PPARA,NPC1
GO_POSITIVE_REGULATION_OF_NEURON_PROJECTION_DEVELOPMENT	-0.369413	-1.16921	0.240506	0.323386	232	104	ENC1,DPYSL3,NRP1,EZH2,ADNP,TWF2,SNX3,RRN3,FN1,ZMYND8,SKIL,SETX,CRABP2,PSEN1,PTK7,KIDINS220,UBE2V2,OPA1,FBXO31,HNRNPK,DAB2IP,FBXO38,IST1,ATF1,KAT2B,MUL1,OBSL1,VLDLR,ABL2,PAFAH1B1,GSK3B,MARK2,MACF1,MTOR,TMEM30A,FMR1,SEMA7A,BRAF,SRF,CAMK1D,PRKCI,ARF1,EP300,RHOA,GOLGA4,PPP2R5B,RAB21,APOE,LRP8,TNFRSF12A,PLXNB2,BMPR2,FAM134C,EEF2K,LYN,MAP2K1,CAPRIN1,COBL,RAB11A,SPHK1,MAP1B,ITGA3,FIG4,ARHGAP35,CBFA2T2,I…
GO_EMBRYONIC_SKELETAL_SYSTEM_MORPHOGENESIS	-0.419	-1.16834	0.31746	0.32457	93	31	GRHL2,CHST11,NDST1,MTHFD1,SATB2,SLC39A3,DLG1,FLVCR1,SETD2,GLI3,TGFBR1,NIPBL,HOXB6,MTHFD1L,SMAD3,SMAD2,MMP14,CTNNB1,RDH10,SLC39A1,HOXB7,EIF4A3,SIX4,TULP3,AXIN1,TFAP2A,HOXB5,MED12,BMP4,MDFI,BMP7
GO_ENDOSOME_TO_LYSOSOME_TRANSPORT	-0.446581	-1.16812	0.257576	0.324858	42	30	SCYL2,VPS33B,KIF13A,VPS4B,MGRN1,HMGXB4,VPS33A,VPS39,VPS41,TRAK1,M6PR,SNAPIN,SORT1,VPS18,RAB12,AKTIP,SNX16,RHOB,SNX27,VPS16,RAB7A,VAMP7,TSG101,CHMP5,HOOK3,HOOK2,VPS11,ATG14,DENND3,CDX2
GO_AMINOGLYCAN_METABOLIC_PROCESS	-0.380647	-1.16705	0.26087	0.326394	166	61	CLN6,FUCA1,B4GALT6,B3GNT2,CHST11,SDC1,NDST1,MKI67,CHST7,IMPAD1,UST,EXTL2,B3GALT6,CHID1,CHST15,SDC3,ST3GAL1,UGDH,AKT1,B4GALT4,SLC9A1,CHPF,SDC4,B4GALT1,CTBS,ABCC5,XYLT2,HS6ST1,HGSNAT,ST3GAL4,CSGALNACT2,EXT1,HSPG2,GCNT2,GUSB,B3GAT3,B4GALT2,TGFB1,CHSY1,GLB1,HS2ST1,GLCE,GALNS,AGRN,CHPF2,B4GALT5,ACPL2,NDST2,HYAL2,IDS,B4GALT3,CHST14,HEXB,GALNT5,DSEL,PIM1,SGSH,GNS,B3GNT3,GPC1,KIAA1199
GO_REGULATION_OF_CELL_SIZE	-0.372123	-1.16631	0.213333	0.327029	172	84	RTN4R,CLCN3,NRP1,WDR36,IQGAP3,ADNP,TWF2,RNF6,AQP3,FN1,ANXA7,E2F4,CRABP2,CLASP2,HSP90AA1,CREB1,ABL1,VAV2,CDK4,IST1,HSP90AB1,ADD1,KCNN4,CLNS1A,CDK5,PAFAH1B1,RDX,GSK3B,AMOT,HIF1A,SEMA4B,MACF1,MTOR,SEMA7A,SRF,TTL,AKT1,EP300,MSN,GOLGA4,RAB21,APOE,RAP1GAP2,TNFRSF12A,BMPR2,SPG20,RAB11A,PTEN,MAP1B,RAC1,RTN4,PLXNA1,AKT1S1,TSC1,LIMK1,OGT,PLXNA2,SEMA5A,RPTOR,RB1CC1,ILK,WDTC1,VEGFA,CTTN,EZR,SEMA4D,PLXND1,NDE…
GO_REGULATION_OF_PEPTIDYL_THREONINE_PHOSPHORYLATION	-0.461598	-1.16611	0.309859	0.327143	37	24	SPRED2,PLK1,CALM3,SPRED1,CALM1,CALM2,MAPK1,GSK3B,INPP5K,PPP1R15A,UBE2K,SPHK1,PARD3,CAB39,SPRY2,SIRT2,OGT,TGFB1,SMAD7,AXIN1,RIPK2,DDIT4,KIAA1199,BMP7
GO_REGULATION_OF_CARBOHYDRATE_CATABOLIC_PROCESS	-0.459293	-1.16634	0.3	0.327186	42	18	HMGB1,PGAM1,PRKAA1,GSK3A,PPP1CA,ECD,HIF1A,HDAC4,SIRT6,STAT3,OGT,PPP1CB,ARNT,NCOR1,PPARA,INSR,DDIT4,PPP1R3B
GO_ORGANONITROGEN_COMPOUND_CATABOLIC_PROCESS	-0.329589	-1.16547	0.2	0.327921	343	134	FUCA1,PRODH,HMOX1,UNG,NUDT15,TDG,CTSH,SDC1,PPAT,HSD17B10,APOBEC3C,VCP,SHMT1,PDE8A,MCCC2,MTRR,HMOX2,SGPL1,DLD,OGG1,DUT,PDE7A,SMPD4,GALC,HPRT1,ACAD8,ASL,CHID1,MBD4,ECE1,ALDH7A1,BCAT2,ITPA,DERA,SDC3,IDE,IVD,AOX1,APOBEC3G,ABHD12,BCKDK,GPT2,OGDH,PCBD1,DTD1,GOT2,PPT1,PDXP,MAOB,NT5C3,BCKDHB,AHCY,PNP,SLC9A1,BCAT1,HIBADH,GPX1,ADO,PCYOX1,SDC4,HINT1,ACAT1,GBA,OAT,SLC44A1,GLUD1,ERAP1,CTBS,LTA4H,COMT,PDE2A,NU…
GO_NEGATIVE_REGULATION_OF_STRESS_ACTIVATED_PROTEIN_KINASE_SIGNALING_CASCADE	-0.456604	-1.16511	0.267606	0.328419	41	27	F2RL1,MEN1,ZMYND11,PTPN22,DNAJA1,GSTP1,DLG1,FOXM1,PAFAH1B1,HSPH1,AKT1,AIDA,ITCH,GPS2,PINK1,TAOK3,IGBP1,DUSP3,TP73,EZR,HIPK3,PDCD4,DUSP10,NCOR1,MYC,HDAC3,PER1
GO_RESPONSE_TO_REACTIVE_OXYGEN_SPECIES	-0.35551	-1.16487	0.27381	0.328618	191	106	UCP2,HMOX1,CASP3,CDK1,SDC1,EZH2,APTX,CCNA2,COL1A1,GPX8,HNRNPD,CDK2,AIFM1,P4HB,TXN2,GSR,FN1,PPP5C,ROMO1,PKD2,MDM2,SETX,BAK1,NFE2L2,PRDX6,PRKAA1,PRDX5,MTR,ANXA1,TPM1,ABL1,APEX1,GSTP1,EGLN1,PRDX3,CYCS,RPS3,SOD1,HDAC2,SHC1,GSK3B,HIF1A,TXN,ECT2,OLR1,BNIP3,PLEKHA1,PDCD10,EP300,TXNIP,GPX1,PRDX2,FOSL1,PARK7,STK24,SRC,PXN,APOE,PDK2,F3,LDHA,CAT,TNFAIP3,SPHK1,ERO1L,TXNRD2,RHOB,PRKCD,MPV17,ADPRHL2,FAS,HDAC6,…
GO_REGULATION_OF_GLIOGENESIS	-0.3839	-1.16376	0.28	0.329741	90	39	ETV5,CDK1,EZH2,PRPF19,UFL1,TNFRSF21,NF2,PPARG,CREB1,WDR1,PRMT5,HDAC2,RHEB,MTOR,PRKCI,NF1,CTNNB1,LYN,SKI,SIRT2,CLCF1,MECP2,IL6ST,RNF10,ATF5,CERS2,TSPO,TP73,MBD1,LIF,DUSP10,CSF1,RELA,SLC45A3,BMP4,SERPINE2,NOTCH1,SPINT1,ID2
GO_IMMUNE_SYSTEM_DEVELOPMENT	-0.315651	-1.16336	0.130435	0.330378	582	247	DHRS2,MELK,RPL22,CARD11,LIG1,UNG,RRS1,PARP1,CASP3,LIG3,CIAPIN1,EXOSC3,HSPD1,F2RL1,ANLN,ITFG2,VPS33B,HMGB1,CDC42,MSH2,CCNB2,EBP,MAEA,HMGB2,PRKDC,GLO1,PIK3R1,NBEAL2,DNAJA3,SGPL1,TOP2A,REST,ITPKB,RNF168,MAD1L1,ATPIF1,RPS14,PPP3CB,SSBP3,HIPK1,PTPN11,JAG1,ASH2L,BAK1,KAT6A,SLC11A2,CBFB,CDK13,ANXA2,PSEN1,GLRX5,PPARG,ERCC2,RB1,SBDS,PTPN22,TUSC2,CMTM7,LRP5,MAPK1,VPS33A,ANXA1,HNRNPK,EIF2AK1,CDK6,ROGDI,NBN,…
GO_REGULATION_OF_MEMBRANE_LIPID_DISTRIBUTION	-0.450794	-1.16297	0.269841	0.330509	37	15	ABCA1,TRIAP1,RFT1,PRELID1,KCNN4,ATP8B2,TMEM30A,ATP11B,ATP11C,ATP11A,PRKCD,PLSCR3,ANO6,PLSCR1,ATP8B1
GO_REGULATION_OF_ENDOCYTOSIS	-0.339006	-1.16306	0.216867	0.330552	199	103	TBC1D5,CALR,TSPAN1,F2RL1,SCYL2,HMGB1,AP2S1,HIP1,SNX3,EPN2,ATAD1,CAV1,FLOT1,TOR1A,SYT7,PICK1,PIK3CB,CD63,ANXA2,ZFYVE16,PPARG,PTPN1,CBLL1,HNRNPK,VPS28,MIB1,ABL1,SERPINE1,UBQLN2,SNX17,CSK,SYK,CBL,ABL2,LMAN2,PACSIN2,MTMR2,ARRB2,RAB27A,CAMK1D,RAB5A,PPT1,ARF1,RAB5C,GNB2L1,ITGA2,RAB21,SYNJ2BP,SRC,CD2AP,BTBD9,EHD4,LRSAM1,SNX12,LDLRAP1,PICALM,EEF2K,PACSIN3,CD47,PTEN,RAC1,ARFGAP1,ACTN4,AHI1,ANKFY1,WASL,RAP…
GO_PRODUCTION_OF_MOLECULAR_MEDIATOR_OF_IMMUNE_RESPONSE	0.433282	1.29173	0.157895	0.334023	65	21	UNG,MR1,EXOSC3,HSPD1,MSH2,PRKDC,RNF168,HLA-DRB1,NBN,DLG1,CTNNBL1,MSH6,LIG4,TRAF3IP2,GALNT2,PMS2P5,FAS,GAS6,TCF3,SWAP70,SIRT1
GO_CELLULAR_RESPONSE_TO_HORMONE_STIMULUS	-0.321995	-1.15986	0.195652	0.334791	552	277	IGFBP2,TRIB3,UCP2,CDC6,PIK3R3,CALR,RBM14,ACACA,PARP1,CTSH,PIAS2,MAX,ADCY3,CCNA2,PPAT,THRAP3,RBFOX2,MSX2,HNRNPD,CDK2,ATP6V1H,AP3S1,MEN1,AIFM1,RAB10,IRS1,SFR1,ERRFI1,PRKDC,PIK3R1,RAN,FN1,ASS1,ADCY7,CAV1,REST,ATP6V1D,GRB10,CDC5L,MED13,ROCK2,PTPN11,UBE2L3,APRT,MDM2,CBX3,RNF4,PIK3C2A,YWHAH,AACS,H2AFZ,PRKAA1,EGLN2,PHIP,SAFB,TRIP4,PIK3R2,LATS1,ATP6V1A,PPARG,PHB,PTPN1,RB1,RAB13,GRB2,ATP6V0E1,UBE3A,PRKAR2…
GO_MACROAUTOPHAGY	-0.320809	-1.15876	0.27381	0.336436	281	157	HIST1H3B,HIST1H3C,HIST1H3A,FANCC,TBC1D5,RFWD3,SNRPD1,CHAF1B,SNRPF,LAMTOR2,RAB23,VPS33B,ATG3,SLC1A4,BLOC1S1,EIF2S1,FAM13B,TXLNA,SNAP29,ATPIF1,TOMM22,VAMP8,LAMTOR1,MDH1,TOMM7,CHMP3,PRKAA1,TMEM39A,TOMM6,PSEN1,RRAGA,LSM4,GABARAP,MAP1LC3A,TRAPPC8,HIST1H3E,ATG12,MFN1,ATG2B,VPS33A,NUP93,KRT15,FGFBP1,FXR2,FANCF,NDUFB9,MFN2,LAMTOR3,YIPF1,IST1,MRPS10,TOMM40,WIPI2,SNRPB,ALPK1,STX17,TOMM20,PEX13,HIST1H3J,TOM…
GO_CELLULAR_RESPONSE_TO_KETONE	-0.403609	-1.15833	0.287879	0.336995	73	37	DCPS,ACACA,ADCY3,AIFM1,ERRFI1,FN1,ASS1,CDC5L,ROCK2,CBX3,AACS,PRKAA1,PPARG,HNRNPK,FECH,TFAP4,NDOR1,HNRNPU,SRD5A1,CASP9,AKT1,EP300,MSN,SRC,HMBS,GNB1,ELK1,GAS6,TGFB1,KLF9,KLF6,ATP2B1,KLF4,ADAMTS1,FBXO32,AKR1B1,ADCY6
GO_ALPHA_AMINO_ACID_METABOLIC_PROCESS	-0.349814	-1.15686	0.310811	0.338825	229	97	PRODH,DHFR,ODC1,ICMT,ENOPH1,ATIC,PPAT,AASDHPPT,MTHFD2,SHMT1,NIT2,MTHFD1,CAD,MCCC2,MTRR,GFPT2,P4HB,ASS1,DLD,PYCR2,SEPHS2,DNMT1,ATPIF1,SLC25A32,TYMS,GART,EGLN2,ACAD8,GMPS,ALDH18A1,ASL,NAGS,GGH,CTPS2,GCLC,PSPH,MTR,FPGS,PFAS,ALDH7A1,GCLM,EGLN1,IVD,GFPT1,ABHD12,GPT2,PYCR1,EIF2B1,MTHFD1L,OGDH,APIP,PCBD1,MUT,ADI1,DTD1,GOT2,AZIN1,AHCY,CKMT1A,P4HA1,HIBADH,ADSS,SLC6A8,OAT,GLUD1,ASNS,DDAH1,EIF2B2,GOT1,SMS,E…
GO_SECOND_MESSENGER_MEDIATED_SIGNALING	-0.370781	-1.15642	0.27027	0.339227	160	51	NFATC2,ADCY3,CALM3,ADCY7,RCAN3,CALM1,PPP3CA,PPP3CB,PDE7A,PPP2CA,CALM2,PPP3R1,ATP2A2,PDPK1,PPP1R9B,PLA2G4B,MCU,EIF4EBP2,ADCY9,PLCG1,EGFR,SLC9A1,HDAC4,GSTO1,DGKQ,CAMKK2,APOE,SOX9,PDE2A,FIS1,DDAH1,SPHK1,NUDT4,MAPK7,NDUFS4,GPR126,ITPR1,PRKACA,PPP2R1A,ATP1B1,ITPR3,LPHN1,IL8,ASPH,BCAP31,DGKD,EIF2AK3,SLC9A3R1,DMPK,ADM,ADCY6
GO_ACTIN_FILAMENT_BASED_PROCESS	-0.317894	-1.15644	0.21875	0.339407	450	221	PKP2,CDC42BPG,CDC42BPA,CALR,DPYSL3,EMP2,TPM3,EPB41L1,ACTR3,MYO1B,ROCK1,RAC3,CDC42,ABI2,FMN1,TNNT1,ARPC5L,ACTG1,RAN,PFN2,FRYL,CXCL1,ARHGEF11,CAPZB,NCK1,ARHGEF2,ROCK2,SHROOM1,NF2,CDC42BPB,PRKCDBP,CAP1,PLS1,ARPC1A,PTK7,FMNL2,LLGL1,PTPN1,ARPC3,RAB13,DLC1,ARPC2,FAT1,NUP155,MSRB2,CNN2,CFL1,SYNE2,FNBP1L,ANXA1,TPM1,EPB41L2,TPM4,WDR1,PAWR,MYH10,BAIAP2L1,ABL1,WASF2,HSP90B1,CUL3,PDPK1,ANTXR1,DLG1,RACGAP1,CN…
GO_MYELOID_LEUKOCYTE_MEDIATED_IMMUNITY	-0.503878	-1.15622	0.326923	0.339475	43	16	VAMP8,TUSC2,S100A13,SPON2,MLL5,JAGN1,STXBP3,SNAP23,LYN,ADAM17,PI4K2A,VAMP7,VAMP2,STXBP2,GATA2,ANXA3
GO_TRNA_TRANSPORT	-0.414792	-1.15606	0.311475	0.339503	34	27	NUP188,NUP43,POM121C,NOL6,RAN,NUP205,NUP107,AAAS,NUP160,NUP214,NUP155,NUP93,NUP153,TPR,TMEM48,NUPL2,NUPL1,POM121,RAE1,NUP85,TOMM20,NUP54,XPOT,RANBP2,NUP98,NUP50,NUP210
GO_RIBOSOME_ASSEMBLY	0.357283	1.28656	0.08	0.340711	54	44	MRPS11,RPF1,C1QBP,RPL23A,DDX28,MRPL20,BRIX1,RRP7A,MRTO4,RPL6,NIP7,RPS14,BMS1,RPL11,PWP2,SBDS,MTERFD2,RPF2,ERAL1,RSL24D1,MPV17L2,MRPL11,RPS10,EIF6,RPL24,DDX3X,TSR1,RPL38,RPL5,NPM1,RPS15,MRPS7,RPL3,RRP7B,ABT1,NSUN4,EFTUD1,RPL10,RPS5,PPAN,EIF2A,RPL12,RPS27,RPS19
GO_REGULATION_OF_CELL_SHAPE	-0.379393	-1.15479	0.277778	0.340876	139	73	PALM2,CDC7,LIMD1,FN1,FERMT2,BRWD3,ANXA7,CDC42EP1,PHIP,PRPF40A,CDC42SE1,DLC1,ANXA1,TPM1,MYL12B,MYO10,MYH10,DLG1,CDC42SE2,MYH9,BRWD1,TAOK2,CSNK1G1,RDX,PARVA,S100A13,CYFIP1,RHOU,CFDP1,CDC42EP3,MSN,CSNK1A1,GNA12,SH3KBP1,SEPT7,GNA13,PLXNB2,WIPF2,FMNL3,ARHGAP18,ARAP1,ARHGEF18,VRK2,CSNK1G2,DIAPH1,ARHGAP35,ICAM1,FGD6,VRK1,MKLN1,PTK2,RASA1,ARAP3,BAIAP2,CSNK1D,PLXNB1,DAPK3,VEGFA,EPS8,RHOQ,EZR,VRK3,DAG1,SEM…
GO_REGULATION_OF_GENE_SILENCING	-0.406287	-1.15494	0.318182	0.340895	52	37	HIST1H3B,HIST1H3C,HIST1H3A,CDC45,UHRF1,ATAD2,CDK2,LIMD1,DNMT1,ASF1A,FXR1,HIST1H3E,MIER1,XPO5,HIST1H3J,H2AFY,FMR1,UHRF2,SIN3A,HIST1H3D,HMGA1,NCOR2,PUM1,TRIM28,PUM2,PHF8,STAT3,DND1,TGFB1,PHF2,SIRT1,ADAR,NCOR1,ZC3H12A,HIST1H3I,HIST1H3G,HIST1H3F
GO_THYMOCYTE_AGGREGATION	-0.463079	-1.15394	0.308824	0.341878	45	25	CARD11,PRKDC,DNAJA3,ITPKB,CDK6,GLI3,RPS6,FADD,LIG4,SRF,ATG5,ZFP36L2,CTNNB1,GATA3,FAS,ADAM17,JMJD6,FZD5,ZBTB1,STK11,B2M,STAT5B,ZFP36L1,FZD7,JAG2
GO_POSITIVE_REGULATION_OF_PROTEIN_SERINE_THREONINE_KINASE_ACTIVITY	-0.343146	-1.15373	0.227273	0.341967	289	145	CDC6,HSPA2,CDK1,TNFRSF10B,EZH2,MST1R,FRS2,IQGAP3,ZAK,CALM3,ATP2B4,CALM1,PKD2,DBNL,RALB,PTPN11,PSMD10,ERP29,TAB3,TNFRSF10A,THBS1,SASH1,PRKAA1,PIK3CB,PPP2CA,CCNH,PSEN1,MAP3K9,TGFA,TAB2,CCNT2,PTPN1,CALM2,MAPKAPK3,STRADA,CCND3,CCNL1,MAPK1,COPS8,MDFIC,CCND1,GAB1,MAPKAPK5,CCNC,DAB2IP,HSP90AB1,DUSP7,CSK,MUL1,SYK,RPS3,SOD1,GADD45A,ZFP91,MAP3K6,SHC1,STK3,TAB1,PDGFA,MAPK3,MAP3K2,MAP4K5,UBA52,PAK1,ADORA2B,D…
GO_GERM_CELL_DEVELOPMENT	0.305615	1.28724	0.04	0.342801	209	72	FBXO5,ETV5,FANCG,HSPA2,TRIP13,EREG,SLIRP,SMARCA4,PYGO2,NSUN2,MSH2,DEAF1,HMGB2,RAN,DLD,PANK2,PABPC1L,STRBP,DDX20,TIAL1,ASPM,OSBP2,SMAD5,CCNB1,ING2,TTLL5,PSME4,PAFAH1B1,UBE2B,RPS6,MTOR,CCNB1IP1,AKT1,BCL2L1,CELF1,TBPL1,FNDC3A,SRPK1,TBC1D20,BAX,RPS6KB1,RNF2,SRC,CEP57,CTNNB1,MLL2,KIAA0196,PAQR7,ACVR1,PAQR5,KDM3A,CDC25B,AFF4,DND1,ODF2,PRKACA,QKI,CIB1,FOXO3,WDR81,ABHD2,STK11,RARA,SLC26A6,MLL4,BBS2,UBE2J…
GO_EMBRYONIC_CRANIAL_SKELETON_MORPHOGENESIS	0.41405	1.28524	0.111111	0.342964	46	21	GRHL2,CHST11,NDST1,MTHFD1,SLC39A3,SETD2,TGFBR1,NIPBL,MTHFD1L,SMAD3,SMAD2,MMP14,CTNNB1,RDH10,SLC39A1,EIF4A3,SIX4,TULP3,TFAP2A,MED12,BMP4
GO_REGENERATION	-0.37179	-1.15114	0.28	0.345137	161	72	UCP2,DHFR,CDK1,ATIC,EZH2,CCNA2,PPAT,CDK2,CAD,MKI67,PRPS1,CALU,CAV1,ADAM15,PTPN12,BAK1,TYMS,PPARG,POU2F1,NCL,NRF1,MTR,FPGS,ANXA1,MTPN,EIF4A1,CCND1,TNC,CDK4,PRMT5,CCNB1,GSTP1,LPIN1,SHC1,SEPN1,PLAU,NOTCH2,GJA1,MAPK14,GPX1,APOE,CAST,HMBS,GSN,UPF2,RAP1A,FAS,GAS6,SRSF5,SOX15,CFLAR,TGFB1,TSPO,IGF2R,CTNNA1,RXRA,LIF,PTPRF,MED1,CDKN1A,LAMB2,NINJ1,ULK1,DDR1,PTPRU,NOV,ANXA3,TGFBR3,NOTCH1,FZD7,ADM,KLK6
GO_REGULATION_OF_RESPONSE_TO_OXIDATIVE_STRESS	-0.417282	-1.15003	0.310345	0.346373	65	36	DHFR,SESN2,P4HB,SFPQ,NFE2L2,FBXW7,FUT8,MET,SOD1,HSPB1,PYCR1,HTRA2,HIF1A,HSPH1,SEPN1,TXN,UBQLN1,AKT1,ATF4,TRAP1,GNB2L1,GPX1,PARK7,SESN3,PSAP,ENDOG,SZT2,PINK1,HDAC6,MAPK7,MST4,MCL1,SIRT1,EPOR,SOD2,BMP7
GO_NEGATIVE_REGULATION_OF_CYTOKINE_PRODUCTION	-0.336199	-1.14952	0.233766	0.34713	211	92	WNT11,HMOX1,TRAIP,C1QBP,F2RL1,RPS6KA4,HMGB1,SIGIRR,TRIB2,TNFRSF9,REL,ERRFI1,FN1,NDRG2,ASB1,TNFRSF21,THBS1,HLA-DRB1,CHID1,PTPN22,TUSC2,NUTF2,ANXA1,TRAF3IP1,TBK1,GSTP1,CSK,MUL1,UBA7,NFKB1,PIN1,ARRB2,UBA52,PPM1B,IKBKE,INHBA,TRIM27,UBB,RPS27A,ZFPM1,TRIM25,CD2AP,GBA,RNF216,PCBP2,TIA1,ITCH,MAP2K5,CD274,TNFAIP3,GATA3,RAC1,CDH3,NDFIP1,CD276,GBP1,NLRC5,GAS6,MAVS,TRAF3,PML,RNF128,KAT5,TGFB1,TSPO,BST2,CYLD,…
GO_MYELOID_LEUKOCYTE_ACTIVATION	-0.418053	-1.14933	0.253731	0.347438	98	35	DHRS2,F2RL1,HMGB1,VAMP8,PSEN1,SYK,S100A13,FOXP1,CRTC3,MLL5,CSF2,STXBP3,SNAP23,LYN,CLU,PRKCD,ADAM10,JMJD6,TGFB1,PI4K2A,VAMP7,VAMP2,RBPJ,ADAM9,IL8,LTBR,STXBP2,CSF1,HYAL2,NDRG1,GATA2,SBNO2,TNFSF9,RELB,ANXA3
GO_REGULATION_OF_CELL_DIVISION	0.26305	1.27728	0	0.347782	272	144	MACC1,FBXO5,CDC6,XRCC3,ESPL1,CCP110,CALR,RANBP1,CDC27,EREG,MAD2L1,CDCA5,FAM178A,KNTC1,BUB1B,BIRC5,SMC5,VPS4A,APC,ANLN,CDC42,MSH2,MSX2,PKMYT1,ZW10,PLK1,DYNC1LI1,CALM3,CHMP2B,KIF3B,CALM1,MAD1L1,KIF20B,MDK,ASPM,CHMP4C,CHMP3,PHIP,CDK13,CDC23,VPS4B,PRPF40A,UBE2C,SPAST,TGFA,CENPF,CETN2,RB1,CHMP2A,CALM2,LRP5,PKN2,KLHL22,AURKAIP1,CDC20,ANAPC10,TPR,ZNF207,CUL3,PRMT5,BUB1,PHB2,CCNB1,RACGAP1,YBX1,CSNK2A1,CE…
GO_PROTEIN_DEALKYLATION	-0.439519	-1.14798	0.30303	0.348965	29	20	JMJD1C,KDM5A,KDM4A,UBE2B,KDM1A,KDM5D,KDM4C,KDM5C,KDM3A,KDM2B,PHF8,JHDM1D,KDM2A,JMJD6,KDM4B,PHF2,ARID5B,KDM6B,KDM5B,KDM3B
GO_RESPONSE_TO_TRANSFORMING_GROWTH_FACTOR_BETA	-0.362249	-1.14814	0.285714	0.348981	144	80	COL1A2,PARP1,COL1A1,CGN,MEN1,FN1,FERMT2,CAV1,DNMT1,SKIL,CREB1,FUT8,PDCD5,LIMS1,SMAD5,FNTA,CBL,USP9X,HDAC2,TGFBR1,TAB1,ARRB2,ZFYVE9,PDGFA,FKBP1A,UBA52,NEDD8,MTMR4,WNT10A,SMAD4,RHOA,BMPR1A,UBB,SMAD3,UBE2M,SMAD2,RPS27A,EID2,YES1,SRC,PXN,USP15,SMAD1,SOX9,PDE2A,ENG,ARHGEF18,PARD3,ACVR1,ZFHX3,SKI,GCNT2,PTK2,MAPK7,HIPK2,ITGB1,NLK,F11R,PML,DUSP22,TGFB1,SMURF1,PPM1A,ZYX,SMAD7,EPB41L5,ADAM9,GDF15,ITGB5,PTP…
GO_RESPONSE_TO_CORTICOSTEROID	-0.364682	-1.14762	0.297297	0.349349	176	74	IGFBP2,CASP3,SDC1,COL1A1,HMGB1,TK1,AIFM1,CAD,ERRFI1,RAN,FN1,ASS1,CALM3,CAV1,REST,CALM1,UBE2L3,MDK,CBX3,SPARC,ALDH3A1,TYMS,CALM2,ALAD,ANXA1,FECH,CCND1,GSTP1,TFAP4,HNRNPU,STC1,SHC1,HIF1A,SRD5A1,CASP9,MAOB,EP300,BAX,RPS6KB1,FOSL1,SRC,GBA,KRAS,PAM,HMBS,GOT1,FOSB,ACVR1,FAS,BAD,TGFB1,IL1RN,KLF9,AGL,ADAM9,RXRA,ATP2B1,PTGS2,CDKN1A,AHR,NR3C1,PTPRU,CTGF,DUSP1,INSR,BMP4,PDCD7,ANXA3,NOTCH1,JUNB,ADM,FBXO32,FO…
GO_POSITIVE_REGULATION_OF_DNA_TEMPLATED_TRANSCRIPTION_INITIATION	0.444805	1.27891	0.162162	0.349439	24	16	PSMC6,PSMC3,CAND1,BCLAF1,SETX,CREB1,PSMC1,PSMC4,PSMC2,SRF,HNF1B,PSMC5,FOSL1,CTNNB1,TAF1,GTF2F2
GO_POSITIVE_REGULATION_OF_LIPASE_ACTIVITY	-0.482786	-1.1473	0.366667	0.349456	66	18	ARF4,ARL1,LPAR2,PDPK1,ABL2,EGFR,RHOA,GNA13,RHOC,GNAQ,ABHD5,PRKCD,MARCKS,NR1H2,GNA15,LMF1,PRKCZ,CYR61
GO_AMINE_METABOLIC_PROCESS	0.351326	1.27628	0.115385	0.349574	131	49	CDS1,PLBD1,SRM,SGMS2,ODC1,FABP5,DBI,PCYT1A,SLC44A2,LPCAT2,SMPD4,ABHD3,AMD1,SPTLC1,ALDH7A1,PLA2G16,LPCAT3,MBOAT2,LPIN1,PLA2G12A,PAFAH1B1,PLA2G4B,AGPAT6,AZIN1,SLC44A1,SAMD8,SGMS1,SMS,MECP2,CHPT1,LPIN2,OAZ1,CLN3,LPCAT4,SMPD1,LPCAT1,SPTLC2,SAT1,PLA2G15,SMOX,ABP1,CHKB,SAT2,PNPLA6,CHKA,CEPT1,DHPS,SLC27A1,SLC44A5
GO_CELLULAR_RESPONSE_TO_RADIATION	-0.345236	-1.14741	0.246575	0.349596	137	84	C10orf116,RAD51,PCNA,RAD51AP1,INTS7,ACTR5,TRIAP1,EIF2S1,PIK3R1,SWI5,TP53BP1,POLH,MDM2,BAK1,XRCC6,PPID,DDB1,GRB2,TP53,GTF2H5,FBXW7,XPA,YAP1,INO80,NOC2L,CUL4B,FIGNL1,RAD1,GADD45A,XRCC5,NIPBL,KIAA0146,CLOCK,H2AFX,CRY2,HIF1A,KDM1A,RAD9A,TMEM161A,CASP9,RUVBL2,ECT2,BCL2L1,EP300,ATF4,MAPK14,PPP1R15A,TMEM109,BAX,POLD1,MAPK9,DDB2,USP47,CREBBP,YY1,XPC,NEDD4,GNB1,RHOB,EEF1D,ELK1,ITGB1,TLK2,ZBTB1,TP73,USP28,…
GO_LEUKOCYTE_MIGRATION	-0.354014	-1.14687	0.263158	0.350072	259	85	CEACAM6,COL1A2,NRAS,F2RL1,ROCK1,COL1A1,HMGB1,CDC42,SLC16A1,PIK3R1,FN1,CAV1,ITGA6,PPIL2,PPIA,PTPN11,CXCL3,PROCR,PIK3CB,PIK3R2,ITGB3,GRB2,SBDS,ANXA1,SLC7A6,SLC7A5,MYH9,SLC16A3,NUP85,SYK,AIMP1,SPNS2,SHC1,SLC3A2,PLCG1,OLR1,GBF1,MSN,ITGA5,SLC7A11,THBD,YES1,SRC,PIK3CA,BSG,JAGN1,KRAS,GLG1,B4GALT1,LYN,CD47,GATA3,RAC1,CD58,ITGA3,SOS1,ICAM1,MMP1,ITGA1,PIP5K1C,GAS6,ITGB1,F11R,ITGAV,VEGFA,ATP1B1,EPS8,GOLPH3,…
GO_RESPONSE_TO_MINERALOCORTICOID	-0.485773	-1.14615	0.351852	0.350694	35	18	AIFM1,RAN,CALM3,CALM1,CALM2,CCND1,MAOB,EP300,BAX,FOSL1,SRC,KRAS,FOSB,ATP2B1,CDKN1A,CTGF,JUNB,FOS
GO_STRIATED_MUSCLE_CONTRACTION	-0.41876	-1.14431	0.323944	0.35329	99	33	PKP2,SRSF1,TNNT1,HOMER1,ARHGEF11,NUP155,HSP90AA1,TPM1,SMAD5,CHUK,MTOR,ATP1A1,GAA,SNTA1,TNNI2,PPP1R13L,SLC9A1,GJA1,RPS6KB1,PIK3CA,ATP1A3,IKBKB,ADRBK1,EEF2,VEGFB,MAP2K3,ATP1B1,ARG2,NEDD4L,DTNA,DMPK,CHRNB1,MYH14
GO_REGULATION_OF_MUSCLE_CELL_DIFFERENTIATION	-0.370828	-1.14407	0.311688	0.353387	152	66	EREG,EHD1,FBXO22,NFATC2,EZH2,CDC42,EFNB2,HIF1AN,DDX39B,RBM4,NLN,FLOT1,MORF4L2,CCNT2,BNIP2,ABL1,GSK3A,MEF2A,HDAC1,PIN1,NR2C2,MTOR,PTBP1,SRF,AKAP13,EP300,MAPK14,DAXX,HDAC4,XBP1,MMP14,CTNNB1,CDK9,SOX9,SPAG9,MAPK12,ANKRD17,SETD3,ZFHX3,IL4R,FLOT2,SUPT6H,TCF3,MAML1,CFLAR,TGFB1,ILK,TBX3,CTNNA1,RBPJ,GDF15,EHD2,BTG1,MAP3K5,PPARD,IL18,NOV,IGFBP3,BMP4,HDAC3,SIK1,DMPK,DKK1,NOTCH1,HDAC5,PDGFB
GO_CELLULAR_RESPONSE_TO_FATTY_ACID	-0.453963	-1.1432	0.246377	0.354585	51	19	ACACA,E2F1,FN1,ASS1,PRKAA1,PPARG,DGAT2,CREB1,TNC,CCNB1,CPT1A,AKT1,SRC,SREBF1,SMARCD1,GNB1,ZC3H12A,ADAMTS1,ADCY6
GO_SYNAPTIC_VESICLE_CYCLE	-0.458162	-1.14248	0.283582	0.355403	90	24	DNAJC5,SNAP29,SYT7,PSEN1,CANX,CDK5,SCRIB,SNAPIN,RAB5A,UNC13B,DENND1A,SNAP23,SNAP47,SYTL1,PIP5K1C,STX4,STON2,SYTL3,VAMP2,STX3,LPHN1,GRN,PLD2,SYT8
GO_NEGATIVE_REGULATION_OF_OSSIFICATION	-0.43774	-1.14259	0.31746	0.355469	69	25	MEN1,AXIN2,LIMD1,BCOR,LRP5,CDK6,ECM1,HIF1A,TWSG1,SMAD3,HDAC4,SOX9,SKI,TMEM64,CCRN4L,TGFB1,SMURF1,CHSY1,HDAC7,RBPJ,NBR1,SEMA4D,ID1,NOTCH1,ID2
GO_MULTI_ORGANISM_REPRODUCTIVE_PROCESS	-0.311567	-1.14214	0.185567	0.355879	891	292	IGFBP2,SEPP1,FBXO5,RAD51C,UCP2,BYSL,MCM8,ETV5,FANCG,SPIN4,FANCD2,UMPS,CALR,HSPA2,TRIP13,EREG,CDK1,E2F1,SLIRP,SMARCA4,EMP2,ADCY3,KIFC1,PPAT,KDM5A,CCT3,MST1R,PYGO2,NSUN2,MSH2,TK1,MEA1,MEN1,KPNA6,CAD,PARN,DEAF1,HMGB2,STYX,PRMT7,PAFAH1B2,RAN,SGPL1,DLD,INPP5B,ATP2B4,ADCY7,PANK2,PABPC1L,CCT5,CCT4,VGF,SKIL,STRBP,DDX20,TIAL1,GGNBP2,TCP1,AAAS,SETX,ASPM,PICK1,SPATA5,WDR33,CETN2,NCL,TMED2,UBE3A,TUBGCP3,ASF1…
GO_CELLULAR_CHEMICAL_HOMEOSTASIS	-0.309814	-1.14129	0.263736	0.357153	570	189	MAFG,CLN6,UCP2,CLCN3,SLC29A1,HMOX1,CALR,SESN2,CACNB3,STIM2,F2RL1,EFHA1,CCDC90A,HMGB1,C10orf2,ATP6V1H,MEN1,HMOX2,AQP3,PIK3R1,FN1,ATP2B4,LPAR2,CAV1,ATP6V1D,SLC9A8,IREB2,ANXA7,PPP3CA,PKD2,SLC31A1,BAK1,SLC30A7,SLC11A2,AACS,XPR1,PIK3CB,PSEN1,ANXA6,PIK3R2,ATP6V1A,ATP13A3,FITM2,C22orf32,LRP6,ATP6V0E1,DGAT2,SLC39A7,CCDC22,HNRNPK,VAPB,KCTD17,CHERP,ATOX1,ATP2A2,ABL1,ATP6V0A1,HSP90B1,CLIC4,SLC4A11,SPPL3,FLV…
GO_POSITIVE_REGULATION_OF_DENDRITE_DEVELOPMENT	-0.419051	-1.1403	0.347826	0.358291	64	30	EZH2,ZMYND8,PSEN1,OPA1,FBXO31,HNRNPK,DAB2IP,OBSL1,VLDLR,PAFAH1B1,MTOR,FMR1,ARF1,RAB21,APOE,LRP8,EEF2K,CAPRIN1,COBL,CUL7,CUX1,NUMBL,MARCKS,BAIAP2,ILK,VAMP7,GRN,ANAPC2,ANKRD27,BMP7
GO_GLYCOPROTEIN_METABOLIC_PROCESS	-0.322968	-1.13996	0.247191	0.358835	353	151	GALNT12,B4GALT6,DOLPP1,GALNT4,PARP1,B3GALNT2,B3GNT2,CHST11,DPM2,ARF4,PMM2,VCP,ALG5,NDST1,STT3B,UGGT1,ERP44,B3GNT5,CHST7,IMPAD1,UST,ALG9,GALNT1,EXTL2,DPM1,MAGT1,THBS1,MGEA5,DHDDS,DDOST,B3GALT6,PSEN1,TET3,POMT2,PORCN,PCSK6,DPY19L1,NUS1,EDEM3,CHST15,SERP1,SGK196,FUT8,ALG10B,TIPARP,DPAGT1,SDF2,MUC1,DAD1,GNPTAB,PARP3,POMT1,TRAK1,CCDC126,ST3GAL1,EDEM2,GALNT7,PHLDA1,OSTC,MAN1A1,ALG8,HIF1A,STT3A,GALNT10,…
GO_CELLULAR_RESPONSE_TO_EXTRACELLULAR_STIMULUS	-0.33934	-1.13885	0.258824	0.360477	188	107	UCP2,HMOX1,SKP2,MAX,FBXO22,COL1A1,HSPA5,ADNP,AIFM1,EIF2S1,TXN2,CAV1,ITGA6,RALB,MYBBP1A,MDM2,NFE2L2,NPRL3,PRKAA1,PICK1,RRAGA,PPARG,MAP1LC3A,TP53,PAWR,TNC,GSTP1,CHMP1A,VLDLR,PPP1R9B,GCN1L1,FADS1,VDR,SLC2A1,MTMR3,SRD5A1,PRDM4,MTOR,MAP1LC3B2,WDR59,ADORA2B,SRF,USF1,ATG5,ATF4,PPP1R15A,USF2,FOSL1,XBP1,DAP,EHMT2,GBA,GSDMD,ASNS,PDK2,BMPR2,COMT,LYN,SLC39A4,SREBF1,HSPA8,CPEB4,SPHK1,ICAM1,SIRT2,GAS6,TSC1,RRA…
GO_AMIDE_TRANSPORT	-0.404818	-1.13867	0.35	0.360708	97	29	ABCA1,AQP3,VGF,SLC5A6,SLC25A32,ANXA1,UBE2Q1,MYO5A,RAB11FIP2,HNF1B,RAB1A,SLC38A1,SMAD2,PLEKHA8,TAP2,STXBP3,RAB11B,RAB11FIP5,GLTPD1,RAF1,SNX19,IL1RN,CAMK2G,SLC15A4,LTBP4,COL4A3BP,EIF2AK3,SLC9A3R1,TAP1
GO_AUTOPHAGY	-0.313807	-1.13791	0.294737	0.361659	394	239	HIST1H3B,HIST1H3C,HIST1H3A,FANCC,TBC1D5,RFWD3,SNRPD1,SESN2,CHAF1B,SNRPF,LAMTOR2,VPS4A,RAB23,VPS33B,HMGB1,ATG3,SLC1A4,VPS25,BLOC1S1,EIF2S1,FAM13B,TXLNA,SNAP29,CHMP2B,CLEC16A,FAM176A,ANXA7,ATPIF1,TOMM22,VAMP8,SNF8,RNF41,LAMTOR1,MDH1,TOMM7,CHMP4C,CHMP4A,CHMP3,PRKAA1,PIK3CB,TMEM39A,TOMM6,VPS4B,PSEN1,RRAGA,LSM4,GABARAP,MAP1LC3A,CHMP2A,TRAPPC8,HIST1H3E,ATG12,HSP90AA1,PTPN22,MFN1,ATG2B,VPS33A,NUP93,FNBP…
GO_RESPONSE_TO_OXYGEN_LEVELS	-0.333223	-1.13772	0.238636	0.361735	311	155	UCP2,SLC29A1,HMOX1,CASP3,E2F1,ACAA2,SCFD1,CCNA2,COL1A1,HIF1AN,AIFM1,HMOX2,P4HB,LIMD1,TXN2,SUV39H1,UBE2D2,CAV1,MDM2,ALDH3A1,SLC11A2,THBS1,PRKAA1,PICK1,EGLN2,PPARG,ERCC2,TP53,NRF1,TCEB1,BIRC2,ALAD,CREB1,EIF4EBP1,ECE1,MDM4,CUL2,HSP90B1,CDK4,HYOU1,CCNB1,UBE2D1,EGLN1,VHL,VLDLR,HDAC2,STC1,SHC1,HIF1A,PDGFA,MTOR,UBA52,PAK1,UBQLN1,PLAU,SRF,USF1,SMAD4,AKT1,TCEB2,BNIP3,SCAP,AHCY,EP300,SLC9A1,UBB,SMAD3,DAXX,…
GO_REGULATION_OF_CARTILAGE_DEVELOPMENT	-0.419673	-1.13756	0.290323	0.361779	63	24	WNT11,GLI2,AXIN2,GLI3,TGFBR1,CARM1,SMAD3,CTNNB1,GLG1,LOXL2,SMAD1,SOX9,BMPR2,TRPS1,KIAA1715,POR,TGFB1,RARA,RELA,SNAI2,RARG,CTGF,BMP4,CYR61
GO_ACTIVATION_OF_PROTEIN_KINASE_ACTIVITY	-0.330268	-1.13744	0.258427	0.361979	279	137	CLSPN,WNT11,CDK1,LAMTOR2,TNFRSF10B,EMP2,ADCY3,FRS2,IQGAP3,HMGB1,ADNP,ZAK,ADCY7,DBNL,PTPN11,ERP29,TAB3,TPX2,TNFRSF10A,THBS1,PRKAA1,PIK3CB,PSEN1,MAP3K9,TGFA,TAB2,PTPN1,ITGB3,MAPKAPK3,KIDINS220,STRADA,PRKAR2A,MAPK1,GNAI2,COPS8,MDFIC,GAB1,ABL1,CRKL,MAPKAPK5,PDPK1,DAB2IP,DLG1,DUSP7,MUL1,SYK,SOD1,TAOK2,STRADB,GADD45A,ZFP91,OSBPL8,TGFBR1,MAP3K6,SHC1,TAB1,ITGB1BP1,MARK2,MAPK3,MAP3K2,MAP4K5,TXN,UBA52,ADCY…
GO_REGULATION_OF_PROTEIN_COMPLEX_DISASSEMBLY	0.278577	1.26646	0.1	0.362211	217	133	MID1,FBXO5,KIF4A,HRSP12,ESPL1,RANBP1,HDGFRP3,OGFOD1,HAUS5,EIF5A,KIFC1,BIRC5,F2RL1,APC,TWF2,PLK1,STIL,RAN,SPTBN2,CAPZB,MYBL2,CHMP2B,KIF3B,TUBG1,CAPZA2,TUBB,ARHGEF2,TUBGCP4,NEK7,RNF4,SETX,ASPM,CHMP4C,CHMP3,TPX2,CLASP2,VPS4B,SPAST,PPP2R4,SMC1A,CHMP2A,CAPZA1,BIRC2,TUBGCP3,SBDS,PLK2,SMC3,HAUS1,MTPN,WDR1,INO80,TPR,ZNF207,CCNB1,DLG1,RACGAP1,SH3BGRL3,WDR62,MYH9,NEK2,ADD1,PRC1,FLNA,RPS3,CHMP1A,HAUS6,CHMP4…
GO_REGULATION_OF_LEUKOCYTE_PROLIFERATION	-0.373735	-1.13704	0.337662	0.362284	206	61	IGFBP2,CARD11,HLA-DPA1,CASP3,NFATC2,HMGB1,GLMN,DNAJA3,NCK1,EFNB1,MAD1L1,TNFRSF21,HLA-DRB1,ZNF335,PTPN22,ANXA1,PAWR,GSTP1,DLG1,SYK,MARCH7,FADD,ADK,PNP,CTNNB1,PKN1,RC3H1,ITCH,LYN,CD274,TNFAIP3,NDFIP1,CD276,SOS1,CD81,PRKAR1A,CLCF1,IL6ST,PELI1,RAC2,TCF3,TGFB1,RIPK2,CDKN1A,AHR,CSF1,LGALS3,IRF1,IRS2,C10orf54,PTPN6,DHPS,STAT5B,PRDM1,IL18,BMP4,HLA-E,TNFSF9,BCL6,ERBB2,HLA-A
GO_ALPHA_BETA_T_CELL_DIFFERENTIATION	-0.454828	-1.13601	0.328125	0.363716	45	16	RPL22,HMGB1,ANXA1,ABL1,SYK,FOXP1,BRAF,ZFPM1,RC3H1,GATA3,RC3H2,STAT6,IRF1,SATB1,RELB,RSAD2
GO_IRON_ION_TRANSPORT	-0.408045	-1.13576	0.323077	0.364198	57	33	ATP6V1H,CLTC,PVRL1,ATP6V1D,IREB2,SLC11A2,ATP6V1A,ATP6V0E1,ATP6V0A1,SFXN1,STEAP1,ATP6V1C1,STEAP2,ATP6V1B2,ATP6AP1,RAB11B,ATP6V0C,PICALM,MFI2,TFRC,LMTK2,ATP6V0B,FTL,ATP6V1E1,SLC25A37,ATP6V1G1,MCOLN1,ATP6V0D1,DNM2,FTH1,STEAP3,SLC39A14,TCIRG1
GO_REGULATION_OF_DNA_REPLICATION	0.294643	1.26269	0.0769231	0.365092	161	100	GRHL2,CDC6,RFC3,PCNA,RFC4,RFC2,CALR,LIG3,EREG,CDK1,GLI2,CDC7,RFC5,CCT3,SMG6,CDC42,CDK2,MEN1,DKC1,S100A11,CCT5,CCT4,TCP1,NEK7,NF2,PPP2CA,PPARG,SMC1A,CCT6A,TP53,FBXW7,DNA2,MAPK1,SMC3,WRAP53,NBN,ACD,INO80,MAPKAPK5,CCT8,WIZ,GTPBP4,ATF1,RAD17,WAPAL,NEK2,SENP2,HNRNPU,MRE11A,SHC1,TERF2,CDT1,WRNIP1,PDGFA,STOML2,MAPK3,CHTF18,EGFR,SMG5,DBF4B,HMBOX1,CCT2,ZBTB38,SRC,EHMT2,CTNNB1,MCRS1,PDS5A,CCT7,CSF2,TNFAIP1…
GO_COENZYME_BIOSYNTHETIC_PROCESS	0.316632	1.26667	0.0454545	0.365656	127	67	DHFR,ACACA,SLC25A16,ACOT7,ACSL3,ATIC,PDHA1,NADKD1,NDUFA9,MOCOS,MTHFD2,MTHFD1,DLAT,ACSF3,UBIAD1,HSD17B12,DLD,PANK2,ATPIF1,COQ4,SPR,GART,PANK3,ME1,ELOVL7,FPGS,MAT2A,NFS1,PTS,ACSL5,NAPRT1,ELOVL5,GPHN,ACSL4,MTHFD1L,PDHX,PNPO,ACLY,PCBD1,TECR,ELOVL6,COASY,MAT2B,PPT1,PNP,PDXK,MOCS3,ELOVL1,SCD,PTPLB,RFK,PANK4,ACOT13,SLC25A1,ACOT8,COQ9,PPT2,ACSF2,ADCK3,FASN,ACOT9,NAMPT,ACSL1,PPCS,SCD5,NADSYN1,QPRT
GO_REGULATION_OF_REGULATED_SECRETORY_PATHWAY	-0.400445	-1.13294	0.285714	0.368191	130	44	HMOX1,F2RL1,PFN2,REST,RAB15,VAMP8,SYT7,SNX4,ATP2A2,PDPK1,AP1G1,SYK,SNX6,CDK5,STXBP1,FMR1,ADORA2B,RAB27A,BRAF,RAB3GAP1,RAB5A,ARF1,UNC13B,STXBP3,B4GALT1,LYN,IL4R,RAP1A,SYTL1,STX4,RAC2,VAMP7,SYTL3,VAMP2,RAB3D,VAMP3,BCR,RABGEF1,STXBP2,NAPA,LAMP1,UNC13D,NOTCH1,SYT8
GO_EXOCYTOSIS	-0.331894	-1.13259	0.235294	0.368704	310	129	SEPP1,RABEPK,RAB8B,SCFD1,EXOC5,VPS33B,DNAJC5,VPS45,TXLNA,FN1,CALM3,PDZD11,SNAP29,SEC22A,CALM1,VAMP8,PPP3CB,SPARC,SYT7,PIK3C2A,THBS1,CD63,PSEN1,LLGL1,ITGB3,CALM2,RAB13,TMED10,VPS33A,WDR1,MYH10,SERPINE1,LIN7C,NSF,SEC22B,FLNA,SYK,SOD1,RAB8A,VPS41,MYO5A,CDK5,HABP4,STXBP1,SCRIB,ECM1,S100A13,YKT6,RAB11FIP2,VMP1,PDGFA,TIMP1,SDF4,PAK1,RAB27A,SNAPIN,LAMP2,VPS18,CYB5R1,STEAP2,ARFGEF1,JAGN1,UNC13B,RAB31,STX…
GO_POSITIVE_REGULATION_OF_INNATE_IMMUNE_RESPONSE	-0.331985	-1.13227	0.271605	0.368927	246	133	CARD11,PSMC6,EREG,PSMB2,NRAS,HSPD1,PSMD1,PSMC3,PSMA4,HMGB1,UBE2N,PSMD14,HMGB2,PSMD12,UBE2D2,BCL10,PSMD10,PSMD11,TAB3,PSMA2,PSMB6,PSMA5,TAB2,PSME3,PSMD6,MAPKAPK3,POLR3D,BIRC2,PSMB3,MB21D1,CNPY3,SKP1,HSP90B1,POLR3C,TBK1,PSMD8,PDPK1,AP1G1,FBXW11,PSMC1,UBE2D1,PSMF1,PSMD7,PSMA7,PSMB1,PSMC4,SYK,CHUK,CUL1,PSME4,PSMC2,BTRC,PSMD9,PVR,TAB1,NFKB1,PSMB7,PSMD2,FADD,PSMD13,UBA52,PAK1,PAK2,PSMA6,SIN3A,IKBKE,PSM…
GO_CELLULAR_RESPONSE_TO_NITROGEN_COMPOUND	-0.316218	-1.13192	0.23913	0.36957	505	245	TRIB3,UCP2,CDC6,RAD51,PIK3R3,COL1A2,PARP1,LAMTOR2,SRRT,MAX,ADCY3,DGCR8,CCNA2,PPAT,COL1A1,HNRNPD,CDK2,ATP6V1H,SHMT1,AP3S1,MEN1,AIFM1,RAB10,SH3BP4,IRS1,ERRFI1,PRKDC,PIK3R1,ASS1,ATP2B4,ADCY7,CAV1,ATP6V1D,ARHGEF2,DNMT1,GRB10,CDC5L,FLOT1,RALB,HNRNPA2B1,LAMTOR1,APRT,MDM2,PIK3C2A,PRKAA1,PHIP,AKAP9,PIK3R2,ATP6V1A,RRAGA,EIF2C1,PPARG,ZC3HAV1,PTPN1,RAB13,GRB2,ATP6V0E1,DROSHA,MB21D1,PRKAR2A,PTPN22,CREB1,MTR,…
GO_PROTEIN_AUTOPHOSPHORYLATION	-0.341459	-1.13114	0.272727	0.370282	192	102	DAPK1,FRK,MELK,THY1,SMG1,ACVR1B,CAD,EIF2S1,CDK12,UHMK1,MAP3K9,MAPKAPK3,TRIM24,EIF2AK1,TYK2,SIK2,ABL1,CLK3,MAPKAPK5,GRK5,PDPK1,DYRK1A,CSNK2A1,SLK,CSK,NEK2,SYK,ABL2,CDK5,CSNK1G1,PEAK1,GSK3B,MARK2,MTOR,MAPK3,PAK1,CLK1,PAK2,EGFR,AKT1,STK4,TYRO3,MAPK14,CAMKK2,STK24,YES1,SRC,RIPK1,STK17B,EEF2K,LYN,MINK1,MAP3K3,EPHB4,JAK1,VRK2,CSNK1G2,MAP3K11,PTK6,PINK1,TAOK3,TRIM28,TAF1,LMTK2,VRK1,PTK2,TNK2,NLK,PRKACA,…
GO_TRANSMEMBRANE_TRANSPORT	-0.304928	-1.13025	0.260417	0.371253	1098	334	SLC16A4,GJB3,CLCN3,SLC29A1,UQCRQ,SLC25A25,ACACA,SLC25A16,ABCA1,ADD3,RAB8B,CACNB3,CLCC1,STIM2,TIMM9,NDUFA4,YWHAE,TIMM10,ATP5L,SLC44A2,ATP6V1H,SLC36A1,SLC1A4,EBP,EIF2S1,ABCE1,SLC16A1,SLC35B1,AQP3,ATP5I,SLC39A3,COX10,CALM3,PDZD11,ATP2B4,HSPA4,SLC23A2,ATP5G1,ATP5J2,REST,ATP6V1D,SLC9A8,NCS1,CALM1,PKD2,TIMM17A,ABCF1,TOMM22,SLC25A44,SLC2A6,COX6B1,SLC31A1,VDAC2,TOMM7,WWP1,ZDHHC13,SLC5A6,BAK1,ATP5A1,SLC9A…
GO_REGULATION_OF_LIPID_CATABOLIC_PROCESS	-0.447335	-1.13003	0.327869	0.371376	52	19	IRS1,PRKAA1,BSCL2,SPTLC1,IDH1,AKT2,CPT1A,MTOR,AKT1,CRTC3,LONP2,ABHD5,PRKCD,SPTLC2,LDLR,SCARB1,IRS2,PPARA,PNPLA2
GO_CELLULAR_METABOLIC_COMPOUND_SALVAGE	-0.454438	-1.12976	0.338235	0.371796	38	24	DCK,ENOPH1,DGUOK,TK1,UCK2,APRT,HPRT1,GMPR2,NAPRT1,EIF2B1,APIP,ADI1,ADK,PNP,PDXK,UCK1,EIF2B2,UCKL1,AMPD3,CDA,EIF2B4,AMPD2,MRI1,TYMP
GO_REGULATION_OF_NUCLEAR_DIVISION	0.285778	1.24969	0.190476	0.371939	163	104	FBXO5,CDC6,XRCC3,ESPL1,CALR,RANBP1,CDC27,EREG,MAD2L1,CDCA5,FAM178A,KNTC1,BUB1B,BIRC5,SMC5,APC,ANLN,CDC42,MSH2,MSX2,PKMYT1,ZW10,PLK1,DYNC1LI1,CHMP2B,MAD1L1,KIF20B,CHMP4C,CHMP3,PHIP,CDK13,CDC23,VPS4B,UBE2C,TGFA,CENPF,RB1,CHMP2A,LRP5,KLHL22,AURKAIP1,CDC20,ANAPC10,TPR,ZNF207,CUL3,PRMT5,BUB1,PHB2,CCNB1,CSNK2A1,CEP85,RAD1,NEK2,OBSL1,CHMP1A,PSMG2,DLGAP5,PPP1R9B,CHMP4B,UBE2B,PIN1,TTK,H2AFY,MAD2L2,MAD2L1B…
GO_REGULATION_OF_PRODUCTION_OF_MOLECULAR_MEDIATOR_OF_IMMUNE_RESPONSE	-0.410654	-1.12943	0.328358	0.372078	101	33	HMOX1,UNG,EXOSC3,F2RL1,PRKDC,BCL10,WHSC1,MSH6,SEMA7A,ATG5,SPON2,XBP1,PKN1,GATA3,NDFIP1,IL4R,CLCF1,STX4,STAT6,SUPT6H,TGFB1,BST2,FZD5,TMBIM6,VAMP3,B2M,C10orf54,HLA-E,BCL6,PRKCZ,IL27RA,HLA-A,RSAD2
GO_NEGATIVE_REGULATION_OF_CELL_SUBSTRATE_ADHESION	-0.401348	-1.129	0.295775	0.372787	53	32	COL1A1,CASK,MEN1,PIK3R1,ADAM15,KANK1,TBCD,NF2,THBS1,CLASP2,DLC1,SERPINE1,RCC2,ITGB1BP1,PHLDB2,CORO1C,NF1,MMP14,SRC,SPOCK1,MFI2,PTEN,ACTN4,GBP1,LGALS1,GCNT2,RASA1,TACSTD2,BCAS3,BCL6,NOTCH1,FZD7
GO_MIDBRAIN_DEVELOPMENT	0.348716	1.25756	0.142857	0.373282	90	41	UQCRQ,ACTB,YWHAE,CDC42,HSPA5,NDUFS3,NDST1,ZNF430,CALM3,NDRG2,CALM1,COX6B1,YWHAQ,YWHAH,FZD6,LRP6,CALM2,MAPKAP1,UCHL5,DLG5,ATP5F1,RAD1,CCDC14,RYK,MAOB,SEC16A,RHOA,CTNNB1,GLUD1,SMAD1,DYNLL1,LDHA,CNP,WLS,SOS1,SIRT2,KDM2B,JHDM1D,G6PD,SUDS3,DKK1
GO_G_PROTEIN_COUPLED_RECEPTOR_SIGNALING_PATHWAY_COUPLED_TO_CYCLIC_NUCLEOTIDE_SECOND_MESSENGER	-0.444552	-1.12845	0.305556	0.373627	172	18	ADCY3,ADCY7,GNAI2,ANXA1,GNAI3,WASF2,GRK5,FLNA,ADCY9,ADORA2B,GNA12,GNA13,GNAQ,GNB1,PSAP,RIC8A,SLC9A3R1,ADCY6
[truncated: 1,095 more rows]
