# Supplementary material for: Shedding Light on the African Enigma: In Vitro Testing of Homo sapiens-Helicobacter pylori Coevolution
Source: Microorganisms. 2021 Jan 25;9(2):240. doi: 10.3390/microorganisms9020240 (PMC7912213; doi:10.3390/microorganisms9020240)
Supplement: Supplementary file 1 [file microorganisms-09-00240-s001.zip › microorganisms-1056872-sl-prood done/SupplementaryTable_S15.xlsx]

## Sheet: SupplementaryTableS15
Supplementary Table S15- GSEA GO-BP results for the HsEAS cell line comparing HpAFR versus HpEUR infected settings.
Term	enrichment score (es)	normalized enrichment score (nes)	pval	fdr	geneset_size	matched_size	genes
GO_IRE1_MEDIATED_UNFOLDED_PROTEIN_RESPONSE	-0.613735	-2.22787	0	0	56	55	PLA2G4B,DCTN1,SEC61A2,TSPYL2,DDX11,KLHDC3,CTDSP2,EXTL3,PTPN1,SEC63,CXXC1,SHC1,XBP1,EDEM1,ADD1,TPP1,PDIA6,ASNA1,ATP6V0D1,SEC62,ZBTB17,ACADVL,TATDN2,PREB,LMNA,GFPT1,CUL7,ERN1,PDIA5,GSK3A,WIPI1,PPP2R5B,TLN1,WFS1,SSR1,HYOU1,KDELR3,SYVN1,SEC61G,HDGF,SEC31A,YIF1A,C19orf10,ARFGAP1,SEC61B,GOSR2,SEC61A1,DNAJB11,SERP1,DNAJB9,SRPRB,HSPA5,DNAJC3,SRPR,FKBP14
GO_RESPONSE_TO_TOPOLOGICALLY_INCORRECT_PROTEIN	-0.495336	-2.23208	0	0	163	144	HSPB3,PLA2G4B,CCND1,CREB3L4,TOR1A,HSPA4L,DCTN1,SEC61A2,ATF6B,HDAC6,STUB1,BHLHA15,DNAJB5,CDK5RAP3,VAPB,SERPINH1,TSPYL2,CTH,BAX,TMEM129,DNAJB1,EDEM2,DNAJC4,STT3B,DDX11,ATXN3,HSP90AA1,KLHDC3,CTDSP2,STC2,AMFR,MBTPS2,EXTL3,PTPN1,SEC63,CXXC1,EIF2S1,SHC1,XBP1,EDEM1,ADD1,EIF2AK2,TPP1,MBTPS1,PDIA6,TMBIM6,CLU,UBXN4,ANKZF1,ASNA1,CREB3L2,ATP6V0D1,UBE2J2,DNAJA1,SEC62,ATF6,RNF121,AARS,HSPA4,ZBTB17,EDEM3,EP300,…
GO_CELLULAR_RESPONSE_TO_TOPOLOGICALLY_INCORRECT_PROTEIN	-0.540868	-2.31847	0	0	122	109	PLA2G4B,CCND1,CREB3L4,TOR1A,DCTN1,SEC61A2,ATF6B,HDAC6,STUB1,BHLHA15,CDK5RAP3,VAPB,TSPYL2,CTH,BAX,EDEM2,DDX11,ATXN3,KLHDC3,CTDSP2,STC2,AMFR,MBTPS2,EXTL3,PTPN1,SEC63,CXXC1,EIF2S1,SHC1,XBP1,EDEM1,ADD1,EIF2AK2,TPP1,MBTPS1,PDIA6,ANKZF1,ASNA1,CREB3L2,ATP6V0D1,SEC62,ATF6,RNF121,AARS,ZBTB17,EDEM3,EP300,ASNS,TBL2,ACADVL,ATF4,SDF2L1,DERL2,TATDN2,VCP,PREB,LMNA,NFE2L2,GFPT1,CUL7,ERN1,UFD1L,PARP16,UBE2W,PDIA5…
GO_REGULATION_OF_SMOOTH_MUSCLE_CONTRACTION	0.723255	2.03871	0	0.00293763	60	33	DOCK4,PTGS1,ADRB2,TACR1,GPER,CHRM3,NPNT,CAV1,DOCK5,RGS2,CTTN,PTGS2,ITGA2,ADA,NMU,SPHK1,ADORA1,PLCE1,EDN2,ATP1A2,ADRA1B,TBXA2R,PRKG1,SOD1,ADRA2C,PAWR,ADORA2B,F2R,PTGER4,SRF,ABAT,EDN1,DAPK3
GO_POSITIVE_REGULATION_OF_INTERFERON_GAMMA_PRODUCTION	-0.551191	-1.82689	0	0.00318249	65	33	IL18R1,ZP3,IL12A,PYCARD,RLTPR,FADD,TLR3,HRAS,LGALS9,FZD5,HLA-DPA1,TLR4,ABL1,RASGRP1,CD276,CEBPG,IL18,TXK,HSPD1,IFNAR1,ZFPM1,CD14,RIPK2,HLA-A,TNFSF9,ISL1,PTPN22,BCL3,PDE4D,TNF,IL27RA,IL23A,HLA-DPB1
GO_CAMP_METABOLIC_PROCESS	-0.660629	-1.82422	0.0277778	0.00335126	34	16	PDE7A,PDE2A,NPR3,ADCY6,PTHLH,ADCY3,ADCY7,PDE8A,PDE4C,ADCY9,ADORA2A,PDE4A,PDE4D,ADM,CACNB4,PDE3B
GO_NEGATIVE_REGULATION_OF_REPRODUCTIVE_PROCESS	-0.585425	-1.82104	0	0.00342359	54	29	ZP3,NPR2,MSH2,ADA,BMP4,ARHGDIB,FBXO5,WDR77,RPS6KA2,PRDX4,BMP7,ACVR1C,ZFPM2,SULF1,TIMP1,PRKAR1A,AMH,OVGP1,STK11,RAD1,PRKACA,LIF,SNAI1,DUSP1,EAF2,CDKN1B,PRKACB,OVOL1,HORMAD1
GO_INTERFERON_GAMMA_MEDIATED_SIGNALING_PATHWAY	-0.502711	-1.81775	0	0.00352003	70	50	MT2A,JAK2,GBP2,TRIM68,STAT1,SP100,TRIM21,TRIM62,IRF3,TRIM25,HLA-DRB1,TRIM22,GBP1,IRF7,IRF9,IRF5,PML,OAS2,TRIM26,HLA-F,OASL,NCAM1,CIITA,HLA-DPA1,CD44,TRIM31,TRIM34,JAK1,MID1,TRIM8,IFNGR1,OAS3,CAMK2G,PRKCD,TRIM5,OAS1,IFI30,HLA-E,HLA-C,B2M,TRIM38,IRF1,HLA-A,CAMK2D,IRF2,IFNGR2,ICAM1,IRF6,HLA-DPB1,HLA-DRA
GO_POSITIVE_REGULATION_OF_TYROSINE_PHOSPHORYLATION_OF_STAT3_PROTEIN	-0.581282	-1.80991	0	0.00373433	37	21	JAK2,HDAC2,PTK6,IL6ST,GHR,IL31RA,CLCF1,PTGER4,IL18,VEGFA,IL6,ARL2BP,SOCS3,LIF,STAT3,IL15,STAP2,HES1,IL6R,ISL1,IL23A
GO_REGULATION_OF_INTERLEUKIN_10_PRODUCTION	-0.585776	-1.81026	0	0.00373702	46	22	CD46,PYCARD,TRIB2,HMGB1,AGER,HLA-DRB1,TNFRSF21,LGALS9,PRKCZ,TLR4,PTGER4,TUSC2,HSPD1,CD274,IL20RB,PIBF1,CD83,BCL3,IDO1,IL23A,TNFRSF9,PDCD1LG2
GO_REGULATION_OF_ACTIVATED_T_CELL_PROLIFERATION	-0.614362	-1.80599	0	0.0038548	40	21	PYCARD,HMGB1,FADD,AGER,CASP3,LGALS9,STAT5B,RIPK3,GPAM,PRKAR1A,IL18,CD274,IGFBP2,RC3H1,ICOSLG,BTN2A2,TNFSF9,PRNP,IDO1,IL23A,PDCD1LG2
GO_NEGATIVE_REGULATION_OF_TUMOR_NECROSIS_FACTOR_SUPERFAMILY_CYTOKINE_PRODUCTION	-0.653444	-1.80343	0.03125	0.00387889	44	20	TSPO,GAS6,LGALS9,AXL,ARRB2,TLR4,GSTP1,HSF1,PTGER4,MC1R,TRIM27,CD274,NFKBIL1,RARA,GPNMB,PTPN22,BCL3,ERRFI1,TNFAIP3,ZC3H12A
GO_REGULATION_OF_MYOBLAST_DIFFERENTIATION	-0.526201	-1.79615	0	0.00426437	48	25	IGFBP3,CAPN3,CDON,MAP3K5,FLOT2,BMP4,HIF1AN,PLCB1,FLT3LG,NR2C2,ZFHX3,TBX3,MAPK14,IL18,SOX9,ILK,BTG1,PPARD,DDIT3,TGFB1,TNF,MBNL3,NOTCH1,SOX8,ID3
GO_POSITIVE_REGULATION_OF_LIPASE_ACTIVITY	-0.565325	-1.79582	0	0.00428538	66	27	LPAR1,LMF1,FGFR2,NR1H3,RHOC,PRKCE,PRKCZ,ABHD5,MARCKS,EDNRA,FGF2,EGFR,GNAQ,NR1H2,PDPK1,PRKCD,TXK,LPAR2,RHOA,CYR61,GNA13,GNA15,ABL2,CCL5,ARL1,ARF4,PLA2G1B
GO_ERAD_PATHWAY	-0.426527	-1.77339	0	0.00510394	74	66	FOXRED2,TMEM67,ERLIN2,TOR1A,TRIM25,STUB1,ERLIN1,USP13,PSMC5,OS9,TMEM129,EDEM2,FBXO2,PSMC1,STT3B,PSMC3,ATXN3,KIAA0368,MARCH6,UBQLN2,BRSK2,UBE2G2,AMFR,NPLOC4,EDEM1,UBXN4,ANKZF1,UBE2J2,UBQLN1,RNF121,EDEM3,PSMC6,SDF2L1,CCDC47,SEL1L,DERL2,VCP,RNF185,AUP1,BAG6,PSMC2,GET4,HM13,FBXO6,RNF139,RNF103,UFD1L,UBE2J1,PSMC4,JKAMP,WFS1,SYVN1,HSP90B1,DNAJB2,FAF2,SEC61B,MAN1B1,USP19,DERL1,RNF5,TMUB1,DNAJB9,ERLEC1,H…
GO_NEGATIVE_REGULATION_OF_ANTIGEN_RECEPTOR_MEDIATED_SIGNALING_PATHWAY	-0.574094	-1.76131	0.0322581	0.00565767	20	17	LPXN,DUSP22,LGALS3,GBP1,EZR,THY1,PAWR,PHPT1,PTPN6,PTPN2,ELF1,DUSP3,PTPRJ,PRNP,PTPN22,CEACAM1,PLCL2
GO_HISTONE_MRNA_METABOLIC_PROCESS	-0.523044	-1.74506	0	0.00676513	28	27	NCBP1,SNRPE,PAPD4,CPSF2,SNRPB,SNRPD3,SSB,ZCCHC11,SNRPF,SNRPG,TUT1,MTPAP,NCBP2,EXOSC10,ERI1,ZNF473,DCP2,UPF1,XRN1,ATM,SLBP,LSM1,PAPD5,EXOSC4,LSM10,ZCCHC6,LSM11
GO_ANTIGEN_PROCESSING_AND_PRESENTATION_OF_EXOGENOUS_PEPTIDE_ANTIGEN_VIA_MHC_CLASS_I	-0.469262	-1.73642	0	0.00739108	66	52	PSMB8,PSMD5,PSMC5,CYBA,PSMC1,PSME3,PSMD11,PSMC3,ITGB5,PSMA3,HLA-F,PSMA4,PSMD4,PSMD2,PSMB4,PSMF1,PSMB9,PSMD14,PSMB6,PSMA7,PSMB2,PSMD1,PSME2,PSMB1,PSMD12,ITGAV,PSMD6,PSMA2,PSMC6,PSMD3,PSMC2,PSMD8,IFI30,NCF2,PSMA6,PSMD13,PSMB5,PSMA1,PSMD7,PSMC4,PSMB10,PSME1,PSMD9,HLA-E,HLA-C,PSMB3,B2M,PSMA5,PSMB7,PSMD10,PSME4,HLA-A
GO_T_CELL_PROLIFERATION	-0.553926	-1.72126	0	0.00852262	36	23	FYN,PPP3CB,SATB1,BAX,CD151,CADM1,PIK3CG,P2RX7,ABL1,CCND3,NCSTN,MALT1,DOCK8,RPS6,RC3H2,PSMB10,RC3H1,BTN3A1,ELF4,IL15,RIPK2,FKBP1B,IL23A
GO_INNATE_IMMUNE_RESPONSE_ACTIVATING_CELL_SURFACE_RECEPTOR_SIGNALING_PATHWAY	-0.408202	-1.71783	0	0.00876337	106	88	SYK,MAP3K7,PSMB8,FYN,PSMD5,KRAS,PAK1,PLCG2,RPS6KA5,TAB3,PSMC5,UBE2N,HRAS,PSMC1,PSME3,IKBKB,PSMD11,PSMC3,PSMA3,TRAF6,UBE2D1,UBE2D2,SKP1,TAB1,PSMA4,CUL1,PSMD4,UBB,PSMD2,PSMB4,CARD9,PSMF1,PSMB9,PSMD14,PAK2,PSMB6,PSMA7,PDPK1,PSMB2,PSMD1,PSME2,UBE2V1,PRKCD,PSMB1,PSMD12,EP300,PSMD6,UBA52,PSMA2,FBXW11,PSMC6,SRC,BTRC,PSMD3,RPS27A,TAB2,MALT1,PSMC2,PSMD8,CREBBP,PSMA6,PSMD13,PSMB5,CHUK,PSMA1,NRAS,RAF1,PSMD7…
GO_TRANSLATIONAL_INITIATION	-0.414536	-1.71763	0	0.00881152	146	136	RPS7,EIF2B3,EIF1AX,MTFMT,RPL23A,RPS14,EIF5,CDC123,RPS29,EIF3B,RPL6,MTIF2,EIF4G1,RPL26L1,EIF6,LARP1,EIF4EBP1,EIF3C,RPS23,RPL34,RPL37,RPS2,COPS5,EIF4E,DHX29,RPL15,RPL13,SSB,RPS4Y1,DDX3Y,EIF1AY,EIF2S1,EIF4G3,EIF3D,RPS26,EIF4H,RPLP0,PABPC1,RPL14,RPL4,EIF2B4,EIF3A,RPS15,EIF2B1,RPL35,EIF4G2,RBM4,EIF4A1,RPS3A,RPS19,RPL13A,RPS4X,RPS28,PAIP1,ABCF1,RPS18,EIF5B,RPL10A,RPL7,DENR,RPL5,RPL12,RPL3,RPL28,RPL36,E…
GO_POSITIVE_REGULATION_OF_INTERLEUKIN_12_PRODUCTION	-0.55648	-1.71419	0.027027	0.00921419	33	21	MAPK11,TIRAP,HMGB1,AGER,TLR3,LGALS9,PLCB1,IRF5,TRAF6,CD40,TLR2,TLR4,MAPK14,HSPD1,RELA,IRF1,RIPK2,TNFSF9,ISL1,IDO1,IL23A
GO_NIK_NF_KAPPAB_SIGNALING	-0.436477	-1.71429	0	0.0092208	83	77	MAP3K7,PSMB8,PSMD5,TNFSF15,IKBKE,IRAK1,TLR3,PSMC5,CARD10,UBA3,PSMC1,PSME3,PSMD11,PSMC3,COPS8,PSMA3,CARD14,TRAF6,RIPK3,CHI3L1,SKP1,PSMA4,CUL1,PSMD4,UBB,PSMD2,PSMB4,TNFRSF10B,PSMF1,PSMB9,PSMD14,TRAF4,PSMB6,PPP4C,PSMA7,PSMB2,PSMD1,PSME2,PSMB1,PSMD12,PSMD6,UBA52,PSMA2,FBXW11,PSMC6,BIRC2,TNFRSF10A,BTRC,PSMD3,RPS27A,TRAF2,MALT1,PSMC2,PSMD8,PSMA6,PSMD13,PSMB5,CHUK,PSMA1,MAP3K14,PSMD7,UBE2M,PSMC4,PSMB10,…
GO_REGULATION_OF_PROTEIN_UBIQUITINATION_INVOLVED_IN_UBIQUITIN_DEPENDENT_PROTEIN_CATABOLIC_PROCESS	-0.39672	-1.71332	0	0.00935853	103	93	ANAPC4,PSMB8,CDC16,PSMD5,PTK2B,FBXO22,CDK5RAP3,ANAPC2,PDCL3,PSMC5,FBXW7,FBXO5,ANAPC1,PSMC1,PSME3,PML,PSMD11,PSMC3,UBE2E1,SUFU,PSMA3,CDC27,ANAPC16,UBE2D1,ANAPC5,SKP1,PSMA4,CUL1,PSMD4,UBB,PSMD2,PSMB4,UBE3A,PSMF1,PSMB9,PSMD14,CLU,ANAPC7,PSEN1,PSMB6,PSMA7,PSMB2,PTK2,PSMD1,PSME2,BUB3,PSMB1,CDK1,PSMD12,PSMD6,UBA52,PSMA2,CDC23,BUB1B,MAD2L1,PSMC6,CCDC22,DISC1,BTRC,PSMD3,ANAPC10,RPS27A,SMURF1,PSMC2,PTEN,P…
GO_RESPONSE_TO_ENDOPLASMIC_RETICULUM_STRESS	-0.364837	-1.70819	0	0.00983969	233	210	ITPR1,SRPX,PLA2G4B,FOXRED2,ATG10,TMEM67,CCND1,SCAMP5,ALOX15,PLA2G6,CREB3L4,ERLIN2,FAM129A,PDIA2,TOR1A,APAF1,MAP3K5,TMX4,UFM1,UBE4B,DCTN1,ERP27,UBA5,SEC61A2,ATF6B,FLOT1,TRIM25,STUB1,BHLHA15,CDK5RAP3,ERLIN1,TMX1,USP13,PSMC5,OS9,VAPB,TSPYL2,CTH,PIK3R2,BAX,TMEM129,EDEM2,FBXO2,UBE2K,PSMC1,PML,STT3B,DDX11,PSMC3,ATXN3,TP53,KIAA0368,MARCH6,UBQLN2,ATP2A1,BRSK2,KLHDC3,CTDSP2,UBE2G2,STC2,AMFR,MBTPS2,EXTL3,P…
GO_PROTEIN_LOCALIZATION_TO_ENDOPLASMIC_RETICULUM	-0.383011	-1.70818	0	0.00983969	123	114	ANK2,GPAA1,RPS7,PDIA2,PEX16,RPL23A,VAPA,GRIK5,RPS14,RPS29,OS9,RPL6,SPCS2,RPL26L1,CHMP4A,RPS23,BCAP29,RPL34,RPL37,RPS2,RAB10,RPL15,RPL13,SEC63,RAB3GAP2,RAB3GAP1,RPS4Y1,CHMP4B,BCAP31,SPCS1,SRP9,RPS26,RPLP0,RPL14,RPL4,SRP14,RPS15,RPL35,SRP72,RPS3A,RPS19,RPL13A,RPS4X,SEC62,RPS28,RPS18,RPL10A,RPL7,RPL5,RPL12,RPL3,RPL28,RPL36,RPL24,RPS10,RPL7A,ZFAND2B,PDIA3,SSR3,RPL29,FAU,RPS8,UBA52,RPL18A,SRP68,RPL23,…
GO_NEGATIVE_REGULATION_OF_OSTEOBLAST_DIFFERENTIATION	-0.570893	-1.70844	0	0.00983969	40	26	AXIN2,CDK6,C14orf169,TRPM4,TMEM64,PTCH1,AREG,MEN1,SUFU,SEMA4D,SMAD3,LIMD1,IGFBP5,RORB,LRP5,HDAC4,SKI,HDAC7,TWSG1,NBR1,ID1,TNF,CCRN4L,NOTCH1,ID2,ID3
GO_SINGLE_ORGANISM_MEMBRANE_BUDDING	-0.431602	-1.70639	0	0.0100081	72	62	ATP8A1,ANKRD28,TRAPPC6B,KLHL12,TRAPPC6A,COL7A1,VAPA,TRAPPC5,TRAPPC2L,CUL3,VAPB,CTSZ,CSNK1D,PPP6R3,MYO18A,AREG,TRAPPC9,RILP,CNIH,PRKCI,TRAPPC1,TRAPPC4,TMED10,CNIH2,NSF,SCFD1,SNX3,TGFA,PPP6R1,TRAPPC10,TRAPPC3,RAB1B,PPP6C,MCFD2,PREB,TFG,BET1,SEC24C,RAB1A,CTSC,TMED2,GORASP1,NAPA,USO1,TBC1D20,STX5,GOLPH3,SEC16A,SEC22B,SEC24B,SEC31A,SEC23IP,GBF1,GOSR2,TMED9,GOLGA2,LMAN1,SEC23A,SEC24D,SEC13,SAR1B,SEC24A
GO_REGULATION_OF_VASOCONSTRICTION	0.732978	1.98936	0.0153846	0.0102817	66	30	DOCK4,PTGS1,BDKRB2,TACR1,GJA1,GJA5,ALOX5,CHRM3,CAV1,DOCK5,PRKCQ,PTGS2,TRPM4,KCNMB4,PER2,ECE1,AKT1,APLN,EDN2,ATP1A2,ADRA1B,TBXA2R,SHC1,ADRA2C,BMPR2,F2R,HIF1A,EDN1,ADM,ICAM1
GO_PROTEIN_REFOLDING	-0.588108	-1.70435	0.0294118	0.0103449	20	18	BAG1,DNAJB1,FKBP1A,HSP90AA1,HSPA1A,DNAJA2,DNAJC7,PTGES3,HSPD1,ST13,HSPA8,HSPA2,HSPA1B,B2M,DNAJB2,DNAJA4,HSPA6,FKBP1B
GO_AUTONOMIC_NERVOUS_SYSTEM_DEVELOPMENT	-0.566112	-1.70402	0	0.010393	42	19	SIX1,NRP1,CTNNB1,EGR2,SOX4,PHACTR4,PLXNA3,FZD3,SEMA3F,EDNRA,NRP2,SEMA3A,GATA3,NF1,TFAP2A,HES1,SOX8,HLX,EDNRB
GO_INTRA_GOLGI_VESICLE_MEDIATED_TRANSPORT	-0.597954	-2.14673	0	0.0111869	47	39	CUX1,RAB6B,COG4,SORL1,COG8,TRIP11,COPG2,RGPD6,COG2,NAPG,VTI1B,PACS1,COG1,GCC2,NSF,COPZ1,VTI1A,RGPD8,COG5,TRAPPC10,GOLGA1,NAPA,RAB6A,COPE,COPA,COPB2,GABARAPL2,GOSR1,OPTN,GOLGA3,SYS1,GCC1,GOSR2,COG6,GOLGA5,RAB33B,COPB1,GOLGA4,COG3
GO_REGULATION_OF_TRANSLATIONAL_INITIATION	-0.417617	-1.69297	0	0.0114756	82	75	IMPACT,EIF2B3,NCBP1,EIF5,DDX1,RPS6KB2,EIF4EBP2,EIF3B,PPP1CA,YTHDF2,MTIF2,EIF4G1,KLHL25,EIF4EBP1,TPR,EIF3C,KHDRBS1,EIF2S1,EIF4G3,UHMK1,EIF3D,EIF2AK2,EIF4H,PAIP2B,EIF4EBP3,RXRA,EIF2B4,EIF3A,EIF2B1,EIF4G2,RBM4,EIF4A1,RPL13A,GLE1,POLR2G,EIF5B,EIF2AK4,POLR2D,PAIP2,NCBP2,EIF2C2,DDX3X,EIF3L,EIF3K,ATF4,EIF3E,HSPB1,EIF3H,EIF3J,NPM1,RPS6KB1,CTIF,NCK1,FMR1,EIF4A2,METTL3,EIF3I,EIF3M,EIF2AK1,EIF2B5,EIF1B,EIF3…
GO_CYTOPLASMIC_TRANSLATION	-0.475156	-1.68689	0	0.0120771	41	38	MRTO4,CDC123,EIF3B,RPL6,RPL26L1,EIF4EBP1,RPL7L1,RPL15,SSB,EIF3D,GSPT1,EIF4H,RPLP0,EIF3A,RBM4,RPL7,DENR,RPL36,FTSJ1,EIF2D,RPL29,RPL22,PTBP1,EIF3J,RPL26,RPLP1,RPL36A,RPLP2,RPL9,EIF3M,PCBP2,MRPL2,EIF3F,MCTS1,RPL22L1,RPL8,EIF4B,RPL35A
GO_VENTRICULAR_CARDIAC_MUSCLE_TISSUE_DEVELOPMENT	-0.538761	-1.68142	0	0.0125582	45	26	PTCD2,UBE4B,FGFR2,TNNC1,TPM1,FKBP1A,PPP1R13L,PKP2,TBX3,MARCKS,ZFPM2,NRG1,DSG2,RXRA,DSP,RBPJ,HEG1,SMAD7,TGFBR3,MED1,FOXC1,ISL1,PROX1,TNNT2,NOTCH1,ID2
GO_ANTIGEN_PROCESSING_AND_PRESENTATION_OF_PEPTIDE_ANTIGEN	-0.408064	-1.67826	0	0.0128229	177	138	HLA-DOB,CTSF,CLTA,DYNC1I1,CD74,ACTR1B,PSMB8,PSMD5,DCTN1,DYNC1H1,ERAP2,DYNLL2,KIF11,DYNC2H1,HLA-DRB1,CTSD,PSMC5,MARCH8,DYNC1I2,DYNC2LI1,CYBA,PSMC1,CTSL1,PSME3,KIF23,PSMD11,PSMC3,RILP,SPTBN2,DCTN2,AP2S1,ITGB5,PSMA3,KIFAP3,DYNLL1,KIF3A,CTSL2,HLA-F,TRAF6,HLA-DPA1,AZGP1,ACTR1A,KLC1,PSMA4,KIF18A,BCAP31,PSMD4,PSMD2,PSMB4,ERAP1,AP1M2,PSMF1,AP1B1,PSMB9,CLTC,PSMD14,AP2M1,DCTN3,AP2B1,PSMB6,PSMA7,TAP2,PSMB2,…
GO_REGULATION_OF_PHOSPHOLIPASE_ACTIVITY	-0.518185	-1.67553	0	0.0130635	64	29	ANXA8,RGS2,LPAR1,ANXA1,FGFR2,PRKCE,LRP1,PLA2R1,PRKCZ,MARCKS,EDNRA,FGF2,EGFR,GNAQ,ABL1,RASGRP1,PDPK1,PPT1,PRKCD,TXK,LPAR2,CYR61,GNA13,GNA15,ABL2,CCL5,ARL1,ARF4,PLA2G1B
GO_RETROGRADE_TRANSPORT_VESICLE_RECYCLING_WITHIN_GOLGI	-0.601263	-1.67556	0.0243902	0.0130635	24	18	CUX1,COG4,SORL1,TRIP11,RGPD6,PACS1,COG1,GCC2,RGPD8,GOLGA1,RAB6A,OPTN,SYS1,GCC1,GOLGA5,RAB33B,GOLGA4,COG3
GO_LIPOPOLYSACCHARIDE_MEDIATED_SIGNALING_PATHWAY	-0.552184	-1.66559	0	0.0141942	31	23	LY96,IRF3,SCARB1,IRAK1,PRKCE,AKT1,MAPK1,MTDH,TLR2,TLR4,MAPK3,MAPK14,IL18,LYN,CD14,RIPK2,PTPN22,NFKBIA,TGFB1,IRAK2,TNF,CCL5,CCL2
GO_DIGESTIVE_TRACT_MORPHOGENESIS	-0.519113	-1.65991	0	0.0150121	48	29	VANGL2,STRA6,GLI2,GLI3,OVOL2,CTNNB1,WNT11,FGFR2,BMP4,STX2,NIPBL,EPHB3,SMAD3,SIX2,SHOX2,GATA4,EGFR,SMAD2,HIF1A,AHI1,BCL2,BBS7,ACVR2B,EPB41L5,HNF1B,NOTCH1,ID2,HLX,AGR2
GO_REGULATION_OF_ENDOPLASMIC_RETICULUM_STRESS_INDUCED_INTRINSIC_APOPTOTIC_SIGNALING_PATHWAY	-0.556951	-1.65803	0	0.0150843	30	25	LRRK2,OPA1,ERP29,PTPN1,PARK7,XBP1,HSPA1A,TMBIM6,SIRT1,GRINA,SERINC3,NCK1,PTPN2,BCL2L11,WFS1,TXNDC12,HYOU1,DDIT3,SYVN1,PMAIP1,CREB3,BBC3,CREB3L1,HERPUD1,EIF2AK3
GO_REGULATION_OF_EARLY_ENDOSOME_TO_LATE_ENDOSOME_TRANSPORT	-0.587622	-1.6536	0	0.0154933	16	16	EZR,DNAJC13,MAPK1,SNX12,MAPK3,VPS11,MTMR2,SNX3,PTPN23,SRC,RDX,MAP2K1,RAB21,DAB2,MAP2K2,MSN
GO_ZINC_II_ION_TRANSPORT	-0.5787	-1.65157	0.0277778	0.015782	26	16	SLC39A4,SLC39A6,SLC39A3,SLC30A9,SLC30A1,SLC39A8,SLC39A14,SLC30A7,SLC11A2,SLC39A1,SLC30A4,SLC39A13,SLC39A9,SLC39A11,SLC30A5,SLC39A7
GO_REGULATION_OF_REPRODUCTIVE_PROCESS	-0.400383	-1.6514	0	0.0158061	129	68	PLAU,INHBA,CITED2,PDE5A,ZP3,P2RY2,PLB1,NPR2,CACNA1H,CTNNB1,MSH2,FGFR2,ADA,SMURF2,BMP4,MSX2,ARHGDIB,FBXO5,POMZP3,WDR77,PLCB1,RPS6KA2,C1QBP,PRDX4,BMP7,ACVR1B,STK4,ACVR1C,ZFPM2,NRK,SULF1,SEMA3A,XBP1,TIMP1,RXRA,PPP2R1A,B4GALT1,PRKAR1A,AMH,MSX1,PTGER4,SOX9,CIB1,ASPM,FZR1,OVGP1,STK3,CDC20,INSR,STK11,CALR,RAD1,PRKACA,LIF,AURKA,SNAI1,DUSP1,EAF2,CDKN1B,UBE2B,SIRT2,P2RY1,NUPR1,PRKACB,OVOL1,NOTCH1,HORMAD1,E…
GO_NEGATIVE_REGULATION_OF_STEM_CELL_DIFFERENTIATION	-0.472373	-1.64928	0.0344828	0.0161429	43	30	PBLD,FUZ,OVOL2,TRIM62,FOXA1,ZNF706,TGFB2,TRIM6,BMP7,MAD2L2,NKX2-1,FOXA2,N4BP2L2,ZFP36L2,REST,SMAD7,YAP1,PPP2CA,JAG1,NFE2L2,DAB2IP,HNF1B,STRAP,SDHAF2,HES1,VASN,SIX4,EFNA1,NOTCH1,DACT3
GO_POSITIVE_REGULATION_OF_STAT_CASCADE	-0.538	-1.6254	0	0.0198576	73	36	IL12A,JAK2,FYN,HDAC2,PTK2B,CYP1B1,PTK6,IL6ST,GHR,CD40,IL31RA,TNFRSF1A,F2R,CLCF1,CSF2,PTGER4,IL18,VEGFA,IL6,ARL2BP,SOCS3,LYN,ADIPOR1,PIBF1,LIF,STAT3,AKR1B1,IL15,CRLF3,STAP2,HES1,IL6R,ISL1,CCL5,NOTCH1,IL23A
GO_REGULATION_OF_T_CELL_PROLIFERATION	-0.385874	-1.62465	0	0.0199297	147	77	PDE5A,CORO1A,ZP3,KIAA0922,SYK,IL12A,CD46,PYCARD,PRKCQ,RLTPR,CTNNB1,C10orf54,VTCN1,ANXA1,HMGB1,CCDC88B,PNP,DLG1,FADD,BMP4,AGER,HLA-DRB1,CASP3,TNFRSF21,GLMN,LGALS3,LGALS9,STAT5B,MARCH7,MAD1L1,EFNB1,IL6ST,ERBB2,TRAF6,RIPK3,HLA-DPA1,FOXJ1,PAWR,ITCH,NDFIP1,CD276,SOS1,GPAM,ADK,PRKAR1A,PTPN6,PELI1,IL18,DNAJA3,IL6,TNFRSF14,CD55,CD274,NCK1,CARD11,IGFBP2,RC3H1,IL20RB,HLA-E,CEBPB,DHPS,IL15,ICOSLG,IRF1,RIPK2…
GO_REGULATION_OF_INTERFERON_GAMMA_PRODUCTION	-0.495484	-1.6239	0	0.0199538	97	49	INHBA,IL18R1,ZP3,PGLYRP3,IL12A,PYCARD,ISG15,RLTPR,HMGB1,GAS6,FADD,HLA-DRB1,TLR3,HRAS,LGALS9,AXL,C1QBP,FZD5,RIPK3,HLA-DPA1,TLR4,ABL1,RASGRP1,CD276,CEBPG,IL18,TXK,HSPD1,GATA3,IFNAR1,CD274,ZFPM1,IL20RB,CD14,RARA,RIPK2,HLA-A,TNFSF9,ISL1,PRNP,PTPN22,BCL3,PDE4D,TNF,ZC3H12A,IL27RA,IL23A,HLA-DPB1,PDCD1LG2
GO_CELLULAR_RESPONSE_TO_INTERLEUKIN_1	-0.429107	-1.62197	0	0.0201701	88	52	ADAMTS7,P2RY2,FAS,PYCARD,HYAL1,YY2,CCL20,EGR1,BYSL,RPS6KA5,IRAK1,KLF2,FN1,PLCB1,HAS2,IKBKB,CCL24,HYAL3,TRAF6,VLDLR,CHI3L1,HYAL2,MAPK3,MAPK9,PAWR,RPS6KA4,PSMB9,PPP4C,HIF1A,PTGER4,OTUB1,IL6,SOX9,RBMX,UPF1,HSPA9,RC3H1,ANKRD1,DAB2IP,CEBPB,EDN1,NFKB1,RELA,IL8,TNIP2,IRAK2,CCL5,ICAM1,ZC3H12A,IL1R1,CCL2,CCL22
GO_MYELOID_LEUKOCYTE_MIGRATION	-0.476519	-1.62166	0	0.0202182	99	42	CKLF,EMR2,TNFRSF11A,ITGB2,SYK,PDGFB,CCL20,ITGA1,IL17RA,ANXA1,DAPK2,S100A9,LGALS3,CXADR,TGFB2,JAGN1,STAT5B,CCL24,IL17RC,EDN2,PIK3CG,TREM1,RPS19,ARHGEF5,RAC1,IRAK4,NUP85,VEGFA,PIP5K1C,IL6,PIK3CD,EDN1,IL8,GBF1,IL6R,CXCL3,PDE4D,CCL5,CCL2,CCL22,PLA2G1B,EDNRB
GO_CELLULAR_PROTEIN_COMPLEX_LOCALIZATION	-0.543196	-1.62023	0	0.0204586	23	19	RCC2,DLG1,EXOC1,EZR,CEP72,RAN,MIOS,SEH1L,TMEM48,EXOC3,WASL,SMAD7,GSG2,NACC2,STXBP6,EXOC8,KLHL21,TNFAIP2,MZT1
GO_VESICLE_DOCKING_INVOLVED_IN_EXOCYTOSIS	-0.477976	-1.6181	0	0.0209154	35	29	UNC13B,SYTL2,RAB13,EXOC6B,SNAP25,VPS33A,EXOC4,RAB8A,STXBP2,VAMP3,VPS11,VTI1B,VPS33B,STXBP1,STX1B,RAB8B,SCFD1,STXBP3,RABEPK,SNPH,EXOC6,EXOC2,VPS18,VPS45,YKT6,EXOC8,STX1A,STX3,SCFD2
GO_ER_ASSOCIATED_UBIQUITIN_DEPENDENT_PROTEIN_CATABOLIC_PROCESS	-0.434904	-1.61415	0	0.0216366	61	55	FOXRED2,TMEM67,ERLIN2,TOR1A,ERLIN1,PSMC5,OS9,TMEM129,EDEM2,FBXO2,PSMC1,STT3B,PSMC3,KIAA0368,UBQLN2,UBE2G2,AMFR,NPLOC4,EDEM1,UBXN4,ANKZF1,UBE2J2,UBQLN1,RNF121,EDEM3,PSMC6,SDF2L1,CCDC47,SEL1L,DERL2,VCP,RNF185,AUP1,PSMC2,FBXO6,RNF103,UFD1L,UBE2J1,PSMC4,JKAMP,WFS1,SYVN1,HSP90B1,DNAJB2,FAF2,SEC61B,MAN1B1,USP19,DERL1,RNF5,TMUB1,DNAJB9,ERLEC1,HSPA5,YOD1
GO_RESPONSE_TO_INTERFERON_GAMMA	-0.502573	-2.10701	0	0.0223739	144	80	MT2A,C19orf66,JAK2,ADAMTS13,SLC26A6,GBP2,TRIM68,CCL20,STAT1,SP100,TRIM21,TRIM62,BST2,IRF3,TRIM25,HLA-DRB1,TLR3,TRIM22,GAPDH,GBP1,UBD,IRF7,LGALS9,IRF9,IRF5,PML,SYNCRIP,CCL24,IFITM3,IFITM1,OAS2,TRIM26,HLA-F,OASL,NCAM1,CIITA,HLA-DPA1,CD44,TRIM31,IFITM2,TRIM34,JAK1,GCH1,EPRS,MID1,RPL13A,TRIM8,CD58,DAPK1,IFNGR1,OAS3,CAMK2G,PRKCD,ASS1,DNAJA3,TRIM5,OAS1,NUB1,IFI30,HLA-E,CXCL16,EDN1,HLA-C,B2M,TRIM38,IRF1…
GO_ESTABLISHMENT_OF_MITOTIC_SPINDLE_ORIENTATION	-0.584437	-1.60811	0.0606061	0.0229108	20	16	CDK5RAP2,SPRY2,DYNLT1,PAFAH1B1,ZW10,EYA1,NUMA1,GPSM2,HTT,WDR81,WDR43,ARHGEF2,CENPA,NDC80,NDE1,NDEL1
GO_POSITIVE_REGULATION_OF_TRANSCRIPTION_FROM_RNA_POLYMERASE_II_PROMOTER_IN_RESPONSE_TO_STRESS	-0.552582	-1.60688	0.0322581	0.0230866	23	21	CHD6,ATF6B,KLF2,TP53,MBTPS2,XBP1,RBPJ,HIF1A,ATF6,VEGFA,ATF4,NFE2L2,MUC1,DDIT3,GCN1L1,MAPK7,CEBPB,ATF3,CREB3L1,HSPA5,NOTCH1
GO_GOLGI_VESICLE_TRANSPORT	-0.332679	-1.60099	0	0.0240235	319	277	RAB31,EHD3,ATP8A1,ANK2,ARFRP1,NRBP2,DYNC1I1,BBS1,ANKRD28,STX18,VPS13A,MYO1B,RAB34,AP4M1,KRT18,ATP9B,TRAPPC6B,SPTBN5,KLHL12,COMMD1,SGSM2,ATP9A,TRAPPC6A,COL7A1,CUX1,NKD2,C16orf62,CHIC2,RAB6B,OSBPL5,DCTN1,VAPA,DYNC1H1,COG4,LMF1,TEX261,MYO5A,SORL1,DYNLL2,LLGL1,STEAP2,ANKFY1,KIF11,TRAPPC5,GAS6,BBS2,COG8,DYNC2H1,CORO7,ARF5,STX17,TRAPPC2L,CUL3,EXOC1,VAPB,PLCB3,CTSZ,RAB7L1,KLHL20,DYNC1I2,DYNC2LI1,ATL3,KI…
GO_NEGATIVE_REGULATION_OF_TOR_SIGNALING	-0.472248	-1.59916	0	0.0241676	30	28	PRKAA1,UBR1,DEPTOR,SH3BP4,UBR2,DEPDC5,MTM1,NPRL3,TMEM127,TSC2,PRKAA2,HIF1A,SIRT1,PDCD6,TNFAIP8L1,ARNTL,ATM,GSK3A,MAPKAPK5,FLCN,STK11,TSC1,TBC1D7,FNIP1,AKT1S1,DDIT4,NPRL2,EPM2A
GO_ANAPHASE_PROMOTING_COMPLEX_DEPENDENT_CATABOLIC_PROCESS	-0.400656	-1.59282	0	0.0251766	77	72	ANAPC4,SKP2,PSMB8,CDC16,PSMD5,AURKB,ANAPC2,PSMC5,ANAPC1,PSMC1,PSME3,PSMD11,PSMC3,UBE2E1,PSMA3,CDC27,ANAPC16,UBE2D1,ANAPC5,PSMA4,PSMD4,UBB,PSMD2,PSMB4,PSMF1,PSMB9,PSMD14,ANAPC7,PSMB6,PSMA7,PSMB2,PSMD1,PSME2,BUB3,PSMB1,CDK1,PSMD12,PSMD6,UBA52,PSMA2,CDC23,BUB1B,MAD2L1,PSMC6,PSMD3,PTTG1,ANAPC10,RPS27A,PSMC2,PSMD8,PSMA6,PSMD13,PSMB5,PSMA1,PSMD7,FZR1,PSMC4,CDC26,CCNB1,PSMB10,PSME1,PSMD9,CDC20,PLK1,PSMB…
GO_ANTIGEN_RECEPTOR_MEDIATED_SIGNALING_PATHWAY	-0.374278	-1.5923	0	0.0253208	195	119	NFATC2,SYK,MAP3K7,PRKCQ,PSMB8,FYN,PLCG1,RBCK1,PSMD5,RLTPR,PLEKHA1,PAK1,CACNB3,PLCG2,HLA-DRB1,TNFRSF21,PSMC5,PIK3R2,BAX,UBE2N,HRAS,PSMC1,PSME3,IKBKB,PSMD11,PSMC3,MAPK1,TEC,PSMA3,RNF31,LAT,TRAF6,RFTN1,THY1,HLA-DPA1,UBE2D1,UBE2D2,SKP1,PSMA4,CUL1,STOML2,CSK,PSMD4,UBB,PSMD2,PSMB4,PIK3R1,PSMF1,ABL1,PSMB9,PSMD14,PIK3CB,SPG21,PAK2,PSEN1,PSMB6,PSMA7,PDPK1,PSMB2,PAG1,PSMD1,PSME2,PTPN6,UBE2V1,PIK3CA,PSMB1,S…
GO_REGULATION_OF_DEFENSE_RESPONSE_TO_VIRUS_BY_VIRUS	-0.494673	-1.58883	0.0434783	0.0259934	29	21	FYN,AP2S1,EIF2AK2,AP1M2,AP1B1,PACS1,AP2M1,AP2B1,PAK2,AP1S3,RAC1,AP2A2,AP2A1,AP1S1,ATP6V1H,AP1G1,AP1M1,B2M,ARF1,HLA-A,AP1S2
GO_POSITIVE_REGULATION_OF_VIRAL_TRANSCRIPTION	-0.455595	-1.58801	0	0.0260949	39	37	LEF1,POLR2K,POLR2A,RDBP,POLR2I,TAF11,TFAP4,TH1L,PFN1,POLR2B,MDFIC,POLR2L,POLR2E,SNW1,RSF1,SMARCA4,SP1,POLR2G,CDK9,SUPT4H1,POLR2D,EP300,ZNF639,CHD1,POLR2F,CTDP1,COBRA1,WHSC2,SMARCB1,GTF2F1,POLR2J,POLR2H,SUPT5H,GTF2F2,CCNT1,POLR2C,NOTCH1
GO_NEGATIVE_REGULATION_OF_EXOCYTOSIS	-0.533997	-1.58759	0	0.0262869	28	18	ANXA1,ABR,LGALS9,TRIM9,VPS4B,BCR,REST,STXBP3,RABGEF1,BRAF,STXBP6,FMR1,C19orf26,RAP1A,HMOX1,RAB33B,CEACAM1,NOTCH1
GO_CELL_VOLUME_HOMEOSTASIS	-0.593288	-1.58515	0.0606061	0.026839	28	16	ANXA7,AQP1,LRRC8A,KCNN4,CLCN3,CLCN6,AQP5,P2RX7,ADD1,CLNS1A,SLC12A4,SLC12A7,ANO6,E2F4,AQP3,SLC6A12
GO_REGULATION_OF_SODIUM_ION_TRANSMEMBRANE_TRANSPORTER_ACTIVITY	-0.531018	-1.58356	0	0.0271991	38	22	WNK3,GPD1L,UTRN,TESC,NEDD4,PTPN3,WNK2,PRKCE,ACTN4,ATP1A2,NEDD4L,SLC9A3R1,FXYD5,SLC9A1,YWHAH,ATP1B1,STOM,CAMK2D,GLRX,DNM2,PCSK9,RANGRF
GO_NEGATIVE_REGULATION_OF_T_CELL_RECEPTOR_SIGNALING_PATHWAY	-0.584133	-1.57862	0.0714286	0.0281594	16	15	DUSP22,LGALS3,GBP1,EZR,THY1,PAWR,PHPT1,PTPN6,PTPN2,ELF1,DUSP3,PTPRJ,PRNP,PTPN22,CEACAM1
GO_MAGNESIUM_ION_TRANSMEMBRANE_TRANSPORT	-0.58435	-1.57783	0.0606061	0.0283274	16	15	MMGT1,NIPAL1,ZDHHC13,MAGT1,NIPAL4,ZDHHC17,NIPAL3,SLC41A2,MRS2,NIPA2,NIPAL2,CNNM4,SLC41A1,NIPA1,TUSC3
GO_POSITIVE_REGULATION_OF_CELLULAR_PROTEIN_CATABOLIC_PROCESS	-0.318905	-1.57676	0	0.0285951	192	173	RNF217,LRRK2,CAV1,OSBPL7,ANAPC4,RNF144A,PSMB8,CDC16,PSMD5,TRIB2,NKD2,RNF125,PTK2B,STUB1,FBXO22,CDK5RAP3,ANAPC2,RB1,CUL3,PSMC5,PLK3,DVL1,GBA,CSNK1D,FBXW7,EZR,PLK2,FBXO5,ANAPC1,PSMC1,PSME3,SUMO1,PSMD11,CD81,PSMC3,RFWD2,RNF128,UBQLN2,RNF19A,UBE2E1,SMC5,FBXL5,PIAS1,RCHY1,AKT1,CSNK1A1,USP5,ATPIF1,MDM2,PSMA3,CHFR,HSPBP1,CDC27,ANAPC16,RNF14,APOE,UBE2D1,ANAPC5,SKP1,ARIH1,PSMA4,CUL1,VPS11,XBP1,BCAP31,PSMD…
GO_ANTIGEN_PROCESSING_AND_PRESENTATION	-0.355707	-1.57402	0	0.0289549	213	165	RAET1G,HLA-DOB,RAET1E,CTSF,CLTA,DYNC1I1,CD74,ULBP1,RAB34,ACTR1B,PSMB8,PSMD5,FCGRT,ULBP3,DCTN1,DYNC1H1,ERAP2,DYNLL2,KIF11,DYNC2H1,HLA-DRB1,CTSD,PSMC5,MARCH8,DYNC1I2,DYNC2LI1,CYBA,ATG5,PSMC1,CTSL1,PSME3,RAET1L,KIF23,PSMD11,PSMC3,RILP,MICB,RAB4A,SPTBN2,DCTN2,AP3B1,RAB10,AP2S1,ITGB5,PSMA3,KIFAP3,DYNLL1,KIF3A,CTSL2,HLA-F,TRAF6,RAB32,RFTN1,KDM5D,HLA-DPA1,AZGP1,ACTR1A,KLC1,RAB27A,PSMA4,KIF18A,AP3D1,BCAP…
GO_LYMPHOCYTE_COSTIMULATION	-0.45383	-1.56609	0	0.0304422	78	36	CAV1,LGALS1,DPP4,FYN,PAK1,EFNB2,HLA-DRB1,MAPKAP1,EFNB1,AKT1,HLA-DPA1,MLST8,PTPN11,CSK,PIK3R1,PAK2,PDPK1,PTPN6,PIK3CA,RAC1,TNFRSF14,GRB2,SRC,YES1,CD274,CDC42,RICTOR,MAP3K14,CARD11,LYN,MTOR,ICOSLG,MAP3K8,HLA-DPB1,HLA-DRA,PDCD1LG2
GO_NEGATIVE_REGULATION_OF_I_KAPPAB_KINASE_NF_KAPPAB_SIGNALING	-0.416004	-1.56211	0	0.0314738	51	37	CASP8,C1QTNF3,PYCARD,TRIM59,STAT1,ZMYND11,FAF1,CARD8,PPM1B,BMP7,C9orf89,RIPK1,ABL1,TLE1,GSTP1,SIRT1,PPM1A,FBXW11,DNAJA3,CCDC22,CYLD,G3BP2,OTUD7B,ASH1L,NOV,DAB2IP,PER1,TNIP1,LITAF,OPTN,PSMD10,NFKBIB,NFKBIA,TNFAIP3,ZC3H12A,NFKBID,NLRX1
GO_NEGATIVE_REGULATION_OF_NF_KAPPAB_TRANSCRIPTION_FACTOR_ACTIVITY	-0.446654	-1.56064	0	0.0318816	68	48	GFI1,RWDD3,PYCARD,COMMD1,NLRC5,RBCK1,PARP10,ANXA4,TRIM21,CDK5RAP3,CYP1B1,IRAK1,SETD6,COMMD7,ZNF675,BMP7,USP7,MAP2K5,TRAF3,ARRB2,ARRB1,FOXJ1,ITCH,SIVA1,SIRT1,PELI1,TAX1BP1,DNAJA3,CYLD,KLF4,FAM105B,BRMS1,UFL1,DAB2IP,TRIM37,ERBB2IP,NFKBIL1,PIAS4,CAT,PSMD10,NFKBIA,DAP,PRMT2,IRAK2,TNFAIP3,ZC3H12A,AIM2,NFKBID
GO_POSITIVE_REGULATION_OF_NUCLEAR_DIVISION	-0.439026	-1.55986	0	0.0321225	62	41	TERF1,ANKRD32,H2AFY,PDGFB,RANBP1,RB1,CUL3,MSX2,FBXO5,PLCB1,SMC5,EREG,LRP5,PHB2,MSX1,NSMCE2,ESPL1,NUSAP1,TGFA,BECN1,ANAPC10,PTEN,RAB1A,FAM178A,PHIP,GORASP1,DLGAP5,INSR,PLK1,EDN1,BIRC5,BTC,AURKA,CDCA5,SH2B1,UBE2C,GOLGA2,TGFB1,UBE2B,SIRT2,IL1A
GO_FORMATION_OF_TRANSLATION_PREINITIATION_COMPLEX	-0.559361	-1.5594	0.025	0.0321704	22	19	EIF3B,EIF3C,EIF3D,EIF4H,EIF3A,DENR,EIF2D,EIF3L,EIF3K,EIF2S3,EIF3E,EIF3H,EIF3J,EIF3I,EIF3M,EIF3F,MCTS1,EIF3G,EIF4B
GO_POSITIVE_REGULATION_OF_ALPHA_BETA_T_CELL_ACTIVATION	-0.445431	-1.55788	0.0333333	0.0323391	51	26	TGFBR2,GLI3,SYK,IL12A,PRKCQ,ANXA1,ADA,PNP,IL4R,LGALS9,PRKCZ,AP3B1,AP3D1,ITPKB,IL18,IL6,CD55,HLA-E,RARA,HSPH1,NKAP,CD83,RIPK2,HLA-A,IL23A,HLX
GO_POSITIVE_REGULATION_OF_NEURON_DEATH	-0.420765	-1.55338	0.0333333	0.0334651	67	52	MAP3K5,CTNNB1,AIMP2,GRIK5,ITGA1,CASP9,AGER,CASP3,BAX,FBXW7,CASP2,IKBKB,TGFB2,TP53,NQO1,PIN1,MCL1,APOE,PICALM,EPHA7,EIF2S1,TP53BP2,ATF2,PAWR,ZNF746,ABL1,SRPK2,CDK5,CLU,HDAC4,GSK3B,AIFM1,ATF4,CDC34,NF1,ATM,CDC42,UBE2M,MTOR,BCL2L11,TFAP2A,BAD,DDIT3,MAP2K7,FOXO3,PMAIP1,DDIT4,DAXX,MAP3K11,BBC3,ELK1,PCSK9
GO_RETROGRADE_VESICLE_MEDIATED_TRANSPORT_GOLGI_TO_ER	-0.521385	-2.09888	0	0.0335608	77	68	STX18,ATP9B,ATP9A,RAB6B,COG4,KIF11,ARF5,KIF1C,KIF23,COPG2,COPZ2,ERGIC2,ARFGAP2,KIFAP3,KIF3A,ZW10,KLC1,KIF18A,ARF3,HTT,TMED10,KIF3B,BNIP1,NSF,KLC2,SCFD1,COPZ1,KIF4A,LMAN2,RER1,KIF15,NBAS,RAB1B,KDELR1,CENPE,UVRAG,SCYL1,USE1,RAB1A,PICK1,KIF2C,KIF22,TMED2,NAPA,RAB6A,COPE,KDELR3,ARFGAP3,COPA,COPB2,TMED7,SEC22B,TMEM115,TAPBP,GBF1,RACGAP1,ARFGAP1,TMED3,KDELR2,TMED9,SURF4,ARCN1,COG7,KIF3C,COPB1,RINT1,ARF…
GO_PROTEIN_EXIT_FROM_ENDOPLASMIC_RETICULUM	-0.71245	-2.10317	0	0.0335608	20	18	TMEM129,NPLOC4,SEL1L,DERL2,VCP,AUP1,HM13,UFD1L,SYVN1,HSP90B1,FAF2,SEC61B,DERL1,TMED9,SURF4,LMAN1,HERPUD1,RANGRF
GO_MEMBRANE_BUDDING	-0.384902	-1.54589	0	0.035787	114	99	ATP8A1,ANKRD28,TRAPPC6B,KLHL12,TRAPPC6A,CHMP6,COL7A1,VAPA,FAM125A,ANXA2,LRSAM1,TRAPPC5,CHMP1B,VTA1,CHMP1A,TRAPPC2L,CUL3,VAPB,VPS28,CTSZ,CSNK1D,S100A10,PPP6R3,MYO18A,CHMP4A,AREG,TRAPPC9,RILP,VPS4B,FNBP1L,CNIH,CHMP3,CHMP2A,AP2S1,VPS4A,PRKCI,TRAPPC1,TSG101,PICALM,HIP1,P2RX7,CHMP4B,CHMP4C,TRAPPC4,FCHO2,VPS37A,TMED10,CNIH2,WASL,AP2B1,NSF,PDCD6IP,SCFD1,CHMP7,SNX3,TGFA,PPP6R1,PIK3C2A,TRAPPC10,TRAPPC3,RA…
GO_NEGATIVE_REGULATION_OF_SEQUENCE_SPECIFIC_DNA_BINDING_TRANSCRIPTION_FACTOR_ACTIVITY	-0.364223	-1.54569	0	0.0358828	136	101	PBX1,THRA,GFI1,HEYL,RWDD3,PYCARD,TCF7L2,COMMD1,NLRC5,RNF2,RBCK1,CTNNBIP1,HDAC2,PARP10,ANXA4,SP100,TRIM21,GAS6,EZH2,FZD6,CDK5RAP3,SIGIRR,CYP1B1,IRAK1,RB1,SIK1,MSX2,PTCH1,SETD6,COMMD7,FLNA,SUMO1,HR,HNF4A,ZNF675,MEN1,WWP2,SUFU,PIAS2,BMP7,USP7,MAP2K5,TRAF3,MAD2L2,ARRB2,ARRB1,FOXA2,FOXJ1,ZNF431,PEX14,ITCH,PHB2,HDAC4,SIVA1,SIRT1,TAF3,KEAP1,EIF2AK4,PELI1,MAP3K10,SMAD7,CEBPG,TAX1BP1,EGLN1,DNAJA3,BTRC,CYL…
GO_REGULATION_OF_UBIQUITIN_PROTEIN_LIGASE_ACTIVITY	-0.554518	-1.54362	0.0526316	0.0364094	18	16	GEN1,XRCC3,FBXO5,TPR,MAD2L1,LCMT1,PCID2,ANAPC10,PTEN,DYNC1LI1,RAB1A,CCNB1,GORASP1,PLK1,DUSP1,GOLGA2
GO_NUCLEAR_TRANSCRIBED_MRNA_CATABOLIC_PROCESS_NONSENSE_MEDIATED_DECAY	-0.377414	-1.53993	0	0.0372472	118	111	RPS7,DCP1B,UPF3A,RPL23A,NCBP1,SMG8,RPS14,RPS29,UPF3B,RPL6,RBM8A,EIF4G1,RPL26L1,MAGOHB,RPS23,RPL34,RPL37,RPS2,SMG9,PPP2R2A,RPL15,RPL13,SMG5,SMG6,RPS4Y1,PARN,UHMK1,MAGOH,RPS26,GSPT1,RNPS1,RPLP0,SMG1,PABPC1,SMG7,RPL14,RPL4,PNRC2,PPP2R1A,RPS15,RPL35,RPS3A,RPS19,RPL13A,RPS4X,RPS28,RPS18,RPL10A,RPL7,RPL5,RPL12,RPL3,RPL28,RPL36,NCBP2,RPL24,RPS10,RPL7A,RPL29,FAU,RPS8,EXOSC10,UBA52,RPL18A,RPL23,RPL11,RPL2…
GO_PROTEASOMAL_PROTEIN_CATABOLIC_PROCESS	-0.337313	-1.53898	0	0.0373881	271	241	FOXRED2,FBXO4,KCTD17,TMEM67,C18orf25,ENC1,TBL1X,ANAPC4,ERLIN2,TOR1A,FBXL2,SKP2,PSMB8,RBCK1,CDC16,PSMD5,CTNNB1,UBXN11,UBE4B,STUB1,UBR1,DZIP3,FBXL3,PRPF19,WWP1,AURKB,FAF1,ERLIN1,ANAPC2,HECTD3,CUL3,PSMC5,OS9,TBL1XR1,KLHL20,UBXN2A,RNF34,UBR2,RNF187,TMEM129,FBXW7,MTA1,UBE2A,EDEM2,ANAPC1,FBXO2,UBE2K,PSMC1,PSME3,PML,STT3B,PSMD11,PSMC3,ATXN3,TP53,KIAA0368,MARCH6,CLOCK,UBQLN2,TRIM9,UBE2G2,WWP2,UBE2E1,FBXL…
GO_CENTROSOME_LOCALIZATION	-0.516348	-1.5385	0	0.0375077	18	16	PLXNA2,DLG1,TBCCD1,EZR,PAFAH1B1,SYNE2,GPSM2,NIN,NUBP1,ASPM,SUN2,DYNC1LI2,AURKA,NDE1,IFT20,NDEL1
GO_PROTEIN_KINASE_B_SIGNALING	-0.475267	-1.53749	0.0344828	0.0377948	34	26	THEM4,GAS6,SESN2,MERTK,RPS6KB2,EPHA2,PLK3,AKT2,PIK3C2B,AXL,TSC2,AKT1,TYRO3,CD40,PIK3CA,EP300,SETX,SOX9,PTEN,ILK,RPS6KB1,TGFB1,SIRT2,TNF,CCL5,CCL2
GO_REGULATION_OF_ANTIGEN_RECEPTOR_MEDIATED_SIGNALING_PATHWAY	-0.47758	-1.53487	0	0.0385842	41	26	LPXN,CMTM3,ADA,DUSP22,LGALS3,PRKCH,GBP1,EZR,KCNN4,THY1,PAWR,PHPT1,PTPN6,PRKD2,MALT1,PTPN2,LYN,ELF1,RC3H1,BCL10,DUSP3,PTPRJ,PRNP,PTPN22,CEACAM1,PLCL2
GO_REGULATION_OF_LIGASE_ACTIVITY	-0.343357	-1.53479	0	0.0386081	130	115	MAGEC2,DCUN1D4,CDC14B,ANAPC4,PSMB8,CDC16,PSMD5,STUB1,GEN1,XRCC3,ANAPC2,PSMC5,FBXW7,UBE2N,LIMK1,FBXO5,ANAPC1,PSMC1,PSME3,TPR,PSMD11,PSMC3,ARRDC4,XRCC4,UBE2E1,PIN1,MASTL,PSMA3,MAD2L2,CDC27,ANAPC16,PARK7,RIPK3,UBE2D1,DCUN1D1,ANAPC5,SKP1,PSMA4,CUL1,PSMD4,UBB,PSMD2,PSMB4,PSMF1,ABL1,PSMB9,PSMD14,TRIB3,ANAPC7,PSEN1,TOPORS,PSMB6,PSMA7,PSMB2,PSMD1,PSME2,BUB3,SMAD7,PSMB1,CDK1,PSMD12,CDK2,PSMD6,UBA52,PSMA2,…
GO_REGULATION_OF_NEURON_PROJECTION_REGENERATION	-0.523692	-1.53192	0	0.0393257	20	16	EPHA4,SPP1,KLK8,STK24,PTPRF,PRRX1,CERS2,INPP5F,BRAF,MAP2K1,PTEN,KLF4,MAP2K2,NDEL1,SCARF1,FKBP1B
GO_PIGMENT_CELL_DIFFERENTIATION	-0.544281	-1.53161	0.0344828	0.0393694	29	18	GLI3,HPS6,MYO5A,USP13,ANKRD27,RAB32,RAB38,C10orf11,RAB27A,AP3D1,MREG,HPS4,BCL2,AP1G1,AP1M1,CD63,BLOC1S3,EDNRB
GO_REGULATION_OF_LEUKOCYTE_MEDIATED_CYTOTOXICITY	-0.464392	-1.53087	0.0277778	0.0395367	53	29	IL7R,IL12A,STX7,PPP3CB,FADD,AGER,PVRL2,LAG3,LGALS9,STAT5B,ARRB2,CADM1,RIPK3,P2RX7,RASGRP1,LAMP1,SERPINB9,PVR,F2RL1,AP1G1,HLA-E,B2M,MICA,HLA-A,TAP1,CEACAM1,ICAM1,IL23A,CCL2
GO_GLANDULAR_EPITHELIAL_CELL_DIFFERENTIATION	-0.480228	-1.53052	0.0294118	0.0396324	39	22	BMP2,RARB,HOXA5,CDK6,FGFR2,BMP4,FOXA1,WDR77,AGPAT6,MEN1,RFX3,SIDT2,IL31RA,RXRA,PDPK1,GATA6,RARG,RARA,NKX6-1,PROX1,NOTCH1,AGR2
GO_REGULATION_OF_TYROSINE_PHOSPHORYLATION_OF_STAT3_PROTEIN	-0.51457	-1.53059	0.0769231	0.0396324	44	26	JAK2,HDAC2,PTK6,NF2,IL6ST,GHR,IL31RA,PPP2R1A,CLCF1,PTGER4,IL18,INPP5F,VEGFA,IL6,ARL2BP,SOCS3,PPP2CA,PTPN2,LIF,STAT3,IL15,STAP2,HES1,IL6R,ISL1,IL23A
GO_PROTEIN_INSERTION_INTO_MEMBRANE	-0.534975	-1.52726	0	0.0405885	23	16	OXA1L,WRB,BMF,BAX,EGFR,ASNA1,MOAP1,UBL4A,BAG6,GET4,BCL2L11,BAD,PMAIP1,COX18,BBC3,RTP4
GO_REGULATION_OF_T_CELL_RECEPTOR_SIGNALING_PATHWAY	-0.523218	-1.52663	0.0540541	0.0407319	28	21	ADA,DUSP22,LGALS3,GBP1,EZR,KCNN4,THY1,PAWR,PHPT1,PTPN6,PRKD2,MALT1,PTPN2,ELF1,RC3H1,BCL10,DUSP3,PTPRJ,PRNP,PTPN22,CEACAM1
GO_PROTEIN_K48_LINKED_DEUBIQUITINATION	-0.500265	-1.52623	0.04	0.0408036	20	18	USP25,USP33,USP20,ATXN3,USP8,USP5,OTUD4,OTUD5,OTUB1,USP34,BAP1,OTUB2,OTUD7B,VCPIP1,USP37,USP19,TNFAIP3,YOD1
GO_NEURAL_CREST_CELL_MIGRATION	-0.461893	-1.52383	0.0571429	0.0415925	51	30	KITLG,LEF1,LAMA5,SEMA4F,OVOL2,NRP1,SEMA6B,PHACTR4,SEMA6C,SEMA4A,EFNB1,SEMA3F,SEMA4D,CORO1C,SEMA3A,SEMA3E,ZEB2,SEMA4G,HIF1A,SEMA7A,SEMA3B,ACVR1,SEMA4B,SEMA4C,SEMA3C,SEMA5A,ISL1,SOX8,FGF19,EDNRB
GO_TRNA_TRANSPORT	-0.474344	-1.51971	0.0666667	0.0427398	34	32	NUP88,NUP155,NUP133,NUPL2,RANBP2,TPR,AAAS,NUP188,NUP35,NUP205,XPOT,RAN,SEH1L,TMEM48,RAE1,NUP54,NUP153,NUP93,NUP37,NUP85,NUP107,NUP160,NUP43,POM121C,NUPL1,TOMM20,NUP50,NUP214,NUP98,POM121,NOL6,NUP210
GO_DNA_REPLICATION_INITIATION	0.677703	1.85216	0	0.0428894	29	25	POLE2,CCNE2,GINS2,POLA1,MCM5,MCM3,CDC7,MCM6,CCNE1,MCM4,ORC5,GINS4,POLE,PRIM1,CDC45,MCM10,MCM7,CDC6,MCM2,POLA2,ORC2,ORC1,LRWD1,CDC34,PURA
GO_I_KAPPAB_KINASE_NF_KAPPAB_SIGNALING	-0.411712	-1.51352	0	0.0443892	70	56	LY96,IRAK1BP1,ERC1,MAP3K7,RBCK1,TIAF1,AZI2,TRADD,ROCK2,IKBKE,TAB3,TLR3,ZNF268,IKBKB,ZNF675,PRDX4,ROCK1,RNF31,NKIRAS1,TRAF6,RIPK3,TLR2,TLR4,TAB1,RIPK1,UBB,CARD9,TNFRSF1A,SHARPIN,UBA52,BIRC2,RPS27A,TRAF2,TAB2,CHUK,TBK1,MAP3K14,PTPLAD1,TRIP6,DAB2IP,BCL10,NFKB1,REL,CD14,TIFA,NFKBIL1,RIPK2,NFKB2,BCL3,SNIP1,TNIP2,IRAK2,TNF,RELB,IKBKG,BIRC3
GO_MEMBRANE_DOCKING	-0.405269	-1.51296	0.0909091	0.0446043	68	56	NDRG4,TSNARE1,UNC13B,SYTL2,PEX16,STX7,RAB13,STX16,STX17,STX2,EXOC6B,EZR,SNAP25,PEX5,SYT1,VPS33A,EXOC4,RAB8A,ROCK1,STXBP2,STX6,VAMP3,VPS11,CAV2,VTI1B,STX11,STX4,VPS33B,STXBP1,EXOC5,NSF,STX1B,RAB8B,SCFD1,SNX3,STXBP3,RABEPK,RAB7A,PEX13,SNPH,EXOC6,STX8,USO1,STX12,EXOC2,VPS18,STX5,CCDC41,VPS45,YKT6,EXOC8,STX1A,STX3,ICAM1,SCFD2,MSN
GO_POSITIVE_REGULATION_OF_TRANSLATIONAL_INITIATION	-0.504314	-1.51228	0.0285714	0.044692	22	19	IMPACT,RPS6KB2,YTHDF2,KHDRBS1,UHMK1,RXRA,POLR2G,EIF2AK4,POLR2D,DDX3X,RPS6KB1,NCK1,METTL3,EIF2B5,YTHDF1,PPP1R15A,TNF,CCL5,DNAJC3
GO_REGULATION_OF_ENDOPLASMIC_RETICULUM_UNFOLDED_PROTEIN_RESPONSE	-0.653681	-2.08829	0	0.0447477	28	26	POMT2,POMT1,BAX,COPS5,PTPN1,XBP1,PIK3R1,HSPA1A,GNB2L1,TMBIM6,TMEM33,SDF2L1,NCK1,PTPN2,ERN1,SDF2,BCL2L11,WFS1,DAB2IP,BAK1,PPP1R15A,BFAR,BBC3,PPP1R15B,HSPA5,AGR2
GO_LOCALIZATION_WITHIN_MEMBRANE	-0.377243	-1.50933	0	0.045528	122	89	ANKRD28,ITGB2,TRAPPC6B,AGRN,KLHL12,TRAPPC6A,COL7A1,VAPA,GRIK5,LRP4,SYNGAP1,IFT122,TRAPPC5,DLG1,ETV5,TRAPPC2L,CUL3,VAPB,CTSZ,DVL1,CSNK1D,PPP6R3,FLNA,AREG,TRAPPC9,RILP,ITGB7,CNIH,WDR19,TRAPPC1,APOE,RFTN1,GLRB,CDH2,DLG4,TRAPPC4,TMEM48,TMED10,CNIH2,CDK5,ITGB1,NSF,SSNA1,SCFD1,SNX3,RAC1,GPHN,RER1,RILPL1,DNAJA3,TGFA,PPP6R1,TRAPPC10,TRAPPC3,RAB1B,ITGB1BP1,PPP6C,MCFD2,PREB,TFG,BET1,SEC24C,RAB1A,PICK1,CTSC…
GO_POSITIVE_REGULATION_OF_CELL_KILLING	-0.526683	-1.50877	0.030303	0.0456628	39	20	IL12A,STX7,FADD,PVRL2,LAG3,STAT5B,CADM1,P2RX7,RASGRP1,LAMP1,PVR,F2RL1,AP1G1,BCL2L11,BAD,HLA-E,B2M,HLA-A,IL23A,CCL2
GO_PROTEIN_LOCALIZATION_TO_GOLGI_APPARATUS	-0.467254	-1.50447	0.0357143	0.0467608	33	27	ARFRP1,VPS13A,ATP9B,PAQR3,OBSL1,SORL1,CSNK1D,TRIP11,RGPD6,VPS13D,PACS1,GCC2,VPS13C,RGPD8,GOLGA1,NRAS,RAB6A,GOLPH3,OPTN,SYS1,GCC1,GBF1,RAB33B,COG7,GOLGA4,IFT20,ARL1
GO_ANTIGEN_PROCESSING_AND_PRESENTATION_OF_PEPTIDE_OR_POLYSACCHARIDE_ANTIGEN_VIA_MHC_CLASS_II	-0.392903	-1.49785	0	0.0489806	94	76	HLA-DOB,CTSF,CLTA,DYNC1I1,CD74,ACTR1B,DCTN1,DYNC1H1,DYNLL2,KIF11,DYNC2H1,HLA-DRB1,CTSD,MARCH8,DYNC1I2,DYNC2LI1,CTSL1,KIF23,RILP,SPTBN2,DCTN2,AP2S1,KIFAP3,DYNLL1,KIF3A,CTSL2,TRAF6,HLA-DPA1,ACTR1A,KLC1,KIF18A,AP1M2,AP1B1,CLTC,AP2M1,DCTN3,AP2B1,KIF3B,AP1S3,KLC2,LGMN,KIF4A,AP2A2,KIF15,DCTN6,CANX,RAB7A,CENPE,DCTN4,AP2A1,AP1S1,IFI30,SEC24C,HLA-DMA,AP1G1,DCTN5,KIF2C,KIF22,OSBPL1A,DYNC1LI2,AP1M1,ARF1,SEC…
GO_REGULATION_OF_MEMBRANE_REPOLARIZATION	0.739898	1.85697	0	0.0514086	30	18	AKAP6,GJA1,ANK2,KCNH2,GJA5,SNTA1,CAV1,RNF207,NPPA,CACNB3,NOS1AP,YWHAE,CACNA2D1,WDR1,KCNE3,NEDD4L,AKAP9,AKAP7
GO_PEPTIDE_SECRETION	-0.447405	-1.48969	0.1	0.0515824	58	27	PCLO,ABCA1,MYO5A,LTBP4,ANXA1,CDK16,RAB11FIP2,SMAD2,CAMK2G,SNX19,STXBP3,IL6,CYB5R4,RAB11B,ACVR2B,RAF1,RAB1A,UBE2Q1,HNF1B,EDN1,GAL,IL1RN,RAB11FIP5,RAPGEF4,FKBP1B,EIF2AK3,VGF
GO_CENTRIOLE_ASSEMBLY	-0.522618	-1.48702	0.0238095	0.0524656	20	16	CDK5RAP2,OFD1,CEP72,KIAA0753,CETN2,SASS6,PLK4,WDR62,CDK2,CCP110,C2CD3,CNTROB,CEP152,E2F4,CEP135,CENPJ
GO_LAMELLIPODIUM_ASSEMBLY	-0.466488	-1.48555	0.0384615	0.0528475	30	23	ABLIM1,ARHGEF4,CCDC88A,ABLIM3,ARHGEF7,VAV2,LRRC16A,CYFIP1,WASF3,SPATA13,RAC1,SRGAP2,NUP85,WASF2,NCK1,RHOD,GOLPH3,SH2B1,ARFIP2,WHAMM,VCL,PARVB,ARHGEF6
GO_DEFENSE_RESPONSE_TO_GRAM_NEGATIVE_BACTERIUM	-0.519496	-1.4851	0.0384615	0.0530146	43	17	SERPINE1,PYCARD,DROSHA,APP,TREM1,TLR4,HMGB2,TUSC2,IL6,TNFRSF14,MR1,B2M,OPTN,IL6R,ADM,IL22RA1,IL23A
GO_BICARBONATE_TRANSPORT	0.664547	1.84072	0	0.0534649	44	21	CA12,SLC26A10,SLC4A8,CA2,CA13,SLC26A2,SLC4A11,SLC26A6,SLC4A3,CYB5RL,CYB5R1,AQP1,SLC26A9,CYB5R2,SLC4A2,SLC4A5,CA9,CYB5R4,SLC26A11,SLC4A7,CA5B
GO_NEGATIVE_REGULATION_OF_LEUKOCYTE_PROLIFERATION	-0.432352	-1.48107	0.030303	0.05459	69	38	PDE5A,KIAA0922,C10orf54,PKN1,DLG1,BMP4,HLA-DRB1,CASP3,TNFRSF21,GLMN,LGALS9,MARCH7,MAD1L1,ERBB2,FOXJ1,PAWR,ITCH,NDFIP1,CD276,PRKAR1A,PRDM1,GSTP1,PTPN6,PELI1,TNFRSF14,CD274,ATM,LYN,RC3H1,IL20RB,CEBPB,GAL,BTN2A2,PRNP,TGFB1,TNFAIP3,IDO1,PDCD1LG2
GO_NEGATIVE_REGULATION_OF_WOUND_HEALING	0.660135	1.87496	0	0.0548358	58	30	PLAU,ADRB2,THBD,CD109,GJA1,TSPAN8,SERPINE1,PHLDB2,CASK,PDGFB,SERPING1,CLASP1,ANXA2,SERPINB2,PLAT,PROS1,CLASP2,SMAD3,SERPINE2,APOE,ANXA5,FGF2,PRKG1,PRKCD,UBASH3B,PDGFA,HMGCR,ABAT,EDN1,PLAUR
GO_REGULATION_OF_T_CELL_APOPTOTIC_PROCESS	-0.474393	-1.47997	0.0769231	0.0549481	33	21	PRKCQ,ADA,FADD,BMP4,LGALS3,LGALS9,TGFB2,TP53,RIPK3,GPAM,ZC3H8,HIF1A,PRELID1,ADAM8,DOCK8,CD274,TSC22D3,BBC3,CCL5,IDO1,NFKBID
GO_POSITIVE_REGULATION_OF_LIGASE_ACTIVITY	-0.343536	-1.47894	0	0.0551237	110	100	MAGEC2,DCUN1D4,CDC14B,ANAPC4,PSMB8,CDC16,PSMD5,STUB1,ANAPC2,PSMC5,FBXW7,UBE2N,FBXO5,ANAPC1,PSMC1,PSME3,PSMD11,PSMC3,ARRDC4,XRCC4,UBE2E1,PIN1,MASTL,PSMA3,CDC27,ANAPC16,RIPK3,UBE2D1,DCUN1D1,ANAPC5,SKP1,PSMA4,CUL1,PSMD4,UBB,PSMD2,PSMB4,PSMF1,PSMB9,PSMD14,TRIB3,ANAPC7,TOPORS,PSMB6,PSMA7,PSMB2,PSMD1,PSME2,BUB3,PSMB1,CDK1,PSMD12,PSMD6,UBA52,PSMA2,CDC23,DCUN1D2,BUB1B,UBE2L3,MAD2L1,PSMC6,BMI1,BTRC,PSMD3,…
GO_NEGATIVE_REGULATION_OF_CYTOKINE_SECRETION	-0.504156	-1.47808	0.0606061	0.0553622	46	20	C1QTNF3,ANXA4,ANXA1,GAS6,TNFRSF21,FN1,GBP1,EZR,PML,LGR4,PTGER4,RABGEF1,IL6,TRIM27,F2RL1,BTN2A2,PTPN22,TNF,ZC3H12A,TNFRSF9
GO_ESTABLISHMENT_OF_SPINDLE_ORIENTATION	-0.518475	-1.47751	0	0.0555769	26	21	CLASP1,LLGL1,CDK5RAP2,SPRY2,DYNLT1,PAFAH1B1,ZW10,LLGL2,EYA1,NUMA1,GPSM2,MAP4,HTT,WDR81,WDR43,ARHGEF2,SPAG5,CENPA,NDC80,NDE1,NDEL1
GO_REGULATION_OF_INTERLEUKIN_2_PRODUCTION	-0.481198	-1.47531	0.03125	0.0561494	48	31	MAP3K7,PRKCQ,RLTPR,VTCN1,ANXA1,GLMN,GBP1,EZR,LAG3,STAT5B,KAT5,TRAF6,CARD9,ABL1,SPTBN1,CD276,PRKD2,GATA3,HDAC7,TRAF2,MALT1,TRIM27,CARD11,IL20RB,CD83,RIPK2,PRNP,PDE4D,TNFAIP3,IL1A,RUNX1
GO_NEGATIVE_REGULATION_OF_INNATE_IMMUNE_RESPONSE	-0.452593	-1.47503	0.0333333	0.0561971	38	26	DHX58,IFI16,NMI,NLRC5,SERPING1,NR1H3,LGALS9,ADAR,TYRO3,ARRB2,NR1H2,RPS19,PPARG,DNAJA3,SERPINB9,TRAFD1,MUL1,PTPN2,HLA-E,MICA,HLA-A,TAP1,DUSP10,TNFAIP3,SUSD4,NLRX1
GO_REGULATION_OF_MULTICELLULAR_ORGANISMAL_METABOLIC_PROCESS	-0.472842	-1.47395	0	0.0565072	38	23	TGFB3,HDAC2,ITGA2,BMP4,AGER,RAPGEF3,CTGF,PRDX5,CST3,CIITA,F2R,ITGB1,PPARG,EP300,IL6,PPARD,RAP1A,CBX8,ARRDC3,IL6R,TGFB1,ERRFI1,CCL2
GO_REGULATION_OF_TUMOR_NECROSIS_FACTOR_SUPERFAMILY_CYTOKINE_PRODUCTION	-0.395278	-1.4721	0.04	0.0572943	101	57	LY96,TLR1,FOXP1,JAK2,PYCARD,TIRAP,HDAC2,MAVS,HMGB1,TSPO,GAS6,FADD,NOD1,TLR3,CYBA,LGALS9,NCL,AXL,ARRB2,TLR2,TLR4,NFATC4,RIPK1,PIK3R1,CARD9,RASGRP1,CLU,GSTP1,HSF1,PTGER4,THBS1,ADAM8,MC1R,SPON2,MAPKAPK2,HSPB1,TRIM27,CD274,ARFGEF2,UBE2J1,ARHGEF2,HLA-E,CD14,NFKBIL1,RARA,RIPK2,GPNMB,ISL1,PTPN22,BCL3,ERRFI1,TNFAIP3,ZFP36,ZC3H12A,TBC1D23,IL23A,CCL2
GO_NEURON_MATURATION	-0.537128	-1.4684	0.111111	0.0587255	30	16	AGRN,RB1,FARP2,APP,NTN4,GNAQ,CDKN1C,CLN5,MECP2,SCLT1,PICK1,ANKS1A,MTCH1,RND1,NR4A2,SCARF1
GO_POSITIVE_REGULATION_OF_VASOCONSTRICTION	0.795673	1.87016	0	0.0587527	35	15	PTGS1,TACR1,GJA1,GJA5,ALOX5,CAV1,PTGS2,TRPM4,AKT1,ADRA1B,TBXA2R,SHC1,ADRA2C,F2R,ICAM1
GO_NUCLEOTIDE_SUGAR_BIOSYNTHETIC_PROCESS	-0.489221	-1.46739	0	0.0590594	19	18	AMDHD2,MPI,GMDS,GNPNAT1,TSTA3,PMM1,UGP2,NAGK,UXS1,UAP1L1,GFPT1,PMM2,SLC35D1,UAP1,GMPPB,PGM3,UGDH,GFPT2
GO_INACTIVATION_OF_MAPK_ACTIVITY	-0.475273	-1.46515	0.0645161	0.0597988	26	22	CAV1,DUSP6,SPRED1,DUSP18,DUSP22,GPS1,DUSP4,DUSP14,SPRED2,PPP2R1A,DUSP7,GPS2,PPP2CA,DUSP8,MBIP,DUSP3,DUSP16,DUSP1,DUSP9,DUSP10,DUSP2,DUSP5
GO_SKELETAL_MUSCLE_CELL_DIFFERENTIATION	-0.447514	-1.46495	0	0.0598227	53	29	PLAGL1,HIVEP3,HEYL,CDON,EGR2,SAP30,EGR1,RB1,FOXN2,FOS,SEPN1,BCL9,GTF3C5,HMG20B,BCL9L,EMD,KLF5,LEMD2,ZNF689,EEF2,ANKRD1,ATF3,COPS2,MEF2D,BTG2,SIX4,NUPR1,NOTCH1,SOX8
GO_ESTABLISHMENT_OF_MITOTIC_SPINDLE_LOCALIZATION	-0.487341	-1.46372	0.111111	0.0602997	24	20	CLASP1,CDK5RAP2,SPRY2,DYNLT1,PAFAH1B1,ZW10,EYA1,NUMA1,GPSM2,HTT,WDR81,ESPL1,NUSAP1,WDR43,ARHGEF2,KPNB1,CENPA,NDC80,NDE1,NDEL1
GO_CYCLIC_NUCLEOTIDE_METABOLIC_PROCESS	-0.468486	-1.46173	0.0416667	0.0611823	57	26	PDE5A,PDE9A,NPPA,NPR2,PDE7A,PDE2A,CNP,NPR3,ADCY6,PTHLH,NUDT4,AQP1,ADCY3,ADCY7,GUCY1B3,PDE8A,PDE4C,MB21D1,ADCY9,ADORA2A,PDE4A,PDE4D,ADM,AMPD2,CACNB4,PDE3B
GO_AMINO_SUGAR_METABOLIC_PROCESS	-0.446032	-1.4569	0.0689655	0.0629951	40	29	CHI3L2,AMDHD2,ST3GAL2,GNPDA2,OGT,CTBS,GNPNAT1,ST3GAL1,CHID1,CMAS,EXTL2,NPL,MGEA5,CHI3L1,ST6GAL1,DPAGT1,NAGK,UAP1L1,GFPT1,OVGP1,NANP,FN3K,UAP1,GNPDA1,PGM3,GNE,LARGE,CHST7,GFPT2
GO_CYTOKINE_MEDIATED_SIGNALING_PATHWAY	-0.299352	-1.45661	0	0.0630905	452	263	FLRT3,TNFSF12,IFNE,EDAR,CCR1,TNFRSF1B,IL7R,SAMHD1,MKKS,MST1R,IL18R1,CXCL5,IFI35,IFNA1,CD74,TNFRSF11A,IL11RA,FAS,STAT6,KRT18,MT2A,JAK2,RNASEL,PYCARD,PSMB8,ISG15,IFIT2,KRT8,XAF1,PSMD5,MX1,GBP2,KRAS,STAT2,TRADD,BBS4,IFI27,TRIM68,TNFSF15,DUOX2,CCL20,STAT1,NUMBL,EGR1,EPOR,IFIT1,IFI6,SP100,IL17RA,TRIM21,RSAD2,TRIM62,ISG20,RPS6KA5,BST2,IRF3,TRIM25,TNFRSF12A,SLC27A1,PTK2B,BBS2,IFIT3,HLA-DRB1,LRP8,IRAK1,I…
GO_POSITIVE_REGULATION_OF_PROTEIN_OLIGOMERIZATION	-0.528125	-1.45476	0.0333333	0.0636893	22	16	FAS,BIK,SMCR7,BMF,BAX,TP53,GNB2L1,IDE,BCL2L11,SNX9,PMAIP1,BID,BBC3,HRK,AIM2,MMP1
GO_MITOTIC_SISTER_CHROMATID_SEGREGATION	-0.338595	-1.45392	0.0869565	0.0639276	91	83	CDC14A,CHMP6,RRS1,DIS3L2,ZWINT,CHAMP1,KATNB1,DSCC1,AURKB,CHMP1B,CHMP1A,RB1,CUL3,NCAPD3,PDS5B,KIF23,CHMP4A,KLHL22,NAA50,SMC2,NIPBL,VPS4B,CEP55,PSRC1,CHMP3,CEP57L1,CHMP2A,SMC1A,KIF14,VPS4A,POGZ,ZW10,KIAA1383,SMC3,CHMP4B,CHMP4C,KIF18A,SEH1L,NCAPG,PINX1,PPP2R1A,NCAPH,ZNF207,PDCD6IP,CHMP7,KIF4A,BUB3,NCAPD2,RAB11A,ESPL1,CDC23,MAD2L1,NUSAP1,AKAP8L,KIFC1,BECN1,INO80,GSG2,CENPE,MAU2,AKAP8,PDS5A,SMC4,C15or…
GO_ASTROCYTE_DIFFERENTIATION	-0.456879	-1.44346	0.0689655	0.0680751	39	21	POU3F2,CDK6,KRAS,LAMB2,S100A9,PPAP2B,HMBS,MAPK1,TLR4,PTPN11,MAPK3,ABL1,SOX9,MAP2K1,NF1,EIF2B5,LIF,STAT3,NOTCH1,SOX8,VIM
GO_RESPONSE_TO_VITAMIN	-0.38794	-1.44311	0	0.0682181	98	67	BRIP1,TPCN2,FZD1,PTN,VDR,CCND1,CCNE1,ALDH1A2,OGG1,PTGS2,MGMT,ATP2B1,ITGA2,TYMS,ADA,TSPO,GAS6,PLA2G4A,AGER,DNMT1,SPP1,DNMT3A,HMBS,HLCS,STC2,COL1A1,ZNF354A,BMP7,GSN,MDM2,STC1,GATA4,TNC,BCHE,EIF2AK2,PAWR,RXRA,NRF1,ITGB1,GSTP1,ALAD,PPARG,PEMT,EEF2,BECN1,SPARC,PPARD,INSR,SETDB1,CYP24A1,HMGCS1,RELA,CDKN2D,MTHFR,IL15,RARA,CAT,PIM1,TGFB1,BGLAP,CCL5,AQP3,ADAMTS1,FKBP1B,CYP27B1,CCL2,ABCG2
GO_REGULATION_OF_LEUKOCYTE_DEGRANULATION	-0.426153	-1.44244	0.037037	0.0684088	41	28	C12orf4,SYK,SNX4,ABR,IL4R,LGALS9,UNC13D,VAMP7,BCR,FER,STXBP2,VAMP3,SNX6,ADORA2B,STX4,PDPK1,LAMP1,RABGEF1,F2RL1,VAMP8,AP1G1,LYN,HMOX1,FES,RAC2,GAB2,VAMP2,CEACAM1
GO_NEGATIVE_REGULATION_OF_NF_KAPPAB_IMPORT_INTO_NUCLEUS	-0.542066	-1.44159	0.128205	0.068814	18	15	C1QTNF3,FAF1,PPM1B,BMP7,PPM1A,FBXW11,CCDC22,CYLD,G3BP2,NOV,LITAF,PSMD10,NFKBIB,NFKBIA,ZC3H12A
GO_REGULATION_OF_PROTEIN_EXIT_FROM_ENDOPLASMIC_RETICULUM	-0.492248	-1.44135	0.121212	0.0689093	19	16	SORL1,OS9,SVIP,EDEM2,BRSK2,UBE2G2,EDEM1,BCAP31,GCC2,DERL2,TMEM30B,TMEM30A,UBE2J1,UBAC2,ERLEC1,YOD1
GO_POSITIVE_REGULATION_OF_T_CELL_PROLIFERATION	-0.412078	-1.44092	0.0526316	0.0690033	95	44	CORO1A,ZP3,SYK,IL12A,CD46,PYCARD,PRKCQ,RLTPR,VTCN1,ANXA1,HMGB1,CCDC88B,PNP,FADD,AGER,LGALS9,STAT5B,EFNB1,IL6ST,TRAF6,HLA-DPA1,CD276,GPAM,ADK,IL18,DNAJA3,IL6,CD55,CD274,NCK1,CARD11,IGFBP2,HLA-E,DHPS,IL15,ICOSLG,RIPK2,HES1,HLA-A,TNFSF9,CCL5,IL23A,HLA-DPB1,PDCD1LG2
GO_CELLULAR_RESPONSE_TO_BIOTIC_STIMULUS	-0.347332	-1.43904	0	0.0699561	163	109	PLAU,PPARGC1A,TXNIP,LY96,TNFRSF1B,ATG10,TLR1,SERPINE1,P2RY2,GFI1,SYK,IL12A,ABCA1,PLSCR3,PYCARD,APAF1,TIRAP,ENTPD2,CDC73,CCL20,OGT,SHPK,BYSL,NR1H3,IRF3,TSPO,MUS81,CMPK2,SCARB1,IRAK1,FN1,PRKCE,SLX4,NCL,CDK19,AXL,TP53,HNRNPM,FZD5,AKT1,MAPK1,MTDH,TRAF6,VLDLR,CD40,TLR2,TLR4,PLSCR4,MAPK3,MAPK9,XBP1,ABL1,CTR9,GSK3B,ADAM9,HIF1A,GSTP1,CSF2,MAPK14,HMGB2,ASS1,IL18,IL6,CCDC47,SRC,EME1,SPON2,UPF1,SBNO2,PRPF8,…
GO_NEGATIVE_REGULATION_OF_CYTOKINE_PRODUCTION	-0.326495	-1.43603	0	0.071409	211	129	INHBA,DHX58,LEF1,DDX58,TGFB3,PGLYRP3,HERC5,IL12A,C1QTNF3,PYCARD,NMI,NLRC5,ISG15,TRIB2,C10orf54,MAVS,WNT11,ANXA4,TRAIP,ANXA1,RNF135,HMGB1,RPS6KA5,BST2,IRF3,TRIM25,TSPO,GAS6,UBE2L6,AGER,SIGIRR,HLA-DRB1,TIA1,IKBKE,TNFRSF21,CHID1,CDH3,KLF2,FN1,GBA,GBP1,EZR,LAG3,LGALS9,PPM1B,TGFB2,PML,AXL,RNF128,C1QBP,LGR4,PIN1,TRAF3IP1,RNF216,KAT5,MAP2K5,TRAF3,ARRB2,ARRB1,CD2AP,TLR4,FOXJ1,UBA7,CSK,UBB,ITCH,NUTF2,RPS6…
GO_NEUTROPHIL_MEDIATED_IMMUNITY	-0.519785	-1.436	0.0810811	0.0714328	22	16	CXCL5,JAGN1,VAMP7,MLL5,STXBP2,TREM1,ANXA3,IRAK4,STXBP3,TUSC2,IL6,VAMP8,ADAM17,IL6R,VAMP2,PLA2G1B
GO_NEGATIVE_REGULATION_OF_LEUKOCYTE_DIFFERENTIATION	-0.407914	-1.43524	0.0294118	0.0717187	82	45	INHBA,CD74,KIAA0922,PGLYRP3,GLI3,CTNNB1,ANXA1,HMGB1,BMP4,NRARP,TLR3,MAFB,IL4R,ZNF675,MYC,ERBB2,TOB2,TLR4,FOXJ1,PIK3R1,ZC3H8,ZBTB46,UBASH3B,GATA2,FBXO7,PRDM16,CUL4A,CYLD,NF1,ZFPM1,PTPN2,TRIB1,LYN,BCL6,TJP2,RC3H1,NME1,RARA,IRF1,FSTL3,NFKBID,ID2,TMEM176B,HLX,RUNX1
GO_POSITIVE_REGULATION_OF_GLIOGENESIS	-0.442852	-1.43394	0.0625	0.0720962	47	30	BMP2,ZNF488,DICER1,HDAC2,TSPO,PRPF19,ETV5,PRKCH,TIAM1,IL6ST,PRKCI,SERPINE2,CLCF1,TP73,PRMT5,PPARG,RHEB,LYN,MTOR,UFL1,LIF,RELA,SPINT1,HES1,PLAG1,NKX6-1,CSF1,NOTCH1,ID2,SOX8
GO_ESTABLISHMENT_OF_ENDOTHELIAL_BARRIER	-0.454862	-1.4309	0.103448	0.0733815	30	26	PDE2A,CTNNB1,PTPRS,ENG,RAPGEF3,EZR,RAP2B,TJP1,RAPGEF2,RAP1B,MYADM,MARVELD2,RAPGEF6,MLLT4,RDX,RAB1B,WNT7B,RAP2C,RAB1A,F11R,F2RL1,TJP2,RAP1A,PDE4D,ICAM1,MSN
GO_CELLULAR_RESPONSE_TO_CORTICOSTEROID_STIMULUS	-0.454592	-1.42968	0	0.0738814	58	35	GPER,HNRNPU,FECH,ATP2B1,ANXA1,AHR,CASP9,SRD5A1,SMYD3,AQP1,HMBS,HEY1,TFAP4,STC1,NR3C1,FOXO1,RAN,CBX3,REST,GSTP1,ASS1,EP300,ACVR1,UBE2L3,AIFM1,IL6,EDN1,AKR1C3,ISL1,TGFB1,FBXO32,KLF9,ERRFI1,CCL2,ABCG2
GO_ESTABLISHMENT_OF_PROTEIN_LOCALIZATION_TO_GOLGI	-0.513839	-1.42873	0.0555556	0.074286	20	15	ATP9B,SORL1,TRIP11,RGPD6,PACS1,GCC2,RGPD8,GOLGA1,NRAS,RAB6A,OPTN,SYS1,GCC1,RAB33B,GOLGA4
GO_PROTEIN_SECRETION	-0.386104	-1.42766	0	0.0745954	116	68	PCLO,POU2F2,FOXP1,ABCA1,CCDC23,NECAB3,VTCN1,LTBP2,EPB49,LMF1,MYO5A,ANXA1,HMGB1,RAB13,PNP,GNPTAB,PAFAH1B1,ERP29,SNCG,RAB8A,RAB11FIP2,PCSK5,TREM1,TLR2,CHI3L1,TLR4,ARL4D,SMAD2,OLFM2,GPAM,RBPJ,RAB8B,CAMK2G,SNX19,STXBP3,S100A13,GATA3,BTN3A2,CYB5R4,CANX,WLS,TRIM27,RAB11B,ACVR2B,RAF1,RAB1A,F2RL1,LYN,FAM18B2,UBE2Q1,HNF1B,BTN3A1,ARFGAP3,GAL,GOLPH3,IL1RN,RAB11FIP5,PDIA4,TRAF3IP2,STEAP3,BLOC1S3,RAPGEF4,MON1…
GO_REGULATION_OF_CELLULAR_PROTEIN_CATABOLIC_PROCESS	-0.289732	-1.42752	0	0.0747621	274	243	RNF217,TERF1,LRRK2,CAV1,OSBPL7,ANAPC4,RNF144A,DYX1C1,MYLIP,COMMD1,UCHL5,PSMB8,CDC16,PSMD5,TRIB2,NKD2,KIAA1967,LAMP3,TLK2,RNF125,GPX1,ANXA2,PTK2B,STUB1,GEN1,N4BP1,XRCC3,OPHN1,FBXO22,CDK5RAP3,PKD1,ANAPC2,PDCL3,RB1,CUL3,PSMC5,GLMN,SVIP,PLK3,DVL1,GBA,CSNK1D,FBXW7,GIPC1,KIAA1432,EZR,PLK2,MTM1,FBXO5,ANAPC1,UBE2K,PSMC1,PSME3,PML,TPR,SUMO1,PSMD11,KLHL22,CD81,PSMC3,RFWD2,RNF128,USP14,UBQLN2,RHBDF1,MAD1L1,…
GO_LUNG_CELL_DIFFERENTIATION	-0.479665	-1.42655	0.0344828	0.0750477	25	22	THRA,HOXA5,CTNNB1,AIMP2,LTA4H,FOXA1,KLF2,THRB,NFIB,EYA1,NKX2-1,CREB1,NUMA1,GPSM2,SAV1,NUMB,RBPJ,YAP1,GRHL2,SOX9,GATA6,AGR2
GO_REGULATION_OF_STAT_CASCADE	-0.385361	-1.42424	0.0384615	0.0760712	144	62	FLRT3,IFNE,CAV1,IFNA1,IL12A,JAK2,FYN,HDAC2,PTK2B,CYP1B1,PTK6,IKBKB,HNF4A,NF2,HGS,IL6ST,GHR,IFNA13,CD40,IL31RA,TNFRSF1A,CDK5,PPP2R1A,F2R,CLCF1,LEPROT,SOCS4,CSF2,PTGER4,DOT1L,IL18,INPP5F,VEGFA,IL6,ARL2BP,SOCS3,PPP2CA,SH2B2,PIGU,PTPN2,LYN,RTN4R,ELP2,ADIPOR1,PIBF1,RTN4RL2,NLK,LIF,STAT3,AKR1B1,IL15,CRLF3,STAP2,HES1,IL6R,SOCS7,ISL1,RTN4RL1,CCL5,NOTCH1,PODNL1,IL23A
GO_NUCLEOTIDE_SUGAR_METABOLIC_PROCESS	-0.438017	-1.42268	0.030303	0.07669	33	28	AMDHD2,GALT,MPI,GMDS,GNPNAT1,FUT8,TSTA3,EXTL2,PMM1,UGP2,DPAGT1,UGGT1,NAGK,UXS1,UAP1L1,GFPT1,DPM1,GUK1,TGDS,PMM2,UGGT2,SLC35D1,UAP1,GMPPB,PGM3,GNE,UGDH,GFPT2
GO_REGULATION_OF_SUPEROXIDE_METABOLIC_PROCESS	-0.532846	-1.42154	0.0645161	0.0772375	23	16	DHFR,SYK,CYBA,BMP7,SZT2,PARK7,SOD1,GCH1,GSTP1,PRKCD,AATF,NFE2L2,F2RL1,TGFB1,TNF,FBLN5
GO_RNA_CATABOLIC_PROCESS	-0.304375	-1.41985	0	0.0779991	227	208	EXOSC2,DIS3L,CSDE1,RPS7,DCP1B,UPF3A,POP1,EXOSC9,CNOT8,PPP1R8,DCPS,RNASEH2A,PNPT1,RPL23A,NCBP1,EXOSC8,SMG8,LSM5,RPS14,DIS3L2,RNASEH2C,EXOSC3,MRTO4,ISG20,DROSHA,EIF2C1,LSM6,HNRNPD,RPS29,RNASET2,UPF3B,C2orf29,RPL6,RBM8A,DDX6,XRN2,EIF4G1,ABCE1,RPL26L1,MAGOHB,THRAP3,ZFP36L1,RPS23,NT5C3L,RNASEH2B,RPL34,MLH1,RPL37,RPS2,OAS2,TNKS1BP1,SMG9,EIF4E,CNOT10,PAPD4,SKIV2L2,PPP2R2A,RPL15,RPL13,SMG5,CNOT6L,SMG6,RP…
GO_REGULATION_OF_CELLULAR_RESPONSE_TO_HEAT	-0.3697	-1.41972	0.0434783	0.0780229	76	68	RPTOR,ATR,KIAA1967,NUP88,NUP155,RPA2,BAG1,NUP133,DNAJB1,C11orf73,CHORDC1,NUPL2,RANBP2,YWHAE,TPR,RPA1,AAAS,HSP90AA1,NUP188,NUP35,MAPK1,NUP205,MLST8,MAPK3,SEH1L,TMEM48,HSPA1A,RAE1,NUP54,GSK3B,NUP153,NUP93,DNAJC7,PTGES3,SIRT1,NUP37,HSF1,CAMK2G,HSBP1,BAG4,NUP85,EP300,BAG2,NUP107,NUP160,MAPKAPK2,CREBBP,ATM,NUP43,HSPA8,DNAJB6,MTOR,BAG3,POM121C,HSP90AB1,CRYAB,FKBP4,HSPA1B,NUPL1,NUP50,NUP214,NUP98,POM121…
GO_VESICLE_COATING	-0.509976	-2.06837	0	0.0783086	75	61	ANKRD28,TRAPPC6B,KLHL12,TRAPPC6A,COL7A1,TRAPPC5,TRAPPC2L,CUL3,CTSZ,CSNK1D,PPP6R3,AREG,TRAPPC9,CNIH,AP2S1,TRAPPC1,PICALM,HIP1,TRAPPC4,FCHO2,TMED10,CNIH2,AP2B1,NSF,SCFD1,TGFA,PPP6R1,PIK3C2A,TRAPPC10,TRAPPC3,RAB1B,PPP6C,MCFD2,PREB,TFG,BET1,SEC24C,RAB1A,EPS15,CTSC,TMED2,GORASP1,NAPA,USO1,TBC1D20,STX5,SEC16A,SEC22B,SEC24B,SEC31A,SEC23IP,GBF1,GOSR2,TMED9,GOLGA2,LMAN1,SEC23A,SEC24D,SEC13,SAR1B,SEC24A
GO_POSITIVE_REGULATION_OF_NF_KAPPAB_TRANSCRIPTION_FACTOR_ACTIVITY	-0.332336	-1.41718	0	0.0791331	132	100	TNFRSF11A,ERC1,CAPN3,TRIM14,ITGB2,TRIM52,MAP3K7,PYCARD,PRKCQ,PIDD,RBCK1,TIRAP,KRAS,TRADD,RNF25,TRIM62,S100A9,RPS6KA5,TRIM25,NOD1,AGER,IRAK1,TAB3,TLR3,TRIM22,PRKCH,CTH,UBE2N,LGALS9,IKBKB,RIPK4,TRAPPC9,SPHK1,CLOCK,PRKCZ,MTDH,RNF31,PRKCI,FER,CARD14,TRAF6,RIPK3,CD40,TLR2,TLR4,MID2,PRKD1,TAB1,RIPK1,EIF2AK2,UBB,HSPA1A,RPS6KA4,CLU,MTPN,CFLAR,TRIM8,UBE2V1,AMH,MAP3K13,PRKD2,PRDX3,UBA52,DDRGK1,IL6,ADAM8,TR…
GO_REGULATION_OF_NATURAL_KILLER_CELL_ACTIVATION	-0.508731	-1.41615	0.0789474	0.0796088	27	18	PGLYRP3,IL12A,GAS6,FLT3LG,STAT5B,AXL,RHBDD3,RASGRP1,LAMP1,IL18,AP1G1,PIBF1,IL15,ZBTB1,MICA,BLOC1S3,PTPN22,IL23A
GO_NEGATIVE_REGULATION_OF_GLIOGENESIS	-0.508089	-1.41582	0	0.0797515	37	20	PTN,DICER1,CTNNB1,DLX2,TSPO,BMP4,ATF5,SKI,CERS2,RNF10,MECP2,NF1,ID4,MBD1,HES1,NKX6-1,SIRT2,DUSP10,NOTCH1,ID2
GO_REGULATION_OF_CELL_MIGRATION_INVOLVED_IN_SPROUTING_ANGIOGENESIS	-0.494987	-1.41515	0.0714286	0.0801559	19	15	MMRN2,PTGS2,PDCD10,MAP2K5,SRPX2,VEGFA,HDAC7,RHOA,ITGB1BP1,CIB1,KLF4,HDAC5,HDAC9,NOTCH1,STARD13
GO_POSITIVE_REGULATION_OF_CELL_ADHESION	-0.289637	-1.41384	0	0.0809072	376	215	SOX2,CITED2,IL7R,IL7,TGM2,LEF1,NPNT,CAV1,CORO1A,RELL2,TGFBR2,TRIOBP,PTN,ZP3,CD74,GLI2,GLI3,LGALS1,ALOX15,SYK,IL12A,DPP4,MAP3K7,JAK2,CD46,ITGA6,PYCARD,PTPLA,HYAL1,PRKCQ,CDK6,FYN,RLTPR,FLOT2,PAK1,ARHGEF7,UTRN,VTCN1,EPB49,PLEKHA2,ANXA1,ITGA2,HMGB1,EFNB2,FLOT1,CCDC88B,ADA,PNP,NET1,PTK2B,FADD,ITGA3,TPM1,PIEZO1,AGER,EMP2,HLA-DRB1,MAPKAP1,IFT74,PRKCA,LRRC16A,PPAP2B,FOXA1,FN1,PRKCE,KIF26B,S100A10,IL4R,FL…
GO_REGULATION_OF_LEUKOCYTE_MEDIATED_IMMUNITY	-0.344702	-1.41235	0	0.0820243	156	94	IL7R,C4BPB,C12orf4,ZP3,UNG,STAT6,SYK,IL12A,MAP3K7,TRPM4,STX7,C10orf54,EXOSC3,MSH6,HMGB1,RSAD2,BST2,PPP3CB,FADD,DUSP22,SNX4,THOC1,AGER,PVRL2,TLR3,ABR,IL4R,LAG3,LGALS9,UNC13D,STAT5B,PRKCZ,VAMP7,FZD5,BCR,FER,STXBP2,ARRB2,TRAF6,CADM1,RIPK3,P2RX7,CD40,TLR4,FOXJ1,VAMP3,SNX6,ADORA2B,WHSC1,PAXIP1,RASGRP1,NDFIP1,STX4,CLCF1,PDPK1,PTPN6,LAMP1,SUPT6H,HSPD1,RABGEF1,GATA3,SERPINB9,PVR,TRAF2,MALT1,APLF,HFE,F2RL…
GO_POSITIVE_REGULATION_OF_LEUKOCYTE_APOPTOTIC_PROCESS	-0.523752	-1.41078	0.04	0.0827026	28	19	FAS,ANXA1,BAX,LGALS9,RAPGEF2,TGFB2,TP53,P2RX7,ZC3H8,SIRT1,PRELID1,ADAM8,NR4A3,LYN,FNIP1,BBC3,CCL5,IDO1,NFKBID
GO_LEUKOCYTE_DEGRANULATION	-0.436567	-1.40166	0.0666667	0.0874529	30	20	CORO1A,UNC13D,VAMP7,STXBP2,LAT,PIK3CG,ANXA3,RAB27A,RASGRP1,GATA2,STXBP3,S100A13,NR4A3,PIK3CD,VAMP8,LYN,SNAP23,MILR1,PI4K2A,VAMP2
GO_INSULIN_SECRETION	-0.495743	-1.40075	0.0810811	0.0878091	38	20	PCLO,MYO5A,ANXA1,RAB11FIP2,SMAD2,CAMK2G,SNX19,STXBP3,CYB5R4,RAB11B,ACVR2B,RAF1,HNF1B,GAL,IL1RN,RAB11FIP5,RAPGEF4,FKBP1B,EIF2AK3,VGF
GO_RESPONSE_TO_CYTOKINE	-0.238525	-1.39951	0	0.0883792	714	448	PPARGC1A,ADAMTS7,AKAP6,FLRT3,TNFSF12,CASP8,IFNE,EDAR,CCR1,TNFRSF1B,IL7R,GPER,SAMHD1,MKKS,LEF1,NPNT,CORO1A,MST1R,IL18R1,CXCL5,YTHDC2,IFI35,IFNA1,CD74,P2RY2,KAT2A,TNFRSF11A,IL11RA,PGGT1B,CCNE1,ALDH1A2,MT1X,HTRA2,ALOX15,FAS,STAT6,KRT18,MT2A,C19orf66,JAK2,RNASEL,NPR2,PYCARD,ADAMTS13,MYD88,HYAL1,SLC26A6,GSS,PSMB8,ISG15,IFIT2,YY2,KRT8,BRCA1,XAF1,PSMD5,PTGS2,PNPT1,MX1,GBP2,PDE2A,KRAS,CTNNB1,ENTPD2,STAT2…
GO_NEGATIVE_REGULATION_OF_CYCLIN_DEPENDENT_PROTEIN_KINASE_ACTIVITY	-0.431905	-1.39846	0.0344828	0.0889255	32	28	CAMK2N2,KAT2B,INCA1,CDK5RAP1,CASP3,CUL3,TFAP4,MEN1,HEXIM2,HEXIM1,CAMK2N1,LATS2,FBXO31,CEBPA,NR2F2,APC,FBXO7,ANAPC10,PRKRIP1,PTEN,CDKN1A,PLK1,LATS1,UBE2C,CDKN1B,TNFAIP3,DNAJC3,HHEX
GO_NEGATIVE_REGULATION_OF_T_CELL_PROLIFERATION	-0.437332	-1.39823	0.03125	0.0890917	52	31	PDE5A,KIAA0922,C10orf54,DLG1,BMP4,HLA-DRB1,CASP3,TNFRSF21,GLMN,LGALS9,MARCH7,MAD1L1,ERBB2,FOXJ1,PAWR,ITCH,NDFIP1,CD276,PRKAR1A,PTPN6,PELI1,TNFRSF14,CD274,RC3H1,IL20RB,CEBPB,BTN2A2,PRNP,TGFB1,IDO1,PDCD1LG2
GO_REGULATION_OF_LIPASE_ACTIVITY	-0.406272	-1.39808	0.0689655	0.0891867	83	39	APOC1,ANXA8,RGS2,LPAR1,LMF1,ANXA1,FGFR2,NR1H3,RHOC,PRKCE,LRP1,ANGPTL4,PLA2R1,PRKCZ,ABHD5,MARCKS,EDNRA,FGF2,EGFR,GNAQ,NR1H2,ABL1,RASGRP1,PDPK1,PPT1,PRKCD,TXK,LPAR2,RHOA,SORT1,CYR61,POR,GNA13,GNA15,ABL2,CCL5,ARL1,ARF4,PLA2G1B
GO_REGULATION_OF_TYROSINE_PHOSPHORYLATION_OF_STAT_PROTEIN	-0.398062	-1.39671	0.0952381	0.0900418	68	36	CAV1,IL12A,JAK2,FYN,HDAC2,PTK6,HNF4A,NF2,IL6ST,GHR,CD40,IL31RA,TNFRSF1A,PPP2R1A,CLCF1,CSF2,PTGER4,IL18,INPP5F,VEGFA,IL6,ARL2BP,SOCS3,PPP2CA,PTPN2,LYN,PIBF1,LIF,STAT3,IL15,STAP2,HES1,IL6R,ISL1,CCL5,IL23A
GO_POSITIVE_REGULATION_OF_BLOOD_CIRCULATION	0.592538	1.80691	0	0.0904791	93	43	PTGS1,ADRB2,TACR1,GJA1,CPS1,SLC1A1,GJA5,ALOX5,GPER,CAV1,RNF207,KAT2B,PLA2G6,NPPA,RGS2,PTGS2,TRPM4,NOS1AP,ADA,TPM1,SCPEP1,TGFB2,CTGF,HSP90AA1,AKT1,APLN,EDN2,ADRA1B,TBXA2R,SHC1,ADRA2C,F2R,ATP1A1,F2RL1,ATP2A2,GSK3A,PPARD,PTPRM,HMOX1,EDN1,PDE4D,ADM,ICAM1
GO_PORE_COMPLEX_ASSEMBLY	-0.535191	-1.39414	0.0909091	0.0915446	16	16	TPR,NUP205,P2RX7,TMEM48,CCT8,RTN4,NUP153,AHCTF1,NUP93,CCT3,TMEM33,NUP107,ANO6,BAD,TMEM170A,NUP98
GO_RESPONSE_TO_INTERLEUKIN_1	-0.387642	-1.39417	0.157895	0.0916094	115	70	ADAMTS7,YTHDC2,P2RY2,TNFRSF11A,FAS,PYCARD,MYD88,HYAL1,YY2,CCL20,EGR1,ANXA1,BYSL,RPS6KA5,IRAK1,PRKCA,KLF2,FN1,CYBA,AES,LGALS9,PLCB1,HAS2,IKBKB,SPHK1,CCL24,PRKCI,HYAL3,TRAF6,VLDLR,CHI3L1,HYAL2,MAPK3,MAPK9,PAWR,RPS6KA4,PSMB9,HDAC4,PPP4C,HIF1A,PTGER4,OTUB1,IL6,SRC,SOX9,RBMX,UPF1,CREBBP,HSPA9,IGBP1,RC3H1,ANKRD1,DAB2IP,CEBPB,EDN1,NFKB1,RELA,MTHFR,IL8,RIPK2,TAF9,TNIP2,IRAK2,CCL5,ICAM1,HNMT,ZC3H12A,IL1R1…
GO_POSITIVE_REGULATION_OF_MITOTIC_NUCLEAR_DIVISION	-0.413761	-1.3929	0.0357143	0.0920966	51	36	TERF1,ANKRD32,H2AFY,PDGFB,RANBP1,RB1,CUL3,FBXO5,SMC5,EREG,LRP5,PHB2,NSMCE2,ESPL1,NUSAP1,TGFA,BECN1,ANAPC10,PTEN,RAB1A,FAM178A,PHIP,GORASP1,DLGAP5,INSR,PLK1,EDN1,BIRC5,BTC,AURKA,CDCA5,SH2B1,UBE2C,GOLGA2,TGFB1,IL1A
GO_SNRNA_METABOLIC_PROCESS	-0.337906	-1.38689	0.05	0.0951562	82	73	EXOSC2,INTS9,POU2F2,EXOSC9,POLR2K,POLR2A,CPSF3L,NCBP1,EXOSC8,EXOSC3,ELL2,CCNT2,POLR2I,DKC1,RPRD1B,INTS4,NARG2,TAF11,INTS1,INTS12,INTS7,TBP,GTF2E1,GTF2A1,RPAP2,INTS8,SNAPC4,RPRD2,POLR2B,POU2F1,POLR2L,PHAX,EXOSC5,RPRD1A,POLR2E,INTS10,INTS6,ZC3H8,SP1,TUT1,POLR2G,TAF8,SNAPC2,CDK9,GTF2A2,POLR2D,NCBP2,GTF2B,ELL,SNAPC3,EXOSC7,ELL3,GTF2E2,TAF5,CCNK,SNAPC1,POLR2F,MEPCE,INTS3,GTF2F1,POLR2J,KIAA0947,EXOSC4,…
GO_MICROTUBULE_NUCLEATION	-0.500167	-1.38682	0.0285714	0.0952273	18	18	BLOC1S2,CLASP1,TUBGCP5,TUBGCP2,TUBGCP6,CSNK1D,TUBGCP3,CLASP2,TUBG2,TUBG1,AKAP9,RANBP9,TUBGCP4,SLAIN2,GOLGA2,NDE1,CENPJ,NDEL1
GO_REGULATION_OF_CD4_POSITIVE_ALPHA_BETA_T_CELL_ACTIVATION	-0.499048	-1.38556	0.0487805	0.0961523	38	18	PRKCQ,C10orf54,ANXA1,HMGB1,AGER,IL4R,LGALS9,PRKCZ,GATA3,IL6,CD55,BCL6,RC3H1,RARA,CD83,RIPK2,IL23A,HLX
GO_RETROGRADE_TRANSPORT_ENDOSOME_TO_GOLGI	-0.356734	-1.38514	0.05	0.0963895	74	64	EHD3,WASH1,ARFRP1,ERC1,CCDC132,FAM109A,SGSM2,RAB6B,DCTN1,ANKFY1,TBC1D5,STX16,VPS35,KIAA1432,SNX1,WASH3P,VPS29,DENND5A,CLTCL1,SNX5,STX6,VPS26A,EVI5,VAMP3,SNX6,VTI1B,FAM21A,CLTC,RGP1,TBC1D14,FAM21C,GCC2,RHOBTB3,VTI1A,SNX2,VPS26B,ZFYVE20,TRAPPC10,RAB7A,AP1S1,TRIM27,VPS54,SNX8,TBC1D10B,RAB6A,SPAG9,STX5,PIKFYVE,RNF126,GOSR1,VPS53,UBE2O,GBF1,RAB9A,YKT6,TBC1D17,GOSR2,TMED9,TBC1D10A,SURF4,BET1L,LMAN1,ARL…
GO_LEUKOCYTE_CHEMOTAXIS	-0.39515	-1.38455	0.0434783	0.096769	117	48	CKLF,CCR1,CORO1A,EMR2,TNFRSF11A,ITGB2,SYK,PDGFB,TRPM4,CCL20,ITGA1,IL17RA,ANXA1,HMGB1,S100A9,GAS6,LGALS3,CXADR,TGFB2,CCL24,IL17RC,EDN2,PIK3CG,TREM1,RPS19,ARHGEF5,RAC1,NUP85,VEGFA,PIP5K1C,IL6,ADAM8,LYST,SBDS,PIK3CD,ANO6,CXCL16,EDN1,IL8,GBF1,IL6R,CXCL3,PDE4D,CCL5,CCL2,CCL22,PLA2G1B,EDNRB
GO_POSITIVE_REGULATION_OF_INTRINSIC_APOPTOTIC_SIGNALING_PATHWAY	-0.401501	-1.38317	0.04	0.0974828	52	42	CAV1,SFPQ,BCL2L1,S100A9,DNM1L,FIS1,RAD9A,BMF,BAX,FBXW7,TP53,SKIL,MCL1,PARK7,RIPK3,BCLAF1,SOD1,BCAP31,UBB,GNB2L1,CLU,SLC9A3R1,SIRT1,MSX1,PRKRA,SERINC3,BCL2,NACC2,RPS3,NCK1,PTPN2,BCL2L11,BAD,DDIT3,PLAGL2,FBXO18,PMAIP1,PIAS4,BID,BBC3,DFNA5,IL20RA
GO_ANION_HOMEOSTASIS	0.653419	1.7986	0	0.0987045	41	25	CA12,CPS1,DGAT2,ENPP1,MLXIPL,SLC34A3,PRKAA1,CKB,ABCA1,GPCPD1,ABCC2,POLD1,DGAT1,XPR1,HNF4A,APOE,PRKAA2,XBP1,GPAM,SLC9A3R1,SIRT1,FGFR4,PQLC2,GOT1,LIPG
GO_SISTER_CHROMATID_SEGREGATION	-0.306894	-1.38111	0	0.0988574	176	161	SPC25,CENPM,CDC14A,KNTC1,CENPI,CHMP6,RRS1,CENPP,SPC24,CLASP1,DIS3L2,NSL1,MRE11A,CENPO,CENPK,RCC2,ZWINT,CHAMP1,CENPC1,KATNB1,DSCC1,MLF1IP,AURKB,CHMP1B,APITD1,CHMP1A,RB1,CUL3,CENPH,NCAPD3,NUP133,FBXW7,PDS5B,ITGB3BP,RANBP2,PAFAH1B1,REC8,RAD51C,XPO1,ZWILCH,CLASP2,KIF23,CHMP4A,WAPAL,DDX11,KLHL22,STAG1,NAA50,SMC2,NIPBL,VPS4B,CENPQ,MAD1L1,CEP55,ERCC6L,PSRC1,CHMP3,CEP57L1,CHMP2A,SMC1A,KIF14,MCMBP,VPS4A,P…
GO_DEVELOPMENTAL_PIGMENTATION	-0.427755	-1.38106	0.0833333	0.0988574	40	25	LEF1,GLI3,HPS6,PMEL,MYO5A,USP13,ANKRD27,RAB32,RAB38,C10orf11,ZEB2,RAB27A,AP3D1,GNAQ,ATP6AP2,MREG,HPS4,BCL2,AP1G1,BCL2L11,GNA11,AP1M1,CD63,BLOC1S3,EDNRB
GO_CELLULAR_RESPONSE_TO_GLUCOSE_STARVATION	-0.428449	-1.38033	0	0.0993078	31	29	IMPACT,IFI16,PRKAA1,PIK3R4,BHLHA15,TP53,VLDLR,PRKAA2,XBP1,MTMR3,UPP1,PIK3C3,ASNS,TBL2,ATF4,BCL2,MYBBP1A,BECN1,NFE2L2,SLC2A1,CPEB4,PICK1,RRP8,PMAIP1,ATG14,ZC3H12A,HSPA5,NUAK2,EIF2AK3
GO_LUNG_EPITHELIUM_DEVELOPMENT	-0.407566	-1.37955	0.0322581	0.0997344	34	29	STRA6,THRA,HOXA5,AIMP2,BMP4,PKD1,LTA4H,FOXA1,KLF2,THRB,NFIB,EYA1,NKX2-1,FOXJ1,CREB1,NUMA1,GPSM2,SAV1,NUMB,RBPJ,YAP1,GRHL2,SOX9,MAP2K1,WNT7B,GATA6,MAP2K2,ERRFI1,AGR2
GO_POSITIVE_REGULATION_OF_IMMUNE_EFFECTOR_PROCESS	-0.325875	-1.37834	0	0.100375	156	89	DHX58,C12orf4,ZP3,CD74,UNG,STAT6,SYK,IL12A,MAP3K7,CD46,DDX60,ZC3HAV1,STX7,ANXA1,EXOSC3,MSH6,RSAD2,FADD,SNX4,PVRL2,IL4R,LAG3,LGALS9,UNC13D,STAT5B,TRIM6,PRKCZ,VAMP7,FZD5,FER,STXBP2,TRAF6,CADM1,P2RX7,CD40,TLR4,VAMP3,SNX6,XBP1,KLK7,ADORA2B,WHSC1,PAXIP1,PUM1,RASGRP1,STX4,CLCF1,PDPK1,RPS19,SEMA7A,LAMP1,PUM2,PHB,HSPD1,RABGEF1,GATA3,IL6,TNFRSF14,SPON2,PVR,TRAF2,MALT1,TRIM15,NR4A3,F2RL1,VAMP8,ANKRD17,AP1G…
GO_NEGATIVE_REGULATION_OF_INTERLEUKIN_6_PRODUCTION	-0.72942	-2.0221	0	0.100682	35	15	C1QTNF3,GAS6,KLF2,GBA,ARRB2,ARRB1,TLR4,FOXJ1,CSK,RABGEF1,PTPN22,TNF,TNFAIP3,ZC3H12A,NLRX1
GO_NEGATIVE_REGULATION_OF_HEMOPOIESIS	-0.3341	-1.37519	0	0.102198	128	79	HIST1H4I,INHBA,MEIS1,CD74,KIAA0922,PGLYRP3,GLI3,HIST1H4J,HOXA5,MEIS2,CDK6,CTNNB1,HIST1H4A,CDC73,HIST1H4K,HIST1H4H,ANXA1,HMGB1,LEO1,KLF13,PTK2B,BMP4,NRARP,TLR3,HIST1H4B,MAFB,HIST1H4C,GAS2L1,IL4R,GABPA,WDR61,STAT5B,HIST1H4D,ZNF675,HIST1H4E,MYC,ERBB2,TOB2,TLR4,FOXJ1,N4BP2L2,PIK3R1,LDB1,CTR9,HIST1H4L,ZC3H8,ITPKB,ZBTB46,UBASH3B,GATA2,FBXO7,PRDM16,CUL4A,CYLD,PRMT1,NF1,CIB1,NFE2L2,ZFPM1,PTPN2,TRIB1,LYN,…
GO_STRESS_ACTIVATED_PROTEIN_KINASE_SIGNALING_CASCADE	-0.348137	-1.37288	0	0.10369	103	86	MAPK8IP1,DBNL,MAP3K12,SYK,MAP4K1,MAP3K7,CCM2,MAP3K5,SH2D3A,MDFI,PKN1,MINK1,MAP3K6,NOD1,IRAK1,MAPK8IP2,TAB3,ERCC6,GPS1,LGALS9,IKBKB,MAP4K2,KIAA1804,NR2C2,PTPN1,TRAF6,NRK,MDFIC,SKP1,TAB1,CUL1,RIPK1,MAPK9,UBB,ADORA2B,TAOK2,MAP3K2,RB1CC1,RBM4,MAP4K5,ZAK,TNFRSF19,MAP3K13,MAPK8IP3,MAPK14,PTGER4,MAP3K10,IRAK4,MAP2K4,UBA52,FBXW11,BTRC,GPS2,MAPKAPK2,RPS27A,TAB2,MAP4K3,MUL1,TRIB1,CHUK,PTPLAD1,ERN1,CRKL,AXI…
GO_REGULATION_OF_BLOOD_VESSEL_ENDOTHELIAL_CELL_MIGRATION	-0.376183	-1.37121	0	0.104922	51	39	VASH1,AMOT,MMRN2,PDGFB,PLCG1,PTGS2,HMGB1,EPHA2,PRKCA,CSNK2B,AMOTL1,PDCD10,AKT1,MAP2K5,SH3BGRL3,APOE,VEGFC,FGF2,PRKD1,SRPX2,PRCP,MAPK14,PRKD2,VEGFA,THBS1,HDAC7,RHOA,ITGB1BP1,HSPB1,NF1,CIB1,KLF4,HDAC5,TGFB1,HDAC9,STAT5A,EFNA1,NOTCH1,STARD13
GO_ACUTE_PHASE_RESPONSE	-0.500355	-1.37109	0.129032	0.105017	43	16	PLSCR1,SIGIRR,FN1,STAT5B,HNRNPK,TFRC,HIF1A,ASS1,IL6,HFE,SERPINA3,CEBPB,IL1RN,STAT3,IL6R,IL1A
GO_NEGATIVE_REGULATION_OF_IMMUNE_SYSTEM_PROCESS	-0.302753	-1.37033	0	0.105514	372	232	FCRLB,LY96,TAPBPL,HIST1H4I,INHBA,PDE5A,HLA-DOB,IL7R,GPER,LPXN,DHX58,C4BPB,KITLG,SPINK5,TARBP2,DAK,MEIS1,CD74,TGFB3,IFI16,KIAA0922,PGLYRP3,GLI3,ALOX15,FAS,PADI2,STAT6,HIST1H4J,C5,SARM1,CD46,NMI,HOXA5,NLRC5,MEIS2,CDK6,SERPING1,PRKDC,CTNNB1,HIST1H4A,C10orf54,VTCN1,CDC73,HIST1H4K,HIST1H4H,IFIT1,GPX1,ANXA1,PKN1,HMGB1,BST2,NR1H3,PPP3CB,LEO1,ADA,KLF13,TSPAN6,PTK2B,DLG1,FADD,BMP4,DUSP22,NRARP,MERTK,THOC1…
GO_RESPONSE_TO_HEAT	-0.358711	-1.3685	0.047619	0.106793	89	59	TACR1,C8orf4,HTRA2,EIF2B3,PRKCQ,PSIP1,HDAC2,ABCC2,PLA2G4A,IRAK1,DNMT1,RBBP7,C11orf73,TPR,ATXN3,MICB,TP53INP1,HSP90AA1,AKT1,MYOF,EIF2S1,SOD1,HSPA1A,DNAJA2,TGFB1I1,EIF2B4,EIF2B1,LRP11,DNAJA1,HSF1,PDCD6,POLR2D,MKI67,ANO1,DNAJA3,IL6,THBS1,SOCS3,NF1,RPS6KB1,HSPA2,LYN,EIF2B5,SLU7,HSPA1B,HMOX1,CDKN1A,CD14,MAP2K7,DNAJB4,EIF2B2,DNAJA4,MICA,GCLC,TRPV3,IL1R1,IL1A,HSPA6,CCL2
GO_REGULATION_OF_ALPHA_BETA_T_CELL_DIFFERENTIATION	-0.429426	-1.36805	0.0967742	0.107125	46	23	TGFBR2,GLI3,SYK,ANXA1,HMGB1,ADA,PNP,IL4R,LGALS9,PRKCZ,AP3B1,AP3D1,ITPKB,GATA3,IL6,BCL6,RC3H1,RARA,NKAP,CD83,RIPK2,IL23A,HLX
GO_VESICLE_DOCKING	-0.371301	-1.36787	0	0.107243	56	47	NDRG4,TSNARE1,UNC13B,SYTL2,STX7,RAB13,STX16,STX17,STX2,EXOC6B,SNAP25,SYT1,VPS33A,EXOC4,RAB8A,STXBP2,STX6,VAMP3,VPS11,CAV2,VTI1B,STX11,STX4,VPS33B,STXBP1,EXOC5,NSF,STX1B,RAB8B,SCFD1,STXBP3,RABEPK,SNPH,EXOC6,STX8,USO1,STX12,EXOC2,VPS18,STX5,CCDC41,VPS45,YKT6,EXOC8,STX1A,STX3,SCFD2
GO_POSITIVE_REGULATION_OF_INTERLEUKIN_2_PRODUCTION	-0.507528	-1.36635	0.0810811	0.108422	31	20	MAP3K7,PRKCQ,RLTPR,VTCN1,ANXA1,GLMN,STAT5B,TRAF6,ABL1,SPTBN1,CD276,PRKD2,TRAF2,MALT1,CARD11,CD83,RIPK2,PDE4D,IL1A,RUNX1
GO_DIGESTIVE_SYSTEM_DEVELOPMENT	-0.312158	-1.3663	0	0.108493	148	89	FOXL1,CPS1,RARB,CCDC103,VANGL2,STRA6,TGFBR2,THRA,MEGF8,TGFB3,GLI2,ITGB4,CDX2,IFT172,GLI3,ALDH1A2,NPHP3,VPS52,OVOL2,ITGA6,HOXA5,TRPS1,CTNNB1,PPDPF,PDGFC,WNT11,FGFR2,TYMS,ADA,BMP4,PKD1,RB1,TK1,STX2,PTK6,NKX3-2,TGFB2,COBL,NIPBL,LGR4,EPHB3,SMAD3,CHD8,WDR19,SIX2,PKDCC,SHOX2,GATA4,PCSK5,BARX1,EGFR,XBP1,CDKN1C,SMAD2,SAV1,C1GALT1,RXRA,WDPCP,KLF5,SLC4A2,PRDM1,HIF1A,AHI1,ASS1,GATA2,EP300,GATA3,WLS,BCL2,YIP…
GO_RESPONSE_TO_PEPTIDE	-0.280439	-1.36626	0	0.108564	404	269	UCP2,RAB31,PRKAR2A,GJA1,CPS1,UPRT,CA2,PDK4,GPER,FZD1,CAV1,ENPP1,PCK1,PDK2,SREBF1,ATP6V1F,BAIAP2L2,KAT2B,IRS1,FAS,NPPA,APPL1,EIF2B3,JAK2,EEF2K,ATP6V0E2,SLC26A6,PDGFB,PRKCQ,AGTRAP,FYN,PRKDC,AKAP1,PAK1,CTNNB1,CDC6,EGR2,OGT,GRB10,STAT1,BDH1,HADH,EGR1,MYO5A,ANXA1,RAB13,ATP6V1C2,KHK,HSD11B2,SLC27A1,NOD1,ADCY6,SESN2,SRD5A1,APRT,PXN,APEX1,EIF4EBP2,LTA4H,GGH,SRSF5,KLF2,GNG4,PIK3R2,QDPR,PARP1,PIK3R3,AKT2,G…
GO_POSITIVE_REGULATION_OF_INFLAMMATORY_RESPONSE	-0.373669	-1.36476	0	0.109504	113	47	SERPINE1,ZP3,TNFRSF11A,JAK2,PTGS2,PDE2A,GPSM3,IL17RA,ITGA2,S100A9,PLA2G4A,SNX4,AGER,TLR3,MAPK13,CDK19,STAT5B,CCL24,CLOCK,IL17RB,VAMP7,IL6ST,IL17RC,EDNRA,PIK3CG,TLR2,OSMR,TLR4,HYAL2,ADORA2B,TNFRSF1A,RPS19,PTGER4,IL18,IL6,ADAM8,CD47,VAMP8,GPRC5B,TNIP1,IL15,TNF,CCL5,C3,IDO1,IL23A,CCL2
GO_POSITIVE_REGULATION_OF_ADAPTIVE_IMMUNE_RESPONSE	-0.402467	-1.36393	0.08	0.109829	73	43	ZP3,UNG,STAT6,IL12A,MAP3K7,PYCARD,PRKCQ,STX7,ANXA1,EXOSC3,MSH6,RSAD2,ADA,FADD,PVRL2,PRKCZ,FZD5,IL6ST,TRAF6,P2RX7,CD40,WHSC1,PAXIP1,CLCF1,SIRT1,EIF2AK4,HSPD1,GATA3,PVR,TRAF2,MALT1,TNFSF13,HLA-E,B2M,RIPK2,ZBTB1,HLA-A,TGFB1,TNF,C3,IL27RA,IL23A,HLX
GO_POSITIVE_REGULATION_OF_VIRAL_GENOME_REPLICATION	-0.435519	-1.36359	0.0689655	0.110011	30	27	TARBP2,YTHDC2,VAPA,IFIT1,VAPB,LARP1,ADAR,PKN2,SRPK1,PPIA,PABPC1,SRPK2,ADARB1,TOP2A,PPIB,DDX3X,PTPLAD1,RAD23A,PPIH,DDB1,PPID,TBC1D20,TRIM38,STOM,STAU1,CCL5,NOTCH1
GO_CHEMOKINE_MEDIATED_SIGNALING_PATHWAY	-0.490999	-1.36351	0.0909091	0.110011	72	15	CCR1,CXCL5,CCL20,PTK2B,CCBP2,CCL24,CXCL2,CCRL2,CIB1,CXCL1,IL8,CXCL3,CCL5,CCL2,CCL22
GO_NEURAL_CREST_CELL_DIFFERENTIATION	-0.373807	-1.36362	0.0909091	0.110065	75	47	SNAI2,KITLG,LEF1,LAMA5,SEMA4F,ALDH1A2,RDH10,OVOL2,NRP1,SEMA6B,PHACTR4,SEMA6C,SEMA4A,EFNB1,SEMA3F,MAPK1,SEMA4D,CORO1C,EDNRA,NRG1,SEMA3A,SEMA3E,ZEB2,SEMA4G,MAPK3,BMPR1A,HIF1A,SEMA7A,SEMA3B,ACVR1,SEMA4B,SOX9,LRP6,JAG1,SEMA4C,SEMA3C,WNT10A,FOXC1,EDN1,FRZB,SEMA5A,HES1,ISL1,SMAD4,SOX8,FGF19,EDNRB
GO_POSITIVE_REGULATION_OF_VIRAL_PROCESS	-0.34499	-1.36068	0.0588235	0.111775	92	83	FAM125B,LEF1,TARBP2,YTHDC2,LGALS1,POLR2K,POLR2A,VAPA,IFIT1,TRIM21,FAM125A,RDBP,POLR2I,VAPB,TAF11,LGALS9,LARP1,TFAP4,TH1L,ADAR,VPS4B,PKN2,SRPK1,CHMP3,PFN1,CHMP2A,POLR2B,VPS4A,TSG101,APOE,MDFIC,CHMP4B,CHMP4C,POLR2L,CAV2,PPIA,POLR2E,SNW1,PABPC1,SRPK2,CFL1,ADARB1,RSF1,SMARCA4,SP1,POLR2G,TOP2A,PPIB,CDK9,SUPT4H1,POLR2D,DDX3X,EP300,RAB7A,VPS37B,ZNF639,CHMP2B,PTPLAD1,CHD1,RAD23A,POLR2F,CTDP1,PPIH,COBRA1,…
GO_REGULATION_OF_ACUTE_INFLAMMATORY_RESPONSE	-0.431172	-1.36038	0.0322581	0.111987	74	36	C4BPB,ZP3,TNFRSF11A,C5,CD46,SERPING1,C2,C4A,PTGS2,PLA2G4A,PROS1,ADORA1,C3AR1,C1QBP,RHBDD3,IL6ST,PIK3CG,CFI,CFH,OSMR,PHB2,GSTP1,PHB,PPARG,IL6,ADAM8,CD55,CFB,ASH1L,IL20RB,CFP,TNF,CCL5,SUSD4,C3,EDNRB
GO_REGULATION_OF_ADAPTIVE_IMMUNE_RESPONSE	-0.34191	-1.3592	0	0.112813	123	72	IL7R,C4BPB,ZP3,UNG,ALOX15,STAT6,IL12A,MAP3K7,PYCARD,PRKCQ,TRPM4,STX7,C10orf54,ANXA1,PKN1,EXOSC3,MSH6,HMGB1,RSAD2,PPP3CB,ADA,FADD,DUSP22,THOC1,AGER,PVRL2,IRF7,IL4R,PRKCZ,FZD5,IL6ST,TRAF6,RIPK3,P2RX7,CD40,FOXJ1,WHSC1,PAXIP1,NDFIP1,CLCF1,PTPN6,SIRT1,EIF2AK4,SUPT6H,HSPD1,GATA3,PVR,TRAF2,MALT1,APLF,HFE,TRIM27,TNFSF13,BCL6,RC3H1,IL20RB,HLA-E,B2M,IRF1,RIPK2,ZBTB1,HLA-A,TGFB1,TNF,DUSP10,CEACAM1,TNFAIP3,S…
GO_POSITIVE_REGULATION_OF_NEURON_APOPTOTIC_PROCESS	-0.412524	-1.35795	0.0645161	0.113536	47	37	CTNNB1,GRIK5,ITGA1,CASP9,AGER,CASP3,BAX,FBXW7,CASP2,TGFB2,TP53,NQO1,PIN1,MCL1,EPHA7,ATF2,PAWR,SRPK2,CDK5,HDAC4,GSK3B,AIFM1,ATF4,CDC34,NF1,ATM,CDC42,UBE2M,BCL2L11,TFAP2A,DDIT3,MAP2K7,FOXO3,PMAIP1,MAP3K11,BBC3,PCSK9
GO_LAMELLIPODIUM_ORGANIZATION	-0.426278	-1.35666	0.0857143	0.114409	36	29	ABLIM1,ARHGEF4,WASF1,CCDC88A,CTTN,ABLIM3,ARHGEF7,VAV2,LRRC16A,SNX1,CYFIP1,ABI1,WASF3,SPATA13,RAC1,SNX2,SRGAP2,NUP85,WASF2,NCK1,RHOD,GOLPH3,SH2B1,PLEKHO1,ARFIP2,WHAMM,VCL,PARVB,ARHGEF6
GO_REGULATION_OF_LEUKOCYTE_PROLIFERATION	-0.315801	-1.35552	0.117647	0.114904	206	107	TACR1,PDE5A,IL7,KITLG,CORO1A,NFATC2,ZP3,CD74,KIAA0922,SYK,IL12A,CD46,PYCARD,PRKCQ,TIRAP,RLTPR,CTNNB1,C10orf54,VTCN1,ANXA1,PKN1,HMGB1,AHR,CCDC88B,ADA,PNP,DLG1,FADD,BMP4,AGER,HLA-DRB1,CASP3,TNFRSF21,GLMN,LGALS3,LGALS9,FLT3LG,STAT5B,CD81,MARCH7,MAD1L1,EFNB1,ZNF335,IL6ST,ERBB2,TRAF6,RIPK3,HLA-DPA1,CD40,TLR4,FOXJ1,ST6GAL1,PAWR,ITCH,NDFIP1,CD276,SOS1,GPAM,CLCF1,ADK,PRKAR1A,PRDM1,GSTP1,PTPN6,PELI1,IL18,…
GO_RESPONSE_TO_BACTERIUM	-0.268231	-1.35493	0	0.115305	528	257	PLAU,THBD,MGST1,LOXL1,PPARGC1A,VIL1,LY96,CASP8,IFNE,CPS1,HIST1H2BE,MAOB,TNFRSF1B,CASP1,PLAC8,HNRNPA0,CAV1,TLR1,SERPINE1,CXCL5,P2RY2,GFI1,TNFRSF11A,LIAS,FOXP1,PGLYRP3,PLA2G6,FAS,SYK,HIST1H2BF,IL12A,ABCA1,JAK2,PLSCR3,PYCARD,MYD88,SRR,MGST2,ISG15,TIRAP,HDAC2,PTGS2,HIST1H2BJ,HIST1H2BG,ENTPD2,MAVS,CDC73,CNP,HIST1H2BK,CCL20,OGT,SHPK,GPX1,PLCG2,BYSL,S100A9,NR1H3,IRF3,TSPO,CMPK2,DROSHA,SCARB1,NOD1,CASP9,…
GO_REGULATION_OF_PROTEIN_LOCALIZATION_TO_CELL_SURFACE	-0.460025	-1.35212	0.125	0.117192	27	21	TAX1BP3,TOR1A,GPD1L,COMMD1,CTNNB1,ABCA12,SNX33,HNRNPK,KCNAB2,NRG1,NEDD4L,STX4,LEPROT,SYNJ2BP,HFE,RAB11B,RAB11FIP5,GBF1,STX3,TNF,RANGRF
GO_PROTEIN_IMPORT_INTO_NUCLEUS_TRANSLOCATION	-0.687224	-2.00846	0	0.117463	29	21	POLA2,RANBP6,AKT1,RBM22,IPO5,RAN,NUTF2,PHB2,IPO4,ARNTL,TNPO1,BCL6,KPNB1,CEP57,TNPO2,AKR1C3,SEC61B,NFKBIA,TGFB1,BCL3,TNF
GO_NEGATIVE_REGULATION_OF_TRANSLATIONAL_INITIATION	-0.423423	-1.35173	0.103448	0.117498	22	21	EIF2B3,EIF4EBP2,EIF4EBP1,TPR,EIF2S1,PAIP2B,EIF4EBP3,EIF2B4,RBM4,RPL13A,EIF2AK4,PAIP2,EIF2C2,ATF4,EIF3E,FMR1,EIF2AK1,EIF2B5,RARA,LOC100127983,EIF2AK3
GO_REGULATION_OF_SPROUTING_ANGIOGENESIS	-0.457307	-1.35005	0.16	0.118701	28	20	MMRN2,PTGS2,HMGB1,PDCD10,MAP2K5,FGF2,SRPX2,JAK1,SYNJ2BP,VEGFA,HDAC7,RHOA,ITGB1BP1,CIB1,KLF4,ITGA5,HDAC5,HDAC9,NOTCH1,STARD13
GO_REGULATION_OF_INFLAMMATORY_RESPONSE	-0.311701	-1.34918	0	0.119338	294	151	ADRB2,TNFRSF1B,SLC7A2,GPER,CASP1,C4BPB,SERPINE1,ZP3,NT5E,TNFRSF11A,FOXP1,C5,C1QTNF3,JAK2,DUOXA1,CD46,MYD88,SERPING1,C2,C4A,PTGS2,PDE2A,GPSM3,FEM1A,GGT1,SHPK,GPX1,IL17RA,ANXA1,ITGA2,S100A9,NR1H3,ADA,MGLL,STK39,FAM132A,PLA2G4A,SNX4,AGER,CHID1,TLR3,ABR,MAPK13,SETD6,GBA,PROS1,MTA1,CDK19,STAT5B,ADORA1,CCL24,C3AR1,CLOCK,C1QBP,IL17RB,RHBDD3,VAMP7,TYRO3,SMAD3,IL6ST,BCR,IL17RC,XIAP,PARK7,APOE,EDNRA,PIK3CG…
GO_PROTEIN_N_LINKED_GLYCOSYLATION	-0.357582	-1.3489	0.05	0.11955	75	59	ENTPD5,ST3GAL3,ALG6,ST3GAL2,MAN1A1,ALG8,MGAT2,MGAT5B,GNPTAB,ST6GALNAC2,ST6GALNAC4,ST3GAL1,FUT8,EDEM2,MAN2A1,STT3B,UBE2G2,MGAT5,RPN2,MAGT1,DDOST,ALG5,MAN2A2,ST6GAL1,ST8SIA4,EDEM1,GNPTG,DPAGT1,B4GALT1,DPM2,ST6GALNAC6,MAN1A2,ALG12,EDEM3,MGAT4A,VCP,MCFD2,ST3GAL4,OSTC,DPM1,RPN1,NUDT14,DOLPP1,B4GALT7,MGAT4B,UBE2J1,CCDC126,PRKCSH,GORASP1,TMEM165,DAD1,SYVN1,MAN1B1,STT3A,PGM3,DPM3,LMAN1,MOGS,TUSC3
GO_POSITIVE_REGULATION_OF_ALPHA_BETA_T_CELL_DIFFERENTIATION	-0.496849	-1.34598	0.142857	0.121587	37	19	TGFBR2,GLI3,SYK,ANXA1,ADA,PNP,IL4R,LGALS9,PRKCZ,AP3B1,AP3D1,ITPKB,IL6,RARA,NKAP,CD83,RIPK2,IL23A,HLX
GO_OLIGODENDROCYTE_DIFFERENTIATION	-0.408486	-1.34323	0.0740741	0.123426	60	39	ZNF488,GLI3,C11orf9,EIF2B3,LPAR1,CNP,CDKN2C,HDAC10,ERCC2,HDAC11,NLGN3,MED12,GSN,ERBB2,NKX2-1,NRG1,WASF3,PRDM8,CSK,CDK5,EIF2B4,CLU,EIF2B1,BOK,GSTP1,SOX9,PTEN,ID4,LYN,CD9,EIF2B5,EIF2B2,FA2H,NKX6-1,TGFB1,DUSP10,NOTCH1,ID2,SOX8
GO_NEGATIVE_REGULATION_OF_GENE_SILENCING	-0.529806	-1.34305	0.133333	0.123661	19	15	ATAD2,BCDIN3D,NCOR2,ASF1A,ATAD2B,ADAR,PHF2,PHF8,NCOR1,HMGA1,DND1,POU5F1,TGFB1,TET1,ZC3H12A
GO_REGULATION_OF_REACTIVE_OXYGEN_SPECIES_BIOSYNTHETIC_PROCESS	-0.348033	-1.34177	0.0454545	0.12451	65	42	CAV1,PKD2,ITGB2,JAK2,PTGS2,OGT,NOS1AP,TSPO,PTK2B,KLF2,CYBA,AKT2,HSP90AA1,P2RX4,AKT1,PARK7,TLR4,DDAH2,EGFR,RAB27A,MAPK9,DDAH1,CLU,HDAC4,TRAP1,ATP2B4,PTX3,ASS1,IL6,KLF4,MTOR,HSP90AB1,INSR,EDN1,STAT3,ZNF205,SLC25A33,DNM2,GLA,TNF,ICAM1,ZC3H12A
GO_CHAPERONE_MEDIATED_PROTEIN_FOLDING	-0.377554	-1.3403	0	0.125641	47	41	FKBP7,CD74,TOR1A,CCT2,LEPRE1,FKBP2,TOR2A,FKBP3,BAG1,FKBP9,TTC9,DNAJB1,CHORDC1,FKBP1A,FKBP10,PEX19,FKBP5,UNC45A,CLU,CSNK2A1,FKBP8,DNAJC7,PTGES3,TRAP1,PPIB,CANX,ST13,HSPE1,HSPA8,TOR1B,FKBP4,PPID,CALR,ERO1L,HSPH1,PDIA4,CRTAP,DNAJC24,FKBP14,FKBP1B,FKBP11
GO_REGULATION_OF_NUCLEAR_DIVISION	-0.320695	-1.33954	0	0.126183	163	128	L3MBTL1,TERF1,CDC14A,CUL9,ANKRD32,KNTC1,ANAPC4,NEK6,H2AFY,PDGFB,OBSL1,CDC16,CDC6,PKMYT1,MSH2,KIF11,RANBP1,GEN1,XRCC3,BMP4,CHMP1B,CHMP1A,RB1,CUL3,MSX2,FBXO5,KIF20B,PLCB1,RPS6KA2,TPR,KLHL22,VPS4B,MAD1L1,SMC5,CHMP3,PIN1,CHMP2A,BMP7,TOM1L1,PSMG2,MAD2L2,CDC27,ZW10,TOM1L2,MAP9,EREG,CHMP4B,CHMP4C,CAV2,LRP5,AURKAIP1,MTBP,MAD2L1BP,PHB2,TNKS,CSNK2A1,PPP1R9B,CDK13,PRKAR1A,ZNF207,PDCD6IP,PRMT5,MSX1,CSNK2A2,B…
GO_REGULATION_OF_VIRAL_TRANSCRIPTION	-0.348276	-1.33853	0.0571429	0.126914	61	54	LEF1,TARBP2,TRIM14,POLR2K,HMGA2,POLR2A,SP100,TRIM21,TRIM62,RDBP,POLR2I,HDAC1,TAF11,TFAP4,TH1L,IFITM3,PFN1,POLR2B,TRIM31,MID2,MDFIC,POLR2L,POLR2E,SNW1,RSF1,REST,TRIM8,SMARCA4,SP1,TARDBP,POLR2G,CDK9,SUPT4H1,POLR2D,INPP5K,EP300,ZNF639,TRIM27,CHD1,POLR2F,CTDP1,COBRA1,WHSC2,SMARCB1,GTF2F1,POLR2J,POLR2H,SUPT5H,TRIM11,GTF2F2,CCNT1,POLR2C,CCL5,NOTCH1
GO_NEGATIVE_REGULATION_OF_BLOOD_PRESSURE	0.699252	1.75522	0	0.127997	43	20	ADRB2,BDKRB2,NTSR1,GJA5,MKKS,NPPA,BBS4,SCPEP1,ADORA1,APLN,KCNK6,BDKRB1,VEGFC,BMPR2,GCH1,PRCP,RNPEP,PPARA,ABAT,SOD2
GO_POSITIVE_REGULATION_OF_RELEASE_OF_SEQUESTERED_CALCIUM_ION_INTO_CYTOSOL	0.66472	1.78024	0	0.128081	39	24	NTSR1,AKAP6,HAP1,GPER,KIAA1199,PKD2,CAPN3,PLCG1,TRPC1,CALM3,CALM2,BAX,CALM1,BDKRB1,EDNRA,THY1,HTT,ABL1,F2R,SRI,PDPK1,ASPH,GSTO1,JPH2
GO_RESPONSE_TO_VITAMIN_D	-0.445249	-1.33598	0.0333333	0.129035	33	24	TPCN2,FZD1,PTN,VDR,PTGS2,ATP2B1,PLA2G4A,SPP1,STC2,BMP7,STC1,TNC,RXRA,ITGB1,INSR,CYP24A1,CDKN2D,IL15,PIM1,TGFB1,BGLAP,AQP3,ADAMTS1,CYP27B1
GO_REGULATION_OF_OLIGODENDROCYTE_DIFFERENTIATION	-0.457265	-1.33596	0.1	0.129058	29	20	ZNF488,HDAC2,CTNNB1,DLX2,BMP4,TNFRSF21,WDR1,TP73,PRMT5,PPARG,RHEB,SLC45A3,NF1,ID4,MTOR,HES1,SIRT2,DUSP10,NOTCH1,ID2
GO_VIRAL_LIFE_CYCLE	-0.267189	-1.33554	0	0.129388	290	250	ITGB3,NMT2,FAM125B,ITGB6,CAV1,ATG16L2,RPS7,NFIA,DPP4,CD46,THOC6,CHMP6,RPL23A,NUP88,LAMP3,HTATSF1,NUP155,RPS14,DDX39B,IFIT1,ITGA2,EFNB2,FAM125A,LRSAM1,PVRL1,CCNT2,GAS6,SCARB1,WWP1,CHMP1B,UBP1,VTA1,CHMP1A,THOC1,PVRL2,HLA-DRB1,RPS29,EIF3B,DYNLT1,THOC7,CLDN1,VPS28,CXADR,RPL6,DDX6,THOC5,NUP133,XPR1,ATG5,NUPL2,RANBP2,RPL26L1,XPO1,TPR,CHMP4A,CD81,AXL,AAAS,RPS23,ITGB7,VPS4B,WWP2,NUP188,RPL34,RPL37,CHMP3,…
GO_MULTICELLULAR_ORGANISMAL_RESPONSE_TO_STRESS	-0.429375	-1.33532	0.0833333	0.129647	68	28	TACR1,LGALS1,DPP4,MDK,TSPO,VWA1,FBXL20,MAPK8IP2,USP46,PPP3CA,SEPN1,EIF4G1,COMT,EIF4E,GIT2,ALS2,LRP11,GCH1,VDAC1,DEAF1,MECP2,THBS1,BCL2,PTEN,RPS6KB1,NR4A2,IDO1,EDNRB
GO_REGULATION_OF_TRANSLATIONAL_ELONGATION	-0.453739	-1.33506	0.125	0.12986	24	20	DTD1,IARS2,EIF5A2,VARS2,IARS,LARS,GATC,EIF5A,LARS2,SRP9,VARS,AARS,RPS5,USP16,YRDC,RPS9,CPEB3,IMP3,EIF4A3,CPEB2
GO_SYNAPSE_ASSEMBLY	0.625477	1.76509	0	0.132193	69	38	DNER,SLITRK6,FLRT3,PCLO,FZD1,DBNL,PCDHB2,PCDHB16,PCDHB9,PCDHB3,CEL,PCDHB14,PCDHB13,RYK,LRP4,NLGN2,NLGN3,DVL1,PCDHB11,FARP1,CLSTN3,PCDHB6,SPTBN2,FZD5,APP,NRG1,CDH2,DSCAM,PCDHB10,CDH1,SHANK2,CDK5,PLXND1,FBXO45,MECP2,PTEN,LPHN3,GNPAT
GO_POSITIVE_REGULATION_OF_BMP_SIGNALING_PATHWAY	-0.455657	-1.33045	0.178571	0.133042	32	22	C10orf54,NEO1,BMP4,ENG,MSX2,GATA4,SULF1,SMAD2,BMPR2,FKBP8,RBPJ,FOXD1,MSX1,TWSG1,ILK,CYR61,FBXL15,GATA6,UBE2O,HES1,SMAD4,NOTCH1
GO_MYOBLAST_DIFFERENTIATION	-0.387289	-1.33005	0.1	0.133395	37	26	LGALS1,TCF7L2,CTNNB1,CSRP2,MAPK12,RB1,SDC1,CAST,NRG1,SOX15,DTYMK,RBPJ,REST,MAPK14,SRF,EPAS1,MAML1,JAG1,HMGCR,HINFP,IFRD1,MBNL1,ISL1,WNT10B,PITX1,NOTCH1
GO_NUCLEOPHAGY	-0.514893	-1.32849	0.133333	0.134432	19	18	ATG5,ATG4B,ATG2A,ATG2B,ATG9B,ATG4C,ATG4A,ATG9A,ATG12,WIPI2,ATG3,BECN1,WDR45L,TRAPPC8,ATG7,WIPI1,WDR45,ATG4D
GO_NEGATIVE_REGULATION_OF_PROTEIN_LOCALIZATION_TO_CELL_PERIPHERY	-0.456178	-1.32801	0.0810811	0.134785	20	17	BCL2L1,GBP1,LZTFL1,PKDCC,LYPLA1,CSK,CLTC,AP2M1,RHOQ,NUMB,TMBIM1,GOPC,DAB2,TMEM59,PPP2R5A,PPFIA1,TGFB1
GO_NEGATIVE_REGULATION_OF_ENDOPLASMIC_RETICULUM_STRESS_INDUCED_INTRINSIC_APOPTOTIC_SIGNALING_PATHWAY	-0.520405	-1.32783	0.0869565	0.134879	19	15	LRRK2,OPA1,PTPN1,PARK7,XBP1,HSPA1A,TMBIM6,GRINA,WFS1,TXNDC12,HYOU1,SYVN1,CREB3,CREB3L1,HERPUD1
GO_AMIDE_TRANSPORT	-0.363914	-1.32777	0	0.134973	97	47	SLC15A1,PCLO,ABCA1,ABCA12,MYO5A,LTBP4,ANXA1,CDK16,GLTPD1,SLC38A7,DISP1,RAB11FIP2,SMAD2,SLC15A4,PLEKHA8,SLC46A1,TAP2,SLC9A3R1,CAMK2G,SNX19,STXBP3,IL6,COL4A3BP,CYB5R4,SLC19A1,RAB11B,ACVR2B,RAF1,RAB1A,SLC25A32,SLC5A6,SLC38A1,UBE2Q1,HNF1B,EDN1,GAL,IL1RN,RAB11FIP5,TAPBP,SLC15A3,RAPGEF4,TAP1,SLC19A2,AQP3,FKBP1B,EIF2AK3,VGF
GO_REGULATION_OF_SODIUM_ION_TRANSMEMBRANE_TRANSPORT	-0.434128	-1.32702	0.0714286	0.135586	48	28	WNK3,SNTA1,GPD1L,COMMD1,UTRN,TESC,DLG1,NEDD4,PTPN3,WNK2,PRKCE,ACTN4,ATP1A2,NEDD4L,SLC9A3R1,FXYD5,ATP2B4,SLC9A1,YWHAH,ATP1B3,ARF1,ATP1B1,STOM,CAMK2D,GLRX,DNM2,PCSK9,RANGRF
GO_POSITIVE_REGULATION_OF_CELL_CELL_ADHESION	-0.279861	-1.32624	0	0.136103	243	132	SOX2,CITED2,IL7R,IL7,LEF1,CAV1,CORO1A,TGFBR2,ZP3,CD74,GLI2,GLI3,LGALS1,ALOX15,SYK,IL12A,DPP4,MAP3K7,CD46,ITGA6,PYCARD,PRKCQ,FYN,RLTPR,FLOT2,PAK1,VTCN1,EPB49,ANXA1,HMGB1,EFNB2,FLOT1,CCDC88B,ADA,PNP,FADD,PIEZO1,AGER,HLA-DRB1,MAPKAP1,PPAP2B,FOXA1,KIF26B,IL4R,LGALS9,HAS2,STAT5B,MYO10,PRKCZ,EFNB1,AKT1,AP3B1,BMP7,KIFAP3,IL6ST,TRAF6,THY1,HLA-DPA1,CD44,FOXA2,GCNT2,MLST8,PTPN11,CSK,XBP1,AP3D1,PAWR,PIK3R1,…
GO_REGULATION_OF_INTERLEUKIN_6_PRODUCTION	-0.375362	-1.32101	0.0769231	0.140315	104	52	AFAP1L2,TLR1,DDX58,C1QTNF3,PYCARD,MYD88,TIRAP,HMGB1,GAS6,NOD1,TLR3,MAPK13,KLF2,GBA,CYBA,LGALS9,NCL,IL17RC,ARRB2,ARRB1,TRAF6,P2RX7,PAEP,TLR2,TLR4,FOXJ1,EREG,HYAL2,CSK,XBP1,ADORA2B,CARD9,F2R,AKIRIN2,HSPD1,RABGEF1,IL6,SPON2,MAPKAPK2,F2RL1,ARHGEF2,CEBPB,RIPK2,IL6R,TNFSF9,ISL1,PTPN22,TNF,TNFAIP3,ZC3H12A,TBC1D23,NLRX1
GO_REGULATION_OF_LYMPHOCYTE_MIGRATION	-0.491303	-1.32027	0.166667	0.141092	38	17	ECM1,PADI2,PYCARD,CCL20,PTK2B,FADD,STK10,TMEM102,RIPK3,WASL,ADAM10,TNFRSF14,ADAM8,ADAM17,CCL5,CCL2,MSN
GO_NUCLEAR_TRANSCRIBED_MRNA_CATABOLIC_PROCESS_DEADENYLATION_DEPENDENT_DECAY	-0.339783	-1.32008	0	0.14128	57	53	EXOSC2,DCP1B,EXOSC9,CNOT8,DCPS,EXOSC8,LSM5,EXOSC3,LSM6,C2orf29,DDX6,EIF4G1,ZFP36L1,NT5C3L,MLH1,TNKS1BP1,EIF4E,CNOT10,CNOT6L,PARN,EXOSC5,EDC4,ZFP36L2,CNOT4,PABPC1,PAN3,EIF4A1,PAIP1,CNOT2,POLR2D,LSM4,CNOT6,EXOSC1,CNOT7,CNOT3,DCP2,CNOT1,EXOSC7,EIF4A2,EDC3,RC3H1,LSM1,LSM3,EXOSC4,DCP1A,EIF4A3,EIF4B,LSM7,LSM2,DIS3,PATL1,CCRN4L,ZFP36
GO_REGULATION_OF_MEIOTIC_CELL_CYCLE	-0.659094	-1.99187	0	0.142633	40	23	NPR2,MSH2,MSX2,FBXO5,PLCB1,RPS6KA2,PPP2R1A,PRKAR1A,MSX1,ASPM,FZR1,CDC20,INSR,CALR,RAD1,PRKACA,LIF,DUSP1,UBE2B,SIRT2,PRKACB,OVOL1,HORMAD1
GO_REGULATION_OF_GRANULOCYTE_CHEMOTAXIS	-0.599065	-1.99655	0	0.142633	39	22	CD74,TIRAP,DAPK2,C3AR1,C1QBP,CXCL2,EDNRA,SLIT2,MPP1,CAMK1D,S100A14,RAC1,THBS1,CXCL1,RARRES2,IL8,RAC2,CXCL3,CCL5,CSF1,IL23A,CCL2
GO_GRANULOCYTE_MIGRATION	-0.438504	-1.31798	0.15	0.143022	75	32	CKLF,EMR2,ITGB2,SYK,CCL20,ITGA1,IL17RA,ANXA1,DAPK2,S100A9,LGALS3,CXADR,TGFB2,JAGN1,CCL24,IL17RC,EDN2,PIK3CG,TREM1,IRAK4,VEGFA,PIP5K1C,PIK3CD,EDN1,IL8,GBF1,CXCL3,PDE4D,CCL5,CCL2,CCL22,PLA2G1B
GO_NEGATIVE_REGULATION_OF_HOMOTYPIC_CELL_CELL_ADHESION	-0.348515	-1.31669	0.0740741	0.144081	102	61	ADRB2,PDE5A,CD74,KIAA0922,GLI3,C10orf54,VTCN1,ANXA1,HMGB1,ZNF703,DLG1,BMP4,DUSP22,NRARP,HLA-DRB1,CASP3,TNFRSF21,GLMN,LGALS3,IL4R,LAG3,LGALS9,MARCH7,MAD1L1,SERPINE2,ERBB2,FOXJ1,PRKG1,PAWR,ITCH,NDFIP1,CD276,ZC3H8,PRKAR1A,PAG1,PTPN6,PELI1,PRKCD,UBASH3B,TNFRSF14,RDX,CYLD,HFE,CD274,PTPN2,BCL6,RC3H1,IL20RB,ABAT,CEBPB,DUSP3,IRF1,BTN2A2,PRNP,PTPN22,TGFB1,CEACAM1,IDO1,NFKBID,HLX,PDCD1LG2
GO_POSITIVE_REGULATION_OF_SMOOTH_MUSCLE_CONTRACTION	0.706178	1.74368	0	0.144364	30	19	PTGS1,TACR1,GPER,CHRM3,NPNT,CTTN,PTGS2,ITGA2,ADA,NMU,SPHK1,EDN2,ADRA1B,TBXA2R,PAWR,F2R,SRF,ABAT,EDN1
GO_PEPTIDYL_ASPARAGINE_MODIFICATION	-0.413554	-1.31266	0.03125	0.147423	39	31	ST3GAL3,ST3GAL2,MGAT2,ST6GALNAC2,HIF1AN,ST6GALNAC4,ST3GAL1,FUT8,STT3B,UBE2G2,RPN2,MAGT1,DDOST,ALG5,ST6GAL1,DPM2,ST6GALNAC6,VCP,MCFD2,ST3GAL4,OSTC,DPM1,RPN1,NUDT14,UBE2J1,DAD1,SYVN1,STT3A,DPM3,LMAN1,TUSC3
GO_REGULATION_OF_NEUTROPHIL_CHEMOTAXIS	-0.478558	-1.31266	0.264706	0.147423	27	16	CD74,TIRAP,DAPK2,C3AR1,C1QBP,CXCL2,EDNRA,SLIT2,MPP1,CAMK1D,RAC1,CXCL1,IL8,RAC2,CXCL3,IL23A
GO_PROTEIN_FOLDING	-0.275047	-1.31173	0	0.148341	224	177	ITGB3,CLGN,FKBP7,GNAZ,MKKS,ENTPD5,CD74,PDIA2,TOR1A,GNB5,SACS,FUT10,TMX4,HSPA4L,HSPA14,HSCB,CCT2,ERP27,VAPA,LEPRE1,LTBP4,CWC27,PPIL2,FKBP2,DNAJC19,TOR2A,FKBP3,NFYC,DNAJB5,CHCHD4,CLPX,PDCL3,TMX1,BAG1,FKBP9,PPIL4,LRPAP1,TTC9,DNAJB1,GNAI1,CHORDC1,FKBP1A,SIL1,CSNK2B,RANBP2,CCT4,DNAJC4,PPIC,CCT7,ERP29,SPHK1,HSP90AA1,FKBP10,PEX19,DNLZ,TXN,TBCC,PRDX4,TBCD,GNB1,RUVBL2,HSPBP1,PPWD1,PIGK,TXN2,MESDC2,GNB4,FK…
GO_REGULATION_OF_TOR_SIGNALING	-0.339406	-1.31135	0.0833333	0.148835	68	58	PRKAA1,RRAGB,RPTOR,PIH1D1,TTI1,RRAGA,RRAGD,GAS6,UBR1,TELO2,DEPTOR,SH3BP4,LAMTOR1,LAMTOR2,UBR2,DEPDC5,MTM1,NPRL3,WDR59,TMEM127,TSC2,FAM83D,RFFL,ROS1,PRKAA2,SLC38A9,MLST8,GNA12,MIOS,SEH1L,XBP1,ARAF,AGPAT9,HIF1A,SIRT1,PDCD6,TNFAIP8L1,ARNTL,RHEB,HDAC3,ATM,WDR24,RICTOR,GSK3A,MAPKAPK5,FLCN,STK11,TSC1,GOLPH3,TBC1D7,RRAGC,FNIP1,AKT1S1,DDIT4,LAMTOR3,NPRL2,SEC13,EPM2A
GO_NEGATIVE_REGULATION_OF_IMMUNE_EFFECTOR_PROCESS	-0.33783	-1.3107	0.0555556	0.149376	102	63	IL7R,DHX58,C4BPB,SPINK5,TARBP2,DAK,TGFB3,PGLYRP3,CD46,SERPING1,PRKDC,C10orf54,IFIT1,ANXA1,BST2,PPP3CB,TSPAN6,DUSP22,THOC1,LGALS3,ABR,IL4R,LGALS9,PPM1B,TGFB2,MICB,C1QBP,TRAF3IP1,BCR,FER,ARRB2,FOXJ1,EIF2AK2,ITCH,NDFIP1,TMBIM6,CUEDC2,RPS19,PTPN6,RABGEF1,SERPINB9,CD55,HFE,MUL1,BCL6,PCBP2,RC3H1,HMOX1,IL20RB,HLA-E,SEC14L1,TRIM38,MICA,HLA-A,TAP1,TGFB1,TNF,DUSP10,CEACAM1,HTRA1,SUSD4,NLRX1,HLX
GO_PROTEIN_K48_LINKED_UBIQUITINATION	-0.366538	-1.30944	0.0869565	0.150647	47	44	UBE2Q2,UBE2D4,RNF34,RNF187,UBE2E2,UBE2A,UBE2K,RNF8,HACE1,MARCH6,UBE2G2,UBE2E1,AMFR,RNF216,RFFL,UBE2D1,UBE2D2,UBE2E3,ITCH,UBE3A,NEDD4L,RNF146,TOPORS,RNF115,ARIH2,RNF4,PELI1,UBE2D3,UBE2G1,UBE2T,CDC34,ZNRF1,RNF6,UBE2R2,UBE2H,SYVN1,RNF126,TRIM38,BFAR,TTC3,UBE2C,RNF5,UBE2B,TNFAIP3
GO_HYALURONAN_METABOLIC_PROCESS	-0.4489	-1.30791	0.233333	0.152247	31	18	KIAA1199,HYAL1,HAS2,ABCC5,AKT1,HYAL3,HEXA,CD44,FGF2,HYAL2,HMMR,MKI67,SLC9A1,GUSB,HEXB,IL15,PIM1,TGFB1
GO_DEFENSE_RESPONSE_TO_BACTERIUM	-0.344062	-1.307	0.0625	0.152954	237	73	IFNE,HIST1H2BE,PLAC8,TLR1,SERPINE1,PGLYRP3,PLA2G6,SYK,HIST1H2BF,IL12A,PYCARD,MYD88,ISG15,TIRAP,HIST1H2BJ,HIST1H2BG,MAVS,HIST1H2BK,CCL20,S100A9,DROSHA,NOD1,HIST1H2BI,TLR3,SLPI,HIST1H2BC,ROMO1,HIST2H2BE,APP,P2RX7,TREM1,TLR2,TLR4,ANXA3,SEH1L,CARD9,TNFRSF1A,RBPJ,S100A14,PRKCD,HMGB2,TUSC2,FAU,IL6,TNFRSF14,SPON2,LYST,RAB14,TBK1,MR1,RAB1A,ANKRD17,ADAM17,RPL39,HLA-E,CFP,CEBPB,B2M,OPTN,RIPK2,MICA,IL6R,HLA…
GO_LENS_FIBER_CELL_DIFFERENTIATION	-0.498723	-1.30674	0.142857	0.153259	25	15	SLC7A11,EPHA2,TDRD7,KDM5B,NF2,SKIL,SMAD3,BFSP1,FRS2,WNT7B,FZR1,TBC1D20,TGFB1,PROX1,VIM
GO_SPINDLE_LOCALIZATION	-0.390111	-1.3067	0.135135	0.153307	38	32	MYH9,DYNC1H1,CLASP1,LLGL1,CDK5RAP2,SPRY2,DYNLT1,PAFAH1B1,ACTR3,ACTR2,ZW10,LLGL2,EYA1,NUMA1,GPSM2,MAP4,HTT,WASL,WDR81,SPIRE2,ESPL1,NUSAP1,WDR43,ASPM,ARHGEF2,KPNB1,SPAG5,CENPA,SPIRE1,NDC80,NDE1,NDEL1
GO_CHONDROCYTE_DEVELOPMENT	-0.45707	-1.30379	0.135135	0.155472	21	17	TGFBR2,RUNX2,SULF2,SERPINH1,MSX2,CHST11,COL27A1,SHOX2,SULF1,BMPR2,CHSY1,SOX9,RARG,IMPAD1,MEX3C,EIF2AK3,BMPR1B
GO_COCHLEA_DEVELOPMENT	0.658084	1.73586	0	0.157373	39	22	SLITRK6,SIX1,ZEB1,VANGL2,FZD2,GLI2,DVL1,PAFAH1B1,PTK7,EYA1,CTHRC1,RPGRIP1L,DVL2,RAC1,GRHL3,DVL3,SOX9,HOXA1,CCNA2,SOBP,FRZB,HES1
GO_REGULATION_OF_INTERLEUKIN_1_PRODUCTION	-0.359592	-1.30013	0.0454545	0.15839	58	34	CASP1,IFI16,FOXP1,JAK2,PYCARD,HDAC2,CCL20,ANXA1,HMGB1,GAS6,NOD1,LGALS9,CARD8,PML,SPHK1,NLRP2,SMAD3,ARRB2,P2RX7,TLR4,GSDMD,F2R,GSTP1,PTGER4,IFNAR1,HSPB1,TRIM16,PANX1,ISL1,ERRFI1,TNFAIP3,NLRP1,ZC3H12A,AIM2
GO_CELLULAR_RESPONSE_TO_HORMONE_STIMULUS	-0.229284	-1.29907	0	0.159261	552	364	UCP2,RAB31,PPARGC1A,PRKAR2A,INHBA,CPS1,CA2,RARB,PDK4,PLOD2,GPER,FZD1,MKKS,LEF1,PMEPA1,CAV1,NR3C2,ENPP1,PAQR6,VDR,THRA,GRIP1,PDK2,SREBF1,ATP6V1F,AKR1C2,CCNE1,BAIAP2L2,KAT2B,IRS1,FAS,PADI2,NRIP1,PPARGC1B,PRKAA1,APPL1,JAK2,EEF2K,ATP6V0E2,SLC26A6,SFR1,CACNA1H,AGTRAP,HNRNPU,FYN,FECH,BRCA1,PRKDC,AKAP1,PAK1,CTNNB1,BBS4,ATP2B1,CDC6,OGT,GRB10,NR2F1,ROCK2,TRIP4,MYO5A,ANXA1,ITGA2,AHR,RAB13,ATP6V1C2,NR2C1,NE…
GO_NUCLEAR_CHROMOSOME_SEGREGATION	-0.257958	-1.29732	0	0.160602	228	188	TERF1,SPC25,MSH5,CENPM,CDC14A,SYCE2,BRCA2,KNTC1,CENPI,MLH3,CHMP6,RRS1,CENPP,SPC24,CLASP1,DIS3L2,NSL1,MRE11A,FANCM,CENPO,FANCD2,CENPK,RCC2,ZWINT,CHAMP1,CENPC1,KATNB1,DSCC1,MLF1IP,AURKB,CHMP1B,APITD1,CHMP1A,RB1,CUL3,LEPREL4,CENPH,NCAPD3,NUP133,FBXW7,PDS5B,ITGB3BP,RANBP2,PAFAH1B1,REC8,RAD51C,XPO1,FAM175B,ZWILCH,CLASP2,KIF23,CHMP4A,WAPAL,DDX11,KLHL22,STAG1,NAA50,SMC2,NIPBL,VPS4B,CENPQ,MAD1L1,ACTR3,CE…
GO_POSITIVE_REGULATION_OF_DNA_TEMPLATED_TRANSCRIPTION_INITIATION	-0.441537	-1.29691	0.0810811	0.160913	24	18	CTNNB1,PSMC5,PSMC1,PSMC3,CREB1,BCLAF1,FOSL1,PAXIP1,TAF1,SRF,PSMC6,SETX,PSMC2,CAND1,PSMC4,HNF1B,GTF2F2,WNT10B
GO_NEGATIVE_REGULATION_OF_FIBROBLAST_PROLIFERATION	-0.454432	-1.29632	0.2	0.16136	27	19	PARP10,CDC73,BAX,TP53,MYC,MED25,EMD,GSTP1,SKI,PPARG,FTH1,NF1,IFI30,B4GALT7,MED31,DAB2IP,PMAIP1,MORC3,NUPR1
GO_BLASTOCYST_DEVELOPMENT	-0.333312	-1.29624	0.0769231	0.161431	62	51	ZP3,BRCA2,CDX2,RRP7A,RTF1,GINS4,NBN,BYSL,TGFBR1,ADA,GINS1,NASP,PRPF19,NLE1,CUL3,NCAPG2,SP3,RBBP8,SF3B14,TJP1,PSMC3,SKIL,RPL7L1,LATS2,PALB2,CTR9,CAPN2,TAF8,CNOT2,SRF,CCNB1IP1,ZNF830,CNOT3,SBDS,MED21,MFN2,PSMC4,JUNB,HNF1B,DAD1,SMARCB1,WDR74,XAB2,LATS1,NEK2,ZNF259,POU5F1,ELF3,TET1,NDEL1,HORMAD1
GO_NEGATIVE_REGULATION_OF_INTRACELLULAR_SIGNAL_TRANSDUCTION	-0.257788	-1.295	0	0.162606	437	324	ITPR1,MECOM,BDKRB2,SNAI2,MAPK8IP1,FLRT3,CASP8,CLIC2,C3orf33,GPER,LRRK2,DHX58,CAV1,IVNS1ABP,DAK,PKD2,DUSP6,CD74,WWC3,SPRED1,DUSP19,HTRA2,PIK3IP1,RASA1,FKTN,PRKAA1,RGS2,C1QTNF3,RASAL1,XDH,NOL3,PYCARD,GPD1L,RASA2,PAQR3,PLEKHA1,TRIM59,KIAA1967,LMBRD1,DUSP18,BCL2L1,OPA1,STAT1,GPX1,TAF9B,SORL1,TNK1,CALM3,SYNGAP1,CBLC,ZMYND11,TSPAN6,DLG1,ZNF385A,UBR1,ARAP3,ITGA3,DEPTOR,STMN3,SH3BP4,PARL,BMP4,DUSP22,AIDA…
GO_NEGATIVE_REGULATION_OF_NUCLEAR_DIVISION	-0.335111	-1.2942	0.136364	0.163336	46	37	TERF1,MSH2,BMP4,FBXO5,RPS6KA2,TPR,KLHL22,MAD1L1,BMP7,TOM1L1,PSMG2,MAD2L2,ZW10,TOM1L2,AURKAIP1,MTBP,TNKS,CSNK2A1,PRKAR1A,ZNF207,CSNK2A2,BUB3,APC,CENPF,ATRX,BUB1B,MAD2L1,TTK,PTTG1,BUB1,ATM,PLK1,RAD1,LIF,NME6,CHEK1,HORMAD1
GO_REGULATION_OF_TYPE_2_IMMUNE_RESPONSE	-0.469185	-1.29305	0.103448	0.1643	26	15	ECM1,CD74,STAT6,ANXA1,RSAD2,IL4R,PRKCZ,NDFIP1,GATA3,IL6,BCL6,RARA,IL27RA,IDO1,HLX
GO_RIBONUCLEOPROTEIN_COMPLEX_LOCALIZATION	-0.303139	-1.28887	0	0.167663	118	107	NUP62CL,FIP1L1,TGS1,THOC6,SDAD1,SRSF6,SRSF1,RRS1,NCBP1,NUP88,SRSF10,NUP155,SRSF2,DDX39B,PRPF31,RBMX2,SRSF7,THOC1,UPF3B,PABPN1,THOC7,SRSF5,RBM8A,THOC5,NUP133,NUPL2,RANBP2,XPO1,EIF6,TPR,AAAS,NOP58,NUP188,NUP35,SRSF9,EIF4E,CPSF1,NMD3,CPSF2,SMG5,NUP205,XPOT,HNRNPA2B1,SRSF11,SMG6,THOC2,SRRM1,FYTTD1,RAN,SEH1L,MAGOH,EIF5A,TMEM48,U2AF1,DDX19B,RNPS1,CHTOP,SMG1,SMG7,RAE1,NUP54,RPS15,SRSF3,NUP153,RPS28,GLE1…
GO_ENDOPLASMIC_RETICULUM_TO_CYTOSOL_TRANSPORT	-0.628508	-1.96022	0	0.167804	23	16	NOL3,TMEM129,NPLOC4,SEL1L,DERL2,VCP,AUP1,HM13,UFD1L,SYVN1,HSP90B1,FAF2,SEC61B,DERL1,HERPUD1,FKBP1B
GO_NEGATIVE_REGULATION_OF_MAP_KINASE_ACTIVITY	-0.330387	-1.28859	0.0416667	0.167851	73	57	MAPK8IP1,CAV1,DUSP6,SPRED1,DUSP19,RGS2,PAQR3,DUSP18,SORL1,CBLC,BMP4,DUSP22,AIDA,SPRY2,CDK5RAP3,GBA,GPS1,DUSP4,DUSP14,ZNF675,BMP7,SPRED2,PTPN1,APOE,HYAL2,STK38,PPP2R1A,GSK3B,TP73,DNAJA1,GSTP1,PTPN6,DUSP7,PRKCD,INPP5K,GPS2,PPP2CA,NF1,LYN,SMPD1,HMGCR,DUSP8,HIPK3,DAB2IP,MBIP,MAPK7,PDCD4,DUSP3,RGS14,DUSP16,PTPRJ,DUSP1,PTPN22,DUSP9,DUSP10,DUSP2,DUSP5
GO_CELLULAR_RESPONSE_TO_PEPTIDE	-0.265218	-1.28699	0	0.168909	274	188	UCP2,RAB31,PRKAR2A,CPS1,CA2,PDK4,GPER,FZD1,CAV1,ENPP1,PDK2,SREBF1,ATP6V1F,BAIAP2L2,KAT2B,IRS1,APPL1,JAK2,EEF2K,ATP6V0E2,SLC26A6,AGTRAP,FYN,PRKDC,AKAP1,PAK1,CTNNB1,CDC6,OGT,GRB10,MYO5A,RAB13,ATP6V1C2,NOD1,ADCY6,SRD5A1,APRT,PXN,APEX1,EIF4EBP2,SRSF5,KLF2,GNG4,PIK3R2,PARP1,PIK3R3,AKT2,GNG10,WDTC1,STXBP4,EIF4EBP1,ADCY3,STAT5B,MEN1,LPIN1,PRKCZ,GNG12,SLC2A8,AKT1,GNB1,MAPK1,RAB10,RAB8A,MDM2,BAIAP2L1,HNRN…
GO_ENDOPLASMIC_RETICULUM_ORGANIZATION	-0.368143	-1.28483	0.103448	0.171026	38	33	ATL1,STX18,RTN3,VAPA,WRB,VAPB,ATL3,KIAA1715,JAGN1,RAB10,CAV2,ASNA1,RTN4,BNIP1,TMEM33,KIAA1598,CCDC47,COL4A3BP,UBL4A,BAG6,RAB18,GET4,DOPEY2,TOR1AIP2,TOR1B,VMP1,TMEM170A,SEC16A,ARL6IP1,ATL2,SEC61A1,LMAN1,EIF2AK3
GO_REGULATION_OF_INTERLEUKIN_1_BETA_PRODUCTION	-0.417057	-1.28333	0.0857143	0.172555	48	28	CASP1,IFI16,FOXP1,JAK2,PYCARD,HMGB1,NOD1,LGALS9,CARD8,PML,SPHK1,NLRP2,SMAD3,ARRB2,P2RX7,GSDMD,F2R,GSTP1,IFNAR1,HSPB1,TRIM16,PANX1,ISL1,ERRFI1,TNFAIP3,NLRP1,ZC3H12A,AIM2
GO_REGULATION_OF_GLIOGENESIS	-0.349845	-1.28311	0.117647	0.172931	90	53	BMP2,ZNF488,EPHA4,PTN,DICER1,HDAC2,CTNNB1,DLX2,TSPO,PRPF19,EZH2,ETV5,BMP4,TNFRSF21,PRKCH,TIAM1,NF2,ATF5,IL6ST,WDR1,PRKCI,SERPINE2,CDH2,CREB1,CLCF1,TP73,PRMT5,SKI,CERS2,CDK1,PPARG,RNF10,MECP2,RHEB,SLC45A3,NF1,ID4,MBD1,LYN,MTOR,UFL1,LIF,RELA,SPINT1,HES1,PLAG1,NKX6-1,SIRT2,DUSP10,CSF1,NOTCH1,ID2,SOX8
GO_MISFOLDED_OR_INCOMPLETELY_SYNTHESIZED_PROTEIN_CATABOLIC_PROCESS	-0.466412	-1.2808	0.176471	0.17486	16	16	TOR1A,HDAC6,STUB1,ATXN3,ANKZF1,LONP1,SDF2L1,VCP,OMA1,LONP2,UFD1L,UBE2W,RNF126,YME1L1,DERL1,RNF5
GO_POSITIVE_REGULATION_OF_PHOSPHOLIPASE_ACTIVITY	-0.65861	-1.98108	0	0.176194	53	21	LPAR1,FGFR2,PRKCE,PRKCZ,MARCKS,EDNRA,FGF2,EGFR,GNAQ,PDPK1,PRKCD,TXK,LPAR2,CYR61,GNA13,GNA15,ABL2,CCL5,ARL1,ARF4,PLA2G1B
GO_CELLULAR_RESPONSE_TO_ALCOHOL	-0.327584	-1.2792	0	0.176271	115	76	PPARGC1A,INHBA,GPER,FZD1,OSBPL7,PTN,VDR,BLM,NRIP1,PRKAA1,ABCA1,HNRNPU,FECH,RAD51,BRCA1,CTNNB1,ATP2B1,ROCK2,ITGA2,ZNF703,CASP9,SRD5A1,SMYD3,HNRNPD,LRP8,AQP1,KLF2,DNMT3A,MSX2,PTCH1,PRKCE,HMBS,AACS,TFAP4,KIAA0146,TP53INP1,SPTBN2,CTNNA1,RUVBL2,KAT5,HNRNPK,JUP,ADCY7,TNC,CDH1,EGFR,FOXO1,CBX3,PAWR,ITGB1,ASS1,ITPR2,EP300,AIFM1,IL6,LRP6,H2AFZ,KLF4,CCNA2,KLF6,NCOA3,CYP24A1,HMGCS1,IL15,PIM1,TGFB1,FBXO32,BGL…
GO_PROTEIN_K63_LINKED_UBIQUITINATION	-0.383021	-1.27899	0.133333	0.176459	36	31	UBE2D4,TRIM56,STUB1,NEDD4,PRPF19,UBE2N,UBE2E2,RNF8,WWP2,TRAF6,UBE2E3,ITCH,RNF115,ARIH2,UBE2V1,RNF4,UBE2G1,UBE2F,RNF168,UBE2T,TRIM5,TRAF2,TRIM27,UBE2V2,ZFP91,RNF126,BFAR,UBE2O,UBE2S,RNF5,UBE2B
GO_CHROMOSOME_LOCALIZATION	-0.354455	-1.2764	0.0454545	0.178999	61	52	TERF1,BRCA2,CHMP6,RRS1,KATNB1,CHMP1B,CHMP1A,CUL3,CHMP4A,VPS4B,ACTR3,CEP55,PSRC1,MLH1,CHMP3,CHMP2A,ACTR2,KIF14,VPS4A,FAM83D,ZW10,CHMP4B,CHMP4C,KIF18A,SEH1L,PINX1,PDCD6IP,CHMP7,CENPF,RAB11A,CDC23,KIFC1,BECN1,CENPE,ATM,CHMP2B,KIF2C,CHMP5,KIF22,CCNB1,SPICE1,KPNB1,DLGAP5,CDCA8,PIBF1,BIRC5,NUP98,CDCA5,GEM,NDE1,UBE2B,NDEL1
GO_POSITIVE_REGULATION_OF_CELL_MATRIX_ADHESION	-0.407361	-1.27402	0.115385	0.181271	40	27	CDK6,UTRN,PLEKHA2,PTK2B,EMP2,S100A10,PRKCZ,EPHA1,ROCK1,SMAD3,PPM1F,VEGFC,GSK3B,RAC1,VEGFA,DISC1,ITGB1BP1,CIB1,ILK,LIMS1,EPB41L5,FMN1,TSC1,NINJ1,PTPRJ,SDC4,CSF1
GO_REGULATION_OF_ACTIN_CYTOSKELETON_REORGANIZATION	-0.419853	-1.27409	0.225806	0.181327	32	21	BAIAP2L2,PTK2B,RAPGEF3,ARHGDIB,HRAS,BCAS3,HAX1,BAIAP2L1,CTSL2,CD2AP,SEMA3E,ABL1,CDK5,PHPT1,BAIAP2,RHOD,F11R,ABL2,FES,DAPK3,TGFB1
GO_NEURON_FATE_COMMITMENT	-0.402856	-1.27311	0.0967742	0.18214	67	33	SIX1,ISL2,GLI2,GLI3,BCL11B,JAG2,NOTCH3,DLX2,TGFBR1,BMP4,FOXA1,SMARCC2,TGFB2,SUFU,EYA1,ZNF521,NKX2-1,NRG1,PRRX1,RBPJ,MNX1,GATA2,CDC42,AXIN1,HES1,HOXC10,ISL1,NKX6-1,SMAD4,C17orf96,SATB2,NOTCH1,ID2
GO_POSITIVE_REGULATION_OF_CELL_DIVISION	-0.303421	-1.27148	0	0.183445	132	82	TERF1,PTN,ANKRD32,TGFB3,FAM59A,H2AFY,PDGFB,OR2A4,CDC6,MDK,PDGFC,CENPV,FGFR2,RANBP1,AURKB,RB1,CUL3,SVIL,MSX2,GIPC1,PRKCE,FBXO5,KIF20B,PLCB1,TGFB2,KIF23,SMC5,PKN2,KIF14,KIAA1383,VEGFC,EREG,FGF5,FGF2,PKP4,LRP5,SPAST,PHB2,ZNF16,KIF3B,CIT,MSX1,VEGFB,NSMCE2,VEGFA,ESPL1,NUSAP1,TGFA,RHOA,YBX1,BECN1,ITGB1BP1,CDC25B,ANAPC10,ECT2,PTEN,PDGFA,CDC42,MACC1,RAB1A,FAM178A,PHIP,GORASP1,DLGAP5,INSR,PLK1,EDN1,BIRC5,…
GO_NUCLEAR_EXPORT	-0.293856	-1.27072	0.0833333	0.18422	147	134	NUP62CL,FIP1L1,THOC6,SDAD1,SRSF6,SRSF1,RRS1,STRADB,NCBP1,NUP88,SRSF10,EGR2,NUP155,SRSF2,DDX39B,STRADA,RANBP1,RBMX2,SRSF7,THOC1,CSE1L,PKD1,ATXN1,UPF3B,PABPN1,THOC7,SRSF5,RBM8A,LSG1,THOC5,NUP133,NUPL2,RANBP2,XPO1,EIF6,TPR,XPO6,AAAS,ADAR,NUP188,NUP35,SRSF9,AKAP13,EIF4E,CPSF1,NMD3,CPSF2,STYX,SMG5,LZTS2,NUP205,XPOT,HNRNPA2B1,SRSF11,NEMF,SMG6,RANBP17,THOC2,HNRNPA1,SRRM1,PHAX,FYTTD1,RAN,SEH1L,MAGOH,EIF5…
GO_MULTI_ORGANISM_METABOLIC_PROCESS	-0.415151	-1.9358	0	0.186982	138	131	MAP2K6,ATG16L2,RPS7,RPL23A,NUP88,NUP155,RPS14,CCNT2,RPS29,EIF3B,RPL6,NUP133,ATG5,NUPL2,RANBP2,RPL26L1,TPR,AAAS,RPS23,NUP188,RPL34,RPL37,RPS2,NUP35,RPL15,RPL13,NUP205,SSB,RPS4Y1,EIF3D,SEH1L,RPS26,TMEM48,RPLP0,RPL14,RPL4,RAE1,NUP54,EIF3A,RPS15,RPL35,RPS3A,NUP153,RPS19,RPL13A,RPS4X,RPS28,NUP93,NUP37,RPS18,RPL10A,RPL7,EIF2AK4,RPL5,RPL12,RPL3,RPL28,RPL36,RPL24,RPS10,FURIN,RPL7A,MAP2K4,NUP85,RPL29,FAU,…
GO_RESPONSE_TO_ARSENIC_CONTAINING_SUBSTANCE	-0.434168	-1.26769	0.166667	0.187649	29	24	UROS,FECH,UROD,ABCC2,CPOX,HMBS,PPIF,RBM4,ALAD,RNF4,GSTO2,DDX3X,ATF4,GSTO1,PTEN,MKNK2,HMOX1,CDKN1A,ATF3,SRRT,ZFAND2A,GCLC,CPEB2,ZC3H12A
GO_PSEUDOURIDINE_SYNTHESIS	-0.422793	-1.26715	0.146341	0.188283	17	17	PUS10,PUS7L,TRUB2,DKC1,RPUSD3,NHP2,NAF1,PUS7,NOP10,TRUB1,RPUSD1,RPUSD2,PUSL1,PUS3,GAR1,RPUSD4,PUS1
GO_POSITIVE_REGULATION_OF_LEUKOCYTE_CHEMOTAXIS	-0.356409	-1.26697	0.0555556	0.18834	81	43	CCR1,SERPINE1,CXCL5,CD74,IL12A,TIRAP,GPSM3,HMGB1,DAPK2,GAS6,PTK2B,LGALS9,C3AR1,C1QBP,CXCL2,TMEM102,EDN2,EDNRA,VEGFC,CAMK1D,ADAM10,S100A14,SWAP70,RAC1,VEGFB,VEGFA,IL6,THBS1,F2RL1,ADAM17,ANO6,CXCL1,CALR,RARRES2,CREB3,IL8,IL6R,RAC2,CXCL3,CCL5,CSF1,IL23A,CCL2
GO_IMMUNE_RESPONSE_REGULATING_CELL_SURFACE_RECEPTOR_SIGNALING_PATHWAY	-0.274705	-1.2666	0.0666667	0.188738	323	195	CYFIP2,WIPF1,NFATC2,ACTB,PLA2G6,SYK,ARPC1B,MAP3K7,PRKCQ,PSMB8,FYN,PLCG1,RBCK1,PSMD5,RLTPR,PLEKHA1,FCGRT,KRAS,PAK1,CACNB3,VAV2,PLCG2,CALM3,RPS6KA5,PPP3CB,MYO1C,HLA-DRB1,DOCK1,TNFRSF21,TAB3,PSMC5,PPP3CA,ARPC4,FOS,CALM2,PIK3R2,BAX,UBE2N,LIMK1,PRKCE,HRAS,PLD2,PSMC1,PSME3,IKBKB,PSMD11,MYO10,PSMC3,MICB,C3AR1,HSP90AA1,ACTR3,NFATC3,CYFIP1,ACTR2,MAPK1,ARPC2,TEC,MAP3K1,PSMA3,RNF31,CALM1,FER,LAT,ABI1,ACTG1,…
GO_B_CELL_HOMEOSTASIS	-0.495981	-1.26633	0.181818	0.18895	21	15	PKN1,CASP3,BAX,SPNS2,PPP2R3C,ABL1,SOS1,HIF1A,BCL2,LYN,BCL2L11,RC3H2,RC3H1,BAK1,TNFAIP3
GO_NEGATIVE_REGULATION_OF_RESPONSE_TO_BIOTIC_STIMULUS	-0.388297	-1.26636	0.142857	0.18895	30	24	DHX58,SPINK5,TARBP2,DAK,IFIT1,TSPAN6,SIGIRR,PPM1B,MICB,C1QBP,TRAF3IP1,EIF2AK2,ITCH,PRDM1,MUL1,TRIB1,PCBP2,SEC14L1,TRIM38,NFKBIL1,SIRT2,TNFAIP3,HTRA1,NLRX1
GO_CYTOPLASMIC_SEQUESTERING_OF_TRANSCRIPTION_FACTOR	-0.412331	-1.26611	0.16129	0.189067	19	18	PKD2,THRA,TONSL,MDFI,FAF1,PKD1,SUFU,SRI,MXI1,KEAP1,CCDC22,G3BP2,CREB3,NFKBIL1,PSMD10,NFKBIB,NFKBIA,NFKBIE
GO_NEGATIVE_REGULATION_OF_CELL_ACTIVATION	-0.30167	-1.26538	0.0833333	0.190076	158	91	ADRB2,THBD,INHBA,PDE5A,GPER,CD74,KIAA0922,PGLYRP3,GLI3,FAS,PDGFB,C10orf54,VTCN1,ANXA1,PKN1,HMGB1,NR1H3,DLG1,BMP4,DUSP22,NRARP,MERTK,THOC1,HLA-DRB1,CASP3,TNFRSF21,GLMN,LGALS3,ABR,IL4R,LAG3,LGALS9,AXL,MARCH7,MAD1L1,RHBDD3,TYRO3,BCR,FER,SERPINE2,ERBB2,APOE,IL31RA,FOXJ1,PRKG1,PAWR,ITCH,NDFIP1,CD276,ZC3H8,PRKAR1A,PAG1,PRDM1,PTPN6,PELI1,PRKCD,UBASH3B,FBXO7,RABGEF1,TNFRSF14,CYLD,HFE,CD274,ATM,PDGFA,PTPN…
GO_REGULATION_OF_ALPHA_BETA_T_CELL_ACTIVATION	-0.381994	-1.26524	0.125	0.19017	68	36	TGFBR2,GLI3,SYK,IL12A,PRKCQ,C10orf54,ANXA1,HMGB1,ADA,PNP,AGER,IL4R,LGALS9,PRKCZ,AP3B1,AP3D1,ITCH,ITPKB,IL18,GATA3,IL6,TNFRSF14,CD55,HFE,BCL6,RC3H1,HLA-E,RARA,HSPH1,IRF1,NKAP,CD83,RIPK2,HLA-A,IL23A,HLX
GO_REGULATION_OF_B_CELL_MEDIATED_IMMUNITY	-0.450549	-1.26305	0.121212	0.192447	41	23	C4BPB,UNG,STAT6,EXOSC3,MSH6,THOC1,PVRL2,CD40,FOXJ1,WHSC1,PAXIP1,NDFIP1,CLCF1,PTPN6,SUPT6H,APLF,TNFSF13,BCL6,TGFB1,TNF,SUSD4,C3,IL27RA
GO_REGULATION_OF_MEIOTIC_NUCLEAR_DIVISION	-0.658754	-1.95728	0	0.194653	29	15	MSH2,MSX2,FBXO5,PLCB1,RPS6KA2,PRKAR1A,MSX1,FZR1,CDC20,CALR,RAD1,LIF,UBE2B,SIRT2,HORMAD1
GO_REGULATION_OF_CYTOKINE_PRODUCTION	-0.253273	-1.26057	0	0.19538	563	352	CCBE1,SNAI2,AFAP1L2,LY96,INHBA,HPSE,POLR3B,CASP1,DHX58,LEF1,TLR1,DDX58,DAK,SERPINE1,IL18R1,ZP3,SULF2,CD74,SCAMP5,P2RY2,TGFB3,IFI16,MAPK11,POLR3H,FOXP1,PGLYRP3,HERC5,STAT6,SYK,IL12A,POLR2K,DHX9,POLR3G,C5,C1QTNF3,MAP3K7,JAK2,CD46,PYCARD,MYD88,NMI,POLR3C,NLRC5,DDX60,PRKCQ,ISG15,BRCA1,TIRAP,HDAC2,RLTPR,PTGS2,TRIB2,ZC3HAV1,PRKDC,POLR3GL,TRPM4,CTNNB1,C10orf54,VTCN1,MAVS,GPSM3,CCL20,DHX36,WNT11,ANXA4,TR…
GO_ANTIGEN_PROCESSING_AND_PRESENTATION_OF_PEPTIDE_ANTIGEN_VIA_MHC_CLASS_I	-0.548528	-1.94796	0	0.195771	91	72	PSMB8,PSMD5,ERAP2,PSMC5,CYBA,PSMC1,PSME3,PSMD11,PSMC3,ITGB5,PSMA3,HLA-F,AZGP1,PSMA4,BCAP31,PSMD4,PSMD2,PSMB4,ERAP1,PSMF1,PSMB9,PSMD14,PSMB6,PSMA7,TAP2,PSMB2,PSMD1,PSME2,PSMB1,PSMD12,PDIA3,ITGAV,PSMD6,PSMA2,PSMC6,CANX,PSMD3,PSMC2,PSMD8,HFE,IFI30,NCF2,SEC24C,PSMA6,PSMD13,PSMB5,PSMA1,MR1,PSMD7,PSMC4,PSMB10,PSME1,PSMD9,HLA-E,CALR,HLA-C,PSMB3,B2M,PSMA5,PSMB7,SEC24B,SEC31A,TAPBP,PSMD10,PSME4,HLA-A,TAP1…
GO_REGULATION_OF_HOMOTYPIC_CELL_CELL_ADHESION	-0.273076	-1.25901	0	0.19714	307	176	ADRB2,CYP26B1,CAMK4,PDE5A,ZEB1,IL7R,IL7,CAV1,CORO1A,SPINK5,TGFBR2,ZP3,CD74,GLI2,KIAA0922,GLI3,LGALS1,SYK,IL12A,DPP4,MAP3K7,CD46,PYCARD,PRKCQ,FYN,RLTPR,FLOT2,PAK1,CTNNB1,C10orf54,VTCN1,EPB49,ANXA1,HMGB1,EFNB2,CCDC88B,ZNF703,ADA,PNP,DLG1,FADD,IL28A,BMP4,DUSP22,NRARP,AGER,HLA-DRB1,MAPKAP1,CASP3,TNFRSF21,GLMN,PRKCA,LGALS3,IL4R,LAG3,LGALS9,HAS2,STAT5B,SOX13,MARCH7,PRKCZ,MAD1L1,EFNB1,AKT1,AP3B1,GSN,IL6…
GO_NCRNA_TRANSCRIPTION	-0.327661	-1.2567	0.0952381	0.19937	88	80	INTS9,POU2F2,BRF1,POLR2K,POLR2A,CPSF3L,NCBP1,MKI67IP,ELL2,CCNT2,POLR2I,TAF1B,RPRD1B,INTS4,GTF3A,NARG2,GTF3C5,TAF11,SPIN1,GTF3C6,INTS1,INTS12,INTS7,TBP,GTF3C3,GTF2E1,GTF2A1,RPAP2,INTS8,SNAPC4,RPRD2,POLR2B,POU2F1,CD3EAP,POLR2L,PHAX,POLR1E,RPRD1A,POLR2E,INTS10,INTS6,GTF3C1,NPM3,ZC3H8,SP1,POLR2G,TAF8,SNAPC2,CDK9,GTF2A2,POLR2D,NCBP2,GTF2B,GTF3C4,GTF3C2,SIRT7,ELL,SNAPC3,POLR1B,ELL3,GTF2E2,TAF5,CCNK,SNA…
GO_POSITIVE_REGULATION_OF_MYELOID_LEUKOCYTE_DIFFERENTIATION	-0.371307	-1.25643	0.0909091	0.199536	50	31	CASP8,CCR1,CA2,KITLG,LEF1,PPARGC1B,SLC9B2,CTNNBIP1,TMEM64,OGT,TESC,FADD,RB1,PRKCA,FOS,HAX1,MLL5,ACIN1,TRAF6,CREB1,RIPK1,TRIB1,ATP6AP1,KLF10,LIF,TNF,CCL5,CSF1,IL23A,ID2,RUNX1
GO_NEGATIVE_REGULATION_OF_INTERFERON_GAMMA_PRODUCTION	-0.443034	-1.25633	0.193548	0.199653	35	17	INHBA,PGLYRP3,HMGB1,GAS6,HLA-DRB1,LGALS9,AXL,C1QBP,TLR4,CD276,GATA3,CD274,IL20RB,RARA,PRNP,ZC3H12A,PDCD1LG2
GO_COCHLEA_MORPHOGENESIS	0.694051	1.71762	0.015873	0.200179	21	16	SIX1,ZEB1,VANGL2,FZD2,GLI2,DVL1,PTK7,EYA1,CTHRC1,DVL2,RAC1,GRHL3,DVL3,SOX9,HOXA1,FRZB
GO_POSITIVE_REGULATION_OF_CHEMOTAXIS	-0.320646	-1.25502	0.176471	0.200756	120	66	CCR1,SERPINE1,CXCL5,MEGF8,CD74,IL12A,PDGFB,LPAR1,TIRAP,NRP1,GPSM3,ITGA2,HMGB1,DAPK2,GAS6,PTK2B,F3,FN1,AKT2,TIAM1,LGALS9,C3AR1,C1QBP,SMAD3,PPM1F,CXCL2,TMEM102,EDN2,EDNRA,SLIT2,VEGFC,FGF2,DSCAM,PRKD1,BMPR2,STX4,CAMK1D,MET,ADAM10,S100A14,SWAP70,RAC1,VEGFB,PRKD2,VEGFA,IL6,THBS1,HSPB1,F2RL1,ADAM17,ANO6,CXCL1,CALR,RARRES2,CREB3,IL8,SEMA5A,IL6R,RAC2,TGFB1,CXCL3,STX3,CCL5,CSF1,IL23A,CCL2
GO_MULTI_ORGANISM_LOCALIZATION	-0.293921	-1.2551	0.0454545	0.200825	68	63	NMT2,CAV1,THOC6,NUP88,NUP155,DDX39B,IFIT1,THOC1,DYNLT1,THOC7,VPS28,THOC5,NUP133,NUPL2,RANBP2,XPO1,TPR,AAAS,NUP188,NUP35,NUP205,TSG101,THOC2,RAN,SEH1L,CAV2,UBB,TMEM48,RAE1,VPS37A,NUP54,KPNA1,TAP2,NUP153,NUP93,NUP37,NUP85,KPNA4,UBA52,KPNA5,NUP107,NUP160,RPS27A,VPS37B,TCP1,NUP43,KPNA2,EPS15,POM121C,KPNA3,KPNB1,THOC3,VPS37C,VPS37D,NUPL1,NUP50,NUP214,KPNA7,NUP98,POM121,DERL1,TAP1,NUP210
GO_LONG_CHAIN_FATTY_ACID_METABOLIC_PROCESS	0.569923	1.71697	0	0.202277	88	55	PTGS1,ELOVL5,CYP4F12,CYP4F3,LIPE,QKI,ALOX5,CYP2U1,FAAH,PLA2G4B,CYP2J2,CYP2E1,SLC27A4,ACOT2,CYP2D6,ALOX15,PAM,FADS1,PTGS2,ALOXE3,DAGLA,FADS2,CBR1,MYO5A,MGLL,ELOVL6,SLC27A2,SLC27A1,HSD17B4,PLA2G4A,CYP1B1,ACAA1,ACSL3,SLC27A3,ABCD1,SPHK1,ACSL4,ACOT1,SLC27A5,ACSL1,MAPK3,CPT1A,ELOVL1,PTGES3,FAAH2,PNPLA8,ACOT8,SCP2,ACOX1,ACOT7,DAGLB,ACSL5,AKR1C3,PTGES,PLA2G4C
GO_ESTABLISHMENT_OR_MAINTENANCE_OF_EPITHELIAL_CELL_APICAL_BASAL_POLARITY	-0.453463	-1.25287	0.142857	0.203568	30	20	VANGL2,CDX2,WNT11,DLG1,PDZD11,EZR,DLG5,PTK7,ANK1,PRKCI,DLG4,SLC9A3R1,ILK,RAP2A,MARK2,LIN7B,ERBB2IP,LIN7C,ARF4,MSN
GO_DEFENSE_RESPONSE_TO_GRAM_POSITIVE_BACTERIUM	-0.366256	-1.25056	0.185185	0.206263	72	35	HIST1H2BE,PGLYRP3,HIST1H2BF,IL12A,MYD88,TIRAP,HIST1H2BJ,HIST1H2BG,HIST1H2BK,DROSHA,NOD1,HIST1H2BI,HIST1H2BC,HIST2H2BE,APP,P2RX7,TLR2,SEH1L,CARD9,HMGB2,FAU,IL6,TNFRSF14,TBK1,ADAM17,RPL39,HLA-E,B2M,RIPK2,IL6R,HLA-A,ADM,TNF,IL27RA,PLA2G1B
GO_OVARIAN_FOLLICLE_DEVELOPMENT	-0.348684	-1.24968	0.05	0.207271	61	40	INHBA,KITLG,LFNG,CCNE1,CENPI,FANCF,BCL2L1,AHR,IMMP2L,FANCG,BMP4,BAX,CAPN5,CTNNA1,HNRNPK,ARRB2,ARRB1,DMRTA1,EREG,SOD1,UBE3A,EIF2B4,AMH,VEGFA,ZNF830,BCL2,MLL4,DMC1,MMP14,EIF2B5,TAF4,FOXC1,CEBPB,NCOA6,FOXO3,EIF2B2,SMAD4,ICAM1,BMPR1B,VGF
GO_REGULATION_OF_POSTTRANSCRIPTIONAL_GENE_SILENCING	-0.505571	-1.24907	0.205882	0.207833	21	16	BCDIN3D,NCOR2,ADAR,LIMD1,PUM1,WTIP,NCOR1,PUM2,FXR1,XPO5,FMR1,DND1,STAT3,POU5F1,TGFB1,ZC3H12A
GO_PANCREAS_DEVELOPMENT	-0.360465	-1.24802	0.208333	0.208747	73	42	ONECUT2,GIPR,ALDH1A2,NPHP3,TCF7L2,MEIS2,CDK6,CTNNB1,GDF11,PPDPF,ANXA1,SOX4,BMP4,MSLN,NKX3-2,MEN1,RFX3,AKT1,SIDT2,FOXA2,FOXO1,XBP1,SMAD2,CLU,PDPK1,MNX1,APC,IL6,WLS,SOX9,ACVR2B,HNF1B,INSR,GATA6,BAK1,HES1,IL6R,ISL1,NKX6-1,PROX1,EIF2AK3,HHEX
GO_SKELETAL_MUSCLE_ORGAN_DEVELOPMENT	-0.320273	-1.24633	0.05	0.210997	137	70	DNER,SIX1,BASP1,PLAGL1,STRA6,CAV1,FGFRL1,HIVEP3,TAZ,HEYL,IGSF8,GPCPD1,CDON,KIAA1161,EGR2,SAP30,EGR1,GPX1,HOMER1,FLNB,RB1,SVIL,PPP3CA,FOXN2,FOS,SEPN1,BCL9,GTF3C5,HMG20B,SKIL,BCL9L,DISP1,IGFBP5,CAV2,CTSB,EMD,SIN3B,CDK5,KLF5,MYH14,MYH15,NCOR1,CFLAR,LEMD2,SKI,ZNF689,MAPK14,NR2F2,MYL6,ASS1,EP300,EEF2,NF1,BIN3,ANKRD1,ATF3,FOXP2,COPS2,WNT10B,MEF2D,PITX1,VAMP5,BTG2,SIX4,ZNF238,NUPR1,LARGE,NOTCH1,SOX8,HLX
GO_ADIPOSE_TISSUE_DEVELOPMENT	-0.403314	-1.24506	0.0857143	0.212052	32	27	PPARGC1A,DGAT2,ARID5B,BBS4,SH3PXD2B,BDH1,TBL1XR1,AACS,OXCT1,ATF2,XBP1,LRP5,PAXIP1,ACAT1,SPG20,FTO,ZNF516,PIK3CA,FAM123B,DYRK1B,PPARD,ARRDC3,NAMPT,CSF1,SLC25A25,ID2,SOX8
GO_NLS_BEARING_PROTEIN_IMPORT_INTO_NUCLEUS	-0.427015	-1.2444	0.115385	0.212849	22	21	TRPS1,RANBP2,RERE,RANBP6,NUP35,IPO5,NCKIPSD,NUP54,IPO4,KPNA1,DAG1,KPNA4,KPNA5,TNPO1,KPNA6,KPNA2,KPNA3,KPNB1,TNPO2,CBLB,KPNA7
GO_POSITIVE_REGULATION_OF_PROTEIN_LOCALIZATION_TO_CELL_PERIPHERY	-0.401074	-1.24435	0.148148	0.212887	37	29	VIL1,WNK3,GPER,CLIP3,NKD2,ARF6,DLG1,ITGA3,ARHGEF16,ACSL3,EPHA2,EZR,PLS1,AKT1,PRKCI,KIF5B,PIK3R1,GNB2L1,SPTBN1,STX4,ITGB1,PDPK1,RHOG,RER1,CIB1,CNST,STX3,RANGRF,AGR2
GO_ATP_HYDROLYSIS_COUPLED_TRANSMEMBRANE_TRANSPORT	-0.426157	-1.24316	0.0869565	0.214012	36	28	ATP6V1F,ATP6V0E2,ATP6V1C2,ATP6AP1L,ATP5A1,ATP1A2,ATP6V1B2,ATP6V1B1,ATP1A3,ATP6V0D1,TCIRG1,ATP5G3,ATP6V0A1,ATP6V1C1,ATP6V0E1,ATP6V0C,ATP1B3,ATP6V1H,ATP1A1,ATP5G1,ATP6AP1,ATP5B,ATP5G2,ATP6V0A2,ATP1B1,ATP6V1A,ATP6V1E1,ATP6V0B
GO_HEART_TRABECULA_MORPHOGENESIS	-0.484826	-1.24164	0.0882353	0.215674	26	15	OVOL2,UBE4B,FKBP1A,HEY1,NRG1,SOS1,FHL2,RBPJ,HEG1,SRF,EGLN1,TGFBR3,MED1,ADAMTS1,NOTCH1
GO_POSITIVE_REGULATION_OF_CELL_SUBSTRATE_ADHESION	-0.305454	-1.24046	0.142857	0.216811	99	64	NPNT,RELL2,TRIOBP,PTN,ALOX15,JAK2,PTPLA,CDK6,ARHGEF7,UTRN,EPB49,PLEKHA2,NET1,PTK2B,ITGA3,EMP2,LRRC16A,FN1,PRKCE,S100A10,FLNA,UNC13D,HAS2,CCDC80,PRKCZ,C1QBP,EPHA1,ARPC2,ROCK1,SMAD3,PPM1F,RAC3,MYADM,NDNF,COL8A1,VEGFC,HSD17B12,ARL2,GSK3B,ITGB1,RAC1,VEGFA,DISC1,BRAF,ITGB1BP1,CIB1,RREB1,ILK,LIMS1,CDC42,EPB41L5,CYR61,FMN1,ITGA5,RSU1,CALR,TSC1,NINJ1,PTPRJ,DNM2,SDC4,CSF1,ABI3BP,AGR2
GO_REGULATION_OF_MUSCLE_CONTRACTION	0.533905	1.70039	0	0.217018	147	84	DOCK4,PTGS1,ADRB2,MYL5,TACR1,CLIC2,ANK2,PDE5A,GJA5,GPER,MYL9,CHRM3,NPNT,CAV1,TNNT3,RNF207,DOCK5,TNNT1,NPPA,RGS2,CTTN,PTGS2,TRPM4,NOS1AP,TNNI2,ITGA2,CALM3,ADA,TNNC1,TPM1,CALM2,ANXA6,NMU,SUMO1,CTGF,SPHK1,ADORA1,HSP90AA1,P2RX4,ATP2A1,PKP2,PLCE1,CALM1,STC1,JUP,EDN2,ATP1A2,PIK3CG,GATA4,ADRA1B,TBXA2R,PRKG1,SOD1,ADRA2C,PAWR,DSG2,ADORA2B,DSC2,HDAC4,F2R,SRI,DSP,PTGER4,SMAD7,ASPH,SRF,SLC9A1,GSTO1,ATP1A1,AT…
GO_REGULATION_OF_CELL_KILLING	-0.411435	-1.23798	0.2	0.219994	63	33	IL7R,IL11,IL12A,STX7,PPP3CB,FADD,AGER,PVRL2,LAG3,LGALS9,TGFB2,STAT5B,ARRB2,CADM1,RIPK3,P2RX7,RASGRP1,LAMP1,SERPINB9,PVR,F2RL1,AP1G1,BCL2L11,BAD,HLA-E,B2M,MICA,HLA-A,TAP1,CEACAM1,ICAM1,IL23A,CCL2
GO_NEGATIVE_REGULATION_OF_TOLL_LIKE_RECEPTOR_SIGNALING_PATHWAY	-0.434278	-1.23753	0.16129	0.220252	29	19	LY96,SARM1,TLR3,LGR4,TYRO3,ARRB2,TLR4,BPIFB1,PDPK1,UBQLN1,F2RL1,LYN,DAB2IP,CD14,NR1D1,NFKBIL1,PIK3AP1,TNFAIP3,SMPDL3B
GO_POSITIVE_REGULATION_OF_IMMUNE_RESPONSE	-0.256114	-1.23633	0	0.221408	563	336	CYFIP2,LY96,CASP8,WIPF1,POLR3B,C4BPB,TLR1,DDX58,MAP2K6,NFATC2,ZP3,CD74,IFI16,ACTB,PGLYRP3,UNG,CFD,PLA2G6,STAT6,ITGB2,SYK,IL12A,POLR3G,C5,ARPC1B,MAP3K7,CD46,PYCARD,MYD88,UNC93B1,POLR3C,NLRC5,PRKCQ,PSMB8,FYN,PLCG1,RBCK1,SERPING1,TIRAP,C2,C1RL,C4A,PSMD5,RLTPR,PLEKHA1,KRAS,PAK1,STX7,MAVS,CACNB3,VAV2,PIK3R4,PLSCR1,PLCG2,ANXA1,EXOSC3,MSH6,HMGB1,RSAD2,RPS6KA5,IRF3,ADA,FADD,NOD1,IL28A,MYO1C,SNX4,PVRL2,HL…
GO_PEPTIDE_TRANSPORT	-0.348181	-1.2343	0.137931	0.223723	72	35	SLC15A1,PCLO,ABCA1,MYO5A,LTBP4,ANXA1,CDK16,DISP1,RAB11FIP2,SMAD2,SLC15A4,TAP2,SLC9A3R1,CAMK2G,SNX19,STXBP3,IL6,CYB5R4,RAB11B,ACVR2B,RAF1,RAB1A,UBE2Q1,HNF1B,EDN1,GAL,IL1RN,RAB11FIP5,TAPBP,SLC15A3,RAPGEF4,TAP1,FKBP1B,EIF2AK3,VGF
GO_PHAGOSOME_ACIDIFICATION	-0.395683	-1.23315	0.181818	0.225173	27	21	ATP6V1F,ATP6V0E2,ATP6V1C2,RAB38,ATP6V1B2,ATP6V1B1,ATP6V0D1,TCIRG1,ATP6V0A1,ATP6V1C1,RAB20,ATP6V0E1,RAB7A,ATP6V0C,ATP6V1H,ATP6V1G1,ATP6V0A2,ATP6V1A,ATP6V1D,ATP6V1E1,ATP6V0B
GO_NEGATIVE_REGULATION_OF_BLOOD_VESSEL_ENDOTHELIAL_CELL_MIGRATION	-0.442162	-1.23313	0.235294	0.225197	24	16	VASH1,MMRN2,HMGB1,CSNK2B,PDCD10,MAP2K5,APOE,FGF2,THBS1,RHOA,ITGB1BP1,KLF4,HDAC5,TGFB1,NOTCH1,STARD13
GO_NEGATIVE_REGULATION_OF_CELL_GROWTH	-0.28675	-1.23237	0	0.225968	170	124	GJA1,INHBA,APBB1,ULK2,CGREF1,ENPP1,SEMA4F,NPPA,APBB2,HYAL1,NAIF1,NRP1,KIAA1967,PRDM4,CDKN2C,WNT11,TNK1,ADAM15,BST2,DCBLD2,SH3BP4,NDUFA13,SIPA1,SEMA6B,TSPYL2,SPP1,SEMA6C,GNG4,RBBP7,PLXNA3,EI24,GAS2L1,ENO1,TGFB2,PML,SEMA4A,TP53,HNF4A,CAPRIN2,PSRC1,NF2,SEMA3F,CCDC85B,WNT3,SEMA4D,SMAD3,ACVR1B,SERPINE2,BDKRB1,SLIT2,EPHA7,SEMA3A,SEMA3E,FGF13,SEMA4G,RRAD,HYAL2,TCHP,GNB2L1,CDK5,BMPR2,PPP2R1A,SPG20,RTN4,F…
GO_POSITIVE_REGULATION_OF_CYCLIN_DEPENDENT_PROTEIN_KINASE_ACTIVITY	-0.356557	-1.23203	0.0384615	0.226232	36	30	CCND2,PKD2,CCND1,PDGFB,CDC6,CCNT2,PKD1,CCNY,CCNL2,CCNC,PSRC1,AKT1,CCNH,EGFR,CCNL1,CCND3,SRC,FAM58A,HSPA2,ADAM17,CCNK,DAB2IP,CDKN1A,MAPRE3,PSMD10,STOX1,CCNT1,CDKN1B,PIM1,PROX1
GO_POSITIVE_REGULATION_OF_INTERLEUKIN_10_PRODUCTION	-0.454754	-1.23157	0.242424	0.226798	29	15	CD46,PYCARD,HMGB1,LGALS9,PRKCZ,TLR4,PTGER4,TUSC2,HSPD1,CD274,IL20RB,PIBF1,CD83,BCL3,IL23A
GO_POSITIVE_REGULATION_OF_LEUKOCYTE_MEDIATED_IMMUNITY	-0.34268	-1.23124	0.115385	0.226874	85	49	ZP3,UNG,STAT6,SYK,IL12A,MAP3K7,STX7,EXOSC3,MSH6,RSAD2,FADD,SNX4,PVRL2,IL4R,LAG3,STAT5B,PRKCZ,VAMP7,FZD5,TRAF6,CADM1,P2RX7,CD40,ADORA2B,WHSC1,PAXIP1,RASGRP1,STX4,CLCF1,LAMP1,HSPD1,GATA3,PVR,TRAF2,MALT1,F2RL1,VAMP8,AP1G1,TNFSF13,HLA-E,B2M,ZBTB1,HLA-A,GAB2,TGFB1,TNF,C3,IL23A,CCL2
GO_REGULATION_OF_RNA_SPLICING	-0.312662	-1.23035	0.0666667	0.227761	97	81	C11orf35,PTBP2,RBM5,SRSF6,POLR2A,RBM10,DDX5,TRA2B,SRSF10,SRSF2,PRPF19,SRSF7,TIA1,ESRP1,HNRNPH1,HNRPLL,RBM8A,RBM42,YTHDC1,ESRP2,AKT2,RBFOX2,THRAP3,C1QBP,SRPK1,CWC22,SRSF9,ACIN1,HNRNPK,AHNAK,RBM22,HNRNPA2B1,SNRNP70,HNRNPL,UHMK1,MAGOH,FASTK,RPS26,PIK3R1,SNW1,HSPA1A,CELF1,RNPS1,CDK12,SRPK2,RBM15B,TMBIM6,DAZAP1,SRSF3,RBM4,SF3A1,NSRP1,SON,CLK2,RBM25,PQBP1,SETX,U2AF2,RBMX,PTBP1,FMR1,HSPA8,ERN1,RPS13,SAP…
GO_REGULATION_OF_PROTEIN_HOMODIMERIZATION_ACTIVITY	-0.446445	-1.22715	0.3	0.231262	22	18	TIRAP,ICA1,AIDA,BAX,ZNF268,GNL3L,CRBN,PARK7,NRG1,TRAF4,PCBD1,BCL2,TRAF2,ID1,SPAG9,BAK1,ISL1,HSPA5
GO_ENDOTHELIAL_CELL_DIFFERENTIATION	-0.339775	-1.22695	0.111111	0.231518	72	55	ARHGEF26,LAMA5,PTN,CCM2,NRP1,PDE2A,CTNNB1,PTPRS,GPX1,ENG,RAPGEF3,EZR,EDF1,RAP2B,TJP1,HEY1,RAPGEF2,COL18A1,RAP1B,VEZF1,STC1,MYADM,NRG1,MARVELD2,CLIC4,BMPR2,RAPGEF6,RBPJ,HEG1,MET,MLLT4,NR2F2,ACVR1,RDX,RAB1B,JAG1,WNT7B,RAP2C,PLOD3,ACVR2B,RAB1A,F11R,GSTM3,F2RL1,KDM6B,TJP2,HOXB5,RAP1A,ID1,SMAD4,PDE4D,ICAM1,PROX1,NOTCH1,MSN
GO_NEGATIVE_REGULATION_OF_COAGULATION	0.677408	1.70578	0	0.232493	48	22	PLAU,ADRB2,THBD,TSPAN8,SERPINE1,PDGFB,SERPING1,ANXA2,SERPINB2,PLAT,PROS1,SERPINE2,APOE,ANXA5,PRKG1,PROCR,PRKCD,UBASH3B,PDGFA,ABAT,EDN1,PLAUR
GO_TERPENOID_METABOLIC_PROCESS	0.524193	1.68409	0	0.232726	106	54	CYP26B1,ABCA4,PECR,DGAT2,ALDH3A2,STRA6,CYP2E1,CYP4V2,DHRS4,RDH5,ALDH1A2,CYP2D6,HTRA2,RDH10,AGRN,PLB1,BCMO1,ALDH1A3,PNPLA4,RDH14,DGAT1,SRD5A1,ADH5,LRP8,CYP1B1,SCPEP1,SDC3,SDC1,LRP1,CYP26A1,GPC1,RETSAT,APOE,GPC6,RBP1,SDC2,ALDH1A1,LRAT,CRABP1,RDH13,NAPEPLD,FDPS,HSPG2,DHRS3,RDH11,CRABP2,GGPS1,APOM,PPARD,FDFT1,RARRES2,AKR1C1,AKR1C3,SDC4
GO_SOMATIC_DIVERSIFICATION_OF_IMMUNOGLOBULINS	0.594506	1.64127	0.03125	0.233836	29	23	EXO1,MSH3,UNG,POLM,NBN,PMS2P5,PRKDC,MSH2,EXOSC3,MSH6,ERCC1,PMS2P1,PMS2,RNF8,POLL,MLH1,POLQ,CTNNBL1,LIG4,SWAP70,HSPD1,RNF168,TCF3
GO_REGULATION_OF_CHROMOSOME_SEGREGATION	-0.292414	-1.22487	0.0526316	0.234039	85	77	TERF1,ANKRD32,AXIN2,ANAPC4,SFPQ,NEK6,H2AFY,SENP6,CTNNB1,CDC6,RCC2,GEN1,XRCC3,AURKB,RB1,CUL3,FBXO5,RAD18,TPR,WAPAL,KLHL22,MAD1L1,SMC5,PSMG2,MAD2L2,CDC27,ZW10,SMC6,CTCF,HDAC8,PUM1,TNKS,CSNK2A1,ZNF207,RNF4,CSNK2A2,BUB3,NSMCE2,PUM2,APC,CENPF,ATRX,ESPL1,CDC23,BUB1B,MAD2L1,LCMT1,TTK,BECN1,PTTG1,PCID2,ANAPC10,ECT2,CENPE,BUB1,C15orf23,PTEN,ATM,DYNC1LI1,CDC42,RAB1A,KIF2C,CDC26,CCNB1,FAM178A,GORASP1,DLGAP5…
GO_REGULATION_OF_ERAD_PATHWAY	-0.402847	-1.22467	0.241379	0.234296	28	27	CAV1,USP25,USP13,OS9,SVIP,EDEM2,ATXN3,USP14,UBQLN2,BRSK2,UBE2G2,XBP1,EDEM1,BCAP31,UBQLN1,C19orf6,DERL2,BAG6,NFE2L2,UBXN1,UBE2J1,SGTA,UBAC2,USP19,ERLEC1,HERPUD1,YOD1
GO_REGULATION_OF_FATTY_ACID_TRANSPORT	0.649405	1.64669	0.0289855	0.234591	27	18	NTSR1,MAP2K6,P2RY2,TNFRSF11A,PLA2G6,SYK,AKT2,PLA2R1,P2RX4,REPIN1,AKT1,ACSL4,P2RX7,MAPK9,NCOR1,THBS1,IRS2,EDN1
GO_RESPONSE_TO_FLUID_SHEAR_STRESS	0.608333	1.65281	0.0136986	0.235237	34	29	PLAU,MTSS1,GJA1,CITED2,CA2,PKD2,TGFB3,ABCA1,PTGS2,PTK2B,PKD1,SMAD6,F3,KLF2,HAS2,P2RX4,AKT1,MAP2K5,P2RX7,XBP1,SREBF2,SMAD7,ASS1,HDAC3,SRC,NFE2L2,KLF4,MAPK7,TGFB1
GO_NEGATIVE_REGULATION_OF_OSSIFICATION	-0.332797	-1.22347	0.133333	0.235999	69	40	ADRB2,CCR1,ECM1,P2RY2,AXIN2,CDK6,C14orf169,TRPM4,TMEM64,LRP4,PTK2B,PTCH1,AREG,MEN1,SUFU,BCOR,SEMA4D,SMAD3,LIMD1,IGFBP5,RORB,LRP5,HDAC4,RBPJ,HIF1A,CHSY1,SKI,HDAC7,BCL2,SOX9,SMURF1,TWSG1,NBR1,ID1,TGFB1,TNF,CCRN4L,NOTCH1,ID2,ID3
GO_ACTIVATION_OF_MAPK_ACTIVITY	-0.29986	-1.22334	0.153846	0.236163	137	96	BMP2,LRRK2,MAP2K6,DUSP6,CD74,TGFB3,DBNL,MAPK11,PRKAA1,SYK,MAP4K1,C5,MAP3K7,LPAR1,MAP3K5,MDFI,ITGA1,PKN1,MAP3K6,NOD1,IRAK1,TAB3,MAPKAPK3,ERCC6,ERP29,MAP4K2,IQGAP3,KIAA1804,CD81,MAPK1,MAP2K5,PLCE1,PTPN1,ARRB1,TRAF6,GHR,P2RX7,TLR4,FGF2,CSPG4,MDFIC,SOD1,SHC1,TAB1,ADRA2C,PTPN11,RIPK1,MAPK3,UBB,ADORA2B,MAP3K2,PIK3CB,TP73,MAP4K5,ZAK,FRS2,MAPK8IP3,MAPK14,MAP3K10,DUSP7,CDK1,UBA52,THBS1,MAP2K3,TGFA,ADAM8,M…
GO_REGULATION_OF_PLASMA_MEMBRANE_ORGANIZATION	-0.31969	-1.2231	0.0526316	0.236513	73	59	VIL1,WNK3,GPER,CLIP3,APPL1,NKD2,STX7,BCL2L1,S100A9,ARF6,DLG1,ITGA3,ARHGEF16,ACSL3,EPHA2,GBP1,EZR,PLS1,TGFB2,LZTFL1,AKT1,VPS4A,PRKCI,KIF5B,LDLRAP1,PKDCC,LYPLA1,CSK,VTI1B,PIK3R1,GNB2L1,CLTC,SPTBN1,AP2M1,RHOQ,WASL,STX4,ITGB1,PDPK1,NUMB,TMBIM1,PRKCD,RHOG,RER1,GOPC,CIB1,PLEKHM2,CNST,VAMP8,DAB2,TMEM59,STX8,PPP2R5A,PPFIA1,DNM2,TGFB1,STX3,RANGRF,AGR2
GO_NEGATIVE_REGULATION_OF_MYELOID_LEUKOCYTE_DIFFERENTIATION	-0.383874	-1.22308	0.241379	0.236536	44	24	INHBA,CTNNB1,TLR3,MAFB,ZNF675,MYC,TOB2,TLR4,PIK3R1,ZBTB46,UBASH3B,GATA2,PRDM16,CUL4A,NF1,ZFPM1,PTPN2,TRIB1,LYN,TJP2,NME1,RARA,FSTL3,RUNX1
GO_CELLULAR_RESPONSE_TO_FLUID_SHEAR_STRESS	0.656453	1.70445	0	0.236689	19	17	PLAU,MTSS1,CA2,PKD2,PTGS2,PTK2B,KLF2,HAS2,MAP2K5,XBP1,SREBF2,ASS1,HDAC3,SRC,NFE2L2,KLF4,MAPK7
GO_REGULATION_OF_FAT_CELL_DIFFERENTIATION	-0.316523	-1.22091	0.0666667	0.238917	106	74	SNAI2,BMP2,GPER,ENPP1,E2F1,ZBTB7C,JDP2,PTGS2,TRIB2,TRPM4,TMEM64,SH3PXD2B,WDFY2,HDAC6,CREBL2,ZNF385A,MSX2,CARM1,ASXL1,CCDC85B,WWTR1,AKT1,SMAD3,STK4,LMO3,ZFPM2,CREB1,FOXO1,XBP1,LRP5,BBS12,SAV1,TGFB1I1,TRIB3,CEBPA,KLF5,FTO,SIRT1,TAF8,MAPK14,GATA2,ARNTL,PPARG,PRDM16,GATA3,IL6,ASXL2,SORT1,METRNL,JAG1,ID4,ZFPM1,MTOR,AXIN1,STK3,PPARD,DDIT3,RARRES2,CEBPB,ATAT1,FRZB,NR1D1,INSIG1,MEX3C,HES1,WNT10B,TGFB1,SI…
GO_RESPONSE_TO_XENOBIOTIC_STIMULUS	0.546954	1.63416	0	0.240151	105	49	PTGS1,MGST1,ACY1,CYP2J2,CES2,CYP2E1,NAT1,AHRR,E2F1,GSTA4,CYP2D7P1,CYP2W1,CYP2D6,BPHL,GSS,MGST2,MCM7,GGT1,SULT1A1,GPX1,AHR,CYP3A5,AKR7A2,CYP1B1,RB1,MGST3,HNF4A,RHBDD3,NQO1,ABP1,CMBL,ALDH3A1,ACSL1,DNAJA2,GSTM4,CRYZ,GSTP1,AKR7A3,EPHX1,GSTO2,GSTO1,GSTM3,AIP,POR,AKR1C1,C12orf5,AOC3,GCLC,AOC2
GO_CARDIAC_MUSCLE_TISSUE_MORPHOGENESIS	-0.396495	-1.21969	0.08	0.240177	54	27	BMP2,PTCD2,UBE4B,FGFR2,TNNC1,TPM1,FKBP1A,PKP2,ZFPM2,NRG1,RXRA,DSP,RBPJ,HEG1,SMAD7,EGLN1,TGFBR3,SIRT6,ZFPM1,MED1,ANKRD1,FOXC1,ISL1,PROX1,TNNT2,NOTCH1,TCAP
GO_DNA_STRAND_ELONGATION	0.561863	1.69324	0	0.240519	30	28	GINS2,POLA1,GINS4,PRIM1,PARP3,NBN,PCNA,RNASEH2A,GINS3,MRE11A,POLD2,GINS1,RFC3,RFC4,POLD1,LIG1,PARP1,RAD50,POLD4,POLA2,DCLRE1B,POLD3,LIG4,DNA2,RNASEH1,FEN1,PARP2,LIG3
GO_REACTIVE_OXYGEN_SPECIES_METABOLIC_PROCESS	0.517738	1.65709	0	0.240886	96	60	AOX1,PRDX2,GLS2,NOXA1,CPS1,NNT,MAOB,PDK4,SLC7A2,LRRK2,SOD3,DUOXA1,PDGFB,SH3PXD2B,DUOX2,GPX1,IMMP2L,NDUFA13,CYP1B1,NDUFAF2,CYBA,GPX3,CTGF,PLA2R1,PRDX5,PRDX4,NQO1,AKT1,RFK,ATPIF1,PARK7,P2RX7,DUOX1,DDAH2,SOD1,NDUFS1,NDUFS4,ATP7A,CCS,GCH1,PRDX3,PRDX6,CYB5R4,BNIP3,BCL2,SPR,NCF2,CYR61,ARG2,SH3PXD2A,POR,EDN1,NDUFS3,NOXO1,PRDX1,PMAIP1,CAT,GBF1,DDIT4,SOD2
GO_POSITIVE_REGULATION_OF_NUCLEASE_ACTIVITY	-0.451124	-1.21859	0.166667	0.241246	15	15	PCNA,VAPB,BAX,AKT1,PTPN1,TCEA1,HSPA1A,PRKCD,HMGB2,RPS3,ERN1,PARP16,DAB2IP,BAK1,HSPA5
GO_JNK_CASCADE	-0.318836	-1.21866	0.1	0.241344	82	67	MAPK8IP1,DBNL,MAP3K12,SYK,MAP4K1,MAP3K7,MAP3K5,SH2D3A,MDFI,PKN1,MINK1,MAP3K6,NOD1,IRAK1,MAPK8IP2,TAB3,ERCC6,GPS1,MAP4K2,KIAA1804,PTPN1,TRAF6,NRK,MDFIC,TAB1,RIPK1,MAPK9,UBB,ADORA2B,MAP3K2,RB1CC1,MAP4K5,ZAK,TNFRSF19,MAP3K13,MAPK8IP3,PTGER4,MAP3K10,IRAK4,MAP2K4,UBA52,GPS2,RPS27A,TAB2,MAP4K3,MUL1,TRIB1,PTPLAD1,ERN1,CRKL,AXIN1,GAB1,CDC42EP5,TNIK,DAB2IP,SPAG9,MAP2K7,RIPK2,MAP3K9,DAXX,MAP3K11,IRAK2,TNF,…
GO_REGULATION_OF_NEUTROPHIL_MIGRATION	-0.443292	-1.21865	0.16129	0.241367	32	19	CD74,TIRAP,DAPK2,C3AR1,C1QBP,CXCL2,EDNRA,SLIT2,PAWR,MPP1,CAMK1D,PTGER4,RAC1,ADAM8,CXCL1,IL8,RAC2,CXCL3,IL23A
GO_REGULATION_OF_VASCULAR_ENDOTHELIAL_GROWTH_FACTOR_PRODUCTION	-0.398544	-1.21673	0.206897	0.243625	31	24	CCBE1,HPSE,SULF2,C5,BRCA1,PTGS2,CYP1B1,C3AR1,ARNT,IL6ST,GATA4,SULF1,ADORA2B,NUTF2,HIF1A,ATF4,IL6,NDRG2,ISL1,TGFB1,C3,IL1A,EIF2AK3,CCL2
GO_REGULATION_OF_INTERLEUKIN_12_PRODUCTION	-0.544513	-1.92461	0	0.244514	51	29	MAPK11,FOXP1,TIRAP,HMGB1,AGER,TLR3,LGALS9,PLCB1,IRF5,C1QBP,MAST2,ARRB2,TRAF6,CD40,TLR2,TLR4,MAPK14,HSPD1,THBS1,PIBF1,NFKB1,RELA,IRF1,RIPK2,TNFSF9,ISL1,IDO1,IL23A,TNFRSF9
GO_NEGATIVE_REGULATION_OF_MUSCLE_CONTRACTION	0.701544	1.67991	0.0172414	0.245129	22	18	DOCK4,ADRB2,PDE5A,DOCK5,TNNT1,RGS2,PTGS2,ADORA1,ATP2A1,ATP1A2,PIK3CG,PRKG1,SOD1,ADRA2C,ADORA2B,PTGER4,ADRBK1,ZC3H12A
GO_VASCULAR_PROCESS_IN_CIRCULATORY_SYSTEM	0.493059	1.66445	0	0.245693	163	82	DOCK4,PTGS1,ADRB2,BDKRB2,TACR1,GJA1,CPS1,GJA5,ALOX5,GPER,CHRM3,MKKS,CAV1,AMOT,ACTA2,P2RY2,DOCK5,PTP4A3,KAT2B,PLA2G6,NPPA,HTR1D,RGS2,PRKCQ,CTNNBIP1,PTGS2,PDE2A,TRPM4,ITGA1,GPX1,KCNMB4,BBS2,ADCY6,PER2,SCPEP1,ABR,ATG5,ECE1,ADORA1,AKT1,APLN,BCR,APOE,EDN2,EDNRA,ATP1A2,SLIT2,ADRA1B,TBXA2R,PRKG1,SOD1,SHC1,ADRA2C,ADORA2B,BMPR2,F2R,GCH1,HIF1A,ARHGAP35,VEGFB,VEGFA,PIK3C2A,SRC,YES1,ITGB1BP1,PLOD3,F2RL1,HMGC…
GO_GLIAL_CELL_MIGRATION	-0.409897	-1.21501	0.172414	0.245794	37	25	EPHA4,GLI3,APCDD1,CTNNB1,TSPO,FN1,PAFAH1B1,TGFB2,LAMB1,SCRIB,CSPG4,CDK5,RTN4,SRGAP2,MATN2,DISC1,MBOAT7,MMP14,DAB2IP,HEXB,GPR56,SOCS7,P2RY1,VCAN,CCL2
GO_SISTER_CHROMATID_COHESION	-0.317678	-1.21484	0.214286	0.24598	111	102	SPC25,CENPM,KNTC1,CENPI,CENPP,SPC24,CLASP1,NSL1,MRE11A,CENPO,CENPK,RCC2,ZWINT,CENPC1,DSCC1,MLF1IP,AURKB,APITD1,RB1,CENPH,NUP133,FBXW7,PDS5B,ITGB3BP,RANBP2,PAFAH1B1,REC8,RAD51C,XPO1,ZWILCH,CLASP2,WAPAL,DDX11,STAG1,NAA50,NIPBL,CENPQ,MAD1L1,ERCC6L,SMC1A,MCMBP,POGZ,ZW10,SMC3,HDAC8,KIF18A,SEH1L,SKA1,NUDC,PHB2,PPP2R1A,SKA2,TAOK1,CKAP5,AHCTF1,NUP37,CASC5,BUB3,CENPF,MAPRE1,NUP85,RAD21,BUB1B,MAD2L1,SGOL1,…
GO_POSITIVE_REGULATION_OF_RESPONSE_TO_WOUNDING	-0.303987	-1.21403	0.0833333	0.246952	162	76	THBD,HPSE,TGFBR2,SERPINE1,ZP3,TNFRSF11A,CAPN3,JAK2,PTGS2,PDE2A,GPSM3,EPB49,IL17RA,ANXA1,ITGA2,HMGB1,S100A9,PLA2G4A,SNX4,AGER,TLR3,F3,MAPK13,PPAP2B,ENPP4,PRKCE,HRAS,CDK19,STAT5B,CCL24,CLOCK,ARFGEF1,IL17RB,VAMP7,IL6ST,HBEGF,IL17RC,EDNRA,PIK3CG,TLR2,OSMR,TLR4,SOX15,HYAL2,ADORA2B,TNFRSF1A,F2R,RPS19,KANK1,PTGER4,VEGFB,IL18,IL6,THBS1,ADAM8,BRAF,CD47,RREB1,NFE2L2,VAMP8,ANO6,USF1,MYLK,PPARD,GPRC5B,TNIP1,…
GO_GLYCOSYLATION	-0.256163	-1.21373	0	0.247488	267	186	B3GAT1,ADAMTS7,B3GALT1,GALNT13,GYLTL1B,ENTPD5,ST3GAL3,GALNT12,ALG6,LOC100288842,B3GALT6,B4GALT6,FKRP,ST3GAL2,FKTN,ALG10,ALG10B,PARP3,SIRT5,B3GNT3,ADAMTS13,ISPD,FUT10,GALNT7,ALG1,MAN1A1,PARP10,PARP4,NAGPA,OGT,LMF1,POMT2,POMT1,ALG8,TRAK2,MUC16,B4GALNT1,DPY19L1,A4GALT,MGAT2,B3GNT2,MGAT5B,GNPTAB,DPY19L3,SIRT3,FUT1,GALNT4,ST6GALNAC2,ST6GALNAC4,PIGV,ST3GAL1,GALNT1,FUT8,ADAMTSL4,GALNT10,DPY19L4,PARP1,GA…
GO_CELLULAR_RESPONSE_TO_LIPID	-0.246641	-1.21354	0	0.247767	457	302	PLAU,CYP26B1,PPARGC1A,KRT13,LY96,INHBA,CPS1,TNFRSF1B,RARB,PDK4,GPER,DGAT2,FZD1,LEF1,PMEPA1,NR3C2,PAQR6,SERPINE1,OSBPL7,PTN,VDR,THRA,E2F1,P2RY2,GRIP1,GFI1,SREBF1,AKR1C2,CCNE1,ALDH1A2,HTRA2,FAS,PADI2,NRIP1,PPARGC1B,PRKAA1,IL12A,FZD4,LTK,ABCA1,JAK2,PLSCR3,PYCARD,SFR1,HNRNPU,FECH,LPAR1,BRCA1,HDAC2,CTNNB1,ENTPD2,CDC73,ATP2B1,CCL20,OGT,WNT11,NR2F1,TESC,SHPK,ROCK2,TRIP4,ANXA1,ITGA2,AHR,BYSL,NR2C1,NR1H3,…
GO_LIPID_TRANSLOCATION	0.665598	1.67882	0.0178571	0.249372	21	17	ATP8A1,ABCA4,ATP8B3,ATP9B,ABCA1,ATP9A,RFT1,ATP10D,KCNN4,ATP10A,ATP8B2,P2RX7,ATP11B,ATP11A,ATP11C,ATP8B1,TMEM30A
GO_MONOCARBOXYLIC_ACID_CATABOLIC_PROCESS	0.526714	1.67862	0	0.250352	96	76	CYP26B1,CYP4F12,CYP4F3,LIPE,ECI2,ALDH3A2,FAAH,CPT2,MMAA,SLC27A4,BDH2,ACAD9,XYLB,CROT,AMACR,ALDH5A1,LPIN3,CRAT,ACAD11,ACADSB,PRODH,ACADS,ABCD3,CEL,ECH1,ACAD8,IDUA,CRYL1,PEX7,CPT1B,ACADM,HADH,ALDH4A1,SLC27A2,HSD17B4,SESN2,ACAA1,ECI1,NUDT19,DECR1,ABCD1,ECHS1,HACL1,ETFB,ETFDH,DCXR,SORD,CYP26A1,LPIN1,HADHA,ACOX3,PCCB,ACAD10,PCCA,CRABP1,CPT1A,GCDH,HADHB,PHYH,ETFA,PLA2G15,GOT2,ACOT8,ACADVL,SCP2,ACOX1,PE…
GO_REGULATION_OF_PROTEIN_OLIGOMERIZATION	-0.369805	-1.21148	0.137931	0.250448	35	27	FAS,BIK,SMCR7,TMC8,HIST3H3,SORL1,DNM1L,BMF,BAX,PEX5,TP53,CRBN,PEX14,CLDN7,GNB2L1,CLU,IDE,SRC,BCL11A,BCL2L11,SNX9,PMAIP1,BID,BBC3,HRK,AIM2,MMP1
GO_SPERM_EGG_RECOGNITION	0.640602	1.67188	0.0144928	0.25058	45	18	ZP1,CLGN,ATP8B3,ZP3,PCSK4,CATSPER2,SPA17,CCT2,POMZP3,CCT4,CCT7,CCT5,UBAP2L,CCT8,B4GALT1,CCT3,TCP1,OVGP1
GO_REGULATION_OF_LEUKOCYTE_CHEMOTAXIS	-0.336514	-1.21094	0.166667	0.251193	96	50	CCR1,SERPINE1,CXCL5,CD74,PADI2,IL12A,C5,TIRAP,GPSM3,HMGB1,DAPK2,GAS6,PTK2B,LGALS9,C3AR1,C1QBP,CXCL2,TMEM102,EDN2,EDNRA,SLIT2,VEGFC,MMP28,MPP1,CAMK1D,ADAM10,S100A14,SWAP70,RAC1,VEGFB,VEGFA,IL6,THBS1,F2RL1,ADAM17,LYN,NOV,ANO6,CXCL1,CALR,RARRES2,CREB3,IL8,IL6R,RAC2,CXCL3,CCL5,CSF1,IL23A,CCL2
GO_POLYOL_BIOSYNTHETIC_PROCESS	-0.432604	-1.21025	0.205128	0.251834	26	21	PCK1,SPHK2,IMPA2,PLCG2,PGP,GBA,SPHK1,ACER2,FGF2,ACER3,IMPA1,SCP2,SPTLC1,SPTLC2,GOT1,ISYNA1,AKR1B1,IMPAD1,IPMK,CYP2R1,CYP27B1
GO_RESPONSE_TO_MOLECULE_OF_BACTERIAL_ORIGIN	-0.256357	-1.20945	0	0.252952	321	193	PLAU,THBD,MGST1,LOXL1,PPARGC1A,LY96,CASP8,CPS1,MAOB,TNFRSF1B,CASP1,HNRNPA0,TLR1,SERPINE1,CXCL5,P2RY2,GFI1,TNFRSF11A,LIAS,FOXP1,FAS,IL12A,ABCA1,JAK2,PLSCR3,PYCARD,SRR,MGST2,TIRAP,HDAC2,PTGS2,ENTPD2,CDC73,CNP,CCL20,OGT,SHPK,PLCG2,BYSL,NR1H3,IRF3,TSPO,CMPK2,SCARB1,CASP9,PLA2G4A,ADH5,IRAK1,CASP3,TNFRSF21,MAPKAPK3,DNMT1,ABR,F3,FOS,RELT,SLPI,FN1,PROS1,TNFRSF25,PRKCE,MTA1,LGALS9,NCL,IKBKB,IRF5,CDK19,STA…
GO_REGULATION_OF_DNA_TEMPLATED_TRANSCRIPTION_IN_RESPONSE_TO_STRESS	-0.310629	-1.20882	0.190476	0.253907	67	59	CITED2,C8orf4,IMPACT,VHL,EGLN3,CHD6,EGR1,ATF6B,NEDD4,HIF1AN,KLF2,TP53,RPS6KA3,SIN3A,MBTPS2,TCEB2,ARNT,EGLN2,UBE2D1,UBE2D2,BCLAF1,BACH1,XBP1,UBB,TMBIM6,CUL2,RBPJ,HIF1A,ATF6,CA9,TCEB1,RBX1,VEGFA,EP300,EGLN1,UBE2D3,UBA52,ATF4,EPAS1,RPS27A,NFE2L2,CREBBP,MUC1,NCK1,RPS6KA1,HMOX1,DDIT3,GCN1L1,MAPK7,CEBPB,ATF3,RGS14,PPP1R15A,CHEK1,STOX1,CREB3L1,SIRT2,HSPA5,NOTCH1
GO_MUCOPOLYSACCHARIDE_METABOLIC_PROCESS	-0.305668	-1.20759	0.133333	0.255607	108	63	B3GAT1,XYLT1,DSEL,KIAA1199,ST3GAL3,B3GALT6,B4GALT6,ST3GAL2,B3GNT3,HYAL1,ARSB,IDUA,NDST2,B3GNT2,GLCE,ST3GAL1,NDST1,HAS2,ABCC5,B3GNT1,XYLT2,CHST11,AKT1,HYAL3,B4GALT2,NDNF,HEXA,CD44,FGF2,CSPG4,HYAL2,CSGALNACT2,B4GALT1,HMMR,GNS,CHSY1,UST,CHST14,MKI67,SLC9A1,SLC35D2,IDS,B3GAT3,ST3GAL4,CHPF,GLB1,CHPF2,CHST15,GALNS,GUSB,SLC35D1,HEXB,IL15,B4GALT3,IMPAD1,B4GALT4,B4GALT5,PIM1,TGFB1,PRELP,CHST3,VCAN,CHST7
GO_POSITIVE_REGULATION_OF_CELL_ACTIVATION	-0.271117	-1.20721	0	0.255942	311	158	TACR1,IL7R,IL7,CAV1,CORO1A,TGFBR2,NFATC2,ZP3,CD74,GLI2,GLI3,UNG,LGALS1,CAPN3,STAT6,SYK,IL12A,DPP4,MAP3K7,JAK2,CD46,PYCARD,PRKCQ,FYN,TIRAP,RLTPR,FLOT2,PAK1,VTCN1,EPB49,ANXA1,EXOSC3,MSH6,HMGB1,EFNB2,CCDC88B,ADA,PNP,GAS6,FADD,SNX4,AGER,PVRL2,HLA-DRB1,MAPKAP1,IL4R,LGALS9,FLT3LG,STAT5B,CD81,AXL,CTGF,PRKCZ,VAMP7,EFNB1,ZNF335,AKT1,AP3B1,IL6ST,TRAF6,THY1,HLA-DPA1,CD40,TLR4,PPP2R3C,SOX15,MLST8,PTPN11,CSK,…
GO_MEMBRANE_DISASSEMBLY	-0.368881	-1.20724	0.136364	0.25605	47	44	NEK6,NEK9,NUP88,NUP155,BANF1,PRKCA,NUP133,NUPL2,RANBP2,PAFAH1B1,TPR,AAAS,LPIN1,NUP188,NUP35,NUP205,SEH1L,TMEM48,EMD,RAE1,NUP54,NUP153,NUP93,NUP37,CDK1,NUP85,NUP107,NUP160,AKAP8L,LMNA,NUP43,CCNB2,VRK1,POM121C,CCNB1,CTDNEP1,PLK1,NUPL1,NUP50,NUP214,NUP98,POM121,NUP210,NDEL1
GO_ACTIN_POLYMERIZATION_OR_DEPOLYMERIZATION	0.597444	1.67705	0.0163934	0.25688	37	26	VIL1,WIPF1,MSRB2,MICAL1,MICAL2,WASF1,CTTN,JAK2,VASP,MICALL2,CORO7,ARPC4,MICAL3,TTC17,ABI2,COBL,GSN,ABI1,DSTN,WASF3,CFL2,WASL,CFL1,COBLL1,DIAPH1,RAC1
GO_POSITIVE_REGULATION_OF_MULTI_ORGANISM_PROCESS	-0.266017	-1.20607	0	0.257276	157	122	PLAU,LY96,INHBA,FAM125B,PDE5A,DHX58,LEF1,TARBP2,YTHDC2,ZP3,P2RY2,LGALS1,POLR2K,PLB1,CACNA1H,DDX60,POLR2A,ZC3HAV1,VAPA,IFIT1,TRIM21,FAM125A,LRSAM1,RDBP,NOD1,SMURF2,POLR2I,PRKCA,VAPB,CYBA,TAF11,LGALS9,POMZP3,PLCB1,LARP1,TFAP4,TH1L,ADAR,VPS4B,C1QBP,PKN2,SRPK1,CHMP3,PFN1,CHMP2A,POLR2B,VPS4A,ACVR1B,TSG101,TRAF6,APOE,MDFIC,CHMP4B,CHMP4C,POLR2L,MAPK3,CAV2,PPIA,POLR2E,KLK7,SNW1,PABPC1,SASH1,PUM1,SRPK2,CF…
GO_MULTICELLULAR_ORGANISMAL_MACROMOLECULE_METABOLIC_PROCESS	-0.325644	-1.2053	0.0416667	0.2583	79	40	MRC2,COL4A5,AGXT2L2,COL13A1,COL7A1,ENPEP,COL6A2,TRAM2,LEPRE1,KLK6,COL11A2,ADAM15,CTSD,SERPINH1,MMP15,CTSL1,COL18A1,COL6A1,COL1A1,ACACA,COL8A1,P2RX7,COL5A1,COL1A2,LEPREL1,MMP16,MMP10,COL12A1,CTSB,HIF1A,FURIN,PEPD,MMP14,ID1,AKR1C3,TNXB,MMP1,CTSS,CTSK,MMP7
GO_AXONEME_ASSEMBLY	-0.408931	-1.20458	0.264706	0.259463	44	15	CCDC103,DYX1C1,TTLL1,TTLL3,BBS2,SPAG1,RP1,TTLL5,HEATR2,CC2D2A,DNAAF2,LRRC6,C11orf63,UBE2B,ZMYND10
GO_NEURON_PROJECTION_REGENERATION	-0.397328	-1.20409	0.166667	0.260021	33	20	DHFR,MTR,FAS,JAK2,LAMB2,TSPO,CTNNA1,PTPRF,APOE,TNC,RXRA,MATN2,BCL2,ULK1,RTN4RL2,ISL1,CALU,RTN4RL1,ADM,CHST3
GO_CELLULAR_RESPONSE_TO_DEXAMETHASONE_STIMULUS	-0.631126	-1.83954	0	0.264012	27	18	HNRNPU,FECH,CASP9,SRD5A1,SMYD3,AQP1,HMBS,TFAP4,FOXO1,CBX3,ASS1,EP300,IL6,TGFB1,FBXO32,ERRFI1,CCL2,ABCG2
GO_CHONDROCYTE_DIFFERENTIATION	-0.356215	-1.19911	0.153846	0.267347	60	37	BMP2,TGFBI,TGFBR2,RUNX2,SULF2,GLI2,AXIN2,IFT80,HMGA2,BMP4,SERPINH1,MSX2,CHST11,COL27A1,NFIB,SIX2,SHOX2,SULF1,RUNX3,BMPR1A,BMPR2,CREB3L2,CHSY1,MAPK14,SNX19,WNT2B,SOX9,NOV,RARG,IMPAD1,MEX3C,WNT10B,MEF2D,TGFB1,EIF2AK3,BMPR1B,RUNX1
GO_REGULATION_OF_SEQUENCE_SPECIFIC_DNA_BINDING_TRANSCRIPTION_FACTOR_ACTIVITY	-0.255451	-1.19846	0	0.268138	365	263	PPARGC1A,STK36,C3orf33,FZD1,FZD2,DDX58,HIPK2,PBX1,THRA,GFI1,TNFRSF11A,MAPK11,ERC1,ARID5B,HEYL,CAPN3,PPARGC1B,TRIM14,ITGB2,SYK,TRIM52,FZD4,RWDD3,MAP3K7,JAK2,PYCARD,TCF7L2,SGK3,ZIC2,COMMD1,NLRC5,RNF2,PRKCQ,PIDD,RBCK1,CTNNBIP1,TIRAP,HDAC2,PARP10,KRAS,CTNNB1,MAVS,TRADD,RNF25,ANXA4,SP100,TP53BP1,TRIM21,TRIM62,S100A9,RPS6KA5,TRIM25,GAS6,NOD1,EZH2,FZD6,AGER,CDK5RAP3,SIGIRR,LRP8,CYP1B1,IRAK1,RB1,TAB3,TLR…
GO_REGULATION_OF_TRANSLATION_IN_RESPONSE_TO_STRESS	-0.437608	-1.19849	0.277778	0.268138	19	18	IMPACT,EIF2B3,PPP1CA,PML,RPS6KA3,EIF2S1,EIF2AK2,EIF2B4,RBM4,EIF2AK4,ATF4,NCK1,RPS6KA1,EIF2AK1,EIF2B5,PPP1R15A,DNAJC3,EIF2AK3
GO_RESPONSE_TO_LIPOPROTEIN_PARTICLE	-0.428341	-1.19813	0.242424	0.26851	20	15	ITGB2,SYK,ABCA1,F3,CD81,SIGLEC15,SREBF2,ITGB1,PPARG,ADAM17,CD9,NPC1,HMGCS1,CCL5,CCL2
GO_POSITIVE_REGULATION_OF_GLUCOSE_TRANSPORT	-0.376117	-1.19704	0.166667	0.27002	42	30	CLIP3,IRS1,RNASEL,CREBL2,FAM132A,PIK3R2,PIK3R3,AKT2,PRKCZ,OSBPL8,AKT1,ARPP19,PRKCI,MARCKS,CLTCL1,PTPN11,PIK3R1,RHOQ,KIAA0528,MAPK14,NFE2L2,NR4A3,CAPN10,IRS2,RAP1A,ADIPOR2,INSR,RARRES2,C3,FGF19
GO_REGULATION_OF_CYCLIN_DEPENDENT_PROTEIN_KINASE_ACTIVITY	-0.302221	-1.19714	0.142857	0.270068	97	82	CAMK2N2,CCNE2,CCND2,PKD2,CDC25A,CCND1,KAT2B,BLM,CDKN3,HERC5,CCNYL1,PDGFB,CDKN2C,CDC6,SFN,PKMYT1,INCA1,CDK5RAP1,CCNT2,CDK5RAP3,PKD1,CASP3,CUL3,CCNY,CCNL2,MNAT1,TFAP4,CCNC,MEN1,PSRC1,HEXIM2,HEXIM1,AKT1,CCNH,CAMK2N1,LATS2,EGFR,FBXO31,CEBPA,CCNL1,CDC37,CNPPD1,BCCIP,CCND3,NR2F2,GTPBP4,APC,FBXO7,SRC,ANAPC10,PRKRIP1,PTEN,FAM58A,HSPA2,GADD45A,ADAM17,CCNA2,CDKN2B,CCNK,SERTAD1,CDC25C,GTF2H1,DAB2IP,CDKN1A,P…
GO_ESTABLISHMENT_OF_EPITHELIAL_CELL_POLARITY	-0.424878	-1.19667	0.216216	0.270601	23	18	FERMT1,CLASP1,ARF6,FBF1,FRMD4A,EZR,MYO18A,PTK7,SIPA1L3,SLC9A3R1,PARD3,MPP5,FRMD4B,RAP2A,CYTH3,GOLPH3,HES1,MSN
GO_ER_NUCLEUS_SIGNALING_PATHWAY	-0.557175	-1.84452	0	0.270884	34	32	ATG10,ERLIN2,ATF6B,ERLIN1,TP53,MBTPS2,EIF2S1,XBP1,SCAP,MBTPS1,GSK3B,ATF6,ASNS,ATF4,CCDC47,LMNA,NFE2L2,ATP2A2,WFS1,INSIG2,DDIT3,CALR,HSP90B1,IL8,ATF3,INSIG1,EIF2A,PPP1R15B,HERPUD1,HSPA5,EIF2AK3,CCL2
GO_ARACHIDONIC_ACID_METABOLIC_PROCESS	0.5996	1.67347	0.028169	0.271241	50	26	PTGS1,CYP4F12,ALOX5,CYP2U1,FAAH,PLA2G4B,CYP2J2,CYP2E1,CYP2D6,ALOX15,PTGS2,ALOXE3,DAGLA,CBR1,MGLL,PLA2G4A,CYP1B1,SPHK1,MAPK3,PTGES3,FAAH2,PNPLA8,DAGLB,AKR1C3,PTGES,PLA2G4C
GO_RESPONSE_TO_OSMOTIC_STRESS	-0.33759	-1.19538	0.1	0.272205	63	46	BDKRB2,PKD2,CAPN3,PKN1,ITGA2,TSPO,STK39,PTK2B,ANXA7,TLR3,MAPK13,PLK3,AQP1,BAX,SERPINB6,AKT2,SORD,HSP90AA1,MAP7,LRRC8A,OXSR1,NKX2-1,ATF2,PDPK1,SLC12A6,HIF1A,RAC1,DDX3X,CAB39,TSC22D2,CSDA,SLC2A1,HSP90AB1,ARHGEF2,MYLK,NFAT5,MARVELD3,TSC22D3,MAP2K7,ICOSLG,ERRFI1,TNF,RELB,CCL5,HNMT,SLC6A12
GO_MYELOID_LEUKOCYTE_MEDIATED_IMMUNITY	-0.383805	-1.19478	0.142857	0.273042	43	30	CAMK4,CXCL5,JAGN1,VAMP7,MLL5,STXBP2,LAT,PIK3CG,TREM1,ANXA3,RASGRP1,GATA2,IRAK4,STXBP3,TUSC2,S100A13,IL6,SERPINB9,SPON2,NR4A3,PIK3CD,VAMP8,ADAM17,LYN,SNAP23,MILR1,PI4K2A,IL6R,VAMP2,PLA2G1B
GO_ANTIMICROBIAL_HUMORAL_RESPONSE	-0.396377	-1.19422	0.205882	0.273739	52	20	HIST1H2BE,PLA2G6,HIST1H2BF,HIST1H2BJ,HIST1H2BG,HIST1H2BK,HIST1H2BI,SLPI,HIST1H2BC,HIST2H2BE,APP,FAU,SPON2,RPL39,HLA-E,B2M,HLA-A,BCL3,ADM,PLA2G1B
GO_CELLULAR_RESPONSE_TO_CYTOKINE_STIMULUS	-0.24067	-1.19391	0	0.274134	606	370	PPARGC1A,ADAMTS7,AKAP6,FLRT3,TNFSF12,IFNE,EDAR,CCR1,TNFRSF1B,IL7R,GPER,SAMHD1,MKKS,LEF1,NPNT,CORO1A,MST1R,IL18R1,CXCL5,IFI35,IFNA1,CD74,P2RY2,KAT2A,TNFRSF11A,IL11RA,MT1X,HTRA2,ALOX15,FAS,STAT6,KRT18,MT2A,JAK2,RNASEL,NPR2,PYCARD,HYAL1,SLC26A6,PSMB8,ISG15,IFIT2,YY2,KRT8,BRCA1,XAF1,PSMD5,PNPT1,MX1,GBP2,PDE2A,KRAS,ENTPD2,STAT2,TRADD,BBS4,IFI27,TRIM68,TNFSF15,DUOX2,CCL20,STAT1,SHPK,NUMBL,FASN,EGR1,EPO…
GO_LEUKOCYTE_PROLIFERATION	-0.329218	-1.19289	0.24	0.275482	88	45	IFNE,IL7R,LEF1,HELLS,IFNA1,FYN,AZI2,NPR3,HPRT1,IMPDH1,PPP3CB,SATB1,BAX,CD151,CADM1,PIK3CG,IFNA13,P2RX7,CD40,TLR4,ABL1,CLU,CCND3,PRKCD,NCSTN,HSPD1,BCL2,MALT1,DOCK8,RPS6,TBK1,IMPDH2,F2RL1,RC3H2,PSMB10,RC3H1,BTN3A1,ELF4,IL15,RIPK2,TGFB1,CSF1,FKBP1B,IL23A,PLCL2
GO_REGULATION_OF_CELL_CYCLE_CHECKPOINT	-0.35441	-1.19263	0.166667	0.275784	29	27	KIAA1967,DDX39B,CDK5RAP2,GEN1,XRCC3,THOC1,RPA2,THOC5,TPR,RNASEH2B,FEM1B,AKT1,CHEK2,CRY1,RFWD3,MAD2L1,LCMT1,CUL4A,PCID2,GSG2,BRD4,DYNC1LI1,CCNB1,NDRG1,DUSP1,RINT1,PROX1
GO_FC_EPSILON_RECEPTOR_SIGNALING_PATHWAY	-0.284043	-1.19189	0.3125	0.276853	142	108	NFATC2,SYK,MAP3K7,PRKCQ,PSMB8,PLCG1,PSMD5,KRAS,PAK1,VAV2,PLCG2,CALM3,PPP3CB,TAB3,PSMC5,PPP3CA,FOS,CALM2,PIK3R2,UBE2N,HRAS,PSMC1,PSME3,IKBKB,PSMD11,PSMC3,NFATC3,MAPK1,TEC,MAP3K1,PSMA3,CALM1,FER,LAT,TRAF6,NFATC1,UBE2D1,UBE2D2,SHC1,SKP1,TAB1,PSMA4,CUL1,MAPK3,MAPK9,PSMD4,UBB,PSMD2,PSMB4,PIK3R1,PSMF1,PSMB9,PSMD14,PIK3CB,SOS1,PAK2,PSMB6,PSMA7,PDPK1,PSMB2,PSMD1,PSME2,UBE2V1,PIK3CA,RAC1,PSMB1,PSMD12,MAP2…
GO_POSITIVE_REGULATION_OF_CALCIUM_ION_TRANSMEMBRANE_TRANSPORT	0.545599	1.62135	0.012987	0.277606	59	38	NTSR1,AKAP6,ANK2,HAP1,GPER,KIAA1199,PKD2,CAPN3,PLCG1,TRPC1,PLCG2,CALM3,EFCAB4B,BMP4,CALM2,RAPGEF3,BAX,SUMO1,CACNA2D1,CALM1,STIM2,BDKRB1,EDNRA,THY1,KCNE3,HTT,ABL1,F2R,SRI,PDPK1,ASPH,SLC9A1,GSTO1,STIM1,TMEM110,HSPA2,JPH2,ATP1B1
GO_HETEROTYPIC_CELL_CELL_ADHESION	0.699363	1.62032	0	0.280177	27	16	ITGB3,ITGAX,ITGA7,ITGB2,ITGB7,PKP2,PARVA,JUP,PERP,DSG2,DSC2,ITGB1,DSP,CD58,ITGAV,ITGA5
GO_ESTABLISHMENT_OF_PROTEIN_LOCALIZATION_TO_ENDOPLASMIC_RETICULUM	-0.481024	-1.87746	0	0.281911	104	96	RPS7,RPL23A,RPS14,RPS29,RPL6,SPCS2,RPL26L1,CHMP4A,RPS23,RPL34,RPL37,RPS2,RAB10,RPL15,RPL13,SEC63,RAB3GAP2,RAB3GAP1,RPS4Y1,CHMP4B,SPCS1,SRP9,RPS26,RPLP0,RPL14,RPL4,SRP14,RPS15,RPL35,SRP72,RPS3A,RPS19,RPL13A,RPS4X,SEC62,RPS28,RPS18,RPL10A,RPL7,RPL5,RPL12,RPL3,RPL28,RPL36,RPL24,RPS10,RPL7A,ZFAND2B,SSR3,RPL29,FAU,RPS8,UBA52,RPL18A,SRP68,RPL23,RPL11,RPL22,RPL18,RPL27A,RPL19,RPS27A,RPS21,RPS15A,RPL26,R…
GO_NEGATIVE_REGULATION_OF_RESPONSE_TO_ENDOPLASMIC_RETICULUM_STRESS	-0.549723	-1.84762	0	0.286558	39	32	LRRK2,USP25,OPA1,OS9,SVIP,USP14,UBE2G2,PTPN1,PARK7,XBP1,HSPA1A,GNB2L1,TMBIM6,GRINA,DERL2,NCK1,UBXN1,UBE2J1,WFS1,TXNDC12,HYOU1,SYVN1,CREB3,PPP1R15A,BFAR,UBAC2,PPP1R15B,CREB3L1,ERLEC1,HERPUD1,DNAJC3,YOD1
GO_ENTRAINMENT_OF_CIRCADIAN_CLOCK	-0.387719	-1.18539	0.228571	0.28708	26	23	RBM4B,FBXL3,SIK1,PPP1CA,MTA1,PML,TP53,CLOCK,GNAQ,PHLPP1,CRY1,RBM4,CRY2,NR2F6,ARNTL2,USP2,PPP1CC,PPP1CB,BHLHE40,GNA11,PER1,CRTC1,ID2
GO_MEMBRANE_LIPID_CATABOLIC_PROCESS	-0.412345	-1.18468	0.290323	0.288102	24	17	SMPDL3A,NEU3,NAGA,CYP1B1,GBA,SPHK1,SGPL1,SMPD4,GALC,PPT1,GM2A,GBA2,SMPD1,HEXB,NEU1,GLA,SMPDL3B
GO_GLUCOSAMINE_CONTAINING_COMPOUND_METABOLIC_PROCESS	-0.417687	-1.18457	0.25	0.288265	26	19	CHI3L2,AMDHD2,GNPDA2,OGT,CTBS,GNPNAT1,CHID1,EXTL2,MGEA5,CHI3L1,NAGK,GFPT1,OVGP1,NANP,GNPDA1,PGM3,GNE,LARGE,CHST7
GO_REGULATION_OF_EPIDERMIS_DEVELOPMENT	-0.318415	-1.18406	0.142857	0.288986	63	42	FST,CD109,HPSE,MYCL1,VDR,TMEM79,OVOL2,H2AFY,SRSF6,TRADD,SFN,ROCK2,NAB1,EZH2,BMP4,CDH3,PRKCH,MSX2,PTCH1,TGFB2,MYSM1,ROCK1,C1orf172,NAB2,KEAP1,GRHL2,TRIM16,MED1,PPARD,NCOA3,GAL,HES1,SMAD4,KRT17,WNT10B,ERRFI1,TNF,AQP3,MAFG,FOXN1,NOTCH1,CYP27B1
GO_NEGATIVE_REGULATION_OF_CELLULAR_AMIDE_METABOLIC_PROCESS	-0.282451	-1.1835	0.0555556	0.289799	131	112	QKI,HAP1,TARBP2,NANOS1,ENC1,DGCR8,PRKAA1,CNOT8,DICER1,EIF2B3,CIRBP,SMAD1,SORL1,DROSHA,EIF2C1,MEX3D,HNRNPD,TIA1,EIF4EBP2,ABCA7,GAPDH,MOV10,TNRC6A,HNRNPR,PML,EIF4EBP1,TPR,ILF3,SYNCRIP,ADAR,CAPRIN2,IGF2BP3,EIF4E,SMAD3,HRSP12,IREB2,CNOT6L,HNRNPA2B1,LIMD1,APOE,IGFBP5,EIF2S1,TNRC6C,RAN,EIF2AK2,SRP9,CELF1,PAIP2B,SMAD2,EIF4EBP3,GNB2L1,PUM1,ZCCHC11,EIF2B4,CLU,GIGYF2,WTIP,CAPRIN1,RBM4,EPRS,RPL13A,DAPK1,CNO…
GO_GOLGI_TO_ENDOSOME_TRANSPORT	-0.400641	-1.18269	0.225806	0.290845	19	18	VPS13A,AP4M1,CORO7,RAB7L1,KLHL20,VPS13C,ZFYVE20,SORT1,AP2A1,RAB14,DOPEY2,EPS15,WIPI1,KIF16B,MON2,SYS1,GBF1,AP1AR
GO_EPIDERMIS_MORPHOGENESIS	-0.365644	-1.18253	0.275862	0.291008	29	18	TMEM79,INTU,FOXQ1,CTNNB1,FGFR2,TGFB2,CTSL2,IGFBP5,ATP7A,BCL2,KLF4,CDC42,PLOD3,KLK14,WNT10A,SNAI1,KRT17,NOTCH1
GO_HEPARAN_SULFATE_PROTEOGLYCAN_METABOLIC_PROCESS	0.670369	1.61715	0	0.291376	28	16	HPSE,VANGL2,XYLT1,SULF2,B3GALT6,NDST2,GLCE,NDST1,GPC1,EXTL2,XYLT2,EXTL3,SULF1,HS6ST1,B3GAT3,EXT1
GO_POSITIVE_REGULATION_OF_NEUTROPHIL_MIGRATION	-0.448789	-1.1809	0.225806	0.293036	27	17	CD74,TIRAP,DAPK2,C3AR1,C1QBP,CXCL2,EDNRA,PAWR,CAMK1D,PTGER4,RAC1,ADAM8,CXCL1,IL8,RAC2,CXCL3,IL23A
GO_NEGATIVE_REGULATION_OF_MUSCLE_CELL_DIFFERENTIATION	-0.522396	-1.89326	0	0.293657	55	36	BMP2,PDGFB,BHLHA15,EZH2,BMP4,HDAC1,ZFHX3,TBX3,DKK1,CEACAM5,EREG,XBP1,HDAC4,CFLAR,MSX1,IL18,HDAC3,SOX9,PTBP1,ANKRD17,NOV,BHLHE41,GSK3A,FOXO4,PPARD,CTDP1,DDIT3,MED28,HDAC5,DAXX,TGFB1,TNF,MBNL3,NOTCH1,SOX8,ID3
GO_CARDIAC_VENTRICLE_MORPHOGENESIS	-0.350683	-1.18006	0.111111	0.294104	62	34	SMARCD3,HEYL,PTCD2,UBE4B,SOX4,FGFR2,TNNC1,TPM1,FKBP1A,HEY1,PPP1R13L,PKP2,GATA4,ZFPM2,NRG1,RXRA,DSP,RBPJ,HEG1,HIF1A,SMAD7,GATA3,TGFBR3,GRHL2,JAG1,MED1,GSK3A,SEMA3C,FOXC1,ISL1,PROX1,TNNT2,NOTCH1,CPE
GO_NEGATIVE_REGULATION_OF_EPITHELIAL_TO_MESENCHYMAL_TRANSITION	-0.41687	-1.17913	0.242424	0.295196	23	17	PBLD,FUZ,OVOL2,TRIM62,FOXA1,TGFB2,MAD2L2,NKX2-1,FOXA2,SMAD7,PPP2CA,DAB2IP,STRAP,SDHAF2,VASN,EFNA1,DACT3
GO_ORGANIC_ACID_CATABOLIC_PROCESS	0.461291	1.61069	0	0.29601	205	141	CYP26B1,CYP4F12,CYP4F3,GLS2,LIPE,ASPA,ECI2,AMDHD2,ALDH3A2,FAAH,CPT2,CRYM,MMAA,SLC27A4,GPT,BDH2,ENOSF1,BCKDHB,PCYOX1L,ACAD9,XYLB,CROT,AMACR,ALDH5A1,LPIN3,CRAT,ACAD11,AGXT2L2,GLUL,HIBCH,AMT,BCKDK,ACADSB,PRODH,MTHFS,AFMID,ACADS,ABCD3,CEL,ECH1,ACAD8,IDUA,CRYL1,DBT,DTD1,HMGCL,PEX7,MCCC2,CPT1B,AGPHD1,ACADM,HADH,GCSH,ALDH4A1,SHMT1,SLC27A2,ALDH7A1,HSD17B4,DLST,AADAT,CCBL1,SESN2,MTRR,ACAA1,ECI1,NUDT19,DLD…
GO_CIRCADIAN_RHYTHM	-0.286008	-1.17823	0.0714286	0.296404	137	92	PPARGC1A,SERPINE1,ATP7B,TNFRSF11A,TIMELESS,SREBF1,FAS,NRIP1,CREM,HNRNPU,HDAC2,CDK4,OGT,RBM4B,AHR,TYMS,SRD5A1,HNRNPD,PER2,BTBD9,NCOA2,RAI1,CSNK1D,PPP1CA,HDAC1,MTA1,PER3,KDM5A,HNRNPR,PML,SYNCRIP,TP53,THRAP3,CLOCK,LGR4,ZFHX3,ATF5,NAGLU,RORB,CREB1,CPT1A,PRKCDBP,NONO,JUND,HEBP1,NPAS2,MLL,GSK3B,CRY1,RBM4,ADK,NCOR1,DBP,CRY2,SIRT1,PRMT5,TOP1,EGR3,AHCY,ARNTL,ARNTL2,EP300,ATF4,USP2,SETX,HDAC3,MYBBP1A,CSNK1…
GO_EXTRACELLULAR_MATRIX_DISASSEMBLY	-0.315615	-1.17655	0.241379	0.299283	76	43	LAMA3,KIF9,WASH1,SH3PXD2B,ADAM15,FLOT1,ENG,CAPNS1,SPP1,FN1,MMP15,CTSL1,LCP1,CAPN1,GSN,CTSL2,LAMC1,CD44,MMP16,MMP10,CDH1,TIMP2,KLK7,BSG,TIMP1,HSPG2,ADAM10,CAPN2,FURIN,BMP1,ADAM8,LAMB3,LAMC2,FBN1,MMP14,CAPG,NOXO1,EXOC8,HTRA1,MMP1,CTSS,CTSK,MMP7
GO_POSITIVE_REGULATION_OF_LYMPHOCYTE_DIFFERENTIATION	-0.326678	-1.17551	0.208333	0.300724	80	46	IL7R,IL7,TGFBR2,CD74,GLI2,GLI3,SYK,IL12A,CD46,RLTPR,ANXA1,ADA,PNP,GAS6,IL4R,LGALS9,FLT3LG,STAT5B,AXL,PRKCZ,AP3B1,PPP2R3C,XBP1,AP3D1,RASGRP1,PRDM1,ITPKB,EGR3,ATP11C,GATA3,IL6,ADAM8,PCID2,MMP14,BAD,IL15,RARA,NKAP,CD83,RIPK2,ZBTB1,TNFSF9,SART1,TGFB1,IL23A,HLX
GO_PH_REDUCTION	-0.365025	-1.17507	0.225806	0.301305	39	30	ATP6V1F,ATP6V0E2,GPR89A,CLN6,ATP6V1C2,CLCN3,RAB38,ATP6V1B2,ATP6V1B1,CLIC4,ATP6V0D1,TCIRG1,PPT1,ATP6V0A1,ATP6V1C1,RAB20,CLN5,ATP6V0E1,RAB7A,ATP6V0C,ATP6V1H,ATP6AP1,CLN3,ATP6V1G1,ATP6V0A2,ATP6V1A,ATP6V1D,ATP6V1E1,ATP6V0B,SLC17A7
GO_CELLULAR_RESPONSE_TO_INTERFERON_GAMMA	-0.522278	-1.85346	0	0.302047	122	67	MT2A,JAK2,SLC26A6,GBP2,TRIM68,CCL20,STAT1,SP100,TRIM21,TRIM62,IRF3,TRIM25,HLA-DRB1,TLR3,TRIM22,GAPDH,GBP1,IRF7,LGALS9,IRF9,IRF5,PML,SYNCRIP,CCL24,OAS2,TRIM26,HLA-F,OASL,NCAM1,CIITA,HLA-DPA1,CD44,TRIM31,TRIM34,JAK1,EPRS,MID1,RPL13A,TRIM8,CD58,DAPK1,IFNGR1,OAS3,CAMK2G,PRKCD,ASS1,TRIM5,OAS1,IFI30,HLA-E,EDN1,HLA-C,B2M,TRIM38,IRF1,HLA-A,CAMK2D,IRF2,DAPK3,IFNGR2,CCL5,ICAM1,IRF6,CCL2,CCL22,HLA-DPB1,HLA-…
GO_CELLULAR_RESPONSE_TO_KETONE	-0.535511	-1.86596	0	0.302047	73	50	PRKAA1,DCPS,HNRNPU,FECH,ATP2B1,ROCK2,GAS6,CASP9,ADCY6,SRD5A1,SMYD3,NDOR1,AQP1,KLF2,FN1,PRKCE,GNAI1,HMBS,AACS,ADCY3,TFAP4,AKT1,GNB1,ACACA,HNRNPK,PRKAA2,PTGER2,FOXO1,CBX3,PTGER4,ASS1,PPARG,EP300,CDC5L,AIFM1,IL6,SRC,KLF4,KLF6,AKR1B1,TGFB1,FBXO32,KLF9,ELK1,ERRFI1,CCL5,ADAMTS1,CCL2,ABCG2,MSN
GO_FATTY_ACID_CATABOLIC_PROCESS	0.511244	1.60842	0.012987	0.303095	73	62	CYP4F12,CYP4F3,LIPE,ECI2,ALDH3A2,FAAH,CPT2,MMAA,SLC27A4,BDH2,ACAD9,CROT,AMACR,LPIN3,CRAT,ACAD11,ACADSB,ACADS,ABCD3,CEL,ECH1,ACAD8,PEX7,CPT1B,ACADM,HADH,SLC27A2,HSD17B4,SESN2,ACAA1,ECI1,NUDT19,DECR1,ABCD1,ECHS1,HACL1,ETFB,ETFDH,LPIN1,HADHA,ACOX3,PCCB,ACAD10,PCCA,CPT1A,GCDH,HADHB,PHYH,ETFA,PLA2G15,ACOT8,ACADVL,SCP2,ACOX1,PEX13,SLC25A17,EHHADH,PPARD,LPIN2,IVD,MCEE,MUT
GO_REGULATION_OF_CELLULAR_AMINO_ACID_METABOLIC_PROCESS	-0.315184	-1.17362	0.235294	0.303532	66	53	ODC1,DUOXA1,PSMB8,PSMD5,OAZ2,PSMC5,PSMC1,PSME3,PSMD11,COMT,PSMC3,NQO1,PSMA3,PARK7,PSMA4,PSMD4,PSMD2,PSMB4,PSMF1,PSMB9,PSMD14,PSMB6,PSMA7,PSMB2,PSMD1,PSME2,ATP2B4,PSMB1,APC,PSMD12,PSMD6,PSMA2,GATA3,PSMC6,OAZ1,PSMD3,AZIN1,PSMC2,PSMD8,PSMA6,PSMD13,PSMB5,PSMA1,PSMD7,PSMC4,PSMB10,PSME1,PSMD9,PSMB3,PSMA5,PSMB7,PSMD10,PSME4
GO_REGULATION_OF_SMOOTH_MUSCLE_CELL_MIGRATION	0.571569	1.5514	0.0136986	0.303555	49	37	DOCK4,PLAU,PPARGC1A,TACR1,NDRG4,SERPINE1,IGFBP3,P2RY2,DOCK5,DOCK7,PDGFB,LPAR1,NRP1,SORL1,ITGA2,TPM1,PLXNA1,AGER,APEX1,F3,RAPGEF3,LRP1,HAS2,IGFBP5,SLIT2,HDAC4,PTGER4,CORO1B,SRC,BCL2,ILK,RPS6KB1,PDGFA,TRIB1,PPARD,CAMK2D,CCL5
GO_REGULATION_OF_FATTY_ACID_OXIDATION	0.612587	1.55409	0.056338	0.304906	28	17	PPARGC1A,PDK4,ACACB,DGAT2,IRS1,MLYCD,AKT2,AKT1,TYSND1,CPT1A,PPARG,ACADVL,PPARA,NR4A3,LONP2,MTOR,IRS2
GO_HORMONE_TRANSPORT	-0.343845	-1.172	0.166667	0.306222	78	40	PCLO,SLC16A2,INHBA,CRYM,FZD4,MYO5A,LTBP4,ANXA1,CDK16,ABCC2,SLCO1B1,TBX3,RAB11FIP2,SMAD2,FOXD1,CAMK2G,SNX19,STXBP3,GATA3,IL6,CYB5R4,RAB11B,ACVR2B,RAF1,RAB1A,LYN,SLCO4A1,UBE2Q1,HNF1B,SNAP23,EDN1,GAL,IL1RN,RAB11FIP5,RAPGEF4,ADM,FKBP1B,EIF2AK3,TMF1,VGF
GO_POSITIVE_REGULATION_OF_MUSCLE_TISSUE_DEVELOPMENT	0.575893	1.55361	0.0394737	0.306729	56	33	ADRB2,CYP26B1,PPARGC1A,AKAP6,GJA1,PRKAA1,CDON,CTNNB1,DDX39B,EFNB2,FGFR2,FLOT1,BMP4,MTM1,MKL2,GPC1,PIN1,SHOX2,NRG1,FGF2,RBPJ,MAPK14,CDK1,ARNTL,USP2,BCL2,RPS6KB1,MTOR,CCNB1,HMGCR,GATA6,TGFB1,NOTCH1
GO_T_CELL_RECEPTOR_SIGNALING_PATHWAY	-0.418822	-1.86358	0	0.308149	146	109	MAP3K7,PRKCQ,PSMB8,FYN,PLCG1,RBCK1,PSMD5,RLTPR,PAK1,CACNB3,PLCG2,HLA-DRB1,TNFRSF21,PSMC5,PIK3R2,UBE2N,HRAS,PSMC1,PSME3,IKBKB,PSMD11,PSMC3,MAPK1,PSMA3,RNF31,LAT,TRAF6,RFTN1,THY1,HLA-DPA1,UBE2D1,UBE2D2,SKP1,PSMA4,CUL1,STOML2,CSK,PSMD4,UBB,PSMD2,PSMB4,PIK3R1,PSMF1,PSMB9,PSMD14,PIK3CB,PAK2,PSEN1,PSMB6,PSMA7,PDPK1,PSMB2,PAG1,PSMD1,PSME2,UBE2V1,PIK3CA,PSMB1,SPPL3,PRKD2,PSMD12,DENND1B,TXK,PSMD6,UBA52,PS…
GO_CIRCADIAN_REGULATION_OF_GENE_EXPRESSION	-0.309436	-1.17018	0.148148	0.309029	57	49	PPARGC1A,NRIP1,CREM,HNRNPU,HDAC2,OGT,RBM4B,AHR,PER2,NCOA2,RAI1,CSNK1D,PPP1CA,HDAC1,MTA1,PER3,KDM5A,PML,CLOCK,LGR4,ZFHX3,PRKCDBP,NPAS2,MLL,CRY1,ADK,CRY2,SIRT1,PRMT5,TOP1,ARNTL,ATF4,USP2,MYBBP1A,CSNK1E,PPARA,PPP1CC,GFPT1,PPP1CB,BHLHE40,BHLHE41,HNF1B,PER1,NR1D1,NAMPT,RELB,CCRN4L,ID2,C1orf51
GO_SOMATIC_DIVERSIFICATION_OF_IMMUNE_RECEPTORS	0.54598	1.53583	0.0294118	0.309315	42	33	EXO1,LEF1,MSH3,UNG,BCL11B,POLM,NBN,PMS2P5,PRKDC,MSH2,EXOSC3,MSH6,HMGB1,ERCC1,PMS2P1,PMS2,LIG1,RNF8,POLL,ADAR,MLH1,POLQ,VPRBP,CTNNBL1,LIG4,DCLRE1C,SWAP70,HMGB2,LIG3,HSPD1,RNF168,TCF3,ATM
GO_ER_TO_GOLGI_VESICLE_MEDIATED_TRANSPORT	-0.429868	-1.87843	0	0.309505	167	144	ANK2,NRBP2,DYNC1I1,ANKRD28,TRAPPC6B,SPTBN5,KLHL12,TRAPPC6A,COL7A1,DCTN1,VAPA,DYNC1H1,COG4,LMF1,TEX261,DYNLL2,TRAPPC5,GAS6,COG8,DYNC2H1,STX17,TRAPPC2L,CUL3,VAPB,CTSZ,RAB7L1,DYNC1I2,DYNC2LI1,ATL3,CSNK1D,PROS1,CNIH4,PPP6R3,AREG,TRAPPC9,COPG2,COPZ2,SPTBN2,BCAP29,CTAGE5,ANK1,ERGIC1,CNIH,VAMP7,ARFGAP2,COG2,DCTN2,DYNLL1,TRAPPC1,ZW10,SPTAN1,VAMP4,TRAPPC4,BCAP31,VTI1B,SPAST,TMED10,SPTBN1,CNIH2,DCTN3,SEC22…
GO_REGULATION_OF_COAGULATION	0.507024	1.55605	0.0140845	0.31034	88	50	PLAU,ADRB2,THBD,HPSE,TSPAN8,CAV1,SERPINE1,STXBP5,SYK,PDGFB,PRKCQ,SERPING1,VAV2,EPB49,S100A9,ANXA2,PRKCA,F3,STX2,ENPP4,SERPINB2,PLAT,PROS1,TEC,SERPINE2,APOE,ANXA5,TLR4,FOXA2,PRKG1,PROCR,LBH,F2R,PSEN1,VPS33B,PRKCD,UBASH3B,TXK,TC2N,THBS1,NFE2L2,PDGFA,F2RL1,LYN,FAM46A,ANO6,USF1,ABAT,EDN1,PLAUR
GO_DNA_DEPENDENT_DNA_REPLICATION	0.489355	1.60555	0	0.311389	99	91	SETMAR,POLE2,CCNE2,GINS2,POLA1,RTEL1,BRCA2,MCM5,MCM3,CDC7,MCM6,CCNE1,MCM4,ORC5,GINS4,POLE,BLM,PRIM1,SMARCAL1,PARP3,POLN,PNKP,PCNA,CDC45,RNASEH2A,RAD51,TFAM,MCM10,MCM7,POLG2,C10orf2,GINS3,CDC6,TONSL,HELB,FANCM,POLD2,MCM2,CCDC111,RFC5,GINS1,RFC3,RFC4,POLD1,TIPIN,APITD1,THOC1,LIG1,PARP1,POLD4,RFC2,POLA2,MMS22L,RPA1,POLD3,REV3L,C20orf72,MCMBP,POLQ,TOP2B,ORC2,LIG4,DNA2,RNASEH1,FEN1,RPAIN,ORC1,STRA13,P…
GO_DNA_STRAND_ELONGATION_INVOLVED_IN_DNA_REPLICATION	0.568738	1.55196	0.030303	0.311997	25	24	GINS2,POLA1,GINS4,PRIM1,PARP3,PCNA,RNASEH2A,GINS3,POLD2,GINS1,RFC3,RFC4,POLD1,LIG1,PARP1,POLD4,POLA2,POLD3,LIG4,DNA2,RNASEH1,FEN1,PARP2,LIG3
GO_METANEPHROS_DEVELOPMENT	-0.329135	-1.16824	0.258065	0.312183	81	44	SIX1,BASP1,PKD2,GLI3,RDH10,FRAS1,PDGFB,CTNNB1,GDF11,STAT1,LAMB2,EGR1,BMP4,PKD1,PTCH1,KIF26B,DLG5,NIPBL,LGR4,BMP7,SIX2,EYA1,IRX2,IRX3,FOXJ1,ACAT1,APH1A,CTSH,FOXD1,GATA3,BCL2,SOX9,NF1,WNT7B,FBN1,FMN1,CALB1,HES1,SMAD4,HOXC11,SIX4,ID2,SOX8,ID3
GO_POSITIVE_REGULATION_OF_MUSCLE_CONTRACTION	0.613375	1.6114	0.0131579	0.312307	44	29	PTGS1,TACR1,GPER,CHRM3,NPNT,RNF207,NPPA,RGS2,CTTN,PTGS2,TRPM4,NOS1AP,ITGA2,ADA,NMU,CTGF,SPHK1,HSP90AA1,ATP2A1,EDN2,ADRA1B,TBXA2R,PAWR,F2R,SRF,GSTO1,ATP1A1,ABAT,EDN1
GO_PROTEIN_MATURATION	-0.249828	-1.16722	0.142857	0.313667	265	188	CYFIP2,CASP8,CASP1,RPS27L,CASP7,IFI16,FKRP,IFT172,TSPAN33,GLI3,HTRA2,FAS,PCSK4,CPM,XDH,JAK2,PYCARD,ADAMTS13,RHBDL1,APAF1,APH1B,PIDD,EGLN3,ENPEP,TRADD,IFI27,TNFSF15,GGT1,TESC,LMF1,UQCRC1,TSPAN14,SORL1,KLK6,AGA,IMMP2L,S100A9,ZMPSTE24,MIPEP,GAS6,STUB1,FADD,NOD1,CASP9,DYNC2H1,ROBO1,PARL,CHCHD4,SPPL2B,SEC11C,ISCA1,CASP3,CRADD,SPPL2A,SERPINH1,F3,AFG3L2,DLC1,CTSZ,SPCS3,IFT57,PTCH1,PARP1,BAX,PLAT,PCSK6,P…
GO_CLATHRIN_MEDIATED_ENDOCYTOSIS	0.546427	1.53446	0.028169	0.313808	35	26	SYT12,CLTA,DNM1,OPHN1,SYT1,GRN,FNBP1L,SCRIB,AP2S1,HIP1R,PICALM,HIP1,DENND1A,FCHO2,CLTB,CDK5,AP2M1,AP2B1,AP2A2,INPP5F,PIP5K1C,CANX,AP2A1,STON2,SYNJ1,GPR107
GO_TRANSITION_METAL_ION_TRANSPORT	-0.284398	-1.16677	0.2	0.314317	108	74	SLC40A1,REP15,MFI2,STEAP1,ATP7B,ZP3,SLC39A4,ATP6V1F,CUTC,ATP6V0E2,TRPC1,SCO1,STEAP2,ATP6V1C2,PVRL1,SLC39A6,ATP13A1,SLC39A3,ATOX1,SLC30A9,TFR2,ATP2C2,SLC30A1,SLC39A8,IREB2,TFRC,PICALM,HEPH,TRPC6,TCN2,ATP6V1B2,ATP6V1B1,CLTC,ATP7A,ATP6V0D1,CCS,LMTK2,SLC31A2,TCIRG1,ATP6V0A1,SFXN1,ATP6V1C1,SCO2,ATP6V0E1,SLC39A14,FTH1,ATP6V0C,HFE,ATP6V1H,RAB11B,ATP6AP1,ATP6V1G1,ATP6V0A2,MCOLN1,SLC30A7,SLC11A2,FKBP4,SLC…
GO_RESPONSE_TO_MONOAMINE	0.569881	1.53702	0	0.315128	35	22	ADRB2,PPARGC1A,APLP1,LRRK2,HDAC2,ADCY6,SRD5A1,RNLS,SIN3A,APP,GNB1,HCN3,ABL1,GSK3B,ATP2B4,SLC9A1,NR4A3,ID1,PRKACA,DNM2,PDE4D,SIRT2
GO_LACTATION	0.572355	1.53673	0.0410959	0.316018	41	28	HK2,UPRT,CAV1,ATP7B,DHODH,VDR,CCND1,UMPS,PAM,SLC29A1,XDH,CAD,APRT,STAT5B,AGPAT6,APLN,NCOA1,CREB1,ATP7A,NCOR1,PPAT,HIF1A,VEGFA,USF2,MED1,DDR1,NME1,STAT5A
GO_NEGATIVE_REGULATION_OF_DEVELOPMENTAL_GROWTH	0.477056	1.53311	0	0.317092	84	55	ADRB2,GJA1,ULK2,NKD1,PLAC8,TGFBR2,SEMA4F,WWC3,MAPK11,NRP1,BBS2,BMP4,SEMA6B,SPP1,SEMA6C,PTCH1,PLXNA3,RAI1,SEMA4A,STC2,SEMA3F,WNT3,SEMA4D,STK4,EPHA7,SEMA3A,SEMA3E,FGF13,SEMA4G,FXN,SAV1,CDK5,SPG20,RTN4,TP73,PTK2,SEMA7A,SEMA3B,LGMN,SEMA4B,BCL11A,WWC1,PTEN,SEMA4C,RNF6,NTN1,GSK3A,STK3,RTN4R,SEMA3C,CTDP1,WWC2,GAL,SEMA5A,IFRD1
GO_METAPHASE_PLATE_CONGRESSION	-0.305783	-1.16482	0.2	0.317378	42	41	BRCA2,CHMP6,RRS1,CHMP1B,CHMP1A,CUL3,CHMP4A,VPS4B,CEP55,PSRC1,MLH1,CHMP3,CHMP2A,KIF14,VPS4A,FAM83D,ZW10,CHMP4B,CHMP4C,KIF18A,SEH1L,PINX1,PDCD6IP,CHMP7,CENPF,RAB11A,CDC23,KIFC1,BECN1,CENPE,CHMP2B,KIF2C,CHMP5,KIF22,CCNB1,SPICE1,KPNB1,CDCA8,PIBF1,CDCA5,GEM
GO_NEGATIVE_REGULATION_OF_CELL_DEVELOPMENT	-0.248665	-1.16474	0	0.31754	303	196	SOX2,PBLD,ULK2,ISL2,TBX6,EPHA4,CAV1,NGEF,FUZ,MFI2,SEMA4F,MEIS1,PTN,PBX1,SNAPIN,GFI1,CTDSP1,KIAA0319,GLI3,LGALS1,INPP5J,EFNA5,DICER1,OVOL2,PCM1,NPR2,PAQR3,LPAR1,HDAC2,NRP1,NOTCH3,CTNNB1,GDF11,EPB49,STAT1,EPHB2,DIXDC1,ITM2C,MBP,SORL1,LRP4,TRIM62,SYNGAP1,CDK5RAP2,RCC2,DLX2,ARF6,TSPO,PRPF19,BMP4,ADCY6,PPP3CA,DYNLT1,SEMA6B,NLGN3,RAB7L1,SPP1,SEMA6C,FOXA1,DDX6,PLXNA3,GBP1,KATNA1,PLK2,PAFAH1B1,ZNF706,ACT…
GO_STRAND_DISPLACEMENT	0.581101	1.53976	0.0294118	0.317723	26	24	EXO1,BRIP1,RTEL1,BRCA2,BLM,RAD51AP1,NBN,RAD51,BRCA1,RMI2,RMI1,MRE11A,XRCC3,XRCC2,RAD50,RAD51C,RBBP8,KAT5,PALB2,DNA2,BARD1,WRN,ATM,TOP3A
GO_MUSCLE_CELL_MIGRATION	0.647064	1.53943	0.0701754	0.318458	18	15	PLAU,ITGB3,SIX1,ANXA1,NET1,PLAT,PARVA,ROCK1,ITGB1BP1,AAMP,BIN3,DDR1,NOV,PLEKHO1,SIX4
GO_POSITIVE_REGULATION_OF_VASCULAR_ENDOTHELIAL_GROWTH_FACTOR_PRODUCTION	-0.358318	-1.16305	0.272727	0.319778	26	20	CCBE1,HPSE,SULF2,C5,BRCA1,PTGS2,CYP1B1,C3AR1,ARNT,IL6ST,GATA4,SULF1,ADORA2B,HIF1A,ATF4,ISL1,TGFB1,C3,IL1A,EIF2AK3
GO_VESICLE_TARGETING	-0.493107	-1.85577	0	0.320353	77	66	ANKRD28,TRAPPC6B,KLHL12,TRAPPC6A,COL7A1,CLASP1,SEPT5,TRAPPC5,TRAPPC2L,CUL3,CTSZ,CSNK1D,PPP6R3,MAP4K2,CLASP2,AREG,TRAPPC9,CNIH,SCRIB,TRAPPC1,TRAPPC4,AP1M2,TMED10,CNIH2,PSEN1,NSF,SCFD1,SNAP29,TGFA,PPP6R1,TRAPPC10,TRAPPC3,RAB1B,PPP6C,MCFD2,PREB,TFG,BET1,SEC24C,RAB1A,WIPI1,CTSC,TMED2,GORASP1,NAPA,USO1,SNAP23,TBC1D20,STX5,SEC16A,SEC22B,SEC24B,SEC31A,SEC23IP,GBF1,YKT6,GOSR2,TMED9,GOLGA2,LMAN1,AP1AR,SEC…
GO_REGULATION_OF_P38MAPK_CASCADE	-0.367636	-1.16242	0.15	0.320682	26	21	BMP2,ULK4,XDH,DLG1,EZR,LGALS9,SASH1,PHLPP1,RASGRP1,VEGFA,PRMT1,GADD45A,MAP3K3,DAB2IP,PER1,HSPH1,MAP3K4,PTPN22,GADD45B,GADD45G,ZC3H12A
GO_REGULATION_OF_SEQUESTERING_OF_CALCIUM_ION	0.49964	1.55642	0.0125	0.320746	107	64	ITPR1,NTSR1,AKAP6,CLIC2,ANK2,TPCN2,HAP1,GPER,CORO1A,KIAA1199,PKD2,CAPN3,NOL3,IBTK,PLCG1,TRPC1,MYO5A,PLCG2,CALM3,PTK2B,CALM2,JPH1,SEPN1,BAX,CYBA,PRKCE,ATG5,FKBP1A,TPCN1,JPH3,SLC25A23,CALM1,BDKRB1,EDNRA,ATP1A2,THY1,P2RX7,FGF2,PRKD1,ITPR3,HTT,RASA3,CHERP,ABL1,F2R,SRI,PDPK1,PTPN6,DIAPH1,ASPH,UBASH3B,ITPR2,GSTO1,LYN,JPH2,MCOLN1,DDIT3,PRKACA,ERO1L,CAMK2D,BBC3,TGFB1,PDE4D,FKBP1B
GO_REGULATION_OF_GLUCOSE_TRANSPORT	-0.285878	-1.16226	0.210526	0.320821	100	74	HK2,ENPP1,CLIP3,IRS1,PRKAA1,APPL1,RNASEL,NUP88,LMBRD1,GRB10,NUP155,CREBL2,FAM132A,RTN2,PIK3R2,NUP133,PIK3R3,AKT2,NUPL2,RANBP2,TPR,ASPSCR1,AAAS,PRKCZ,NUP188,OSBPL8,REPIN1,AKT1,NUP35,ARPP19,PRKCI,MARCKS,NUP205,CLTCL1,PTPN11,SEH1L,PIK3R1,TMEM48,RAE1,NUP54,RHOQ,TRIB3,NUP153,NUP93,NUP37,KIAA0528,MAPK14,NUP85,INPP5K,NUP107,NUP160,NFE2L2,RPS6KB1,SIRT6,NR4A3,CAPN10,NUP43,GSK3A,POM121C,IRS2,RAP1A,PEA15,AD…
GO_CELL_CELL_RECOGNITION	0.606131	1.60276	0.0144928	0.322967	60	22	ZP1,CLGN,CORO1A,ATP8B3,ZP3,PCSK4,CATSPER2,SPA17,CCT2,DLG1,POMZP3,CCT4,CCT7,CCT5,UBAP2L,CCT8,B4GALT1,ST6GALNAC6,CCT3,DOCK8,TCP1,OVGP1
GO_CELLULAR_RESPONSE_TO_TOXIC_SUBSTANCE	-0.435935	-1.16027	0.324324	0.32351	25	15	PPP1R9A,OGT,PLA2G4A,CRIP1,HMBS,RAB10,MDM2,HIF1A,SLC9A1,EP300,ABTB2,PINK1,PPP1R15A,CDKN1B,HSPA5
GO_ACTIVATION_OF_INNATE_IMMUNE_RESPONSE	-0.27584	-1.15969	0.0909091	0.324344	204	155	LY96,CASP8,TLR1,DDX58,MAP2K6,IFI16,PGLYRP3,ITGB2,SYK,MAP3K7,PYCARD,MYD88,UNC93B1,PSMB8,FYN,TIRAP,PSMD5,KRAS,PAK1,MAVS,PIK3R4,PLCG2,HMGB1,RPS6KA5,IRF3,FADD,NOD1,IKBKE,IRAK1,TAB3,TLR3,PSMC5,MAPKAPK3,UBE2N,IRF7,PRKCE,HRAS,LGALS9,PSMC1,CTSL1,PSME3,IKBKB,PSMD11,PSMC3,RPS6KA3,SIN3A,MAP3K1,PSMA3,TRAF3,TRAF6,RFTN1,TLR2,TLR4,UBE2D1,UBE2D2,SKP1,TAB1,PSMA4,CUL1,RIPK1,PSMD4,UBB,PSMD2,PSMB4,ITCH,CTSB,CARD9,PS…
GO_RETINOL_METABOLIC_PROCESS	0.58481	1.54069	0	0.324845	29	19	DGAT2,DHRS4,RDH5,ALDH1A2,RDH10,PLB1,BCMO1,ALDH1A3,PNPLA4,RDH14,DGAT1,CYP1B1,RETSAT,ALDH1A1,LRAT,RDH13,DHRS3,RDH11,AKR1C3
GO_POSITIVE_REGULATION_OF_PHOSPHATASE_ACTIVITY	0.634413	1.53048	0.0151515	0.325127	28	17	BMP2,AKAP6,NPNT,PPARGC1B,PPP1R12A,JAK2,ITGA1,ITGA2,CALM3,CALM2,SMAD3,CALM1,RIPK3,PAWR,PPP2R4,VRK3,PPP1R15A
GO_NEGATIVE_REGULATION_OF_PROTEIN_SERINE_THREONINE_KINASE_ACTIVITY	-0.294542	-1.15901	0.142857	0.325225	126	104	PRKAR2A,MAPK8IP1,PKIB,CAV1,DUSP6,SPRED1,DUSP19,KAT2B,RGS2,PYCARD,H2AFY,PAQR3,CDKN2C,DUSP18,SFN,INCA1,SORL1,CBLC,CDK5RAP1,BMP4,DUSP22,AIDA,SPRY2,CDK5RAP3,WNK1,CASP3,PKIG,CUL3,GBA,GPS1,CHORDC1,DUSP4,TFAP4,DUSP14,ZNF675,MEN1,HEXIM2,HEXIM1,BMP7,SPRED2,PTPN1,APOE,PKIA,PRKAR2B,LATS2,HYAL2,YWHAG,LRP5,CDKN1C,ABL1,STK38,FBXO31,PPP2R1A,CEBPA,GSK3B,TP73,DNAJA1,PRKAR1A,GSTP1,PTPN6,SIRT1,DUSP7,PRKCD,NR2F2,APC…
GO_REGULATION_OF_GLIAL_CELL_DIFFERENTIATION	-0.329894	-1.15896	0.206897	0.325271	59	35	BMP2,ZNF488,EPHA4,DICER1,HDAC2,CTNNB1,DLX2,PRPF19,BMP4,TNFRSF21,ATF5,IL6ST,WDR1,SERPINE2,CLCF1,TP73,PRMT5,CDK1,PPARG,MECP2,RHEB,SLC45A3,NF1,ID4,MBD1,MTOR,LIF,RELA,SPINT1,HES1,NKX6-1,SIRT2,DUSP10,NOTCH1,ID2
GO_REGULATION_OF_SYMBIOSIS_ENCOMPASSING_MUTUALISM_THROUGH_PARASITISM	-0.256605	-1.15858	0	0.325874	205	162	FAM125B,LEF1,CAV1,TARBP2,YTHDC2,IFI16,LGALS1,TRIM14,POLR2K,C19orf66,HMGA2,RNASEL,APOBEC3F,ISG15,TIRAP,POLR2A,TRIM35,MX1,ZC3HAV1,PARP10,DDX5,MAVS,LAMP3,VAPA,STAT1,PLSCR1,MRE11A,IFIT1,SNF8,SP100,TRIM21,RSAD2,TRIM62,FAM125A,ISG20,BST2,TRIM25,EXOC7,RDBP,FAM111A,PVRL2,POLR2I,VAPB,DYNLT1,SLPI,HDAC1,TAF11,LGALS9,APOBEC3D,LARP1,PML,TFAP4,ILF3,TH1L,VPS25,APOBEC3G,TRIM6,ADAR,VPS4B,IFITM3,PKN2,SRPK1,IFITM1,…
GO_REGULATION_OF_MAST_CELL_ACTIVATION_INVOLVED_IN_IMMUNE_RESPONSE	-0.378555	-1.15829	0.285714	0.32636	31	21	C12orf4,SYK,SNX4,IL4R,LGALS9,UNC13D,VAMP7,FER,STXBP2,VAMP3,SNX6,ADORA2B,PDPK1,RABGEF1,VAMP8,LYN,HMOX1,FES,RAC2,GAB2,VAMP2
GO_POSITIVE_REGULATION_OF_PROTEIN_SECRETION	-0.256495	-1.15801	0.166667	0.326575	211	121	GJA1,APBB1,GPER,CASP1,VSNL1,SCAMP5,TGFB3,MAPK11,GIPR,GLUL,PLA2G6,SYK,C5,C1QTNF3,JAK2,PYCARD,TCF7L2,PRKCQ,RLTPR,RPH3AL,TRPM4,VTCN1,IL17RA,SOX4,HMGB1,DNM1L,IRF3,PPP3CB,FAM132A,NLGN2,HLA-DRB1,VPS35,EXOC1,GLMN,PRKCE,EZR,IL4R,MYO18A,LGALS9,CARD8,NCL,ATP13A2,AACS,TGFB2,GLUD1,TRIM6,PRKCZ,IL17RB,KCNN4,NLRP2,IL17RC,ARRB1,CADM1,P2RX7,PAEP,OXCT1,VEGFC,VAMP3,HYAL2,XBP1,NR1H2,GSDMD,PPIA,ABL1,RASGRP1,SPTBN1,PH…
GO_REGULATION_OF_PLATELET_ACTIVATION	0.616001	1.55743	0.0149254	0.328902	31	19	ADRB2,THBD,SYK,PDGFB,PRKCQ,EPB49,PRKCA,TEC,SERPINE2,APOE,TLR4,PRKG1,VPS33B,PRKCD,UBASH3B,TXK,PDGFA,LYN,ABAT
GO_NEGATIVE_REGULATION_OF_KINASE_ACTIVITY	-0.248939	-1.15552	0.142857	0.330466	250	186	PRKAR2A,MAPK8IP1,FLRT3,CAMK2N2,SRCIN1,PKIB,CAV1,TARBP2,DUSP6,SPRED1,DUSP19,KAT2B,PIK3IP1,RGS2,PYCARD,H2AFY,IBTK,ZFYVE28,PAQR3,COX11,TRIB2,GMFB,CDKN2C,DUSP18,SFN,TESC,INCA1,SORL1,PKN1,CBLC,CDK5RAP1,DEPTOR,BMP4,DUSP22,AIDA,SPRY2,SMYD3,CDK5RAP3,WNK1,CASP3,RB1,PKIG,CUL3,ZGPAT,DVL1,GBA,PRPSAP1,GPS1,PTK6,MIDN,TAOK3,CHORDC1,RANBP2,DUSP4,TFAP4,MVP,DUSP14,ZNF675,MEN1,TSC2,ADAR,HEXIM2,HEXIM1,NF2,EPHA1,WWTR…
GO_ALCOHOL_BIOSYNTHETIC_PROCESS	-0.284991	-1.15489	0.153846	0.33137	111	83	CHPT1,ACAA2,PCK1,TM7SF2,HSD17B1,SLC44A5,LPIN3,PMVK,LSS,PRKAA1,CHKB,SPHK2,LPCAT2,IMPA2,CACNA1H,LBR,PLCG2,ARV1,SLC27A1,PLA2G4A,CYB5R1,PGP,GBA,FABP5,SGMS1,SLC44A3,AGPAT6,SPHK1,LPIN1,ACER2,PARK7,CYB5R2,MVD,FGF2,PRKAA2,DPAGT1,FDPS,SC5DL,SLC44A1,ACER3,PCYT1A,IMPA1,ABHD3,PEMT,SCP2,ACLY,CYP51A1,CNBP,SPTLC1,SPTLC2,CDS1,EBP,GGPS1,G6PD,SGMS2,GOT1,DHCR7,DHCR24,CEPT1,NSDHL,C14orf1,HMGCR,INSIG2,HSD17B7,FDFT1,L…
GO_TRANSCRIPTION_ELONGATION_FROM_RNA_POLYMERASE_II_PROMOTER	-0.299549	-1.15462	0.166667	0.331902	82	76	GTF2H2,RTF1,SUPT16H,POLR2K,GTF2H3,POLR2A,ELP3,GTF2H4,NCBP1,CDC73,TAF9B,SSRP1,LEO1,ERCC2,ELL2,RDBP,CCNT2,ELP4,POLR2I,THOC7,MNAT1,TAF11,TAF2,TH1L,TBP,GTF2E1,GTF2H5,GTF2A1,TCEB2,TCEB3,POLR2B,CCNH,POLR2L,TCEA1,IKBKAP,POLR2E,TAF1,TAF10,ADRM1,TAF3,POLR2G,CDK9,GTF2A2,SUPT4H1,POLR2D,NCBP2,TCEB1,GTF2B,TAF4B,ERCC3,SETD2,ELL,TAF12,ENY2,ELL3,GTF2E2,TAF5,CCNK,GTF2H1,POLR2F,TAF4,CTDP1,COBRA1,WHSC2,ELP2,GTF2F1,…
GO_REGULATION_OF_MULTICELLULAR_ORGANISM_GROWTH	0.530679	1.5831	0.0232558	0.332393	66	42	ADRB2,VIL1,POU3F2,GAMT,MKKS,PLAC8,GPR21,HTRA2,BBS4,FGFR2,BBS2,AFG3L2,PTCH1,RAI1,EZR,PLS1,STAT5B,AGPAT6,NIPBL,STC2,APP,SGPL1,GHR,CREB1,SOD1,FXN,PTPN11,CELF1,GPAM,CHD7,FTO,HSF1,LGMN,PPIB,PIK3CA,BCL2,ATRN,TNKS2,STAT3,MBD5,STAT5A,CSF1
GO_POSITIVE_REGULATION_OF_CELL_CYCLE_PROCESS	-0.24834	-1.15391	0	0.332808	247	195	SMARCD3,TERF1,PLAGL1,LEF1,PKD2,ANKRD32,PBX1,CCND1,E2F1,CDC7,CNOT8,SFPQ,HMGA2,H2AFY,E2F7,PDGFB,OR2A4,PCNA,PIDD,CDC45,BRCA1,CDK4,WIZ,KIAA1967,CDC6,SFN,PLRG1,TFDP1,CENPV,TFDP2,ROCK2,ANXA1,SOX4,RCC2,RANBP1,ZNF385A,GEN1,XRCC3,PCBP4,AURKB,APEX1,RB1,CUL3,SVIL,CRADD,C2orf29,PLK3,CDK10,MSX2,BAX,MDM4,CASP2,GIPC1,PRKCE,UBE2E2,ARID3A,PLK2,FBXO5,RAD51C,KIF20B,PLCB1,STXBP4,CARM1,PML,KIF23,TPR,CTGF,TP53,VPS4B,U…
GO_TRANSCRIPTION_INITIATION_FROM_RNA_POLYMERASE_II_PROMOTER	-0.26335	-1.15288	0	0.334081	153	126	PPARGC1A,TEAD2,RARB,NR3C2,VDR,THRA,MAML3,GTF2H2,KAT2B,NPPA,POLR2K,GTF2H3,POLR2A,ZNF45,GTF2H4,NOTCH3,NR2F1,TAF9B,NR2C1,NR1H3,MED16,ERCC2,POLR2I,MNAT1,TAF11,TAF2,MED7,NOTCH2,CTGF,CCNC,HNF4A,THRAP3,TBP,GTF2E1,MED4,NR2C2,GTF2H5,MED17,GTF2A1,WWTR1,MED12,POLR2B,CCNH,RXRB,THRB,NR6A1,TEAD4,E2F3,MED24,TCF4,RORB,NR3C1,POLR2L,NR1H2,MED25,POLR2E,TEAD1,SNW1,MED6,RXRA,TAF1,MED20,TAF10,RBPJ,NR2C2AP,MAML2,TAF3,P…
GO_RESPONSE_TO_FUNGUS	-0.36294	-1.1525	0.277778	0.33496	52	18	SYK,IL17RA,S100A9,ATG5,JAGN1,APP,IL17RC,TLR4,COTL1,CARD9,PTX3,IL6,SPON2,MALT1,BCL10,BAK1,TGFB1,ADM
GO_REGULATION_OF_BLOOD_CIRCULATION	0.459151	1.5591	0	0.335948	295	133	DOCK4,PTGS1,ITPR1,ADRB2,BDKRB2,TACR1,GJA1,CLIC2,ANK2,CPS1,PDE5A,SLC1A1,KCNH2,GJA5,ALOX5,GPER,CELF2,CHRM3,SNTA1,CYP2J2,CAV1,THRA,P2RY2,RNF207,SREBF1,DOCK5,KAT2B,PLA2G6,NPPA,RGS2,JAK2,NPR2,GPD1L,CACNB1,CACNA1H,PRKCQ,GAA,PTGS2,TRPM4,CACNB3,ATP2B1,NUP155,NOS1AP,TRPC1,CALM3,ADA,KCNMB4,TPM1,ADCY6,MEF2A,PER2,SCPEP1,TMEM65,CXADR,CALM2,ECE1,TGFB2,YWHAE,SUMO1,CTGF,ADORA1,HSP90AA1,P2RX4,CACNA2D1,ATP2A1,PKP2…
GO_EPITHELIAL_CELL_PROLIFERATION	-0.317037	-1.15125	0.130435	0.337043	89	61	MTSS1,FERMT1,IGFBP4,IGFBP3,CCND1,BTBD10,STAT6,ACVR2A,HMGB1,FGFR2,SCARB1,DLG1,BMP4,NRARP,EPHA2,PTCH1,BAX,C6orf89,AREG,KLK8,LGR4,LOXL2,MAPK1,SIDT2,IGFBP5,COL8A1,EREG,XBP1,BMPR2,PIK3CB,PSEN1,ADK,NCSTN,MKI67,PRKX,IL6,SOX9,BTRC,ITGB1BP1,MAP2K1,RPS6KA1,MED1,ERN1,NOV,MMP14,PPARD,HMOX1,BAD,HNF1B,CEBPB,EHF,MAP2K2,SEMA5A,BCL2L2,NKX6-1,THAP1,TNF,PROX1,FOXN1,IRF6,ID2
GO_REGULATION_OF_STEM_CELL_DIFFERENTIATION	-0.274567	-1.15097	0.0769231	0.337483	113	82	BMP2,PBLD,GLIPR2,LEF1,TGFBR2,FUZ,TGFB3,PHLDB2,AXIN2,OVOL2,HMGA2,TCF7L2,HDAC2,CTNNB1,C10orf54,CLASP1,TRIM62,TGFBR1,ZNF703,EZH2,LTBP3,AGER,FOXA1,ZNF706,CLASP2,TGFB2,TRIM6,COL1A1,WWTR1,BMP7,SMAD3,MAD2L2,BCL9L,GATA4,NKX2-1,FOXA2,N4BP2L2,GCNT2,EIF2AK2,ZFP36L2,KDM2B,SMAD2,SAV1,TGFB1I1,GSK3B,REST,DAG1,CNOT2,SMAD7,YAP1,SOX9,CNOT3,BAMBI,PPP2CA,JAG1,NFE2L2,CNOT1,ELAVL1,DAB2,EPB41L5,ELL3,FAM195B,DAB2IP,HNF1…
GO_REGULATION_OF_LYMPHOCYTE_MEDIATED_IMMUNITY	-0.308065	-1.15094	0.291667	0.337552	114	65	IL7R,C4BPB,ZP3,UNG,STAT6,IL12A,MAP3K7,TRPM4,STX7,C10orf54,EXOSC3,MSH6,HMGB1,RSAD2,PPP3CB,FADD,DUSP22,THOC1,AGER,PVRL2,LAG3,LGALS9,STAT5B,PRKCZ,FZD5,ARRB2,TRAF6,CADM1,RIPK3,P2RX7,CD40,FOXJ1,WHSC1,PAXIP1,RASGRP1,NDFIP1,CLCF1,PTPN6,LAMP1,SUPT6H,HSPD1,GATA3,SERPINB9,PVR,TRAF2,MALT1,APLF,HFE,AP1G1,TNFSF13,BCL6,IL20RB,HLA-E,B2M,ZBTB1,MICA,HLA-A,TAP1,TGFB1,TNF,CEACAM1,SUSD4,C3,IL27RA,IL23A
GO_FATTY_ACID_METABOLIC_PROCESS	0.429142	1.52649	0	0.337569	296	205	PTGS1,PPARGC1A,ELOVL5,CYP4F12,CYP4F3,LIPT2,LIPE,QKI,ALOX5,ACACB,PECR,CYP2U1,ECI2,ALDH3A2,FAAH,ACAA2,PLA2G4B,CPT2,CYP2J2,THEM4,CYP2E1,CYP4V2,ACOT11,MMAA,SLC27A4,ACOT2,BDH2,CD74,ACAD9,LIAS,CBR4,CROT,AMACR,AKR1C2,ALDH5A1,MECR,LPIN3,CRAT,CYP2D6,ACAD11,ALOX15,ACADSB,ECHDC2,PRKAA1,PTGES2,SYK,PAM,ACADS,ABCD3,DECR2,PTPLA,CREM,FADS1,CEL,MGST2,ECH1,ACAD8,HSD17B8,CRYL1,MLYCD,BRCA1,PTGS2,PEX7,CPT1B,ALOXE3,DA…
GO_POSITIVE_REGULATION_OF_ANION_TRANSPORT	0.529647	1.52639	0.056338	0.337914	58	25	NTSR1,ATP8A1,MAP2K6,P2RY2,TNFRSF11A,PLA2G6,SNX4,ABCA7,PLA2R1,P2RX4,VAMP7,RAB3GAP1,APOE,P2RX7,MAPK9,RAB3B,PRELID1,PRKCD,FAM115A,TRIAP1,VAMP8,ABAT,PINK1,EDN1,ARL6IP1
GO_REGULATION_OF_PROTEIN_CATABOLIC_PROCESS	-0.233301	-1.14937	0	0.34026	393	337	RNF217,TNFSF12,GJA1,TERF1,AGAP2,TNFRSF1B,NKD1,LRRK2,MAPK15,C4BPB,ODC1,CAV1,OSBPL7,PPP2R3A,ANAPC4,RNF144A,DYX1C1,MYLIP,PACSIN3,COMMD1,UCHL5,PSMB8,FYN,CDC16,PSMD5,TRIB2,NKD2,KIAA1967,USP25,LAMP3,TLK2,RNF125,GPX1,SNF8,APC2,SORL1,OAZ2,ANXA2,PTK2B,STUB1,NEDD4,GEN1,N4BP1,XRCC3,OPHN1,FBXO22,FAF1,NDUFA13,CDK5RAP3,PKD1,ANAPC2,PDCL3,PTPN3,RB1,CUL3,USP13,PSMC5,GLMN,OS9,SVIP,VPS28,PLK3,UBXN2A,DVL1,GBA,CSNK1D…
GO_REGULATION_OF_POTASSIUM_ION_TRANSPORT	0.529172	1.56628	0.012987	0.340893	83	38	ADRB2,AKAP6,ANK2,KCNH2,PLCB4,AMIGO1,KCNN2,CAV1,RNF207,NPPA,NOS1AP,STK39,PTK2B,DLG1,NEDD4,AGER,RAPGEF3,YWHAE,SUMO1,ADORA1,WWP2,KIF5B,OXSR1,KCNAB2,KCNE3,NEDD4L,AKAP9,CAB39,ATF4,ATP1B3,ANO6,GAL,HBP1,ATP1B1,AKAP7,PRNP,DNM2,VAMP2
GO_NEGATIVE_REGULATION_OF_MAPK_CASCADE	-0.278401	-1.1478	0.125	0.342529	145	114	MECOM,MAPK8IP1,C3orf33,GPER,CAV1,DUSP6,SPRED1,DUSP19,FKTN,RGS2,PAQR3,DUSP18,SORL1,CBLC,ZMYND11,DLG1,BMP4,DUSP22,AIDA,SPRY2,CDK5RAP3,WNK2,GBA,GBP1,EZR,GPS1,TAOK3,PAFAH1B1,DUSP4,DUSP14,ZNF675,MEN1,NF2,PIN1,AKT1,BMP7,SPRED2,CNKSR3,MYC,PTPN1,ARRB1,APOE,LMO3,P2RX7,TLR4,FOXO1,HYAL2,CSK,ITCH,ABL1,STK38,PPP2R1A,GSK3B,TP73,PBK,NCOR1,DNAJA1,LEMD2,SLC9A3R1,DAG1,GSTP1,PTPN6,DUSP7,PRKCD,RNF149,PHB,FOXM1,SYNJ2…
GO_REGULATION_OF_RELEASE_OF_SEQUESTERED_CALCIUM_ION_INTO_CYTOSOL	0.492696	1.52236	0	0.343535	75	47	NTSR1,AKAP6,CLIC2,ANK2,HAP1,GPER,CORO1A,KIAA1199,PKD2,CAPN3,PLCG1,TRPC1,MYO5A,CALM3,PTK2B,CALM2,JPH1,SEPN1,BAX,CYBA,PRKCE,ATG5,FKBP1A,JPH3,CALM1,BDKRB1,EDNRA,ATP1A2,THY1,PRKD1,HTT,ABL1,F2R,SRI,PDPK1,PTPN6,DIAPH1,ASPH,UBASH3B,GSTO1,LYN,JPH2,PRKACA,CAMK2D,TGFB1,PDE4D,FKBP1B
GO_REGULATION_OF_MUSCLE_SYSTEM_PROCESS	0.475981	1.58502	0	0.343548	195	120	DOCK4,PTGS1,ADRB2,PPARGC1A,MYL5,AKAP6,TACR1,CLIC2,ANK2,PDE5A,GJA5,GPER,MYL9,CHRM3,NPNT,CAV1,TNNT3,PDE9A,RNF207,DOCK5,TNNT1,NPPA,RGS2,CTTN,NOL3,PTGS2,AKAP1,TRPM4,NOS1AP,DDX39B,TNNI2,ITGA2,CALM3,ADA,NEDD4,TNNC1,TPM1,PRKCA,PPP3CA,CALM2,SEPN1,PARP1,ANXA6,ECE1,NMU,SUMO1,CTGF,SPHK1,LMCD1,ADORA1,HSP90AA1,P2RX4,ATP2A1,PKP2,PIN1,AKAP13,IL6ST,PLCE1,CALM1,STC1,JUP,EDN2,IGFBP5,ATP1A2,PIK3CG,GATA4,ADRA1B,TBXA…
GO_TISSUE_REGENERATION	0.53469	1.50067	0.0555556	0.346221	52	31	SOX2,PLAU,NINJ2,GJA1,ENO3,PRKCQ,GPX1,KLK6,ANXA1,ADAM15,EZH2,SEPN1,BCL9,NOTCH2,GSN,TEC,SOX15,MTPN,CFLAR,PTPN12,MAPK14,TXK,BIN3,FZD7,NOV,CCNB1,IFRD1,NINJ1,WNT10B,LARGE,NOTCH1
GO_TELOMERE_ORGANIZATION	0.450451	1.49835	0.0227273	0.346777	104	92	HIST1H4I,POLE2,TERF1,CTC1,DCLRE1A,FBXO4,POLA1,RTEL1,BRCA2,POLE,HIST1H4J,PRIM1,PARP3,NBN,HIST1H3D,PCNA,HIST3H3,HIST1H3J,RAD51,PRKDC,HIST1H4A,HIST1H4K,HIST1H4H,MRE11A,POLD2,SP100,TEP1,ERCC1,HIST1H3F,RFC5,RFC3,H3F3B,HIST1H3B,RFC4,XRCC3,POLD1,XRCC6,APEX1,RPA2,LIG1,DKC1,HIST1H4B,HIST1H3G,HIST1H4C,HIST1H3A,RAD50,POLD4,TINF2,SLX4,RFC2,XRCC5,RAD51C,POLA2,NHP2,H3F3A,RPA1,HIST1H4D,PIF1,DCLRE1B,HIST1H3C,SMC…
GO_POSITIVE_REGULATION_OF_CELL_CYCLE_ARREST	-0.285173	-1.14526	0.3	0.346826	85	74	PLAGL1,PKD2,E2F1,CNOT8,HMGA2,E2F7,PCNA,PIDD,BRCA1,SFN,TFDP1,TFDP2,SOX4,ZNF385A,PCBP4,CRADD,C2orf29,PLK3,BAX,MDM4,CASP2,ARID3A,PLK2,CARM1,PML,TP53,UHRF2,TNKS1BP1,MDM2,CNOT10,CHEK2,CNOT6L,RBL2,UBB,MED25,CNOT4,TP73,PPP2R5C,CNOT2,CNOT6,CDK1,CDK2,EP300,UBA52,CNOT7,MYBBP1A,CNOT3,RPS27A,NPM1,PRMT1,TRIAP1,ATM,CNOT1,MUC1,GADD45A,CCNB1,FOXO4,PPP2R5B,CDC25C,DAB2IP,RRP8,CDKN1A,PRKACA,GATA6,AURKA,RBM38,CRLF3,…
GO_EMBRYONIC_HEART_TUBE_DEVELOPMENT	0.500748	1.49833	0.0405405	0.346914	73	43	BMP2,GJA1,CITED2,GJA5,CCDC103,VANGL2,MKKS,NDRG4,PKD2,MEGF8,IFT172,NPHP3,MICAL2,OVOL2,IFT52,CTNNB1,BBS4,IFT122,ENG,IFT57,SETDB2,SUFU,TRAF3IP1,TBX3,SMAD3,MIB1,GATA4,ARL13B,PSEN1,HIF1A,SRF,AHI1,ACVR1,YAP1,STIL,C2CD3,BBS7,MED1,TMED2,FOXC1,HES1,NOTCH1,HHEX
GO_ACID_SECRETION	-0.355216	-1.14471	0.214286	0.347635	66	33	BDKRB2,GLS2,SLC1A1,PPFIA4,SLC6A9,UNC13B,SLC26A6,ANXA1,APBA1,PLA2G4A,GIPC1,SNAP25,SYT1,NMU,RIMS1,STXBP1,ABCC4,SLC9A3R1,PNPLA8,NF1,NMB,STARD10,SLC1A3,GLS,PPFIA1,SLC38A2,PPFIA3,STX1A,VAMP2,RAB3A,SLC17A7,CACNB4,PLA2G1B
GO_GASTRULATION_WITH_MOUTH_FORMING_SECOND	-0.384359	-1.14423	0.241379	0.348376	28	19	AMOT,MEGF8,ACVR2A,RNF2,CTNNB1,PPAP2B,FOXA2,LRP5,LDB1,FRS2,SRF,ZBTB17,ACVR1,LRP6,ACVR2B,ETS2,SMAD4,UGDH,HHEX
GO_REGULATION_OF_I_KAPPAB_KINASE_NF_KAPPAB_SIGNALING	-0.244028	-1.1442	0	0.348399	233	185	PELI2,CASP8,GJA1,EDAR,C8orf4,CASP1,UBE2I,ECM1,IL18R1,LGALS1,CAPN3,C1QTNF3,MAP3K7,NOL3,NEK6,PYCARD,MYD88,PRKCQ,FYN,RBCK1,LPAR1,TIRAP,PTGS2,GPR89A,ZC3HAV1,TRIM59,CTNNB1,MAVS,TRADD,S100A4,VAPA,STAT1,CASP10,TMEM9B,UNC5CL,TRIM62,BST2,IRF3,TRIM25,ZMYND11,TSPAN6,PIM2,FADD,NOD1,FAF1,IKBKE,IRAK1,CC2D1A,RHOC,TLR3,TRIM22,ZFAND6,ZDHHC13,CTH,UBD,UBE2N,PRKCE,PLK2,SECTM1,FKBP1A,FLNA,LGALS9,CARD8,ZNF268,CPNE1,PP…
GO_REGULATION_OF_MULTI_ORGANISM_PROCESS	-0.223485	-1.14389	0	0.348908	470	331	MAP1A,PLAU,MTSS1,LY96,REP15,INHBA,FAM125B,PDE5A,PDK4,DHX58,LEF1,CAV1,SPINK5,TARBP2,DDX58,DAK,YTHDC2,ZP3,PNPO,P2RY2,IFI16,TMEM203,FANCL,FOXP1,LGALS1,HERC5,TRIM14,POLR2K,C19orf66,PLB1,HMGA2,RNASEL,NPR2,SLC25A19,HIST1H3D,APOBEC3F,CHAF1B,CACNA1H,DDX60,FYN,ISG15,NTHL1,HIST1H3J,TIRAP,POLR2A,TRIM35,MX1,ZC3HAV1,PARP10,DDX5,STAT2,MAVS,LAMP3,VAPA,STAT1,FAM13B,SLC35B3,PLSCR1,MRE11A,IFIT1,SNF8,SP100,TRIM21,R…
GO_REGULATION_OF_VASODILATION	0.593148	1.55933	0.030303	0.349089	48	20	ADRB2,GJA1,CPS1,GJA5,GPER,P2RY2,KAT2B,PLA2G6,ADCY6,SCPEP1,ECE1,ADORA1,APLN,F2RL1,HMGCR,PPARD,PTPRM,HMOX1,ADM,P2RY1
GO_REGULATION_OF_WOUND_HEALING	0.497679	1.56808	0	0.349979	126	78	PLAU,ADRB2,THBD,CD109,VIL1,GJA1,HPSE,TSPAN8,CAV1,TGFBR2,SERPINE1,PHLDB2,CAPN3,STXBP5,CASK,SYK,SRSF6,PDGFB,PRKCQ,SERPING1,VAV2,EPB49,CLASP1,ANXA1,HMGB1,S100A9,ANXA2,TNFRSF12A,PRKCA,F3,PPAP2B,STX2,ENPP4,SERPINB2,PLAT,PROS1,PRKCE,HRAS,CLASP2,ARFGEF1,GSN,TEC,SMAD3,HBEGF,SERPINE2,APOE,ANXA5,TLR4,FOXA2,FGF2,PRKG1,SOX15,LBH,F2R,VPS33B,KANK1,PTGER4,PRKCD,UBASH3B,VEGFB,TXK,TC2N,THBS1,RREB1,NFE2L2,PDGFA,F2…
GO_CYCLIC_NUCLEOTIDE_MEDIATED_SIGNALING	-0.34889	-1.14286	0.166667	0.350318	46	30	AKAP6,PCLO,PDE9A,PDE7A,PDE2A,NPR3,DGKQ,ADCY6,EIF4EBP2,NUDT4,RAPGEF3,RAPGEF2,ADCY3,APOE,ADCY7,GUCY1B3,EPHA5,PRKG1,NDUFS4,SLC9A3R1,SOX9,GPR126,KSR1,ADCY9,MAPK7,GAL,RAPGEF4,PDE4D,ADM,EDNRB
GO_DNA_REPLICATION_DEPENDENT_NUCLEOSOME_ORGANIZATION	0.547756	1.49644	0.0133333	0.350876	32	27	HIST1H4I,HIST1H4J,HIST1H3D,CHAF1B,HIST1H3J,HIST1H4A,HIST1H4K,HIST1H4H,ASF1B,CHAF1A,HIST1H3F,HIST1H3B,NASP,HIST1H4B,HIST1H3G,HIST1H4C,HIST1H3A,ASF1A,HAT1,HIST1H4D,HIST1H3C,RBBP4,HIST1H4E,IPO4,HIST1H4L,HIST1H3I,HIST1H3E
GO_ENTRAINMENT_OF_CIRCADIAN_CLOCK_BY_PHOTOPERIOD	-0.388041	-1.14212	0.28125	0.351521	19	18	RBM4B,FBXL3,SIK1,PPP1CA,MTA1,PML,TP53,CRY1,RBM4,CRY2,NR2F6,USP2,PPP1CC,PPP1CB,BHLHE40,PER1,CRTC1,ID2
GO_ENDOTHELIAL_CELL_DEVELOPMENT	-0.344083	-1.14202	0.28	0.351706	45	38	ARHGEF26,CCM2,PDE2A,CTNNB1,PTPRS,GPX1,ENG,RAPGEF3,EZR,RAP2B,TJP1,RAPGEF2,COL18A1,RAP1B,VEZF1,STC1,MYADM,MARVELD2,CLIC4,RAPGEF6,HEG1,MET,MLLT4,RDX,RAB1B,WNT7B,RAP2C,PLOD3,RAB1A,F11R,GSTM3,F2RL1,TJP2,RAP1A,ID1,PDE4D,ICAM1,MSN
GO_SINGLE_FERTILIZATION	0.484757	1.49388	0.047619	0.351848	114	47	ZP1,CLGN,PLCD4,SYT8,ATP8B3,TARBP2,MST1R,ZP3,PCSK4,CD46,IGSF8,CATSPER2,SPA17,CCT2,TRIM36,MFGE8,STX2,CAST,SPAG1,KDM5B,TUBGCP3,POMZP3,CCT4,SLIRP,PLCB1,CCT7,ADCY3,SERPINA5,WDR48,PARK7,DAZ2,GLRB,TRPC6,CCT5,UBE3A,UBAP2L,CCT8,B4GALT1,CCT3,CDK1,TCP1,CD9,OVGP1,HOXA10,HEXB,GNPDA1,SMAD4
GO_REGULATION_OF_SYNAPSE_ASSEMBLY	0.558021	1.572	0	0.353075	79	32	SLITRK6,SIX1,FLRT3,BAI1,AMIGO1,EFNA5,AGRN,EEF2K,LPHN1,PPP1R9A,EPHB2,BAI2,PVRL1,LRRC24,NLGN2,NLGN3,ADNP,CLSTN1,CLSTN3,EPHB3,DKK1,SLITRK4,EPHA7,SRPX2,RAB17,PDLIM5,PTK2,AMIGO3,MECP2,LPHN3,UBE2V2,SIX4
GO_BINDING_OF_SPERM_TO_ZONA_PELLUCIDA	0.646552	1.56703	0.0357143	0.353584	33	17	ZP1,CLGN,ATP8B3,ZP3,PCSK4,SPA17,CCT2,POMZP3,CCT4,CCT7,CCT5,UBAP2L,CCT8,B4GALT1,CCT3,TCP1,OVGP1
GO_PATTERN_RECOGNITION_RECEPTOR_SIGNALING_PATHWAY	-0.263337	-1.14086	0.2	0.353811	109	77	LY96,CASP8,TLR1,DDX58,MAP2K6,PGLYRP3,ITGB2,MAP3K7,MYD88,UNC93B1,TIRAP,MAVS,PIK3R4,IRF3,FADD,NOD1,IKBKE,IRAK1,TAB3,TLR3,MAPKAPK3,UBE2N,IRF7,PRKCE,LGALS9,CTSL1,IKBKB,RPS6KA3,MAP3K1,TRAF3,TRAF6,RFTN1,TLR2,TLR4,UBE2D1,UBE2D2,TAB1,RIPK1,UBB,ITCH,CTSB,SCARA3,UBE2V1,S100A14,LGMN,PIK3C3,CNPY3,IRAK4,UBE2D3,UBA52,HSPD1,LSM14A,BIRC2,MAPKAPK2,TRIM5,RPS27A,CYLD,TAB2,CHUK,TBK1,FAM105B,IFIH1,BCL10,TNIP1,CD14,RE…
GO_CILIUM_ORGANIZATION	0.452091	1.59394	0	0.354244	188	138	EHD3,TTC30A,STK36,FAM161A,CCDC103,VANGL2,WDR35,TTC8,TMEM17,ONECUT2,CDC14A,MKKS,TTC30B,FUZ,TMEM67,MKS1,LAMA5,ABLIM1,BBS1,CCDC113,IFT172,C5orf42,CEP164,SSX2IP,RPGR,BBS9,B9D1,INTU,TTC21B,DYX1C1,IFT80,TMEM237,RAB23,PCM1,TTLL1,KIAA1377,MNS1,IQCB1,ABLIM3,TMEM231,CLUAP1,TRIM59,CEP41,BBS4,AZI1,KIF27,IFT46,TTC26,ICK,TMEM107,IFT122,NEK1,TTLL3,CCDC28B,BBS2,DYNC2H1,CEP250,FBF1,PVRL2,IFT74,TCTN2,CEP290,DYNC2L…
GO_REGULATION_OF_MUSCLE_TISSUE_DEVELOPMENT	0.454955	1.50081	0.0106383	0.35445	103	65	ADRB2,CYP26B1,PPARGC1A,SIX1,BMP2,AKAP6,GJA1,LEF1,TGFBR2,MAPK11,CAPN3,PRKAA1,CDON,DDX5,CTNNB1,DDX39B,EFNB2,FGFR2,FLOT1,BMP4,FBXO22,MTM1,DDX17,MKL2,NLN,GPC1,PIN1,LUC7L,SMAD3,IGFBP5,DKK1,SHOX2,NRG1,FGF2,FGF20,SOX15,SAV1,HDAC4,TP73,MTPN,RBPJ,MAPK14,CDK1,CENPF,ARNTL,USP2,BCL2,CSDA,RPS6KB1,NR1D2,MTOR,JPH2,GSK3A,CCNB1,HMGCR,CTDP1,TSC22D3,GATA6,USP19,WNT10B,TGFB1,HDAC9,SIRT2,SIX4,NOTCH1
GO_POSITIVE_REGULATION_OF_SECRETION	-0.256942	-1.14	0	0.354977	370	207	NTSR1,ILDR1,CADPS2,TACR1,GJA1,INHBA,APBB1,GPER,CASP1,VSNL1,MAP2K6,ZP3,SCAMP5,P2RY2,TGFB3,TNFRSF11A,MAPK11,GIPR,GLUL,PLA2G6,STXBP5,UNC13B,SYK,SYTL2,C5,RAB15,C1QTNF3,PLB1,JAK2,PYCARD,TCF7L2,NCS1,CACNA1H,PRKCQ,RLTPR,RPH3AL,TRPM4,ARHGEF7,VTCN1,CLASP1,SNF8,IL17RA,SOX4,HMGB1,S100A9,SEPT5,DNM1L,IRF3,PPP3CB,FAM132A,NLGN2,SNX4,HLA-DRB1,VPS35,ACSL3,EXOC1,GLMN,AQP1,SDC1,CYBA,PRKCE,EZR,ATG5,IL4R,MYO18A,LGALS…
GO_EMBRYONIC_HEART_TUBE_MORPHOGENESIS	0.539302	1.56175	0.027027	0.356475	62	34	GJA1,CCDC103,VANGL2,MKKS,NDRG4,PKD2,MEGF8,IFT172,NPHP3,MICAL2,OVOL2,IFT52,BBS4,ENG,IFT57,SETDB2,SUFU,TBX3,SMAD3,MIB1,GATA4,ARL13B,PSEN1,HIF1A,SRF,AHI1,ACVR1,YAP1,STIL,C2CD3,BBS7,TMED2,HES1,NOTCH1
GO_REGULATION_OF_IMMUNE_EFFECTOR_PROCESS	-0.245896	-1.1391	0.0909091	0.356688	424	269	MAP1A,MTSS1,REP15,IL7R,PDK4,DHX58,C4BPB,C12orf4,SPINK5,TARBP2,DDX58,DAK,ZP3,CD74,PNPO,TGFB3,TMEM203,FANCL,PGLYRP3,UNG,HERC5,STAT6,SYK,IL12A,C5,MAP3K7,CD46,SLC25A19,HIST1H3D,APOBEC3F,CHAF1B,DDX60,FYN,NTHL1,HIST1H3J,SERPING1,C2,C4A,ZC3HAV1,PRKDC,TRPM4,STAT2,STX7,C10orf54,MAVS,FAM13B,SLC35B3,IFIT1,ANXA1,PKN1,EXOSC3,MSH6,HMGB1,RSAD2,BST2,PPP3CB,HIST1H3F,TSPAN6,HIST1H3B,ZNF189,FADD,DUSP22,SNX4,THOC1,A…
GO_POSITIVE_REGULATION_OF_PHAGOCYTOSIS	-0.347363	-1.13854	0.242424	0.357066	46	29	PYCARD,C2,C4A,ITGA2,GAS6,MFGE8,MERTK,AGER,ABCA7,ABR,CYBA,PROS1,BCR,RAB27A,CAMK1D,PTX3,GATA2,LMAN2,PPARG,ITGAV,CD47,F2RL1,ANO6,RAP1A,CALR,DNM2,TNF,C3,CCL2
GO_REGULATION_OF_MRNA_3_END_PROCESSING	-0.37689	-1.13868	0.189189	0.357173	28	27	TNRC6B,NCBP1,CDC73,RNF20,ZC3H14,LEO1,RDBP,PAPOLA,TNRC6C,PABPC1,CTR9,BARD1,POLR2G,CDK9,AHCYL1,NCBP2,EIF2C2,CNOT7,CNOT1,CCNB1,CPEB3,RNF40,SUPT5H,PAF1,CCNT1,BTG2,ZFP36
GO_CELLULAR_COMPONENT_ASSEMBLY_INVOLVED_IN_MORPHOGENESIS	0.423254	1.49464	0	0.357298	246	166	FHOD3,UGT8,EHD3,TTC30A,STK36,ANK2,FAM161A,CCDC103,VANGL2,WDR35,TTC8,TMEM17,ONECUT2,CDC14A,MKKS,TTC30B,FUZ,TMEM67,MKS1,LAMA5,FIG4,ABLIM1,BBS1,CCDC113,TMOD2,IFT172,C5orf42,CEP164,SSX2IP,RPGR,CAPN3,BBS9,B9D1,INTU,DYX1C1,DICER1,IFT80,TMEM237,RAB23,PCM1,TTLL1,KIAA1377,IQCB1,ABLIM3,TMEM231,CLUAP1,OBSL1,KRT8,TRIM59,CEP41,OBSCN,BBS4,KIF27,MYH10,IFT46,TTC26,ICK,NEBL,TMEM107,IFT122,ERCC2,NEK1,TTLL3,CCDC28B…
GO_SMALL_MOLECULE_CATABOLIC_PROCESS	0.427045	1.50832	0	0.357463	328	229	CYP26B1,NTSR1,CYP4F12,ENPP2,CYP4F3,GLS2,HK2,LIPE,ASPA,GALE,SARDH,NUDT18,ECI2,AMDHD2,ALDH3A2,FAAH,ALDH3B2,OXCT2,CPT2,RBKS,CRYM,DAK,GALT,MMAA,SLC27A4,GPT,BDH2,ENOSF1,ALDH3B1,INPP5E,SMPDL3A,BCKDHB,PCYOX1L,ACAD9,XYLB,CROT,AMACR,TRERF1,ALDH5A1,LPIN3,CRAT,ACAD11,AGXT2L2,ENO3,GLUL,HIBCH,CHDH,AMT,BCKDK,ACADSB,PRODH,ALDH1B1,GLYCTK,MTHFS,AFMID,ACADS,ABCD3,ALDOA,PDDC1,FUT10,CEL,IMPA2,ECH1,ACAD8,IDUA,CRYL1,D…
GO_CELLULAR_RESPONSE_TO_INTERLEUKIN_6	-0.394236	-1.13787	0.294118	0.358128	22	15	PPARGC1A,ENTPD2,IL6ST,FER,CTR9,PHB,IL6,SBNO2,GAB1,NFKB1,RELA,STAT3,IL6R,SMAD4,CCL2
GO_CELLULAR_HORMONE_METABOLIC_PROCESS	0.50332	1.5176	0.025	0.359314	104	56	CYP26B1,PPARGC1A,DHRS2,DGAT2,DHRS4,STARD5,FDXR,HSD17B1,AKR1C2,RDH5,ALDH1A2,RDH10,PLB1,CACNA1H,BCMO1,HSD17B8,PLEKHA1,ALDH1A3,SULT1A1,PNPLA4,RDH14,SCARB1,HSD17B4,DGAT1,SRD5A1,CYP1B1,SCPEP1,ECE1,STAT5B,COMT,CYP26A1,HSD17B11,SGPL1,RETSAT,SRD5A3,FDX1,RBP1,ALDH1A1,LRAT,CRABP1,RDH13,FDX1L,TIPARP,HSD17B12,STARD3,DHRS3,RDH11,SCP2,CRABP2,HSD17B14,MED1,HSD17B7,AKR1C1,AKR1C3,AKR1B1,ADM
GO_REGULATION_OF_PROTEASOMAL_PROTEIN_CATABOLIC_PROCESS	-0.250847	-1.13718	0.142857	0.359514	181	161	RNF217,TERF1,LRRK2,CAV1,OSBPL7,RNF144A,DYX1C1,COMMD1,UCHL5,TRIB2,NKD2,KIAA1967,LAMP3,TLK2,RNF125,GPX1,STUB1,GEN1,N4BP1,XRCC3,OPHN1,FBXO22,PKD1,RB1,CUL3,PSMC5,GLMN,SVIP,PLK3,DVL1,GBA,CSNK1D,FBXW7,GIPC1,PLK2,MTM1,FBXO5,UBE2K,PSMC1,PSME3,TPR,SUMO1,KLHL22,PSMC3,RFWD2,USP14,UBQLN2,RHBDF1,MAD1L1,RNF19A,SMC5,PIAS1,RCHY1,AKT1,CSNK1A1,USP5,PSMG2,MDM2,CHFR,HSPBP1,MAD2L2,ZW10,RNF14,PARK7,ARIH1,SMARCC1,GNA12…
GO_RESPONSE_TO_MINERALOCORTICOID	0.558668	1.50185	0.0555556	0.35964	35	23	PTGS1,MAOB,GPER,CCND1,CCNE1,KRAS,ATP2B1,BDH1,CALM3,FOS,CALM2,BAX,FOSB,CTGF,CALM1,RAN,FOSL1,EP300,AIFM1,SRC,JUNB,CDKN1A,EDN1
GO_REGULATION_OF_SYSTEMIC_ARTERIAL_BLOOD_PRESSURE	0.518906	1.50447	0.025641	0.36035	84	42	ADRB2,NTSR1,CYP4F12,TACR1,GJA1,GJA5,NPPA,PDGFB,ENPEP,BBS4,HSD11B2,GAS6,TPM1,ENG,EMP2,WNK1,PLCB3,CTSZ,CYBA,ECE1,RPS6KA2,ADORA1,MME,ADAMTS16,KCNK6,EDN2,PCSK5,NKX2-1,ADRA1B,DDAH1,BMPR2,F2R,PRCP,SLC4A5,ATP6AP2,MECP2,F2RL1,GSK3A,EDN1,PDE4D,SOD2,RASL10B
GO_SYNAPSE_ORGANIZATION	0.498506	1.58571	0	0.36035	145	79	DNER,SLITRK6,FLRT3,PCLO,PCDHGC5,COL4A5,LRRK2,FZD1,SNAPIN,DBNL,PCDHB2,PCDHB16,NFIA,PCDHB9,UNC13B,AGRN,PCDHB3,ZC4H2,CACNB1,CEL,CTNNB1,UTRN,PCDHB14,PCDHB13,CACNB3,LAMB2,MYO5A,RYK,LRP4,PALM,NEDD4,ETV5,NLGN2,AFG3L2,NLGN3,DVL1,PCDHB11,FARP1,CLSTN3,PCDHB6,SNCG,SPTBN2,KLK8,FZD5,PIN1,APP,CHD4,ERBB2,APOE,TNC,GLRB,NRG1,CDH2,SEMA3E,DSCAM,PCDHB10,CDH1,SHANK2,DLG4,ALS2,CDK5,SLC9A6,F2R,NRD1,CHRNB1,PLXND1,FBXO45…
GO_DIENCEPHALON_DEVELOPMENT	0.53464	1.51674	0	0.361916	77	34	SOX2,BMP2,POU3F2,HAP1,LEF1,PTN,GLI2,ALDH1A2,OTX1,NRP1,DUOX2,BMP4,SRD5A1,BAX,UQCRQ,OGDH,NCOA1,RAB3GAP1,NKX2-1,SEMA3A,ZEB2,CDH1,CREB1,BMPR1A,RBPJ,GATA2,LRP6,TBX19,KDM1A,SEMA5A,HES1,ISL1,PITX1,NR4A2
GO_NEGATIVE_REGULATION_OF_STRIATED_MUSCLE_CELL_DIFFERENTIATION	-0.351736	-1.13551	0.285714	0.363002	26	18	BMP2,BHLHA15,EZH2,HDAC1,DKK1,CEACAM5,XBP1,HDAC4,CFLAR,MSX1,HDAC3,NOV,BHLHE41,GSK3A,CTDP1,HDAC5,DAXX,NOTCH1
GO_POSITIVE_REGULATION_OF_CALCIUM_ION_TRANSPORT_INTO_CYTOSOL	0.528048	1.50355	0.0519481	0.363287	52	31	NTSR1,AKAP6,HAP1,GPER,CAV1,KIAA1199,PKD2,CAPN3,PLCG1,TRPC1,CALM3,BMP4,CALM2,BAX,P2RX4,CALM1,BDKRB1,EDNRA,THY1,P2RX7,P2RX5,HTT,ABL1,F2R,SRI,PDPK1,ASPH,GSTO1,JPH2,BAK1,PLA2G1B
GO_PEPTIDE_CROSS_LINKING	0.635696	1.51334	0.0625	0.363614	56	15	SPRR1A,SPRR3,IVL,TGM2,SPRR1B,EVPL,SPRR2D,ANXA1,ABCA7,FN1,TGM1,NDNF,DSP,THBS1,SPRR2E
GO_REGULATION_OF_KERATINOCYTE_PROLIFERATION	0.574392	1.50915	0.030303	0.364505	28	21	CD109,SNAI2,VDR,BCL11B,CASK,INTU,OVOL2,SRSF6,SFN,EFNB2,PTPRK,CDH3,TGM1,STXBP4,HAS2,CTSL2,PRKD1,C1orf172,YAP1,MED1,KLF9
GO_DENDRITIC_CELL_DIFFERENTIATION	0.583572	1.50574	0.0285714	0.365813	33	19	BATF3,CAMK4,DHRS2,TGFBR2,AZI2,GAS6,UBD,LGALS9,AXL,TRAF6,PSEN1,RBPJ,CSF2,F2RL1,LYN,LTBR,TNFSF9,TGFB1,RELB
GO_COLUMNAR_CUBOIDAL_EPITHELIAL_CELL_DIFFERENTIATION	-0.281649	-1.13414	0.227273	0.365935	111	73	SLITRK6,BMP2,RARB,LEF1,MCOLN3,CDX2,FAM20C,TMC1,GLI3,DLX3,B9D1,MYO7A,STRC,HPS6,HOXA5,JAG2,PDZD7,CDK6,WNT11,MYO5A,SOX4,FGFR2,TYMS,BMP4,USP13,FOXA1,PTK6,PLS3,PAFAH1B1,WDR77,NKX3-2,AGPAT6,MEN1,RFX3,SCRIB,SIDT2,GATA4,IL31RA,CDH2,C10orf11,ROS1,SOD1,RAB27A,SAV1,C1GALT1,RXRA,WDPCP,KLF5,PDPK1,RBPJ,SLC9A3R1,PRDM1,HIF1A,BCCIP,RAC1,MREG,HPS4,BCL2,YIPF6,JAG1,CDKN1A,GATA6,SLC4A7,RARG,RARA,C12orf5,SEC24B,HES1,N…
GO_DIGESTION	0.499143	1.48917	0.0136986	0.366136	137	43	SLC15A1,PPARGC1A,HTR3A,VIL1,CAPN8,PBLD,VIPR1,CHRM3,VDR,AKR1C2,SLC26A6,CEL,ENPEP,LMF1,NPR3,SCARB1,CTRL,AQP1,ACO1,EZR,PLS1,NMU,KCNN4,AQP5,P2RX7,SLC5A1,TLR4,MUC13,SLC46A1,LIPH,ZNF830,SOX9,SERPINA3,LDLR,F11R,TJP2,STRAP,COPA,AKR1C1,LIPG,MUC4,GCNT3,PLA2G1B
GO_ONE_CARBON_METABOLIC_PROCESS	0.613576	1.48631	0.0273973	0.368379	37	23	CA12,MAT2A,CA2,CA13,SARDH,DHFR,MTHFS,FPGS,TYMS,SHMT1,SHMT2,MTHFD1,MTHFD1L,AHCYL2,ATPIF1,MAT2B,AHCYL1,CA9,AHCY,MTHFR,MTHFD2L,MTHFD2,CA5B
GO_MULTICELLULAR_ORGANISMAL_MOVEMENT	0.547949	1.50487	0.030303	0.369059	41	24	ITPR1,ADRB2,MB,TNNT3,HIPK2,TNNT1,GAA,TNNI2,TNNC1,HOMER1,IKBKB,HSP90AA1,CLN8,GIGYF2,MYH14,CHRNB1,VTI1A,EEF2,RPS6KB1,CHUK,VPS54,MTOR,DMPK,TCAP
GO_RESPONSE_TO_CORTICOSTERONE	0.623842	1.48317	0.0735294	0.369567	26	15	PTGS1,MAOB,CCND1,CCNE1,ATP2B1,BDH1,CALM3,FOS,CALM2,BAX,FOSB,CALM1,FOSL1,JUNB,CDKN1A
GO_POSITIVE_REGULATION_OF_SMOOTH_MUSCLE_CELL_MIGRATION	0.577362	1.51018	0.0441176	0.371937	30	20	DOCK4,PLAU,P2RY2,DOCK5,DOCK7,PDGFB,LPAR1,NRP1,ITGA2,AGER,F3,RAPGEF3,HAS2,HDAC4,PTGER4,SRC,BCL2,RPS6KB1,CAMK2D,CCL5
GO_NEGATIVE_REGULATION_OF_EPITHELIAL_CELL_PROLIFERATION	0.439108	1.48502	0	0.37197	115	83	SOX2,CD109,SNAI2,MTSS1,PBLD,GJA1,VASH1,CAV1,MCC,PTN,VDR,BRCA2,IFT172,CASK,INTU,IFT80,XDH,IFT52,CDK6,CDC73,SFN,STAT1,EFNB2,FGFR2,TGFBR1,IFT122,DLG1,ROBO1,BMP4,ENG,AGER,PTPRK,RB1,IFT74,IFT57,PTCH1,FBXW7,TINF2,WDR77,TGFB2,PDCD10,MEN1,ATPIF1,ETV4,CTSL2,HRSP12,NFIB,APOE,ATP5A1,SULF1,EREG,KRT4,RUNX3,ATF2,CAV2,CDKN1C,SAV1,C1orf172,PHB2,NR2F2,SYNJ2BP,GATA3,THBS1,TGFBR3,SOX9,NF1,PTEN,AIMP1,MED1,CDKN2B,SPA…
GO_UNSATURATED_FATTY_ACID_METABOLIC_PROCESS	0.471951	1.47942	0.0238095	0.372954	109	65	PTGS1,ELOVL5,CYP4F12,CYP4F3,ALOX5,CYP2U1,FAAH,PLA2G4B,CYP2J2,CYP2E1,CD74,AKR1C2,CYP2D6,ALOX15,PTGES2,SYK,DECR2,FADS1,MGST2,PTGS2,ALOXE3,DAGLA,GGTLC2,GGT1,FADS2,CBR1,HPGD,FADS3,MGLL,HSD17B4,PLA2G4A,CYP1B1,ACAA1,GGT7,LTA4H,C9orf3,PTGR2,ABCD1,SPHK1,GGT6,RNPEPL1,SCD,EDN2,ACSL1,MAPK3,SCD5,TNFRSF1A,ELOVL1,PTGR1,DEGS1,PTGES3,FAAH2,RNPEP,PNPLA8,ACOT8,SCP2,ACOX1,MAPKAPK2,DAGLB,ABCC1,EDN1,AKR1C3,PTGES,PLA2…
GO_RESPONSE_TO_DEXAMETHASONE	-0.379099	-1.13001	0.3	0.373211	33	21	ADRB2,CPS1,HNRNPU,FECH,CASP9,SRD5A1,SMYD3,AQP1,HMBS,TFAP4,FOXO1,CBX3,ASS1,EP300,IL6,EDN1,TGFB1,FBXO32,ERRFI1,CCL2,ABCG2
GO_PHOSPHATIDYLCHOLINE_ACYL_CHAIN_REMODELING	-0.402548	-1.12976	0.275862	0.37365	26	16	PLA2G4B,PLA2G6,LPCAT3,PLB1,LPCAT2,PLA2G16,PLA2G4A,PLA2G12A,MBOAT2,PLBD1,LPCAT4,PNPLA8,DBI,LPCAT1,PLA2G4C,PLA2G1B
GO_REGULATION_OF_ESTABLISHMENT_OF_PROTEIN_LOCALIZATION_TO_PLASMA_MEMBRANE	-0.345951	-1.12949	0.32	0.37425	48	39	VIL1,WNK3,GPER,CLIP3,APPL1,NKD2,BCL2L1,ARF6,DLG1,ITGA3,ARHGEF16,ACSL3,EPHA2,EZR,PLS1,AKT1,PRKCI,KIF5B,LDLRAP1,PKDCC,LYPLA1,CSK,PIK3R1,GNB2L1,RHOQ,STX4,ITGB1,PDPK1,TMBIM1,RHOG,RER1,GOPC,CIB1,CNST,TMEM59,PPP2R5A,PPFIA1,RANGRF,AGR2
GO_REGULATION_OF_CELL_MATURATION	-0.458479	-1.12942	0.294118	0.374366	18	15	TBX6,LRRK2,NPR2,OPA1,KIF14,RAC3,PPP2R1A,GSK3B,RAC1,BCL2,MTOR,GAL,AURKA,SIRT2,EDNRB
GO_REGULATION_OF_CELLULAR_AMIDE_METABOLIC_PROCESS	-0.236383	-1.12842	0	0.376098	354	297	RBMS3,PSTK,QKI,PION,HAP1,TNRC6B,RPS27L,TARBP2,IMPACT,MIF4GD,NANOS1,UPF3A,LARP6,ENC1,DGCR8,PASK,PLA2G6,PRKAA1,CNOT8,DICER1,FAM129A,RGS2,EIF2B3,KIAA0020,CIRBP,DTD1,MTG1,CDK4,NCBP1,RBM4B,BCDIN3D,ICT1,RPS14,DDX39B,SMAD1,SECISBP2,SORL1,ITGA2,SEPSECS,SOX4,SMPD2,S100A9,EEFSEC,EIF5,DROSHA,PTK2B,ZNF385A,EIF2C1,DDX1,MEX3D,CDC123,HNRNPD,IARS2,TIA1,RPS6KB2,PER2,EIF4EBP2,UPF3B,ABCA7,EIF3B,NCOR2,C2orf29,RBM8A,…
GO_POSITIVE_REGULATION_OF_GLIAL_CELL_DIFFERENTIATION	-0.387763	-1.12789	0.269231	0.376647	32	20	BMP2,ZNF488,DICER1,HDAC2,PRPF19,IL6ST,SERPINE2,CLCF1,TP73,PRMT5,PPARG,RHEB,MTOR,LIF,RELA,SPINT1,HES1,NKX6-1,NOTCH1,ID2
GO_POSITIVE_REGULATION_OF_SYNAPSE_ASSEMBLY	0.581284	1.48332	0.0769231	0.377584	61	23	SLITRK6,FLRT3,BAI1,AMIGO1,EFNA5,AGRN,EEF2K,LPHN1,EPHB2,BAI2,LRRC24,NLGN2,NLGN3,ADNP,CLSTN1,CLSTN3,EPHB3,SLITRK4,SRPX2,AMIGO3,MECP2,LPHN3,UBE2V2
GO_LEUKOCYTE_MIGRATION	-0.258507	-1.12692	0.105263	0.378379	259	131	THBD,ITGB3,CD177,CKLF,ITGAX,SLC7A11,CCR1,CAV1,CORO1A,EMR2,CD74,TNFRSF11A,MYH9,ITGB2,SYK,ITGA6,PDGFB,FYN,PLCG1,L1CAM,TRPM4,KRAS,CCL20,GLG1,ITGA1,IL17RA,ANXA1,PPIL2,HMGB1,DAPK2,S100A9,GAS6,ITGA3,MERTK,ESAM,LGALS3,CXADR,FN1,PIK3R2,PROS1,HRAS,SPNS2,EPS8,TGFB2,JAGN1,STAT5B,SLC7A6,CCL24,ITGB7,COL1A1,SLC16A3,ROCK1,PECAM1,SLC16A1,IL17RC,SIRPA,FER,EDN2,PIK3CG,TREM1,CD44,COL1A2,FOXJ1,PROCR,SHC1,PTPN11,GCNT…
GO_STEM_CELL_DIFFERENTIATION	-0.274908	-1.1267	0.230769	0.379002	190	110	SNAI2,BMP2,FZD1,KITLG,LEF1,LAMA5,SEMA4F,RUNX2,HEYL,ALDH1A2,RDH10,OVOL2,HMGA2,CDK6,NRP1,CTNNB1,C10orf54,S100A4,WNT11,STAT1,FGFR2,ADAM15,TGFBR1,ERCC2,MSI2,BMP4,MTF2,SEMA6B,PHACTR4,SEMA6C,FOXA1,ZNF281,MSX2,SETD6,XRCC5,HAS2,HEY1,TGFB2,HNRNPAB,PSMD11,SEMA4A,EFNB1,SEMA3F,WWTR1,LOXL2,WNT3,MAPK1,BMP7,SEMA4D,ETV4,FAM83D,CORO1C,SIX2,EDNRA,NRG1,BCHE,SEMA3A,SEMA3E,ZEB2,SEMA4G,MAPK3,PUM1,BMPR1A,RTN4,GSK3B,RBP…
GO_POSITIVE_REGULATION_OF_SMOOTHENED_SIGNALING_PATHWAY	0.574238	1.4795	0.0895522	0.380743	24	16	STK36,IFT172,EVC,INTU,IFT80,KIF7,DYNC2H1,FOXA1,ULK3,CTNNA1,DISP1,SHOX2,PRRX1,WNT9A,CHSY1,POR
GO_RESPONSE_TO_FIBROBLAST_GROWTH_FACTOR	-0.289349	-1.12522	0.25	0.381541	116	78	SNAI2,FLRT3,CPS1,RUNX2,FGFRL1,SPRED1,POLR2K,FIBP,HYAL1,POLR2A,CTNNB1,NCBP1,FGFR2,TIA1,POLR2I,ESRP1,HNRNPH1,DSTYK,ESRP2,RBFOX2,KDM5B,NDST1,FGFBP1,CTGF,HNRNPM,COL1A1,MAPK1,POLR2B,SPRED2,TNC,CD44,FGF5,FGF2,FGF20,POLR2L,HNRNPA1,HYAL2,PTPN11,MAPK3,UBB,CBL,POLR2E,IQGAP1,FRS3,SHCBP1,POLR2G,FGFR4,FRS2,POLR2D,EGR3,NCBP2,CDC5L,UBA52,SETX,SHOC2,GRB2,ITGB1BP1,RPS27A,PTBP1,RAB14,POLR2F,NR4A1,CEP57,KIF16B,GTF2…
GO_TOLL_LIKE_RECEPTOR_SIGNALING_PATHWAY	-0.302904	-1.12364	0.238095	0.384403	85	62	LY96,CASP8,TLR1,ITGB2,MAP3K7,MYD88,UNC93B1,TIRAP,PIK3R4,IRF3,FADD,IKBKE,IRAK1,TAB3,TLR3,MAPKAPK3,IRF7,PRKCE,LGALS9,CTSL1,IKBKB,RPS6KA3,MAP3K1,TRAF3,TRAF6,RFTN1,TLR2,TLR4,UBE2D1,UBE2D2,TAB1,RIPK1,UBB,CTSB,SCARA3,S100A14,LGMN,PIK3C3,CNPY3,IRAK4,UBE2D3,UBA52,HSPD1,BIRC2,MAPKAPK2,RPS27A,TAB2,CHUK,TBK1,BCL10,TNIP1,CD14,HSP90B1,PIK3AP1,RIPK2,NFKBIA,TNIP2,IRAK2,CTSS,IKBKG,BIRC3,CTSK
GO_REGULATION_OF_HAIR_CYCLE	-0.406556	-1.12357	0.321429	0.384518	22	19	FST,HPSE,TRADD,CDH3,MSX2,TGFB2,CLOCK,NIPBL,MYSM1,ARNTL,PER1,GAL,FA2H,SMAD4,KRT17,WNT10B,TNF,TRPV3,FOXN1
GO_RESPONSE_TO_INTERLEUKIN_6	-0.394217	-1.12306	0.34375	0.385349	26	17	PPARGC1A,ENTPD2,IL6ST,FER,CHI3L1,FOXA2,CTR9,PHB,IL6,SBNO2,GAB1,NFKB1,RELA,STAT3,IL6R,SMAD4,CCL2
GO_NONMOTILE_PRIMARY_CILIUM_ASSEMBLY	0.55581	1.47267	0.0441176	0.386666	23	22	VANGL2,TMEM17,MKKS,FUZ,MKS1,BBS1,IFT80,PCM1,KIAA1377,BBS4,TMEM107,BBS2,CEP250,CSNK1D,ARL13B,CEP89,CC2D2A,DISC1,C2CD3,BBS7,BBS10,PIBF1
GO_GMP_METABOLIC_PROCESS	-0.39821	-1.12194	0.333333	0.387311	20	16	CASK,HPRT1,IMPDH1,DLG1,GMPS,MPP2,GMPR2,DLG4,MPP1,MAGI3,GUK1,IMPDH2,CARD11,TJP2,MPP3,PRTFDC1
GO_NEGATIVE_REGULATION_OF_IMMUNE_RESPONSE	-0.289607	-1.12069	0.315789	0.389642	121	67	FCRLB,IL7R,DHX58,C4BPB,SPINK5,TGFB3,IFI16,PGLYRP3,ALOX15,STAT6,CD46,NMI,NLRC5,SERPING1,C10orf54,GPX1,ANXA1,BST2,NR1H3,PPP3CB,DUSP22,THOC1,LGALS3,ABR,IL4R,LGALS9,TGFB2,ADAR,TYRO3,BCR,FER,ARRB2,FOXJ1,NR1H2,PSMB4,NDFIP1,CUEDC2,RPS19,PTPN6,PPARG,RABGEF1,DNAJA3,SERPINB9,TRAFD1,CD55,HFE,MUL1,TRIM27,PTPN2,LYN,BCL6,RC3H1,HMOX1,IL20RB,HLA-E,MICA,HLA-A,TAP1,TGFB1,TNF,DUSP10,CEACAM1,TNFAIP3,SUSD4,IL27RA,NLR…
GO_MESENCHYMAL_CELL_DIFFERENTIATION	-0.291397	-1.12014	0.0666667	0.390866	134	83	SNAI2,BMP2,KITLG,LEF1,LAMA5,SEMA4F,HEYL,ALDH1A2,RDH10,OVOL2,HMGA2,NRP1,CTNNB1,S100A4,WNT11,STAT1,FGFR2,ADAM15,TGFBR1,BMP4,SEMA6B,PHACTR4,SEMA6C,MSX2,HAS2,HEY1,TGFB2,HNRNPAB,SEMA4A,EFNB1,SEMA3F,WWTR1,LOXL2,MAPK1,BMP7,SEMA4D,FAM83D,CORO1C,SIX2,EDNRA,NRG1,SEMA3A,SEMA3E,ZEB2,SEMA4G,MAPK3,BMPR1A,RTN4,GSK3B,RBPJ,HIF1A,SEMA7A,TRIM28,SEMA3B,MSX1,ACVR1,SEMA4B,TGFBR3,BCL2,SOX9,LRP6,FAM123B,JAG1,SEMA4C,LIMS…
GO_MISMATCH_REPAIR	0.539725	1.47094	0.0441176	0.391807	31	29	EXO1,MSH5,MUTYH,MSH3,XPC,PCNA,MLH3,RNASEH2A,PMS2P5,MSH2,POLD2,MSH6,PMS2P1,PMS2,POLD1,TREX1,RPA2,LIG1,POLD4,PMS1,RPA1,PMS2CL,MLH1,POLD3,ABL1,TP73,SETD2,PMS2P3,TDG
GO_ENDODERMAL_CELL_DIFFERENTIATION	0.528519	1.47365	0.028169	0.391955	40	29	SOX2,LAMA3,INHBA,ITGA7,RTF1,ITGB2,HMGA2,COL7A1,CTNNB1,CDC73,LEO1,FN1,MMP15,LAMB1,COL6A1,ITGB5,NANOG,COL8A1,COL12A1,CTR9,HSBP1,ITGAV,LAMB3,MMP14,HNF1B,ITGA5,GATA6,POU5F1,PAF1
GO_POSITIVE_REGULATION_OF_MULTICELLULAR_ORGANISM_GROWTH	0.604583	1.47029	0.0519481	0.393704	32	19	VIL1,POU3F2,MKKS,GPR21,BBS4,BBS2,EZR,PLS1,STAT5B,NIPBL,GHR,CREB1,CELF1,GPAM,CHD7,HSF1,PPIB,BCL2,CSF1
GO_REGULATION_OF_RECEPTOR_INTERNALIZATION	-0.380025	-1.11849	0.318182	0.394097	37	22	SYK,PLCG2,FLOT1,ANXA2,TBC1D5,UBQLN2,ARRB2,ARRB1,DKK1,DLG4,MTMR2,AHI1,ATAD1,SYNJ2BP,VEGFA,ATXN2,PICK1,SCYL2,CD63,ARF1,SDCBP,PCSK9
GO_PLACENTA_BLOOD_VESSEL_DEVELOPMENT	-0.362702	-1.11713	0.275862	0.396779	28	25	PKD2,OVOL2,PLCD1,PKD1,PLCD3,HEY1,FZD5,AKT1,MAPK1,FBXW8,FOSL1,RBPJ,NR2F2,ARID1A,SOCS3,MAP2K1,HS6ST1,CYR61,TMED2,NSDHL,JUNB,SPINT1,ITGB8,HES1,RBM15
GO_STEROL_BIOSYNTHETIC_PROCESS	-0.344442	-1.11674	0.205882	0.39724	43	33	ACAA2,TM7SF2,PMVK,LSS,PRKAA1,LBR,ARV1,CYB5R1,CYB5R2,MVD,PRKAA2,FDPS,SC5DL,ACLY,CYP51A1,CNBP,EBP,GGPS1,G6PD,DHCR7,DHCR24,NSDHL,C14orf1,HMGCR,INSIG2,HSD17B7,FDFT1,HMGCS1,MVK,SQLE,IDI1,MSMO1,INSIG1
GO_MITOTIC_CYTOKINESIS	-0.359653	-1.11579	0.264706	0.399316	31	27	RASA1,BBS4,MYH10,SNX33,KIF23,CEP55,USP8,GTPBP8,CHMP4B,SPAST,SPTBN1,STAMBP,SNX18,KIF4A,APC,NUSAP1,RHOA,BIN3,CNTROB,CUL7,ANLN,SNX9,CKAP2,PLK1,KIF20A,MITD1,RACGAP1
GO_MAINTENANCE_OF_CELL_NUMBER	-0.271044	-1.11554	0.1	0.399685	132	100	SOX2,VANGL2,PBX1,CDX2,RTF1,POLR2K,RIF1,PCM1,FUT10,POLR2A,CTNNB1,CDC73,DIS3L2,SOX4,LEO1,EZH2,MTF2,POLR2I,DDX6,SETD6,BCL9,MED7,NOTCH2,NIPBL,MED17,EPHA1,MED12,SMC1A,TBX3,POLR2B,EIF4E,NANOG,BCL9L,MED24,SIX2,CDH2,PRRX1,LDB2,FGF2,SMC3,POLR2L,FOXO1,LRP5,LDB1,POLR2E,LIG4,ZFP36L2,SMAD2,BMPR1A,ZCCHC11,CTR9,RBPJ,TRIM8,POLR2G,SKI,POLR2D,HOOK3,SS18,GATA2,PRDM16,YAP1,SOX9,BRAF,EPAS1,CUL4A,JAG1,MED21,ASPM,KLF4,…
GO_INNATE_IMMUNE_RESPONSE	-0.237474	-1.11496	0	0.400931	619	322	LY96,IFNE,RAET1G,HIST1H2BE,RAET1E,GPER,POLR3B,SAMHD1,DHX58,C4BPB,CORO1A,TLR1,DDX58,MST1R,DAK,SLAMF7,IFI35,IFNA1,IFIT5,IFI16,ULBP1,POLR3H,PGLYRP3,CFD,HERC5,TRIM14,SYK,HIST1H2BF,LCN2,POLR3G,C5,MT2A,C19orf66,JAK2,RNASEL,SARM1,CD46,PYCARD,ADAMTS13,MYD88,UNC93B1,POLR3C,SLC26A6,NLRC5,APOBEC3F,DDX60,PSMB8,FYN,ISG15,IFIT2,MAP3K5,XAF1,SERPING1,TIRAP,C2,C1RL,C4A,TRIM35,MX1,ZC3HAV1,GBP2,HIST1H2BJ,HIST1H2BG,…
GO_POSITIVE_REGULATION_OF_CYTOKINE_BIOSYNTHETIC_PROCESS	-0.355369	-1.11435	0.26087	0.401877	58	26	TLR1,SYK,PRKCQ,TIRAP,CCL20,TLR3,GLMN,STAT5B,TRAF6,TLR4,EREG,CD276,CEBPG,THBS1,MAPKAPK2,HSPB1,ZFPM1,TBK1,CARD11,HMOX1,BCL10,RELA,IRF1,BCL3,TNF,IL1A
GO_POSITIVE_REGULATION_OF_INTERLEUKIN_6_PRODUCTION	-0.323235	-1.1126	0.3	0.404596	68	36	TLR1,DDX58,PYCARD,MYD88,TIRAP,HMGB1,NOD1,TLR3,MAPK13,CYBA,LGALS9,NCL,IL17RC,TRAF6,P2RX7,PAEP,TLR2,TLR4,EREG,HYAL2,XBP1,ADORA2B,CARD9,F2R,AKIRIN2,HSPD1,IL6,SPON2,F2RL1,ARHGEF2,RIPK2,IL6R,TNFSF9,ISL1,TNF,TBC1D23
GO_POSITIVE_REGULATION_OF_DEFENSE_RESPONSE	-0.233985	-1.11184	0.125	0.405975	364	234	LY96,CASP8,GJA1,POLR3B,DHX58,TLR1,DDX58,SERPINE1,MAP2K6,ZP3,IFI16,TNFRSF11A,PGLYRP3,ITGB2,SYK,IL12A,POLR3G,MAP3K7,JAK2,PYCARD,MYD88,UNC93B1,POLR3C,NLRC5,DDX60,PSMB8,FYN,TIRAP,PSMD5,PTGS2,ZC3HAV1,PDE2A,KRAS,PAK1,MAVS,GPSM3,PIK3R4,PLSCR1,IL17RA,PLCG2,ITGA2,HMGB1,S100A9,RPS6KA5,IRF3,LRSAM1,FADD,NOD1,PLA2G4A,SNX4,AGER,PVRL2,IKBKE,IRAK1,TAB3,TLR3,PSMC5,MAPKAPK3,MAPK13,CYBA,UBE2N,IRF7,PRKCE,HRAS,LAG3,L…
GO_POSITIVE_REGULATION_OF_RELEASE_OF_CYTOCHROME_C_FROM_MITOCHONDRIA	-0.35041	-1.11129	0.1875	0.406824	28	26	GPER,MFF,PLA2G6,BIK,PYCARD,DNM1L,BMF,BAX,APOPT1,MLLT11,TP53,PDCD5,PPIF,MOAP1,BNIP3,FAM162A,BCL2L11,BAD,PINK1,BAK1,PMAIP1,BID,PLAUR,BBC3,HRK,TNFSF10
GO_PHOTORECEPTOR_CELL_DIFFERENTIATION	-0.340431	-1.11063	0.263158	0.408178	50	28	NKD1,FSCN2,PTN,PPP2R3A,MYO7A,BBS4,AGTPBP1,CEP290,NPHP4,PRKCI,NAGLU,THY1,DSCAM,RORB,RP1,RDH13,IFT140,TOPORS,PRDM1,ARL3,AHI1,VEGFA,SOX9,STAT3,CCDC66,IFT20,ROM1,SOX8
GO_POSITIVE_REGULATION_OF_LEUKOCYTE_DIFFERENTIATION	-0.282125	-1.11012	0.3125	0.408817	131	81	CASP8,CCR1,CA2,IL7R,IL7,KITLG,LEF1,TGFBR2,CD74,GLI2,GLI3,LGALS1,PPARGC1B,SYK,SLC9B2,IL12A,CD46,CTNNBIP1,RLTPR,TMEM64,OGT,TESC,ANXA1,HMGB1,ADA,PNP,GAS6,FADD,AGER,RB1,PRKCA,LGALS3,FOS,IL4R,LGALS9,FLT3LG,STAT5B,AXL,HAX1,PRKCZ,AP3B1,MLL5,ACIN1,TRAF6,CREB1,PPP2R3C,RIPK1,XBP1,AP3D1,RASGRP1,PRDM1,ITPKB,ZBTB46,EGR3,ATP11C,GATA3,IL6,ADAM8,PCID2,TRIB1,ATP6AP1,MMP14,KLF10,BAD,LIF,IL15,RARA,NKAP,CD83,RIPK2,Z…
GO_CILIUM_MORPHOGENESIS	0.427772	1.46543	0.0108696	0.409249	207	155	EHD3,TTC30A,STK36,FAM161A,CCDC103,VANGL2,WDR35,TTC8,TMEM17,ONECUT2,CDC14A,MKKS,TTC30B,FUZ,TMEM67,MKS1,LAMA5,ABLIM1,IFT88,BBS1,CCDC113,IFT172,C5orf42,CEP164,SSX2IP,RPGR,NPHP3,TCTN1,BBS9,B9D1,INTU,TTC21B,DYX1C1,IFT80,TMEM237,RAB23,PCM1,IFT52,TTLL1,KIAA1377,IQCB1,ABLIM3,TMEM231,CLUAP1,C21orf2,TRIM59,CEP41,BBS4,AZI1,KIF27,IFT46,TTC26,ICK,C16orf80,TMEM107,IFT122,NEK1,TTLL3,CCDC28B,BBS2,DYNC2H1,C6orf17…
GO_SIGNAL_TRANSDUCTION_BY_PROTEIN_PHOSPHORYLATION	-0.235403	-1.10844	0.142857	0.412194	404	296	NRG4,MAPK8IP1,C21orf7,KCNH2,LRRK2,RASGEF1A,MAPK15,MARK3,KITLG,CAV1,TGFBR2,MAP2K6,DUSP6,DBNL,MAPK11,SPRED1,IRS1,RASA1,MAP3K12,SYK,SPTBN5,MAP4K1,MAP3K7,RASAL1,KCNH3,JAK2,ACVR2A,RASA2,CCM2,PDGFB,PSMB8,FYN,PAQR3,MAP3K5,STRADB,PSMD5,KRAS,PAK1,SH2D3A,MDFI,SMAD1,MAPK12,PKN1,CALM3,MINK1,SYNGAP1,FGFR2,STK25,MAP3K6,TGFBR1,NEK1,STK39,PTK2B,NOD1,STK10,PAK6,IRAK1,MAPK8IP2,MEF2A,CAMKK2,IL17RD,CUL3,TAB3,PSMC5,M…
GO_REGULATION_OF_PROTEIN_MODIFICATION_BY_SMALL_PROTEIN_CONJUGATION_OR_REMOVAL	-0.211182	-1.1079	0.2	0.413251	280	247	ADRB2,MAGEC2,LRRK2,DCUN1D4,MAPK15,FBXO4,CAV1,CDC14B,CAPN3,ANAPC4,FANCI,RWDD3,CCDC23,SKP2,NMI,COMMD1,PSMB8,FYN,ISG15,BRCA1,CDC16,PSMD5,PARP10,CTNNB1,AIMP2,FEM1A,OGT,RNF20,EGR1,TRIM21,PRMT3,SOX4,TGFBR1,TSPO,PTK2B,STUB1,RASD2,GEN1,N4BP1,XRCC3,FBXO22,APITD1,CDK5RAP3,ANAPC2,PER2,PDCL3,USP4,PSMC5,GLMN,VPS28,UBXN2A,FBXW7,UBE2N,LIMK1,PRKCE,ATG5,MTA1,FBXO5,ANAPC1,FKBP1A,HMG20B,FBXO2,PSMC1,PSME3,PML,TPR,PS…
GO_POSITIVE_REGULATION_OF_PROTEIN_CATABOLIC_PROCESS	-0.238105	-1.10616	0	0.417123	263	231	RNF217,TNFSF12,GJA1,TNFRSF1B,NKD1,LRRK2,MAPK15,C4BPB,CAV1,OSBPL7,PPP2R3A,ANAPC4,RNF144A,MYLIP,PACSIN3,PSMB8,CDC16,PSMD5,TRIB2,NKD2,RNF125,SNF8,APC2,SORL1,OAZ2,PTK2B,STUB1,NEDD4,FBXO22,NDUFA13,CDK5RAP3,ANAPC2,RB1,CUL3,USP13,PSMC5,VPS28,PLK3,DVL1,GBA,CSNK1D,FBXW7,SNX33,EZR,PLK2,EDEM2,FBXO5,ANAPC1,ATG4B,ZNF268,PSMC1,PSME3,SUMO1,PSMD11,CD81,PSMC3,ATXN3,RILP,RFWD2,RNF128,SNX1,UBQLN2,SH3D19,RNF19A,RHBD…
GO_DEVELOPMENT_OF_PRIMARY_SEXUAL_CHARACTERISTICS	-0.258548	-1.10617	0	0.417385	216	128	MGST1,INHBA,BASP1,KITLG,MKKS,CCND1,BRCA2,CSDE1,ARID5B,LFNG,CCNE1,FAS,NRIP1,RDH10,BIK,FZD4,ACVR2A,CENPI,FANCF,PLEKHA1,COL9A3,BCL2L1,MSH2,AHR,RAB13,IMMP2L,ADAM15,ERCC1,TGFBR1,IDH1,FANCG,HSD17B4,NASP,BMP4,SRD5A1,PLA2G4A,TLR3,TFPT,NCOA2,SDC1,BAX,CASP2,REC8,MEA1,KDM5A,TFAP2C,STAT5B,CAPN5,PATZ1,RRM1,MAMLD1,CTNNA1,FNDC3A,PRDX4,WDR48,SGPL1,HNRNPK,CTSL2,WDR19,ACVR1B,NCOA1,ARRB2,ARRB1,GATA4,SLIT2,NKX2-1,ZF…
GO_COFACTOR_TRANSPORT	-0.373141	-1.1052	0.24	0.419166	26	20	MFSD3,SLC25A29,SLC48A1,ABCB6,ABCB7,SLC25A26,P2RX7,SLC33A1,SLC46A1,PPT1,FLVCR2,SLC19A1,FLVCR1,SLC25A42,SLC25A17,SLC25A32,SLC5A6,SLC25A20,SLC19A2,ABCG2
GO_REGULATION_OF_ORGANELLE_ASSEMBLY	-0.255758	-1.10418	0.153846	0.420933	148	128	KIF9,HAP1,LRRK2,KCTD17,FUZ,PIP4K2A,IFT88,TBC1D1,STX18,TBC1D8,FEZ1,TBC1D19,MNS1,BRCA1,SENP6,BBS4,TBC1D16,TBC1D13,CDK5RAP2,LRSAM1,TBC1D5,KIAA1731,FEZ2,CHMP1B,CHMP1A,RBM14,TBC1D3,SGSM3,SDC1,EZR,TBC1D30,ATG5,PLK2,TBC1D22A,MTM1,TBC1D24,TPR,CHMP4A,PIP4K2B,UBQLN2,LCP1,VPS4B,CHMP3,PIP4K2C,CHMP2A,ADAMTS16,GSN,AKAP13,SEPT9,MDM1,CNOT6L,RAB3GAP2,TSG101,RAB3GAP1,EVI5,CHMP4B,CHMP4C,IFT140,VPS11,MAPK9,MAP4,PHF2…
GO_CELLULAR_RESPONSE_TO_DRUG	-0.31979	-1.10389	0.285714	0.421438	67	40	KCNH2,UMPS,PPP1R12A,MT2A,PDE2A,CAD,EFTUD2,PPP3CB,GAS6,AGER,TLR3,PPP3CA,RAPGEF3,QDPR,TP53,ACER2,PPM1F,CHEK2,MYC,TFRC,RBM22,PRKAA2,REST,PPAT,HIF1A,RNF149,EP300,BRAF,NFE2L2,EIF2B5,RAP2A,RAP1A,ANKRD1,EDN1,NME1,PPP1R15A,PDE4A,PRNP,AIM2,CCL2
GO_REGULATION_OF_INTRINSIC_APOPTOTIC_SIGNALING_PATHWAY	-0.278309	-1.10295	0.166667	0.423321	145	115	BDKRB2,SNAI2,MAPK8IP1,LRRK2,CAV1,IVNS1ABP,CD74,HTRA2,PDIA2,SFPQ,NOL3,PYCARD,KIAA1967,BCL2L1,OPA1,GPX1,TAF9B,DAPK2,S100A9,DNM1L,FIS1,ZNF385A,PARL,RAD9A,NDUFA13,TMEM161A,BMF,BAX,FBXW7,ERP29,TP53,AKT1,SKIL,MCL1,HNRNPK,PTPN1,PARK7,RIPK3,CD44,BCLAF1,SOD1,XBP1,BCAP31,UBB,HSPA1A,NONO,PPIF,GNB2L1,TMBIM6,CLU,SLC9A3R1,HIF1A,UBQLN1,SIRT1,TRAP1,GRINA,MSX1,PRKRA,NOC2L,PTTG1IP,USP47,DDX3X,ING2,SERINC3,RRN3,SRC…
GO_PROTEIN_LOCALIZATION_TO_ORGANELLE	-0.204452	-1.10239	0	0.424193	556	481	SYNE1,TXNIP,SIX1,HK2,ANK2,NUP62CL,WDR35,LRRK2,ARFRP1,GPAA1,TSPAN10,MFF,ANKRD32,BRCA2,CEP68,BBS1,TGFB3,TOMM40L,RPS7,TIMM8B,C5orf42,NEDD1,BBS9,ESCO2,VPS13A,GDAP1,SYK,ATP9B,TTC21B,DHX9,PEX1,PARP3,PDIA2,JAK2,CROCC,TOR1A,PCM1,H2AFY,PEX16,TRPS1,ATR,PIH1D1,PAQR3,TIMM10,MTERFD2,PEX10,OBSL1,VPS36,PEX26,NRP1,PDE2A,RPL23A,ZFYVE16,CTNNB1,PEX7,OBSCN,NUP88,BBS4,AZI1,NAGPA,RAB11FIP3,IPO8,PLRG1,VAPA,NUP155,GRIK5…
GO_REGULATION_OF_NATURAL_KILLER_CELL_MEDIATED_IMMUNITY	-0.409647	-1.10178	0.297297	0.425524	35	16	IL12A,PVRL2,LAG3,LGALS9,STAT5B,ARRB2,CADM1,RASGRP1,LAMP1,SERPINB9,PVR,AP1G1,HLA-E,MICA,HLA-A,TAP1
GO_STAT_CASCADE	-0.346409	-1.10147	0.272727	0.426259	50	31	PKD2,JAK2,NMI,STAT2,STAT1,IL28A,AGER,PKD1,PTK6,STAT5B,PIAS1,MAPK1,PTPN1,FER,GHR,IL31RA,MAPK3,CTR9,F2R,CLCF1,STAMBP,IFNAR1,SOCS3,IFNAR2,LYN,LIF,STAT3,IL15,HES1,STAT5A,CCL2
GO_GOLGI_ORGANIZATION	-0.273753	-1.10112	0.235294	0.426902	84	81	SYNE1,LRRK2,ATP8B3,SPTBN5,OBSL1,ARHGEF7,COG4,CLASP1,RAB30,STK25,BHLHA15,DYNC2H1,STX16,STX17,PLK3,RAB7L1,UBXN2A,ATL3,CSNK1D,BCAS3,KIFC3,MYO18A,CLASP2,PDCD10,HACE1,ARFGEF1,COG2,CSNK1A1,FBXW8,YWHAZ,ZW10,ATP8B2,NPLOC4,STX6,PRKD1,VAMP4,UBXN2B,HTT,USP6NL,TMED10,NSFL1C,COG1,GCC2,RAB43,ARHGAP21,TJAP1,PRMT5,GAK,VTI1A,DYM,CDK1,GOLGB1,ATP8B1,RAB2A,PLEKHM2,CDC42,VRK1,CUL7,RAB1A,TMED5,TMED2,VMP1,BLZF1,GORASP1…
GO_NEGATIVE_REGULATION_OF_TRANSCRIPTION_FACTOR_IMPORT_INTO_NUCLEUS	-0.353616	-1.10101	0.347826	0.426994	39	34	PKD2,THRA,C1QTNF3,RAB23,AKAP1,TONSL,MDFI,FAF1,PKD1,PPM1B,SUFU,BMP7,SRI,GSK3B,MXI1,KEAP1,PPM1A,FBXW11,CCDC22,CYLD,G3BP2,NF1,NOV,MTOR,MAPK7,LITAF,CREB3,NFKBIL1,DYRK2,PSMD10,NFKBIB,NFKBIA,NFKBIE,ZC3H12A
GO_ACTIN_FILAMENT_POLYMERIZATION	0.592384	1.46026	0.0833333	0.428099	23	15	VIL1,MSRB2,WASF1,CTTN,JAK2,MICALL2,CORO7,ARPC4,TTC17,COBL,GSN,WASF3,COBLL1,DIAPH1,RAC1
GO_ESTABLISHMENT_OF_PROTEIN_LOCALIZATION_TO_ORGANELLE	-0.237383	-1.09996	0	0.429037	361	315	TXNIP,HK2,NUP62CL,TSPAN10,MFF,BRCA2,TGFB3,TOMM40L,RPS7,TIMM8B,VPS13A,GDAP1,SYK,ATP9B,PEX1,JAK2,H2AFY,PEX16,TRPS1,PIH1D1,TIMM10,MTERFD2,PEX10,VPS36,PEX26,PDE2A,RPL23A,ZFYVE16,CTNNB1,PEX7,NUP88,NAGPA,IPO8,NUP155,PIK3R4,RPS14,TMCO6,SNF8,MTX2,SORL1,IMMP2L,FIS1,DNAJC19,IFT122,TSPO,MIPEP,RANBP1,NEDD4,GNPTAB,CHCHD4,TIMM50,NDUFA13,TOMM34,CSE1L,RPS29,PPP3CA,VPS28,AFG3L2,RPL6,ZFAND6,BMF,PEX3,BAX,NUP133,SPC…
GO_REGULATION_OF_TOLL_LIKE_RECEPTOR_SIGNALING_PATHWAY	-0.313827	-1.09932	0.291667	0.430184	49	36	LY96,CAV1,GFI1,SARM1,TIRAP,FLOT2,HMGB1,RSAD2,FLOT1,NR1H3,TLR3,CYBA,IRF7,WDFY1,LGR4,TYRO3,ARRB2,TLR2,TLR4,BPIFB1,PDPK1,UBQLN1,PELI1,BIRC2,F2RL1,LYN,DAB2IP,CD14,NR1D1,NFKBIL1,PIK3AP1,IRF1,PTPN22,TNFAIP3,SMPDL3B,BIRC3
GO_SYNAPTIC_SIGNALING	0.408597	1.4545	0	0.431303	424	181	SYT12,ADRB2,GRIK4,HTR3A,NTSR1,CADPS2,TACR1,PCLO,SLC1A1,DOC2A,HAP1,DTNA,SYT8,LRRK2,VIPR1,CHRM3,GPR21,GPR176,DNM1,SYTL3,CHRNA5,SYTL1,PPFIA4,ANXA9,CHRM4,SNAPIN,PCDHB2,SLC6A9,TMOD2,PCDHB16,RTN3,SYTL5,CASK,PCDHB9,UNC13B,SYTL2,HTR1D,BRSK1,KCNMB3,SLC29A1,AGRN,PCDHB3,LRFN3,CACNB1,GABRA3,RPH3AL,FLOT2,LPHN1,CTNNB1,PPP1R9A,PCDHB14,CNP,PCDHB13,PTPRS,CACNB3,NAAA,GRIK5,LRFN1,MBP,MYO5A,DNAJC5,MINK1,SEPT5,TSPO,K…
GO_CYTOPLASMIC_SEQUESTERING_OF_PROTEIN	-0.310355	-1.09757	0.444444	0.433949	40	38	HK2,GPAA1,PKD2,THRA,PDIA2,TONSL,MDFI,GRIK5,TSPO,FAF1,PKD1,OS9,FLNA,SUFU,AKT1,YWHAB,SRI,MXI1,HK1,KEAP1,PDIA3,GOPC,CCDC22,ANKRD13C,KDELR1,G3BP2,GET4,KDELR3,PINK1,CREB3,NFKBIL1,LATS1,PSMD10,NFKBIB,KDELR2,NFKBIA,NFKBIE,HSPA5
GO_PROTEIN_O_LINKED_GLYCOSYLATION	-0.267605	-1.09754	0.333333	0.434064	101	69	ADAMTS7,GALNT13,GYLTL1B,ST3GAL3,GALNT12,FKRP,ST3GAL2,FKTN,B3GNT3,ADAMTS13,ISPD,GALNT7,OGT,POMT2,POMT1,TRAK2,MUC16,B3GNT2,GALNT4,ST6GALNAC2,ST6GALNAC4,ST3GAL1,GALNT1,ADAMTSL4,GALNT10,GALNT11,B3GALNT2,POMGNT1,GALNT2,SLC35C2,B3GNT1,TRAK1,TET2,POFUT1,ALG5,MUC13,GALNT5,ST6GAL1,GCNT1,GXYLT1,C1GALT1,DPM2,SGK196,DAG1,POGLUT1,VEGFB,SDF2L1,TET3,THBS1,B3GALTL,ST3GAL4,C1GALT1C1,MUC1,DPM1,SDF2,GALNT6,CFP,POFU…
GO_POSITIVE_REGULATION_OF_VASCULATURE_DEVELOPMENT	-0.260766	-1.09683	0.190476	0.435144	133	81	CCBE1,TNFSF12,CYSLTR2,GPER,TGFBR2,ECM1,SERPINE1,HIPK2,ITGB2,C5,HYAL1,PDGFB,PLCG1,BRCA1,PTGS2,EGR1,HMGB1,PTK2B,ENG,HIF1AN,CYP1B1,PDCL3,PRKCA,F3,RRAS,AQP1,RAPGEF3,CTH,RHOB,RAPGEF2,SPHK1,CCL24,ANGPTL4,C3AR1,AGGF1,EPHA1,MTDH,GATA4,CHI3L1,VEGFC,TBXA2R,FGF2,PRKD1,SRPX2,ANXA3,ERAP1,SASH1,DDAH1,JAK1,CTSH,HIF1A,SIRT1,PDCD6,VEGFB,PRKD2,GATA2,VEGFA,THBS1,HDAC7,HIPK1,HSPB1,CIB1,BTG1,RAP1A,HMOX1,ITGA5,ZNF304,…
GO_VERY_LONG_CHAIN_FATTY_ACID_METABOLIC_PROCESS	0.570321	1.45553	0.0657895	0.436149	29	19	ELOVL5,CYP4F12,SLC27A4,ACOT2,ABCD3,PTPLA,SLC27A2,HSD17B4,ACAA1,ABCD1,ACOT1,SLC27A5,ELOVL1,PTPLB,ACADVL,ACOX1,PTPLAD1,TECR,ELOVL7
GO_NUCLEAR_PORE_ORGANIZATION	-0.399363	-1.09594	0.25	0.436887	15	15	NUP133,TPR,NUP35,NUP205,SEH1L,TMEM48,NUP54,RTN4,NUP153,AHCTF1,NUP93,TMEM33,NUP107,TMEM170A,NUP98
GO_LIPID_OXIDATION	0.467309	1.45294	0.0384615	0.437355	70	55	PPARGC1A,ECI2,ALDH3A2,CPT2,CYP4V2,BDH2,ACAD9,CROT,AMACR,CRAT,ACAD11,ACADSB,PRKAA1,ACADS,ABCD3,ECH1,ACAD8,PEX7,CPT1B,ACADM,HADH,SLC27A2,HSD17B4,SESN2,ACAA1,ECI1,NUDT19,DECR1,ABCD1,ECHS1,HACL1,ETFB,ETFDH,HADHA,ACOX3,ACAD10,CPT1A,GCDH,HADHB,MAPK14,PHYH,ETFA,PPARG,ACOT8,ACADVL,SCP2,ACOX1,PEX13,SLC25A17,EHHADH,PPARD,ADIPOR1,ADIPOR2,POR,IVD
GO_MESODERMAL_CELL_DIFFERENTIATION	0.60711	1.455	0.0285714	0.438187	26	17	ITGB3,INHBA,EYA2,ITGB4,HMGA2,KDM6A,SMAD1,ITGA2,FGFR2,ITGA3,BMP4,SIX2,EYA1,ITGB1,TRIM15,KLF4,KDM6B
GO_CELLULAR_RESPONSE_TO_INSULIN_STIMULUS	-0.26146	-1.09525	0.357143	0.438263	146	114	UCP2,RAB31,PDK4,ENPP1,PDK2,SREBF1,ATP6V1F,BAIAP2L2,KAT2B,IRS1,APPL1,EEF2K,ATP6V0E2,PRKDC,PAK1,OGT,GRB10,MYO5A,RAB13,ATP6V1C2,SRD5A1,APRT,EIF4EBP2,SRSF5,PIK3R2,PARP1,PIK3R3,AKT2,WDTC1,STXBP4,EIF4EBP1,LPIN1,PRKCZ,SLC2A8,AKT1,RAB10,RAB8A,BAIAP2L1,HNRNPK,PRKCI,AP3S1,PTPN1,FER,VLDLR,ATP6V1B2,SHC1,SMARCC1,FOXO1,ATP6V1B1,XBP1,CAV2,YWHAG,PIK3R1,RXRA,RHOQ,TRIB3,ATP6V0D1,SOS1,GPAM,PDPK1,IDE,TCIRG1,PPAT,HIF…
GO_RESPONSE_TO_AMINE	-0.354599	-1.09433	0.388889	0.440099	48	27	CPS1,TRDMT1,UROS,HDAC2,CAD,UROD,HPRT1,ITGA2,CALM3,PPP3CA,CALM2,HMBS,SPHK1,CALM1,SOD1,MAPK9,CTSB,ASS1,CDK1,RRM2B,DDIT3,NME1,HDAC9,PPP1R1B,NR4A2,ICAM1,HNMT
GO_CELL_RECOGNITION	0.460747	1.45626	0.037037	0.442787	148	50	ZP1,CLGN,AMIGO1,PVRL3,EPHA4,CORO1A,ATP8B3,LAMA5,ZP3,MEGF8,PCSK4,NRP1,CATSPER2,SPA17,CCT2,EPHB2,DYNLL2,PVRL1,SCARB1,DLG1,MFGE8,ROBO1,PVRL2,POMZP3,CCT4,CCT7,APP,EPHB3,PECAM1,CADM1,SEMA3A,DSCAM,CCT5,UBAP2L,CCT8,B4GALT1,RTN4,CADM4,ST6GALNAC6,CCT3,PVR,DOCK8,TCP1,SMAGP,OVGP1,CELSR3,PVRL4,SEMA5A,JMJD6,VCAN
GO_REGULATION_OF_INTERLEUKIN_1_SECRETION	-0.390923	-1.09181	0.361111	0.445054	33	18	CASP1,FOXP1,PYCARD,HMGB1,GAS6,LGALS9,CARD8,PML,NLRP2,P2RX7,GSDMD,PTGER4,IFNAR1,TRIM16,PANX1,NLRP1,ZC3H12A,AIM2
GO_INNER_EAR_RECEPTOR_CELL_DEVELOPMENT	0.545599	1.44979	0.0909091	0.448341	35	22	SLITRK6,VANGL2,FZD2,MKS1,TMC1,MYO7A,STRC,PDZD7,PAFAH1B1,SCRIB,NAGLU,CTHRC1,SOD1,WDPCP,SLC9A3R1,RAC1,ATP8B1,SLC4A7,DFNB31,SEC24B,HES1,SDC4
GO_ISOPRENOID_METABOLIC_PROCESS	0.456497	1.44912	0.0384615	0.450692	126	71	CYP26B1,ABCA4,PECR,DGAT2,ALDH3A2,STRA6,CYP2E1,CYP4V2,PDSS1,DHRS4,RDH5,ALDH1A2,PMVK,CYP2D6,HTRA2,RDH10,AGRN,PLB1,ISPD,BCMO1,ALDH1A3,PNPLA4,RDH14,DGAT1,SRD5A1,ADH5,LRP8,CYP1B1,SCPEP1,SDC3,SDC1,LRP1,CYP26A1,GPC1,COQ2,RETSAT,APOE,SRD5A3,MVD,ALG5,GPC6,RBP1,SDC2,ALDH1A1,LRAT,CRABP1,RDH13,NAPEPLD,DPAGT1,FDPS,HSPG2,DPM2,DHRS3,PHYH,RDH11,CRABP2,GGPS1,DPM1,APOM,HMGCR,PPARD,FDFT1,HMGCS1,MVK,RARRES2,AKR1C1,A…
GO_MYELOID_CELL_ACTIVATION_INVOLVED_IN_IMMUNE_RESPONSE	-0.36113	-1.08888	0.3125	0.451155	41	23	SYK,PYCARD,HMGB1,TLR3,PRKCE,VAMP7,STXBP2,LAT,PIK3CG,ANXA3,RASGRP1,GATA2,STXBP3,S100A13,SBNO2,NR4A3,PIK3CD,VAMP8,LYN,SNAP23,MILR1,PI4K2A,VAMP2
GO_NUCLEAR_TRANSCRIBED_MRNA_POLY_A_TAIL_SHORTENING	-0.358412	-1.08879	0.333333	0.451362	25	23	CNOT8,C2orf29,EIF4G1,MLH1,TNKS1BP1,EIF4E,CNOT10,CNOT6L,PARN,CNOT4,PABPC1,PAN3,EIF4A1,PAIP1,CNOT2,CNOT6,CNOT7,CNOT3,CNOT1,EIF4A2,EIF4A3,EIF4B,ZFP36
GO_TELOMERE_MAINTENANCE_VIA_RECOMBINATION	0.531741	1.44293	0.1	0.456011	32	30	POLE2,POLA1,BRCA2,POLE,PRIM1,PCNA,RAD51,POLD2,TEP1,RFC5,RFC3,RFC4,XRCC3,POLD1,RPA2,LIG1,RAD50,POLD4,RFC2,RAD51C,POLA2,RPA1,SMC5,POLD3,SMC6,DNA2,FEN1,WRN,NSMCE2,RFC1
GO_REGULATION_OF_CELL_ACTIVATION	-0.241832	-1.08636	0.111111	0.456638	484	266	ADRB2,THBD,CYP26B1,CAMK4,TACR1,INHBA,PDE5A,ZEB1,IL7R,IL7,SLC7A2,GPER,C12orf4,CAV1,CORO1A,SPINK5,TGFBR2,NFATC2,ZP3,CD74,GLI2,KIAA0922,PGLYRP3,GLI3,UNG,LGALS1,CAPN3,FAS,STAT6,SYK,IL12A,DPP4,MAP3K7,JAK2,CD46,PYCARD,PDGFB,PRKCQ,FYN,TIRAP,RLTPR,FLOT2,PAK1,CTNNB1,C10orf54,VTCN1,EPB49,SHPK,PLSCR1,ANXA1,PKN1,EXOSC3,MSH6,HMGB1,AHR,EFNB2,NR1H3,CCDC88B,ADA,PNP,GAS6,DLG1,FADD,IL28A,BMP4,DUSP22,NRARP,MERTK,SN…
GO_ODONTOGENESIS_OF_DENTIN_CONTAINING_TOOTH	0.474143	1.44494	0.0555556	0.456773	75	47	BMP2,EDAR,CA2,LEF1,ROGDI,LAMA5,RUNX2,GLI2,ITGB4,FAM20C,GLI3,DLX3,BCL11B,ITGA6,JAG2,HDAC2,CTNNB1,LRP4,DLX2,ANKRD11,PVRL1,BMP4,MSX2,BAX,HDAC1,CTNNA1,NF2,BMP7,TRAF6,TNC,FOXO1,PERP,ATF2,BSG,BMPR1A,MSX1,NFIC,LRP6,PPARA,STIM1,ACVR2B,BCL2L11,CNNM4,FOXC1,WNT6,ADM,HTRA1
GO_REGULATION_OF_NITRIC_OXIDE_BIOSYNTHETIC_PROCESS	-0.319095	-1.08378	0.333333	0.46196	53	33	CAV1,PKD2,ITGB2,JAK2,PTGS2,NOS1AP,TSPO,PTK2B,KLF2,AKT2,HSP90AA1,P2RX4,AKT1,TLR4,DDAH2,EGFR,MAPK9,DDAH1,CLU,ATP2B4,PTX3,ASS1,IL6,KLF4,MTOR,HSP90AB1,INSR,EDN1,DNM2,GLA,TNF,ICAM1,ZC3H12A
GO_NEGATIVE_REGULATION_OF_EPITHELIAL_CELL_MIGRATION	-0.303159	-1.08354	0.275862	0.462373	53	36	PBLD,VASH1,MCC,MMRN2,CCDC23,SP100,HMGB1,PFN2,AGER,CSNK2B,PDCD10,MAP2K5,STC1,CORO1C,APOE,SLIT2,PTPRG,SEMA3A,FGF2,NR2F2,SYNJ2BP,PTPN23,THBS1,RHOA,ITGB1BP1,KLF4,PTPRM,DAB2IP,STRAP,MARVELD3,CD63,HDAC5,TACSTD2,TGFB1,NOTCH1,STARD13
GO_NEGATIVE_REGULATION_OF_TRANSMEMBRANE_RECEPTOR_PROTEIN_SERINE_THREONINE_KINASE_SIGNALING_PATHWAY	0.469224	1.44334	0.0326087	0.463282	102	67	FST,CD109,MECOM,PBLD,PEG10,ONECUT2,FZD1,PMEPA1,CAV1,TGFBR2,LTBP1,HIPK2,TGFB3,GLG1,EID2,TGFBR1,STUB1,SMURF2,ENG,CTDSPL2,SMAD6,TRIM33,CHST11,LEMD3,PIN1,SKIL,SMAD3,BCL9L,DKK1,CHRDL1,NKX2-1,SNX6,CAV2,UBB,SMAD2,ABL1,TGFB1I1,SPG20,PDPK1,SIRT1,SKI,SMAD7,SYNJ2BP,PRDM16,ACVR1,UBA52,PPM1A,TGFBR3,BAMBI,RPS27A,SMURF1,TWSG1,ZNF451,ADAM17,NOV,MTMR4,FBN1,STRAP,SNX25,FSTL3,FAM89B,DNM2,TGFB1,VASN,HTRA1,HSPA5,NOTC…
GO_VESICLE_LOCALIZATION	-0.256076	-1.0829	0.375	0.463979	224	165	SYT12,CADPS2,PCLO,SHROOM2,DOC2A,HAP1,SYT8,MKKS,SYTL3,SYTL1,DYNC1I1,SNAPIN,ANKRD28,SYTL5,UNC13B,SYTL2,TRAPPC6B,MYO7A,TOR1A,KLHL12,TRAPPC6A,COL7A1,RPH3AL,LPHN1,CTNNB1,BLOC1S2,BBS4,AP3M2,DCTN1,CLASP1,MYO5A,DNAJC5,SEPT5,TRAPPC5,BBS2,OPHN1,TRAPPC2L,CUL3,CTSZ,STX2,CSNK1D,FYCO1,PPP6R3,PLD2,PAFAH1B1,ACTN4,SNAP25,SYT1,DTNBP1,MAP4K2,CLASP2,KIF23,AREG,TRAPPC9,TRIM9,GRN,SYT17,FNBP1L,PRKCZ,CNIH,VAMP7,SCRIB,VP…
GO_NEGATIVE_REGULATION_OF_CELL_CELL_ADHESION	-0.262315	-1.08142	0.190476	0.467374	138	84	ADRB2,SNAI2,BMP2,PDE5A,LEF1,CD74,KIAA0922,GLI3,JAK2,C10orf54,VTCN1,ANXA1,HMGB1,ZNF703,DLG1,BMP4,DUSP22,NRARP,HLA-DRB1,CASP3,TNFRSF21,GLMN,LGALS3,IL4R,LAG3,LGALS9,MARCH7,MAD1L1,NF2,MAP2K5,MAD2L2,SERPINE2,ERBB2,MYADM,FOXJ1,PRKG1,CDH1,PAWR,ITCH,ABL1,NDFIP1,CD276,ZC3H8,PRKAR1A,PAG1,PTK2,PTPN6,FXYD5,PELI1,PRKCD,SWAP70,GTPBP4,UBASH3B,ASS1,SPINT2,TNFRSF14,RDX,CYLD,PPARA,EPCAM,HFE,CD274,KLF4,PTPN2,EPB41L…
GO_PROTEIN_TARGETING_TO_MEMBRANE	-0.256042	-1.07921	0.333333	0.472099	157	139	EHD3,ANK2,TRAM1L1,RPS7,CHM,PEX16,PEX26,NKD2,RPL23A,TRAM2,NUP155,TESC,RPS14,ANXA2,PALM,GAS6,MYO1C,RPS29,RPL6,PTCH1,PEX3,ATG4B,RPL26L1,PEX5,CHMP4A,ADORA1,RPS23,PEX19,ANK1,PACS2,RPL34,RPL37,RPS2,ICMT,RPL15,RPL13,PRKCI,RAB3IP,SEC63,MICALL1,MYADM,RPS4Y1,ATG4C,CHMP4B,SRP9,RPS26,TAOK2,ATG4A,RPLP0,RPL14,RPL4,SRP14,BSG,PACS1,SPTBN1,NUP54,RPS15,RPL35,SRP72,RPS3A,RPS19,RPL13A,RPS4X,SEC62,PARD3,RPS28,RPS18,R…
GO_PEPTIDYL_PROLINE_MODIFICATION	-0.298885	-1.07882	0.409091	0.472948	57	43	FKBP7,PDIA2,PIN4,P4HA1,EGLN3,LEPRE1,CWC27,PPIL2,FKBP2,FKBP3,FKBP9,PPIL4,LEPREL2,TTC9,FKBP1A,RANBP2,PPIC,FKBP10,PIN1,PPWD1,EGLN2,LEPREL1,FKBP5,PPIA,PPP2R4,PPIF,OGFOD1,FKBP8,PPIB,PPIL3,EGLN1,PPIL1,P4HA2,PPIG,NKTR,FKBP4,PPIH,PPID,P4HB,CRTAP,FKBP14,FKBP1B,FKBP11
GO_POSITIVE_REGULATION_OF_LEUKOCYTE_PROLIFERATION	-0.290274	-1.07831	0.259259	0.473955	136	67	TACR1,IL7,KITLG,CORO1A,NFATC2,ZP3,CD74,SYK,IL12A,CD46,PYCARD,PRKCQ,TIRAP,RLTPR,VTCN1,ANXA1,HMGB1,CCDC88B,ADA,PNP,FADD,AGER,LGALS9,FLT3LG,STAT5B,CD81,EFNB1,ZNF335,IL6ST,TRAF6,HLA-DPA1,CD40,TLR4,ST6GAL1,CD276,GPAM,CLCF1,ADK,PELI1,IL18,DNAJA3,IL6,BCL2,TCF3,CD55,CD274,NCK1,CARD11,LYN,BCL6,IGFBP2,IRS2,CDKN1A,HLA-E,TNFSF13B,DHPS,IL15,ICOSLG,RIPK2,HES1,HLA-A,TNFSF9,CCL5,CSF1,IL23A,HLA-DPB1,PDCD1LG2
GO_ORGANIC_HYDROXY_COMPOUND_CATABOLIC_PROCESS	0.489821	1.4335	0.038961	0.47742	72	45	MAOA,NTSR1,CYP4F12,ENPP2,CYP4F3,MAOB,SARDH,ALDH3B2,ALDH3B1,INPP5E,SMPDL3A,TRERF1,CHDH,ALDH1B1,CEL,IMPA2,SNX17,NUDT3,SCARB1,ALDH7A1,GK5,TPI1,SORD,COMT,SMPD4,APOE,SRD5A3,MTMR2,GPD2,SLC44A1,PLA2G15,INPP5K,PNPLA8,IMPA1,PTEN,SMPD1,CYP24A1,PDXP,AKR1C3,INPP1,SYNJ1,SMPDL3B,SCARF1,ALDH2,CYP27B1
GO_REGULATION_OF_CELL_DIVISION	-0.229681	-1.07648	0.4	0.478173	272	199	TXNIP,L3MBTL1,TERF1,CDC14A,CUL9,PTN,ANKRD32,BRCA2,TGFB3,KNTC1,BLM,INTU,ANAPC4,FAM59A,NEK6,H2AFY,E2F7,PDGFB,OR2A4,OBSL1,CDC16,SUSD2,BBS4,CDC6,SFN,MDK,PDGFC,SDCCAG3,PKMYT1,CENPV,PIK3R4,MSH2,CALM3,KIF11,FGFR2,RANBP1,GEN1,XRCC3,BMP4,AURKB,CHMP1B,CHMP1A,RB1,CUL3,SVIL,PLK3,CALM2,MSX2,PTCH1,GIPC1,PRKCE,FBXO5,KIF20B,PLCB1,RPS6KA2,TGFB2,KIF23,TPR,KLHL22,PRPF40A,VPS4B,MAD1L1,SMC5,PKN2,CHMP3,PIN1,CHMP2A,BMP…
GO_REGULATION_OF_VIRAL_GENOME_REPLICATION	-0.277659	-1.07577	0.375	0.479777	75	65	TARBP2,YTHDC2,IFI16,C19orf66,HMGA2,RNASEL,APOBEC3F,ISG15,MX1,ZC3HAV1,PARP10,DDX5,MAVS,VAPA,PLSCR1,IFIT1,RSAD2,ISG20,BST2,FAM111A,VAPB,SLPI,APOBEC3D,LARP1,ILF3,APOBEC3G,TRIM6,ADAR,IFITM3,PKN2,SRPK1,IFITM1,OASL,EIF2AK2,IFITM2,PPIA,PABPC1,SRPK2,ADARB1,TOP2A,EIF2AK4,PPIB,OAS3,APOBEC3C,DDX3X,INPP5K,BCL2,OAS1,PTPLAD1,RAD23A,CCNK,PPIH,DDB1,PPID,TNIP1,TBC1D20,TRIM38,IL8,STOM,STAU1,TNF,CCL5,PROX1,ZC3H12A,…
GO_CELL_SURFACE_RECEPTOR_SIGNALING_PATHWAY_INVOLVED_IN_CELL_CELL_SIGNALING	0.50611	1.43707	0.0869565	0.48002	71	27	ADRB2,BMP2,LRRK2,CHRNA5,ANXA9,GLI2,SLC29A1,GABRA3,PPP1R9A,GRIK5,TSPO,BMP4,MAPK8IP2,PPP3CA,NLGN3,ADORA1,AKT1,ARRB2,RAB3GAP1,CDK5,GSK3B,CHRNB1,MECP2,GSK3A,DGKI,POU5F1,SLC17A7
GO_REGULATION_OF_EXECUTION_PHASE_OF_APOPTOSIS	-0.355095	-1.07542	0.419355	0.480511	24	17	DFFA,APAF1,BCL2L1,DLC1,RNF34,BAX,FZD3,ENDOG,TP53,RFFL,TP53BP2,BOK,PAK2,AIFM1,RPS3,SIRT2,ZC3H12A
GO_FATTY_ACID_DERIVATIVE_METABOLIC_PROCESS	0.475286	1.43226	0.0246914	0.481935	96	53	PTGS1,CYP4F12,CYP4F3,ALOX5,CYP2U1,FAAH,PLA2G4B,CYP2J2,CYP2E1,CD74,AKR1C2,CYP2D6,ALOX15,PTGES2,SYK,FADS1,MGST2,PTGS2,ALOXE3,DAGLA,GGTLC2,GGT1,GPX1,CBR1,HPGD,MGLL,PLA2G4A,CYP1B1,GGT7,LTA4H,C9orf3,PTGR2,SPHK1,GGT6,RNPEPL1,EDN2,MAPK3,TNFRSF1A,PTGR1,PTGES3,FAAH2,RNPEP,PNPLA8,ACOX1,MAPKAPK2,GPX4,DAGLB,ABCC1,EDN1,AKR1C3,PTGES,PLA2G4C,PLA2G1B
GO_LYTIC_VACUOLE_ORGANIZATION	0.481072	1.43219	0.0365854	0.482207	51	47	SRPX,TMEM175,TPCN2,LRRK2,CORO1A,ZKSCAN4,ACP2,RAB34,MYO7A,ABCA1,ARSB,GAA,CLN6,HOOK2,NAGPA,GNPTAB,MFSD8,LAMTOR1,ZKSCAN3,HOOK1,NAGLU,HPS1,AKTIP,CLN8,P2RX7,VPS11,TPP1,MBTPS1,TFEB,PPT1,RAB20,HOOK3,CLN5,HPS4,FAM160A2,BECN1,RAB7A,LYST,ATP6V0C,RAB14,SYT7,CLN3,CHMP5,TMEM165,VPS18,HEXB,ARF1
GO_POSITIVE_REGULATION_OF_MITOCHONDRIAL_OUTER_MEMBRANE_PERMEABILIZATION_INVOLVED_IN_APOPTOTIC_SIGNALING_PATHWAY	-0.325515	-1.07437	0.291667	0.482543	36	33	CASP8,E2F1,SFN,TFDP1,DYNLL2,BMF,BAX,YWHAE,TP53,PPP1R13B,ATPIF1,DYNLL1,YWHAB,YWHAZ,TP53BP2,YWHAG,YWHAQ,SIVA1,GSK3B,TP73,YWHAH,BCL2,GSK3A,NMT1,PPP3R1,BCL2L11,BAD,BAK1,PMAIP1,ZNF205,BID,PPP3CC,BBC3
GO_PHAGOSOME_MATURATION	0.496981	1.43442	0.0769231	0.482769	38	32	SRPX,RAB31,TMEM175,CORO1A,ATP6V1F,RAB34,MYO7A,ATP6V0E2,ATP6V1C2,RAB32,P2RX7,RAB38,ATP6V1B2,ATP6V1B1,ATP6V0D1,RAB43,TCIRG1,ATP6V0A1,ATP6V1C1,RAB20,ATP6V0E1,RAB7A,ATP6V0C,RAB14,ATP6V1H,SYT7,ATP6V1G1,ATP6V0A2,ATP6V1A,ATP6V1D,ATP6V1E1,ATP6V0B
GO_MYELOID_DENDRITIC_CELL_ACTIVATION	0.62206	1.4319	0.0645161	0.482969	26	15	BATF3,CAMK4,DHRS2,TGFBR2,PYCARD,HMGB1,UBD,TRAF6,PSEN1,RBPJ,CSF2,LTBR,TNFSF9,TGFB1,RELB
GO_CELL_FATE_SPECIFICATION	0.495535	1.43185	0.0519481	0.483023	71	32	SOX2,SIX1,EYA2,ISL2,TBX6,GLI2,GLI3,CDON,NRP1,CTNNB1,PPDPF,APC2,FOXA1,PTCH1,SUFU,NANOG,SIX2,EYA1,FOXA2,PSEN1,ITGB1,FKBP8,RBPJ,MNX1,APC,SOX9,HNF1B,HOXC10,POU5F1,ISL1,NKX6-1,NOTCH1
GO_CYTOKINE_SECRETION	-0.364396	-1.07401	0.30303	0.48339	38	21	FOXP1,ABCA1,VTCN1,HMGB1,PNP,TREM1,TLR2,CHI3L1,TLR4,GPAM,RBPJ,S100A13,GATA3,BTN3A2,TRIM27,RAB1A,F2RL1,LYN,BTN3A1,AIM2,NOTCH1
GO_SECRETORY_GRANULE_ORGANIZATION	-0.367315	-1.07345	0.32	0.484421	27	19	ABCA1,BLOC1S2,ZNF385A,PVRL2,PAFAH1B1,DTNBP1,SERPINE2,RAB38,CREB1,F2R,VPS33B,CASC5,BLOC1S1,LYST,TBPL1,RFX2,TBC1D20,BLOC1S3,TMF1
GO_ENERGY_RESERVE_METABOLIC_PROCESS	-0.276861	-1.07343	0.416667	0.484467	72	45	CPS1,PPP1R3C,GYG2,GAA,AGL,GYS1,PPP1R3E,CALM3,PYGB,PPP1R3D,PHKB,PER2,CALM2,PHKA2,AKT2,PPP1CA,GBE1,AKT1,IL6ST,MYC,CALM1,UGP2,PGM1,UBB,GSK3B,UBA52,PYGL,RPS27A,PPP1CC,GFPT1,PPP1CB,PGM2,PHKG2,STK40,MTOR,GSK3A,PHKA1,STBD1,PYGM,NR1D1,LEPR,PPP1R2,PPP1R3B,EPM2A,GFPT2
GO_RRNA_METABOLIC_PROCESS	-0.221361	-1.07332	0.25	0.484696	255	240	RPP30,ERI2,MRM1,RPS27L,EXOSC2,NOP56,DIS3L,RCL1,RPS7,RRP7A,EXOSC9,CIRH1A,RNASEL,GEMIN4,PIN4,UTP20,RBFA,NOL9,FDXACB1,MTERFD2,MRPS11,RRS1,RPP21,HEATR1,RPL23A,UTP14A,NAT10,EXOSC8,PWP2,MPHOSPH6,RPS14,DIS3L2,WDR12,EXOSC3,MRTO4,BYSL,TFB1M,ISG20,RRP36,MKI67IP,BMS1,DROSHA,METTL15,EMG1,LSM6,FTSJ3,DDX52,MAK16,DKC1,UTP15,RPS29,THUMPD1,RPL6,RPF1,NOL11,EBNA1BP2,FRG1,WDR18,CSNK1D,TSR1,XRN2,NSUN5,RRP7B,NSUN3,RPL…
GO_POSITIVE_REGULATION_OF_RESPONSE_TO_EXTERNAL_STIMULUS	-0.255708	-1.07272	0.5	0.485464	296	162	ADRB2,THBD,LY96,CCR1,DHX58,PIP4K2A,SERPINE1,CXCL5,ZP3,MEGF8,CD74,TNFRSF11A,IL12A,JAK2,PDGFB,DDX60,LPAR1,TIRAP,PTGS2,ZC3HAV1,NRP1,PDE2A,GPSM3,IL17RA,ITGA2,HMGB1,DAPK2,S100A9,LRSAM1,GAS6,PTK2B,NOD1,PLA2G4A,SNX4,AGER,TLR3,PRKCA,F3,MAPK13,FN1,GBA,CYBA,AKT2,TIAM1,ATG5,LGALS9,LARP1,CDK19,STAT5B,PIP4K2B,CCL24,C3AR1,CLOCK,C1QBP,IL17RB,VAMP7,PIP4K2C,BNIP3L,SMAD3,IL6ST,PPM1F,IL17RC,RAB3GAP2,CXCL2,RAB3GAP1,…
GO_KERATINIZATION	0.571119	1.43072	0.0428571	0.486396	50	20	CYP26B1,SPRR1A,SPRR3,IVL,SPRR1B,TMEM79,PPHLN1,ABCA12,EVPL,SFN,SPRR2D,PPL,CDH3,TGM1,KAZN,SHARPIN,KRT16,CDC42,KRT17,SPRR2E
GO_POSITIVE_REGULATION_OF_RESPONSE_TO_EXTRACELLULAR_STIMULUS	-0.287993	-1.07199	0.233333	0.486918	48	38	ADRB2,PIP4K2A,LRSAM1,NOD1,GBA,ATG5,LARP1,PIP4K2B,PIP4K2C,BNIP3L,RAB3GAP2,RAB3GAP1,PARK7,PRKAA2,MAPK3,SNW1,RAB12,HIF1A,SIRT1,RALB,PAFAH1B2,BNIP3,WDFY3,BECN1,AMBRA1,SPTLC1,SPTLC2,ATG7,TBK1,WAC,SCOC,ULK1,PINK1,RIPK2,SUPT5H,SQSTM1,EPM2A,CYP27B1
GO_ACTIVATION_OF_IMMUNE_RESPONSE	-0.227937	-1.07184	0.181818	0.487375	427	260	CYFIP2,LY96,CASP8,WIPF1,C4BPB,TLR1,DDX58,MAP2K6,NFATC2,IFI16,ACTB,PGLYRP3,CFD,PLA2G6,ITGB2,SYK,C5,ARPC1B,MAP3K7,CD46,PYCARD,MYD88,UNC93B1,PRKCQ,PSMB8,FYN,PLCG1,RBCK1,SERPING1,TIRAP,C2,C1RL,C4A,PSMD5,RLTPR,PLEKHA1,KRAS,PAK1,MAVS,CACNB3,VAV2,PIK3R4,PLCG2,HMGB1,RPS6KA5,IRF3,FADD,NOD1,MYO1C,HLA-DRB1,IKBKE,IRAK1,DOCK1,TNFRSF21,TAB3,TLR3,PSMC5,MAPKAPK3,ARPC4,PIK3R2,BAX,UBE2N,IRF7,LIMK1,PRKCE,HRAS,PLD2,…
GO_REGULATION_OF_PEPTIDYL_SERINE_PHOSPHORYLATION	-0.259793	-1.0716	0.352941	0.487947	118	77	BDKRB2,IFNE,IL11,CAV1,MLXIPL,IFNA1,INPP5J,PRKAA1,DOCK7,GPD1L,PAQR3,PAK1,EPB49,OGT,NSD1,PFN2,CREBL2,GAS6,SPRY2,SMYD3,RASSF2,RAPGEF3,BAX,AKT2,TRIM6,PDCD10,CAPRIN2,HAX1,TXN,AKT1,PPM1F,CNKSR3,MAD2L2,STK4,BCAR3,ARRB2,ARRB1,PARK7,DKK1,IFNA13,CD44,PRKD1,ARAF,AKAP9,GNB2L1,GSK3B,ATP2B4,PIK3CA,SMAD7,PRKD2,BAG4,VEGFA,INPP5K,IL6,BCL2,BRAF,NCK1,CDC42,RICTOR,TBK1,RAF1,AXIN1,PINK1,LIF,BAK1,FNIP2,LATS1,FNIP1,CAM…
GO_RIBOSOME_BIOGENESIS	-0.215775	-1.07157	0	0.488107	308	290	RPP30,ERI2,MRM1,RPS27L,EXOSC2,NOP56,DIS3L,RCL1,RPS7,RRP7A,EXOSC9,CIRH1A,DDX31,GTPBP10,RNASEL,GEMIN4,PIN4,UTP20,SDAD1,RBFA,MINA,NOL9,ZNF658,ZNHIT6,FDXACB1,MTERFD2,MRPS11,NIP7,RRS1,RPP21,MTG1,HEATR1,RPL23A,UTP14A,NAT10,EXOSC8,NUP88,SETD4,PWP2,MPHOSPH6,ORAOV1,RPS14,DIS3L2,WDR12,EXOSC3,MRTO4,BYSL,TFB1M,ISG20,RRP36,MRPS7,BMS1,DROSHA,EFTUD1,METTL15,EMG1,LSM6,NLE1,FTSJ3,DDX52,MAK16,DKC1,UTP15,RPS29,THUM…
GO_INFLAMMATORY_RESPONSE_TO_ANTIGENIC_STIMULUS	-0.387214	-1.0709	0.395833	0.489732	27	15	BDKRB2,HMGB1,HLA-DRB1,PNMA1,IL31RA,RASGRP1,RBPJ,HMGB2,AHCY,GATA3,KDM6B,IL20RB,TNF,ICAM1,NOTCH1
GO_REGULATION_OF_MEMBRANE_LIPID_DISTRIBUTION	0.495657	1.40628	0.1	0.49063	37	28	ATP8A1,ABCA4,ATP8B3,ATP9B,ABCA1,PLSCR3,ATP9A,RFT1,ANO9,ATP10D,PLSCR1,ARV1,ABCA7,KCNN4,ATP10A,ATP8B2,P2RX7,PLSCR4,ATP11B,ATP11A,PRELID1,PRKCD,ATP11C,ATP8B1,TRIAP1,TMEM30A,ANO6,XKR8
GO_SPECIFICATION_OF_SYMMETRY	0.448782	1.42731	0.038961	0.490745	117	65	GJA1,CITED2,CCDC103,VANGL2,MKKS,NDRG4,MKS1,PKD2,MEGF8,PSKH1,IFT172,ALDH1A2,NPHP3,MICAL2,DYX1C1,OVOL2,IFT52,ACVR2A,DPCD,BBS4,NEK8,DYNC2H1,BMP4,C6orf170,ENG,IFT74,DYNC2LI1,IFT57,GALNT11,PCSK6,DNAH11,SETDB2,OFD1,NKX3-2,RFX3,SUFU,TBX3,SMAD3,MIB1,DISP1,ALG5,GATA4,PCSK5,FOXJ1,IFT140,RPGRIP1L,ARL13B,AP1B1,PSEN1,KIF3B,HIF1A,RTTN,SRF,AHI1,ACVR1,CC2D2A,STIL,C2CD3,BBS7,ACVR2B,AXIN1,TMED2,LRRC6,NOTCH1,BICC1
GO_REGULATION_OF_ORGANIC_ACID_TRANSPORT	0.523142	1.42026	0.0757576	0.490838	50	26	NTSR1,MAP2K6,P2RY2,TNFRSF11A,PLA2G6,SYK,PER2,AKT2,ADORA1,PLA2R1,P2RX4,REPIN1,AKT1,ACSL4,SEPT2,RAB3GAP1,ATP1A2,P2RX7,MAPK9,NCOR1,ARL6IP5,THBS1,IRS2,ABAT,EDN1,ARL6IP1
GO_FERTILIZATION	0.481357	1.42845	0.0123457	0.495209	149	64	ZP1,OOEP,CLGN,PLCD4,SYT8,PVRL3,ATP8B3,TARBP2,MST1R,ZP3,PCSK4,CD46,IGSF8,FUT10,TDRKH,DUOX2,CATSPER2,SPA17,CCT2,BCL2L1,TRIM36,MFGE8,PVRL2,STX2,BAX,CAST,SPAG1,KDM5B,TUBGCP3,REC8,POMZP3,CCT4,SLIRP,PLCB1,CCT7,ADCY3,AAAS,SERPINA5,FNDC3A,WDR48,PARK7,DAZ2,GLRB,TRPC6,CCT5,UBE3A,CLIC4,UBAP2L,TTLL5,CCT8,B4GALT1,CCT3,NR2F2,CDK1,CSDA,TCP1,CD9,OVGP1,HOXA10,KLK14,UBE2Q1,HEXB,GNPDA1,SMAD4
GO_MITOTIC_SPINDLE_ASSEMBLY	-0.321195	-1.06872	0.424242	0.495245	41	35	CDC14A,MYBL2,ARHGEF10,CLASP1,KIF11,AURKB,TUBGCP5,TUBGCP2,TUBGCP6,TUBGCP3,FLNA,OFD1,FAM175B,KIF23,CHEK2,XIAP,KIAA1383,MAP9,KIF3B,ZNF207,KIF4A,RAB11A,BIRC2,KIFC1,RHOA,TUBGCP4,SPICE1,KPNB1,PIBF1,TPX2,BIRC5,NEK2,RACGAP1,GOLGA2,BIRC3
GO_POSITIVE_REGULATION_OF_LYMPHOCYTE_MEDIATED_IMMUNITY	-0.311323	-1.06805	0.333333	0.496211	69	39	ZP3,UNG,STAT6,IL12A,MAP3K7,STX7,EXOSC3,MSH6,RSAD2,FADD,PVRL2,LAG3,STAT5B,PRKCZ,FZD5,TRAF6,CADM1,P2RX7,CD40,WHSC1,PAXIP1,RASGRP1,CLCF1,LAMP1,HSPD1,GATA3,PVR,TRAF2,MALT1,AP1G1,TNFSF13,HLA-E,B2M,ZBTB1,HLA-A,TGFB1,TNF,C3,IL23A
GO_REGULATION_OF_CELLULAR_PROTEIN_LOCALIZATION	-0.205422	-1.06801	0	0.496256	552	452	SNAI2,AKAP6,VIL1,CASP8,PBLD,GLS2,EDAR,TERF1,ITGAX,WNK3,ZDHHC8,GPER,C8orf4,LRRK2,FZD1,CDKL2,SH3TC2,RBPMS,ATPBD4,ZBED3,DMAP1,DDX58,KIAA1199,MFF,IL18R1,PKD2,PTN,THRA,SULF2,E2F1,CLIP3,TGFB3,KAT2A,SREBF1,GLI3,TAX1BP3,HTRA2,OGG1,AXIN2,SMCR7,APPL1,C1QTNF3,NOL3,JAK2,TOR1A,RAB23,PCM1,RGS19,H2AFY,TCF7L2,GPD1L,COMMD1,ABLIM3,DTWD2,PRKCQ,FYN,RBCK1,SLMO1,FAM115C,BRCA1,PTGS2,NKD2,PARP10,AKAP1,PDE2A,OSCP1,CTNNB1…
GO_AMINOGLYCAN_METABOLIC_PROCESS	-0.255938	-1.06812	0.3	0.49648	166	98	B3GAT1,HPSE,CHI3L2,XYLT1,DSEL,KIAA1199,ST3GAL3,B3GALT6,B4GALT6,ST3GAL2,PGLYRP3,ACPL2,AGRN,B3GNT3,HYAL1,ARSB,IDUA,CLN6,HGSNAT,NDST2,B3GNT2,CTBS,GLCE,ST3GAL1,CHID1,SDC3,SDC1,NDST1,HAS2,ABCC5,HS2ST1,GPC1,EXTL2,B3GNT1,XYLT2,CHST11,AKT1,EXTL3,NAGLU,HYAL3,B4GALT2,GPC6,NDNF,HEXA,HS3ST3A1,CD44,CHI3L1,SDC2,GALNT5,FGF2,CSPG4,GCNT2,HYAL2,GXYLT1,CSGALNACT2,B4GALT1,HMMR,HSPG2,HS3ST1,GNS,FUCA1,CHSY1,UST,CHST14…
GO_SOMATIC_CELL_DNA_RECOMBINATION	0.556807	1.42093	0.0694444	0.497233	33	25	EXO1,LEF1,MSH3,UNG,BCL11B,NBN,PRKDC,MSH2,EXOSC3,MSH6,HMGB1,ERCC1,LIG1,RNF8,MLH1,VPRBP,LIG4,DCLRE1C,SWAP70,HMGB2,LIG3,HSPD1,RNF168,TCF3,ATM
GO_DETOXIFICATION	0.466997	1.42086	0.0533333	0.497439	77	47	PTGS1,MGST1,PRDX2,CLIC2,SOD3,SEPW1,MGST2,PTGS2,DUOX2,TXNRD3,GPX1,S100A9,SRXN1,TXNRD2,KDM3B,TXNDC17,GSTK1,GSTZ1,MGST3,SLC30A1,GPX3,TP53INP1,PRDX5,PRDX4,NQO1,UBIAD1,PARK7,APOE,DUOX1,GSTT1,SOD1,ATP7A,CCS,GSTO2,PRDX3,PRDX6,GSTO1,GPX4,NXN,GPX8,APOM,GSTM3,GSR,PRDX1,CAT,SOD2,GPX2
GO_UNSATURATED_FATTY_ACID_BIOSYNTHETIC_PROCESS	0.491821	1.41247	0.0909091	0.497519	58	34	PTGS1,ELOVL5,ALOX5,CD74,ALOX15,PTGES2,SYK,DECR2,FADS1,MGST2,PTGS2,ALOXE3,GGTLC2,GGT1,FADS2,CBR1,FADS3,GGT7,LTA4H,C9orf3,SPHK1,GGT6,RNPEPL1,SCD,EDN2,SCD5,DEGS1,PTGES3,RNPEP,PNPLA8,EDN1,AKR1C3,PTGES,PLA2G1B
GO_RESPONSE_TO_PROGESTERONE	0.503473	1.40644	0.0526316	0.497745	50	34	ADRB2,TXNIP,TACR1,GABRB1,CAV1,PTN,TGFB3,SREBF1,CCNE1,CATSPER2,MBP,TYMS,NR1H3,TSPO,FOS,FOSB,TGFB2,SPHK1,NCOA1,PTGER2,DSG2,FOSL1,PTGER4,THBS1,SRC,ABHD2,SOCS3,JUNB,BAD,RELA,CLDN4,TGFB1,C3,CCL2
GO_BRANCHING_INVOLVED_IN_URETERIC_BUD_MORPHOGENESIS	0.531708	1.41216	0.0138889	0.498675	44	24	SIX1,BMP2,NPNT,LAMA5,PKD2,PBX1,GLI3,CTNNBIP1,CTNNB1,DLG1,BMP4,PTCH1,ADAMTS16,MYC,EYA1,FGF2,FOXD1,BCL2,SOX9,ILK,WNT6,GZF1,PGF,SMAD4
GO_DNA_DEPENDENT_DNA_REPLICATION_MAINTENANCE_OF_FIDELITY	0.546582	1.41204	0.046875	0.499157	24	22	SETMAR,RTEL1,BRCA2,BLM,SMARCAL1,PCNA,RAD51,TONSL,FANCM,CCDC111,POLD1,TIPIN,APITD1,THOC1,MMS22L,STRA13,WRN,CDK9,ATRX,ZNF830,ZRANB3,FBXO18
GO_DNA_REPLICATION	0.408036	1.42516	0.0107527	0.499237	208	187	SETMAR,EXO1,POLE2,BRIP1,CCNE2,GINS2,NT5M,POLA1,TYMP,RTEL1,DTL,CDC25A,RRM2,BRCA2,CLSPN,MCM5,ATRIP,MCM3,CDC7,TIMELESS,MCM6,NFIA,CCNE1,MCM4,ORC5,GINS4,POLE,BLM,PRIM1,SUPT16H,CCDC88A,SMARCAL1,PARP3,POLN,PNKP,NBN,CHTF8,PDGFB,ATR,CHAF1B,PCNA,CDC45,RNASEH2A,POLI,RAD51,BRCA1,DTD1,TFAM,MCM10,DUT,MCM7,RECQL5,POLG2,MCM8,C10orf2,GINS3,CDC6,TONSL,HELB,RMI2,RMI1,CHTF18,MRE11A,FANCM,POLD2,MCM2,SSRP1,CHAF1A,POLK…
GO_RESPONSE_TO_PLATELET_DERIVED_GROWTH_FACTOR	-0.375037	-1.06617	0.333333	0.500143	18	15	PTN,HYAL1,FYN,DNMT1,FN1,HAS2,FER,CREB1,IQGAP1,CORO1B,SRC,YES1,CCNA2,ERRFI1,CCL2
GO_REGULATION_OF_CELL_GROWTH	-0.223903	-1.06606	0.25	0.500532	391	278	IGFBP7,AKAP6,GJA1,INHBA,APBB1,ULK2,CHPT1,CGREF1,PAPPA2,C6orf108,LEF1,IGFBP4,MFI2,ENPP1,SEMA4F,EXOSC2,IGFBP3,MEGF8,N6AMT1,EXOSC9,MAP1B,EFNA5,NPPA,APBB2,CTTN,RASAL1,H2AFY,TMC8,SGK3,HYAL1,PRKCQ,L1CAM,NAIF1,NRP1,NCBP1,KIAA1967,PRDM4,CDKN2C,SFN,WNT11,DDX39B,PLXNA2,TAF9B,LTBP4,TNK1,ADAM15,S100A9,BST2,DCBLD2,TGFBR1,TNFRSF12A,NET1,H3F3B,PTK2B,SH3BP4,PLXNA1,NDUFA13,ANAPC2,SIPA1,SEMA6B,TSPYL2,ADNP,SPP1,SEM…
GO_STRIATED_MUSCLE_CONTRACTION	0.471754	1.40781	0.025974	0.500983	99	49	ADRB2,GJA1,ANK2,KCNH2,GJA5,DTNA,MB,SNTA1,MAP2K6,TNNT3,TAZ,TNNT1,ALDOA,GPD1L,SRSF1,GAA,NUP155,TNNI2,TNNC1,TPM1,HOMER1,IKBKB,HSP90AA1,CACNA2D1,PPP1R13L,PKP2,ATP1A2,ARHGEF11,NEDD4L,ATP1A3,MYH14,CHRNB1,SMAD5,PIK3CA,VEGFB,SLC9A1,MAP2K3,EEF2,RPS6KB1,ATP1A1,CHUK,MTOR,DMPK,ADRBK1,ARG2,ATP1B1,CAMK2D,TNNT2,TCAP
GO_MITOCHONDRIAL_FUSION	0.550653	1.40339	0.0895522	0.501476	19	19	BCL2A1,MFF,ST20,GDAP1,SMCR7,PLD6,OPA1,FIS1,AFG3L2,BAX,USP30,MFN1,FAM73A,STOML2,SMCR7L,MFN2,FAM73B,CHCHD3,BAK1
GO_POSITIVE_REGULATION_OF_NITRIC_OXIDE_SYNTHASE_ACTIVITY	0.587414	1.40306	0.0923077	0.5022	22	15	DHFR,KRAS,NOS1AP,NPR3,CALM3,SCARB1,PTK2B,NOD1,CALM2,AKT1,CALM1,APOE,TERF2,GCH1,HIF1A
GO_REGULATION_OF_AMINE_TRANSPORT	0.563524	1.41323	0.0933333	0.502727	72	20	PTGS1,NTSR1,TOR1A,PER2,DTNBP1,SNCG,ADORA1,SEPT2,RAB3GAP1,ATP1A2,P2RX7,ADRA2C,RAB3B,ARL6IP5,ADRBK1,ABAT,PINK1,ARL6IP1,STX1A,P2RY1
GO_PYRIMIDINE_NUCLEOBASE_METABOLIC_PROCESS	0.577522	1.42158	0.0684932	0.503384	19	17	CPS1,UPRT,TYMP,DHODH,UMPS,CAD,TYMS,DPYD,UCK2,RRM1,TET2,MAPK1,UCKL1,CMPK1,UCK1,MTOR,CDA
GO_DEOXYRIBOSE_PHOSPHATE_CATABOLIC_PROCESS	0.536199	1.4027	0.111111	0.503646	21	21	SAMHD1,NUDT18,NT5M,MUTYH,NEIL1,DERA,NT5C,UNG,OGG1,NTHL1,DUT,NUDT1,SMUG1,ADA,MBD4,MPG,NUDT16,PGM2,NUDT15,TDG,NEIL2
GO_NEGATIVE_REGULATION_OF_ORGAN_GROWTH	0.553605	1.41717	0.104478	0.503703	21	15	GJA1,TGFBR2,WWC3,MAPK11,STK4,FXN,SAV1,TP73,PTK2,WWC1,PTEN,GSK3A,STK3,CTDP1,WWC2
GO_REGULATION_OF_REACTIVE_OXYGEN_SPECIES_METABOLIC_PROCESS	-0.272159	-1.06453	0.333333	0.504121	152	105	PLAU,NOXA1,HK2,CAV1,TGFBR2,DHFR,PKD2,ITGB2,SYK,XDH,JAK2,DUOXA1,SIRT5,PDGFB,BRCA1,PTGS2,STK17A,OGT,NOS1AP,TSPO,HDAC6,PTK2B,PARL,AGER,CYP1B1,KLF2,COQ7,CYBA,AKT2,ATG5,TP53,HSP90AA1,P2RX4,ROMO1,AKT1,BMP7,SZT2,PARK7,RIPK3,TLR4,DDAH2,EGFR,SOD1,FOXO1,RAB27A,RIPK1,MAPK9,DDAH1,CLU,HDAC4,GCH1,PRCP,MPV17,VDAC1,HIF1A,GSTP1,TRAP1,ATP2B4,PTX3,MAPK14,PTGER4,PRKCD,RAC1,FOXM1,ASS1,TUSC2,AATF,BIRC2,IL6,THBS1,GRB2,…
GO_NUCLEAR_TRANSPORT	-0.232823	-1.06433	0.666667	0.504532	355	304	RAB31,TXNIP,NUP62CL,GEMIN6,TGFB3,UPF3A,FIP1L1,RAB34,SYK,RABL2A,SMN2,RAB15,TGS1,JAK2,RAB23,GEMIN4,THOC6,SDAD1,SRSF6,TRPS1,MRAS,SRSF1,RABL2B,PSIP1,RRS1,STRADB,KRAS,CTNNB1,RAB6B,NCBP1,NUP88,SRSF10,IPO8,EGR2,NUP155,SRSF2,DDX39B,TMCO6,STRADA,RAB13,RAB30,BANF1,RANBP1,RBMX2,RASD2,SRSF7,FBXO22,RAB19,THOC1,CSE1L,PKD1,RHOF,ATXN1,UPF3B,PPP3CA,PABPN1,DYNLT1,DNAJC27,THOC7,RRAS,SRSF5,RAB7L1,RBM8A,LSG1,ANP32A,S…
GO_REGULATION_OF_MAP_KINASE_ACTIVITY	-0.220711	-1.0642	0.25	0.504852	319	227	BMP2,MAPK8IP1,PDE5A,C21orf7,VANGL2,LRRK2,KITLG,EPHA4,CAV1,MST1R,MAP2K6,DUSP6,CD74,TGFB3,DBNL,TNFRSF11A,MAPK11,SPRED1,DUSP19,MAP3K12,PRKAA1,SYK,FZD4,MAP4K1,C5,RGS2,MAP3K7,JAK2,PDGFB,PLCG1,PAQR3,LPAR1,MAP3K5,TRIB2,KRAS,PAK1,DUSP18,MDFI,PDGFC,ITGA1,SNF8,SORL1,PKN1,CBLC,MAP3K6,TGFBR1,PTK2B,NOD1,EZH2,BMP4,DUSP22,AIDA,SPRY2,CDK5RAP3,IRAK1,TAB3,MAPKAPK3,LAMTOR2,ERCC6,GBA,TIAM1,HRAS,GPS1,TAOK3,DUSP4,ERP2…
GO_REGULATION_OF_LYMPHOCYTE_APOPTOTIC_PROCESS	-0.323246	-1.06414	0.333333	0.50499	54	35	CD74,FOXP1,FAS,PRKCQ,ADA,HSH2D,FADD,BMP4,AURKB,LGALS3,BAX,LGALS9,TGFB2,TP53,RIPK3,P2RX7,GPAM,ZC3H8,HIF1A,PRELID1,NOC2L,ADAM8,DOCK8,PTEN,CD274,LYN,BCL6,IRS2,BCL10,TSC22D3,FNIP1,BBC3,CCL5,IDO1,NFKBID
GO_REGULATION_OF_SODIUM_ION_TRANSPORT	-0.302432	-1.0641	0.314286	0.505058	77	43	ADRB2,WNK3,SNTA1,SGK3,GPD1L,COMMD1,UTRN,TESC,DLG1,NEDD4,PTPN3,SIK1,WNK2,PRKCE,ACTN4,P2RX4,PKP2,AKT1,CNKSR3,SERPINE2,ATP1A2,P2RX7,NEDD4L,SLC9A3R1,FXYD5,ATP2B4,AHCYL1,SLC9A1,YWHAH,ATP1B3,ATP1A1,SGK2,DMPK,PER1,ARF1,ATP1B1,STOM,CAMK2D,GLRX,DNM2,TGFB1,PCSK9,RANGRF
GO_MONOCARBOXYLIC_ACID_METABOLIC_PROCESS	0.382893	1.40218	0.0102041	0.505589	503	322	PTGS1,UGT8,CYP26B1,PPARGC1A,ELOVL5,CYP4F12,CYP4F3,LIPT2,HK2,LIPE,QKI,ALOX5,ACACB,PECR,DSEL,CYP2U1,ECI2,ALDH3A2,FAAH,ACAA2,PLA2G4B,CPT2,CYP2J2,THEM4,CYP2E1,CYP4V2,ACOT11,MMAA,SLC27A4,PCK1,ACOT2,BDH2,CD74,BCKDHB,ACAD9,LIAS,CBR4,XYLB,CROT,AMACR,AKR1C2,ALDH5A1,MECR,LPIN3,ALDH1A2,CRAT,CYP2D6,ACAD11,ALOX15,ENO3,AMT,RDH10,ACADSB,PRODH,ECHDC2,PRKAA1,PTGES2,SYK,PAM,MTHFS,ACADS,ABCD3,DECR2,PTPLA,ALDOA,CREM…
GO_POSITIVE_REGULATION_OF_CALCIUM_ION_IMPORT	0.536311	1.41665	0.0985915	0.505627	54	31	NTSR1,AKAP6,HAP1,GPER,KIAA1199,PKD2,ZP3,CAPN3,CASK,PDGFB,PLCG1,TRPC1,CALM3,LGALS3,CALM2,BAX,CALM1,STC1,BDKRB1,EDNRA,THY1,HTT,ABL1,F2R,SRI,PDPK1,ASPH,GSTO1,JPH2,TRPV3,CCL2
GO_REGULATION_OF_RNA_STABILITY	-0.232235	-1.06394	0.333333	0.50563	139	125	QKI,TNFRSF1B,HNRNPA0,EXOSC2,E2F1,EXOSC9,AXIN2,DHX9,RNASEL,MYD88,CIRBP,PSMB8,HNRNPU,TIRAP,PSMD5,EXOSC8,ZC3H14,EXOSC3,ANGEL2,PCBP4,MEX3D,HNRNPD,APEX1,DKC1,PSMC5,PRKCA,ANP32A,YTHDF2,EIF4G1,PSMC1,XPO1,HNRNPR,PSME3,PSMD11,SYNCRIP,PSMC3,THRAP3,ZFP36L1,AKT1,PSMA3,YWHAB,YWHAZ,CNOT6L,PARN,PSMA4,EXOSC5,PSMD4,HNRNPC,UBB,PSMD2,PSMB4,HSPA1A,ZFP36L2,KHSRP,PABPC1,SERBP1,PSMF1,SET,PUM1,PSMB9,PSMD14,PSMB6,PSMA7,C…
GO_NEGATIVE_REGULATION_OF_VASCULATURE_DEVELOPMENT	-0.304125	-1.06364	0.25	0.506407	80	43	ADRB2,BAI1,VASH1,SPINK5,AMOT,SERPINE1,PTN,MMRN2,XDH,HOXA5,PDGFB,STAT1,ROCK2,BAI2,BMP4,PML,SEMA4A,PDCD10,BMP7,ROCK1,MAP2K5,SULF1,SEMA3E,PTGER4,GTF2I,SYNJ2BP,THBS1,RHOA,ITGB1BP1,NF1,KLF4,FOXO4,SPARC,PTPRM,DAB2IP,FOXC1,LIF,HDAC5,NOTCH1,STARD13,CCL2,HHEX,PDE3B
GO_NEGATIVE_REGULATION_OF_ERK1_AND_ERK2_CASCADE	-0.294939	-1.06352	0.384615	0.506636	52	39	C3orf33,GPER,CAV1,DUSP6,DLG1,SPRY2,WNK2,GBP1,EZR,PIN1,CNKSR3,PTPN1,ARRB1,LMO3,TLR4,CSK,ABL1,SLC9A3R1,GSTP1,PHB,SYNJ2BP,VRK3,ITGB1BP1,PTEN,RANBP9,KLF4,PTPN2,LYN,NDRG2,FLCN,DAB2IP,TNIP1,DUSP3,LIF,ATF3,RGS14,DUSP1,SPRY4,ERRFI1
GO_SOMATIC_RECOMBINATION_OF_IMMUNOGLOBULIN_GENE_SEGMENTS	0.602905	1.40821	0.0298507	0.507452	21	16	EXO1,MSH3,UNG,NBN,PRKDC,MSH2,EXOSC3,MSH6,ERCC1,RNF8,MLH1,LIG4,SWAP70,HSPD1,RNF168,TCF3
GO_MALE_SEX_DIFFERENTIATION	-0.260561	-1.06305	0.368421	0.507619	148	88	MGST1,INHBA,KITLG,CCND1,CSDE1,ARID5B,BIK,ACVR2A,PLEKHA1,COL9A3,CTNNB1,BCL2L1,MSH2,RAB13,ADAM15,ERCC1,TGFBR1,HSD17B4,NASP,SRD5A1,TLR3,TFPT,NCOA2,SDC1,BAX,REC8,MEA1,KDM5A,TFAP2C,STAT5B,PATZ1,RRM1,MAMLD1,CTNNA1,FNDC3A,LGR4,PRDX4,WDR48,TBX3,SGPL1,CTSL2,NCOA1,GATA4,NKX2-1,ARID4A,SOX15,KIF18A,BMPR1A,ASB1,BOK,HSD17B10,AMH,SMAD5,HMGB2,EIF2S2,ING2,ATRX,GATA3,WNT2B,FANCA,BCL2,SOX9,CSDA,SF1,ASPM,ARID4B,DHCR…
GO_PITUITARY_GLAND_DEVELOPMENT	0.602027	1.41619	0.0434783	0.507704	42	19	SOX2,BMP2,POU3F2,GLI2,ALDH1A2,DUOX2,BMP4,SRD5A1,NKX2-1,CDH1,CREB1,BMPR1A,RBPJ,GATA2,TBX19,KDM1A,HES1,ISL1,PITX1
GO_REGULATION_OF_PROTEASOMAL_UBIQUITIN_DEPENDENT_PROTEIN_CATABOLIC_PROCESS	-0.238797	-1.0629	0.294118	0.507824	148	131	RNF217,TERF1,LRRK2,CAV1,RNF144A,COMMD1,TRIB2,NKD2,KIAA1967,TLK2,RNF125,STUB1,GEN1,N4BP1,XRCC3,FBXO22,RB1,CUL3,GLMN,SVIP,PLK3,DVL1,GBA,CSNK1D,GIPC1,PLK2,MTM1,FBXO5,UBE2K,TPR,SUMO1,KLHL22,RFWD2,USP14,UBQLN2,MAD1L1,RNF19A,SMC5,PIAS1,RCHY1,AKT1,CSNK1A1,USP5,PSMG2,MDM2,CHFR,HSPBP1,MAD2L2,ZW10,RNF14,PARK7,ARIH1,SMARCC1,GNA12,XBP1,BCAP31,ARAF,GNB2L1,TAF1,TRIB3,CLU,CEBPA,CSNK2A1,PSEN1,GSK3B,PBK,SOCS4,UBQ…
GO_CELL_PART_MORPHOGENESIS	0.378401	1.42254	0	0.508745	633	412	UGT8,SLITRK6,EHD3,PLXNB3,FLRT3,TTC30A,GJA1,MAP2,STK36,APBB1,BAI1,FAM161A,ULK2,AMIGO1,ISL2,CCDC103,VANGL2,WDR35,UNC5A,TTC8,LRRK2,TMEM17,ONECUT2,ETV1,CDC14A,MKKS,EPHA4,TTC30B,ATL1,FUZ,TMEM67,MKS1,LAMA5,SEMA4F,MFF,ABLIM1,IFT88,IMPACT,BBS1,GLI2,CCDC113,DBNL,NES,IFT172,C5orf42,CEP164,SSX2IP,RPGR,GLI3,NPHP3,BCL11B,TCTN1,BBS9,MAP1B,EFNA5,B9D1,INTU,FEZ1,WASF1,TTC21B,DYX1C1,SPTBN5,DICER1,APBB2,IFT80,TMEM2…
GO_DNA_SYNTHESIS_INVOLVED_IN_DNA_REPAIR	0.458363	1.40785	0.060241	0.508874	74	64	EXO1,POLE2,BRIP1,POLA1,DTL,BRCA2,POLE,BLM,RAD51AP1,POLN,NBN,PCNA,ISG15,POLI,RAD51,BRCA1,RMI2,RMI1,MRE11A,POLD2,POLK,CCDC111,TRIM25,RFC5,RFC3,RFC4,XRCC3,POLD1,UBE2L6,XRCC2,RPA2,KIAA0101,USP10,RAD50,POLD4,RFC2,RAD51C,RBBP8,RPA1,RCHY1,POLD3,REV3L,KAT5,MAD2L2,NPLOC4,USP43,UBA7,UBB,PALB2,DNA2,BARD1,SIRT1,WRNIP1,WRN,RFC1,UBA52,VCP,RPS27A,ATM,UFD1L,CDKN2D,POLH,TOP3A,ZBTB1
GO_NEGATIVE_REGULATION_OF_LYMPHOCYTE_DIFFERENTIATION	-0.371377	-1.06231	0.344828	0.509059	40	22	INHBA,CD74,KIAA0922,PGLYRP3,GLI3,ANXA1,HMGB1,BMP4,NRARP,IL4R,ERBB2,FOXJ1,ZC3H8,FBXO7,CYLD,PTPN2,BCL6,RC3H1,IRF1,NFKBID,ID2,HLX
GO_REGULATION_OF_LAMELLIPODIUM_ORGANIZATION	0.486164	1.41378	0.08	0.509356	37	33	PLXNB3,VIL1,ENPP2,C15orf38,RLTPR,ARHGEF7,EPB49,SSH3,EPHA2,LRRC16A,TWF2,HSP90AA1,ARPC2,FER,CORO1C,SLIT2,BRK1,SSH1,NCKAP1,HDAC4,FSCN1,SSH2,CAPZB,KANK1,RAC1,CORO1B,SRC,WASF2,RREB1,BIN3,MTOR,RAC2,DNM2
GO_FATTY_ACID_BETA_OXIDATION	0.458817	1.40948	0.0588235	0.510426	51	43	ECI2,CPT2,BDH2,ACAD9,CROT,AMACR,CRAT,ACAD11,ACADSB,ACADS,ABCD3,ECH1,ACAD8,PEX7,CPT1B,ACADM,HADH,SLC27A2,HSD17B4,SESN2,ACAA1,ECI1,NUDT19,DECR1,ABCD1,ECHS1,ETFB,ETFDH,HADHA,ACOX3,ACAD10,CPT1A,GCDH,HADHB,ETFA,ACOT8,ACADVL,SCP2,ACOX1,SLC25A17,EHHADH,PPARD,IVD
GO_REGULATION_OF_CALCIUM_ION_TRANSPORT_INTO_CYTOSOL	0.436956	1.3967	0.0789474	0.511192	92	56	NTSR1,AKAP6,CLIC2,ANK2,HAP1,GPER,CAV1,CORO1A,KIAA1199,PKD2,CAPN3,PLCG1,TRPC1,MYO5A,CALM3,PTK2B,BMP4,CALM2,JPH1,SEPN1,BAX,CYBA,PRKCE,ATG5,FKBP1A,PML,P2RX4,JPH3,CALM1,BDKRB1,EDNRA,ATP1A2,THY1,P2RX7,PRKD1,P2RX5,HTT,ABL1,F2R,SRI,PDPK1,PTPN6,DIAPH1,ASPH,UBASH3B,GSTO1,BCL2,LYN,JPH2,PRKACA,BAK1,CAMK2D,TGFB1,PDE4D,FKBP1B,PLA2G1B
GO_O_GLYCAN_PROCESSING	-0.329443	-1.06135	0.423077	0.511208	58	33	GALNT13,ST3GAL3,GALNT12,ST3GAL2,B3GNT3,GALNT7,MUC16,B3GNT2,GALNT4,ST6GALNAC2,ST6GALNAC4,ST3GAL1,GALNT1,GALNT10,GALNT11,GALNT2,POFUT1,MUC13,GALNT5,ST6GAL1,GCNT1,GXYLT1,C1GALT1,ST3GAL4,C1GALT1C1,MUC1,GALNT6,B3GNT5,GALNT3,B4GALT5,MUC20,MUC4,GCNT3
GO_NEGATIVE_REGULATION_OF_TRANSFERASE_ACTIVITY	-0.22916	-1.06125	0.2	0.511482	351	272	PRKAR2A,MAPK8IP1,FLRT3,CAMK2N2,TERF1,CTC1,SRCIN1,PKIB,CAV1,TARBP2,DUSP6,SPRED1,DUSP19,KAT2B,PIK3IP1,ANAPC4,RGS2,PYCARD,H2AFY,IBTK,PSMB8,ZFYVE28,PAQR3,CHCHD10,COX11,CDC16,PSMD5,TRIB2,GMFB,CDKN2C,DUSP18,SFN,TESC,INCA1,SORL1,PKN1,CBLC,CDK5RAP1,DEPTOR,BMP4,DUSP22,AIDA,SPRY2,SMYD3,CDK5RAP3,ANAPC2,WNK1,CASP3,RB1,PKIG,CUL3,PSMC5,ZGPAT,DVL1,GBA,LIMK1,TINF2,PRPSAP1,GPS1,PTK6,MIDN,TAOK3,FBXO5,ANAPC1,CHORDC…
GO_REGULATION_OF_CELLULAR_RESPONSE_TO_TRANSFORMING_GROWTH_FACTOR_BETA_STIMULUS	0.425607	1.39817	0.0238095	0.513819	99	76	CD109,MECOM,PBLD,CITED2,PEG10,ZEB1,ONECUT2,PMEPA1,NPNT,CAV1,TGFBR2,LTBP1,HIPK2,TGFB3,GLG1,EID2,LTBP4,TGFBR1,ZNF703,STUB1,ITGA3,SMURF2,ENG,SMAD6,TRIM33,BCL9,GIPC1,MEN1,CHST11,LEMD3,PIN1,SKIL,SMAD3,BCL9L,NKX2-1,SNX6,CAV2,UBB,SNW1,CDKN1C,SMAD2,TGFB1I1,RNF111,PDPK1,SIRT1,SKI,SMAD7,FURIN,ING2,PRDM16,UBA52,PPM1A,THBS1,TGFBR3,BAMBI,RPS27A,SMURF1,ZNF451,ADAM17,DAB2,CDKN2B,MTMR4,FBN1,FLCN,STK11,STRAP,SNX2…
GO_RESPONSE_TO_AXON_INJURY	-0.324745	-1.06016	0.34375	0.514409	48	27	FLRT3,DHFR,MTR,GIPR,LGALS1,JAK2,LAMB2,TSPO,BAX,CTNNA1,TXN2,TNC,SOD1,RXRA,CDK1,MATN2,BCL2,MAX,LYN,RANGAP1,RTN4RL2,ISL1,CALU,RTN4RL1,ARF4,CHST3,DPYSL3
GO_POSITIVE_REGULATION_OF_CYTOKINE_PRODUCTION	-0.240835	-1.05996	0.25	0.51463	370	227	CCBE1,AFAP1L2,LY96,HPSE,POLR3B,CASP1,DHX58,TLR1,DDX58,SERPINE1,IL18R1,ZP3,SULF2,CD74,SCAMP5,P2RY2,IFI16,MAPK11,POLR3H,STAT6,SYK,IL12A,POLR2K,DHX9,POLR3G,C5,C1QTNF3,MAP3K7,JAK2,CD46,PYCARD,MYD88,POLR3C,PRKCQ,BRCA1,TIRAP,HDAC2,RLTPR,PTGS2,ZC3HAV1,PRKDC,POLR3GL,CTNNB1,VTCN1,MAVS,GPSM3,CCL20,DHX36,WNT11,MRE11A,IL17RA,PLCG2,ANXA1,RNF135,HMGB1,RSAD2,FLOT1,IRF3,CCDC88B,FADD,NOD1,XRCC6,AGER,CYP1B1,IRAK1,…
GO_ORGAN_GROWTH	-0.289913	-1.05972	0.272727	0.515361	68	37	RARB,NDRG4,TGFBR2,EVC,NPPA,THBS3,SMAD1,FGFR2,SPRY2,MSX2,TGFB2,COL27A1,STC1,GATA4,BNC2,PTPN11,PDLIM5,UBE3A,SMAD2,PSAP,RXRA,PRKAR1A,HEG1,TGFBR3,BCL2,SOX9,PTEN,SIRT6,ACVR2B,FOXC1,RARG,LEPR,RARA,CAMK2D,PLAG1,NOTCH1,C3orf58
GO_REGULATION_OF_LEUKOCYTE_MIGRATION	-0.268848	-1.05771	0.277778	0.519884	149	80	TACR1,CCR1,KITLG,ECM1,SERPINE1,CXCL5,ZP3,CD74,PADI2,IL12A,C5,PYCARD,TIRAP,GPSM3,CCL20,ANXA1,ITGA2,HMGB1,DAPK2,ADA,GAS6,PTK2B,FADD,STK10,LGALS3,ABR,LGALS9,PLCB1,ADORA1,CCL24,C3AR1,C1QBP,BCR,CXCL2,TMEM102,EDN2,BDKRB1,RIPK3,EDNRA,SLIT2,VEGFC,MMP28,PAWR,MPP1,WASL,CAMK1D,ADAM10,S100A14,PTGER4,SWAP70,RAC1,VEGFB,VEGFA,RABGEF1,IL6,THBS1,TNFRSF14,ADAM8,F2RL1,ADAM17,LYN,NOV,ANO6,CXCL1,HMOX1,MIA3,CALR,RARRE…
GO_CHONDROITIN_SULFATE_PROTEOGLYCAN_BIOSYNTHETIC_PROCESS	-0.352338	-1.05763	0.411765	0.519976	30	17	B3GAT1,XYLT1,B3GALT6,ACPL2,XYLT2,CHST11,CSPG4,CSGALNACT2,CHSY1,B3GAT3,CHPF,CHPF2,CHST15,SLC35D1,CHST3,VCAN,CHST7
GO_RESPONSE_TO_NUTRIENT	-0.261625	-1.05676	0.235294	0.521849	191	127	BRIP1,TPCN2,ALOX5,FZD1,CAV1,TGFBR2,SLC27A4,PTN,VDR,CCND1,BRCA2,PDK2,CCNE1,GIPR,ALDH1A2,OGG1,ABCA1,ARSB,APAF1,SUOX,BRCA1,C2,HMGCL,PTGS2,AGL,MGMT,PRDM4,ATP2B1,OGT,BDH1,ITGA2,ENSA,TYMS,ERCC1,ADA,TSPO,GAS6,PLA2G4A,CHMP1A,AGER,ACSL3,DNMT1,SPP1,DNMT3A,HMBS,AACS,HAT1,HLCS,STC2,COL1A1,NQO1,ZNF354A,BMP7,GSN,MDM2,SLC16A1,ACSL4,NCOA1,TXN2,STC1,TFRC,GATA4,TNC,VLDLR,OXCT1,BCHE,ALDH3A1,FOXA2,MAPT,TBXA2R,ACSL1,…
GO_EMBRYONIC_DIGESTIVE_TRACT_DEVELOPMENT	-0.348782	-1.05621	0.28	0.523014	33	21	RARB,STRA6,GLI2,GLI3,ALDH1A2,VPS52,OVOL2,FGFR2,ADA,TGFB2,NIPBL,SIX2,PKDCC,SHOX2,PCSK5,HNF1B,RARRES2,IL8,TNF,ID2,HLX
GO_PROTEIN_TRANSPORT_ALONG_MICROTUBULE	0.515879	1.38746	0.0506329	0.523066	27	27	TTC30A,WDR35,TTC30B,SSX2IP,RPGR,TTC21B,PCM1,AZI1,IFT46,TTC26,ICK,IFT122,DYNC2H1,IFT74,IFT57,IFT43,IFT27,TRAF3IP1,DYNLL1,WDR19,IFT81,IFT140,BBS12,TTC21A,ARL3,SSNA1,IFT20
GO_PROTEIN_TARGETING_TO_PLASMA_MEMBRANE	0.559966	1.39172	0.119403	0.52359	23	18	EHD3,ANK2,NKD2,TESC,ANXA2,PALM,GAS6,PTCH1,ANK1,PACS2,MYADM,BSG,PACS1,SPTBN1,INPP5K,PIP5K1A,SMURF1,TMED2
GO_RESPONSE_TO_CORTICOSTEROID	-0.231492	-1.05532	0.307692	0.525025	176	105	PTGS1,ADRB2,CPS1,MAOB,GPER,CAV1,CCND1,CCNE1,ABCA3,FAS,PPARGC1B,PAM,ACADS,HNRNPU,FECH,PTGS2,AGL,CAD,KRAS,ATP2B1,MDK,BDH1,ANXA1,CALM3,HMGB1,AHR,TYMS,HSD11B2,CASP9,BMP4,SRD5A1,PLA2G4A,SMYD3,PTPRU,CASP3,TK1,FOS,AQP1,CALM2,FN1,GBA,SDC1,BAX,FOSB,HMBS,HEY1,TFAP4,CTGF,AREG,COL1A1,CTSL2,CALM1,STC1,SLIT2,BCHE,ALDH3A1,NR3C1,ANXA3,SHC1,FOXO1,RAN,CBX3,FOSL1,RXRA,ADAM9,REST,HIF1A,GSTP1,ALAD,ASS1,PDCD7,EP300,AC…
GO_POSITIVE_REGULATION_OF_PROTEIN_MODIFICATION_BY_SMALL_PROTEIN_CONJUGATION_OR_REMOVAL	-0.23627	-1.05507	0.181818	0.525284	196	171	ADRB2,MAGEC2,LRRK2,DCUN1D4,MAPK15,FBXO4,CAV1,CDC14B,ANAPC4,FANCI,RWDD3,SKP2,NMI,COMMD1,PSMB8,BRCA1,CDC16,PSMD5,AIMP2,RNF20,PTK2B,STUB1,RASD2,FBXO22,APITD1,CDK5RAP3,ANAPC2,PSMC5,FBXW7,UBE2N,MTA1,FBXO5,ANAPC1,FKBP1A,PSMC1,PSME3,PSMD11,PSMC3,SPHK1,ARRDC4,UBE2E1,PIAS1,PIN1,RCHY1,MASTL,ARNT,PSMA3,CHFR,HSPBP1,XIAP,CDC27,ARRB2,ANAPC16,ARRB1,NDNL2,TRAF6,UBE2D1,DCUN1D1,ANAPC5,SKP1,PSMA4,CUL1,PHF23,PSMD4,U…
GO_HEART_GROWTH	-0.435873	-1.05497	0.40625	0.525421	26	15	NDRG4,NPPA,SMAD1,TGFB2,GATA4,PDLIM5,RXRA,PRKAR1A,HEG1,TGFBR3,SIRT6,FOXC1,CAMK2D,NOTCH1,C3orf58
GO_MODULATION_BY_SYMBIONT_OF_HOST_CELLULAR_PROCESS	-0.337516	-1.05436	0.4	0.52711	28	24	CASP8,BCL2L1,VAPA,VAPB,PABPN1,CPSF4,KPNA1,EIF2AK4,SLC25A6,ITGAV,KPNA4,KPNA5,SERPINB9,ATG7,KPNA2,KPNA3,BCL2L11,CCNK,KPNB1,BAD,TNIP1,KPNA7,TGFB1,ZC3H12A
GO_NEGATIVE_REGULATION_OF_NERVOUS_SYSTEM_DEVELOPMENT	-0.248801	-1.05424	0.25	0.527361	262	172	SOX2,ULK2,ISL2,TBX6,EPHA4,CAV1,NGEF,SEMA4F,MEIS1,FIG4,PTN,PBX1,SNAPIN,GFI1,CTDSP1,KIAA0319,GLI3,LGALS1,INPP5J,DICER1,PCM1,PAQR3,LPAR1,HDAC2,NRP1,GPR161,NOTCH3,CTNNB1,GDF11,EPHB2,DIXDC1,ITM2C,MBP,SORL1,LRP4,SYNGAP1,CDK5RAP2,DLX2,IFT122,ARF6,TSPO,PRPF19,BMP4,ADCY6,TNFRSF21,PPP3CA,DYNLT1,SEMA6B,NLGN3,RAB7L1,SPP1,SEMA6C,DDX6,PLXNA3,KATNA1,PLK2,PAFAH1B1,LRP1,DGUOK,CARM1,RAPGEF2,SEMA4A,ASAP1,CTNNA1,KLK…
GO_PROTEIN_TRANSMEMBRANE_TRANSPORT	-0.281868	-1.05408	0.36	0.527544	53	46	TOMM40L,PEX1,PEX16,TIMM10,PEX10,PEX26,PEX7,CHCHD4,TIMM50,NDUFA13,RTN2,AFG3L2,PEX3,AKT2,PEX5,SAMM50,HSP90AA1,TIMM17B,TIMM22,PEX19,DNLZ,MCL1,AZGP1,PEX14,SRP9,TOMM22,TOMM70A,TIMM9,KIAA0528,RAB8B,HSPA4,ZFAND2B,PEX13,LONP2,HSPA8,TOMM7,TOMM40,TIMM17A,TIMM23,TIMM44,TOMM20,PEX12,SEC61G,BLOC1S3,SRP54,PEX6
GO_POSITIVE_REGULATION_OF_CATION_TRANSMEMBRANE_TRANSPORT	0.44912	1.39072	0.0909091	0.527737	97	57	NTSR1,AKAP6,ANK2,KCNH2,AMIGO1,WNK3,HAP1,GPER,KIAA1199,PKD2,RNF207,CAPN3,NPPA,PLCG1,TESC,NOS1AP,TRPC1,PLCG2,CALM3,EFCAB4B,BMP4,AGER,CALM2,WNK2,RAPGEF3,BAX,ACTN4,SUMO1,CACNA2D1,CALM1,STIM2,BDKRB1,EDNRA,THY1,KCNE3,HTT,AKAP9,ABL1,F2R,SRI,PDPK1,ASPH,SLC9A1,GSTO1,ATP1B3,STIM1,TMEM110,HSPA2,JPH2,ANO6,GAL,ARF1,ATP1B1,AKAP7,GLRX,DNM2,CTSS
GO_OUTFLOW_TRACT_MORPHOGENESIS	0.506464	1.38825	0.0821918	0.528306	56	33	SIX1,CITED2,GJA5,RARB,FZD1,FZD2,HEYL,WNT11,FGFR2,NEDD4,MSX2,NIPBL,PARVA,TBX3,EYA1,ZFPM2,ATF2,RBPJ,HIF1A,DHRS3,DVL2,PLXND1,VEGFA,DVL3,JAG1,ILK,ZFPM1,SEMA3C,GATA6,RARA,SEC24B,HES1,ISL1
GO_NEGATIVE_REGULATION_OF_HORMONE_SECRETION	0.504763	1.38818	0.0416667	0.528348	74	34	PTGS1,UCP2,INHBA,IL11,VSNL1,SREBF1,IRS1,RAB11FIP3,HADH,PFKL,PPP3CA,NDUFAF2,MIDN,ADORA1,RAB11FIP1,ACVR1C,ANXA5,ADRA2C,PTPN11,CRY1,REST,IL6,PDE4C,NMB,ENY2,NOV,SYTL4,HMGCR,PSMD9,EDN1,LIF,RAB11FIP5,PIM3,FKBP1B
GO_MEMBRANE_BIOGENESIS	0.561812	1.39249	0.0298507	0.528379	30	21	CAV1,CLIP3,PEX16,FLOT2,LRP4,FLOT1,ANXA2,PACSIN2,NLGN2,EMP2,PEX11A,NLGN3,STX2,PEX3,S100A10,PEX19,RFTN1,CDH2,CAV2,SPTBN1,PTEN
GO_NEGATIVE_REGULATION_OF_ACTIN_FILAMENT_POLYMERIZATION	0.5026	1.39245	0.0833333	0.528555	44	32	FHOD3,VIL1,MKKS,TRIOBP,TMOD2,SPTBN5,BBS4,EPB49,PFN2,VILL,TWF2,EPS8,SPTBN2,ARFGEF1,PFN1,GSN,MYADM,CAPZA1,SLIT2,SPTAN1,ADD1,SPTBN1,CAPZA2,CAPZB,KANK1,AVIL,PRKCD,RDX,TMOD3,TWF1,CAPG,ADD2
GO_NEGATIVE_REGULATION_OF_CATABOLIC_PROCESS	-0.238261	-1.0532	0.461538	0.529462	203	154	PPARGC1A,TERF1,AGAP2,ACACB,LRRK2,ZKSCAN4,NRBP2,APOC1,FEZ1,PRKAA1,RASIP1,DFFA,FYN,KIAA1967,USP25,LAMP3,BCL2L1,TLK2,SECISBP2,RRAGA,ANXA2,TSPO,HERC1,N4BP1,FEZ2,OPHN1,CDK5RAP3,PDCL3,PTPN3,TAB3,OS9,SVIP,ZKSCAN3,MDM4,GIPC1,KIAA1432,MTM1,SF3B3,FLNA,SLIRP,PML,TPR,CHMP4A,KLHL22,WDR6,RILP,ADORA1,USP14,UBE2G2,MAD1L1,SUFU,PIN1,AKT1,CST3,PSMG2,DEDD,SMAD3,MAD2L2,SERPINE2,ZW10,PARK7,SNRNP70,PIK3CG,GATA4,NRG1,CH…
GO_MUSCLE_SYSTEM_PROCESS	0.409516	1.39209	0.0111111	0.530089	282	141	ADRB2,SGCE,PPARGC1A,BDKRB2,MYL5,TACR1,GJA1,ANK2,PDE5A,TPCN2,KCNH2,GJA5,DTNA,GAMT,VIPR1,MYL9,MB,CHRM3,MKKS,SNTA1,ACTA2,MAP2K6,P2RX6,TNNT3,SULF2,TMOD2,TAZ,TNNT1,PLA2G6,NPPA,HTR1D,SNTB1,RGS2,ALDOA,GPD1L,CACNA1H,SRSF1,GAA,HDAC2,UTRN,NUP155,ITGA1,ROCK2,TNNI2,CALM3,SLC6A8,DLG1,TNNC1,BBS2,TPM1,HOMER1,TPM2,PXN,TPM3,PPP3CA,PABPN1,CALM2,CAMTA2,CYBA,TIAM1,IKBKB,CALD1,ADORA1,HSP90AA1,P2RX4,CACNA2D1,ATP2A1,PP…
GO_CELL_REDOX_HOMEOSTASIS	-0.266895	-1.05287	0.363636	0.530215	67	48	NNT,PTGES2,PDIA2,AIFM3,TMX4,TXNRD3,GPX1,TXNRD2,APEX1,TMX1,DLD,TXNDC9,CYBA,TXN,PRDX4,DNAJC16,TXN2,EGLN2,SH3BGRL3,TMX3,TXNDC15,PDIA6,TMX2,TXNL1,TXNDC5,GLRX2,PDIA3,GLRX3,AIFM1,GLRX5,IL6,TXNDC16,NFE2L2,NCF2,ERO1LB,QSOX1,GSR,PDIA5,ERP44,TXNDC12,DDIT3,P4HB,QSOX2,ERO1L,TXNDC11,PDIA4,GCLC,GLRX
GO_MRNA_TRANSCRIPTION	-0.384537	-1.05262	0.393939	0.530877	21	16	SREBF1,DDX5,FLNA,ARNT,EREG,HIF1A,HSF1,SRF,ATF4,EEF1D,MED1,PPARD,HIPK3,DDIT3,ZBTB1,POU5F1
GO_RESPONSE_TO_INSULIN	-0.246424	-1.05243	0.5	0.531288	205	153	UCP2,RAB31,UPRT,PDK4,ENPP1,PCK1,PDK2,SREBF1,ATP6V1F,BAIAP2L2,KAT2B,IRS1,NPPA,APPL1,EEF2K,ATP6V0E2,PDGFB,PRKCQ,PRKDC,PAK1,EGR2,OGT,GRB10,BDH1,HADH,EGR1,MYO5A,RAB13,ATP6V1C2,KHK,HSD11B2,SLC27A1,SESN2,SRD5A1,APRT,EIF4EBP2,GGH,SRSF5,PIK3R2,PARP1,PIK3R3,AKT2,WDTC1,STXBP4,EIF4EBP1,LPIN1,PRKCZ,HADHA,SLC2A8,AKT1,RAB10,RAB8A,INPPL1,BAIAP2L1,HNRNPK,PRKCI,AP3S1,PTPN1,FER,ACVR1C,VLDLR,ATP6V1B2,SHC1,SMARCC1,F…
GO_CELLULAR_RESPONSE_TO_OSMOTIC_STRESS	-0.393695	-1.05193	0.363636	0.532384	21	16	PKD2,CAPN3,TSPO,STK39,AQP1,SERPINB6,OXSR1,SLC12A6,DDX3X,CAB39,CSDA,ARHGEF2,MYLK,ERRFI1,RELB,SLC6A12
GO_REGULATION_OF_CYTOKINE_BIOSYNTHETIC_PROCESS	-0.290373	-1.05187	0.310345	0.532567	94	48	INHBA,TLR1,SYK,NMI,PRKCQ,TIRAP,TRIB2,CCL20,SIGIRR,TIA1,TLR3,GLMN,LAG3,STAT5B,RNF128,MAST2,IGF2BP3,MAP2K5,TRAF6,TLR4,FOXJ1,EREG,CARD9,ASB1,CD276,CEBPG,GATA3,IL6,THBS1,MAP2K3,MAPKAPK2,HSPB1,KLF4,ZFPM1,TBK1,CARD11,UBE2J1,HMOX1,BCL10,IGF2BP2,CEBPB,NFKB1,RELA,IRF1,BCL3,ERRFI1,TNF,IL1A
GO_NUCLEOTIDE_BINDING_DOMAIN_LEUCINE_RICH_REPEAT_CONTAINING_RECEPTOR_SIGNALING_PATHWAY	-0.329158	-1.05187	0.361111	0.532567	28	26	CASP8,MAP2K6,MAP3K7,NOD1,IRAK1,TAB3,RNF34,UBE2N,IKBKB,TRAF6,TAB1,UBB,ITCH,UBE2V1,UBA52,RPS27A,CYLD,TAB2,CHUK,FAM105B,RELA,RIPK2,NFKBIA,IRAK2,TNFAIP3,IKBKG
GO_DNA_TEMPLATED_TRANSCRIPTION_INITIATION	-0.229733	-1.05109	0.285714	0.53437	202	169	PPARGC1A,HIST1H4I,TEAD2,RARB,NR3C2,VDR,THRA,MAML3,UBTF,GTF2H2,POLR3H,BRF1,TAF1C,RTF1,KAT2B,HIST1H4J,NPPA,POLR2K,GTF2H3,POLR3G,POLR2A,TFAM,ZNF45,POLR3GL,GTF2H4,NOTCH3,HIST1H4A,HIST1H4K,NR2F1,HIST1H4H,TAF9B,NR2C1,TWISTNB,NR1H3,MED16,ERCC2,PTRF,POLR2I,TAF1B,HIST1H4B,HIST1H4C,POLR1A,MNAT1,TAF11,TAF2,MED7,NOTCH2,CTGF,HIST1H4D,CCNC,HNF4A,THRAP3,TBP,GTF2E1,MED4,NR2C2,GTF2H5,MED17,GTF2A1,WWTR1,MED12,POLR…
GO_REGULATION_OF_EPIDERMAL_CELL_DIFFERENTIATION	-0.333974	-1.05097	0.36	0.534667	45	26	CD109,MYCL1,VDR,OVOL2,H2AFY,SRSF6,SFN,ROCK2,EZH2,BMP4,PRKCH,MSX2,PTCH1,ROCK1,C1orf172,KEAP1,GRHL2,TRIM16,MED1,NCOA3,HES1,ERRFI1,AQP3,MAFG,NOTCH1,CYP27B1
GO_NEGATIVE_REGULATION_OF_TRANSFORMING_GROWTH_FACTOR_BETA_RECEPTOR_SIGNALING_PATHWAY	0.455988	1.38451	0.0897436	0.53553	66	52	CD109,MECOM,PBLD,PEG10,ONECUT2,PMEPA1,CAV1,TGFBR2,LTBP1,TGFB3,GLG1,EID2,TGFBR1,STUB1,SMURF2,ENG,SMAD6,CHST11,LEMD3,PIN1,SKIL,SMAD3,BCL9L,NKX2-1,SNX6,CAV2,UBB,SMAD2,TGFB1I1,PDPK1,SIRT1,SKI,SMAD7,PRDM16,UBA52,PPM1A,TGFBR3,BAMBI,RPS27A,SMURF1,ZNF451,ADAM17,MTMR4,FBN1,STRAP,SNX25,FAM89B,DNM2,TGFB1,VASN,HTRA1,HSPA5
GO_REGULATION_OF_CYTOKINE_PRODUCTION_INVOLVED_IN_IMMUNE_RESPONSE	-0.299397	-1.05051	0.333333	0.535535	57	33	CD74,TGFB3,MAP3K7,TRPM4,C10orf54,RSAD2,BST2,TLR3,ATG5,TGFB2,TRIM6,PRKCZ,FZD5,TRAF6,TLR4,CUEDC2,SEMA7A,GATA3,TNFRSF14,SPON2,TRAF2,MALT1,HFE,NR4A3,F2RL1,BCL6,HMOX1,BCL10,GPRC5B,B2M,HLA-A,TGFB1,TNF
GO_SEX_DIFFERENTIATION	-0.230766	-1.05025	0.375	0.53606	266	151	MGST1,INHBA,BASP1,CDKL2,KITLG,MKKS,STRA6,PBX1,CCND1,BRCA2,CSDE1,ARID5B,LFNG,CCNE1,FAS,NRIP1,RDH10,BIK,FZD4,ACVR2A,CENPI,FANCF,PLEKHA1,COL9A3,CTNNB1,BCL2L1,MSH2,AHR,RAB13,IMMP2L,ADAM15,ERCC1,DNAJC19,TGFBR1,IDH1,FANCG,HSD17B4,NASP,BMP4,SRD5A1,PLA2G4A,MERTK,PKD1,TLR3,TFPT,NCOA2,SDC1,BAX,CASP2,REC8,MEA1,KDM5A,TFAP2C,STAT5B,CAPN5,AXL,PATZ1,RRM1,HNF4A,MAMLD1,NIPBL,CTNNA1,FNDC3A,LGR4,PRDX4,WDR48,TBX3,TY…
GO_NEGATIVE_REGULATION_OF_LEUKOCYTE_MEDIATED_IMMUNITY	-0.340144	-1.05024	0.433333	0.536105	47	26	IL7R,C4BPB,C10orf54,BST2,PPP3CB,DUSP22,THOC1,ABR,LGALS9,BCR,ARRB2,FOXJ1,NDFIP1,PTPN6,RABGEF1,SERPINB9,HFE,BCL6,HMOX1,IL20RB,HLA-E,MICA,HLA-A,TAP1,CEACAM1,SUSD4
GO_CHROMOSOME_SEGREGATION	-0.228432	-1.04998	0.333333	0.536516	272	230	TERF1,SPC25,MSH5,CENPM,CDC14A,SYCE2,UBE2I,BRCA2,KNTC1,SKA3,ESCO2,NEK6,NEK3,NEK9,CENPI,MLH3,CHMP6,BRCA1,RRS1,USP9X,FAM96A,RECQL5,SMARCAD1,CENPP,SPC24,TLK2,CLASP1,DIS3L2,NSL1,MRE11A,FANCM,CENPO,FANCD2,KIF11,CDK5RAP2,CENPK,RCC2,ZWINT,CHAMP1,ERCC2,CENPC1,KATNB1,DSCC1,MLF1IP,AURKB,CHMP1B,APITD1,CHMP1A,RB1,CUL3,LEPREL4,CENPH,PPP1R7,NCAPD3,NUP133,FBXW7,PDS5B,ITGB3BP,RANBP2,PAFAH1B1,REC8,RAD51C,SETDB2,XP…
GO_TRNA_METHYLATION	0.548914	1.3746	0.15942	0.53978	25	19	ALKBH8,TRDMT1,TRMT5,TRMT1L,C9orf156,TARBP1,LCMT2,METTL1,TRMT6,METTL2A,TRMT61B,HSD17B10,FTSJ1,METTL2B,NSUN2,TRMT1,TRMT11,TRMT112,TRMT61A
GO_SENSORY_PERCEPTION_OF_MECHANICAL_STIMULUS	0.407274	1.37515	0.0886076	0.545288	155	69	SLITRK6,SNAI2,SIX1,MKKS,CRYM,DNM1,KIAA1199,ESPN,TIMM8B,TMC1,TBL1X,FZD4,MYO7A,STRC,HOMER2,PDZD7,FYN,TIMM10,GPX1,ITGA2,COL11A2,ALDH7A1,SPRY2,CASP3,SERPINB6,TJP1,LRIG1,NIPBL,TIMM13,COL1A1,CCDC50,ZNF354A,THRB,GJB3,WDR1,SERPINE2,EYA1,TMPRSS3,SOD1,MARVELD2,ATP6V1B1,PAWR,PGAP1,MYH14,TIMM9,SLC9A3R1,CHD7,MYO6,DIAPH1,FBXO11,NDUFB9,EML2,HOXA1,ATP8B1,RPL38,KPTN,WFS1,SLC1A3,TFAP2A,SOBP,LRIG2,HEXB,CDKN2D,DFNB3…
GO_REGULATION_OF_SYSTEM_PROCESS	0.378129	1.36391	0	0.545812	507	243	DOCK4,PTGS1,ITPR1,ADRB2,PPARGC1A,BDKRB2,NTSR1,MYL5,AKAP6,TACR1,GJA1,INHBA,CLIC2,ANK2,CPS1,PDE5A,SLC1A1,KCNH2,GJA5,ALOX5,WNK3,GPER,CELF2,MYL9,CHRM3,SNTA1,CYP2J2,NPNT,CAV1,TNNT3,FIG4,PDE9A,THRA,P2RY2,RNF207,SREBF1,DOCK5,TNNT1,KAT2B,PLA2G6,NPPA,C11orf9,DICER1,RGS2,CTTN,C1QTNF3,NOL3,JAK2,NPR2,GPD1L,CACNB1,PDGFB,CACNA1H,PRKCQ,GAA,PTGS2,MTG1,AKAP1,TRPM4,CACNB3,ATP2B1,RAB11FIP3,NUP155,NOS1AP,DDX39B,TRPC…
GO_EXTRINSIC_APOPTOTIC_SIGNALING_PATHWAY_VIA_DEATH_DOMAIN_RECEPTORS	-0.296562	-1.04599	0.466667	0.546265	39	33	CASP8,FAS,BLOC1S2,TRADD,CASP10,FADD,CRADD,BAX,DEDD,NGFRAP1,CASP8AP2,PIK3R1,TNFRSF10B,TNFRSF1A,DAPK1,GABARAP,MOAP1,DEDD2,DDX3X,KIAA0141,BCL2,SORT1,TNFRSF10A,NF1,TNFRSF10D,BAG3,DAB2IP,BAD,BID,DDX47,DAXX,TNF,TNFRSF9
GO_POSITIVE_REGULATION_OF_POTASSIUM_ION_TRANSPORT	0.562264	1.37287	0.0735294	0.546595	38	22	ADRB2,AKAP6,ANK2,KCNH2,AMIGO1,RNF207,NPPA,NOS1AP,STK39,DLG1,AGER,RAPGEF3,ADORA1,KIF5B,AKAP9,ATP1B3,ANO6,GAL,HBP1,ATP1B1,AKAP7,DNM2
GO_POSITIVE_REGULATION_OF_CYTOKINE_PRODUCTION_INVOLVED_IN_IMMUNE_RESPONSE	-0.357939	-1.04512	0.388889	0.547217	30	20	CD74,MAP3K7,RSAD2,TRIM6,PRKCZ,FZD5,TRAF6,TLR4,SEMA7A,GATA3,TNFRSF14,SPON2,TRAF2,MALT1,NR4A3,F2RL1,BCL10,GPRC5B,B2M,HLA-A
GO_RESPONSE_TO_FATTY_ACID	0.446208	1.3761	0.0657895	0.547848	83	51	PTGS1,UCP2,PPARGC1A,CPS1,PDK4,DGAT2,E2F1,SREBF1,AKR1C2,GIPR,PRKAA1,YY2,HMGCL,PTGS2,MBP,ADCY6,AGER,FN1,PRKCE,AACS,IKBKB,CTGF,AKT1,GNB1,ACACA,TNC,PRKAA2,PTGER2,CREB1,ACSL1,CPT1A,SMARCD1,ALAD,PTGER4,ASS1,PPARG,EP300,TGFBR3,SRC,CCNB1,INSIG2,GNPAT,BAD,EDN1,NME1,AKR1C3,CAT,ZC3H12A,ADAMTS1,PDK3,ID3
GO_REGULATION_OF_STEM_CELL_PROLIFERATION	0.443491	1.36508	0.0379747	0.54811	88	57	SMARCD3,SNAI2,SIX1,ZEB1,LRRK2,KITLG,TGFBR2,PTN,GLI3,DGCR8,PHF14,OVOL2,HMGA2,CTNNBIP1,CTNNB1,WNT11,STAT1,FGFR2,BMP4,LTBP3,FZD3,CTNNA1,NF2,ZNF335,TBX3,MYC,NFIB,SHOX2,VEGFC,PRRX1,N4BP2L2,EIF2AK2,LRP5,PDCD2,C1orf172,BMPR1A,KCTD11,HIF1A,HMGB2,VEGFA,YAP1,SOX9,DISC1,EPCAM,NF1,SIRT6,ASPM,ATXN1L,PDGFA,KDM1A,FBXW4,IRS2,EIF2C3,FOXP2,TGFB1,OVOL1,NOTCH1
GO_ORGAN_OR_TISSUE_SPECIFIC_IMMUNE_RESPONSE	-0.380349	-1.04455	0.515152	0.548563	33	19	HIST1H2BE,HIST1H2BF,HIST1H2BJ,HIST1H2BG,HIST1H2BK,IL28A,HIST1H2BI,HIST1H2BC,HIST2H2BE,BPIFB1,RAB17,FAU,IL6,OTUD7B,RPL39,IL28RA,IL6R,GCNT3,PLA2G1B
GO_REGULATION_OF_MESONEPHROS_DEVELOPMENT	-0.394968	-1.04428	0.472222	0.549225	26	15	SIX1,BASP1,BMP4,LGR4,SIX2,HOXB7,VEGFA,GATA3,WNT2B,SOX9,HNF1B,TACSTD2,TGFB1,SIX4,SOX8
GO_EPIDERMIS_DEVELOPMENT	0.393996	1.38147	0.0674157	0.549715	253	154	SLITRK6,LAMA3,CYP26B1,TXNIP,CD109,SPRR1A,SPRR3,POU3F2,INHBA,EDAR,IVL,VANGL2,KRT10,ALDH3A2,SPRR1B,COL17A1,SPINK5,FUZ,LAMA5,GJB5,TMEM79,MCOLN3,SCEL,GLI2,KRT15,IFT172,TMC1,BCL11B,INTU,MYO7A,OVOL2,STRC,PPHLN1,ZDHHC21,JAG2,PDZD7,APCDD1,COL7A1,HDAC2,EMP1,FLOT2,FOXQ1,CTNNB1,ABCA12,EVPL,SFN,SPRR2D,PPL,ANXA1,LRP4,FGFR2,ERCC2,FZD6,CST6,FLNB,PTHLH,SATB1,CASP3,IFT74,EPHA2,CDH3,TGM1,KAZN,PTCH1,FABP5,HDAC1,PLS…
GO_RNA_PHOSPHODIESTER_BOND_HYDROLYSIS_ENDONUCLEOLYTIC	0.459606	1.36624	0.0649351	0.550505	62	50	EXO1,RPP30,ELAC1,DBR1,RCL1,RNASE1,POP1,DGCR8,POP5,DICER1,RNASEL,PLD6,UTP20,NOL9,RNASEH2A,RRS1,RPP21,TSEN15,TSEN2,RNASEH2C,ENDOV,KIAA0391,DROSHA,APEX1,RNASET2,ELAC2,POP4,TSEN34,RNASEH2B,TSEN54,HRSP12,POP7,RPP40,ABT1,SMG6,BOP1,RNASEH1,FEN1,NOP14,RPP14,EIF2C2,RPS21,MRPL44,ERN1,EDC3,RPSA,NOB1,RPP38,RNASEK,ZC3H12A
GO_NON_RECOMBINATIONAL_REPAIR	0.457381	1.37728	0.0641026	0.550561	70	64	SETMAR,HIST1H4I,DCLRE1A,POLA1,BRCC3,FAM175A,HIST1H4J,POLM,RIF1,NBN,HIST3H3,BRCA1,PRKDC,HIST1H4A,HIST1H4K,HIST1H4H,HERC2,MRE11A,TP53BP1,H2AFX,PRPF19,XRCC6,RAD52,HIST1H4B,C9orf142,HIST1H4C,RAD50,UBE2N,BRE,SLX4,XRCC5,RBBP8,RNF8,SUMO1,POLL,HIST1H4D,DCLRE1B,XRCC4,SMC5,MLH1,KAT5,HIST1H4E,POLQ,MDC1,LIG4,WHSC1,DCLRE1C,PAXIP1,PSMD14,HIST1H4L,BARD1,BABAM1,UIMC1,RNF138,NSMCE2,LIG3,XRCC6BP1,RNF168,KDM2A,UVRA…
GO_REGULATION_OF_GLUCONEOGENESIS	0.529807	1.3792	0.0746269	0.550827	38	28	PPARGC1A,DGAT2,MST1,SLC35B4,FAM48A,PDK2,KAT2A,KAT2B,C1QTNF3,WDR5,OGT,FAM132A,SESN2,SIK1,PGP,RANBP2,NLN,HNF4A,ACN9,ARPP19,FOXO1,CLK2,IL6,PPARA,PTPN2,SMEK2,NR1D1,LEPR
GO_NEGATIVE_REGULATION_OF_CELLULAR_RESPONSE_TO_GROWTH_FACTOR_STIMULUS	0.404195	1.37554	0	0.550947	121	79	CD109,MECOM,PBLD,PEG10,ONECUT2,FZD1,PMEPA1,CAV1,TGFBR2,FUZ,LTBP1,HIPK2,MMRN2,SULF2,TGFB3,CASK,XDH,GLG1,EID2,TGFBR1,STUB1,NEDD4,SMURF2,ENG,SPRY2,CTDSPL2,SMAD6,TRIM33,GPC1,CHST11,LEMD3,PIN1,SKIL,SMAD3,PTPN1,BCL9L,DKK1,CHRDL1,SLIT2,NKX2-1,SULF1,SNX6,CAV2,UBB,SMAD2,ABL1,TGFB1I1,SPG20,PDPK1,SIRT1,PDCD6,SKI,SMAD7,PRDM16,UBA52,PPM1A,GATA3,THBS1,TGFBR3,BAMBI,RPS27A,SMURF1,TWSG1,ZNF451,ADAM17,MTMR4,FBN1,D…
GO_RESPONSE_TO_TUMOR_NECROSIS_FACTOR	-0.226374	-1.04348	0.4	0.551164	233	159	PPARGC1A,ADAMTS7,TNFSF12,CASP8,EDAR,TNFRSF1B,GPER,NPNT,YTHDC2,KAT2A,TNFRSF11A,FAS,KRT18,JAK2,PYCARD,ADAMTS13,HYAL1,GSS,PSMB8,KRT8,BRCA1,PSMD5,PTGS2,ENTPD2,TRADD,TNFSF15,CCL20,STAT1,MBP,TNFRSF12A,PTK2B,CASP3,TNFRSF21,PSMC5,C16orf5,RELT,KLF2,ZFAND6,TXNDC17,GBA,CYBA,TNFRSF25,UBD,COMMD7,ZNF268,PSMC1,PSME3,HAS2,IKBKB,PSMD11,ENDOG,PSMC3,CCL24,COL1A1,PSMA3,TRAF3,HYAL3,SMPD4,CARD14,CD40,CHI3L1,PSMA4,HYAL…
GO_LEARNING	0.430254	1.37692	0.0697674	0.55203	131	72	PTGS1,ADRB2,NTSR1,TACR1,ATP8A1,NDRG4,STRA6,GPR21,PTN,RIN1,MEIS2,FYN,NRGN,TANC1,PTGS2,KRAS,GMFB,EPHB2,SYNGAP1,PPP3CB,MAPK8IP2,FOS,NLGN3,SNAP25,CTNS,ADCY3,COMT,AAAS,APP,RIC8A,JPH3,CLN8,UBA6,ATP1A2,DKK1,BCHE,PRKAR2B,FGF13,CREB1,SHANK2,DLG4,HTT,FOSL1,ATP1A3,CDK5,MLL,ITGB1,VDAC1,PPT1,DEAF1,HIF1A,NPTN,EIF2AK4,SRF,ATAD1,ARC,MECP2,BRAF,NF1,CLN3,MTOR,HMGCR,EIF4A3,RGS14,SYNJ1,DGKI,FOXP2,PPP1R1B,EPM2A,BTG2,…
GO_REGULATION_OF_SYNAPSE_ORGANIZATION	0.436028	1.35849	0.0657895	0.552239	113	52	SLITRK6,SIX1,FLRT3,BAI1,AMIGO1,PTN,EFNA5,IGSF9,AGRN,EEF2K,LPHN1,ZMYND8,PPP1R9A,EPHB2,BAI2,LRP4,PVRL1,NEDD4,LRRC24,ETV5,NLGN2,ANAPC2,NLGN3,ADNP,CLSTN1,CLSTN3,KLK8,EPHB3,HNRNPK,APOE,DKK1,SLITRK4,CDH2,NFATC4,EPHA7,SRPX2,RAB17,PDLIM5,PTK2,AMIGO3,MECP2,DISC1,PTEN,CDC42,LPHN3,DMPK,UBE2V2,DAB2IP,CDC20,CRIPT,CAMK1,SIX4
GO_ENDOPLASMIC_RETICULUM_CALCIUM_ION_HOMEOSTASIS	0.505323	1.37134	0.0428571	0.553097	20	20	ITPR1,TGM2,KCTD17,FIS1,RAP1GDS1,BAX,PML,ATP2A1,APP,BCAP31,TMBIM6,PSEN1,GRINA,BCL2,ATP2A2,WFS1,BAK1,CAMK2D,BBC3,HERPUD1
GO_POSITIVE_REGULATION_OF_GLUCOSE_METABOLIC_PROCESS	0.495081	1.37659	0.0735294	0.55354	36	24	PPARGC1A,DGAT2,PPP1R3G,FAM48A,KAT2A,KAT2B,IRS1,WDR5,HMGB1,AKT2,HNF4A,AKT1,ARPP19,FOXO1,SRC,SLC45A3,PPARA,PTPN2,PHKG2,IRS2,INSR,SMEK2,PMAIP1,DYRK2
GO_POSITIVE_REGULATION_OF_CATION_CHANNEL_ACTIVITY	0.498768	1.36515	0.0945946	0.554836	37	26	NTSR1,AKAP6,ANK2,HAP1,PKD2,RNF207,NPPA,NOS1AP,PLCG2,CALM3,EFCAB4B,BMP4,CALM2,CACNA2D1,CALM1,STIM2,KCNE3,HTT,ASPH,GSTO1,STIM1,TMEM110,JPH2,GAL,AKAP7,CTSS
GO_HISTONE_UBIQUITINATION	-0.283527	-1.04192	0.388889	0.555157	34	32	DDB2,UHRF1,RNF2,CDC73,RNF20,PHC1,DTX3L,LEO1,RING1,UBR2,UBE2N,UBE2A,RNF8,HUWE1,UBE2E1,BCOR,USP22,SKP1,KDM2B,CTR9,SUZ12,RNF168,CUL4B,WAC,RYBP,DDB1,CBX8,RNF40,TRIM37,PAF1,PCGF1,UBE2B
GO_LENS_DEVELOPMENT_IN_CAMERA_TYPE_EYE	0.465343	1.36132	0.0704225	0.555176	66	43	SLITRK6,GJA1,SLC7A11,SHROOM2,CRYGS,PVRL3,TGFBR2,MEIS1,HIPK2,CDON,CTNNB1,CDK4,TGFBR1,PVRL1,DLG1,BMP4,C6orf170,EPHA2,TDRD7,KDM5B,CTNS,NHS,NF2,SKIL,SMAD3,SIX5,BCAR3,BFSP1,SKI,PYGO2,FRS2,CDK2,GATA3,WNT2B,HIPK1,WNT7B,MED1,FZR1,CRYAB,TBC1D20,TGFB1,PROX1,VIM
GO_REGULATION_OF_BLOOD_PRESSURE	0.428744	1.35945	0.0649351	0.55543	169	81	PTGS1,ADRB2,BDKRB2,NTSR1,CYP4F12,TACR1,GJA1,GJA5,MKKS,ACTA2,NISCH,NPPA,NPR2,PDGFB,AGTRAP,ENPEP,PTGS2,BBS4,NPR3,ERAP2,ACSM3,HSD11B2,STK39,GAS6,TPM1,ENG,ADH5,EMP2,WNK1,QRFP,SCPEP1,PLCB3,CTSZ,CYBA,ECE1,RPS6KA2,ADORA1,C3AR1,MME,P2RX4,ADAMTS16,APLN,KCNK6,EDN2,BDKRB1,EDNRA,ATP1A2,PCSK5,NKX2-1,TRHDE,NRG1,COL1A2,VEGFC,ADRA1B,TBXA2R,SOD1,LRP5,ERAP1,DDAH1,BMPR2,F2R,GCH1,PRCP,SLC4A5,ATP6AP2,RNPEP,PPARG,MECP…
GO_POSITIVE_REGULATION_OF_HISTONE_METHYLATION	-0.325003	-1.04089	0.4375	0.556991	33	27	RTF1,BRCA1,CTNNB1,OGT,RNF20,RDBP,MTF2,EED,DNMT1,GCFC1,WDR61,HIST1H1B,PHF19,AUTS2,XBP1,SNW1,CHTOP,PAXIP1,CTR9,MLL,SIRT1,JARID2,ZNF304,PHF1,PAF1,SMAD4,TET1
GO_REGULATION_OF_ION_HOMEOSTASIS	0.402267	1.3664	0.047619	0.557196	201	108	ITPR1,NTSR1,AKAP6,TACR1,GJA1,CLIC2,ANK2,TPCN2,GJA5,CA2,WNK3,HAP1,GPER,LRRK2,CAV1,CORO1A,KIAA1199,PKD2,CAPN3,NOL3,GPD1L,IBTK,PLCG1,TRPM4,TRPC1,IFI6,MYO5A,PLCG2,CALM3,TSPO,HSH2D,STK39,PTK2B,BMP4,WNK1,PTPN3,CALM2,JPH1,WNK2,SEPN1,BAX,CYBA,MLLT11,PRKCE,ATG5,FKBP1A,SLC30A1,PML,WNK4,COMT,TPCN1,ADORA1,P2RX4,JPH3,SLC25A23,CALM1,BDKRB1,EDNRA,ATP1A2,THY1,P2RX7,FGF2,PRKD1,P2RX5,PPP2R3C,ITPR3,AP3D1,HTT,NEDD4L…
GO_POSITIVE_REGULATION_OF_OSSIFICATION	0.439086	1.36075	0.0897436	0.557379	84	54	ADRB2,BMP2,TACR1,GJA1,NPNT,RUNX2,PDLIM7,TGFB3,FAM20C,GLI3,ACVR2A,DLX5,CTNNBIP1,CTNNB1,SMAD1,BMP4,PLA2G4A,MSX2,TGFB2,NIPBL,IFITM1,BMP7,SMAD3,IL6ST,TOB2,PKDCC,P2RX7,CTHRC1,PRKD1,JUND,BMPR1A,CD276,BMPR2,CEBPA,SMAD5,PTGER4,CLIC1,ACVR1,IL6,JAG1,LMNA,ILK,WNT7B,ID4,ATP6AP1,ACVR2B,CYR61,ANO6,TFAP2A,CEBPB,IL6R,WNT10B,TGFB1,BMPR1B
GO_L_AMINO_ACID_TRANSPORT	0.487494	1.36625	0.112903	0.557654	58	30	NTSR1,SLC7A11,SLC1A1,SLC7A2,SLC25A13,SLC6A9,SLC25A15,SLC25A12,SERINC2,SLC36A1,SLC43A2,CTNS,SLC43A1,SLC7A6,SLC38A7,SLC7A1,CLN8,SLC1A4,PSEN1,ARL6IP5,SERINC3,SERINC1,PQLC2,SLC7A5,SERINC5,SLC36A4,SLC1A3,SLC38A1,SLC25A22,SLC17A7
GO_NEGATIVE_REGULATION_OF_PROTEIN_POLYMERIZATION	0.48175	1.37733	0.123288	0.558109	55	39	FHOD3,VIL1,MKKS,TRIOBP,CLIP3,TMOD2,INPP5J,SPTBN5,BBS4,EPB49,PFN2,VILL,TWF2,EPS8,SPTBN2,ARFGEF1,PFN1,TBCD,GSN,MYADM,CAPZA1,SLIT2,SPTAN1,ADD1,SPTBN1,CAPZA2,CAPZB,KANK1,AVIL,PRKCD,MAPRE1,RDX,EML2,TMOD3,TWF1,FKBP4,CAPG,VDAC2,ADD2
GO_LONG_CHAIN_FATTY_ACID_TRANSPORT	0.490181	1.35657	0.112676	0.559834	42	25	PLIN2,BDKRB2,ACACB,CPT2,SLC27A4,ABCD3,CPT1B,ANXA1,SLC27A2,SLC27A1,PLA2G4A,ACSL3,ABCD1,PRKAB2,ACACA,APOE,PRKAA2,SLC27A5,ACSL1,CPT1A,PPARG,PNPLA8,NMB,SLC25A20,PLA2G1B
GO_PROTEIN_MANNOSYLATION	-0.332002	-1.03952	0.424242	0.559909	22	19	GYLTL1B,FKRP,FKTN,ISPD,POMT2,POMT1,DPY19L1,DPY19L3,DPY19L4,B3GNT1,ALG5,DPM2,SDF2L1,DPM1,SDF2,NUS1,DPM3,TMEM5,LARGE
GO_REGULATION_OF_OXIDOREDUCTASE_ACTIVITY	-0.275102	-1.03938	0.363636	0.560114	90	57	LRRK2,CAV1,DHFR,VDR,GFI1,ACVR2A,ZDHHC21,NOSTRIN,KRAS,NOS1AP,NPR3,CALM3,HDAC6,OXA1L,SCARB1,PTK2B,NOD1,ENG,CDH3,CALM2,HSP90AA1,PRDX5,AKT1,RFK,CALM1,SZT2,PARK7,APOE,EDN2,RIPK3,TERF2,DDAH2,EGFR,FXN,LYPLA1,ABL1,DDAH1,WASL,ATP7A,PTS,CCS,GSK3B,GCH1,HIF1A,ATP2B4,SPR,POR,EDN1,NFKB1,NOSIP,ECSIT,ABL2,TMLHE,DNM2,GLA,TNF,CYP27B1
GO_NEGATIVE_REGULATION_OF_LYMPHOCYTE_MEDIATED_IMMUNITY	-0.356307	-1.0392	0.454545	0.560593	36	21	IL7R,C4BPB,C10orf54,PPP3CB,DUSP22,THOC1,LGALS9,ARRB2,FOXJ1,NDFIP1,PTPN6,SERPINB9,HFE,BCL6,IL20RB,HLA-E,MICA,HLA-A,TAP1,CEACAM1,SUSD4
GO_REGULATION_OF_LIPID_TRANSPORT	0.421146	1.36736	0.0675676	0.560817	95	53	ITGB3,NTSR1,ATP8A1,PLTP,MAP2K6,APOC1,P2RY2,TNFRSF11A,ABCA2,PLA2G6,SYK,ABCA1,ABCA12,NR1H3,TSPO,ABCA7,LAMTOR1,PTCH1,AKT2,KDM5B,LRP1,PLA2R1,P2RX4,REPIN1,AKT1,HNRNPK,ACSL4,APOE,P2RX7,LRAT,PTPN11,MAPK9,NR1H2,SREBF2,CRY1,NCOR1,SIRT1,PRELID1,PRKCD,PPARG,ITGAV,THBS1,SCP2,PPARA,TRIAP1,IRS2,EDN1,NFKB1,GAL,LIPG,NUS1,NFKBIA,TMF1
GO_G_PROTEIN_COUPLED_RECEPTOR_SIGNALING_PATHWAY_COUPLED_TO_CYCLIC_NUCLEOTIDE_SECOND_MESSENGER	0.454021	1.36925	0.128205	0.561754	172	46	ADRB2,APLP1,CCR1,GPER,VIPR1,GNAZ,CHRM3,GPR21,CHRM4,GRK5,HTR1D,LPAR1,NPR3,ANXA1,ADCY6,PTHLH,GNAI1,FLNA,RAPGEF2,ADCY3,ADORA1,RIC8A,GNB1,ADCY7,ADRA1B,PTGER2,ADRA2C,GNA12,GNAQ,ADORA2B,PSAP,SLC9A3R1,PTGER4,MC1R,WASF2,GNAI2,FPR1,GNAL,GNAI3,ADCY9,GNA13,ADORA2A,PDE4D,P2RY1,PRKACB,CCL2
GO_APOPTOTIC_MITOCHONDRIAL_CHANGES	0.436028	1.35606	0.0731707	0.561876	57	52	BCL2A1,SLC25A4,HK2,EYA2,ACAA2,THEM4,MFF,BIK,ST20,RHOT2,NOL3,IFIT2,NAIF1,BLOC1S2,KIAA1967,SFN,BCL2L1,IFI6,DNM1L,FIS1,TIMM50,BMF,BAX,RHOT1,ATP2A1,AKT1,GGCT,MCL1,BNIP3L,ATF2,MAPK9,NDUFS1,PPIF,CLU,MTCH2,PPP2CB,MOAP1,AIFM2,ATG3,BNIP3,BCL2,C22orf29,JTB,BCL2L11,BAD,BAK1,PMAIP1,GCLM,BID,GCLC,BBC3,SOD2
GO_MAMMARY_GLAND_EPITHELIUM_DEVELOPMENT	-0.289797	-1.03864	0.413793	0.561938	53	38	VDR,CCND1,GLI2,STAT6,JAK2,HOXA5,MGMT,FGFR2,ZNF703,EPHA2,MSX2,PTCH1,AKT2,KDM5B,PML,AREG,SCRIB,AKT1,WNT3,MAPK1,TBX3,ETV4,LRP5,PHB2,HIF1A,MSX1,SRC,BTRC,WNT7B,NTN1,MED1,DDR1,CEBPB,ELF5,TGFB1,CSF1,IRF6,ID2
GO_PYRIMIDINE_NUCLEOSIDE_METABOLIC_PROCESS	0.461905	1.35089	0.0666667	0.562159	51	34	UPRT,NT5M,TYMP,DHODH,NT5E,UMPS,NT5C,TK2,APOBEC3F,DUT,NME4,CAD,TYMS,DPYD,NME3,CTPS2,TK1,NME7,NT5C3,UCK2,APOBEC3G,DCTD,DCK,ENTPD4,UCKL1,CMPK1,AK3,UPP1,APOBEC3C,UCK1,ERH,NME1,CDA,NME6
GO_NUCLEOBASE_METABOLIC_PROCESS	0.481813	1.35216	0.123288	0.563781	39	34	AOX1,CPS1,UPRT,TYMP,DHODH,PRPS1,UMPS,ADAL,XDH,CAD,HPRT1,TYMS,SHMT1,ADA,GDA,GMPR,APRT,DPYD,PAICS,GMPS,UCK2,RRM1,TET2,MAPK1,GMPR2,PPAT,GART,UCKL1,CMPK1,UCK1,MTOR,CDA,ACPP,PRTFDC1
GO_REGULATION_OF_MESENCHYMAL_CELL_PROLIFERATION	0.515133	1.3538	0.119403	0.564238	34	23	SIX1,ZEB1,TGFBR2,PTN,PHF14,CTNNBIP1,CTNNB1,WNT11,STAT1,FGFR2,BMP4,MYC,NFIB,SHOX2,PRRX1,LRP5,BMPR1A,VEGFA,SOX9,PDGFA,FBXW4,IRS2,FOXP2
GO_FATTY_ACID_BIOSYNTHETIC_PROCESS	0.44045	1.36799	0.0394737	0.565906	114	77	PTGS1,ELOVL5,LIPT2,QKI,ALOX5,ACACB,PECR,CD74,LIAS,CBR4,MECR,ALOX15,PRKAA1,PTGES2,SYK,ABCD3,DECR2,PTPLA,FADS1,MGST2,HSD17B8,MLYCD,BRCA1,PTGS2,ALOXE3,GGTLC2,GGT1,FADS2,FASN,CBR1,MYO5A,FADS3,ACSM3,MGLL,ELOVL6,ACSL3,GGT7,LTA4H,C9orf3,PRKAB2,SPHK1,GGT6,MCAT,ACSS2,RNPEPL1,ACSF3,ACACA,SCD,EDN2,AGMO,PRKAA2,XBP1,SCD5,HSD17B12,ELOVL1,SC5DL,DEGS1,PTGES3,RNPEP,OXSM,PTPLB,PNPLA8,ACOT7,ACLY,PTPLAD1,TECR,NDUFAB…
GO_MITOCHONDRIAL_ATP_SYNTHESIS_COUPLED_PROTON_TRANSPORT	-0.359213	-1.03698	0.409091	0.566156	17	17	ATP5S,ATP5D,ATP5C1,ATP5E,ATP5O,ATP5A1,STOML2,ATP5H,ATP5G3,ATP5F1,ATP5L,ATP5I,ATP5G1,ATP5B,ATP5G2,ATP5J2,ATP5J
GO_RESPONSE_TO_TESTOSTERONE	-0.336636	-1.03696	0.390244	0.566202	38	24	ADRB2,PSPH,MTAP,CAD,CDK4,ROCK2,TSPO,NASP,BMP4,SRD5A1,DNMT1,GBA,AACS,CA9,RPS6KB1,BAD,INSR,CALR,EDN1,NME1,DUSP1,BGLAP,ELK1,MSN
GO_NEGATIVE_REGULATION_OF_CYTOPLASMIC_TRANSPORT	-0.244924	-1.03648	0.428571	0.567319	117	93	SNAI2,NTSR1,PBLD,CLIC2,LRRK2,FZD1,PKD2,THRA,AXIN2,C1QTNF3,RAB23,PARP10,AKAP1,PDE2A,TONSL,MDFI,SP100,APC2,SOX4,CALM3,GAS6,FAF1,PKD1,VPS35,PKIG,OS9,SVIP,CALM2,FKBP1A,PPM1B,TPR,HNF4A,TXN,UBE2G2,SUFU,WWTR1,BMP7,CALM1,PARK7,PKDCC,PKIA,MDFIC,SNX12,LYPLA1,CSK,EMD,CNIH2,CDK5,BARD1,SRI,GSK3B,MXI1,NUP153,SLC9A3R1,KEAP1,SNX3,BAG4,GOPC,PPM1A,FBXW11,CCDC22,GSTO1,BCL2,DERL2,BRAF,CYLD,G3BP2,NF1,FMR1,UBE2J1,NOV,…
GO_POSITIVE_REGULATION_OF_SYNAPTIC_TRANSMISSION	0.445504	1.35109	0.0123457	0.568012	110	59	SYT12,NTSR1,TACR1,CA2,HAP1,GPER,IGSF9B,DNM1,PTN,GLUL,UNC13B,TOR1A,PTGS2,FLOT1,PTK2B,NLGN2,NLGN3,CLSTN1,PRKCE,PLK2,CLSTN3,SNAP25,SYT1,DTNBP1,NMU,SPHK1,ADORA1,PRKCZ,MAPK1,HNRNPK,KIF5B,SERPINE2,ARRB2,RAB3GAP1,RIMS1,SHANK2,DLG4,ITPR3,STX4,GSK3B,STX1B,NPTN,RAB3B,PTGER4,ARC,MECP2,BRAF,PTEN,FMR1,SNAP47,SLC1A3,ABAT,PINK1,RGS14,SYNJ1,STX1A,VAMP2,STX3,CCL2
GO_REGULATION_OF_PHAGOCYTOSIS	-0.272587	-1.03618	0.32	0.568185	68	41	C4BPB,ALOX15,SYK,PYCARD,C2,C4A,ITGA2,HMGB1,GAS6,SCARB1,MFGE8,MERTK,AGER,ABCA7,ABR,CYBA,PROS1,PLD2,BCR,RAB27A,CSK,GNB2L1,CAMK1D,PTX3,SNX3,GATA2,LMAN2,PPARG,ITGAV,CD47,PTEN,F2RL1,SYT7,ANO6,RAP1A,CALR,DNM2,TGFB1,TNF,C3,CCL2
GO_B_CELL_DIFFERENTIATION	-0.29714	-1.03616	0.5	0.568231	89	50	IFNE,IL11,MFNG,IFNA1,POU2F2,LFNG,LGALS1,POLM,CMTM7,PRKDC,MSH2,PLCG2,ADA,PTK2B,BAX,SP3,ITFG2,NOTCH2,LRRC8A,VPRBP,IFNA13,PIK3R1,DCLRE1C,ABL1,HDAC4,CLCF1,ITGB1,RBPJ,CEBPG,ATP11C,EP300,TPD52,BCL2,TCF3,MALT1,NHEJ1,ATM,PTPN2,ADAM17,BCL6,KLF6,BAK1,BLNK,HDAC5,FNIP1,ZBTB1,BCL3,HDAC9,HHEX,PLCL2
GO_GLIOGENESIS	-0.243127	-1.03602	0.416667	0.568573	175	113	DNER,SOX2,POU3F2,ZNF488,SH3TC2,EPHA4,LEF1,GLI3,C11orf9,DICER1,EIF2B3,APCDD1,CDK6,LPAR1,KRAS,CTNNB1,CNP,CDKN2C,EGR2,ARHGEF10,HDAC10,LAMB2,ANXA1,SOX4,S100A9,TSPO,ERCC2,HDAC11,NAB1,PTK2B,PHGDH,NLGN3,PPAP2B,FN1,AKT2,PAFAH1B1,HMBS,TGFB2,AREG,GPC1,LAMB1,NF2,SCRIB,MED12,AKT1,MAPK1,GSN,ERBB2,NFIB,NKX2-1,NRG1,TLR4,CDH2,FGF5,CSPG4,WASF3,PRDM8,SOD1,PTPN11,MAPK3,CSK,ABL1,CDK5,EIF2B4,CLU,EIF2B1,RTN4,BOK,DAG1,…
GO_POSITIVE_REGULATION_OF_INNATE_IMMUNE_RESPONSE	-0.252547	-1.03582	0.333333	0.568802	246	180	LY96,CASP8,POLR3B,TLR1,DDX58,MAP2K6,IFI16,PGLYRP3,ITGB2,SYK,IL12A,POLR3G,MAP3K7,PYCARD,MYD88,UNC93B1,POLR3C,NLRC5,PSMB8,FYN,TIRAP,PSMD5,KRAS,PAK1,MAVS,PIK3R4,PLSCR1,PLCG2,HMGB1,RPS6KA5,IRF3,FADD,NOD1,PVRL2,IKBKE,IRAK1,TAB3,TLR3,PSMC5,MAPKAPK3,UBE2N,IRF7,PRKCE,HRAS,LAG3,LGALS9,UBE2K,PSMC1,CTSL1,PSME3,IKBKB,PSMD11,STAT5B,TRIM6,PSMC3,RPS6KA3,SIN3A,MAP3K1,PSMA3,TRAF3,TRAF6,CADM1,RFTN1,TLR2,TLR4,EREG,…
GO_PHOTOPERIODISM	-0.36414	-1.03501	0.441176	0.56951	24	20	RBM4B,FBXL3,SIK1,PPP1CA,MTA1,NMU,PML,TP53,CLOCK,CRY1,RBM4,CRY2,NR2F6,USP2,PPP1CC,PPP1CB,BHLHE40,PER1,CRTC1,ID2
GO_NEGATIVE_REGULATION_OF_EPITHELIAL_CELL_APOPTOTIC_PROCESS	-0.342411	-1.03503	0.447368	0.569828	35	18	IL11,SERPINE1,TCF7L2,GAS6,CAST,ANGPTL4,NDNF,ABL1,GATA3,BRAF,NFE2L2,MTOR,WFS1,MAPK7,SEMA5A,TNIP2,TNFAIP3,ICAM1
GO_POSITIVE_REGULATION_OF_MITOTIC_CELL_CYCLE	-0.236057	-1.03507	0.5	0.569828	123	99	SMARCD3,TERF1,ANKRD32,PBX1,CCND1,BRCA2,CDC7,H2AFY,PDGFB,CDC45,CDK4,CDC6,PLRG1,ANXA1,RCC2,RANBP1,GEN1,XRCC3,APEX1,RB1,CUL3,PRKCA,FOXA1,CDK10,UBE2E2,FBXO5,PAFAH1B1,RAD51C,KIF20B,PLCB1,EIF4EBP1,TPR,STAT5B,SPHK1,VPS4B,SMC5,SIN3A,PKN2,APP,EIF4E,MDM2,USP22,EREG,PTPN11,LRP5,ABL1,MTBP,PHB2,DBF4B,NSMCE2,CDK1,DDX3X,RAB11A,ASNS,ESPL1,MAD2L1,NUSAP1,USP2,TGFA,RDX,BECN1,CDC25B,CUL4A,PCID2,ANAPC10,NACC2,PTEN,TM…
GO_NEGATIVE_REGULATION_OF_CELL_DIFFERENTIATION	-0.212345	-1.03404	0.2	0.572013	609	378	SOX2,SNAI2,ITGB3,BMP2,ADAMTS7,PBLD,HIST1H4I,INHBA,ZEB1,ULK2,RARB,ISL2,GPER,TBX6,EPHA4,CAV1,PRAME,NGEF,FUZ,MFI2,ENPP1,SEMA4F,MEIS1,PTN,PBX1,CCND1,E2F1,CD74,SNAPIN,GLI2,GFI1,CTDSP1,KIAA0319,KIAA0922,PGLYRP3,GLI3,LGALS1,NPHP3,CAPN3,INPP5J,EFNA5,AXIN2,HIST1H4J,DICER1,OVOL2,ABCA1,XDH,PCM1,NPR2,HOXA5,IQCB1,SRSF6,PDGFB,JDP2,MEIS2,CDK6,PAQR3,LPAR1,C14orf169,HDAC2,TRIB2,NRP1,TRPM4,KRAS,NOTCH3,CTNNB1,HIST1…
GO_RNA_SPLICING	-0.208775	-1.03363	0	0.573059	367	330	PPARGC1A,QKI,PSPC1,DBR1,RBPMS,HNRNPA0,ZNF326,IVNS1ABP,GEMIN6,PRMT7,PRPF40B,SNRNP35,FIP1L1,RNPC3,PTBP2,RBM5,POLR2K,DHX9,SMN2,TGS1,PPP1R8,SFPQ,NOL3,GEMIN4,THOC6,DCPS,SRSF6,HNRNPU,CSTF2,SRSF1,PSIP1,SRSF8,POLR2A,RBM10,DDX5,NCBP1,KIAA1967,HNRNPH3,TRA2B,TRPT1,SRSF10,FUS,HTATSF1,TTF2,HELB,PLRG1,RBM4B,LSM5,TSEN15,SRSF2,TSEN2,DDX39B,ZMAT5,LUC7L3,PRPF31,CWC27,EFTUD2,HNRNPA1L2,SNRNP25,RBMX2,SREK1,PRPF19,SRS…
GO_REGULATION_OF_NEURAL_PRECURSOR_CELL_PROLIFERATION	-0.292377	-1.03273	0.416667	0.575244	73	39	SMARCD3,LRRK2,GLI2,NES,GLI3,PTBP2,KIAA1524,CDON,CTNNB1,FZD3,CTNNA1,NF2,ZNF335,VEGFC,CDH2,FOXO1,GNG5,KDM2B,KCTD11,SHCBP1,HIF1A,GATA2,VEGFA,DISC1,NF1,ILK,ASPM,LYN,KDM1A,ELL3,FOXO3,SPINT1,GPR56,TGFB1,SIRT2,BTG2,PROX1,NOTCH1,ID2
GO_POSITIVE_REGULATION_OF_SEQUENCE_SPECIFIC_DNA_BINDING_TRANSCRIPTION_FACTOR_ACTIVITY	-0.232409	-1.03239	0.333333	0.575854	228	165	PPARGC1A,STK36,FZD1,FZD2,DDX58,HIPK2,TNFRSF11A,ERC1,ARID5B,CAPN3,PPARGC1B,TRIM14,ITGB2,TRIM52,FZD4,MAP3K7,JAK2,PYCARD,ZIC2,PRKCQ,PIDD,RBCK1,TIRAP,KRAS,CTNNB1,MAVS,TRADD,RNF25,SP100,TP53BP1,TRIM21,TRIM62,S100A9,RPS6KA5,TRIM25,NOD1,AGER,LRP8,IRAK1,TAB3,TLR3,PPP3CA,PPAP2B,TRIM22,FOXA1,PRKCH,CTH,UBE2N,LGALS9,IKBKB,RIPK4,TRAPPC9,SPHK1,CLOCK,PRKCZ,MBTPS2,AKT1,MTDH,RNF31,PRKCI,TRIM26,FER,JUP,CARD14,PARK…
GO_TELOMERE_CAPPING	0.524103	1.32871	0.109589	0.57804	29	25	HIST1H4I,TERF1,DCLRE1A,HIST1H4J,NBN,HIST3H3,PRKDC,HIST1H4A,HIST1H4K,HIST1H4H,MRE11A,HIST1H4B,HIST1H4C,RAD50,TINF2,HIST1H4D,DCLRE1B,HIST1H4E,POT1,TERF2,ACD,DCLRE1C,HIST1H4L,TFIP11,TERF2IP
GO_HUMORAL_IMMUNE_RESPONSE	-0.262793	-1.03157	0.263158	0.578174	187	68	EXO1,IFNE,HIST1H2BE,IL7,C4BPB,ZP3,IFNA1,POU2F2,CFD,PLA2G6,HIST1H2BF,C5,CD46,SERPING1,C2,C1RL,C4A,HIST1H2BJ,HIST1H2BG,HIST1H2BK,BST2,HIST1H2BI,HLA-DRB1,TNFRSF21,SLPI,HIST1H2BC,YTHDF2,C1QBP,HIST2H2BE,APP,GPI,IFNA13,CFI,CFH,TREM1,FOXJ1,ST6GAL1,CLU,TFEB,RBPJ,MNX1,FAU,GATA3,IL6,C1S,BCL2,SPON2,CD55,CFB,C1R,PSMB10,RPL39,HLA-E,CFP,B2M,BLNK,CD83,TRAF3IP2,TFE3,HLA-A,BCL3,ADM,TNF,SUSD4,C3,NOTCH1,CCL2,PLA2G1B
GO_REGULATION_OF_CALCIUM_MEDIATED_SIGNALING	0.459508	1.33006	0.084507	0.579487	76	42	ITPR1,AKAP6,CLIC2,HAP1,LRRK2,PKD2,SYK,RCAN1,MYO5A,CALM3,ADA,PTK2B,CALM2,JPH1,SEPN1,GBP1,FKBP1A,LMCD1,P2RX4,TMBIM4,JPH3,CALM1,NRG1,P2RX5,HTT,RCAN3,SRI,ATP2B4,HINT1,ASPH,SPPL3,SLC9A1,GSTO1,CIB1,ERBB3,JPH2,NFAT5,PRKACA,CAMK2D,PRNP,PDE4D,FKBP1B
GO_AMINO_ACID_TRANSPORT	-0.268721	-1.03038	0.428571	0.581266	124	68	NTSR1,GLS2,SLC7A11,SLC1A1,SLC7A2,SLC25A13,PPFIA4,SLC6A9,SLC25A15,UNC13B,SLC25A12,SLC38A6,SLC6A8,APBA1,SH3BP4,SERINC2,SLC38A10,SLC36A1,PEX3,GIPC1,SLC43A2,SNAP25,SYT1,CTNS,SLC43A1,SLC25A26,SLC7A6,SLC38A7,SLC7A1,CLN8,SLC1A4,SLC7A5P2,RIMS1,SLC38A9,PSEN1,SLC46A1,STXBP1,SLC7A5P1,SLC1A5,ARL6IP5,SERINC3,SERINC1,SLC19A1,PQLC2,SLC7A5,NF1,SLC3A2,SERINC5,SLC25A32,CLN3,SLC36A4,SLC1A3,SLC38A1,SLC6A6,GLS,PPFIA1…
GO_N_TERMINAL_PROTEIN_AMINO_ACID_MODIFICATION	0.523199	1.34415	0.0694444	0.581754	26	21	METAP1D,NMT2,PDF,KAT2B,NAA25,NAA30,MAP6D1,METAP1,NAA10,PPM1B,NAA50,NAA16,NAA60,NAA15,EP300,NAT9,PPM1A,NAA20,METAP2,CREBBP,NMT1
GO_KERATAN_SULFATE_METABOLIC_PROCESS	-0.338615	-1.02984	0.392857	0.582539	33	20	ST3GAL3,B4GALT6,ST3GAL2,B3GNT3,B3GNT2,ST3GAL1,B3GNT1,B4GALT2,HEXA,B4GALT1,GNS,SLC35D2,ST3GAL4,GLB1,GALNS,HEXB,B4GALT3,B4GALT4,B4GALT5,PRELP
GO_TONGUE_DEVELOPMENT	0.584514	1.33384	0.101449	0.583184	20	15	CYP26B1,SIX1,KRT13,LEF1,GLI3,HDAC2,CTNNB1,BMP4,HDAC1,BNC2,PRDM16,HOXC13,WNT10A,WNT10B,SIX4
GO_ORGANONITROGEN_COMPOUND_CATABOLIC_PROCESS	0.355871	1.31908	0.0531915	0.58424	343	224	AOX1,MAOA,ENPP2,GLS2,HPSE,PAOX,PDE5A,MAOB,CHI3L2,ASPA,SARDH,SAMHD1,NUDT18,NT5M,MUTYH,CRYM,TYMP,NEIL1,KIAA1199,GPT,ENOSF1,PDE9A,NT5E,SMPDL3A,BCKDHB,PCYOX1L,DERA,ADAL,NT5C,ALDH5A1,PGLYRP3,UNG,CYP2D6,AMPD3,AGXT2L2,OGG1,GLUL,HIBCH,CHDH,AMT,BCKDK,ACADSB,PRODH,MTHFS,AFMID,AGRN,XDH,ADAMTS13,PDE7A,HYAL1,ARSB,MTAP,APOBEC3F,ACAD8,IDUA,NTHL1,MLYCD,DBT,DTD1,HMGCL,ENPEP,DUT,PDE2A,NUDT1,ITPA,SMUG1,MCCC2,AGPHD1…
GO_IMMUNOGLOBULIN_PRODUCTION	0.474493	1.31908	0.121622	0.584269	48	30	EXO1,IL7R,POU2F2,MSH3,UNG,FAS,POLM,NBN,PMS2P5,PRKDC,MSH2,EXOSC3,MSH6,ERCC1,PMS2P1,PMS2,HLA-DRB1,GALNT2,RNF8,POLL,MLH1,POLQ,CTNNBL1,LIG4,SWAP70,HSPD1,RNF168,TCF3,TRAF3IP2,GCNT3
GO_POSITIVE_REGULATION_OF_POTASSIUM_ION_TRANSMEMBRANE_TRANSPORT	0.534537	1.31892	0.169811	0.58488	27	16	AKAP6,ANK2,KCNH2,AMIGO1,RNF207,NPPA,NOS1AP,AGER,RAPGEF3,AKAP9,ATP1B3,ANO6,GAL,ATP1B1,AKAP7,DNM2
GO_REGULATION_OF_ACTION_POTENTIAL	0.529595	1.32529	0.123288	0.585255	38	22	NTSR1,TACR1,ANK2,GJA5,CAV1,RNF207,TRPM4,CACNB3,NOS1AP,PTPN3,SUMO1,CACNA2D1,PKP2,JUP,PAWR,DSG2,DSC2,DSP,SLC9A1,ATP2A2,CAMK2D,RANGRF
GO_RECEPTOR_MEDIATED_ENDOCYTOSIS	0.387477	1.31586	0.0481928	0.585273	231	122	SYT12,ADRB2,RAB31,LRP12,ILDR1,ENPP2,LOC619207,CLTA,CAV1,TGFBR2,ENPP1,DNM1,PDLIM7,DBNL,GTF2H2,LDLRAD3,ITGB2,SYK,CTTN,SNX17,SUSD2,LMBRD1,IGF2R,SORL1,LRP3,SCARB1,NEDD4,PACSIN2,OPHN1,LRP8,NLGN3,LRPAP1,CCBP2,EZR,PRSS12,TMPRSS4,CAP1,TFR2,LRP1,SYT1,CD81,PLA2R1,HSP90AA1,SNX1,GRN,FNBP1L,SCRIB,LOXL2,MAPK1,AP2S1,HIP1R,MICALL1,TFRC,ARRB2,LDLRAP1,ARRB1,CLTCL1,APOE,PICALM,HIP1,GHR,CFI,VLDLR,TMPRSS3,MAPK3,CAV2,…
GO_RETINA_HOMEOSTASIS	0.466186	1.33016	0.103896	0.58537	71	31	ABCA4,MKKS,POTEF,BBS1,POTEE,ACTB,NPHP3,CROCC,IQCB1,BBS4,BBS2,SPATA7,CDH3,ERCC6,NPHP4,CIB2,ACTG1,CLN8,AZGP1,RP1,SOD1,BBS12,POC1B,WDR36,HSPB1,DRAM2,BBS10,NXNL2,B2M,PRDX1,DFNB31
GO_CARDIAC_MUSCLE_CELL_DIFFERENTIATION	0.434039	1.32519	0.106667	0.585558	74	42	FHOD3,SGCB,BMP2,RARB,KAT2A,NPPA,CBY1,OBSL1,MYH10,NEBL,MEF2A,SIK1,CXADR,ATG5,TBX3,AKAP13,GATA4,NRG1,PDLIM5,RXRA,ITGB1,FHL2,SRF,ARID1A,CDK1,SLC9A1,VEGFA,ACVR1,MAML1,LMNA,NEXN,MTOR,KDM6B,CCNB1,CALR,GATA6,TSC1,RARA,CAMK2D,IFT20,PROX1,TCAP
GO_REGULATION_OF_TRANSMEMBRANE_RECEPTOR_PROTEIN_SERINE_THREONINE_KINASE_SIGNALING_PATHWAY	0.389913	1.31442	0.0465116	0.585577	207	130	FST,CD109,MECOM,BMP2,PBLD,INHBA,CITED2,PEG10,BMP8B,ZEB1,ONECUT2,FZD1,RBPMS,PMEPA1,NPNT,CAV1,TGFBR2,LTBP1,HIPK2,TGFB3,ACVR2A,C10orf54,NEO1,GDF11,GLG1,EID2,LTBP4,TGFBR1,ZNF703,STUB1,ITGA3,SMURF2,BMP4,ENG,CTDSPL2,SMAD6,TRIM33,MSX2,PARP1,PCSK6,BCL9,GIPC1,FKBP1A,CSNK2B,TGFB2,MEN1,CHST11,LEMD3,PIN1,WWTR1,BMP7,SKIL,SMAD3,ACVR1B,XIAP,BCL9L,DKK1,CHRDL1,GATA4,NKX2-1,SULF1,SNX6,CAV2,UBB,SNW1,CDKN1C,SMAD2,AB…
GO_REGULATION_OF_EMBRYONIC_DEVELOPMENT	0.409666	1.32008	0.119048	0.586116	114	80	LAMA3,SIX1,VANGL2,NKD1,FZD1,FZD2,FUZ,AMOT,MKS1,LAMA5,DUSP6,RNF207,CDX2,PHLDB2,LFNG,NPHP3,PPP2R3A,GPR161,CTNNB1,CLASP1,BMP4,NRARP,DVL1,TGIF2,PAFAH1B1,FZD3,E4F1,PLCB1,CELSR1,CLASP2,LAMA4,HNF4A,PTK7,NIPBL,NR2C2,SUFU,TRAF3IP1,BMP7,MAP2K5,STK4,MYADM,DKK1,NRK,COL5A1,FOXA2,SULF1,SEPT7,GNB2L1,BMPR1A,WDPCP,PHLDA2,DAG1,DVL2,RBM19,GATA2,CDK1,GATA3,GRHL3,WNT2B,DVL3,NFE2L2,KLF4,FZD7,KDM1A,STK3,HNF1B,INSR,TULP…
GO_POSITIVE_REGULATION_OF_CALCIUM_ION_TRANSMEMBRANE_TRANSPORTER_ACTIVITY	0.511797	1.31842	0.115942	0.586858	31	23	AKAP6,ANK2,HAP1,PKD2,PLCG2,CALM3,EFCAB4B,BMP4,CALM2,SUMO1,CACNA2D1,CALM1,STIM2,KCNE3,HTT,ASPH,SLC9A1,GSTO1,STIM1,TMEM110,HSPA2,JPH2,ATP1B1
GO_REGULATION_OF_MITOCHONDRIAL_FISSION	0.552922	1.31711	0.104478	0.586864	18	15	PPARGC1A,LRRK2,MFF,DHODH,SMCR7,DNM1L,FIS1,INF2,DDHD1,MARCH5,SMCR7L,BNIP3,MUL1,PINK1,DDHD2
GO_MUSCLE_CONTRACTION	0.403894	1.31705	0.0361446	0.58695	233	110	ADRB2,BDKRB2,MYL5,TACR1,GJA1,ANK2,TPCN2,KCNH2,GJA5,DTNA,GAMT,VIPR1,MYL9,MB,CHRM3,MKKS,SNTA1,ACTA2,MAP2K6,P2RX6,TNNT3,SULF2,TMOD2,TAZ,TNNT1,PLA2G6,HTR1D,SNTB1,ALDOA,GPD1L,CACNA1H,SRSF1,GAA,UTRN,NUP155,ITGA1,ROCK2,TNNI2,CALM3,SLC6A8,DLG1,TNNC1,BBS2,TPM1,HOMER1,TPM2,PXN,TPM3,PABPN1,CALM2,IKBKB,CALD1,HSP90AA1,CACNA2D1,PPP1R13L,PKP2,ITGB5,ROCK1,MYOF,CALM1,TPM4,EDN2,EDNRA,ATP1A2,DYSF,SULF1,MYL12A,MYL12…
GO_POSITIVE_REGULATION_OF_DNA_REPAIR	0.47692	1.32451	0.15	0.587466	38	36	SETMAR,APBB1,ANKRD32,BRCC3,FAM175A,KDM4D,RIF1,PCNA,BRCA1,MGMT,H2AFX,HMGB1,APEX1,TMEM161A,UBE2N,BRE,RNF8,KIAA0146,EYA1,EGFR,ERCC8,NPAS2,EYA3,BABAM1,UIMC1,SIRT1,TRIM28,CEBPG,FOXM1,RNF168,RPS3,NUDT16,FAM178A,UBE2V2,CBX8,C12orf5
GO_SENSORY_PERCEPTION	0.362899	1.31229	0.0537634	0.587499	938	193	PTGS1,SLITRK6,OR4C6,SNAI2,NTSR1,SIX1,TACR1,ABCA4,SLC24A1,TAS2R19,FAM161A,TGFBI,ALOX5,TTC8,FZD2,MKKS,LEF1,CYP4V2,FSCN2,CRYM,DNM1,KIAA1199,ABLIM1,ESPN,BBS1,P2RY2,TIMM8B,TMC1,RPGR,RDH5,OR1F1,TBL1X,BBS9,HSF4,TAS2R14,RDH10,CHM,FZD4,MYO7A,STRC,HOMER2,ZIC2,PDZD7,OR2A4,FYN,TIMM10,PTGS2,CLN6,ALOXE3,BBS4,OPA1,LAMB2,GJA3,GPX1,MYO5A,ITGA2,COL11A2,DNAJC19,ALDH7A1,B3GNT2,BBS2,NIPSNAP1,NLGN2,SPRY2,CYP1B1,CASP3,…
GO_ACTION_POTENTIAL	0.472089	1.31374	0.109589	0.587978	94	34	AKAP6,GJA1,ANK2,TPCN2,KCNH2,GJA5,GPER,SNTA1,KCNMB3,GPD1L,CACNA1H,SCN8A,CATSPER2,NUP155,KCNMB4,YWHAE,TPCN1,P2RX4,CACNA2D1,PKP2,ATP1A2,GNAQ,NEDD4L,MYH14,SRI,YWHAH,ATP1A1,CLN3,GNA11,ATP1B1,AKAP7,CNTNAP1,FKBP1B,CACNB4
GO_REGULATION_OF_HORMONE_METABOLIC_PROCESS	0.536284	1.34055	0.183333	0.588641	26	16	PPARGC1A,BMP2,TRERF1,DUOXA1,TCF7L2,STUB1,STC2,ARNT,REST,HIF1A,GATA3,ATP1A1,KDM1A,POR,GAL,AKR1C3
GO_NEGATIVE_CHEMOTAXIS	0.487485	1.34215	0.0769231	0.589064	39	27	ITGB3,FLRT3,SEMA4F,EFNA5,RYK,ROBO1,SEMA6B,SEMA6C,PLXNA3,SEMA4A,SEMA3F,SEMA4D,SLIT2,NRG1,EPHA7,SEMA3A,SEMA3E,SEMA4G,SEMA7A,SEMA3B,ITGAV,SEMA4B,RHOA,SEMA4C,PDGFA,SEMA3C,SEMA5A
GO_REGULATION_OF_HEART_GROWTH	0.528234	1.33392	0.0757576	0.58927	42	25	AKAP6,GJA1,BASP1,ACACB,TGFBR2,DUSP6,MAPK11,DDX39B,FGFR2,PIN1,NRG1,FGF2,FGF20,SAV1,TP73,RBPJ,MAPK14,CDK1,MTOR,GSK3A,CCNB1,CTDP1,GATA6,PROX1,NOTCH1
GO_RESPONSE_TO_ISCHEMIA	0.519959	1.33078	0.132353	0.589327	29	24	PPARGC1A,HK2,CAV1,MAP2K6,NOL3,EEF2K,MLYCD,MAP3K5,PER2,PANX2,FN1,FAM175B,EIF4EBP1,RNLS,NDNF,PPIF,AIFM1,BCL2,EEF2,CIB1,CPEB4,PANX1,HYOU1,C12orf5
GO_PRODUCTION_OF_MOLECULAR_MEDIATOR_OF_IMMUNE_RESPONSE	0.480435	1.33388	0.0597015	0.589431	65	40	EXO1,CAMK4,IL7R,POU2F2,MSH3,UNG,FAS,POLM,NBN,PMS2P5,PRKDC,MSH2,EXOSC3,MSH6,ERCC1,PMS2P1,GAS6,DLG1,PMS2,HLA-DRB1,GALNT2,RNF8,POLL,MLH1,POLQ,CTNNBL1,TREM1,TLR2,IL31RA,LIG4,SIRT1,SWAP70,DENND1B,HSPD1,RNF168,TCF3,CD55,MR1,TRAF3IP2,GCNT3
GO_RESPONSE_TO_ZINC_ION	0.494706	1.33874	0.0789474	0.589563	55	28	MT1G,CPS1,CA2,MT1E,D2HGDH,ATP7B,MT1X,MT2A,ZNF658,MT1F,KHK,TSPO,LTA4H,GGH,CRIP1,HMBS,SLC30A1,P2RX7,CREB1,ATP7A,ALAD,KRT14,ASS1,PTEN,SLC30A7,SLC30A4,BGLAP,SLC30A5
GO_ANION_TRANSPORT	0.35423	1.31478	0.0208333	0.589865	507	275	CA12,SLC26A10,PLIN2,BDKRB2,NTSR1,GABRB1,GLS2,SLC16A2,GJA1,CLIC2,ATP8A1,ABCA4,SLC4A8,SLC7A11,SLC1A1,CA2,SLCO2B1,SLCO5A1,CA13,ACACB,SLC7A2,SLC16A13,SLC16A5,CPT2,SLCO3A1,ATP8B3,ENPP1,SLC22A11,SLC35B4,SLC25A13,SLC27A4,APOC1,SLC25A10,PPFIA4,MFSD3,SLC22A13,PITPNM3,SLC6A9,CLCN4,SLC37A2,CROT,ABCA2,SLC34A3,SLC16A14,SLC26A2,SLC25A15,TTYH2,UNC13B,ATP9B,LRRC8B,SLC4A11,ABCD3,ABCA1,LRRC8D,ABCC10,SLC26A6,ATP9A,…
GO_REGULATION_OF_MEGAKARYOCYTE_DIFFERENTIATION	0.502168	1.32071	0.129032	0.58996	28	19	HIST1H4I,L3MBTL1,HIST1H4J,HIST1H4A,HIST1H4K,TESC,HIST1H4H,HIST1H4B,HIST1H4C,GABPA,HIST1H4D,HIST1H4E,HIST1H4L,ZNF16,HMGB2,GATA2,PRMT1,CIB1,KDM1A
GO_MONOCARBOXYLIC_ACID_BIOSYNTHETIC_PROCESS	0.396307	1.33211	0.0568182	0.590304	172	106	PTGS1,ELOVL5,LIPT2,QKI,ALOX5,ACACB,PECR,DSEL,CD74,LIAS,CBR4,AMACR,MECR,ALDH1A2,ALOX15,RDH10,PRKAA1,PTGES2,SYK,ABCD3,DECR2,PTPLA,SRR,FADS1,PDDC1,MGST2,HSD17B8,MLYCD,BRCA1,PTGS2,ALDH1A3,ALOXE3,ACADM,GGTLC2,GGT1,FADS2,FASN,CBR1,MYO5A,FADS3,ACSM3,SHMT1,MGLL,ELOVL6,SLC27A2,HSD17B4,ALDH9A1,PER2,ACSL3,GGT7,LTA4H,C9orf3,PRKAB2,SPHK1,GGT6,MCAT,ACSS2,RNPEPL1,ACSF3,ACACA,HSD3B7,PARK7,SCD,EDN2,CYP27A1,RBP1,C…
GO_REGULATION_OF_DEFENSE_RESPONSE	-0.21152	-1.02685	0.25	0.590566	759	487	MAP1A,ADRB2,MTSS1,LY96,REP15,CASP8,GJA1,TNFRSF1B,PDK4,SLC7A2,GPER,POLR3B,SAMHD1,CASP1,DHX58,C4BPB,CAV1,SPINK5,TLR1,TARBP2,DDX58,DAK,SERPINE1,MAP2K6,ZP3,IFNA1,NT5E,PNPO,IFI16,GFI1,TNFRSF11A,TMEM203,FANCL,PARP9,FOXP1,PGLYRP3,HERC5,ITGB2,SYK,IL12A,POLR3G,C5,C1QTNF3,MAP3K7,JAK2,DUOXA1,SARM1,CD46,PYCARD,MYD88,SLC25A19,UNC93B1,NMI,HIST1H3D,POLR3C,NLRC5,APOBEC3F,CHAF1B,DDX60,PSMB8,FYN,NTHL1,HIST1H3J,SER…
GO_NEGATIVE_REGULATION_OF_CARTILAGE_DEVELOPMENT	0.547545	1.3237	0.119403	0.590616	26	16	SNAI2,ADAMTS7,RARB,GLI2,CTNNB1,WNT11,TGFBR1,BMP4,PTHLH,NKX3-2,TGFB2,WNT9A,SOX9,FRZB,RARG,RARA
GO_REGULATION_OF_CHONDROCYTE_DIFFERENTIATION	0.481129	1.30995	0.118421	0.590935	46	27	SNAI2,ADAMTS7,RARB,RUNX2,GLI2,GLI3,AXIN2,TRPS1,CTNNB1,GLG1,TGFBR1,BMP4,PTHLH,KIAA1715,NKX3-2,CTGF,LOXL2,SMAD3,SIX2,PKDCC,SHOX2,WNT9A,SOX9,POR,RELA,RARG,BMPR1B
GO_MESENCHYME_MORPHOGENESIS	0.45752	1.31586	0.0704225	0.591011	38	24	SNAI2,BMP2,LEF1,ACTA2,HEYL,WNT11,ENG,MSX2,HEY1,TGFB2,EXOC4,BMP7,MDM2,SMAD3,SMAD2,BMPR1A,RBPJ,MSX1,SOX9,FOXC1,SNAI1,ISL1,SMAD4,NOTCH1
GO_PLATELET_AGGREGATION	0.473144	1.3204	0.114286	0.591058	39	26	ITGB3,SLC7A11,MYL9,ACTB,MYH9,FIBP,FERMT3,GAS6,METAP1,FLNA,RAP2B,ACTN1,TYRO3,CSRP1,ACTG1,PIK3CG,MYL12A,PIK3CB,STXBP1,PTPN6,STXBP3,CLIC1,HSPB1,ILK,TLN1,VCL
GO_BETA_CATENIN_TCF_COMPLEX_ASSEMBLY	0.465136	1.34165	0.1	0.591455	43	36	HIST1H4I,TLE2,LEF1,AXIN2,HIST1H4J,TCF7L2,CTNNB1,HIST1H4A,RUVBL1,CDC73,ASH2L,HIST1H4K,HIST1H4H,LEO1,HIST1H4B,HIST1H4C,BCL9,HDAC1,HIST1H4D,MEN1,KAT5,HIST1H4E,MYC,BCL9L,TLE4,PYGO1,TLE3,MLL2,HIST1H4L,TLE1,SMARCA4,PYGO2,TRRAP,EP300,CREBBP,RBBP5
GO_MITOTIC_RECOMBINATION	0.487194	1.33994	0.0759494	0.591578	41	37	POLE2,POLA1,BRCA2,POLE,PRIM1,PCNA,RAD51,POLD2,TEP1,ERCC1,RFC5,RFC3,RFC4,GEN1,XRCC3,POLD1,XRCC2,RPA2,LIG1,RAD50,POLD4,RFC2,RAD51C,POLA2,RPA1,SMC5,POLD3,TOP2B,SMC6,DNA2,FEN1,TOP2A,WRN,NSMCE2,RFC1,RAD54B,DMC1
GO_REGULATION_OF_EXTRINSIC_APOPTOTIC_SIGNALING_PATHWAY_IN_ABSENCE_OF_LIGAND	0.488954	1.3218	0.0779221	0.591783	46	34	SRPX,SNAI2,INHBA,IL7,HTRA2,FAS,WWOX,PPP2R1B,UNC5B,FYN,STRADB,BCL2L1,IFI6,ZC3HC1,BAX,PPP1CA,TGFB2,CTNNA1,AKT1,MCL1,MAP2K5,EYA1,NRG1,RIPK1,HSPA1A,PPP2R1A,CSF2,BCL2,NF1,HSPA1B,MAPK7,DAPK3,TNF,IL1A
GO_GLYCOSYL_COMPOUND_CATABOLIC_PROCESS	0.466789	1.31731	0.140845	0.591977	42	31	NUDT18,NT5M,TYMP,NT5E,DERA,ADAL,NT5C,AMPD3,MTAP,APOBEC3F,MLYCD,HPRT1,ADA,NAGA,PNP,DPYD,ENPP4,NT5C3,APOBEC3G,NUDT9,ABHD10,NUDT7,FUCA1,ENTPD4,UPP1,APOBEC3C,FUCA2,AHCY,GBA2,CDA,PRTFDC1
GO_FATTY_ACYL_COA_METABOLIC_PROCESS	0.46758	1.32155	0.157143	0.592443	51	39	ELOVL5,ACACB,DGAT2,THEM4,ACOT11,ACOT2,PTPLA,MLYCD,FASN,ELOVL6,HSD17B4,DGAT1,ACSL3,ACSF2,ACOT13,ACSF3,ACOT9,ACACA,ACSL4,SCD,ACOT1,FAR2,FAR1,ACSL1,SLC25A1,SCD5,HSD17B12,ELOVL1,GCDH,PPT1,PTPLB,ACOT8,ACOT7,ACLY,TECR,ACSL5,ELOVL7,PPT2,MCEE
GO_INTERSTRAND_CROSS_LINK_REPAIR	0.458822	1.33798	0.101449	0.592467	44	37	DCLRE1A,ATRIP,FANCL,C19orf40,FANCI,POLN,ATR,FANCF,XPA,FANCM,FANCD2,ERCC1,MUS81,FANCG,C17orf70,FAN1,FANCE,APITD1,RPA2,USP1,SLX4,RNF8,FANCC,RPA1,DCLRE1B,DEM1,UBB,DCLRE1C,FANCB,STRA13,UBA52,RNF168,FANCA,UBE2T,EME1,RPS27A,ERCC4
GO_PHOTORECEPTOR_CELL_MAINTENANCE	0.536795	1.3093	0.125	0.593429	35	18	ABCA4,MKKS,BBS1,NPHP3,CROCC,IQCB1,BBS4,BBS2,SPATA7,ERCC6,NPHP4,CIB2,CLN8,RP1,BBS12,DRAM2,BBS10,NXNL2
GO_GLOMERULUS_DEVELOPMENT	0.484161	1.3394	0.0746269	0.593537	49	26	MTSS1,BASP1,VANGL2,ACTA2,SULF2,HEYL,PDGFB,ENPEP,NOTCH3,LAMB2,EGR1,BMP4,LGR4,WWTR1,PECAM1,PLCE1,FOXJ1,SULF1,IQGAP1,MPV17,BCL2,MYO1E,JAG1,PODXL,HES1,NOTCH1
GO_CELLULAR_LIPID_CATABOLIC_PROCESS	0.401815	1.32285	0.0487805	0.593886	151	109	CYP26B1,CYP4F12,ENPP2,CYP4F3,LIPE,CPS1,ECI2,ALDH3A2,FAAH,PLA2G4B,CPT2,MMAA,SLC27A4,BDH2,SMPDL3A,ACAD9,CROT,AMACR,LPIN3,CRAT,ACAD11,ACADSB,ACADS,ABCD3,GPCPD1,CEL,ECH1,ACAD8,PLCG1,PEX7,CPT1B,DAGLA,ACADM,HADH,NEU3,PLCG2,NAGA,MGLL,SLC27A2,HSD17B4,SESN2,PLA2G4A,CYP1B1,ACAA1,ECI1,NUDT19,GBA,FABP5,DECR1,ABCD1,ECHS1,HACL1,ETFB,ETFDH,ABHD12,SPHK1,CYP26A1,LPIN1,HADHA,ACOX3,PCCB,SGPL1,SMPD4,ACAD10,APOE,SRD5…
GO_MYELOID_LEUKOCYTE_DIFFERENTIATION	0.410224	1.32276	0.102564	0.594431	96	67	BATF3,CD109,CAMK4,MT1G,CASP8,L3MBTL3,DHRS2,LEF1,TGFBR2,IFI16,TNFRSF11A,FAM20C,FOXP1,MYH9,PDE2A,GLO1,CTNNB1,LRRK1,CASP10,ANXA2,BMP4,EPHA2,PARP1,THOC5,SP3,UBD,PAFAH1B1,LGALS9,FARP2,JAGN1,TFRC,TRAF6,IL31RA,GAB3,CEBPA,PSEN1,RBPJ,CSF2,SIRT1,MAPK14,GATA2,VEGFA,PPARG,GATA3,SRC,SBNO2,CDC42,ZFPM1,PIK3CD,MED1,F2RL1,KDM1A,LTBR,EIF2AK1,SH3PXD2A,JUNB,EFNA2,NKAP,TNFSF9,PIR,GAB2,TGFB1,TNF,RELB,OSTM1,CSF1,HHEX
GO_REGULATION_OF_SMOOTHENED_SIGNALING_PATHWAY	0.458107	1.33418	0.0909091	0.594871	62	41	STK36,FUZ,MKS1,RUNX2,GLI2,IFT172,GLI3,EVC,TCTN1,INTU,TTC21B,IFT80,GPR161,KIF7,FGFR2,IFT122,DYNC2H1,RB1,FOXA1,PTCH1,ULK3,CTNNA1,SUFU,TRAF3IP1,SERPINE2,DISP1,SHOX2,PRRX1,WNT9A,IFT140,RPGRIP1L,KCTD11,CHSY1,BTRC,C2CD3,CREBBP,GLIS2,TULP3,POR,PRKACA,PRKACB
GO_NATURAL_KILLER_CELL_ACTIVATION	0.46768	1.33417	0.12	0.594903	55	27	CASP8,IFNE,CORO1A,SLAMF7,IL18R1,IFNA1,ULBP1,ITGB2,ULBP3,MERTK,SP3,UNC13D,STAT5B,AXL,VAMP7,TYRO3,IFNA13,RAB27A,IL18,TUSC2,ULBP2,PIK3CD,SNX27,ELF4,IL15,VAMP2,ID2
GO_DECIDUALIZATION	-0.358919	-1.02513	0.388889	0.594931	21	16	VDR,PTGS2,EPOR,PLA2G4A,SPP1,MEN1,STC2,DEDD,CTSL2,STC1,CTSB,BSG,PPARD,JUNB,LIF,CYP27B1
GO_CELLULAR_RESPONSE_TO_GLUCAGON_STIMULUS	0.512309	1.32082	0.19697	0.59559	38	19	PRKAR2A,CPS1,ADCY6,GNG4,GNG10,ADCY3,GNG12,GNB1,ADCY7,GNG11,GNB4,PRKAR2B,GNG5,PRKAR1A,GNB2,ASS1,ADCY9,PRKACA,PRKACB
GO_REGULATION_OF_NEUROLOGICAL_SYSTEM_PROCESS	-0.32392	-1.0244	0.333333	0.596819	68	29	ADRB2,NTSR1,FIG4,C11orf9,DICER1,ITGA2,MGLL,TNFRSF21,COMT,ADORA1,KLK8,GRIN2D,NRG1,WASF3,ADRA2C,PAWR,MTMR2,F2R,PARD3,SLC9A1,RNF10,IL6,PTEN,NOV,MTOR,EDN1,ACPP,EIF2AK3,EDNRB
GO_POSITIVE_REGULATION_OF_CELLULAR_AMIDE_METABOLIC_PROCESS	-0.266343	-1.02371	0.375	0.5988	111	90	RBMS3,PION,RPS27L,TARBP2,IMPACT,UPF3A,PASK,PLA2G6,FAM129A,CIRBP,CDK4,BCDIN3D,DDX39B,ITGA2,SOX4,SMPD2,PTK2B,HNRNPD,RPS6KB2,UPF3B,NCOR2,EIF5A2,YTHDF2,LARP1,SYNCRIP,C1QBP,KHDRBS1,MAPK1,ERBB2,APOE,PICALM,UHMK1,MAPK3,EIF5A,TNFRSF1A,PABPC1,GNB2L1,RXRA,CLU,NSUN4,NCOR1,RPS4X,PAIP1,POLR2G,ABCF1,EIF2AK4,POLR2D,PRKCD,DDX3X,EP300,RBM3,RMND1,IL6,THBS1,EEF2,NPM1,CSDA,NFE2L2,USP16,RPS6KB1,WIBG,NCK1,FMR1,ELAVL1,…
GO_RESPONSE_TO_X_RAY	0.479305	1.3063	0.121212	0.599359	30	27	THBD,XRRA1,CCND1,BRCA2,BRCC3,BLM,RAD51,MSH2,TP53BP1,ANXA1,ERCC1,XRCC6,XRCC2,CASP3,ERCC6,XRCC5,TP53,XRCC4,NIPBL,ERCC8,LIG4,IKBIP,TP73,HIF1A,CDKN1A,PMAIP1,DNM2
GO_REGULATION_OF_GLIAL_CELL_PROLIFERATION	-0.379622	-1.02334	0.424242	0.599618	21	16	PTN,DICER1,TSPO,ETV5,PRKCH,PRKCI,CREB1,SKI,CERS2,RNF10,LYN,MTOR,UFL1,HES1,PLAG1,NOTCH1
GO_PRIMARY_ALCOHOL_METABOLIC_PROCESS	0.498199	1.30622	0.133333	0.599689	47	30	PECR,DGAT2,ALDH3A2,ALDH3B2,DHRS4,ALDH3B1,RDH5,ALDH1A2,RDH10,ALDH1B1,PLB1,BCMO1,ALDH1A3,PNPLA4,RDH14,DGAT1,ADH5,CYP1B1,ACSS2,RETSAT,PARK7,ALDH1A1,LRAT,RDH13,DHRS3,RDH11,ACSS1,AKR1C3,CHKA,ALDH2
GO_CENTRAL_NERVOUS_SYSTEM_NEURON_AXONOGENESIS	-0.350637	-1.02298	0.472222	0.600482	27	16	EPHA4,GLI2,TCTN1,EPHB2,PAFAH1B1,EPHB3,SZT2,NFIB,SLIT2,CDH11,ZEB2,PTK2,FBXO45,PTEN,NR4A2,NDEL1
GO_REGULATION_OF_FIBROBLAST_GROWTH_FACTOR_RECEPTOR_SIGNALING_PATHWAY	0.56396	1.3342	0.104478	0.601522	25	16	FUZ,DUSP6,RUNX2,SULF2,FAM20C,CTNNB1,FGFR2,SPRY2,DSTYK,FGFBP1,GPC1,SULF1,NPTN,PRKD2,GATA3,THBS1
GO_EPITHELIAL_CELL_DEVELOPMENT	-0.228035	-1.022	0.230769	0.602981	186	130	SLITRK6,GJA1,BASP1,RARB,ARHGEF26,ONECUT2,ACTA2,TMEM79,TMC1,BCL11B,FRMD6,MYO7A,STRC,HOXA5,PDZD7,CCM2,PDGFB,CDK6,PDE2A,CTNNB1,PTPRS,SFN,LAMB2,GPX1,RAB13,TYMS,HSD17B4,TFCP2L1,BMP4,ENG,FLNB,IFT74,EPHA2,FOXA1,RAPGEF3,SDC1,RAB25,EZR,PAFAH1B1,RAP2B,TJP1,NKX3-2,RAPGEF2,AGPAT6,COL18A1,FNDC3A,RFX3,SCRIB,FEM1B,RAP1B,VEZF1,ROCK1,STC1,MYADM,SIDT2,SIPA1L3,SIX2,FOXJ1,ROS1,ARID4A,SOD1,MARVELD2,XBP1,IQGAP1,CLIC4,…
GO_NEGATIVE_REGULATION_OF_INTRACELLULAR_PROTEIN_TRANSPORT	-0.247976	-1.02194	0.375	0.603118	95	78	SNAI2,PBLD,LRRK2,FZD1,PKD2,THRA,AXIN2,C1QTNF3,RAB23,PARP10,AKAP1,PDE2A,TONSL,MDFI,EPB49,OGT,SP100,APC2,SOX4,GAS6,FAF1,PKD1,PKIG,OS9,SVIP,PPM1B,HNF4A,TXN,UBE2G2,SUFU,WWTR1,BMP7,PARK7,PKDCC,PKIA,MDFIC,LYPLA1,CSK,EMD,CDK5,BARD1,SRI,GSK3B,MXI1,SLC9A3R1,KEAP1,BAG4,INPP5K,GOPC,PPM1A,FBXW11,CCDC22,DERL2,ITGB1BP1,CYLD,G3BP2,NF1,UBE2J1,NOV,MTOR,GDI1,DAB2IP,RANGAP1,MAPK7,LITAF,CREB3,NFKBIL1,UBAC2,DYRK2,PSM…
GO_RNA_SPLICING_VIA_TRANSESTERIFICATION_REACTIONS	-0.208115	-1.02151	0.571429	0.603867	267	247	PSPC1,DBR1,RBPMS,HNRNPA0,GEMIN6,PRMT7,PRPF40B,SNRNP35,FIP1L1,RNPC3,PTBP2,RBM5,POLR2K,DHX9,SMN2,TGS1,SFPQ,NOL3,GEMIN4,DCPS,SRSF6,HNRNPU,CSTF2,SRSF1,PSIP1,POLR2A,DDX5,NCBP1,HNRNPH3,TRA2B,SRSF10,FUS,HTATSF1,HELB,PLRG1,LSM5,SRSF2,DDX39B,ZMAT5,LUC7L3,PRPF31,CWC27,EFTUD2,SNRNP25,RBMX2,PRPF19,SRSF7,DDX1,LSM6,HNRNPD,POLR2I,PRPF6,TXNL4A,HNRNPH1,UPF3B,USP4,PABPN1,SRSF5,RBM8A,YTHDC1,SNRPD1,FRG1,RBM17,SNRNP4…
GO_REGULATION_OF_CHEMOTAXIS	-0.254834	-1.02113	0.4375	0.604844	180	98	CCR1,SEMA4F,SERPINE1,CXCL5,MEGF8,CD74,PADI2,IL12A,C5,PDGFB,LPAR1,TIRAP,NRP1,GPSM3,PLXNA2,ITGA2,HMGB1,DAPK2,EFNB2,GAS6,PTK2B,ROBO1,PLXNA1,SEMA6B,F3,SEMA6C,FN1,PLXNA3,AKT2,TIAM1,LGALS9,SEMA4A,C3AR1,USP14,C1QBP,SEMA3F,WNT3,SEMA4D,SMAD3,PPM1F,CXCL2,TMEM102,EDN2,EDNRA,SLIT2,VEGFC,SEMA3A,SEMA3E,FGF2,DSCAM,PRKD1,MMP28,ST6GAL1,SEMA4G,MPP1,BMPR2,STX4,CAMK1D,MET,ADAM10,SEMA7A,S100A14,SEMA3B,PLXND1,SWAP70,R…
GO_PROTEIN_STABILIZATION	-0.257519	-1.0207	0.411765	0.605867	131	112	PPARGC1A,ANK2,ZBED3,AAK1,VHL,ZSWIM7,FLOT2,WIZ,TSPAN1,IFT46,CCT2,TESC,LEPRE1,TAF9B,SOX4,PFN2,CREBL2,PIM2,TELO2,USP33,USP13,PPAP2B,RASSF2,GAPDH,DVL1,FBXW7,MDM4,TBRG1,FLNA,CCT4,CCT7,STXBP4,PML,SUMO1,PDCD10,HSP90AA1,HIST1H1B,PEX19,DNLZ,NAA16,PFN1,PIN1,NAPG,USP7,SMAD3,CHEK2,STK4,PARK7,CREB1,CCT5,GNAQ,GOLGA7,PIK3R1,HSPA1A,SAV1,CCT8,PHB2,CLU,STXBP1,NAA15,ZNF207,CDC37,PPIB,MSX1,LAMP1,CCT3,PRKCD,SMAD7,GTP…
GO_HISTONE_H2A_UBIQUITINATION	-0.369422	-1.02056	0.428571	0.606185	16	16	DDB2,RNF2,RING1,UBR2,UBE2A,RNF8,BCOR,SKP1,KDM2B,RNF168,CUL4B,RYBP,DDB1,TRIM37,PCGF1,UBE2B
GO_REGULATION_OF_APOPTOTIC_SIGNALING_PATHWAY	-0.195295	-1.02042	0	0.606503	363	284	SRPX,BDKRB2,SNAI2,G0S2,MAPK8IP1,TNFSF12,CASP8,INHBA,IL7,GPER,LRRK2,ACAA2,CAV1,IVNS1ABP,SERPINE1,MFF,E2F1,CD74,HTRA2,PLA2G6,FAS,BIK,CTTN,PDIA2,MEIS3,WWOX,SFPQ,NOL3,JAK2,PPP2R1B,UNC5B,ITGA6,PYCARD,TCF7L2,TMC8,APAF1,PIDD,PIH1D1,FYN,RBCK1,BRCA1,STRADB,NRP1,CTNNB1,KIAA1967,TRADD,SFN,BCL2L1,OPA1,TFDP1,INCA1,GPX1,IFI6,ITM2C,TAF9B,SP100,DYNLL2,ZC3HC1,DAPK2,S100A9,DNM1L,FIS1,TGFBR1,TNFRSF12A,ZMYND11,ZNF38…
GO_POSITIVE_REGULATION_OF_MRNA_3_END_PROCESSING	-0.352629	-1.02011	0.384615	0.607001	17	16	TNRC6B,NCBP1,CDC73,LEO1,TNRC6C,PABPC1,POLR2G,NCBP2,EIF2C2,CNOT7,CNOT1,CCNB1,CPEB3,PAF1,BTG2,ZFP36
GO_ENDOCRINE_PANCREAS_DEVELOPMENT	-0.348829	-1.01963	0.5	0.608023	40	23	ONECUT2,GIPR,CDK6,ANXA1,SOX4,BMP4,MEN1,RFX3,AKT1,SIDT2,FOXA2,FOXO1,CLU,PDPK1,MNX1,IL6,SOX9,HNF1B,GATA6,BAK1,IL6R,NKX6-1,EIF2AK3
GO_FEMALE_GAMETE_GENERATION	-0.265875	-1.01937	0.409091	0.608681	96	56	PABPC1L,ZGLP1,ZP3,BRCA2,NRIP1,PLD6,USP9X,PTGS2,MCM8,CTNNB1,KIAA0196,HPGD,DIAPH2,IMMP2L,ERCC1,PTK2B,PLA2G4A,IL4R,FBXO5,REC8,POMZP3,PAQR7,RPS6KA2,KIAA0430,MLH1,DYNLL1,TOB2,EREG,ZMIZ1,PARN,FOSL1,PAQR5,DDX20,MLL2,SOS1,TRIP13,AMH,SIRT1,ZNF830,SRC,BCL2,MLL4,CDC25B,TAF4B,ASPM,ATM,RPS6,CCNB1,DMC1,MCM9,FOXO3,HEXB,IL1R1,ADAMTS1,BMPR1B,HORMAD1
GO_POSITIVE_REGULATION_OF_RECEPTOR_MEDIATED_ENDOCYTOSIS	-0.312942	-1.01851	0.48	0.610176	47	27	SERPINE1,SYK,TOR1A,PLCG2,TBC1D5,HNRNPK,ARRB2,LDLRAP1,ARRB1,HIP1,CBL,NEDD4L,WASL,PPT1,AHI1,ATAD1,SYNJ2BP,VEGFA,RAB21,HFE,DAB2,PICK1,SCYL2,B2M,CD63,SYNJ1,PCSK9
GO_ORGANIC_ANION_TRANSPORT	0.374022	1.30079	0.0430108	0.6103	387	218	CA12,SLC26A10,PLIN2,BDKRB2,NTSR1,GLS2,SLC16A2,GJA1,ATP8A1,ABCA4,SLC4A8,SLC7A11,SLC1A1,CA2,SLCO2B1,SLCO5A1,CA13,ACACB,SLC7A2,SLC16A13,SLC16A5,CPT2,SLCO3A1,ATP8B3,SLC22A11,SLC35B4,SLC25A13,SLC27A4,APOC1,SLC25A10,PPFIA4,MFSD3,SLC22A13,PITPNM3,SLC6A9,CROT,ABCA2,SLC16A14,SLC26A2,SLC25A15,UNC13B,ATP9B,SLC4A11,ABCD3,ABCA1,SLC26A6,ATP9A,SLC4A3,SLMO1,SLC25A12,OSBPL5,ABCA12,CPT1B,SLC23A2,ATP10D,SLC35B3,SLC…
GO_POSITIVE_REGULATION_OF_MAP_KINASE_ACTIVITY	-0.221178	-1.01821	0.461538	0.610489	207	138	BMP2,PDE5A,VANGL2,LRRK2,KITLG,EPHA4,MST1R,MAP2K6,DUSP6,CD74,TGFB3,DBNL,TNFRSF11A,MAPK11,DUSP19,PRKAA1,SYK,FZD4,MAP4K1,C5,MAP3K7,PDGFB,LPAR1,MAP3K5,KRAS,PAK1,MDFI,PDGFC,ITGA1,PKN1,MAP3K6,PTK2B,NOD1,EZH2,IRAK1,TAB3,MAPKAPK3,ERCC6,TIAM1,HRAS,TAOK3,ERP29,MAP4K2,IQGAP3,KIAA1804,CD81,PDCD10,FZD5,MAPK1,MAP2K5,PLCE1,PTPN1,ARRB1,ERBB2,TRAF6,GHR,PIK3CG,P2RX7,CD40,TLR4,FGF2,CSPG4,MDFIC,ZEB2,EGFR,SOD1,SHC1,T…
GO_RNA_LOCALIZATION	-0.231165	-1.01827	0.333333	0.610698	185	160	QKI,NUP62CL,EXOSC2,PARP11,UPF3A,NPIP,FIP1L1,THOC6,SRSF6,ATR,ZNHIT6,PIH1D1,SRSF1,PNPT1,NCBP1,NUP88,SRSF10,CCT2,NUP155,SRSF2,DDX39B,PRPF31,EXOSC3,TST,FLOT1,HNRNPA1L2,RANBP1,RBMX2,ZNF385A,SRSF7,MYO1C,MEX3D,THOC1,PRPF6,UPF3B,MX2,C17orf85,PABPN1,THOC7,SRSF5,RBM8A,THOC5,NUP133,EIF5A2,NUPL2,RANBP2,CCT4,XPO1,MAGOHB,TPR,MVP,AAAS,NOP58,NUP188,IGF2BP3,SNUPN,NUP35,SRSF9,EIF4E,CPSF1,MCM3AP,HNRNPA3,CPSF2,SMG5,…
GO_RESPONSE_TO_AMMONIUM_ION	0.479665	1.29923	0.144928	0.610707	51	29	PLAU,GABRB1,LRRK2,CHRM3,CHRM4,AGRN,ADSS,HDAC2,HNRNPD,PLCB1,SIN3A,GNB1,ABP1,HCN3,GNAQ,ABL1,GSK3B,PPP1R9B,DIAPH1,RGS10,ASS1,GNAI2,CCNA2,ADRBK1,GNA11,ID1,GNA15,DNM2,CCL5
GO_SPINAL_CORD_MOTOR_NEURON_DIFFERENTIATION	0.486086	1.30192	0.164384	0.611408	34	19	ISL2,GDPD5,GLI2,IFT172,GLI3,TCTN1,ZC4H2,SOX4,DYNC2H1,PTCH1,SUFU,CLN8,ABT1,GIGYF2,LMO4,MNX1,HOXC10,ISL1,NKX6-1
GO_EMBRYO_IMPLANTATION	0.503962	1.30184	0.106061	0.611708	39	24	PLAU,OOEP,TGFBR2,IL11RA,PTGS2,EMP2,SPP1,STC2,SERPINE2,STC1,PCSK5,SOD1,BSG,RXRA,TRIM28,RPL29,POLR1B,DDR1,VMP1,PPARD,FKBP4,UBE2Q1,LIF,RECK
GO_POSITIVE_REGULATION_OF_CELL_CYCLE_G2_M_PHASE_TRANSITION	0.529387	1.29857	0.129032	0.612844	18	16	SMARCD3,PBX1,CCND1,CDC7,CDK4,RCC2,RAD51C,VPS4B,SIN3A,APP,DBF4B,RAB11A,NPM1,BRD4,STOX1,WNT10B
GO_GLYCEROLIPID_CATABOLIC_PROCESS	0.519509	1.2984	0.173913	0.613591	37	21	ENPP2,LIPE,CPS1,PLA2G4B,GPCPD1,DAGLA,MGLL,FABP5,ABHD12,SMPD4,APOE,ABHD6,PNPLA3,PLA2G15,INPP5F,PNPLA6,PNPLA8,ABHD2,GDE1,PNPLA2,PLA2G4C
GO_LYMPHOCYTE_DIFFERENTIATION	-0.241975	-1.01653	0.25	0.615365	209	122	IFNE,IL7R,IL7,IL11,LY6D,LEF1,IL18R1,RUNX2,MFNG,IFNA1,POU2F2,CD74,LFNG,FOXP1,GLI3,LGALS1,BCL11B,FAS,STAT6,SYK,POLM,JAG2,CDK6,CMTM7,PRKDC,CTNNB1,PKNOX1,MSH2,EGR1,PLCG2,ANXA1,SOX4,HMGB1,RSAD2,PPP3CB,ADA,PTK2B,FADD,MERTK,SATB1,MAFB,BAX,SP3,ATG5,ITFG2,FLT3LG,STAT5B,SEMA4A,AXL,PATZ1,NOTCH2,ZFP36L1,LRRC8A,FZD5,TYRO3,VPRBP,RIPK3,IFNA13,PIK3R1,LIG4,ZFP36L2,DCLRE1C,ABL1,ATP7A,HDAC4,CLCF1,ITGB1,RBPJ,CHD7,PT…
GO_TRIVALENT_INORGANIC_CATION_TRANSPORT	-0.305828	-1.01575	0.448276	0.617065	39	31	REP15,STEAP1,ATP6V1F,ATP6V0E2,STEAP2,ATP6V1C2,TFR2,TFRC,ATP6V1B2,ATP6V1B1,CLTC,ATP6V0D1,LMTK2,TCIRG1,ATP6V0A1,ATP6V1C1,ATP6V0E1,ATP6V0C,ATP6V1H,RAB11B,ATP6AP1,ATP6V1G1,ATP6V0A2,MCOLN1,SLC11A2,STEAP3,ATP6V1A,ATP6V1D,DNM2,ATP6V1E1,ATP6V0B
GO_REGULATION_OF_MEMBRANE_POTENTIAL	0.3744	1.29406	0.0421053	0.619499	343	166	UCP2,ADRB2,SLC26A10,EHD3,NTSR1,AKAP6,TACR1,GJA1,ANK2,TPCN2,KCNH2,GJA5,GPER,LRRK2,CASP1,IGSF9B,SNTA1,CAV1,PKD2,PTN,RNF207,SLC26A2,RIMS3,HEBP2,UNC13B,NPPA,KCNMB3,KCNH3,SLC29A1,GPD1L,SLC26A6,CACNA1H,TRPM4,ZMYND8,PPP1R9A,SCN8A,CACNB3,CATSPER2,BCL2L1,NUP155,GRIK5,NOS1AP,PANK2,IFI6,TSPO,HSH2D,KCNMB4,PTK2B,DLG1,NEDD4,NLGN2,KCNK5,MAPK8IP2,PTPN3,PPP3CA,DLD,NLGN3,SLC26A9,PXK,BAX,MLLT11,SLC25A36,YWHAE,SUMO1…
GO_POSITIVE_REGULATION_OF_REACTIVE_OXYGEN_SPECIES_BIOSYNTHETIC_PROCESS	-0.28659	-1.01443	0.45	0.620071	48	34	PKD2,ITGB2,JAK2,PTGS2,OGT,NOS1AP,PTK2B,KLF2,CYBA,AKT2,HSP90AA1,P2RX4,AKT1,PARK7,TLR4,DDAH2,EGFR,RAB27A,MAPK9,DDAH1,CLU,HDAC4,PTX3,ASS1,IL6,KLF4,MTOR,HSP90AB1,INSR,EDN1,ZNF205,DNM2,TNF,ICAM1
GO_CELLULAR_GLUCOSE_HOMEOSTASIS	0.411015	1.29373	0.128205	0.620837	75	52	UCP2,PLAU,PPARGC1A,HK2,GPER,MLXIPL,LGALS1,FAS,SLC29A1,C10orf2,OGT,GRIK5,SOX4,HKDC1,GAS6,SESN2,AGER,PPP3CA,FN1,PIK3R2,CYBA,RANBP2,AACS,ENDOG,MEN1,SIN3A,HNRNPK,RAB11FIP2,GATA4,FOXO1,XBP1,PIK3R1,GNB2L1,HK1,HIF1A,SIRT1,PTGER4,PIK3CA,SRF,EP300,RAB11B,RAF1,ERN1,POLG,IRS2,RAP1A,PRKACA,NME1,RAB11FIP5,ICAM1,IL1R1,PDK3
GO_CENTRAL_NERVOUS_SYSTEM_NEURON_DIFFERENTIATION	0.385954	1.29641	0.0853659	0.62179	166	80	KNDC1,GABRB1,MAP2,INHBA,ISL2,FZD1,EPHA4,LEF1,GDPD5,GLI2,IFT172,GLI3,BCL11B,TCTN1,ZC4H2,NRP1,EPHB2,HPRT1,SOX4,RYK,FGFR2,DLX2,AGTPBP1,HERC1,DYNC2H1,ROBO1,PHLDA1,PTCH1,PLXNA3,UQCRQ,SMARCC2,PAFAH1B1,MDGA1,RAPGEF2,OGDH,DCLK2,SUFU,ZNF335,SPOCK1,EPHB3,ATF5,SZT2,RAC3,NFIB,CLN8,ABT1,SLIT2,NKX2-1,CDH11,SEMA3A,ZEB2,GNAQ,LDB1,CDK5,ATP7A,GIGYF2,PSEN1,LMO4,MTPN,PTK2,MNX1,RAC1,FBXO45,GATA2,DISC1,LRP6,LHX6,PTEN,…
GO_REGENERATION	0.385083	1.29481	0.0843373	0.621931	161	105	SOX2,UCP2,PLAU,ADRB2,NINJ2,GJA1,LEF1,NNMT,CAV1,TGFBR2,DHFR,CCND1,SULF2,PRPS1,MTR,CCNE1,ENO3,FAS,JAK2,PRKCQ,FPGS,CAD,CDK4,LAMB2,GPX1,IGF2R,KLK6,ANXA1,ADAM15,TYMS,TSPO,GAS6,EZH2,PTPRU,PTPN3,SRSF5,RAPGEF3,SEPN1,CAST,BCL9,NCL,ATIC,HMBS,NOTCH2,LCP1,LPIN1,CTNNA1,PTPRF,GSN,TEC,POU2F1,APOE,TNC,ANXA3,SHC1,SOX15,RXRA,NRF1,MTPN,EIF4A1,CFLAR,PTPN12,PPAT,GSTP1,PRMT5,MAPK14,MKI67,CDK1,MATN2,PPARG,CDK2,TXK,TGFB…
GO_CIRCULATORY_SYSTEM_PROCESS	0.369108	1.2933	0.0340909	0.622358	366	178	DOCK4,PTGS1,ADRB2,BDKRB2,NTSR1,CYP4F12,TACR1,GJA1,ANK2,CPS1,KCNH2,GJA5,ALOX5,GPER,CHRM3,MKKS,SNTA1,CAV1,AMOT,ACTA2,MAP2K6,NISCH,P2RY2,TAZ,DOCK5,PTP4A3,KAT2B,PLA2G6,TBC1D8,NPPA,HTR1D,RGS2,NPR2,GPD1L,PDGFB,PRKCQ,AGTRAP,SRSF1,CTNNBIP1,GAA,SERPING1,ENPEP,PTGS2,PDE2A,TRPM4,BBS4,STAT1,NUP155,NPR3,RCAN1,ITGA1,GPX1,TNNI2,ERAP2,IMMP2L,ACSM3,DNM1L,HSD11B2,STK39,KCNMB4,GAS6,TNNC1,BBS2,TPM1,ADCY6,ENG,ADH5,EM…
GO_BILE_ACID_AND_BILE_SALT_TRANSPORT	-0.349172	-1.0135	0.4	0.622495	31	15	SLCO2B1,SLCO1B1,NCOA2,ABCC3,NCOA1,SLCO1B3,SLC27A5,RXRA,SLC9A3R1,ATP8B1,SLC10A5,STARD10,AKR1C1,SLC10A3,CEACAM1
GO_NUCLEUS_ORGANIZATION	-0.234882	-1.01307	0.333333	0.623742	136	115	SYNE1,GPER,HIPK2,PARP11,NEK6,TOR1A,NEK9,CHMP6,SPAG4,NUP88,NUP155,BANF1,ZMPSTE24,CHMP1B,CHMP1A,PVRL2,PRKCA,UBXN2A,NUP133,NUPL2,RANBP2,PAFAH1B1,SYNE2,PML,TPR,CHMP4A,SUMO1,AAAS,LPIN1,VPS4B,NUP188,CEP55,OSBPL8,SRPK1,CHMP3,CHMP2A,NUP35,ZNF354A,VPS4A,PPP2R2A,NUP205,TOR1AIP1,PYGO1,CHMP4B,CHMP4C,ANKLE2,NUMA1,UBXN2B,SEH1L,TMEM48,SPAST,EMD,RAE1,SRPK2,NUP54,PPP2R1A,NSFL1C,RTN4,REEP3,NUP153,LEMD2,RPS19,AHCTF…
GO_CELLULAR_RESPONSE_TO_AMINO_ACID_STARVATION	-0.317907	-1.01253	0.424242	0.625192	25	22	UCP2,IMPACT,RRAGB,RRAGA,DEPDC5,NPRL3,WDR59,EIF2S1,MIOS,SEH1L,EIF2AK2,EIF2AK4,ATF4,WDR24,CDKN1A,GCN1L1,RRAGC,ATF3,SLC38A2,NPRL2,DAP,EIF2AK3
GO_REGULATION_OF_ORGAN_FORMATION	0.512658	1.27641	0.1875	0.626047	32	17	SIX1,BMP2,CITED2,CTNNB1,BMP4,BMP7,EYA1,DKK1,SULF1,GNG5,FRS2,WNT2B,HES1,POU5F1,ISL1,HOXC11,NOTCH1
GO_PROTEIN_HETEROTETRAMERIZATION	0.460627	1.28409	0.179487	0.626214	38	31	HIST1H4I,PDSS1,RRM2,HIST1H4J,HIST1H3D,HIST3H3,HIST1H3J,HIST1H4A,HIST1H4K,HIST1H4H,LRP4,ANXA2,HIST1H3F,HIST1H3B,XRCC6,HIST1H4B,HIST1H3G,HIST1H4C,HIST1H3A,S100A10,HIST1H4D,RRM1,HIST1H3C,HIST1H4E,NUP54,HIST1H4L,HIST1H3I,HIST1H3E,INSR,NUPL1,PDSS2
GO_ENDOCRINE_PROCESS	-0.321238	-1.01173	0.424242	0.627209	44	21	TACR1,INHBA,FZD4,ENPEP,KRAS,HSD11B2,CTSZ,CYBA,ECE1,RPS6KA2,MME,TBX3,EDN2,PCSK5,NKX2-1,ATP6AP2,FOXD1,GATA3,EDN1,TMF1,RASL10B
GO_CARDIAC_CELL_DEVELOPMENT	0.467342	1.29207	0.117647	0.627263	49	26	FHOD3,SGCB,NPPA,OBSL1,MYH10,NEBL,MEF2A,CXADR,ATG5,TBX3,GATA4,PDLIM5,FHL2,SRF,CDK1,VEGFA,MAML1,JAG1,LMNA,NEXN,MTOR,CCNB1,CAMK2D,PROX1,NOTCH1,TCAP
GO_RESPONSE_TO_ANTIBIOTIC	-0.296436	-1.0116	0.454545	0.627549	47	36	CASP8,JAK2,HYAL1,UROS,CASP9,PLA2G4A,CASP3,CRIP1,HMBS,ENDOG,TP53,HSP90AA1,RAB10,SKIL,MDM2,HYAL3,ABP1,CIITA,SOD1,HYAL2,JAK1,RSRC1,PPP2CB,ZC3H8,UQCRFS1,SLC9A1,EP300,IL6,CYB5R4,SLC1A3,ID1,PPP1R15A,AOC3,CDKN1B,HSPA5,CCL2
GO_RESPONSE_TO_INCREASED_OXYGEN_LEVELS	0.554228	1.28763	0.130435	0.627913	23	15	PLAU,ALOX5,CAV1,FAS,HDAC2,CDK4,AGER,COL1A1,FOXO1,PPARG,BNIP3,ATG7,POLG,CDKN1A,CAT
GO_ADENYLATE_CYCLASE_ACTIVATING_G_PROTEIN_COUPLED_RECEPTOR_SIGNALING_PATHWAY	0.512574	1.28363	0.173913	0.628031	73	21	ADRB2,GPER,GPR21,NPR3,ADCY6,PTHLH,RAPGEF2,ADCY3,GNB1,ADCY7,ADRA1B,PTGER2,ADRA2C,GNAQ,ADORA2B,SLC9A3R1,GNAL,ADCY9,GNA13,ADORA2A,PDE4D
GO_POSITIVE_REGULATION_OF_EPIDERMIS_DEVELOPMENT	-0.318706	-1.01124	0.46875	0.62819	32	25	FST,HPSE,VDR,TMEM79,OVOL2,H2AFY,TRADD,SFN,BMP4,PRKCH,MSX2,PTCH1,TGFB2,C1orf172,TRIM16,MED1,PPARD,NCOA3,GAL,KRT17,WNT10B,TNF,FOXN1,NOTCH1,CYP27B1
GO_REGULATION_OF_FATTY_ACID_METABOLIC_PROCESS	0.411715	1.27952	0.142857	0.629139	87	52	PPARGC1A,PDK4,ACACB,DGAT2,CAV1,APOC1,MLXIPL,PDK2,SREBF1,IRS1,ERLIN2,PDHB,MLYCD,BRCA1,PTGS2,PANK2,ANXA1,NR1H3,PLA2G4A,ERLIN1,DLD,AKT2,PDK1,WDTC1,PDPR,PRKAB2,HNF4A,PDHA1,AKT1,PRKAA2,TYSND1,MAPK9,NR1H2,DLAT,CPT1A,SCAP,TRIB3,SIRT1,PPARG,ACADVL,SLC45A3,PPARA,NR4A3,LONP2,MTOR,IRS2,INSIG2,PIBF1,PDHX,PDP2,INSIG1,PDK3
GO_CERAMIDE_BIOSYNTHETIC_PROCESS	0.488846	1.2756	0.145161	0.629388	43	26	UGT8,ST3GAL3,CERS5,ST3GAL2,ALOXE3,SMPD2,B4GALNT1,ST6GALNAC2,ST6GALNAC4,ST3GAL1,GBA,SMPD4,CLN8,P2RX7,ST8SIA4,CERS6,DEGS1,ST6GALNAC6,CERS2,SPTLC1,SPTLC2,ST3GAL4,CERS4,UGCG,SMPD1,SAMD8
GO_RNA_PHOSPHODIESTER_BOND_HYDROLYSIS	0.392602	1.28467	0.102564	0.629407	120	101	EXO1,RPP30,ELAC1,ERI2,DBR1,EXOSC2,DIS3L,RCL1,TOE1,RNASE1,POP1,DGCR8,CSTF2T,EXOSC9,POP5,CNOT8,DICER1,PPP1R8,RNASEL,PLD6,UTP20,DCPS,NOL9,CSTF2,RNASEH2A,RRS1,PNPT1,RPP21,NCBP1,EXOSC8,TSEN15,TSEN2,DIS3L2,RNASEH2C,EXOSC3,ISG20,RRP36,ENDOV,KIAA0391,DROSHA,EIF2C1,APEX1,RNASET2,MOV10,XRN2,ELAC2,POP4,REXO2,TSEN34,RNASEH2B,CPSF1,TSEN54,CPSF2,HRSP12,CNOT6L,POP7,RPP40,CSTF3,ABT1,SMG6,AZGP1,PARN,BOP1,WDR33,EX…
GO_REGULATION_OF_CELLULAR_RESPONSE_TO_GROWTH_FACTOR_STIMULUS	0.366887	1.28203	0.0537634	0.630011	229	146	CD109,CCBE1,MECOM,ITGB3,PBLD,CITED2,PEG10,ZEB1,ONECUT2,FZD1,PMEPA1,NPNT,CAV1,TGFBR2,FBN3,FUZ,LTBP1,DUSP6,RUNX2,HIPK2,MMRN2,SULF2,TGFB3,FAM20C,PTP4A3,CASK,FZD4,XDH,ACVR2A,CTNNB1,C10orf54,NEO1,GRB10,GLG1,EID2,LTBP4,FGFR2,TGFBR1,ZNF703,STUB1,NEDD4,ITGA3,SMURF2,BMP4,MYO1C,ENG,SPRY2,CTDSPL2,SMAD6,DSTYK,TRIM33,MSX2,PCSK6,BCL9,GIPC1,FGFBP1,GPC1,MEN1,CHST11,LEMD3,PIN1,SKIL,ARNT,SMAD3,MYOF,PTPN1,XIAP,BCL9…
GO_NATURAL_KILLER_CELL_MEDIATED_IMMUNITY	0.506766	1.29137	0.136364	0.630096	26	20	RAET1G,RAET1E,CORO1A,SLAMF7,ULBP1,ULBP3,UNC13D,RAET1L,MICB,VAMP7,TUBB,RAB27A,TUBB4B,PTPN6,CEBPG,ULBP2,LYST,PRDX1,MICA,VAMP2
GO_PALATE_DEVELOPMENT	0.429526	1.27785	0.123077	0.630411	85	57	SNAI2,INHBA,MMP25,FZD1,FZD2,LEF1,TGFBR2,TGFB3,IFT172,ARID5B,C5orf42,GLI3,FRAS1,DLX5,JAG2,PLEKHA1,GDF11,WNT11,EPHB2,COL11A2,TGFBR1,DLG1,NPRL3,SUMO1,PAK1IP1,TBX3,EPHB3,BCOR,SGPL1,PKDCC,PRRX1,BNC2,TIPARP,SMAD2,BMPR1A,WDPCP,SOS1,CHD7,DHRS3,ANP32B,SKI,PYGO2,MSX1,ASPH,PRDM16,TGFBR3,LRP6,BBS7,ACVR2B,CSRNP1,INSIG2,TFAP2A,TSHZ1,INSIG1,SNAI1,SMAD4,SATB2
GO_DOUBLE_STRAND_BREAK_REPAIR	0.365704	1.28436	0.126437	0.630436	165	147	SETMAR,HIST1H4I,BRIP1,APBB1,GINS2,DCLRE1A,POLA1,BRCA2,BRCC3,CDC7,PARP9,FAM175A,KDM4D,RAD54L,GINS4,BLM,ESCO2,RAD51AP1,HIST1H4J,POLM,RIF1,PARP3,SFPQ,POLN,NBN,ZSWIM7,SFR1,HIST3H3,CDC45,RAD51,BRCA1,PRKDC,RECQL5,MCM8,HIST1H4A,SMARCAD1,HIST1H4K,TONSL,HIST1H4H,HERC2,MSH2,MRE11A,TP53BP1,H2AFX,DTX3L,ERCC1,GEN1,FAN1,XRCC3,PRPF19,DDX1,XRCC6,RAD52,APTX,XRCC2,RPA2,RECQL4,HIST1H4B,RECQL,NSMCE1,C9orf142,HIST1H4…
GO_ADENYLATE_CYCLASE_MODULATING_G_PROTEIN_COUPLED_RECEPTOR_SIGNALING_PATHWAY	0.44942	1.27911	0.106667	0.63045	145	41	ADRB2,APLP1,GPER,GNAZ,CHRM3,GPR21,CHRM4,GRK5,HTR1D,LPAR1,NPR3,ADCY6,PTHLH,GNAI1,FLNA,RAPGEF2,ADCY3,ADORA1,RIC8A,GNB1,ADCY7,ADRA1B,PTGER2,ADRA2C,GNA12,GNAQ,ADORA2B,PSAP,SLC9A3R1,PTGER4,WASF2,GNAI2,FPR1,GNAL,GNAI3,ADCY9,GNA13,ADORA2A,PDE4D,P2RY1,PRKACB
GO_REGULATION_OF_CALCIUM_ION_DEPENDENT_EXOCYTOSIS	0.421178	1.27657	0.131579	0.630468	86	46	SYT12,TRPV6,DOC2A,SYT8,LRRK2,SYTL3,SYTL1,ZP3,SCAMP5,SYTL5,RIMS3,UNC13B,SYTL2,PLB1,CACNA1H,RPH3AL,GRIK5,SEPT5,PFN2,POMZP3,PLCB1,SYT1,TRIM9,SYT17,RAB3GAP1,CDK5,B4GALT1,STXBP1,REST,STX1B,STXBP3,TC2N,BRAF,FMR1,SYT7,SYTL4,ATP2A2,C19orf26,NAPA,RAP1A,ARF1,STX1A,RAB5A,RAB3A,NOTCH1,C2CD4A
GO_NEGATIVE_REGULATION_OF_RESPONSE_TO_WOUNDING	0.39901	1.28294	0.075	0.631043	156	83	PLAU,ADRB2,THBD,CD109,GJA1,TNFRSF1B,TSPAN8,GPER,EPHA4,SERPINE1,NT5E,PHLDB2,CASK,C1QTNF3,PDGFB,SERPING1,FEM1A,CLASP1,GPX1,ANXA2,NR1H3,ADA,FAM132A,CHID1,ABR,SPP1,GBA,SERPINB2,PLAT,PROS1,CLASP2,ADORA1,KLK8,TYRO3,SMAD3,BCR,SERPINE2,APOE,ANXA5,SLIT2,FGF2,PRKG1,PSMB4,TNFRSF1A,SHARPIN,NDFIP1,CD276,CUEDC2,PBK,RPS19,GSTP1,PTGER4,PRKCD,CERS2,UBASH3B,INPP5F,PPARG,RABGEF1,GATA3,SOCS3,PPARA,METRNL,KLF4,PDGFA,…
GO_EPIDERMAL_CELL_DIFFERENTIATION	0.395358	1.27501	0.174419	0.631757	142	82	SLITRK6,CYP26B1,TXNIP,SPRR1A,SPRR3,IVL,KRT10,SPRR1B,SPINK5,TMEM79,MCOLN3,SCEL,GLI2,TMC1,BCL11B,INTU,MYO7A,OVOL2,STRC,PPHLN1,JAG2,PDZD7,HDAC2,CTNNB1,ABCA12,EVPL,SFN,SPRR2D,PPL,ANXA1,ERCC2,FLNB,CASP3,IFT74,EPHA2,CDH3,TGM1,KAZN,PTCH1,HDAC1,PLS3,PAFAH1B1,SCRIB,STK4,TSG101,EREG,LATS2,SOD1,CLIC4,SAV1,SHARPIN,C1orf172,WDPCP,DSP,RBPJ,ADAM9,SLC9A3R1,RAC1,KRT16,FOSL2,YAP1,MAP2K1,ERCC3,PIP5K1A,JAG1,KLF4,CDC…
GO_PYRIMIDINE_CONTAINING_COMPOUND_BIOSYNTHETIC_PROCESS	0.442197	1.28812	0.16129	0.631823	42	32	CPS1,UPRT,TYMP,DHODH,PRPS1,UMPS,TK2,DUT,NME4,CAD,TYMS,SHMT1,CMPK2,TPK1,NME3,CTPS2,TK1,NME7,UCK2,DCTD,DCK,DTYMK,UCKL1,CMPK1,UPP1,UCK1,TBPL1,ERH,MTOR,NME1,CDA,NME6
GO_REGULATION_OF_POTASSIUM_ION_TRANSMEMBRANE_TRANSPORT	0.478709	1.28939	0.126761	0.631955	61	30	AKAP6,ANK2,KCNH2,AMIGO1,KCNN2,CAV1,RNF207,NPPA,NOS1AP,STK39,NEDD4,AGER,RAPGEF3,YWHAE,SUMO1,WWP2,OXSR1,KCNAB2,KCNE3,NEDD4L,AKAP9,CAB39,ATP1B3,ANO6,GAL,ATP1B1,AKAP7,PRNP,DNM2,VAMP2
GO_GLYCOPROTEIN_METABOLIC_PROCESS	-0.223564	-1.00977	0.4	0.632153	353	237	BMP2,B3GAT1,ADAMTS7,FOXL1,HPSE,B3GALT1,GALNT13,VANGL2,GYLTL1B,XYLT1,DSEL,ENTPD5,ST3GAL3,GALNT12,ALG6,SULF2,LOC100288842,B3GALT6,B4GALT6,FKRP,GAL3ST4,ST3GAL2,ACPL2,FKTN,ALG10,ALG10B,PARP3,SIRT5,B3GNT3,ADAMTS13,ISPD,HYAL1,ARSB,FUT10,IDUA,GALNT7,PORCN,ALG1,MAN1A1,PARP10,PARP4,NGLY1,NAGPA,OGT,LMF1,POMT2,POMT1,ALG8,TRAK2,MUC16,NDST2,B4GALNT1,DPY19L1,A4GALT,MGAT2,B3GNT2,MGAT5B,GNPTAB,DPY19L3,SIRT3,PHLD…
GO_SPHINGOLIPID_BIOSYNTHETIC_PROCESS	0.400373	1.27991	0.115385	0.632423	77	57	UGT8,SPTLC3,ALDH3A2,ALDH3B2,ST3GAL3,ALDH3B1,CERS5,ST3GAL2,SPTSSB,SPHK2,PTPLA,ALOXE3,VAPA,SMPD2,B4GALNT1,A4GALT,ST6GALNAC2,ST6GALNAC4,ST3GAL1,VAPB,PPAP2B,GBA,PPM1L,SGMS1,SPHK1,PPAP2C,SGPL1,ACER2,SMPD4,CLN8,P2RX7,PRKD1,ST8SIA4,CERS6,ELOVL1,PPAP2A,KDSR,DEGS1,ST6GALNAC6,CERS2,ACER3,PTPLB,COL4A3BP,CSNK1G2,SPTLC1,SPTLC2,ST3GAL4,CERS4,SGMS2,UGCG,SMPD1,SAMD8,SGPP2,SPTSSA,SGPP1,FA2H,LARGE
GO_ENDOCRINE_SYSTEM_DEVELOPMENT	0.406597	1.28923	0.111111	0.632683	123	68	SOX2,SIX1,BMP2,POU3F2,CITED2,ONECUT2,STRA6,PBX1,THRA,GLI2,ARID5B,GIPR,ALDH1A2,HOXA5,CDK6,DUOX2,MDK,WNT11,ANXA1,SOX4,TGFBR1,TSPO,BMP4,SRD5A1,HOXA3,MEN1,RFX3,AKT1,MAPK1,SMAD3,SIDT2,NKX2-1,FOXA2,CDH1,CREB1,FOXO1,MAPK3,CDKN1C,BMPR1A,CLU,PDPK1,RBPJ,MNX1,SRF,GATA2,GATA3,IL6,SOX9,BRAF,MAP2K1,TBX19,NF1,RAF1,CRKL,KDM1A,HNF1B,INSR,GATA6,MAP2K2,BAK1,FSTL3,HES1,IL6R,ISL1,NKX6-1,PITX1,EIF2AK3,HHEX
GO_DNA_RECOMBINATION	0.357734	1.27855	0.0705882	0.632902	215	172	EXO1,POLE2,BRIP1,GINS2,MSH5,LEF1,POLA1,RTEL1,BRCA2,MSH3,CDC7,UNG,KDM4D,RAD54L,BCL11B,GINS4,POLE,BLM,RAD51AP1,PRIM1,POLM,SFPQ,POLN,NBN,ZSWIM7,SFR1,UCHL5,PCNA,MLH3,CDC45,RAD51,BRCA1,INO80C,PRKDC,RECQL5,MCM8,RUVBL1,TONSL,RMI2,RMI1,MSH2,NFRKB,MRE11A,FANCM,POLD2,TEP1,H2AFX,EXOSC3,MSH6,HMGB1,MND1,ERCC1,RFC5,MUS81,RFC3,EID3,RFC4,GEN1,FAN1,XRCC3,POLD1,TREX1,XRCC6,APITD1,RAD52,XRCC2,KIN,APEX1,RPA2,RBM14,L…
GO_REGULATION_OF_CELLULAR_RESPIRATION	0.526722	1.2851	0.15873	0.633034	22	16	PPARGC1A,DNAJC15,PNPT1,SLC25A23,PARK7,CISD1,HIF1A,TRAP1,PRELID1,PIK3CA,PRDM16,BNIP3,VCP,NOA1,PINK1,PRKACA
GO_NEGATIVE_REGULATION_OF_HOMEOSTATIC_PROCESS	0.396711	1.28904	0.107143	0.633593	124	84	ITPR1,UCP2,NTSR1,CLIC2,TERF1,TPCN2,KITLG,RTEL1,PKD2,CD74,NOL3,HOXA5,NBN,IBTK,HNRNPU,NAT10,PLCG2,CALM3,ERCC1,ADA,KLF13,FADD,MAFB,CALM2,NDUFAF2,PARP1,RAD50,PRKCE,TINF2,GAS2L1,FKBP1A,XRCC5,PML,STAT5B,COMT,TPCN1,PIF1,ADORA1,MCRS1,GNL3L,JPH3,CALM1,SMG6,P2RX7,FGF2,TERF2,HNRNPA1,ACD,ITPR3,CSK,HNRNPC,LDB1,RASA3,CHERP,PINX1,TNKS,F2R,GPAM,SRI,ITPKB,UBASH3B,ITPR2,SRC,GSTO1,BCL2,ATM,ENY2,ERCC4,JPH2,TNKS2,HMG…
GO_REGULATION_OF_MAST_CELL_ACTIVATION	-0.342555	-1.00903	0.5	0.634236	39	26	C12orf4,SYK,PLSCR1,SNX4,PVRL2,IL4R,LGALS9,UNC13D,VAMP7,FER,STXBP2,VAMP3,SNX6,ADORA2B,PTPRE,PDPK1,RABGEF1,NR4A3,VAMP8,LYN,HMOX1,MILR1,FES,RAC2,GAB2,VAMP2
GO_NEGATIVE_REGULATION_OF_PROTEIN_CATABOLIC_PROCESS	-0.244646	-1.00878	0.48	0.634666	109	85	TERF1,AGAP2,FYN,KIAA1967,USP25,LAMP3,TLK2,ANXA2,N4BP1,OPHN1,CDK5RAP3,PDCL3,PTPN3,OS9,SVIP,MDM4,GIPC1,KIAA1432,MTM1,SF3B3,FLNA,PML,TPR,KLHL22,RILP,USP14,UBE2G2,MAD1L1,SUFU,PIN1,CST3,PSMG2,DEDD,SMAD3,MAD2L2,SERPINE2,ZW10,PARK7,NRG1,EGFR,SMARCC1,SNX12,TIMP2,PSMF1,TIMP1,RGP1,CSNK2A1,PSEN1,PBK,ZNF207,BANP,CSNK2A2,SNX3,BUB3,PHB,FURIN,APC,CENPF,BUB1B,MAD2L1,TTK,DERL2,BUB1,BAG6,AZIN1,HFE,ATM,UBXN1,WAC,UB…
GO_AUDITORY_RECEPTOR_CELL_DIFFERENTIATION	0.47593	1.28219	0.140845	0.634753	28	20	SLITRK6,MCOLN3,TMC1,MYO7A,STRC,JAG2,PDZD7,PLS3,PAFAH1B1,SCRIB,SOD1,WDPCP,RBPJ,SLC9A3R1,RAC1,JAG1,SLC4A7,SEC24B,HES1,NOTCH1
GO_ESTABLISHMENT_OR_MAINTENANCE_OF_BIPOLAR_CELL_POLARITY	-0.329097	-1.00873	0.4	0.634847	37	27	OOEP,VANGL2,CDX2,WNT11,DLG1,PDZD11,EZR,DLG5,PTK7,ANK1,SCRIB,PRKCI,EYA1,FOXJ1,DLG4,CLIC4,FSCN1,SLC9A3R1,ILK,CDC42,RAP2A,MARK2,LIN7B,ERBB2IP,LIN7C,ARF4,MSN
GO_MATURATION_OF_5_8S_RRNA_FROM_TRICISTRONIC_RRNA_TRANSCRIPT_SSU_RRNA_5_8S_RRNA_LSU_RRNA_	0.489121	1.2899	0.197183	0.635289	19	19	ERI2,EXOSC2,EXOSC9,UTP20,NOL9,RRS1,EXOSC8,WDR12,EXOSC3,FTSJ3,ABT1,BOP1,ERI3,NOP14,ERI1,RPS21,PES1,EXOSC7,RPSA
GO_REGULATION_OF_INNATE_IMMUNE_RESPONSE	-0.24307	-1.00856	0.5	0.635391	357	257	LY96,CASP8,POLR3B,SAMHD1,DHX58,CAV1,TLR1,DDX58,DAK,MAP2K6,IFNA1,IFI16,GFI1,PARP9,PGLYRP3,ITGB2,SYK,IL12A,POLR3G,MAP3K7,JAK2,SARM1,PYCARD,MYD88,UNC93B1,NMI,POLR3C,NLRC5,DDX60,PSMB8,FYN,SERPING1,TIRAP,PSMD5,ZC3HAV1,KRAS,FLOT2,PAK1,STAT2,MAVS,STAT1,PIK3R4,PLSCR1,PLCG2,RNF135,HMGB1,RSAD2,FLOT1,RPS6KA5,NR1H3,IRF3,TSPAN6,FADD,NOD1,PVRL2,IKBKE,IRAK1,TAB3,TLR3,PSMC5,MAPKAPK3,CYBA,UBE2N,IRF7,PRKCE,HRAS,LA…
GO_CELLULAR_ALDEHYDE_METABOLIC_PROCESS	0.408877	1.28018	0.113924	0.636898	84	65	LIPT2,ALDH3A2,DAK,ALDH3B1,PNPO,BCKDHB,DERA,LIAS,ALDH1A2,AMT,RDH10,GLYCTK,PDHB,PDDC1,CACNA1H,BCMO1,DBT,ALDH1A3,GLO1,ESD,SHPK,GCSH,KHK,IDH1,ALDH7A1,ALDH9A1,DLST,GRHPR,AKR7A2,ADH5,H6PD,CYP1B1,PNKD,PGLS,DLD,TPI1,TALDO1,OGDH,IDH2,PDHA1,RPE,DHTKD1,PARK7,GPI,ALDH1A1,ALDH3A1,PDXK,DLAT,RPIA,AKR7A3,PGD,RDH11,HAGH,PGM2,G6PD,AKR1A1,NDUFAB1,BCKDHA,KDM3A,TKT,PDXP,PDHX,AKR1C1,RELA,AKR1C3
GO_NEGATIVE_REGULATION_OF_GTPASE_ACTIVITY	0.464882	1.28821	0.173333	0.636972	42	33	PLXNB3,LRRK2,MKKS,IQGAP2,AMOT,BBS4,RCC2,SH3BP4,SPRY2,GMIP,RTKN,HRAS,BCAS3,GPS1,FICD,ARFGEF1,ARRB2,ARRB1,SLIT2,IPO5,TNK2,IQGAP1,ARL2,CDC42SE1,RDX,GPS2,PDE6D,F11R,TMED2,RASA4,DAB2IP,DGKI,CPEB2
GO_BLOOD_VESSEL_REMODELING	-0.37445	-1.00764	0.447368	0.637429	32	17	NOL3,BAX,ATG5,TGFB2,AXL,HOXA3,MDM2,BMPR2,ATP7A,RBPJ,EPAS1,JAG1,ACVR2B,SEMA3C,FOXC1,LIF,BAK1
GO_DICARBOXYLIC_ACID_TRANSPORT	0.42587	1.28519	0.0958904	0.638182	71	43	SLC26A10,NTSR1,GLS2,SLC7A11,SLC1A1,SLC25A13,SLC25A10,PPFIA4,SLC26A2,UNC13B,SLC26A6,SLC25A12,ABCC2,APBA1,SLC26A9,GIPC1,SNAP25,SYT1,SLC38A7,CLN8,SLC1A4,RIMS1,PSEN1,SLC25A11,SLC46A1,STXBP1,SLC1A5,ARL6IP5,SLC19A1,NF1,SLC25A32,SLC26A11,SLC1A3,GLS,PPFIA1,SLC25A22,SLC38A2,PPFIA3,STX1A,VAMP2,RAB3A,SLC19A2,SLC17A7
GO_POSITIVE_REGULATION_OF_PROTEASOMAL_PROTEIN_CATABOLIC_PROCESS	-0.243995	-1.00673	0.318182	0.639375	98	89	RNF217,LRRK2,CAV1,OSBPL7,RNF144A,TRIB2,NKD2,RNF125,STUB1,FBXO22,RB1,CUL3,PSMC5,PLK3,DVL1,CSNK1D,FBXW7,PLK2,FBXO5,PSMC1,SUMO1,PSMC3,RFWD2,UBQLN2,RNF19A,SMC5,PIAS1,RCHY1,AKT1,CSNK1A1,USP5,MDM2,CHFR,HSPBP1,RNF14,ARIH1,XBP1,BCAP31,GNB2L1,TAF1,TRIB3,CLU,CEBPA,PSEN1,GSK3B,SOCS4,UBQLN1,ARIH2,KEAP1,ANKIB1,RNF138,SMAD7,NSMCE2,ESPL1,DDRGK1,PSMC6,CSNK1E,VCP,ANAPC10,PSMC2,BBS7,PTEN,NUB1,NFE2L2,FMR1,TRIB1,RNF…
GO_NUCLEOSIDE_PHOSPHATE_CATABOLIC_PROCESS	0.417555	1.2704	0.130952	0.645151	69	56	PDE5A,SAMHD1,NUDT18,NT5M,C6orf108,MUTYH,ENPP1,NEIL1,PDE9A,NT5E,SMPDL3A,DERA,NT5C,UNG,AMPD3,OGG1,XDH,PDE7A,NTHL1,MLYCD,DUT,PDE2A,NUDT1,ITPA,SMUG1,ENTPD2,CNP,GPX1,HPRT1,ADA,NUDT3,PNP,GDA,NUDT12,NUDT5,DCTPP1,MBD4,NUDT9,NUDT7,PDE8A,ENTPD4,UPP1,HINT1,PDE4C,MPG,VCP,NUDT16,NUDT15,NT5C2,TDG,CAT,PDE4A,PDE4D,PRTFDC1,NEIL2,PDE3B
GO_SULFUR_COMPOUND_BIOSYNTHETIC_PROCESS	0.36232	1.26643	0.0430108	0.645269	203	136	MGST1,ELOVL5,B3GAT1,LIPT2,MAT2A,VANGL2,ACACB,XYLT1,DSEL,CHAC2,THEM4,ACOT11,ST3GAL3,ACOT2,B3GALT6,B4GALT6,GSTA4,LIAS,MTR,ST3GAL2,ACPL2,SLC26A2,OPLAH,B3GNT3,PTPLA,MRI1,PDHB,MTAP,GSS,MGST2,MLYCD,CSAD,ESD,GGT1,SLC35B3,FASN,NDST2,ELOVL6,B3GNT2,TPK1,MTRR,GLCE,ST3GAL1,ACSL3,GGT7,DLD,MTHFD1,CTH,GSTK1,GSTZ1,PAPSS2,NDST1,CNDP2,ACSF2,MGST3,PAPSS1,GGT6,EXTL2,B3GNT1,ACOT13,XYLT2,CHST11,ACSS2,PDHA1,ACSF3,GGCT,…
GO_POSITIVE_REGULATION_OF_CALCIUM_MEDIATED_SIGNALING	0.496517	1.27125	0.189189	0.647227	38	21	AKAP6,HAP1,PKD2,SYK,CALM3,ADA,CALM2,LMCD1,P2RX4,CALM1,NRG1,P2RX5,HTT,HINT1,ASPH,SPPL3,SLC9A1,GSTO1,CIB1,ERBB3,JPH2
GO_REGULATION_OF_EPITHELIAL_CELL_PROLIFERATION	0.345295	1.26181	0.108696	0.647468	285	190	SOX2,PLAU,PLXNB3,CD109,SNAI2,ITGB3,SIX1,BMP2,MTSS1,TNFSF12,TACR1,PBLD,GJA1,EGFL7,VASH1,CAV1,MCC,ECM1,PTN,VDR,CCND1,BRCA2,SULF2,IFT172,ALDH1A2,BCL11B,GLUL,CASK,INTU,OVOL2,IFT80,XDH,IFT52,HYAL1,HOXA5,DLX5,RPTOR,SRSF6,PDGFB,CDK6,NRP1,CTNNB1,CDC73,SFN,STAT1,GPX1,EFNB2,FGFR2,TGFBR1,IFT122,ZNF703,DLG1,ROBO1,BMP4,ENG,NRARP,AGER,PTPRK,PDCL3,RB1,IFT74,PRKCA,F3,CDH3,TGM1,IFT57,PTCH1,BAX,CYBA,FBXW7,TINF2,HR…
GO_HISTONE_H4_K16_ACETYLATION	-0.369587	-1.0038	0.390244	0.647522	19	15	WDR5,OGT,MSL3,MCRS1,MEAF6,KAT7,ING4,MLL,PHF16,PHF17,KAT8,PHF20,HCFC1,MSL2,MSL1
GO_NEGATIVE_REGULATION_OF_DNA_BIOSYNTHETIC_PROCESS	0.472863	1.26577	0.175676	0.647633	32	25	GJA1,TERF1,CTC1,HNRNPU,NAT10,TINF2,PML,TP53,PIF1,MEN1,MCRS1,GNL3L,POT1,HNRNPA1,ACD,OBFC1,HNRNPC,PINX1,BMPR2,TEN1,PPARG,SRC,ANKRD1,DUSP1,DNAJC2
GO_POSITIVE_REGULATION_OF_OXIDOREDUCTASE_ACTIVITY	-0.304624	-1.00332	0.44	0.648262	47	30	DHFR,VDR,KRAS,NOS1AP,NPR3,CALM3,SCARB1,PTK2B,NOD1,CDH3,CALM2,AKT1,RFK,CALM1,PARK7,APOE,EDN2,RIPK3,TERF2,FXN,ABL1,ATP7A,CCS,GCH1,HIF1A,POR,EDN1,ABL2,TNF,CYP27B1
GO_REGULATION_OF_ENDOTHELIAL_CELL_PROLIFERATION	0.411927	1.26691	0.155844	0.648546	98	63	PLXNB3,ITGB3,BMP2,TNFSF12,GJA1,EGFL7,VASH1,CAV1,ECM1,ALDH1A2,XDH,RPTOR,PDGFB,NRP1,STAT1,TGFBR1,BMP4,ENG,NRARP,AGER,PDCL3,PRKCA,F3,CYBA,PDCD10,CCL24,AGGF1,AKT1,ATPIF1,ARNT,APOE,ATP5A1,NRP2,SULF1,FGF2,PRKD1,CAV2,BMPR2,HIF1A,SIRT1,PDCD6,NR2F2,EGR3,HMGB2,VEGFB,PRKD2,SYNJ2BP,VEGFA,THBS1,NF1,RICTOR,AIMP1,MTOR,SPARC,PTPRM,NR4A1,SEMA5A,C19orf10,PGF,STAT5A,PROX1,LRG1,CCL2
GO_NEGATIVE_REGULATION_OF_T_CELL_DIFFERENTIATION	-0.366406	-1.00309	0.40625	0.64885	32	18	CD74,KIAA0922,GLI3,ANXA1,HMGB1,BMP4,NRARP,IL4R,ERBB2,FOXJ1,ZC3H8,CYLD,PTPN2,BCL6,RC3H1,IRF1,NFKBID,HLX
GO_CALCIUM_ION_REGULATED_EXOCYTOSIS	0.437651	1.26144	0.128571	0.64897	81	48	SYT12,CADPS2,PCLO,DOC2A,SYT8,SYTL3,SYTL1,SNAPIN,SYTL5,RIMS3,UNC13B,SYTL2,RPH3AL,LPHN1,DNAJC5,SEPT5,PPP3CB,STX2,SNAP25,SYT1,TRIM9,SYT17,VAMP7,SCRIB,RIMS1,P2RX7,VAMP3,STX11,CDK5,STX4,PSEN1,STX1B,SDF4,TC2N,PIP5K1C,SNAP29,SNPH,SYT7,SNAP47,SYTL4,SNAP23,SYNJ1,RAPGEF4,STX1A,VAMP2,STX3,RAB3A,C2CD4A
GO_NEURON_PROJECTION_GUIDANCE	0.361579	1.26647	0.0795455	0.650281	205	115	PLXNB3,FLRT3,ISL2,VANGL2,UNC5A,ETV1,EPHA4,SEMA4F,GLI2,GLI3,BCL11B,EFNA5,FEZ1,SPTBN5,APBB2,KLF7,UNC5B,ISPD,DLX5,PRKCQ,FYN,L1CAM,NRP1,KRAS,NEO1,VASP,MYH10,EGR2,LAMB2,EPHB2,PLXNA2,PLXNB2,RYK,EFNB2,ZNF280C,RPS6KA5,PVRL1,B3GNT2,ROBO1,FEZ2,OPHN1,USP33,PLXNA1,PLXNB1,ZNF280D,SEMA6C,DVL1,PLXNA3,HRAS,EZR,KIF26B,FZD3,TGFB2,GPC1,B3GNT1,SPTBN2,EFNB1,SEMA3F,APP,WNT3,MAPK1,BMP7,EPHB3,ETV4,KIF5B,ERBB2,NFIB,NCAM1…
GO_BONE_DEVELOPMENT	0.376936	1.26104	0.126437	0.65036	156	104	CYP26B1,BMP2,RARB,CTC1,PAPPA2,TGFBR2,PIP4K2A,MEIS1,RUNX2,SULF2,MEGF8,TGFB3,FAM20C,IFT172,HSD17B1,FOXP1,GLI3,TRIM45,AXIN2,IFT80,COL13A1,RAB23,NPR2,THBS3,DLX5,PEX7,SH3PXD2B,PDGFC,LRRK1,GLG1,LEPRE1,SMAD1,FGFR2,ANXA2,ANKRD11,BBX,NAB1,ZNF385A,BMP4,SRD5A1,SLC38A10,PLXNB1,SERPINH1,MSX2,PLS3,PAFAH1B1,PAPSS2,SPNS2,CARM1,HAS2,ASXL1,COL1A1,COL27A1,AKAP13,SEMA4D,INPPL1,STC1,SP5,ABI1,SHOX2,SULF1,MMP16,PTPN11,…
GO_NEGATIVE_REGULATION_OF_FAT_CELL_DIFFERENTIATION	-0.269425	-1.00227	0.5625	0.651089	41	31	GPER,ENPP1,E2F1,JDP2,TRIB2,MSX2,ASXL1,CCDC85B,WWTR1,SMAD3,ZFPM2,FOXO1,BBS12,TGFB1I1,TRIB3,SIRT1,GATA2,ARNTL,GATA3,IL6,SORT1,JAG1,ID4,ZFPM1,AXIN1,DDIT3,INSIG1,WNT10B,TGFB1,SIRT2,TNF
GO_REGULATION_OF_BIOMINERAL_TISSUE_DEVELOPMENT	0.43842	1.26204	0.150685	0.65168	75	38	ADRB2,BMP2,GJA1,CCR1,ENPP1,ECM1,TGFB3,FAM20C,ACVR2A,TRPM4,GAS6,PTK2B,BMP4,PLA2G4A,BMP2K,ANKH,BMP7,TXLNG,BCOR,SMAD3,PKDCC,P2RX7,BMPR1A,CD276,BMPR2,HIF1A,ACVR1,SOX9,NBR1,ACVR2B,ANO6,TFAP2A,WNT6,WNT10B,TGFB1,BGLAP,BMPR1B,CYP27B1
GO_MEMBRANE_DEPOLARIZATION	0.496277	1.26064	0.210526	0.651885	61	22	ANK2,TPCN2,KCNH2,CASP1,CAV1,CACNA1H,SCN8A,CACNB3,CATSPER2,TPCN1,P2RX4,CACNA2D1,PRKCZ,ATPIF1,PARK7,ATP1A2,P2RX7,ABL1,MLL,YWHAH,EDN1,CACNB4
GO_POSITIVE_REGULATION_OF_TRANSMEMBRANE_TRANSPORT	0.402979	1.26056	0.142857	0.652222	131	76	NTSR1,AKAP6,ANK2,KCNH2,AMIGO1,CA2,WNK3,HAP1,GPER,KIAA1199,PKD2,ZP3,RNF207,CAPN3,CASK,NPPA,SLC26A6,PDGFB,PLCG1,TESC,NOS1AP,TRPC1,PLCG2,CALM3,EFCAB4B,BMP4,AGER,WNK1,LGALS3,NLGN3,CALM2,WNK2,RAPGEF3,BAX,ACTN4,SUMO1,WNK4,CACNA2D1,PDCD5,CALM1,STC1,PARK7,STIM2,BDKRB1,EDNRA,THY1,P2RX7,KCNE3,TRPC6,HTT,AKAP9,ABL1,F2R,SRI,PDPK1,ASPH,SLC9A1,FAM115A,ARC,GSTO1,ATP1B3,STIM1,AZIN1,TMEM110,HSPA2,JPH2,ANO6,GAL,ARF…
GO_NEURON_NEURON_SYNAPTIC_TRANSMISSION	0.44111	1.26033	0.16	0.653119	56	25	ADRB2,GPR21,DNM1,SLC6A9,TMOD2,UNC13B,GRIK5,RASD2,SHC3,CLSTN3,KIF1B,RAC3,PARK7,SLC1A4,GLRB,ALS2,CNIH2,CDK5,VDAC1,RAC1,NF1,PTEN,NAPA,SLC17A7,CACNB4
GO_LIPID_STORAGE	0.480793	1.26436	0.176471	0.65321	27	19	PLIN2,DGAT2,CAV1,ENPP1,NRIP1,B4GALNT1,DGAT1,SOAT1,C2orf43,STAT5B,ACVR1C,FITM2,CRY1,GM2A,PNPLA2,BSCL2,HEXB,ABHD4,TNF
GO_NEGATIVE_REGULATION_OF_CYCLIC_NUCLEOTIDE_METABOLIC_PROCESS	-0.350741	-1.0015	0.419355	0.653282	42	15	AKAP6,APLP1,LTB4R2,LPAR1,PDE2A,PALM,PRKCA,GPR87,EDNRA,EGLN1,GNAI2,GNAI3,MAPK7,EDN1,EDNRB
GO_VENTRAL_SPINAL_CORD_DEVELOPMENT	0.474163	1.26694	0.189655	0.653483	46	21	ISL2,GDPD5,GLI2,IFT172,GLI3,TCTN1,ZC4H2,SOX4,DYNC2H1,PTCH1,SUFU,CLN8,ABT1,VLDLR,GIGYF2,LMO4,MNX1,GATA2,HOXC10,ISL1,NKX6-1
GO_CELL_PROJECTION_ASSEMBLY	0.359103	1.26827	0.0652174	0.653729	264	196	EHD3,FGD1,MTSS1,TTC30A,STK36,FAM161A,CCDC103,VANGL2,WDR35,ARHGEF26,TTC8,TMEM17,ONECUT2,CDC14A,MKKS,TTC30B,FUZ,TMEM67,MKS1,LAMA5,ABLIM1,BBS1,CCDC113,DBNL,IFT172,C5orf42,CEP164,SSX2IP,ARHGEF4,RPGR,BBS9,B9D1,INTU,CCDC88A,DYX1C1,IFT80,TMEM237,CTTN,RAB23,PCM1,ITGA6,TTLL1,KIAA1377,IQCB1,ABLIM3,TMEM231,CLUAP1,LPAR1,TRIM59,EMP1,ARHGEF7,CEP41,BBS4,KIF27,VAV2,MYH10,IFT46,TTC26,ICK,TMEM107,MINK1,IFT122,NEK1…
GO_CLEAVAGE_INVOLVED_IN_RRNA_PROCESSING	0.511247	1.26012	0.190476	0.653881	19	19	ERI2,EXOSC2,RCL1,EXOSC9,UTP20,NOL9,RRS1,EXOSC8,EXOSC3,RRP36,ABT1,BOP1,ERI3,NOP14,ERI1,RPS21,EXOSC7,RPSA,NOB1
GO_PYRIMIDINE_NUCLEOTIDE_METABOLIC_PROCESS	0.430471	1.26247	0.133333	0.655411	48	38	UPRT,NT5M,TYMP,NEIL1,DHODH,PRPS1,UMPS,NT5C,UNG,OGG1,NTHL1,DUT,NME4,CAD,SMUG1,TYMS,SHMT1,CMPK2,NME3,CTPS2,NME7,UCK2,MBD4,DCTD,DCK,DTYMK,ENTPD4,UCKL1,CMPK1,AK3,UPP1,UCK1,TBPL1,ERH,NME1,TDG,NME6,NEIL2
GO_POSITIVE_REGULATION_OF_CALCIUM_ION_TRANSPORT	0.407782	1.26238	0.193182	0.655616	106	61	NTSR1,AKAP6,ANK2,CCR1,WNK3,HAP1,GPER,CAV1,KIAA1199,PKD2,ZP3,CAPN3,CASK,PDGFB,PLCG1,TRPC1,PLCG2,CALM3,EFCAB4B,TSPO,BMP4,HOMER1,LGALS3,CALM2,RAPGEF3,BAX,SUMO1,P2RX4,CACNA2D1,CALM1,STC1,ARRB2,STIM2,BDKRB1,EDNRA,THY1,P2RX7,KCNE3,TRPC6,P2RX5,HTT,ABL1,F2R,SRI,PDPK1,ASPH,SLC9A1,GSTO1,STIM1,TMEM110,HSPA2,JPH2,MYLK,WFS1,BAK1,CREB3,ATP1B1,TRPV3,CCL5,CCL2,PLA2G1B
GO_FAT_CELL_DIFFERENTIATION	0.406127	1.25958	0.170732	0.655742	106	77	ADRB2,PPARGC1A,SNAI2,IL11,MB,MKKS,PLAC8,CCND1,CLIP3,GRK5,SREBF1,ARID5B,BBS9,RGS2,C1QTNF3,CBY1,HMGA2,RNASEL,ITGA6,TCF7L2,PSMB8,PTGS2,ALOXE3,BBS4,EGR2,GPX1,BBS2,PER2,SMAD6,PEX11A,TBL1XR1,AKT2,TMEM120B,PLCB1,AACS,NIPBL,PIAS1,OSBPL8,ATF5,TMEM120A,FOXO1,ATF2,NUDT7,ERAP1,CTBP2,CEBPA,GSK3B,NOC3L,CTBP1,SENP2,SIRT1,ZNF516,ARL4A,PPARG,SDF4,PRDM16,EP300,BNIP3,OSBPL11,METRNL,BBS7,NR4A3,ID4,KLF4,MED1,LAMB3,BS…
GO_NEURON_PROJECTION_MORPHOGENESIS	0.35654	1.25908	0.0631579	0.658097	402	235	UGT8,SLITRK6,PLXNB3,FLRT3,GJA1,MAP2,APBB1,BAI1,ULK2,AMIGO1,ISL2,VANGL2,UNC5A,LRRK2,ETV1,EPHA4,ATL1,SEMA4F,IMPACT,GLI2,DBNL,GLI3,BCL11B,TCTN1,MAP1B,EFNA5,FEZ1,SPTBN5,DICER1,APBB2,CTTN,KLF7,BRSK1,DOCK7,LRFN3,UNC5B,NEK3,ISPD,DLX5,PRKCQ,FYN,L1CAM,USP9X,NRP1,NTNG2,SPG11,KRAS,PAK1,NEO1,VASP,CNP,MYH10,EGR2,LAMB2,EPHB2,LRFN1,NUMBL,PLXNA2,ITGA1,HPRT1,LLGL1,PLXNB2,RYK,LRP4,EFNB2,MINK1,FGFR2,ZNF280C,FLOT1,R…
GO_NEGATIVE_REGULATION_OF_DEFENSE_RESPONSE_TO_VIRUS	-0.342662	-0.999718	0.5	0.658778	18	17	DHX58,TARBP2,DAK,IFIT1,TSPAN6,PPM1B,MICB,C1QBP,TRAF3IP1,EIF2AK2,ITCH,MUL1,PCBP2,SEC14L1,TRIM38,HTRA1,NLRX1
GO_GLUTAMATE_SECRETION	-0.356707	-0.999527	0.419355	0.659366	28	20	GLS2,SLC1A1,PPFIA4,UNC13B,APBA1,GIPC1,SNAP25,SYT1,RIMS1,STXBP1,NF1,SLC1A3,GLS,PPFIA1,SLC38A2,PPFIA3,STX1A,VAMP2,RAB3A,SLC17A7
GO_ENDOTHELIAL_CELL_PROLIFERATION	-0.345129	-0.999462	0.464286	0.659637	24	16	HMGB1,SCARB1,DLG1,BMP4,NRARP,LOXL2,XBP1,BMPR2,PIK3CB,PRKX,ITGB1BP1,ERN1,MMP14,HMOX1,SEMA5A,THAP1
GO_PURINE_CONTAINING_COMPOUND_CATABOLIC_PROCESS	0.428228	1.25735	0.179487	0.660055	50	39	AOX1,PDE5A,SAMHD1,NUDT18,MUTYH,PDE9A,NT5E,ADAL,NT5C,AMPD3,OGG1,XDH,PDE7A,MLYCD,PDE2A,NUDT1,ITPA,GPX1,HPRT1,ADA,PNP,GDA,DPYD,ENPP4,NUDT9,NUDT7,PDE8A,HINT1,AHCY,PDE4C,MPG,NUDT16,NUDT15,NT5C2,CAT,PDE4A,PDE4D,PRTFDC1,PDE3B
GO_POSITIVE_REGULATION_OF_CELLULAR_PROTEIN_LOCALIZATION	-0.203304	-0.999039	0.666667	0.660481	360	288	AKAP6,VIL1,CASP8,GLS2,EDAR,ITGAX,WNK3,ZDHHC8,GPER,C8orf4,CDKL2,RBPMS,ATPBD4,ZBED3,DMAP1,DDX58,KIAA1199,MFF,IL18R1,PTN,SULF2,E2F1,CLIP3,TGFB3,KAT2A,GLI3,HTRA2,SMCR7,JAK2,PCM1,TCF7L2,GPD1L,ABLIM3,DTWD2,PRKCQ,FYN,RBCK1,SLMO1,FAM115C,BRCA1,PTGS2,NKD2,OSCP1,MAVS,ABCA12,RUVBL1,AZI1,SFN,CCT2,OGT,MICALL2,TFDP1,SORL1,DYNLL2,LRP4,OAZ2,RCC2,FIS1,PPP3CB,TGFBR1,ARF6,GAS6,DLG1,ITGA3,BMP4,MYO1C,ARHGEF16,CTDSPL2…
GO_PEPTIDYL_TYROSINE_MODIFICATION	-0.227553	-0.999117	0.2	0.660565	186	118	NRG4,EPHA4,MST1R,MAP2K6,ROR1,SYK,ERLIN2,SGK223,LTK,JAK2,PDGFB,FYN,CUX1,EPHB2,TNK1,RYK,FGFR2,ZMYM2,NEK1,TRIM24,PTK2B,MELK,FGFR1OP2,MERTK,CAMKK2,EPHB4,EPHA2,DSTYK,PTK6,ABI2,STAT5B,AXL,HSP90AA1,EPHA1,EPHB3,TYRO3,TEC,MAP2K5,HBEGF,BCR,FER,ERBB2,ABI1,PKDCC,GHR,NRG1,TPST1,EPHA7,EPHA5,EREG,FGF5,FGF2,FGF20,ROS1,EGFR,MAPK3,CSK,EIF2AK2,TNK2,ABL1,JAK1,DYRK3,F2R,PEAK1,CNTRL,PTK2,MET,PTPN6,CDC37,CSF2,NPTN,FGFR…
GO_CYTOSKELETON_DEPENDENT_CYTOKINESIS	-0.30481	-0.999044	0.459459	0.660881	39	34	RASA1,BBS4,KIAA0196,MYH10,ALKBH4,AURKB,SNX33,KIF23,ACTR3,CEP55,USP8,ACTR2,GTPBP8,CHMP4B,SPAST,SPTBN1,STAMBP,SNX18,SPIRE2,KIF4A,APC,NUSAP1,RHOA,BIN3,CNTROB,CUL7,ANLN,SNX9,CKAP2,PLK1,KIF20A,MITD1,RACGAP1,SPIRE1
GO_MONOSACCHARIDE_CATABOLIC_PROCESS	0.431178	1.2565	0.142857	0.66366	59	43	HK2,GALE,RBKS,DAK,GALT,XYLB,ENO3,GLYCTK,ALDOA,FUT10,CRYL1,PFKL,KHK,FUT1,FUT8,GAPDH,PFKFB4,TPI1,FUT2,ENO1,DCXR,PFKP,NUDT5,SORD,RPE,PGAM1,GPI,ALDH1A1,FUT9,PGM1,GALK1,PGK1,LRP5,HK1,FUT4,ENO2,PGM2,GLB1,ALDOC,AKR1A1,BAD,PFKFB3,PFKFB2
GO_REGULATION_OF_RESPONSE_TO_WOUNDING	-0.220796	-0.99778	0.363636	0.663826	413	229	PLAU,ADRB2,THBD,CD109,VIL1,GJA1,HPSE,TNFRSF1B,TSPAN8,SLC7A2,GPER,CASP1,C4BPB,EPHA4,CAV1,TGFBR2,SERPINE1,ZP3,NT5E,TNFRSF11A,PHLDB2,FOXP1,CAPN3,STXBP5,CASK,SYK,C5,C1QTNF3,JAK2,DUOXA1,CD46,MYD88,SRSF6,PDGFB,PRKCQ,SERPING1,C2,C4A,PTGS2,PDE2A,GPSM3,VAV2,FEM1A,EPB49,GGT1,SHPK,CLASP1,GPX1,IL17RA,ANXA1,ITGA2,HMGB1,S100A9,ANXA2,NR1H3,ADA,MGLL,TNFRSF12A,STK39,FAM132A,PLA2G4A,SNX4,AGER,CHID1,TLR3,PRKCA,ABR,…
GO_REGULATION_OF_POSTSYNAPTIC_MEMBRANE_POTENTIAL	0.507583	1.25515	0.169231	0.663949	55	17	ADRB2,LRRK2,PKD2,SLC29A1,PPP1R9A,SCN8A,GRIK5,MAPK8IP2,PPP3CA,NLGN3,ADORA1,RAB3GAP1,HCN3,CDK5,MECP2,DGKI,SLC17A7
GO_GLAND_MORPHOGENESIS	-0.255774	-0.996782	0.347826	0.666222	97	69	EDAR,TGM2,CAV1,TGFBR2,LAMA5,VDR,TGFB3,GLI2,GLI3,STAT6,NRP1,DUOX2,FGFR2,BMP4,PLXNA1,CUL3,EPHA2,FOXA1,MSX2,PTCH1,EZR,KDM5B,CRIP1,TGFB2,PML,AREG,CAPN1,TET2,SCRIB,FEM1B,TBX3,BMP7,ETV4,NFIB,IGFBP5,TNC,SEMA3A,EGFR,LRP5,PHB2,SLC9A3R1,DAG1,PLXND1,FRS2,MKI67,SERPINB5,IL6,SRC,BCL2,SOX9,BTRC,TWSG1,ID4,CDC42,RPS6KA1,NTN1,MED1,DDR1,SEMA3C,CEBPB,RARG,PLAG1,TGFB1,ELF3,TNF,CSF1,PROX1,NOTCH1,MSN
GO_POSITIVE_REGULATION_OF_LIPID_TRANSPORT	0.431508	1.25462	0.189189	0.666467	51	30	NTSR1,ATP8A1,PLTP,MAP2K6,P2RY2,TNFRSF11A,PLA2G6,ABCA1,ABCA12,NR1H3,ABCA7,PTCH1,LRP1,PLA2R1,P2RX4,APOE,P2RX7,LRAT,MAPK9,NR1H2,SIRT1,PRELID1,PRKCD,SCP2,TRIAP1,EDN1,GAL,LIPG,NFKBIA,TMF1
GO_CELL_CELL_JUNCTION_ASSEMBLY	0.420958	1.25552	0.13253	0.667421	74	58	UGT8,PARD6G,GJA1,ANK2,GJA5,LSR,AMOT,TLN2,WNT11,MICALL2,PARD6A,RAB13,PKP3,DLG1,FBF1,RHOC,PRKCA,CLDN1,ACTN4,TJP1,DLG5,CTNNA1,PKP2,PKN2,TBCD,MTDH,PRKCI,JUP,EPB41L3,PKP4,MARVELD2,ARL2,FSCN1,ITGB1,INADL,HEG1,PARD3,SRF,APC,MPP7,HDAC7,GRHL2,RHOA,ECT2,OCLN,MPP5,F11R,CRB3,STRN,CD9,TLN1,FLCN,GNPAT,MARVELD3,PARD6B,CNTNAP1,CLDN3,VCL
GO_ENDOTHELIUM_DEVELOPMENT	-0.241069	-0.996189	0.407407	0.667736	90	68	SLC40A1,GJA1,GJA5,ARHGEF26,LAMA5,PTN,OVOL2,CCM2,NRP1,PDE2A,CTNNB1,PTPRS,GPX1,BMP4,ENG,RAPGEF3,RHOB,EZR,CSNK2B,EDF1,RAP2B,TJP1,HEY1,RAPGEF2,COL18A1,RAP1B,VEZF1,PECAM1,STC1,STK4,MYADM,NRG1,MARVELD2,CLIC4,BMPR2,RAPGEF6,RBPJ,HEG1,MET,MLLT4,NR2F2,PRKD2,ACVR1,RDX,RHOA,RAB1B,JAG1,WNT7B,RAP2C,PLOD3,ACVR2B,RAB1A,F11R,GSTM3,F2RL1,KDM6B,TJP2,STK3,HOXB5,RAP1A,ID1,SMAD4,PDE4D,ICAM1,PROX1,NOTCH1,STARD13,MSN
GO_EMBRYONIC_PLACENTA_MORPHOGENESIS	-0.320821	-0.995634	0.451613	0.669205	22	18	LEF1,GJB5,FGFR2,ZFP36L1,FZD5,NCOA1,CDKN1C,TRIM28,GRB2,GRHL2,SOCS3,SETD2,WNT7B,DNAJB6,CYR61,ST14,SPINT1,ADM
GO_RESPONSE_TO_IRON_ION	0.448218	1.2517	0.233333	0.669236	35	24	CYBRD1,SLC40A1,APBB1,CCND1,UROD,CPOX,ACO1,TFR2,MDM2,TFRC,FXN,PAWR,ATP7A,GSK3B,ALAD,BCL2,HFE,CCNB1,SLC11A2,TFAP2A,HMOX1,ABAT,B2M,ABCG2
GO_POSITIVE_REGULATION_OF_ENDOTHELIAL_CELL_PROLIFERATION	0.428405	1.25113	0.17284	0.671521	68	45	PLXNB3,ITGB3,BMP2,TNFSF12,EGFL7,CAV1,ECM1,RPTOR,PDGFB,NRP1,TGFBR1,BMP4,NRARP,PDCL3,PRKCA,F3,CYBA,CCL24,AGGF1,AKT1,ARNT,NRP2,FGF2,PRKD1,CAV2,BMPR2,HIF1A,SIRT1,PDCD6,EGR3,HMGB2,VEGFB,PRKD2,VEGFA,NF1,RICTOR,MTOR,NR4A1,SEMA5A,C19orf10,PGF,STAT5A,PROX1,LRG1,CCL2
GO_REGULATION_OF_IMMUNOGLOBULIN_PRODUCTION	-0.291473	-0.994218	0.45	0.67316	47	28	UNG,STAT6,PRKDC,PKN1,EXOSC3,MSH6,THOC1,IL4R,TRAF6,CD40,VAMP3,XBP1,WHSC1,PAXIP1,NDFIP1,TMBIM6,STX4,CLCF1,SUPT6H,IL6,TRAF2,APLF,TNFSF13,BCL6,HLA-E,TGFB1,TNF,IL27RA
GO_RENAL_SYSTEM_PROCESS	0.398514	1.25188	0.151899	0.673376	102	56	ADRB2,PRKAR2A,CYP4F12,TACR1,GJA1,GJA5,MCAM,SULF2,FAS,PDGFB,MYO5B,NPR3,PKN1,HSD11B2,GAS6,ITGA3,BMP4,ADCY6,EMP2,AQP1,CYBA,HAS2,ADCY3,WNK4,ADORA1,GSN,RAB11FIP2,ADCY7,EDNRA,PCSK5,SULF1,PRKAR2B,HYAL2,F2R,PRKAR1A,SLC9A3R1,SLC4A5,LGMN,PTGER4,INPP5K,RAB11A,BCL2,MYO1E,PRKRIP1,RRM2B,F2RL1,WFS1,ADCY9,EDN1,PRKACA,AKR1C3,BTC,XPNPEP3,AQP3,PRKACB,EDNRB
GO_REPRODUCTIVE_SYSTEM_DEVELOPMENT	-0.212175	-0.993967	0.4	0.673883	408	269	STOX2,MGST1,CASP8,INHBA,BASP1,KITLG,MKKS,STRA6,LEF1,PKD2,VDR,CCND1,BRCA2,GJB5,GLI2,CSDE1,CDX2,ARID5B,LFNG,CCNE1,DLX3,FAS,NRIP1,RDH10,BIK,FZD4,OVOL2,ACVR2A,CENPI,E2F7,PDGFB,FANCF,KRT8,PTGS2,PLEKHA1,COL9A3,CTNNB1,BCL2L1,MDFI,MSH2,EPOR,ANXA1,AHR,RAB13,IMMP2L,PLCD1,FGFR2,ADAM15,ERCC1,DNAJC19,TGFBR1,ADA,IDH1,FANCG,HSD17B4,DLG1,NASP,BMP4,SRD5A1,PLA2G4A,MERTK,PKD1,TLR3,PLCD3,SPP1,FOXA1,TFPT,NCOA2,SDC1,B…
GO_REGULATION_OF_ALCOHOL_BIOSYNTHETIC_PROCESS	0.483032	1.24932	0.114286	0.673884	45	26	SNAI2,NTSR1,BMP2,GPER,VDR,GFI1,SREBF1,PRKAA1,ERLIN2,PTK2B,ERLIN1,ACSL3,APOE,SOD1,SCAP,REST,SEC14L2,LPCAT1,DHCR7,POR,NFKB1,AKR1C3,SNAI1,TNF,P2RY1,CYP27B1
GO_NEGATIVE_REGULATION_OF_CELLULAR_PROTEIN_LOCALIZATION	-0.233913	-0.993844	0.5	0.674177	135	107	SNAI2,PBLD,TERF1,LRRK2,FZD1,PKD2,THRA,TAX1BP3,AXIN2,C1QTNF3,RAB23,H2AFY,COMMD1,PARP10,AKAP1,PDE2A,BCL2L1,TONSL,MDFI,EPB49,OGT,TP53INP2,SP100,APC2,SOX4,GAS6,FAF1,PKD1,PKIG,OS9,SVIP,GBP1,SNX33,ZNF268,PPM1B,HNF4A,LZTFL1,TXN,UBE2G2,SIN3A,SUFU,WWTR1,BMP7,LZTS2,PARK7,PKDCC,PKIA,MDFIC,TRIM29,LYPLA1,CSK,NEDD4L,EMD,CLTC,CDK5,AP2M1,RHOQ,BARD1,SRI,GSK3B,LEPROT,MXI1,NUMB,SLC9A3R1,TMBIM1,KEAP1,BAG4,INPP5K,GOP…
GO_NEGATIVE_REGULATION_OF_NOTCH_SIGNALING_PATHWAY	0.476091	1.25043	0.151515	0.674633	28	22	BEND6,C8orf4,EGFL7,GDPD5,LFNG,OVOL2,MAGEA1,DLX2,NRARP,HIF1AN,FBXW7,HEY1,SLC35C1,BMP7,NUMB,RFNG,GATA2,C12orf52,BCL6,MMP14,NFKBIA,CHAC1
GO_REGULATION_OF_BINDING	-0.218532	-0.993468	0.5	0.675239	283	225	SMARCD3,ADRB2,BMP2,CLIC2,LRRK2,EPHA4,LEF1,CAV1,HIPK2,ZFP90,MFNG,E2F1,SNAPIN,PRMT7,IFI16,KAT2A,NES,LFNG,KDM4D,CYP2D6,KAT2B,JAK2,HMGA2,ZBTB7C,TCF7L2,TMC8,PDGFB,CDON,CTNNBIP1,IFIT2,TIRAP,HDAC2,NRP1,ARHGEF7,CTNNB1,SPAG8,MDFI,NSD1,IFIT1,SP100,SORL1,ITGA2,CALM3,HMGB1,ADAM15,FLOT1,ANXA2,ICA1,TGFBR1,ERCC2,STUB1,ZNF462,BMP4,AIDA,AURKB,USP33,PKD1,PER2,PPP3CA,LRPAP1,CALM2,ADNP,SLPI,RAPGEF3,DVL1,MSX2,PARP1,B…
GO_DEVELOPMENTAL_PROCESS_INVOLVED_IN_REPRODUCTION	-0.192039	-0.993452	0.666667	0.675262	602	360	STOX2,MGST1,CASP8,INHBA,CITED2,PABPC1L,QKI,BASP1,CDKL2,KITLG,MKKS,ZGLP1,STRA6,LEF1,TARBP2,PKD2,VDR,PBX1,ZP3,CCND1,BRCA2,GJB5,GLI2,CSDE1,CDX2,ZMYND15,ARID5B,LFNG,CCNE1,DLX3,ACRBP,FAS,NRIP1,RDH10,BIK,NPHP1,PCSK4,FZD4,OVOL2,PLD6,ACVR2A,CENPI,E2F7,SLC26A6,PDGFB,RNF2,FANCF,KRT8,PTGS2,PLEKHA1,PRKDC,COL9A3,CTNNB1,OSBP2,BBS4,KIAA0196,BCL2L1,MDFI,TTC26,MSH2,PANK2,EPOR,ANXA1,AHR,RAB13,DIAPH2,IMMP2L,PLCD1,F…
GO_REGULATION_OF_CARBOHYDRATE_BIOSYNTHETIC_PROCESS	0.408754	1.24648	0.197368	0.675294	87	60	PPARGC1A,NTSR1,GPER,DGAT2,MST1,ENPP1,PPP1R3G,SLC35B4,FAM48A,PDK2,KAT2A,PASK,KAT2B,IRS1,C1QTNF3,PDGFB,WDR5,PPP1R3F,PPP1R3E,OGT,GRB10,PTK2B,PPP1R3D,FAM132A,SESN2,SIK1,PGP,AKT2,PPP1CA,RANBP2,HAS2,NLN,HNF4A,ACN9,AKT1,ARPP19,FOXO1,CLTC,GSK3B,PTGER4,CLK2,INPP5K,IL6,PPARA,AP2A1,GFPT1,PPP1CB,PTPN2,MTOR,GSK3A,IRS2,INSR,SMEK2,NFKB1,NR1D1,LEPR,DYRK2,PPP1R3B,TGFB1,P2RY1
GO_SENSORY_PERCEPTION_OF_CHEMICAL_STIMULUS	0.472777	1.24756	0.232877	0.675913	524	24	OR4C6,TAS2R19,FZD2,MKKS,LEF1,OR1F1,TAS2R14,OR2A4,BBS4,B3GNT2,SCNN1A,ADCY3,TAS1R3,OR13H1,GNB1,AZGP1,ITPR3,UBR3,GNAL,NXNL2,PDE4A,OMP,WNT10B,RTP4
GO_REGULATION_OF_NF_KAPPAB_IMPORT_INTO_NUCLEUS	-0.308839	-0.992976	0.545455	0.67655	48	35	EDAR,C8orf4,IL18R1,C1QTNF3,NOL3,PRKCQ,RBCK1,PTGS2,FAF1,TLR3,LGALS9,ZNF268,PPM1B,SPHK1,BMP7,TLR2,TLR4,IL18,PPM1A,FBXW11,CCDC22,RHOA,CYLD,G3BP2,NOV,TRIP6,LITAF,PRDX1,PSMD10,NFKBIB,NFKBIA,BCL3,TNF,ZC3H12A,IL23A
GO_PROSTANOID_METABOLIC_PROCESS	0.521747	1.24862	0.283582	0.676779	27	18	PTGS1,CD74,AKR1C2,PTGES2,PTGS2,CBR1,HPGD,PTGR2,SPHK1,EDN2,TNFRSF1A,PTGR1,PTGES3,PNPLA8,ACOX1,EDN1,AKR1C3,PTGES
GO_OVULATION_CYCLE_PROCESS	-0.267532	-0.992413	0.4	0.678245	88	54	INHBA,KITLG,MAP2K6,TGFB3,LFNG,CCNE1,NRIP1,FZD4,PAM,CENPI,FANCF,PLEKHA1,BCL2L1,AHR,IMMP2L,FANCG,BMP4,PLA2G4A,BAX,CASP2,TGFB2,STAT5B,CAPN5,CTNNA1,SGPL1,HNRNPK,ARRB2,ARRB1,SLIT2,DMRTA1,EREG,SOD1,UBE3A,EIF2B4,AMH,SIRT1,VEGFA,ZNF830,BCL2,MLL4,DMC1,MMP14,EIF2B5,TAF4,FOXC1,CEBPB,NCOA6,FOXO3,EIF2B2,SMAD4,ICAM1,ADAMTS1,BMPR1B,VGF
GO_POSITIVE_REGULATION_OF_EXTRINSIC_APOPTOTIC_SIGNALING_PATHWAY	0.434307	1.25192	0.211268	0.678284	53	45	SRPX,G0S2,TNFSF12,INHBA,GPER,CAV1,HTRA2,FAS,WWOX,PPP2R1B,PYCARD,PIDD,RBCK1,ITM2C,TNFRSF12A,FADD,FAF1,BAX,PPP1CA,TGFB2,PML,CTNNA1,SKIL,STK4,HYAL2,RIPK1,PPP2R1A,PAK2,DEDD2,PDIA3,THBS1,CYLD,TRAF2,NF1,PTEN,LTBR,STK3,BCL10,PEA15,PMAIP1,ATF3,BID,DAPK3,TNFSF10,BMPR1B
GO_REGULATION_OF_CYTOKINE_SECRETION	-0.260628	-0.992169	0.352941	0.6789	149	73	CASP1,TLR1,SCAMP5,MAPK11,FOXP1,SYK,C5,C1QTNF3,PYCARD,RLTPR,VTCN1,ANXA4,IL17RA,ANXA1,HMGB1,IRF3,GAS6,HLA-DRB1,TNFRSF21,GLMN,FN1,GBP1,EZR,ATG5,IL4R,LGALS9,CARD8,NCL,PML,TRIM6,PRKCZ,IL17RB,LGR4,NLRP2,IL17RC,CADM1,P2RX7,PAEP,TLR2,TLR4,HYAL2,XBP1,GSDMD,ABL1,RASGRP1,SPTBN1,CD276,F2R,GPAM,CD58,MAPK14,PTGER4,RABGEF1,GATA3,IL6,TNFRSF14,IFNAR1,SRC,TRIM16,TRIM27,CD274,PANX1,F2RL1,LYN,CD14,BTN2A2,PTPN22,TNF,…
GO_NUCLEAR_ENVELOPE_ORGANIZATION	-0.259897	-0.99154	0.444444	0.68064	81	75	GPER,PARP11,NEK6,TOR1A,NEK9,SPAG4,NUP88,NUP155,BANF1,ZMPSTE24,PRKCA,UBXN2A,NUP133,NUPL2,RANBP2,PAFAH1B1,SYNE2,TPR,SUMO1,AAAS,LPIN1,NUP188,OSBPL8,CHMP2A,NUP35,PPP2R2A,NUP205,TOR1AIP1,CHMP4B,ANKLE2,UBXN2B,SEH1L,TMEM48,SPAST,EMD,RAE1,NUP54,PPP2R1A,NSFL1C,REEP3,NUP153,LEMD2,NUP93,TARDBP,NUP37,CHMP7,TMEM43,CDK1,SUN1,NUP85,NUP107,NUP160,AKAP8L,PPP2CA,LMNA,SUN2,NUP43,CCNB2,VRK1,TOR1AIP2,POM121C,DMPK,CCN…
GO_REPRODUCTIVE_BEHAVIOR	-0.343102	-0.991419	0.463415	0.681025	30	15	THRA,MAPK8IP2,NCOA2,GRN,APP,THRB,NCOA1,SERPINE2,DMRTA1,GNAQ,MBD2,PTEN,UBE2Q1,HEXB,PPP1R1B
GO_REGULATION_OF_TELOMERASE_ACTIVITY	0.43041	1.24368	0.13253	0.681193	43	40	PARM1,TERF1,CTC1,MAPK15,PKIB,PNKP,PRKCQ,CTNNB1,CCT2,AURKB,DKC1,NEK7,TINF2,CCT4,PML,TP53,PIF1,MEN1,NVL,MCRS1,MAPK1,POT1,ACD,OBFC1,MAPK3,PINX1,TNKS,TEN1,PPARG,WRAP53,HMBOX1,SRC,GRHL2,ATM,KLF4,TCP1,MAPKAPK5,MAP2K7,MAP3K4,NEK2
GO_POSITIVE_REGULATION_OF_TRANSCRIPTION_FROM_RNA_POLYMERASE_II_PROMOTER_INVOLVED_IN_CELLULAR_RESPONSE_TO_CHEMICAL_STIMULUS	0.502216	1.24365	0.212121	0.681298	27	24	PPARGC1A,ALS2CR8,BMP2,RUNX2,DLX5,CHD6,SMAD1,NCOA1,FOXA2,XBP1,RXRA,RBPJ,HIF1A,SMAD5,ATF6,VEGFA,EP300,ATF4,NFE2L2,USF2,USF1,CREB3,SMAD4,NOTCH1
GO_REGULATION_OF_STRESS_ACTIVATED_PROTEIN_KINASE_SIGNALING_CASCADE	-0.21969	-0.991248	0.5	0.681364	197	156	MECOM,BMP2,MAPK8IP1,EDAR,VANGL2,EPHA4,ULK4,ANKRD6,HIPK2,DBNL,TNFRSF11A,DUSP19,FKTN,SYK,FZD4,MAP4K1,MAP3K7,XDH,PYCARD,MAP3K5,TIRAP,PAK1,MDFI,UNC5CL,PKN1,HMGB1,MINK1,STK25,MAP3K6,ZMYND11,PTK2B,DLG1,NOD1,DUSP22,AIDA,MAPK8IP2,SH3RF1,TLR3,ERCC6,RASSF2,TIAM1,HRAS,EZR,TAOK3,PAFAH1B1,LGALS9,PLCB1,DTNBP1,MAP4K2,TGFB2,KIAA1804,CTGF,PDCD10,ZNF675,MEN1,MAP4K4,FZD5,AKT1,MAPK1,COPS5,MYC,PTPN1,TRAF6,NRK,TLR4,MD…
GO_T_CELL_HOMEOSTASIS	-0.309462	-0.991066	0.5	0.681793	34	25	CORO1A,FAS,PPP3CB,FADD,CASP3,SLC39A3,BAX,SPNS2,STAT5B,AKT1,RIPK3,P2RX7,PPP2R3C,SIVA1,ZC3H8,DNAJA3,BCL2,RPS6,CCNB2,BCL2L11,RC3H2,RC3H1,PMAIP1,TGFB1,FOXN1
GO_DEOXYRIBONUCLEOTIDE_METABOLIC_PROCESS	0.464854	1.24413	0.157895	0.684298	36	32	SAMHD1,NUDT18,NT5M,MUTYH,NEIL1,RRM2,DERA,NT5C,UNG,OGG1,NTHL1,DUT,NUDT1,SMUG1,TYMS,SHMT1,ADA,CMPK2,AK2,DGUOK,RRM1,MBD4,DTYMK,ADK,MPG,NUDT16,TBPL1,RRM2B,GUK1,NUDT15,TDG,NEIL2
GO_HINDLIMB_MORPHOGENESIS	-0.342263	-0.989631	0.483871	0.685183	37	16	RARB,CTNNB1,BMP4,MSX2,PTCH1,WNT3,TBX3,RPGRIP1L,BMPR1A,CHD7,MSX1,MED1,FMN1,RARG,PITX1,NOTCH1
GO_LEUKOCYTE_MEDIATED_CYTOTOXICITY	0.45359	1.24261	0.225352	0.685736	35	27	RAET1G,RAET1E,CORO1A,SLAMF7,ULBP1,ULBP3,EMP2,UNC13D,RAET1L,MICB,VAMP7,TUBB,STXBP2,CADM1,TREM1,RAB27A,CTSH,TUBB4B,PTPN6,CEBPG,TUSC2,ULBP2,LYST,CTSC,PRDX1,MICA,VAMP2
GO_ORGANOPHOSPHATE_CATABOLIC_PROCESS	0.379577	1.24243	0.129412	0.68637	113	87	NTSR1,ENPP2,PDE5A,SAMHD1,NUDT18,NT5M,C6orf108,MUTYH,PLA2G4B,ENPP1,NEIL1,PDE9A,NT5E,INPP5E,SMPDL3A,DERA,NT5C,UNG,AMPD3,OGG1,XDH,PDE7A,GPD1L,GPCPD1,IMPA2,PLCG1,NTHL1,MLYCD,DUT,PDE2A,NUDT1,ITPA,SMUG1,ENTPD2,CNP,GPX1,HPRT1,PLCG2,ADA,NUDT3,PNP,GDA,PLA2G4A,NUDT12,NUDT5,ABHD12,DCTPP1,MBD4,NUDT9,SMPD4,ABHD6,NAPEPLD,NUDT7,MTMR2,PDE8A,ENTPD4,UPP1,HINT1,PLA2G15,INPP5F,INPP5K,PNPLA6,PNPLA8,IMPA1,PDE4C,MPG,GD…
GO_POSITIVE_REGULATION_OF_WOUND_HEALING	0.469905	1.24243	0.161765	0.68637	48	29	THBD,HPSE,TGFBR2,SERPINE1,CAPN3,EPB49,ANXA1,HMGB1,S100A9,F3,PPAP2B,ENPP4,PRKCE,HRAS,ARFGEF1,HBEGF,TLR4,SOX15,F2R,KANK1,PTGER4,VEGFB,THBS1,RREB1,NFE2L2,ANO6,USF1,MYLK,PPARD
GO_CELL_FATE_DETERMINATION	-0.314921	-0.988582	0.425	0.687985	43	19	CYP26B1,CTNNB1,BMP4,PTCH1,NOTCH2,MCL1,PRRX1,GATA2,GATA3,JAG1,TRIM15,KLF4,CDC42,GATA6,IFRD1,HES1,POU5F1,ISL1,PROX1
GO_REGULATION_OF_DNA_DEPENDENT_DNA_REPLICATION	0.422959	1.24062	0.121622	0.688896	41	36	TERF1,BRCA2,CDC7,BLM,NBN,CHTF8,E2F7,WIZ,CHTF18,MRE11A,RFC5,RFC3,RFC4,DSCC1,BMP4,TIPIN,FBXW7,RFC2,SMC1A,E2F8,CHEK2,SMC3,TERF2,STOML2,CDT1,SENP2,DBF4B,WRNIP1,LIG3,CDK2,ATRX,ZNF830,INO80,ZRANB3,FBXO18,STAG2
GO_POSITIVE_REGULATION_OF_STEM_CELL_PROLIFERATION	0.415296	1.24061	0.178082	0.688938	61	36	SMARCD3,SIX1,KITLG,TGFBR2,GLI3,HMGA2,CTNNB1,STAT1,FGFR2,BMP4,LTBP3,FZD3,ZNF335,TBX3,MYC,SHOX2,VEGFC,PRRX1,N4BP2L2,LRP5,PDCD2,BMPR1A,HIF1A,VEGFA,SOX9,DISC1,EPCAM,SIRT6,ASPM,ATXN1L,PDGFA,KDM1A,FBXW4,IRS2,FOXP2,NOTCH1
GO_NEGATIVE_REGULATION_OF_BINDING	-0.230692	-0.98795	0.571429	0.689567	131	103	ADRB2,LRRK2,LEF1,CAV1,ZFP90,E2F1,IFI16,NES,CYP2D6,JAK2,HMGA2,TMC8,PDGFB,CTNNBIP1,IFIT2,HDAC2,MDFI,IFIT1,SP100,SORL1,ADAM15,ANXA2,STUB1,ZNF462,AURKB,USP33,PER2,PPP3CA,LRPAP1,ADNP,SLPI,DVL1,MSX2,BAX,PPP1CA,AES,CPNE1,CARM1,HEY1,WAPAL,TFAP4,SUMO1,ZNF675,PEX19,SIN3A,PIN1,PTPRF,GNL3L,RUVBL2,ROCK1,HNRNPK,MAD2L2,ARRB2,NFIB,BTAF1,PARK7,DKK1,NFATC4,MAPK3,PEX14,TMBIM6,TNKS,SRI,GSK3B,RSF1,SENP2,MSX1,RALB,PRK…
GO_LEUKOCYTE_CELL_CELL_ADHESION	-0.244033	-0.987744	0.538462	0.6902	255	150	CYP26B1,CASP8,IFNE,IL7R,IL7,TREML2,LEF1,IL18R1,RUNX2,IFNA1,NT5E,CD74,LFNG,FOXP1,GLI3,BCL11B,FAS,STAT6,MYH9,ITGB2,SYK,DPP4,JAG2,CDK6,FYN,PRKDC,AZI2,CTNNB1,CERCAM,PKNOX1,EGR1,ANXA1,SOX4,HMGB1,RSAD2,S100A9,FERMT3,PPP3CB,ADA,HSH2D,DLG1,FADD,NEDD4,STK10,KIF13B,SATB1,PPP3CA,CXADR,MAFB,BAX,SP3,EZR,ATG5,FKBP1A,TSTA3,CD151,STAT5B,SEMA4A,PATZ1,MICB,ZFP36L1,LCP1,ITGB7,FZD5,BMP7,SEMA4D,ROCK1,SMAD3,LAT,DDOST,…
GO_BROWN_FAT_CELL_DIFFERENTIATION	0.521323	1.24115	0.164179	0.691802	30	20	ADRB2,PPARGC1A,MB,PLAC8,RGS2,ITGA6,PTGS2,PEX11A,NUDT7,CEBPA,ZNF516,ARL4A,PRDM16,BNIP3,METRNL,LAMB3,RARRES2,CEBPB,ERO1L,LRG1
GO_MALE_MEIOSIS	0.516053	1.24112	0.171429	0.691929	39	16	CYP26B1,BRCA2,MLH3,TDRKH,PIM2,UBR2,REC8,RAD51C,MLH1,SLC2A8,KIF18A,TRIP13,ING2,FANCA,HSPA2,DMC1
GO_MUSCLE_CELL_DIFFERENTIATION	0.359016	1.23965	0.0879121	0.692799	237	139	SYNE1,FHOD3,DNER,SGCB,SMARCD3,SIX1,BMP2,ANK2,QKI,ADAM12,RARB,SPEG,LEF1,NPNT,NFATC2,KAT2A,TMOD2,LGALS1,CAPN3,MYH9,NPPA,PTCD2,CBY1,TCF7L2,CDON,CACNA1H,BARX2,OBSL1,KRT8,TANC1,KRAS,CTNNB1,OBSCN,CSRP2,KIAA1161,MYH10,NEBL,GPX1,MAPK12,TPM1,BMP4,HOMER1,SMYD3,MKL1,MEF2A,RB1,HIRA,GLMN,PPP3CA,SIK1,AFG3L2,CXADR,SEPN1,SDC1,CAST,BCL9,ASF1A,ATG5,MKL2,HEY1,KRT19,AKT1,TBX3,AKAP13,WDR1,ACTG1,IGFBP5,GATA4,NRG1,CDH2…
GO_ESTABLISHMENT_OF_PROTEIN_LOCALIZATION_TO_PLASMA_MEMBRANE	0.370877	1.23949	0.103896	0.693386	90	78	RAB31,EHD3,EFR3B,ANK2,LAMA5,ARFRP1,TSPAN10,BBS1,TSPAN33,RAB34,FAM126A,KRT18,NKD2,FLOT2,TESC,ROCK2,TSPAN14,RAB13,FLOT1,ANXA2,PALM,PKP3,GAS6,EFR3A,BBS2,PTCH1,EZR,S100A10,IKBKB,CLASP2,TSPAN17,PKP2,ANK1,PACS2,VAMP7,TSPAN5,RAB10,ROCK1,TTC7A,MACF1,JUP,MYADM,CDH2,CDH1,VAMP3,VAMP4,GOLGA7,TMEM150A,TNFRSF1A,BSG,PACS1,SPTBN1,GCC2,TSPAN15,SLC9A3R1,NSF,TTC7B,KIF13A,INPP5K,RILPL1,RDX,PIP5K1A,SMURF1,MPP5,F11R,R…
GO_POSITIVE_REGULATION_OF_FAT_CELL_DIFFERENTIATION	-0.301821	-0.985914	0.451613	0.694795	51	34	SNAI2,BMP2,ZBTB7C,PTGS2,TRPM4,TMEM64,SH3PXD2B,WDFY2,CREBL2,ZNF385A,CARM1,AKT1,STK4,LMO3,CREB1,XBP1,LRP5,SAV1,CEBPA,KLF5,MAPK14,PPARG,PRDM16,ASXL2,METRNL,STK3,PPARD,RARRES2,CEBPB,FRZB,CCRN4L,ZC3H12A,ID2,C10orf116
GO_CELLULAR_COMPONENT_MAINTENANCE	-0.337893	-0.983586	0.583333	0.701005	18	16	CTTN,TANC1,ITPKA,PARD6A,ITGA3,NLGN2,KIFC3,PKP2,MYADM,MTMR2,CAMSAP3,PICK1,PLEKHA7,SUPV3L1,MTHFR,RAB3A
GO_OLIGODENDROCYTE_DEVELOPMENT	-0.31172	-0.982986	0.421053	0.702767	34	24	ZNF488,C11orf9,EIF2B3,LPAR1,HDAC10,ERCC2,HDAC11,MED12,GSN,WASF3,PRDM8,EIF2B4,CLU,EIF2B1,GSTP1,PTEN,ID4,LYN,CD9,EIF2B5,EIF2B2,FA2H,TGFB1,ID2
GO_HOMOPHILIC_CELL_ADHESION_VIA_PLASMA_MEMBRANE_ADHESION_MOLECULES	0.385877	1.23712	0.146667	0.703038	153	56	PCDHB12,PCDHGC5,AMIGO1,IGSF9B,PVRL3,PCDHGA4,PCDHAC2,PCDHB2,PCDHB16,PCDHB9,IGSF9,PCDHB3,PCDHB14,PCDHB13,PVRL1,ROBO1,ESAM,PVRL2,PKD1,CDH24,CDH3,CLSTN1,CELSR2,PCDHB11,CLSTN3,CELSR1,PCDHB6,FAT1,CADM1,DSG3,CDH11,CDH2,DSCAM,PCDHB10,CDH1,DSG2,PCDHA4,DSC2,PIK3CB,CADM4,ITGB1,PCDH1,NPTN,PCDHB15,PCDH7,PVR,SMAGP,PCDHGB7,PTPRM,PCDHGA12,PCDHGA10,CELSR3,PVRL4,PCDHGB2,CEACAM1,MPZL2
GO_CELLULAR_TRANSITION_METAL_ION_HOMEOSTASIS	-0.257435	-0.982766	0.4	0.703174	77	51	CYBRD1,SLC40A1,ATP7B,SLC39A4,LCN2,MT2A,ABCB6,SCO1,S100A9,SLC39A6,ATOX1,ACO1,ABCB7,HMOX2,TFR2,SLC30A1,SLC39A8,APP,TTC7A,IREB2,MYC,TFRC,HEPH,SOD1,FXN,NDFIP1,ATP7A,SRI,SLC46A1,SLC31A2,HIF1A,SCO2,NUBP1,CCDC22,SLC39A14,FLVCR1,FTH1,HFE,ISCU,SLC30A7,SLC11A2,HMOX1,SLC39A13,ARF1,FTL,PRNP,SMAD4,SLC31A1,SLC30A5,SLC39A7,ABCG2
GO_METANEPHROS_MORPHOGENESIS	-0.363739	-0.982629	0.486486	0.70358	28	15	PKD2,FRAS1,CTNNB1,BMP4,PKD1,KIF26B,LGR4,SIX2,FOXJ1,SOX9,WNT7B,FMN1,CALB1,HES1,SOX8
GO_REGULATION_OF_SKELETAL_MUSCLE_TISSUE_DEVELOPMENT	0.437721	1.2358	0.2	0.703657	50	30	ADRB2,CYP26B1,SIX1,CAPN3,PRKAA1,CDON,DDX5,CTNNB1,FLOT1,FBXO22,MTM1,DDX17,NLN,GPC1,DKK1,SHOX2,HDAC4,ARNTL,USP2,BCL2,CSDA,RPS6KB1,NR1D2,HMGCR,TSC22D3,USP19,WNT10B,TGFB1,HDAC9,SIX4
GO_POSITIVE_REGULATION_OF_EPITHELIAL_CELL_MIGRATION	0.388225	1.23692	0.102564	0.703815	103	73	CCBE1,ITGB3,VIL1,ENPP2,TACR1,GLIPR2,TGFBR2,AMOT,FOXP1,HYAL1,PDGFB,PLCG1,PTGS2,NRP1,CLASP1,ROCK2,ITGA2,HDAC6,SCARB1,PTK2B,ITGA3,BMP4,PRKCA,PPAP2B,RHOB,RAB25,PRKCE,BCAS3,HAS2,CLASP2,TGFB2,AMOTL1,PFN1,AKT1,PPM1F,HBEGF,NRP2,VEGFC,FGF2,PRKD1,SRPX2,ANXA3,CAPN7,SASH1,BMPR2,CTSH,ADAM9,MET,HIF1A,PDCD6,MAPK14,PRKD2,VEGFA,RAB11A,GATA3,THBS1,HDAC7,SRC,SOX9,ITGB1BP1,HSPB1,AAMP,CIB1,RREB1,EPB41L5,SPARC,EDN1,SE…
GO_MEMBRANE_LIPID_BIOSYNTHETIC_PROCESS	0.380846	1.23562	0.0694444	0.704594	114	87	UGT8,SPTLC3,PIGM,ALDH3A2,ALDH3B2,GPAA1,ST3GAL3,ALDH3B1,PIGP,CERS5,PGAP3,GAL3ST4,ST3GAL2,SPTSSB,PIGX,PIGF,SPHK2,PTPLA,PIGQ,ALOXE3,PIGW,VAPA,SMPD2,B4GALNT1,A4GALT,ST6GALNAC2,ST6GALNAC4,PIGV,ST3GAL1,VAPB,PPAP2B,GBA,PIGB,PIGO,PPM1L,SGMS1,SPHK1,PPAP2C,PIGT,SGPL1,ACER2,PIGK,SMPD4,CLN8,ALG5,P2RX7,PRKD1,ST8SIA4,CERS6,PGAP1,ELOVL1,PPAP2A,KDSR,DEGS1,PIGL,DPM2,ST6GALNAC6,PIGN,PIGS,CERS2,ACER3,PIGC,PTPLB,COL…
GO_CELL_JUNCTION_ASSEMBLY	0.365521	1.23518	0.104651	0.706178	129	106	UGT8,LAMA3,ITGB3,PARD6G,GJA1,ANK2,GJA5,LSR,COL17A1,AMOT,LAMA5,PLEC,ITGB4,TLN2,ACTB,TNS1,CTTN,ITGA6,ARHGEF7,CTNNB1,VASP,WNT11,MICALL2,PARD6A,ITGA2,RAB13,RCC2,ZNF703,PKP3,PTK2B,DLG1,FBLIM1,FBF1,PTPRK,RHOC,PRKCA,CLDN1,DLC1,FN1,FLNA,ACTN4,TJP1,DLG5,CD151,ACTN1,CTNNA1,PKP2,PKN2,TBCD,MTDH,PRKCI,JUP,ACTG1,LAMC1,THY1,EPB41L3,PKP4,MARVELD2,TAOK2,ARL2,FSCN1,ITGB1,PDPK1,INADL,HEG1,PARD3,KRT14,DST,SMAD7,SRF,…
GO_REGULATION_OF_RESPONSE_TO_BIOTIC_STIMULUS	-0.209078	-0.981654	0.5	0.706222	237	166	MAP1A,MTSS1,LY96,REP15,PDK4,DHX58,SPINK5,TARBP2,DDX58,DAK,PNPO,TMEM203,FANCL,FOXP1,HERC5,IL12A,SLC25A19,HIST1H3D,APOBEC3F,CHAF1B,DDX60,FYN,NTHL1,HIST1H3J,ZC3HAV1,STAT2,MAVS,FAM13B,SLC35B3,IFIT1,HMGB1,HIST1H3F,LRSAM1,TSPAN6,HIST1H3B,ZNF189,NOD1,PVRL2,SIGIRR,DPF3,PRKCA,ELMOD2,GMIP,HIST1H3G,HIST1H3A,SNRPD1,PEX3,CYBA,LENG9,FGFBP1,PPM1B,MDH1,PML,APOBEC3G,TRIM6,LMCD1,MICB,HIST1H3C,C1QBP,SIN3A,TRAF3IP1,…
GO_FIBROBLAST_GROWTH_FACTOR_RECEPTOR_SIGNALING_PATHWAY	-0.271107	-0.981604	0.458333	0.706335	84	58	FLRT3,FGFRL1,SPRED1,POLR2K,FIBP,POLR2A,NCBP1,FGFR2,TIA1,POLR2I,ESRP1,HNRNPH1,ESRP2,RBFOX2,NDST1,FGFBP1,CTGF,HNRNPM,MAPK1,POLR2B,SPRED2,FGF5,FGF2,FGF20,POLR2L,HNRNPA1,PTPN11,MAPK3,UBB,CBL,POLR2E,IQGAP1,FRS3,SHCBP1,POLR2G,FGFR4,FRS2,POLR2D,NCBP2,UBA52,SETX,SHOC2,GRB2,RPS27A,PTBP1,RAB14,POLR2F,CEP57,KIF16B,GTF2F1,POLR2J,HNRNPF,POLR2H,TIAL1,GTF2F2,GALNT3,POLR2C,FGF19
GO_REGULATION_OF_HEART_CONTRACTION	0.370349	1.23378	0.152941	0.706356	221	100	ITPR1,ADRB2,GJA1,CLIC2,ANK2,PDE5A,SLC1A1,KCNH2,GJA5,CELF2,SNTA1,CYP2J2,CAV1,THRA,RNF207,SREBF1,NPPA,RGS2,JAK2,NPR2,GPD1L,CACNB1,CACNA1H,GAA,TRPM4,CACNB3,ATP2B1,NUP155,NOS1AP,TRPC1,CALM3,ADA,TPM1,MEF2A,TMEM65,CXADR,CALM2,TGFB2,YWHAE,SUMO1,CTGF,ADORA1,HSP90AA1,P2RX4,CACNA2D1,ATP2A1,PKP2,APLN,MDM2,THRB,HBEGF,CALM1,STC1,JUP,KCNK6,EDN2,ATP1A2,PIK3CG,GATA4,KCNK15,ADRA1B,SEMA3A,ITPR3,DSG2,AKAP9,ATP1A3,D…
GO_MULTICELLULAR_ORGANISMAL_WATER_HOMEOSTASIS	0.437624	1.23508	0.142857	0.706449	58	31	CYP26B1,PRKAR2A,CYP4F12,TMEM79,ABCA12,ALOXE3,MYO5B,SFN,ADCY6,CLDN1,AQP1,GBA,SCNN1A,HAS2,ADCY3,RAB11FIP2,ADCY7,PRKAR2B,HYAL2,C1orf172,PRKAR1A,SRF,KRT16,RAB11A,GRHL3,WFS1,ADCY9,PRKACA,CLDN4,AQP3,PRKACB
GO_PROTEIN_K63_LINKED_DEUBIQUITINATION	-0.317442	-0.981323	0.555556	0.707194	24	22	BRCC3,USP25,SHMT2,USP33,USP20,USP13,BRE,FAM175B,ATXN3,USP8,PSMD14,BABAM1,UIMC1,OTUD5,CYLD,OTUB2,USP16,OTUD7B,ZRANB1,OTUD1,TNFAIP3,YOD1
GO_G2_DNA_DAMAGE_CHECKPOINT	0.430337	1.23489	0.197368	0.707219	33	32	CDC14B,DTL,CLSPN,BRCC3,FAM175A,BLM,FANCI,BRSK1,HMGA2,NEK6,NBN,BRCA1,MRE11A,CDK5RAP3,BRE,NEK11,TAOK3,RBBP8,TAOK2,TAOK1,BABAM1,UIMC1,CDK1,MAPKAPK2,ATM,CCNA2,FZR1,FOXO4,SYF2,PLK1,FOXN3,CHEK1
GO_COGNITION	0.358755	1.23608	0.0869565	0.707571	251	140	TMPRSS11E,PTGS1,ADRB2,CAMK4,NTSR1,TACR1,ATP8A1,SHROOM4,TTC8,NDRG4,STRA6,GPR21,GPR155,PTN,THRA,TMOD2,KAT2B,PLA2G6,RIN1,MEIS2,FYN,NRGN,TANC1,PTGS2,KRAS,GMFB,BBS4,EGR2,MDK,EPHB2,SYNGAP1,PPP3CB,NQO2,ZNF385A,ITGA3,RP9,MAPK8IP2,CASP3,EIF4EBP2,ABCA7,FOS,NLGN3,ADNP,BTBD9,SHC3,NTAN1,PLK2,PAFAH1B1,PLCB1,SNAP25,CTNS,ADCY3,DGCR2,COMT,AAAS,ADORA1,NIPBL,KLK8,PRKCZ,AMFR,CYFIP1,APP,RIC8A,JPH3,RASGRF1,CLN8,MAGT1,…
GO_MITOTIC_SPINDLE_ORGANIZATION	-0.273539	-0.980762	0.55	0.708797	69	61	SPC25,CDC14A,MYBL2,KIAA1377,EML1,ARHGEF10,DYNC1H1,CLASP1,KIF11,AURKB,TUBGCP5,TUBGCP2,TUBGCP6,PLK2,TUBGCP3,FLNA,OFD1,FAM175B,CLASP2,KIF23,DCTN2,SMC1A,CHEK2,XIAP,KIAA1383,MAP9,SMC3,RAN,GPSM2,MAP4,PPP2R4,SPAST,TNKS,KIF3B,ZNF207,KIF4A,WDR62,RAB11A,BIRC2,KIFC1,RHOA,TTK,RCC1,STIL,SBDS,SUN2,TUBGCP4,PCNT,CCNB1,SPICE1,KPNB1,PIBF1,TPX2,BIRC5,AURKA,NEK2,RACGAP1,PRC1,GOLGA2,NDC80,BIRC3
GO_NEGATIVE_REGULATION_OF_STEROID_METABOLIC_PROCESS	-0.350285	-0.980675	0.347826	0.709	24	17	SNAI2,BMP2,GFI1,ERLIN2,ERLIN1,APOE,SOD1,SCAP,REST,ATP1A1,INSIG2,NFKB1,INSIG1,SNAI1,PROX1,CYP27B1,FGF19
GO_ORGANIC_ACID_BIOSYNTHETIC_PROCESS	0.346411	1.23315	0.135417	0.709149	270	177	PTGS1,ELOVL5,GLS2,LIPT2,CPS1,PYCRL,QKI,ALOX5,ASPA,ACACB,PECR,DSEL,GAMT,THNSL1,DHFR,GPT,CD74,LIAS,MTR,CBR4,AMACR,MECR,ALDH1A2,ALOX15,GLUL,PADI2,RDH10,PRKAA1,PTGES2,SYK,MTHFS,ABCD3,DECR2,PTPLA,MRI1,PSPH,UROS,SRR,FADS1,MTAP,PDDC1,MGST2,HSD17B8,MLYCD,BRCA1,PTGS2,ALDH1A3,FPGS,CAD,SEPHS2,NAGS,ALOXE3,ACADM,GGTLC2,GGT1,FADS2,FASN,CBR1,MYO5A,ALDH4A1,FADS3,ACSM3,SHMT1,AASDHPPT,MGLL,ELOVL6,SLC27A2,SHMT2,HSD…
GO_MECHANORECEPTOR_DIFFERENTIATION	0.440025	1.23306	0.207792	0.709459	51	31	SLITRK6,VANGL2,FZD2,MKS1,MCOLN3,TMC1,MYO7A,STRC,JAG2,PDZD7,BMP4,PLS3,PAFAH1B1,SCRIB,NAGLU,CTHRC1,FGF20,SOD1,WDPCP,RBPJ,SLC9A3R1,RAC1,ATP8B1,JAG1,SLC4A7,DFNB31,SEC24B,HES1,SDC4,DFNA5,NOTCH1
GO_REGULATION_OF_OSTEOCLAST_DIFFERENTIATION	-0.281026	-0.979492	0.5	0.712478	63	34	CAMK4,CCR1,CA2,PPARGC1B,SLC9B2,CTNNB1,TMEM64,TLR3,FOS,MAFB,RASSF2,ZNF675,TOB2,TRAF6,SIGLEC15,TLR4,CREB1,PIK3R1,UBASH3B,ZBTB7A,NF1,ESRRA,ATP6AP1,MTOR,TJP2,KLF10,CEBPB,FSTL3,TFE3,BGLAP,TNF,CCL5,CSF1,IL23A
GO_LIPID_BIOSYNTHETIC_PROCESS	0.326586	1.23129	0.0721649	0.716472	539	381	PTGS1,UGT8,INPP4B,ELOVL5,SPTLC3,SDR42E1,LIPT2,QKI,ALOX5,CHPT1,PIK3C2G,ACACB,PECR,PIGM,DGAT2,ALDH3A2,ACAA2,PLA2G4B,ALDH3B2,PDSS1,PIP4K2A,GPAA1,ST3GAL3,FIG4,PCK1,TM7SF2,STARD5,PBX1,ALDH3B1,INPP5E,CD74,DOLK,LIAS,FDXR,SREBF1,PIGP,CERS5,PGAP3,TAZ,CBR4,GAL3ST4,ST3GAL2,AMACR,HSD17B1,TRERF1,MECR,SLC44A5,LPIN3,ALDH1A2,PMVK,SPTSSB,ALOX15,PLA2G6,INPP5J,IRS1,PIGX,LSS,RDH10,PIGF,PRKAA1,PTGES2,SYK,PI4K2B,HINT2…
GO_POSITIVE_REGULATION_OF_CELL_JUNCTION_ASSEMBLY	-0.359032	-0.977078	0.416667	0.718612	24	15	CAV1,FLOT1,S100A10,ROCK1,SMAD3,PPM1F,RAC1,VEGFA,ITGB1BP1,LIMS1,EPB41L5,FMN1,TSC1,PTPRJ,SDC4
GO_RIBONUCLEOPROTEIN_COMPLEX_BIOGENESIS	-0.211334	-0.976889	0.333333	0.718951	440	411	RPP30,ERI2,MRM1,RPS27L,TARBP2,EXOSC2,NOP56,DIS3L,RCL1,GEMIN6,PRMT7,RPS7,RRP7A,EXOSC9,PTBP2,CIRH1A,RBM5,DDX31,GTPBP10,SMN2,DICER1,TGS1,NOL3,RNASEL,GEMIN4,PIN4,UTP20,SDAD1,SRSF6,RBFA,MINA,NOL9,ZNF658,CIRBP,ZNHIT6,PIH1D1,SRSF1,FDXACB1,PSIP1,MTERFD2,MRPS11,NIP7,RRS1,RPP21,MTG1,HEATR1,RPL23A,UTP14A,NAT10,EXOSC8,NUP88,SRSF10,SETD4,PWP2,MPHOSPH6,SHQ1,DYNC1H1,ORAOV1,RPS14,DIS3L2,DDX39B,WDR12,LUC7L3,PRPF3…
GO_POSITIVE_REGULATION_OF_CATABOLIC_PROCESS	-0.222862	-0.976664	0.333333	0.719212	395	330	RNF217,ADRB2,TNFSF12,GJA1,TNFRSF1B,NKD1,LRRK2,MAPK15,C4BPB,TNRC6B,CAV1,PIP4K2A,ENTPD5,OSBPL7,MLXIPL,NANOS1,PPP2R3A,IRS1,ANAPC4,PRKAA1,RNF144A,CNOT8,MYLIP,PACSIN3,PSMB8,CDC16,PSMD5,PNPT1,TRIB2,NKD2,ZC3HAV1,TP53INP2,RNF125,SNF8,TRIM21,APC2,SORL1,HMGB1,OAZ2,LRSAM1,TBC1D5,PTK2B,STUB1,PIM2,NEDD4,NOD1,SH3BP4,FBXO22,NDUFA13,AGER,CDK5RAP3,ANAPC2,RB1,CUL3,USP13,PSMC5,SVIP,VPS28,PLK3,TRIM22,RAPGEF3,DVL1,GB…
GO_POSITIVE_REGULATION_OF_PROTEIN_SERINE_THREONINE_KINASE_ACTIVITY	-0.209453	-0.976538	0.5	0.71927	289	206	BMP2,PDE5A,VANGL2,CCND2,LRRK2,KITLG,EPHA4,MST1R,MAP2K6,KIAA1199,PKD2,DUSP6,CCND1,CD74,TGFB3,DBNL,TNFRSF11A,MAPK11,DUSP19,PRKAA1,SYK,FZD4,MAP4K1,C5,MAP3K7,RPTOR,PDGFB,PIH1D1,LPAR1,MAP3K5,KRAS,PAK1,TNFSF15,CDC6,MDFI,PDGFC,ITGA1,STRADA,PKN1,CALM3,MAP3K6,CCNT2,SLC27A1,PTK2B,TELO2,NOD1,EZH2,SPRY2,PKD1,IRAK1,TAB3,TLR3,MAPKAPK3,CARD10,ERCC6,CALM2,CCNY,TIAM1,CCNL2,HRAS,TAOK3,ERP29,MAP4K2,RAPGEF2,IQGAP3,K…
GO_NEGATIVE_REGULATION_OF_CHEMOTAXIS	-0.283825	-0.976588	0.5	0.719505	51	30	SEMA4F,PADI2,C5,NRP1,ROBO1,SEMA6B,SEMA6C,PLXNA3,SEMA4A,SEMA3F,WNT3,SEMA4D,SLIT2,SEMA3A,SEMA3E,MMP28,ST6GAL1,SEMA4G,SEMA7A,SEMA3B,CORO1B,SEMA4B,THBS1,SEMA4C,PTPN2,NOV,SEMA3C,SEMA5A,NOTCH1,CCL2
GO_NEGATIVE_REGULATION_OF_LIPID_TRANSPORT	0.521401	1.23038	0.180328	0.720361	26	16	ITGB3,APOC1,NR1H3,AKT2,PLA2R1,AKT1,ACSL4,APOE,PTPN11,NR1H2,SREBF2,CRY1,ITGAV,THBS1,IRS2,NFKB1
GO_ESTABLISHMENT_OR_MAINTENANCE_OF_CELL_POLARITY	-0.225316	-0.975984	0.578947	0.720735	141	111	CYP26B1,OOEP,VANGL2,FERMT1,AMOT,CDX2,MAP1B,MYH9,BRSK1,DOCK7,NEK3,RLTPR,WNT11,CLASP1,LLGL1,CDK5RAP2,STK25,ARF6,DLG1,CDC42BPB,SPRY2,FBF1,PKD1,FRMD4A,DYNLT1,AQP1,PDZD11,EZR,KIF26B,MYO18A,CAP1,PAFAH1B1,SYNE2,CLASP2,DLG5,AMOTL1,PTK7,MAP7,BRSK2,CTNNA1,PRKCZ,ANK1,ACTR3,SCRIB,ACTR2,PARVA,RAB10,FAT1,SDCCAG8,PRKCI,ZW10,LLGL2,RAB11FIP2,SIPA1L3,EYA1,FOXJ1,FGF13,NUMA1,DLG4,GPSM2,MAP4,HTT,RPGRIP1L,ARHGEF11,CLI…
GO_DNA_ALKYLATION	0.457564	1.23002	0.211268	0.72152	45	28	DMAP1,TRDMT1,PRMT7,ATF7IP,HEMK1,PLD6,TDRKH,MGMT,EZH2,BEND3,MTRR,DNMT1,FOS,DNMT3A,EHMT1,EHMT2,MLL5,GATAD2B,ZFP57,CTCF,GATAD2A,MLL,TRIM28,ATRX,TET3,MTA2,BAZ2A,PICK1
GO_ACTIVATION_OF_JUN_KINASE_ACTIVITY	-0.299196	-0.97406	0.5	0.725964	35	29	DBNL,SYK,MAP4K1,MAP3K5,MDFI,PKN1,MAP3K6,ERCC6,MAP4K2,KIAA1804,PTPN1,MDFIC,RIPK1,MAP3K2,MAP4K5,ZAK,MAPK8IP3,MAP3K10,MUL1,PTPLAD1,ERN1,AXIN1,GAB1,DAB2IP,SPAG9,MAP2K7,MAP3K9,DAXX,MAP3K11
GO_GLYOXYLATE_METABOLIC_PROCESS	0.479862	1.22877	0.235294	0.727188	28	19	LIPT2,BCKDHB,LIAS,AMT,PDHB,DBT,GCSH,IDH1,DLST,GRHPR,DLD,OGDH,IDH2,PDHA1,DHTKD1,DLAT,NDUFAB1,BCKDHA,PDHX
GO_HYDROGEN_PEROXIDE_METABOLIC_PROCESS	0.502926	1.22838	0.253521	0.728864	30	15	PRDX2,MAOB,DUOXA1,DUOX2,GPX1,CYBA,GPX3,PRDX5,PARK7,DUOX1,SOD1,PRDX3,PRDX6,PRDX1,CAT
GO_POSTTRANSCRIPTIONAL_REGULATION_OF_GENE_EXPRESSION	-0.231115	-0.972468	1	0.730297	448	386	RBMS3,PSTK,QKI,TNFRSF1B,HAP1,HNRNPA0,TNRC6B,CAV1,RPS27L,TARBP2,EXOSC2,IMPACT,MIF4GD,E2F1,NANOS1,UPF3A,LARP6,ENC1,DGCR8,PASK,EXOSC9,AXIN2,CNOT8,DHX9,DICER1,FAM129A,RGS2,EIF2B3,RNASEL,MYD88,KIAA0020,CIRBP,PSMB8,HNRNPU,TIRAP,DTD1,PSMD5,MTG1,CDK4,NCBP1,EXOSC8,RBM4B,BCDIN3D,ICT1,RPS14,DDX39B,SMAD1,ZC3H14,SECISBP2,EXOSC3,ITGA2,SEPSECS,SOX4,S100A9,ANGEL2,EEFSEC,EIF5,DROSHA,PTK2B,ZNF385A,EIF2C1,PCBP4,DDX…
GO_VIRAL_GENOME_REPLICATION	-0.340204	-0.972233	0.484848	0.73086	21	17	ATG16L2,NFIA,HTATSF1,GAS6,UBP1,ATG5,CTBP2,CTBP1,ATG16L1,DEK,VCP,ADRBK1,PCBP2,PCBP1,SMARCB1,SUPT5H,CCL2
GO_POSITIVE_REGULATION_OF_BLOOD_PRESSURE	0.511527	1.22782	0.2	0.731098	37	15	ADRB2,TACR1,HSD11B2,TPM1,ENG,ADH5,WNK1,QRFP,CYBA,ADORA1,ADRA1B,TBXA2R,F11R,PDE4D,ID2
GO_KERATAN_SULFATE_BIOSYNTHETIC_PROCESS	-0.332887	-0.971878	0.485714	0.731513	28	15	ST3GAL3,B4GALT6,ST3GAL2,B3GNT3,B3GNT2,ST3GAL1,B3GNT1,B4GALT2,B4GALT1,SLC35D2,ST3GAL4,B4GALT3,B4GALT4,B4GALT5,PRELP
GO_SENSORY_PERCEPTION_OF_PAIN	0.439892	1.2214	0.153846	0.73229	75	33	PTGS1,NTSR1,TACR1,ALOX5,P2RY2,FYN,PTGS2,ALOXE3,ITGA2,NIPSNAP1,NLGN2,NMU,ADORA1,MME,P2RX4,MAPK1,ARRB2,BDKRB1,EDNRA,P2RX7,MAPK3,PAWR,CDK5,SGK196,NR2F6,ANO1,MECP2,MC1R,FAM134B,EDN1,P2RY1,LXN,EDNRB
GO_POSITIVE_REGULATION_OF_ION_TRANSPORT	0.354864	1.22111	0.152174	0.733409	236	122	ADRB2,NTSR1,AKAP6,ATP8A1,ANK2,CCR1,KCNH2,AMIGO1,WNK3,HAP1,GPER,CAV1,MAP2K6,KIAA1199,PKD2,ZP3,P2RY2,RNF207,TNFRSF11A,CAPN3,PLA2G6,CASK,NPPA,SGK3,GPD1L,PDGFB,PLCG1,TESC,NOS1AP,TRPC1,PLCG2,CALM3,EFCAB4B,TSPO,STK39,DLG1,BMP4,HOMER1,SNX4,AGER,WNK1,ABCA7,LGALS3,NLGN3,CALM2,WNK2,RAPGEF3,BAX,ACTN4,SUMO1,WNK4,ADORA1,PLA2R1,P2RX4,CACNA2D1,PKP2,VAMP7,AKT1,CNKSR3,KIF5B,CALM1,STC1,ARRB2,RAB3GAP1,PARK7,APOE,ST…
GO_POSITIVE_REGULATION_OF_DNA_BINDING	-0.298952	-0.970702	0.576923	0.734714	42	30	HIPK2,KAT2A,JAK2,HMGA2,ITGA2,CALM3,HMGB1,ERCC2,CALM2,PARP1,EDF1,TRIM6,TXN,CALM1,PARK7,TRAF6,ACD,PINX1,SKI,HMGB2,CEBPG,EP300,GATA3,KLF4,NME1,HES1,ISL1,PLAUR,TGFB1,SIRT2
GO_REGULATION_OF_NECROTIC_CELL_DEATH	0.465454	1.22287	0.220588	0.736353	26	21	SLC25A4,CASP8,CAV1,HEBP2,NOL3,RBCK1,TRADD,TSPO,FADD,RIPK3,RIPK1,UBB,PPIF,CFLAR,UBA52,BIRC2,RPS27A,TRAF2,CSDA,ARHGEF2,BIRC3
GO_SULFUR_COMPOUND_METABOLIC_PROCESS	0.333666	1.22151	0.104167	0.737064	359	242	MGST1,ELOVL5,B3GAT1,LIPT2,CLIC2,HPSE,CPS1,MAT2A,VANGL2,ACACB,XYLT1,DSEL,GAMT,DGAT2,CHAC2,THEM4,ACOT11,ENPP1,ST3GAL3,ACOT2,SLC25A10,SULF2,B3GALT6,PCYOX1L,B4GALT6,GSTA4,THTPA,LIAS,MTR,GAL3ST4,ST3GAL2,ALDH5A1,PMVK,ACPL2,MICAL1,SLC26A2,OPLAH,GDAP1,MICAL2,B3GNT3,PTPLA,MRI1,HYAL1,ARSB,PDHB,MTAP,SUOX,GSS,MGST2,IDUA,MLYCD,CSAD,HMGCL,GLO1,MCCC2,GGTLC2,ESD,GGT1,SLC35B3,SULT1A1,FASN,GPX1,NDST2,ELOVL6,IDH1,M…
GO_REGULATION_OF_NEUROTRANSMITTER_LEVELS	0.367112	1.22377	0.0632911	0.737897	190	100	SYT12,MAOA,CADPS2,PCLO,DOC2A,SYT8,GPER,LRRK2,SYTL3,SYTL1,PPFIA4,SNAPIN,SLC6A9,ALDH5A1,GLUL,SYTL5,CASK,RIMS3,UNC13B,SYTL2,BRSK1,TOR1A,RPH3AL,LPHN1,PPP1R9A,DAGLA,NAAA,GRIK5,DNAJC5,SEPT5,PFN2,KCNMB4,APBA1,ALDH9A1,PER2,PNKD,STX2,DVL1,PDZD11,SNAP25,SYT1,DTNBP1,SLC30A1,COMT,SPHK1,SNCG,TRIM9,SYT17,SCRIB,BAIAP3,CLN8,RAB3GAP1,PARK7,ATP1A2,RIMS1,P2RX7,STX11,CDK5,STX4,PSEN1,STXBP1,PPT1,STX1B,RAB3B,PTGER4,KC…
GO_PYRIMIDINE_CONTAINING_COMPOUND_CATABOLIC_PROCESS	0.476639	1.22489	0.197183	0.738024	32	22	NT5M,TYMP,NEIL1,NT5E,NT5C,UNG,OGG1,APOBEC3F,NTHL1,DUT,SMUG1,DPYD,NT5C3,APOBEC3G,MBD4,TET2,ENTPD4,UPP1,APOBEC3C,TDG,CDA,NEIL2
GO_MEMBRANE_ASSEMBLY	0.55105	1.22243	0.2	0.738197	25	16	CAV1,FLOT2,LRP4,FLOT1,ANXA2,PACSIN2,NLGN2,EMP2,NLGN3,STX2,S100A10,RFTN1,CDH2,CAV2,SPTBN1,PTEN
GO_INTRASPECIES_INTERACTION_BETWEEN_ORGANISMS	0.481082	1.21988	0.161765	0.738325	46	19	MKKS,VPS13A,KRAS,BBS4,DNAJC9,PPP3CB,ANXA7,MAPK8IP2,EIF4EBP2,NLGN3,DVL1,HRAS,GNB1L,CLN8,SHANK2,DLG4,MECP2,PTEN,MTOR
GO_REGULATION_OF_VOLTAGE_GATED_CALCIUM_CHANNEL_ACTIVITY	-0.355864	-0.96907	0.545455	0.739081	25	15	NPPA,GNB5,CACNB1,CACNB3,NOS1AP,CALM3,CALM2,CACNA2D1,AHNAK,CALM1,KCNE3,SRI,FMR1,C19orf26,CACNB4
GO_REGULATION_OF_PROTEIN_SERINE_THREONINE_KINASE_ACTIVITY	-0.211576	-0.969037	0.6	0.739148	470	355	PRKAR2A,BMP2,MAPK8IP1,PDE5A,C21orf7,CCNE2,VANGL2,CCND2,LRRK2,MST1,PKIB,KITLG,EPHA4,CAV1,MST1R,MAP2K6,KIAA1199,PKD2,DUSP6,CDC25A,CCND1,CD74,TGFB3,DBNL,TNFRSF11A,MAPK11,SPRED1,DUSP19,KAT2B,BLM,CDKN3,HERC5,MAP3K12,PRKAA1,SYK,CCNYL1,FZD4,MAP4K1,C5,RGS2,MAP3K7,JAK2,PYCARD,H2AFY,RPTOR,PDGFB,PIH1D1,PLCG1,PAQR3,LPAR1,MAP3K5,TRIB2,KRAS,PAK1,CDKN2C,TNFSF15,CDC6,DUSP18,SFN,MDFI,PDGFC,PKMYT1,INCA1,ITGA1,SNF8…
GO_NUCLEOBASE_CONTAINING_COMPOUND_TRANSPORT	-0.21603	-0.968867	0.222222	0.739598	199	169	GJA1,QKI,NUP62CL,SLC35B4,PARP11,UPF3A,SLC29A2,NPIP,SLC28A1,FIP1L1,SLC29A4,SLC29A1,THOC6,SLC25A19,SRSF6,SRSF1,PNPT1,NCBP1,NUP88,SRSF10,NUP155,SLC35B3,SRSF2,DDX39B,TST,FLOT1,HNRNPA1L2,RANBP1,RBMX2,SRSF7,MYO1C,SLC29A3,SLC35E3,THOC1,UPF3B,MX2,C17orf85,SLC35A1,PABPN1,THOC7,SRSF5,RBM8A,THOC5,NUP133,EIF5A2,NUPL2,RANBP2,SLC25A36,XPO1,MAGOHB,SLC25A26,TPR,MVP,AAAS,SLC35C2,NUP188,IGF2BP3,SNUPN,SLC35C1,NUP35…
GO_REGULATION_OF_ENDOCRINE_PROCESS	-0.324176	-0.968656	0.545455	0.740071	48	17	INHBA,GJA5,C1QTNF3,RAB11FIP3,KDM5B,RAB11FIP1,APLN,PTPN11,F2R,CRY1,RAB8B,F2RL1,GAL,LIF,RAB11FIP5,SMAD4,TMF1
GO_MULTICELLULAR_ORGANISMAL_HOMEOSTASIS	0.354514	1.22179	0.127907	0.740891	272	155	ADRB2,CYP26B1,PPARGC1A,PRKAR2A,NTSR1,CYP4F12,SLC40A1,PBLD,ABCA4,IL7,ACACB,MKKS,POTEF,CORO1A,MKS1,TMEM79,BBS1,POTEE,TNFRSF11A,ACTB,NPHP3,AMPD3,CROCC,IQCB1,KRAS,CTNNB1,ABCA12,ALOXE3,BBS4,MYO5B,SFN,LRRK1,TP53INP2,GPX1,FH,ANKRD11,PTK2B,BBS2,ADCY6,HOMER1,PLA2G4A,NCDN,SPATA7,CLDN1,CDH3,CXADR,ERCC6,AQP1,BTBD9,GBA,BAX,SCNN1A,NPHP4,HAS2,ADCY3,FLT3LG,CTGF,ADORA1,ZNF675,P2RX4,LIPA,PPP1R13L,PRDX5,ACACA,RAC3,…
GO_NEGATIVE_REGULATION_OF_REACTIVE_OXYGEN_SPECIES_METABOLIC_PROCESS	-0.310275	-0.968104	0.441176	0.741624	42	24	HK2,CAV1,SIRT5,BRCA1,TSPO,HDAC6,ATG5,VDAC1,HIF1A,TRAP1,ATP2B4,PTGER4,AATF,BNIP3,BCL2,BECN1,CRYAB,TFAP2A,PINK1,STAT3,C12orf5,GLA,SIRT2,ZC3H12A
GO_CELL_JUNCTION_ORGANIZATION	0.356389	1.2239	0.1	0.742543	185	144	UGT8,LAMA3,SNAI2,ITGB3,PARD6G,GJA1,ANK2,GJA5,PVRL3,LSR,COL17A1,AMOT,LAMA5,PLEC,TGFB3,CLDN9,ITGB4,TLN2,ACTB,TNS1,CTTN,ITGA6,CCM2,ARHGEF7,CTNNB1,VASP,WNT11,MICALL2,NUMBL,CTNND1,PARD6A,ITGA2,RAB13,RCC2,ZNF703,PVRL1,PKP3,PTK2B,DLG1,FBLIM1,NLGN2,FBF1,PVRL2,PTPRK,RHOC,PRKCA,CLDN1,CDH24,CDH3,CXADR,DLC1,FN1,KIFC3,FLNA,ACTN4,TJP1,TGFB2,DLG5,CD151,HNF4A,ACTN1,CTNNA1,PKP2,NF2,PKN2,TBCD,MTDH,SMAD3,PRKCI,JUP,…
GO_DETECTION_OF_STIMULUS	0.365063	1.21878	0.141176	0.743301	675	102	OR4C6,NTSR1,TACR1,LY96,ABCA4,TAS2R19,PLEKHB1,MKKS,TLR1,DTL,PKD2,TGFB3,TIMELESS,TMC1,PGLYRP3,OR1F1,TAS2R14,KCNMB3,STRC,HMGA2,PNKP,PDZD7,OR2A4,PCNA,FYN,MRPS11,DENND5B,POLD2,ITGA2,SOX4,CALM3,RFC5,RFC3,KCNMB4,SCARB1,RFC4,NOD1,POLD1,ENG,RPA2,HLA-DRB1,PKD1,CALM2,MRPS26,PARP1,USP1,POLD4,RFC2,RAD18,SYT1,RPA1,ADORA1,TAS1R3,OR13H1,POLD3,GNB1,CALM1,DENND5A,SERPINE2,ARRB2,ARRB1,JUP,CADM1,TLR2,AZGP1,TLR4,RP1,…
GO_PROSTATE_GLAND_DEVELOPMENT	-0.309842	-0.967348	0.588235	0.743354	41	24	GLI2,CTNNB1,ANXA1,FGFR2,BMP4,FOXA1,CRIP1,WDR77,FEM1B,TNC,SMARCC1,UBE3A,PSAP,RXRA,FRS2,SERPINB5,SOX9,PTEN,ID4,FKBP4,RARG,RARA,PLAG1,NOTCH1
GO_POSITIVE_REGULATION_OF_LEUKOCYTE_MIGRATION	-0.274015	-0.965735	0.555556	0.746902	109	60	TACR1,CCR1,KITLG,SERPINE1,CXCL5,ZP3,CD74,IL12A,PYCARD,TIRAP,GPSM3,CCL20,ITGA2,HMGB1,DAPK2,GAS6,PTK2B,FADD,LGALS3,LGALS9,CCL24,C3AR1,C1QBP,CXCL2,TMEM102,EDN2,BDKRB1,EDNRA,VEGFC,PAWR,CAMK1D,ADAM10,S100A14,PTGER4,SWAP70,RAC1,VEGFB,VEGFA,IL6,THBS1,TNFRSF14,ADAM8,F2RL1,ADAM17,ANO6,CXCL1,MIA3,CALR,RARRES2,CREB3,IL8,IL6R,RAC2,CXCL3,TNF,CCL5,ICAM1,CSF1,IL23A,CCL2
GO_PRESYNAPTIC_PROCESS_INVOLVED_IN_SYNAPTIC_TRANSMISSION	0.388135	1.2175	0.1375	0.748557	116	62	SYT12,CADPS2,PCLO,DOC2A,SYT8,SYTL3,SYTL1,PPFIA4,SNAPIN,SLC6A9,SYTL5,CASK,UNC13B,SYTL2,BRSK1,RPH3AL,LPHN1,NAAA,DNAJC5,SEPT5,APBA1,STX2,DVL1,PDZD11,SNAP25,SYT1,TRIM9,SYT17,SCRIB,BAIAP3,PARK7,RIMS1,P2RX7,STX11,CDK5,STX4,PSEN1,STXBP1,PPT1,STX1B,TC2N,PIP5K1C,SNAP29,NF1,GAD1,HSPA8,SNPH,SYT7,SNAP47,SYTL4,SNAP23,LIN7B,PPFIA1,SYNJ1,DGKI,LIN7C,PPFIA3,STX1A,VAMP2,STX3,RAB3A,C2CD4A
GO_REGULATION_OF_ACTIVIN_RECEPTOR_SIGNALING_PATHWAY	0.48359	1.21434	0.169231	0.751206	25	15	FST,ACVR2A,FKBP1A,CSNK2B,MEN1,LEMD3,ACVR1B,SMAD2,SKI,SMAD7,SYNJ2BP,ACVR1,ACVR2B,ZC3H3,FSTL3
GO_SYNAPTIC_VESICLE_CYCLE	0.396922	1.2156	0.21519	0.751458	90	50	SYT12,CADPS2,PCLO,DOC2A,SYT8,SYTL3,SYTL1,SNAPIN,SYTL5,UNC13B,SYTL2,RPH3AL,LPHN1,DNAJC5,SEPT5,OPHN1,STX2,PLD2,SNAP25,SYT1,TRIM9,GRN,SYT17,SCRIB,RIMS1,P2RX7,DENND1A,STX11,CDK5,STX4,PSEN1,STX1B,TC2N,PIP5K1C,SNAP29,CANX,STON2,SNPH,SYT7,SNAP47,SYTL4,SNAP23,SYNJ1,STX1A,VAMP2,RAB5A,STX3,RAB3A,SLC17A7,C2CD4A
GO_ENDODERM_FORMATION	0.423817	1.21424	0.205128	0.75164	50	35	SOX2,LAMA3,INHBA,ITGA7,RTF1,ITGB2,HMGA2,COL7A1,CTNNB1,CDC73,LEO1,FN1,MMP15,DUSP4,LAMB1,COL6A1,ITGB5,NANOG,DKK1,COL8A1,COL12A1,SMAD2,CTR9,HSBP1,ITGAV,LAMB3,MMP14,HNF1B,ITGA5,GATA6,DUSP1,POU5F1,PAF1,DUSP2,DUSP5
GO_POSITIVE_REGULATION_OF_TRANSCRIPTION_FACTOR_IMPORT_INTO_NUCLEUS	0.420107	1.21653	0.148148	0.752514	51	37	AKAP6,EDAR,C8orf4,DMAP1,DDX58,IL18R1,PRKCQ,RBCK1,PTGS2,MAVS,PPP3CB,TLR3,PPP3CA,PIK3R2,FLNA,LGALS9,ZNF268,SPHK1,SMAD3,TLR2,TLR4,CDH1,XBP1,PIK3R1,CHERP,TMEM173,TRIM28,SPPL3,SLC9A1,IL18,HDAC3,RHOA,TMEM110,PPP3R1,TRIP6,TNF,IL23A
GO_BRANCHING_INVOLVED_IN_MAMMARY_GLAND_DUCT_MORPHOGENESIS	-0.342702	-0.96372	0.526316	0.752792	20	16	VDR,EPHA2,MSX2,KDM5B,PML,AREG,TBX3,ETV4,LRP5,PHB2,SRC,BTRC,MED1,DDR1,TGFB1,CSF1
GO_MUSCLE_STRUCTURE_DEVELOPMENT	0.330817	1.21375	0.0957447	0.753769	432	253	SYNE1,FHOD3,DNER,SGCB,SMARCD3,SGCE,EID2B,SIX1,BMP2,ANK2,ITGA7,QKI,BASP1,ADAM12,RARB,PLAGL1,SPEG,VANGL2,NKD1,FZD1,FZD2,ETV1,STRA6,LEF1,NPNT,CAV1,LAMA5,NFATC2,FGFRL1,HIVEP3,KAT2A,TMOD2,TAZ,ARID5B,HEYL,LGALS1,EVC,PPP2R3A,CAPN3,MYH9,FKTN,NPPA,PTCD2,CBY1,TCF7L2,IGSF8,GPCPD1,CDON,CACNA1H,MRAS,BARX2,OBSL1,KRT8,TANC1,KRAS,CTNNB1,OBSCN,UTRN,CSRP2,UBE4B,KIAA1161,MYH10,EGR2,SAP30,EGR1,NEBL,GPX1,EID2,MAPK12,…
GO_CELLULAR_RESPONSE_TO_ESTRADIOL_STIMULUS	0.506404	1.21367	0.19403	0.754282	30	16	PPARGC1A,GPER,NRIP1,ITGA2,ZNF703,SRD5A1,HNRNPD,MSX2,RUVBL2,KAT5,EGFR,PAWR,AIFM1,H2AFZ,CCNA2,NCOA3
GO_ERROR_PRONE_TRANSLESION_SYNTHESIS	0.504288	1.21585	0.245902	0.755631	19	16	POLE2,PCNA,POLI,POLK,RFC5,RFC3,RFC4,RPA2,RFC2,RPA1,REV3L,MAD2L2,UBB,RFC1,UBA52,RPS27A
GO_MYELOID_LEUKOCYTE_ACTIVATION	0.40205	1.21563	0.230769	0.75649	98	55	BATF3,CAMK4,MT1G,DHRS2,SLC7A2,TGFBR2,TLR1,FOXP1,SYK,PYCARD,HMGB1,TLR3,UBD,PRKCE,VAMP7,MLL5,STXBP2,LAT,TRAF6,EDN2,PIK3CG,TLR4,ANXA3,HYAL2,RASGRP1,CLU,PSEN1,RBPJ,ADAM9,ADAM10,CSF2,PRKCD,GATA2,STXBP3,S100A13,SBNO2,NR4A3,PIK3CD,F2RL1,VAMP8,LYN,LTBR,CRTC3,SNAP23,MILR1,NDRG1,IL8,PI4K2A,TNFSF9,VAMP2,TGFB1,RELB,CCL5,CSF1,JMJD6
GO_NEGATIVE_REGULATION_OF_DEFENSE_RESPONSE	-0.251795	-0.962174	0.55	0.75704	144	86	ADRB2,TNFRSF1B,GPER,DHX58,SPINK5,TARBP2,DAK,NT5E,IFI16,C1QTNF3,NMI,NLRC5,SERPING1,FEM1A,IFIT1,GPX1,NR1H3,ADA,TSPAN6,FAM132A,CHID1,ABR,GBA,LGALS9,PPM1B,MICB,ADORA1,ADAR,C1QBP,TRAF3IP1,TYRO3,SMAD3,BCR,ARRB2,APOE,SLIT2,EIF2AK2,NR1H2,PSMB4,ITCH,TNFRSF1A,SHARPIN,NDFIP1,CD276,CUEDC2,PBK,RPS19,GSTP1,PTGER4,PRKCD,PPARG,RABGEF1,DNAJA3,GATA3,SERPINB9,TRAFD1,SOCS3,PPARA,METRNL,MUL1,KLF4,PTPN2,FAM105B,ASH1L,…
GO_POSITIVE_REGULATION_OF_STRESS_ACTIVATED_PROTEIN_KINASE_SIGNALING_CASCADE	-0.222412	-0.961574	0.545455	0.758308	135	106	BMP2,EDAR,VANGL2,EPHA4,ANKRD6,HIPK2,DBNL,TNFRSF11A,DUSP19,SYK,FZD4,MAP4K1,MAP3K7,XDH,PYCARD,MAP3K5,TIRAP,PAK1,MDFI,UNC5CL,PKN1,HMGB1,MINK1,STK25,MAP3K6,PTK2B,NOD1,DUSP22,MAPK8IP2,TLR3,ERCC6,RASSF2,TIAM1,HRAS,TAOK3,PLCB1,MAP4K2,TGFB2,KIAA1804,CTGF,PDCD10,FZD5,PTPN1,TRAF6,NRK,TLR4,MDFIC,ZEB2,RIPK1,EIF2AK2,TAOK2,CARD9,MAP3K2,SASH1,RASGRP1,TRAF4,TAOK1,MID1,MAP4K5,ZAK,TNFRSF19,DVL2,MAPK8IP3,ARL6IP5,MA…
GO_NEGATIVE_REGULATION_OF_OXIDATIVE_STRESS_INDUCED_INTRINSIC_APOPTOTIC_SIGNALING_PATHWAY	-0.356971	-0.961508	0.484848	0.758533	21	15	HTRA2,NOL3,GPX1,AKT1,PARK7,NONO,HIF1A,SIRT1,TRAP1,HSPB1,NFE2L2,MAPK7,PINK1,HSPH1,SOD2
GO_REGULATION_OF_BODY_FLUID_LEVELS	0.33453	1.2081	0.09375	0.762296	506	317	ITPR1,PLAU,ADRB2,THBD,EHD3,CYP26B1,DGKA,PRKAR2A,ITGB3,CYP4F12,TACR1,CD177,GJA1,HK2,HPSE,SLC7A11,GJA5,UPRT,WNK3,TSPAN8,TFPI,MYL9,CHRM3,C4BPB,DOCK11,CAV1,HIST2H3D,SERPINE1,P2RX6,ATP7B,DHODH,VDR,CCND1,IFNA1,TMEM79,P2RY2,UMPS,ACTB,STXBP5,MYH9,SYK,ANXA8,SYTL2,PAM,SLC29A1,XDH,FIBP,JAK2,DGKH,ADAMTS13,HPS6,HIST1H3D,PDGFB,CEL,PRKCQ,FYN,HIST1H3J,CBX5,SERPING1,HDAC2,AKAP1,CAD,ENTPD2,ABCA12,ALOXE3,VAV2,MYO5B…
GO_CEREBELLAR_CORTEX_MORPHOGENESIS	0.492562	1.21139	0.238806	0.763193	30	15	KNDC1,GLI2,AGTPBP1,HERC1,SPTBN2,KIF14,SERPINE2,PTPN11,LDB1,CDK5,TRNP1,ATP7A,MTPN,MAP2K1,PROX1
GO_CELL_COMMUNICATION_INVOLVED_IN_CARDIAC_CONDUCTION	0.506826	1.21135	0.228571	0.763331	37	17	GJA1,ANK2,GJA5,RNF207,NUP155,CXADR,PKP2,JUP,ATP1A2,DSG2,ATP1A3,DSC2,DSP,ATP1A1,PRKACA,ATP1B1,FKBP1B
GO_ENDOCYTOSIS	0.319709	1.20779	0.0833333	0.76363	509	327	DNER,SYT12,SRPX,ADRB2,RAB31,LRP12,CYFIP2,ILDR1,ENPP2,LOC619207,MRC2,TMEM175,APLP1,LY75,WIPF1,SNX7,LRRK2,TGM2,CLTA,CAV1,CORO1A,TGFBR2,ENPP1,DNM1,PDLIM7,C9orf72,DBNL,CDC7,GTF2H2,ACTB,AAK1,ALOX15,PLA2G6,RAB34,MYH9,LDLRAD3,ITGB2,SYK,ATP9B,ELMO3,MYO7A,CTTN,ARPC1B,ABCA1,PYCARD,EPN1,RIN1,PACSIN3,ATP9A,NOSTRIN,FYN,PLCG1,SNX17,SUSD2,PAK1,HOOK2,LMBRD1,VAV2,BCL2L1,RABEP2,IGF2R,DGKD,SORL1,SNX32,PLCG2,ANXA1,S…
GO_HOMOTYPIC_CELL_CELL_ADHESION	0.423591	1.21103	0.197183	0.764751	51	35	ITGB3,SLC7A11,MYL9,ACTB,MYH9,FIBP,FERMT3,GAS6,PTPRU,CXADR,PPAP2B,METAP1,FLNA,RAP2B,ACTN1,PKP2,TYRO3,CSRP1,JUP,ACTG1,PIK3CG,CEACAM5,MYL12A,DSG2,DSC2,PIK3CB,STXBP1,DSP,PTPN6,STXBP3,CLIC1,HSPB1,ILK,TLN1,VCL
GO_CELLULAR_RESPONSE_TO_STEROID_HORMONE_STIMULUS	-0.217095	-0.958746	0.384615	0.765923	218	152	PPARGC1A,RARB,GPER,LEF1,PMEPA1,NR3C2,PAQR6,VDR,THRA,GRIP1,CCNE1,FAS,PADI2,NRIP1,PPARGC1B,JAK2,SFR1,HNRNPU,FECH,BRCA1,CTNNB1,ATP2B1,NR2F1,ROCK2,TRIP4,ANXA1,ITGA2,AHR,NR2C1,NR1H3,MED16,ZNF703,TRIM24,NEDD4,CASP9,BMP4,SRD5A1,SMYD3,HNRNPD,RBM14,RB1,TADA3,AQP1,MSX2,BCAS3,RBFOX2,PAQR7,HMBS,AACS,CARM1,HEY1,TFAP4,HNF4A,THRAP3,MED4,NR2C2,MED17,PIAS1,MED12,PIAS2,BMP7,RXRB,MDM2,RUVBL2,KAT5,THRB,CALCOCO1,NCOA…
GO_REGULATION_OF_DENDRITIC_SPINE_MORPHOGENESIS	0.47477	1.20953	0.257576	0.76637	30	21	LRRK2,SRCIN1,EPHA4,NGEF,EEF2K,PPP1R9A,ITPKA,LRP8,NLGN3,TIAM1,PAFAH1B1,CAPRIN2,MARCKS,SIPA1L1,PDLIM5,CDK5,CFL1,CAPRIN1,BAIAP2,PTEN,EFNA1
GO_SYNAPSIS	-0.343039	-0.958546	0.485714	0.766395	37	17	MSH5,SYCE2,MLH3,MRE11A,FANCD2,LEPREL4,REC8,MLH1,RNF212,TMEM48,TRIP13,CCNB1IP1,SUN1,BAG6,DMC1,UBE2B,HORMAD1
GO_AORTA_DEVELOPMENT	0.458485	1.2071	0.2	0.766413	41	29	LOXL1,SIX1,LOX,LTBP1,PKD2,SNX17,MYH10,SOX4,SMAD6,NDST1,LRP1,NPRL3,HEY1,SUFU,EYA1,TAB1,AP2B1,RBPJ,PRDM1,PLXND1,SRF,JAG1,DCTN5,MYLK,SEC24B,HES1,DNM2,ADAMTS6,PROX1
GO_HEMATOPOIETIC_PROGENITOR_CELL_DIFFERENTIATION	0.385089	1.20943	0.25641	0.766683	98	64	FST,INHBA,IL11,C12orf29,PIP4K2A,MEIS1,HERC6,ESCO2,WDR78,CDK6,FAM115C,RRS1,PRKDC,ARHGEF7,EML1,SOX4,ERCC2,AGPAT5,ZNF385A,BMP4,ARMC6,SP3,XRCC5,WDR7,ADAR,TET2,SIN3A,NARFL,PAPD4,DHTKD1,ABI1,KCNAB2,SIPA1L3,PYGO1,MLF1,HYAL2,PTPN11,LIG4,PRRC2C,PSEN1,VPS33B,REST,RBM47,PTPN6,TOP2A,SRF,SLC7A6OS,EP300,SSBP3,GATA3,BCL2,EEF2,BRAF,WASF2,ZFPM1,STON2,MED1,ANLN,CDKN2B,ZBTB24,ZFAT,CHD2,FSTL3,TGFB1
GO_DNA_TEMPLATED_TRANSCRIPTION_ELONGATION	-0.245242	-0.958329	0.538462	0.766754	97	91	TCEA2,UBTF,GTF2H2,TAF1C,RTF1,SUPT16H,POLR2K,GTF2H3,POLR2A,ELP3,GTF2H4,NCBP1,CDC73,TAF9B,SSRP1,TWISTNB,LEO1,ERCC2,ELL2,RDBP,CCNT2,ELP4,POLR2I,TAF1B,THOC7,ERCC6,POLR1A,MNAT1,TAF11,TAF2,TH1L,TBP,GTF2E1,GTF2H5,GTF2A1,TCEB2,TCEB3,POLR2B,CCNH,CD3EAP,POLR2L,TCEA1,IKBKAP,POLR1E,POLR2E,TAF1,TAF10,ADRM1,POLR1D,TAF3,POLR2G,CDK9,GTF2A2,SUPT4H1,POLR2D,NCBP2,TCEB1,GTF2B,TAF4B,ERCC3,SETD2,ELL,TAF12,POLR1B,ENY2,…
GO_FORMATION_OF_PRIMARY_GERM_LAYER	0.361787	1.20938	0.141176	0.766938	110	77	SOX2,LAMA3,ITGB3,INHBA,ITGA7,EYA2,TBX6,LEF1,ITGB4,RTF1,ITGB2,HMGA2,COL7A1,CTNNB1,CDC73,KDM6A,WNT11,SMAD1,ITGA2,FGFR2,LEO1,ITGA3,BMP4,EPHA2,FN1,MMP15,DUSP4,LAMB1,COL6A1,NF2,EXOC4,WNT3,BMP7,ITGB5,NANOG,SMAD3,GPI,SIX2,EYA1,DKK1,COL8A1,COL12A1,SMAD2,BMPR1A,BMPR2,CTR9,ITGB1,PRKAR1A,SRF,HSBP1,ITGAV,ACVR1,WLS,TWSG1,TRIM15,NR4A3,KLF4,EPB41L5,LAMB3,KDM6B,AXIN1,MMP14,HNF1B,KIF16B,ITGA5,FOXC1,PRKACA,POFUT2,…
GO_REGULATION_OF_CARDIAC_MUSCLE_TISSUE_DEVELOPMENT	0.460179	1.20811	0.208333	0.767189	48	27	BMP2,AKAP6,GJA1,TGFBR2,MAPK11,DDX39B,EFNB2,FGFR2,BMP4,PIN1,DKK1,NRG1,FGF2,FGF20,SAV1,TP73,RBPJ,MAPK14,CDK1,MTOR,JPH2,GSK3A,CCNB1,CTDP1,GATA6,TGFB1,NOTCH1
GO_POSITIVE_REGULATION_OF_RESPONSE_TO_DNA_DAMAGE_STIMULUS	0.387498	1.20654	0.192308	0.768384	64	59	SETMAR,APBB1,ANKRD32,BRCC3,SPRED1,FAM175A,KDM4D,RIF1,HMGA2,ATR,PCNA,BRCA1,DDX5,MGMT,KIAA1967,H2AFX,HMGB1,ZNF385A,RAD9A,APEX1,NSMCE1,TMEM161A,UBE2N,BRE,NSMCE4A,RNF8,KIAA0146,PLA2R1,EEF1E1,SKIL,SPRED2,MYC,EYA1,BCLAF1,EGFR,ERCC8,NPAS2,EYA3,BABAM1,UIMC1,SIRT1,TRIM28,MSX1,PRKCD,CEBPG,FOXM1,RNF168,NACC2,RPS3,NUDT16,ATM,FAM178A,UBE2V2,ANKRD1,CBX8,FBXO18,PMAIP1,PIAS4,C12orf5
GO_REGULATION_OF_PEPTIDYL_THREONINE_PHOSPHORYLATION	-0.307873	-0.95754	0.540541	0.768799	37	30	WNK3,KIAA1199,SPRED1,EPB49,OGT,CALM3,SPRY2,CALM2,UBE2K,TRIM6,SPHK1,MAPK1,BMP7,SPRED2,CALM1,CHI3L1,TRPC6,GSK3B,PARD3,SMAD7,CAB39,INPP5K,AXIN1,PLK1,PPP1R15A,RIPK2,DDIT4,STOX1,TGFB1,SIRT2
GO_NEGATIVE_REGULATION_OF_AUTOPHAGY	-0.275012	-0.957497	0.478261	0.769068	53	45	LRRK2,ZKSCAN4,NRBP2,FEZ1,RASIP1,BCL2L1,TLK2,RRAGA,TSPO,HERC1,FEZ2,TAB3,ZKSCAN3,MTM1,CHMP4A,WDR6,AKT1,SNRNP70,GATA4,CHMP4B,PHF23,TBC1D14,MET,UBQLN1,SCFD1,VPS13C,KDM4A,UBQLN4,BCL2,TAB2,ATG7,KIAA0226,QSOX1,CLN3,MTOR,NPC1,PINK1,TSC1,LEPR,C12orf5,PTPN22,RNF5,GOLGA2,DAP,SIRT2
GO_CELL_CELL_SIGNALING	0.329915	1.20967	0.0842105	0.770705	767	324	SYT12,ADRB2,GRIK4,HTR3A,NTSR1,BMP2,FOXL1,CADPS2,TACR1,PCLO,GJA1,INHBA,ANK2,SIGLEC6,SLC1A1,CCR1,GJA5,DOC2A,IL7,HAP1,DTNA,IL11,SYT8,LRRK2,VIPR1,FZD1,FZD2,CHRM3,GPR21,GPR176,DNM1,SEMA4F,SYTL3,CHRNA5,SYTL1,CXCL5,PPFIA4,ANXA9,CHRM4,SNAPIN,GLI2,RNF207,TNFRSF11A,PCDHB2,SLC6A9,TMOD2,PCDHB16,GAL3ST4,RTN3,SYTL5,CASK,PCDHB9,ITGB2,UNC13B,SYTL2,FZD4,HTR1D,BRSK1,KCNMB3,SLC29A1,AGRN,PCDHB3,HMGA2,LRFN3,CACNB1,HO…
GO_REGULATION_OF_KIDNEY_DEVELOPMENT	-0.285979	-0.95687	0.444444	0.77082	55	30	SIX1,BASP1,PDGFB,CTNNB1,STAT1,EGR1,BMP4,C3AR1,LGR4,WWTR1,BMP7,MYC,SIX2,EDNRA,HOXB7,FOXD1,PRKX,VEGFA,GATA3,WNT2B,YAP1,SOX9,PDGFA,FLCN,HNF1B,LIF,TACSTD2,TGFB1,SIX4,SOX8
GO_NEPHRON_DEVELOPMENT	0.393169	1.20961	0.180723	0.771119	115	66	SIX1,BMP2,MTSS1,BASP1,VANGL2,NPNT,LAMA5,ACTA2,PKD2,PBX1,SULF2,HEYL,GLI3,PDGFB,CTNNBIP1,ENPEP,NOTCH3,CTNNB1,WNT11,LAMB2,EGR1,DLG1,ITGA3,BMP4,PKD1,PTCH1,KIF26B,WNK4,LGR4,WWTR1,ADAMTS16,BMP7,PECAM1,PLCE1,MYC,SIX2,EYA1,IRX2,IRX3,FOXJ1,SULF1,FGF2,IQGAP1,ACAT1,MPV17,FOXD1,AHI1,GATA3,BCL2,SOX9,MYO1E,JAG1,ILK,WNT7B,FMN1,HNF1B,CALB1,WNT6,PODXL,GZF1,HES1,PGF,TACSTD2,SMAD4,NOTCH1,SOX8
GO_ACTIN_NUCLEATION	0.465327	1.20586	0.230769	0.771496	24	20	VIL1,WASH1,IQGAP2,ARPC1B,ARPC4,ARPC5L,ACTR3B,ACTR3,WASH3P,ACTR2,ARPC2,GSN,ARPC1A,SPIRE2,ARPC5,ARPC3,TRIM27,FMN1,SPIRE1,JMY
GO__DE_NOVO_PROTEIN_FOLDING	-0.289177	-0.955634	0.472222	0.774909	19	19	ENTPD5,CD74,TOR1A,HSPA14,CCT2,TOR2A,CHCHD4,DNAJB1,FKBP1A,UGGT1,HSPD1,SEP15,HSPE1,HSPA8,TOR1B,ERO1L,HSPH1,DNAJC2,FKBP1B
GO_REGULATION_OF_KERATINOCYTE_DIFFERENTIATION	-0.364998	-0.955245	0.607143	0.776189	27	17	CD109,VDR,OVOL2,H2AFY,SRSF6,ROCK2,PRKCH,MSX2,ROCK1,GRHL2,TRIM16,MED1,NCOA3,ERRFI1,AQP3,NOTCH1,CYP27B1
GO_REGULATION_OF_ANATOMICAL_STRUCTURE_SIZE	0.321527	1.20259	0.139785	0.776412	472	300	DOCK4,FHOD3,PTGS1,ADRB2,BDKRB2,VIL1,TACR1,GJA1,CPS1,WASH1,ULK2,GJA5,IL7R,ALOX5,WIPF1,GPER,LRRK2,CHRM3,MKKS,IQGAP2,CAV1,CORO1A,AMOT,SEMA4F,ACTA2,TRIOBP,MEGF8,P2RY2,TMOD2,DOCK5,BAIAP2L2,ALOX15,KAT2B,PLA2G6,MAP1B,EFNA5,RASA1,WASF1,NPPA,SPTBN5,HTR1D,RGS2,CTTN,ARPC1B,C15orf38,PYCARD,RPTOR,PRKCQ,L1CAM,RLTPR,PTGS2,NRP1,TRPM4,GMFB,CDK4,PPP1R9A,C15orf62,VASP,BBS4,VAV2,EPB49,OGT,PLXNA2,ITGA1,ARFIP1,GPX1,SN…
GO_RESPONSE_TO_AMINO_ACID	-0.233957	-0.954487	0.529412	0.77875	112	77	PPARGC1A,CPS1,ZEB1,PTN,OGG1,FAS,RRAGB,RPTOR,GSS,MGMT,BCL2L1,PDGFC,RRAGA,TYMS,NELF,RRAGD,UBR1,SH3BP4,HNRNPD,CASP3,LAMTOR1,LAMTOR2,DNMT1,RAPGEF3,DNMT3A,UBR2,CYBA,HMBS,CTGF,COL6A1,COL1A1,ZNF354A,GSN,HNRNPK,GLRB,COL1A2,BCHE,SLC38A9,CREB1,IPO5,EGFR,XBP1,TMBIM6,NRF1,GSK3B,CAPN2,GSTP1,ALAD,AARS,PTGER4,PIK3C3,ASS1,ASNS,AIFM1,IL6,PEMT,EEF2,RPS6KB1,CPEB4,CHUK,LYN,MTOR,UFL1,BAD,CEBPB,EDN1,CPEB3,RELA,RRAGC,M…
GO_FATTY_ACID_TRANSPORT	0.400329	1.20421	0.197368	0.779188	56	35	PLIN2,BDKRB2,ACACB,CPT2,SLCO3A1,SLC27A4,CROT,ABCD3,CPT1B,ANXA1,ABCC2,SLC27A2,SLC27A1,PLA2G4A,ACSL3,ABCD1,PRKAB2,ACACA,ACSL4,APOE,PRKAA2,SLC27A5,ACSL1,CPT1A,ABCC4,GOT2,PPARG,PNPLA8,PPARA,NMB,SLC25A17,PPARD,SLC25A20,MFSD2A,PLA2G1B
GO_METENCEPHALON_DEVELOPMENT	0.392642	1.2019	0.205128	0.779484	100	58	MYO16,PPARGC1A,KNDC1,HAP1,PTN,GLI2,KAT2A,C5orf42,PTBP2,FZD4,OTX1,LPAR1,PTPRS,MYH10,MDK,AGTPBP1,HERC1,EZH2,HNRNPD,NCOA2,UQCRQ,RERE,ATIC,OGDH,SPTBN2,NR2C2,SCRIB,KIF14,HNRNPK,NCOA1,SERPINE2,NAGLU,PTPN11,LDB1,RPGRIP1L,ABL1,CDK5,TRNP1,ATP7A,MTPN,NCOR1,GART,AARS,SDF4,MECP2,BCL2,LRP6,MAP2K1,SEMA4C,ATRN,GNPAT,ABAT,CLP1,SEC24B,FOXP2,ARCN1,PROX1,HSPA5
GO_G_PROTEIN_COUPLED_RECEPTOR_SIGNALING_PATHWAY	0.319001	1.20171	0.0631579	0.780094	1193	254	ADRB2,DGKA,OR4C6,HTR3A,BDKRB2,NTSR1,ENPP2,TACR1,LGR6,GAST,TAS2R19,BAI1,APLP1,CCR1,CA2,CYSLTR2,GPER,TGM2,VIPR1,FZD1,FZD2,GNAZ,CHRM3,IQGAP2,CAV1,GPR21,GPR176,CXCL5,EMR2,GPR160,CHRM4,GRPR,VN1R1,P2RY2,GRK5,TAPT1,AKR1C2,GPR39,GIPR,OR1F1,TAS2R14,NPPA,FZD4,NXPH4,HTR1D,C5,AGRN,ABCA1,JAK2,SPHK2,HOMER2,DGKH,GNB5,RGS19,SIGMAR1,CENPI,SLC26A6,OR2A4,AGTRAP,LTB4R2,GPR153,LPAR1,GPR19,GABRA3,GPR161,LPHN1,ENTPD2,D…
GO_THIOESTER_BIOSYNTHETIC_PROCESS	0.408063	1.20278	0.202703	0.780661	54	40	ELOVL5,ACACB,THEM4,ACOT11,ACOT2,PTPLA,PDHB,MLYCD,FASN,ELOVL6,ACSL3,DLD,ACSF2,ACOT13,ACSS2,PDHA1,ACSF3,ACOT9,ACACA,ACSL4,SCD,ACOT1,ACSL1,SLC25A1,SCD5,DLAT,HSD17B12,ELOVL1,GCDH,PPT1,PTPLB,ACOT8,ACOT7,ACLY,TECR,ACSS1,ACSL5,PDHX,ELOVL7,PPT2
GO_L_ALPHA_AMINO_ACID_TRANSMEMBRANE_TRANSPORT	0.483903	1.20127	0.257576	0.781601	31	17	SLC7A11,SLC1A1,SLC7A2,SLC25A13,SLC25A15,SLC25A12,SLC43A2,SLC43A1,SLC7A6,SLC38A7,SLC7A1,PQLC2,SLC7A5,SLC1A3,SLC38A1,SLC25A22,SLC17A7
GO_GLYCOSYL_COMPOUND_BIOSYNTHETIC_PROCESS	0.35796	1.20353	0.185185	0.78228	120	96	MAT2A,UPRT,ACACB,TYMP,SLC25A13,DHODH,NT5E,PRPS1,UMPS,ADAL,QTRTD1,C11orf83,SLC26A2,ATP5S,QTRT1,TK2,ALDOA,MTAP,LCMT2,TYW5,PPCDC,CHCHD10,ADSS,ADSL,DUT,NME4,CAD,ATP5L2,SLC35B3,PANK2,ATP5D,DCAKD,HPRT1,IMPDH1,TYMS,AK4,ADA,APRT,NME3,PDCL3,CTPS2,TK1,NME7,TXNDC9,GMPS,AK2,PAPSS2,AK1,UCK2,PAPSS1,GBAS,ATP5C1,ATP5E,DCTD,ACACA,ATP5O,ATP5A1,DCK,SLC35B2,STOML2,ATP5H,MAT2B,ADK,TCIRG1,ATP5G3,UCKL1,SURF1,CMPK1,ATP6…
GO_PROTEOGLYCAN_METABOLIC_PROCESS	0.416355	1.19972	0.22973	0.782775	83	49	BMP2,B3GAT1,FOXL1,HPSE,VANGL2,XYLT1,DSEL,SULF2,B3GALT6,GAL3ST4,ACPL2,HYAL1,ARSB,IDUA,NDST2,GLCE,NDST1,GPC1,EXTL2,XYLT2,CHST11,EXTL3,NDNF,HEXA,SULF1,CSPG4,CSGALNACT2,CANT1,BMPR2,CHSY1,UST,CHST14,SGSH,IDS,HS6ST1,B3GAT3,EXT1,CHPF,B4GALT7,CHPF2,PPARD,CHST15,SLC35D1,HEXB,IMPAD1,CHST3,VCAN,BMPR1B,CHST7
GO_REGULATION_OF_DEFENSE_RESPONSE_TO_VIRUS	-0.230786	-0.95292	0.625	0.783063	190	138	MAP1A,MTSS1,REP15,PDK4,DHX58,TARBP2,DDX58,DAK,PNPO,TMEM203,FANCL,HERC5,SLC25A19,HIST1H3D,APOBEC3F,CHAF1B,DDX60,FYN,NTHL1,HIST1H3J,ZC3HAV1,STAT2,MAVS,FAM13B,SLC35B3,IFIT1,HIST1H3F,TSPAN6,HIST1H3B,ZNF189,DPF3,ELMOD2,GMIP,HIST1H3G,HIST1H3A,SNRPD1,PEX3,LENG9,FGFBP1,PPM1B,MDH1,PML,APOBEC3G,TRIM6,LMCD1,MICB,HIST1H3C,C1QBP,SIN3A,TRAF3IP1,SLC35C1,AP2S1,RNF216,ACIN1,HCAR1,TRAF3,SNRPB,TEAD4,ANXA5,TREM1,EIF…
GO_PHOSPHATIDIC_ACID_METABOLIC_PROCESS	-0.30281	-0.952781	0.606061	0.783423	33	23	PLA2G4B,GPD1L,AGPAT5,AGPAT3,SLC27A1,PLA2G4A,DDHD1,PLD2,LCLAT1,AGPAT2,PLA2G12A,AGPAT6,AGPAT1,ABHD5,GPAT2,AGPAT9,GPAM,LPCAT4,LPCAT1,AGPAT4,GNPAT,DDHD2,PLA2G1B
GO_REGULATION_OF_T_CELL_MEDIATED_CYTOTOXICITY	-0.378654	-0.95259	0.457143	0.783872	23	15	IL7R,IL12A,STX7,PPP3CB,FADD,AGER,PVRL2,RIPK3,P2RX7,PVR,HLA-E,B2M,HLA-A,CEACAM1,IL23A
GO_BONE_MORPHOGENESIS	0.408445	1.20319	0.252874	0.783903	79	48	CYP26B1,RARB,PAPPA2,TGFBR2,RUNX2,MEGF8,TGFB3,GLI3,AXIN2,IFT80,COL13A1,RAB23,THBS3,DLX5,PEX7,GLG1,FGFR2,NAB1,BMP4,SERPINH1,MSX2,CARM1,HAS2,COL1A1,COL27A1,INPPL1,STC1,SP5,SHOX2,MMP16,LRP5,BMPR2,CHSY1,DHRS3,NAB2,SKI,MSX1,SOX9,MMP14,INSIG2,TFAP2A,RARG,RARA,INSIG1,IMPAD1,MEF2D,TGFB1,BMPR1B
GO_IN_UTERO_EMBRYONIC_DEVELOPMENT	-0.194746	-0.95165	0.833333	0.786298	311	253	BMP2,OOEP,CASP8,GJA1,LEF1,TGFBR2,AMOT,PKD2,ZP3,BRCA2,GJB5,P2RY2,TGFB3,GLI2,TAPT1,KAT2A,CDX2,RRP7A,GLI3,RTF1,TCTN1,GINS4,B9D1,RDH10,MYH9,OVOL2,C5,EPN1,NBN,JAG2,CCM2,E2F7,PDGFB,INPP5B,SRSF1,PLCG1,KRT8,POLG2,CTNNB1,KDM6A,MYH10,BCL2L1,MDFI,MSH2,PLCD1,BYSL,FGFR2,ANKRD11,TGFBR1,ADA,ERCC2,GINS1,NASP,APBA1,PRPF19,TPM1,NLE1,XRCC2,PKD1,SLC39A3,CUL3,FUT8,PLCD3,NCAPG2,KLF2,PTCH1,SP3,WDTC1,UBE2A,GABPA,RBBP8,S…
GO_REGULATION_OF_PATHWAY_RESTRICTED_SMAD_PROTEIN_PHOSPHORYLATION	0.426223	1.19518	0.208333	0.787174	60	34	BMP2,PBLD,INHBA,BMP8B,RBPMS,PMEPA1,TGFB3,ACVR2A,GDF11,TGFBR1,BMP4,ENG,SMAD6,CSNK2B,TGFB2,PIN1,BMP7,ACVR1B,DKK1,BMPR1A,BMPR2,SMAD7,ACVR1,BMP1,TTK,HFE,DAB2,STRAP,SNX25,SDCBP,SMAD4,TGFB1,INHBE,GDF15
GO_REGULATION_OF_CARDIAC_MUSCLE_CELL_CONTRACTION	0.482404	1.19406	0.234375	0.787175	27	20	ANK2,GJA5,CAV1,RNF207,TRPM4,NOS1AP,SUMO1,PKP2,STC1,JUP,ATP1A2,GATA4,DSG2,DSC2,SRI,DSP,ATP1A1,ATP2A2,CAMK2D,PDE4D
GO_MONOSACCHARIDE_METABOLIC_PROCESS	0.34039	1.19862	0.191011	0.787589	202	129	UGT8,PPARGC1A,HK2,GALE,PDK4,RBKS,DAK,SLC25A13,GALT,PCK1,SLC25A10,NISCH,PDK2,MAN2C1,MPI,XYLB,ALDH5A1,ENO3,PCK2,PRKAA1,GLYCTK,G6PC3,GNPDA2,ALDOA,CREM,PDHB,FUT10,CRYL1,GAA,SLC25A12,SLC23A2,PFKL,HKDC1,KHK,CYB5A,FUT1,H6PD,PER2,BRAT1,FUT8,GAPDH,FABP5,AKT2,PFKFB4,TPI1,PDK1,WDTC1,GALM,FUT2,TALDO1,MAN2A1,ENO1,DCXR,PFKP,MDH1,NUDT5,SORD,PDHA1,RPE,AKT1,POFUT1,INPPL1,PMM1,ABHD10,PGAM1,GPI,MAN2A2,IGFBP5,ALDH1A…
GO_WOUND_HEALING	0.329758	1.19623	0.0927835	0.787828	470	306	ITPR1,SOX2,PLAU,ADRB2,THBD,EHD3,NINJ2,DGKA,PRKAR2A,ITGB3,CD177,GJA1,SPRR3,HPSE,SLC7A11,LOX,VANGL2,MCAM,TFPI,MYL9,C4BPB,DOCK11,CAV1,TGFBR2,HIST2H3D,P2RX6,IFNA1,P2RY2,TGFB3,AHNAK2,ACTB,GLI3,ALOX15,ENO3,MYH9,SYK,ANXA8,FIBP,JAK2,TOR1A,DGKH,ADAMTS13,HPS6,HIST1H3D,PDGFB,FUT10,PRKCQ,FYN,HIST1H3J,ELK3,CBX5,SERPING1,HDAC2,RLTPR,AKAP1,PAK1,ENTPD2,CCL20,VAV2,MYH10,PDGFC,PLSCR1,ARHGEF19,GPX1,DGKD,KLK6,PLCG2,…
GO_WNT_SIGNALING_PATHWAY_CALCIUM_MODULATING_PATHWAY	0.435103	1.19737	0.246377	0.787869	39	29	FZD2,LEF1,TNRC6B,FZD4,MAP3K7,TCF7L2,CTNNB1,WNT11,CALM3,PPP3CB,EIF2C1,FZD6,PLCB3,PPP3CA,CALM2,MOV10,FZD3,TNRC6A,PLCB1,FZD5,GNB1,CALM1,NFATC1,TNRC6C,EIF2C2,EIF2C4,PPP3R1,NLK,EIF2C3
GO_MATING	-0.32474	-0.950764	0.6	0.788544	37	19	TACR1,THRA,ACVR2A,MAPK8IP2,NCOA2,GRN,APP,THRB,NCOA1,SERPINE2,EDNRA,DMRTA1,PTEN,KLK14,UBE2Q1,ABAT,HEXB,PPP1R1B,PI3
GO_POSITIVE_REGULATION_OF_ENDOCYTOSIS	-0.251326	-0.950577	0.6	0.788623	114	72	CAV1,SERPINE1,CLIP3,SYK,TOR1A,PYCARD,EEF2K,C2,C4A,TSPAN1,PLCG2,ANKFY1,ITGA2,FLOT1,TBC1D5,GAS6,MFGE8,MERTK,AGER,ABCA7,ABR,VPS28,CYBA,PROS1,TFR2,ACTN4,AXL,MIB1,HNRNPK,BCR,ARRB2,LDLRAP1,ARRB1,TSG101,HIP1,RAB27A,CBL,NEDD4L,WASL,ITGB1,CAMK1D,PPT1,CBLL1,PTX3,AHI1,GATA2,ATAD1,LMAN2,SYNJ2BP,VEGFA,PPARG,ITGAV,CD47,RAB21,HFE,F2RL1,DAB2,PICK1,SCYL2,ANO6,RAP1A,CALR,B2M,CD14,CD63,ARF1,SYNJ1,DNM2,TNF,C3,PCSK9,…
GO_POSITIVE_REGULATION_OF_MUSCLE_HYPERTROPHY	0.479132	1.19369	0.276596	0.788727	22	18	AKAP6,PDE5A,PDE9A,DDX39B,PRKCA,PPP3CA,PARP1,ECE1,PIN1,IL6ST,MTPN,ADK,CDK9,SLC9A1,NR4A3,MTOR,EDN1,CAMK2D
GO_MATERNAL_PROCESS_INVOLVED_IN_FEMALE_PREGNANCY	-0.247155	-0.95058	0.571429	0.789128	60	42	STOX2,VDR,PLA2G6,FAS,PAM,PTGS2,EPOR,ITGA3,PLA2G4A,SPP1,UBE2A,LGALS9,MEN1,STC2,AKT1,DEDD,CTSL2,STC1,ADCY7,DSG2,CTSB,BSG,RXRA,BMPR2,DAZAP1,ITGB1,PRDM1,PPAT,HIF1A,NR2F2,PRDX3,KPNA6,MED1,MTOR,TMED2,PPARD,JUNB,LIF,AKR1B1,CYP27B1,CCL2,MMP7
GO_NEURAL_RETINA_DEVELOPMENT	0.439969	1.19358	0.2625	0.789152	50	27	SMARCD3,TSPAN12,HIPK2,PTN,ATP2B1,CASP2,ACTL6A,THY1,DSCAM,RORB,RP1,RDH13,PSEN1,TOPORS,RAB11FIP4,SMARCA4,ATP2B4,FJX1,AHI1,SOX9,HIPK1,PTPRM,TFAP2A,CALB1,SLC17A7,ROM1,SOX8
GO_ORGANIC_HYDROXY_COMPOUND_BIOSYNTHETIC_PROCESS	-0.214299	-0.95002	0.583333	0.790127	175	111	CHPT1,ACAA2,PLTP,PCK1,TM7SF2,PNPO,AMACR,HSD17B1,SLC44A5,LPIN3,PMVK,ALOX15,LSS,PRKAA1,CHKB,SPHK2,LPCAT2,PDDC1,IMPA2,CACNA1H,PMEL,LBR,ACADM,TRPC1,MYO5A,PLCG2,SHMT1,ARV1,SLC27A2,SLC27A1,HSD17B4,ALDH9A1,PLA2G4A,PER2,CYB5R1,PGP,PSAT1,GBA,FABP5,CTNS,TGFB2,SGMS1,SLC44A3,AGPAT6,SPHK1,LPIN1,ACER2,HSD3B7,PARK7,CYB5R2,MVD,CYP27A1,FGF2,PRKAA2,PDXK,SLC27A5,DDT,DPAGT1,FDPS,SC5DL,SLC44A1,GCH1,ACER3,PCYT1A,ACOT8…
GO_NEGATIVE_REGULATION_OF_ANOIKIS	0.511723	1.19448	0.253731	0.79026	17	15	SNAI2,PDK4,CAV1,BCL2L1,MCL1,CEACAM5,ITGB1,PTK2,TLE1,PIK3CA,SRC,BCL2,ITGA5,ZNF304,NOTCH1
GO_NEGATIVE_REGULATION_OF_PROTEIN_COMPLEX_ASSEMBLY	0.373283	1.19669	0.174419	0.790882	107	80	FHOD3,VIL1,DNAJC15,MKKS,PMEPA1,TRIOBP,IMPACT,THRA,CLIP3,TMOD2,INPP5J,SPTBN5,TMC8,HIST3H3,CTNNBIP1,XAF1,BBS4,EPB49,SORL1,HMGB1,PFN2,SMAD6,SVIP,VILL,TWF2,PEX5,EPS8,EIF4EBP1,TRIM9,SPTBN2,ARFGEF1,PRKCZ,PFN1,TBCD,TRAF3IP1,KIF14,GSN,ANKRD27,CRBN,MYADM,PARK7,CAPZA1,DKK1,SLIT2,SPTAN1,PEX14,ADD1,CLDN7,SPTBN1,CLU,CAPZA2,LMO4,GSK3B,CAPZB,KANK1,PTGER4,AVIL,PRKCD,MAPRE1,DDX3X,PPM1A,BIRC2,LCMT1,SRC,RDX,EML2,BC…
GO_PROXIMAL_DISTAL_PATTERN_FORMATION	0.507055	1.19182	0.28125	0.791068	32	15	CYP26B1,PBX1,GLI2,GLI3,ALDH1A2,CTNNB1,LRP4,DLX2,IRX2,IRX3,CHSY1,HOXA10,PBX2,HOXC10,HOXC11
GO_REGULATION_OF_ADHERENS_JUNCTION_ORGANIZATION	-0.298681	-0.949363	0.538462	0.791564	50	37	PHLDB2,EFNA5,EPB49,CLASP1,ROCK2,RCC2,DLC1,BCAS3,S100A10,CLASP2,ROCK1,SMAD3,PPM1F,MACF1,CORO1C,LDB1,WDPCP,PTK2,RAC1,SLC9A1,SLK,VEGFA,PTPN23,THBS1,SRC,RDX,ITGB1BP1,PTEN,LIMS1,RHOD,EPB41L5,MMP14,FMN1,TSC1,PTPRJ,DAPK3,SDC4
GO_ADHERENS_JUNCTION_ASSEMBLY	-0.282756	-0.949398	0.684211	0.791564	34	28	LAMA5,CTTN,ARHGEF7,CTNNB1,ITGA2,RCC2,ZNF703,PTK2B,PTPRK,DLC1,DLG5,ACTN1,TBCD,JUP,THY1,TAOK2,PDPK1,SMAD7,PIP5K1C,BCL2,FERMT2,HIPK1,PIP5K1A,RHOD,TRIP6,WHAMM,TESK2,VCL
GO_GLUTAMINE_FAMILY_AMINO_ACID_BIOSYNTHETIC_PROCESS	0.522714	1.19648	0.272727	0.791899	20	16	GLS2,CPS1,PYCRL,GLUL,CAD,NAGS,ALDH4A1,ASL,GLUD1,PYCR1,PYCR2,ASS1,OAT,SLC1A3,ALDH18A1,GLS
GO_SKIN_DEVELOPMENT	0.344137	1.19036	0.204545	0.79203	211	126	CYP26B1,TXNIP,CD109,SPRR1A,SPRR3,INHBA,EDAR,IVL,VANGL2,KRT10,SPRR1B,LEF1,SPINK5,FUZ,LAMA5,SLC27A4,TMEM79,SCEL,ITGB4,BCL11B,INTU,FRAS1,PPHLN1,ITGA6,ZDHHC21,APCDD1,HDAC2,FOXQ1,CTNNB1,ABCB6,ABCA12,ALOXE3,EVPL,SFN,SPRR2D,PPL,ANXA1,ITGA2,LRP4,FGFR2,ERCC2,ITGA3,FZD6,FLNB,PKD1,CASP3,IFT74,EPHA2,CLDN1,CDH3,TGM1,KAZN,GBA,HDAC1,FZD3,CELSR1,TGFB2,CBX7,COL1A1,LGR4,SUFU,WDR48,GJB3,CTSL2,ACVR1B,STK4,TSG101,JUP…
GO_NEGATIVE_REGULATION_OF_RESPONSE_TO_EXTERNAL_STIMULUS	0.340735	1.19747	0.150538	0.792478	274	161	PLAU,ADRB2,THBD,CD109,SNAI2,GJA1,TNFRSF1B,TSPAN8,GPER,LRRK2,DHX58,MKKS,EPHA4,SPINK5,TARBP2,SEMA4F,DAK,SERPINE1,NRBP2,NT5E,PHLDB2,PADI2,CASK,FEZ1,C5,C1QTNF3,PDGFB,SERPING1,NRP1,BBS4,FEM1A,CLASP1,IFIT1,GPX1,ANXA2,NR1H3,ADA,TSPO,TSPAN6,KANK2,BBS2,FAM132A,ROBO1,FEZ2,SIGIRR,CHID1,SEMA6B,ABR,SPP1,SEMA6C,DVL1,PLXNA3,GBA,SERPINB2,PLAT,PROS1,NENF,MTM1,PPM1B,CLASP2,CHMP4A,SEMA4A,MICB,ADORA1,KLK8,C1QBP,SEMA…
GO_LEUKOTRIENE_METABOLIC_PROCESS	0.441893	1.1913	0.2	0.793032	33	18	CYP4F12,CYP4F3,ALOX5,ALOX15,SYK,MGST2,GGTLC2,GGT1,GGT7,LTA4H,C9orf3,GGT6,RNPEPL1,PTGR1,RNPEP,MAPKAPK2,ABCC1,PLA2G1B
GO_TRABECULA_MORPHOGENESIS	-0.283145	-0.94819	0.527778	0.794841	39	25	SLC40A1,PPARGC1B,OVOL2,THBS3,UBE4B,PLXNB1,MSX2,FKBP1A,HEY1,COL1A1,SEMA4D,NRG1,SOS1,FHL2,RBPJ,HEG1,SRF,EGLN1,TGFBR3,RHOA,SBNO2,MED1,WNT10B,ADAMTS1,NOTCH1
GO_REGULATION_OF_RESPONSE_TO_OXIDATIVE_STRESS	-0.260988	-0.948076	0.666667	0.79529	65	47	SESN3,LRRK2,DHFR,HTRA2,HEBP2,PDIA2,SFPQ,NOL3,EPOR,GPX1,HDAC6,SESN2,FUT8,SEPN1,FBXW7,ENDOG,TXN,AKT1,BMP7,MCL1,SZT2,PARK7,PYCR1,SOD1,NONO,GNB2L1,SESN1,PSAP,GCH1,MET,HIF1A,UBQLN1,SIRT1,TRAP1,ATF4,HSPB1,MST4,NFE2L2,NR4A3,MAPK7,PINK1,P4HB,HSPH1,STOX1,SOD2,TNF,FBLN5
GO_PEPTIDYL_TYROSINE_AUTOPHOSPHORYLATION	-0.292953	-0.948061	0.578947	0.795335	39	27	SYK,JAK2,FYN,TNK1,PTK2B,PTK6,TEC,FER,ROS1,MAPK3,CSK,TNK2,ABL1,JAK1,PTK2,TXK,SRC,YES1,IGF1R,STYK1,FRK,DDR1,LYN,TYK2,INSR,ABL2,FES
GO_POSITIVE_REGULATION_OF_BLOOD_VESSEL_ENDOTHELIAL_CELL_MIGRATION	-0.330641	-0.947403	0.461538	0.796419	25	21	AMOT,PDGFB,PLCG1,PTGS2,PRKCA,AMOTL1,AKT1,VEGFC,FGF2,PRKD1,SRPX2,MAPK14,PRKD2,VEGFA,THBS1,HDAC7,HSPB1,CIB1,TGFB1,HDAC9,STAT5A
GO_GLIAL_CELL_DEVELOPMENT	-0.249281	-0.946321	0.5	0.79947	76	50	POU3F2,ZNF488,SH3TC2,C11orf9,DICER1,EIF2B3,CDK6,LPAR1,KRAS,ARHGEF10,HDAC10,LAMB2,SOX4,S100A9,ERCC2,HDAC11,PHGDH,AKT2,MED12,AKT1,GSN,TLR4,WASF3,PRDM8,SOD1,CDK5,EIF2B4,CLU,EIF2B1,DAG1,PARD3,GSTP1,SKI,NF1,PTEN,ILK,ID4,MPP5,LYN,PICK1,CD9,EIF2B5,TFAP2A,NDRG1,EIF2B2,FA2H,TGFB1,SIRT2,ID2,VIM
GO_REGULATION_OF_CARTILAGE_DEVELOPMENT	0.421317	1.18748	0.21519	0.79987	63	38	SNAI2,BMP2,ADAMTS7,RARB,RUNX2,GLI2,GLI3,AXIN2,TRPS1,CTNNB1,WNT11,GLG1,SMAD1,TGFBR1,BMP4,PTHLH,KIAA1715,CARM1,NKX3-2,TGFB2,CTGF,LOXL2,SMAD3,SIX2,PKDCC,SHOX2,WNT9A,BMPR2,BMP1,SOX9,CYR61,POR,FRZB,RELA,RARG,RARA,TGFB1,BMPR1B
GO_NUCLEOBASE_BIOSYNTHETIC_PROCESS	0.452683	1.18735	0.290323	0.80036	18	17	CPS1,DHODH,PRPS1,UMPS,ADAL,CAD,HPRT1,SHMT1,ADA,APRT,PAICS,GMPS,PPAT,GART,CMPK1,MTOR,PRTFDC1
GO_CELLULAR_AMINO_ACID_CATABOLIC_PROCESS	0.375289	1.18821	0.215054	0.8017	112	68	GLS2,ASPA,CRYM,GPT,ENOSF1,BCKDHB,PCYOX1L,ALDH5A1,AGXT2L2,GLUL,HIBCH,AMT,BCKDK,ACADSB,PRODH,MTHFS,AFMID,ACAD8,DBT,DTD1,HMGCL,MCCC2,AGPHD1,GCSH,ALDH4A1,SHMT1,ALDH7A1,DLST,AADAT,CCBL1,MTRR,DLD,CTH,ASL,QDPR,GCAT,FAH,GSTZ1,BCAT1,AUH,GLUD1,ABHD12,OGDH,ADO,DDAH2,ACAT1,DDAH1,GCDH,HSD17B10,PPAT,PCBD1,AHCY,GOT2,PPM1K,OAT,MCCC1,PCYOX1,GAD1,HIBADH,GPT2,GOT1,BCKDHA,ABAT,GLS,BCAT2,IVD,HNMT,IDO1
GO_REGULATION_OF_NEURON_DEATH	-0.204561	-0.945147	0.714286	0.802835	252	173	PPARGC1A,PRDX2,SIX1,AGAP2,LRRK2,CORO1A,NRBP2,HIPK2,TGFB3,BTBD10,NES,HTRA2,RASA1,MAP3K12,JAK2,SARM1,UNC5B,SIGMAR1,NAE1,EGLN3,FYN,MAP3K5,NRP1,KRAS,CTNNB1,AIMP2,BCL2L1,MDK,GRIK5,MSH2,EPOR,TRIM2,ITGA1,GPX1,SORL1,DNAJC5,SYNGAP1,NELF,PTK2B,CASP9,XRCC2,AGER,CASP3,ADNP,BAX,FBXW7,CASP2,HRAS,PSMC1,LRP1,IKBKB,TGFB2,CHMP4A,AXL,TP53,PPP5C,NQO1,PIN1,AKT1,KIF14,MCL1,TYRO3,ROCK1,PRKCI,EGLN2,PARK7,APOE,PICALM,GPI…
GO_GLUTATHIONE_METABOLIC_PROCESS	0.411456	1.18789	0.238095	0.802977	61	42	MGST1,CLIC2,CHAC2,GSTA4,ALDH5A1,OPLAH,GDAP1,GSS,MGST2,GLO1,GGTLC2,GGT1,GPX1,IDH1,ETHE1,GGT7,GSTK1,GSTZ1,CNDP2,CTNS,CLIC3,GGT6,EEF1E1,GGCT,GSTT1,GSTT2,SOD1,CLIC4,GSTM4,GSTP1,GLRX2,GSTO2,CLIC1,GSTO1,HAGH,EEF1G,G6PD,GSTM3,GSR,GCLM,GCLC,CHAC1
GO_GLYCOLIPID_BIOSYNTHETIC_PROCESS	0.411818	1.18778	0.210526	0.803452	62	43	UGT8,PIGM,GPAA1,ST3GAL3,PIGP,PGAP3,GAL3ST4,ST3GAL2,PIGX,PIGF,PIGQ,PIGW,B4GALNT1,A4GALT,ST6GALNAC2,ST6GALNAC4,PIGV,ST3GAL1,PIGB,PIGO,PIGT,PIGK,ALG5,ST8SIA4,PGAP1,PIGL,DPM2,ST6GALNAC6,PIGN,PIGS,PIGC,ST3GAL4,PIGU,DPM1,UGCG,MPPE1,PIGG,PIGH,B3GNT5,PIGA,DPM3,PLAUR,LARGE
GO_MICROTUBULE_BUNDLE_FORMATION	-0.283256	-0.94484	0.516129	0.803732	69	35	TPPP,MAP2,CCDC103,MAP1B,DYX1C1,TTLL1,NCKAP5L,CLASP1,CDK5RAP2,TTLL3,BBS2,GAS2L1,SPAG1,PSRC1,NAV1,RP1,SPAST,TTLL5,ZNF207,HEATR2,CC2D2A,FAM190B,MAP1S,MARK4,TPPP3,PLK1,DNAAF2,KIF20A,CLIP1,LRRC6,FES,C11orf63,PRC1,UBE2B,ZMYND10
GO_ENERGY_COUPLED_PROTON_TRANSPORT_DOWN_ELECTROCHEMICAL_GRADIENT	-0.316101	-0.944812	0.609756	0.803799	24	21	ATP5S,ATP5L2,ATP5D,ATP5C1,ATP5E,ATP5O,ATP5A1,STOML2,ATP5H,TCIRG1,ATP5G3,ATP6V0A1,ATP5F1,ATP5L,ATP5I,ATP5G1,ATP5B,ATP5G2,ATP6V0A2,ATP5J2,ATP5J
GO_GLYCEROLIPID_METABOLIC_PROCESS	0.32976	1.18635	0.0978261	0.805129	356	246	INPP4B,NRG4,EFR3B,ENPP2,PLCD4,LIPE,CPS1,CHPT1,PIK3C2G,PIGM,DGAT2,PLA2G4B,KITLG,CAV1,CYP2E1,PIP4K2A,GPAA1,ACP6,FIG4,PCK1,APOC1,INPP5E,PITPNM3,PIGP,PGAP3,TAZ,ALDH5A1,SLC44A5,LPIN3,ALOX15,PLA2G6,INPP5J,IRS1,PIGX,PIGF,FAM126A,PI4K2B,LPCAT3,MBOAT1,PTPMT1,PLB1,CHKB,PLD6,LPCAT2,GPD1L,PIGQ,GPCPD1,PDGFB,CEL,IMPA2,PLCH2,CDS2,PLA2G16,FYN,INPP5B,CPNE7,DAGLA,TAMM41,PCYT2,PIGW,PIK3R4,PLSCR1,GPX1,DGKD,PLCG2,SLC…
GO_REGULATION_OF_EXTRINSIC_APOPTOTIC_SIGNALING_PATHWAY_VIA_DEATH_DOMAIN_RECEPTORS	-0.261965	-0.943587	0.59375	0.807411	55	41	CASP8,SERPINE1,FAS,TMC8,PIDD,BRCA1,TRADD,GPX1,SP100,FADD,FAF1,LGALS3,RNF34,FEM1B,SKIL,STK4,PARK7,RFFL,RIPK1,TNFRSF10B,STX4,CFLAR,TMBIM1,DAPK1,HMGB2,THBS1,TNFRSF10A,TRAF2,NF1,PTEN,RAF1,ARHGEF2,STK3,HMOX1,PEA15,PMAIP1,ATF3,TNFAIP3,TNFSF10,ICAM1,BMPR1B
GO_CELLULAR_RESPONSE_TO_CARBOHYDRATE_STIMULUS	0.38145	1.18579	0.202532	0.807921	74	49	UCP2,PLAU,PPARGC1A,GPER,MAP2K6,MLXIPL,LGALS1,FAS,SLC29A1,SLC26A6,C10orf2,OGT,GRIK5,SOX4,GAS6,AGER,PPP3CA,FN1,CYBA,AACS,RPS6KA2,ENDOG,MEN1,SIN3A,HNRNPK,RAB11FIP2,GATA4,XBP1,GNB2L1,HIF1A,PTGER4,PIK3CA,SRF,EP300,RAB11B,RAF1,ERN1,POLG,IRS2,RAP1A,NFKB1,PRKACA,MAP2K7,NME1,RAB11FIP5,PPP1R15A,ICAM1,IL1R1,PDK3
GO_NEGATIVE_REGULATION_OF_ENDOTHELIAL_CELL_MIGRATION	-0.340315	-0.943318	0.636364	0.808107	39	25	VASH1,MMRN2,CCDC23,SP100,HMGB1,AGER,CSNK2B,PDCD10,MAP2K5,STC1,APOE,SLIT2,FGF2,NR2F2,SYNJ2BP,THBS1,RHOA,ITGB1BP1,KLF4,PTPRM,DAB2IP,HDAC5,TGFB1,NOTCH1,STARD13
GO_REGULATION_OF_ENDOTHELIAL_CELL_MIGRATION	-0.237501	-0.943294	0.666667	0.808152	114	76	CCBE1,ITGB3,VASH1,AMOT,MMRN2,FOXP1,CCDC23,PDGFB,PLCG1,PTGS2,NRP1,ROCK2,SP100,HMGB1,SCARB1,PTK2B,BMP4,AGER,EMP2,EPHA2,PRKCA,PPAP2B,RHOB,BCAS3,CSNK2B,SEMA4A,AMOTL1,PDCD10,AKT1,MAP2K5,STC1,SH3BGRL3,APOE,SLIT2,NRP2,VEGFC,FGF2,PRKD1,SRPX2,ANXA3,SASH1,BMPR2,PDPK1,PRCP,PTK2,MET,PDCD6,MAPK14,NR2F2,PRKD2,SYNJ2BP,VEGFA,GATA3,THBS1,HDAC7,RHOA,ITGB1BP1,HSPB1,AAMP,NF1,CIB1,KLF4,SPARC,PTPRM,DAB2IP,EDN1,SEMA5A,…
GO_FAT_SOLUBLE_VITAMIN_METABOLIC_PROCESS	0.472392	1.18546	0.257576	0.809662	32	19	CYP26B1,CYP4F12,PLTP,ALDH1A2,BCMO1,CBR1,CYP26A1,CYP4F11,UBIAD1,RBP1,LRAT,CRABP1,VKORC1L1,VKORC1,LGMN,PPARD,CYP24A1,CYP2R1,CYP27B1
GO_REGULATION_OF_JNK_CASCADE	-0.220946	-0.941357	0.583333	0.814029	159	126	MECOM,MAPK8IP1,EDAR,VANGL2,EPHA4,ULK4,ANKRD6,HIPK2,DBNL,TNFRSF11A,DUSP19,FKTN,SYK,FZD4,MAP4K1,MAP3K7,PYCARD,MAP3K5,TIRAP,PAK1,MDFI,UNC5CL,PKN1,HMGB1,MINK1,MAP3K6,ZMYND11,PTK2B,NOD1,DUSP22,AIDA,MAPK8IP2,SH3RF1,TLR3,ERCC6,RASSF2,TIAM1,HRAS,TAOK3,PAFAH1B1,PLCB1,DTNBP1,MAP4K2,KIAA1804,CTGF,ZNF675,MEN1,MAP4K4,FZD5,AKT1,COPS5,PTPN1,TRAF6,NRK,TLR4,MDFIC,ZEB2,RIPK1,MAPK9,ITCH,TAOK2,CARD9,MAP3K2,SASH1,PHL…
GO_TUMOR_NECROSIS_FACTOR_MEDIATED_SIGNALING_PATHWAY	-0.236491	-0.941264	0.647059	0.814321	118	90	TNFSF12,EDAR,TNFRSF1B,TNFRSF11A,FAS,KRT18,JAK2,PYCARD,PSMB8,KRT8,PSMD5,TRADD,TNFSF15,STAT1,TNFRSF12A,PTK2B,TNFRSF21,PSMC5,C16orf5,RELT,TXNDC17,TNFRSF25,COMMD7,PSMC1,PSME3,IKBKB,PSMD11,PSMC3,PSMA3,TRAF3,CARD14,CD40,PSMA4,RIPK1,PSMD4,UBB,PSMD2,PSMB4,TNFRSF10B,TNFRSF1A,PSMF1,PSMB9,PSMD14,PSMB6,PSMA7,PSMB2,PSMD1,PSME2,TNFRSF19,PSMB1,PSMD12,BAG4,PSMD6,UBA52,PSMA2,PSMC6,BIRC2,TNFRSF14,TNFRSF10A,PSMD3,R…
GO_REGULATION_OF_VASCULAR_PERMEABILITY	0.476643	1.18303	0.271186	0.8154	30	17	BDKRB2,TACR1,AMOT,PTP4A3,CTNNBIP1,PDE2A,ABR,BCR,SLIT2,ARHGAP35,VEGFB,VEGFA,SRC,YES1,PTPRJ,TGFB1,ADM
GO_MEGAKARYOCYTE_DIFFERENTIATION	0.51553	1.18299	0.19697	0.815599	20	15	IL11,PIP4K2A,MEIS1,ZNF385A,SP3,ABI1,PTPN11,VPS33B,PTPN6,SRF,EP300,WASF2,ZFPM1,MED1,CDKN2B
GO_POSITIVE_REGULATION_OF_CARBOHYDRATE_METABOLIC_PROCESS	0.39573	1.18272	0.21519	0.817076	75	47	PPARGC1A,NTSR1,GPER,DGAT2,PPP1R3G,ENTPD5,FAM48A,MLXIPL,KAT2A,KAT2B,IRS1,PRKAA1,PDGFB,WDR5,HMGB1,AKT2,PRKCE,HAS2,HNF4A,ARFGEF1,AKT1,ARPP19,ARNT,P2RX7,PRKAA2,FOXO1,DUSP12,HIF1A,PTGER4,SRC,SLC45A3,PPARA,PTPN2,PHKG2,IRS2,BAD,INSR,SMEK2,NFKB1,PMAIP1,IL15,C12orf5,DYRK2,GOLGA2,PFKFB2,P2RY1,RAMP1
GO_REGULATION_OF_RELEASE_OF_CYTOCHROME_C_FROM_MITOCHONDRIA	-0.278933	-0.940177	0.566667	0.817933	44	38	GPER,MFF,PLA2G6,BIK,NOL3,PYCARD,BCL2L1,OPA1,GPX1,DNM1L,PARL,BMF,BAX,APOPT1,MLLT11,TP53,AKT1,PDCD5,ARRB2,FXN,PPIF,MOAP1,PRELID1,BNIP3,FAM162A,TRIAP1,LMNA,BCL2L11,BAD,PINK1,BAK1,PMAIP1,BID,PSMD10,PLAUR,BBC3,HRK,TNFSF10
GO_PROTEIN_O_LINKED_MANNOSYLATION	-0.317089	-0.940035	0.555556	0.818538	16	15	GYLTL1B,FKRP,FKTN,ISPD,POMT2,POMT1,B3GNT1,ALG5,DPM2,SDF2L1,DPM1,SDF2,DPM3,TMEM5,LARGE
GO_POSITIVE_REGULATION_OF_HEMOPOIESIS	-0.238332	-0.939533	0.666667	0.819426	163	105	CASP8,INHBA,CCR1,CA2,IL7R,IL7,KITLG,LEF1,TGFBR2,CD74,GLI2,MAPK11,GLI3,LGALS1,PPARGC1B,SYK,SLC9B2,IL12A,CD46,ACVR2A,HOXA5,ISG15,CTNNBIP1,RLTPR,TMEM64,OGT,TESC,ANXA1,HMGB1,ADA,PNP,GAS6,FADD,AGER,RB1,PRKCA,LGALS3,FOS,IL4R,LGALS9,FLT3LG,STAT5B,AXL,HAX1,PRKCZ,AP3B1,ARNT,MLL5,ACIN1,ACVR1B,TRAF6,N4BP2L2,CREB1,PPP2R3C,RIPK1,XBP1,AP3D1,PDCD2,RASGRP1,ZNF16,PRDM1,HIF1A,MAPK14,ITPKB,ZBTB46,EGR3,HMGB2,GATA2,A…
GO_REGULATION_OF_AUTOPHAGOSOME_ASSEMBLY	-0.281932	-0.939741	0.583333	0.819525	34	31	LRRK2,PIP4K2A,IFT88,FEZ1,LRSAM1,FEZ2,MTM1,CHMP4A,PIP4K2B,UBQLN2,PIP4K2C,RAB3GAP2,RAB3GAP1,CHMP4B,PHF23,TBC1D12,TBC1D14,MTMR3,UBQLN1,SCFD1,RAB20,RALB,RAB1B,RAB7A,AMBRA1,PINK1,PIKFYVE,RNF5,RAB33B,RAB5A,IFT20
GO_REGULATION_OF_DNA_BINDING	-0.239937	-0.939458	0.533333	0.819651	93	70	LEF1,HIPK2,ZFP90,E2F1,IFI16,KAT2A,JAK2,HMGA2,ZBTB7C,CTNNBIP1,HDAC2,CTNNB1,MDFI,NSD1,SP100,ITGA2,CALM3,HMGB1,ERCC2,ZNF462,PER2,CALM2,MSX2,PARP1,CSNK2B,EDF1,CPNE1,HEY1,TFAP4,SUMO1,TRIM6,ZNF675,TXN,SIN3A,MAD2L2,CALM1,NFIB,PARK7,TRAF6,HJURP,ACD,PINX1,TNKS,SRI,RSF1,SKI,MSX1,DOT1L,HMGB2,CEBPG,EP300,GATA3,HABP4,PPARA,KLF4,KDM1A,ID1,HMOX1,DDIT3,NME1,LIF,NEK2,HES1,ISL1,NFKBIA,PLAUR,TGFB1,BCL3,SIRT2,ID2
GO_NEGATIVE_REGULATION_OF_PEPTIDE_SECRETION	0.426581	1.1821	0.315789	0.819798	49	23	UCP2,VSNL1,CD74,SREBF1,IRS1,HADH,PFKL,PPP3CA,NDUFAF2,MIDN,ACVR1C,ANXA5,PTPN11,REST,PTGER4,PDE4C,ENY2,NOV,SYTL4,HMGCR,PSMD9,PIM3,FKBP1B
GO_NEGATIVE_REGULATION_OF_INFLAMMATORY_RESPONSE	-0.243108	-0.938909	0.578947	0.821108	100	52	ADRB2,TNFRSF1B,GPER,NT5E,C1QTNF3,FEM1A,GPX1,NR1H3,ADA,FAM132A,CHID1,ABR,GBA,ADORA1,TYRO3,SMAD3,BCR,APOE,SLIT2,PSMB4,TNFRSF1A,SHARPIN,NDFIP1,CD276,CUEDC2,PBK,RPS19,GSTP1,PTGER4,PRKCD,PPARG,RABGEF1,GATA3,SOCS3,PPARA,METRNL,KLF4,PTPN2,FAM105B,ASH1L,NOV,PPARD,IL20RB,MAPK7,MVK,NFKB1,ISL1,DUSP10,TNFAIP3,ZC3H12A,SMPDL3B,NLRX1
GO_COENZYME_BIOSYNTHETIC_PROCESS	0.346382	1.18177	0.170455	0.821348	127	101	ELOVL5,LIPT2,MAT2A,ACACB,THEM4,DHFR,ACOT11,PDSS1,ACOT2,PNPO,MOCS2,LIAS,COQ4,MTHFS,AFMID,PTPLA,PDHB,PPCDC,MLYCD,NADKD1,FPGS,COQ3,FASN,PANK2,DCAKD,NADSYN1,ELOVL6,PNP,TPK1,MOCS3,MOCOS,ACSL3,DLD,MTHFD1,COQ7,SLC25A16,QDPR,ATIC,ACSF2,MTHFD1L,COQ5,ACOT13,NAPRT1,ACSS2,COQ6,PDHA1,COQ2,ACSF3,QPRT,RFK,ATPIF1,ACOT9,ACACA,ACSL4,UBIAD1,SCD,NMNAT2,ACOT1,PDXK,ACSL1,SLC25A1,SCD5,DLAT,HSD17B12,ELOVL1,NMNAT1,MAT2B,…
GO_FEMALE_SEX_DIFFERENTIATION	-0.234302	-0.938624	0.5	0.822004	116	67	INHBA,KITLG,STRA6,BRCA2,ARID5B,LFNG,CCNE1,FAS,NRIP1,FZD4,CENPI,FANCF,PLEKHA1,COL9A3,BCL2L1,AHR,IMMP2L,IDH1,FANCG,BMP4,SRD5A1,PLA2G4A,MERTK,BAX,CASP2,STAT5B,CAPN5,AXL,CTNNA1,TBX3,TYRO3,SGPL1,HNRNPK,ACVR1B,ARRB2,ARRB1,SLIT2,NKX2-1,DMRTA1,EREG,SOD1,TIPARP,UBE3A,EIF2B4,CHD7,AMH,SIRT1,VEGFA,ZNF830,FANCA,BCL2,MLL4,DMC1,MMP14,EIF2B5,TAF4,FOXC1,CEBPB,NCOA6,FOXO3,BAK1,EIF2B2,SMAD4,ICAM1,ADAMTS1,BMPR1B,VGF
GO_REGULATION_OF_NUCLEASE_ACTIVITY	-0.290028	-0.938512	0.565217	0.822453	23	22	NEIL1,PCNA,HMGB1,VAPB,BAX,AKT1,PTPN1,TCEA1,HSPA1A,TMBIM6,SIRT1,OAS3,PRKCD,HMGB2,OAS1,NPM1,RPS3,ERN1,PARP16,DAB2IP,BAK1,HSPA5
GO_REGULATION_OF_THYMOCYTE_AGGREGATION	0.516477	1.1803	0.304348	0.822537	26	19	CAMK4,ZEB1,IL7R,GLI2,KIAA0922,ADA,BMP4,ERBB2,FOXJ1,SOD1,RASGRP1,SOS1,ZC3H8,EGR3,ADAM8,CLPTM1,PTPN2,FOXN1,NFKBID
GO_POSITIVE_REGULATION_OF_PROTEIN_BINDING	-0.244741	-0.938232	0.52381	0.82289	73	59	BMP2,LRRK2,CAV1,HIPK2,MFNG,LFNG,TCF7L2,TIRAP,NRP1,ARHGEF7,SPAG8,ITGA2,FLOT1,BMP4,USP33,PKD1,TIAM1,PLK2,FKBP1A,ZNF268,RAPGEF2,MEN1,CAPRIN2,AMFR,GNL3L,CRBN,AKTIP,STK4,ARRB1,PARK7,CTHRC1,RAN,ADD1,ABL1,PACS1,CDK5,TRIB3,TRAF4,TMEM173,GSK3B,RFNG,PLXND1,RALB,SPPL3,MAPRE1,EP300,BAMBI,TRAF2,HFE,EPB41L5,HSP90AB1,STK3,EPB41,B2M,MAPRE3,DERL1,HERPUD1,ADD2,PLCL2
GO_TRANSCRIPTION_FROM_RNA_POLYMERASE_I_PROMOTER	-0.285732	-0.938211	0.56	0.822957	35	35	UBTF,GTF2H2,TAF1C,POLR2K,GTF2H3,GTF2H4,TWISTNB,ERCC2,PTRF,TAF1B,ERCC6,POLR1A,MNAT1,TBP,GTF2H5,CCNH,CD3EAP,POLR2L,MAPK3,POLR1E,POLR2E,CEBPA,POLR1D,RRN3,ERCC3,POLR1B,GTF2H1,POLR2F,TAF1D,POLR1C,POLR2H,TAF1A,CDK7,ZNRD1,TTF1
GO_CELLULAR_RESPONSE_TO_HEAT	-0.308979	-0.937852	0.571429	0.823517	36	25	C8orf4,HTRA2,HDAC2,IRAK1,RBBP7,C11orf73,TPR,ATXN3,MYOF,EIF2S1,HSPA1A,HSF1,PDCD6,POLR2D,MKI67,ANO1,THBS1,NF1,LYN,SLU7,HSPA1B,HMOX1,CDKN1A,IL1A,HSPA6
GO_AMINOGLYCAN_BIOSYNTHETIC_PROCESS	-0.260357	-0.937814	0.6	0.823674	107	62	B3GAT1,XYLT1,DSEL,KIAA1199,ST3GAL3,B3GALT6,B4GALT6,ST3GAL2,ACPL2,AGRN,B3GNT3,HYAL1,NDST2,B3GNT2,GLCE,ST3GAL1,SDC3,SDC1,NDST1,HAS2,ABCC5,HS2ST1,GPC1,EXTL2,B3GNT1,XYLT2,CHST11,EXTL3,B4GALT2,GPC6,HEXA,HS3ST3A1,SDC2,GALNT5,CSPG4,GCNT2,CSGALNACT2,B4GALT1,HSPG2,HS3ST1,CHSY1,UST,CHST14,SLC35D2,HS6ST1,B3GAT3,EXT1,ST3GAL4,CHPF,B4GALT7,CHPF2,CHST15,SLC35D1,B4GALT3,B4GALT4,SDC4,B4GALT5,PRELP,CHST3,VCAN,UGDH…
GO_CELL_SUBSTRATE_JUNCTION_ASSEMBLY	0.438075	1.17983	0.243243	0.824418	41	35	LAMA3,ITGB3,COL17A1,LAMA5,PLEC,ITGB4,TNS1,CTTN,ITGA6,ARHGEF7,ITGA2,RCC2,PTK2B,PTPRK,DLC1,FN1,CD151,ACTN1,LAMC1,THY1,TAOK2,PDPK1,KRT14,DST,BCL2,FERMT2,PIP5K1A,RHOD,LAMB3,LAMC2,TLN1,TRIP6,ITGA5,WHAMM,TESK2
GO_PROTEIN_EXPORT_FROM_NUCLEUS	-0.276003	-0.811031	0.766667	0.825374	30	27	STRADB,NUP88,EGR2,STRADA,CSE1L,PKD1,NUPL2,XPO1,TPR,XPO6,ADAR,STYX,RANBP17,RAN,EIF5A,NUTF2,GSK3B,AHCYL1,XPO4,XPO5,SMURF1,HSPA9,XPO7,CALR,NUP214,DUSP16,TGFB1
GO_ACTIN_CYTOSKELETON_REORGANIZATION	-0.228499	-0.809991	0.827586	0.826837	55	42	MYH9,CTTN,PAK1,EPB49,MICALL2,CDC42BPG,ANXA1,MINK1,S100A9,ARAP1,CDC42BPB,CXADR,CDC42BPA,EZR,FLNA,DTNBP1,FARP2,EPS8,FRY,PTK7,BRSK2,PRKCZ,PARVA,GSN,PTPN1,FER,SIPA1L1,ANTXR1,PHACTR1,FRYL,SHC1,SPTAN1,MKLN1,RHOA,PIP5K1A,CAPN10,RICTOR,TNIK,RAP2A,WHAMM,RALA,PARVB
GO_POSITIVE_REGULATION_OF_EPITHELIAL_CELL_APOPTOTIC_PROCESS	0.495245	1.17924	0.253968	0.826997	24	18	PPARGC1A,GPER,BMP4,AGER,TIA1,COL18A1,GSN,PRKCI,CD40,EIF2S1,XBP1,IL6,THBS1,SORT1,CAPN10,ANO6,AKR1C3,PIAS4
GO_REGULATION_OF_BMP_SIGNALING_PATHWAY	-0.252598	-0.936437	0.555556	0.827169	77	44	FZD1,CAV1,HIPK2,ACVR2A,C10orf54,NEO1,ITGA3,BMP4,ENG,CTDSPL2,SMAD6,TRIM33,MSX2,PCSK6,LEMD3,XIAP,DKK1,CHRDL1,GATA4,SULF1,SMAD2,ABL1,BMPR2,SPG20,FKBP8,RBPJ,SKI,FOXD1,MSX1,SMAD7,PPM1A,SMURF1,TWSG1,ILK,CYR61,FBN1,FBXL15,GATA6,FSTL3,UBE2O,HES1,SMAD4,HTRA1,NOTCH1
GO_LYSOSOME_LOCALIZATION	-0.334066	-0.936411	0.529412	0.827258	23	16	RAB34,HDAC6,LAMTOR1,VPS33A,LAT,PIK3CG,RASGRP1,VPS33B,GATA2,S100A13,NR4A3,PIK3CD,LYN,TMEM106B,SNAP23,MILR1
GO_PYRIMIDINE_CONTAINING_COMPOUND_METABOLIC_PROCESS	0.391843	1.17785	0.183099	0.827843	79	56	CPS1,UPRT,NT5M,TYMP,NEIL1,DHODH,NT5E,PRPS1,UMPS,NT5C,THTPA,UNG,OGG1,TK2,APOBEC3F,NTHL1,DUT,NME4,CAD,SMUG1,TYMS,SHMT1,CMPK2,TPK1,DPYD,NME3,CTPS2,TK1,NME7,NT5C3,UCK2,APOBEC3G,RRM1,MBD4,TET2,MAPK1,DCTD,DCK,DTYMK,ENTPD4,UCKL1,CMPK1,AK3,UPP1,APOBEC3C,UCK1,TBPL1,ERH,MTOR,NME1,TDG,CDA,NME6,ACPP,SLC19A2,NEIL2
GO_POSITIVE_REGULATION_OF_FATTY_ACID_METABOLIC_PROCESS	0.487296	1.17776	0.260274	0.828163	33	18	PPARGC1A,MLXIPL,IRS1,MLYCD,PTGS2,ANXA1,NR1H3,PLA2G4A,AKT2,HNF4A,MAPK9,NR1H2,CPT1A,PPARG,SLC45A3,PPARA,NR4A3,IRS2
GO_POSITIVE_REGULATION_OF_INTERLEUKIN_1_BETA_PRODUCTION	-0.294914	-0.809094	0.684211	0.828332	30	19	CASP1,IFI16,JAK2,PYCARD,HMGB1,NOD1,LGALS9,CARD8,NLRP2,SMAD3,P2RX7,GSDMD,IFNAR1,HSPB1,TRIM16,PANX1,ISL1,NLRP1,AIM2
GO_NUCLEAR_TRANSCRIBED_MRNA_CATABOLIC_PROCESS_EXONUCLEOLYTIC	-0.263446	-0.807983	0.827586	0.830003	31	30	EXOSC2,DCP1B,EXOSC9,CNOT8,DCPS,EXOSC8,LSM5,DIS3L2,EXOSC3,LSM6,DDX6,NT5C3L,EXOSC5,EDC4,POLR2G,LSM4,CNOT6,EXOSC1,CNOT7,DCP2,EXOSC7,EDC3,LSM1,LSM3,EXOSC4,DCP1A,LSM7,LSM2,DIS3,PATL1
GO_HEXOSE_CATABOLIC_PROCESS	0.411739	1.17716	0.253012	0.830584	49	35	HK2,GALE,DAK,GALT,ENO3,GLYCTK,ALDOA,FUT10,PFKL,KHK,FUT1,FUT8,GAPDH,PFKFB4,TPI1,FUT2,ENO1,PFKP,PGAM1,GPI,ALDH1A1,FUT9,PGM1,GALK1,PGK1,LRP5,HK1,FUT4,ENO2,PGM2,GLB1,ALDOC,BAD,PFKFB3,PFKFB2
GO_GASTRULATION	0.351455	1.17819	0.209302	0.831511	155	108	SOX2,LAMA3,ITGB3,INHBA,ITGA7,EYA2,VANGL2,TBX6,MKKS,LEF1,TGFBR2,AMOT,ARFRP1,FAM48A,MEGF8,ITGB4,RTF1,NPHP3,ITGB2,HMGA2,ACVR2A,RNF2,COL7A1,CTNNB1,CDC73,KDM6A,WNT11,SMAD1,ITGA2,FGFR2,LEO1,ITGA3,BMP4,HIRA,CUL3,EPHA2,DLD,PPAP2B,FN1,DVL1,MMP15,DUSP4,LAMB1,COL6A1,NF2,EXOC4,RIC8A,WNT3,BMP7,ITGB5,NANOG,SMAD3,GPI,SIX2,EYA1,DKK1,COL8A1,FOXA2,LRP5,LDB1,COL12A1,SMAD2,GNB2L1,BMPR1A,BMPR2,CTR9,ITGB1,PRKAR1A,DVL2…
GO_SIGNAL_PEPTIDE_PROCESSING	-0.341274	-0.934778	0.628571	0.832075	25	17	IMMP2L,GAS6,SPPL2B,SEC11C,SPPL2A,SPCS3,PROS1,SPCS2,PCSK5,SPCS1,CLN5,SEC11A,SPPL3,FURIN,HM13,BGLAP,IMMP1L
GO_NEGATIVE_REGULATION_OF_RECEPTOR_ACTIVITY	0.441401	1.17672	0.238095	0.832561	29	23	PPARGC1A,LYNX1,CLIC2,PKD2,HEYL,ZFYVE28,CALM3,CBLC,ZGPAT,CALM2,FKBP1A,CALM1,GPRC5A,SNX6,PSEN1,SRI,SOCS4,GSTO1,MED13,HFE,ERRFI1,FKBP1B,PCSK9
GO_LIPID_CATABOLIC_PROCESS	0.330474	1.17666	0.177778	0.832952	247	158	CYP26B1,CYP4F12,ENPP2,CYP4F3,PLCD4,LIPE,CPS1,PLCB4,ECI2,ALDH3A2,FAAH,PLA2G4B,CPT2,MMAA,SLC27A4,BDH2,SMPDL3A,ACAD9,CROT,AMACR,TRERF1,LPIN3,CRAT,ACAD11,PLA2G6,ACADSB,ACADS,ABCD3,PLB1,PLD6,GPCPD1,CEL,PLCH2,PLA2G16,ECH1,ACAD8,PLCG1,SNX17,PEX7,CPT1B,DAGLA,ACADM,HADH,NEU3,PNPLA4,PLCG2,PLCD1,HRASLS2,NAGA,MGLL,SLC27A2,SCARB1,HSD17B4,SESN2,PLA2G4A,CYP1B1,ACAA1,DDHD1,ECI1,PLCB3,NUDT19,PLCD3,TBL1XR1,GBA,PLB…
GO_NEGATIVE_REGULATION_OF_STAT_CASCADE	-0.33012	-0.934209	0.555556	0.833509	44	18	FLRT3,CAV1,HNF4A,NF2,HGS,PPP2R1A,LEPROT,SOCS4,INPP5F,SOCS3,PPP2CA,PTPN2,RTN4R,PIBF1,RTN4RL2,SOCS7,RTN4RL1,PODNL1
GO_VACUOLAR_TRANSPORT	-0.205224	-0.933908	0.727273	0.834338	253	224	ADRB2,EHD3,WASH1,RASSF9,CORO1A,ARFRP1,SNAPIN,KIAA1033,ERC1,CDX2,VPS13A,CCDC132,AP4M1,ANXA8,FAM109A,SPTBN5,VPS52,ABCA1,COMMD1,ARSB,SGSM2,ARL4C,CHMP6,VPS36,SNX17,ZFYVE16,ALMS1,RAB6B,HOOK2,NAGPA,RAB11FIP3,KIAA0196,DCTN1,SDCCAG3,HGSNAT,MICALL2,PIK3R4,SNF8,SORL1,ANKFY1,RAB13,TGFBRAP1,TBC1D5,NEDD4,GNPTAB,CORO7,CHMP1B,STX16,VTA1,CHMP1A,SNX4,EMP2,VPS35,VPS28,SGSM3,RAB7L1,KLHL20,RHOB,SNX33,KIAA1432,MTM1,C…
GO_PROTEIN_K11_LINKED_UBIQUITINATION	-0.323687	-0.933754	0.5	0.834853	27	25	UBE2D4,ANAPC4,CDC16,ANAPC2,UBE2E2,UBE2A,ANAPC1,CDC27,ANAPC5,UBE2E3,ANAPC7,RNF4,UBE2D3,CDC23,UBE2L3,ANAPC13,UBE2T,ANAPC10,UBE2W,FZR1,CDC26,UBE2H,UBE2S,UBE2C,UBE2B
GO_WATER_HOMEOSTASIS	0.400752	1.17474	0.227848	0.836163	70	35	CYP26B1,PRKAR2A,CYP4F12,TMEM79,ABCA12,ALOXE3,MYO5B,SFN,ANXA7,ADCY6,CLDN1,AQP1,GBA,SCNN1A,HAS2,ADCY3,RAB11FIP2,ADCY7,AQP5,PRKAR2B,HYAL2,NEDD4L,C1orf172,PRKAR1A,SRF,KRT16,RAB11A,GRHL3,WFS1,ADCY9,PRKACA,CLDN4,AQP3,PRKACB,SLC6A12
GO_INTEGRIN_MEDIATED_SIGNALING_PATHWAY	0.393321	1.17471	0.22973	0.836376	82	54	ITGB3,ITGAX,ITGA10,ITGA7,ITGB6,LAMA5,ITGB4,ITGAE,MYH9,ITGB2,SYK,ITGA6,ADAMTS13,CCM2,ITGA1,ITGA2,ADAM15,RCC2,FERMT3,PTK2B,ITGA3,DOCK1,CUL3,FUT8,NEDD9,CTGF,ITGB7,ITGB5,TEC,LAT,PRKD1,PTPN11,ITGB1,ADAM9,PTK2,ADAM10,SEMA7A,DST,ITGAV,TXK,SRC,FERMT2,ITGB1BP1,CD47,ZYX,ILK,DAB2,ITGA5,ZNF304,ERBB2IP,ITGB8,ADAM11,CEACAM1,ADAMTS1
GO_REGULATION_OF_MUSCLE_CELL_APOPTOTIC_PROCESS	-0.252545	-0.803503	0.862069	0.836386	43	27	CAV1,IL12A,LTK,NOL3,JAK2,SIRT5,PTK2B,RAPGEF3,APOPT1,BMP7,ARRB2,ARRB1,NRG1,GSK3B,PDPK1,SIRT1,BNIP3,LRP6,ILK,BAG3,HMGCR,HMOX1,EDN1,PDCD4,C12orf5,CAMK2D,ZC3H12A
GO_REGULATED_EXOCYTOSIS	0.350622	1.17339	0.241379	0.837014	224	134	SYT12,RAB31,ITGB3,CADPS2,PCLO,SEPP1,DOC2A,SYT8,CORO1A,ECM1,SERPINE1,SYTL3,SYTL1,TMEM79,SNAPIN,TGFB3,CFD,SYTL5,RIMS3,UNC13B,SYK,SYTL2,PHACTR2,ALDOA,PDGFB,SERPING1,RPH3AL,LPHN1,ABCA12,EPB49,DNAJC5,STEAP2,CALM3,SEPT5,PPP3CB,GAS6,CYB5R1,CALM2,STX2,FN1,PROS1,FAM3C,FLNA,UNC13D,ACTN4,SNAP25,SYT1,TGFB2,ACTN1,TRIM9,SYT17,VAMP7,RAB11FIP1,SCRIB,APP,WDR1,PECAM1,CALM1,STXBP2,LAT,RAB11FIP2,PIK3CG,RIMS1,P2RX7,V…
GO_POSITIVE_REGULATION_OF_LIPID_BIOSYNTHETIC_PROCESS	0.413586	1.17443	0.2625	0.837809	66	37	PPARGC1A,DGAT2,MLXIPL,ZP3,NT5E,SREBF1,PLA2G6,PRKAA1,PTGS2,ANXA1,SMPD2,NR1H3,CREBL2,SCARB1,PLA2G4A,ACSL3,HNF4A,AKT1,APOE,ABHD6,CREB1,MAPK9,XBP1,NR1H2,TNFRSF1A,GNB2L1,GPAM,PRKCD,SLC45A3,LDLR,MTOR,CYR61,CTDNEP1,NSMAF,POR,NR1D1,TNF
GO_NEGATIVE_REGULATION_OF_MUSCLE_TISSUE_DEVELOPMENT	0.455636	1.17557	0.275362	0.837902	36	22	BMP2,GJA1,LEF1,TGFBR2,MAPK11,CAPN3,BMP4,LUC7L,IGFBP5,DKK1,SOX15,SAV1,TP73,USP2,CSDA,GSK3A,CTDP1,TSC22D3,USP19,TGFB1,SIRT2,SIX4
GO_REGULATION_OF_DOUBLE_STRAND_BREAK_REPAIR_VIA_HOMOLOGOUS_RECOMBINATION	-0.301778	-0.802207	0.692308	0.83796	19	15	RTEL1,RAD51AP1,RAD51,HELB,RPA2,KIAA0146,POLQ,PPP4C,SIRT6,KDM1A,PPP4R2,FIGNL1,FBXO18,CHEK1,TERF2IP
GO_NEUROEPITHELIAL_CELL_DIFFERENTIATION	0.417282	1.17311	0.293333	0.838597	63	39	SLITRK6,BMP2,LEF1,MCOLN3,FAM20C,TMC1,GLI3,DLX3,B9D1,MYO7A,STRC,HPS6,JAG2,PDZD7,WNT11,MYO5A,SOX4,USP13,PLS3,PAFAH1B1,SCRIB,CDH2,C10orf11,SOD1,RAB27A,WDPCP,RBPJ,SLC9A3R1,BCCIP,RAC1,MREG,HPS4,BCL2,JAG1,SLC4A7,SEC24B,HES1,NOTCH1,EDNRB
GO_PHOSPHATIDYLSERINE_METABOLIC_PROCESS	-0.300496	-0.801721	0.787879	0.838812	28	17	PLA2G4B,LPCAT3,MBOAT1,PLA2G16,PLSCR1,SLC27A1,SERINC2,PLA2G4A,PLA2G12A,ABHD12,PTDSS1,LPCAT4,PTDSS2,SERINC3,SERINC1,SERINC5,PLA2G1B
GO_PROTEIN_DEALKYLATION	-0.241113	-0.800317	0.764706	0.840401	29	25	ARID5B,KDM4D,HSF4,C14orf169,KDM6A,ALKBH4,KDM4C,KDM3B,KDM5B,KDM5A,JMJD1C,KDM5C,KDM5D,PHF2,KDM4B,PHF8,KDM2B,KDM4A,KDM2A,KDM1A,KDM6B,KDM3A,JHDM1D,UBE2B,JMJD6
GO_NEGATIVE_REGULATION_OF_TYPE_I_INTERFERON_PRODUCTION	-0.244407	-0.800224	0.777778	0.840593	40	34	DHX58,DDX58,HERC5,PYCARD,NMI,NLRC5,ISG15,MAVS,TRAIP,RNF135,IRF3,TRIM25,UBE2L6,IKBKE,PPM1B,PIN1,TRAF3IP1,RNF216,TRAF3,UBA7,UBB,ITCH,OTUD5,TAX1BP1,UBA52,RPS27A,CYLD,TBK1,IFIH1,PCBP2,REL,RELB,TNFAIP3,NLRX1
GO_REGULATION_OF_HORMONE_LEVELS	0.315286	1.16932	0.141304	0.840681	478	253	PTGS1,ITPR1,UCP2,CYP26B1,PPARGC1A,SLC25A4,ILDR1,BMP2,TACR1,PCLO,SLC16A2,GJA1,INHBA,DHRS2,IL11,GPER,DGAT2,CRYM,VSNL1,HMGN3,DHRS4,STARD5,FDXR,SREBF1,HSD17B1,AKR1C2,TRERF1,GIPR,RDH5,ALDH1A2,PASK,GLUL,PLA2G6,IRS1,EFNA5,RDH10,FZD4,C1QTNF3,PLB1,JAK2,DUOXA1,TCF7L2,CACNA1H,BCMO1,HSD17B8,ENPEP,PLEKHA1,ALDH1A3,TRPM4,SYBU,ARHGEF7,DUOX2,RAB11FIP3,HADH,SULT1A1,PNPLA4,MYO5A,LTBP4,KLK6,ANXA1,SOX4,PFKL,CDK16,ENS…
GO_REGULATION_OF_CALCIUM_ION_IMPORT	0.407438	1.17147	0.2	0.840792	103	59	NTSR1,AKAP6,CLIC2,ANK2,HAP1,GPER,CORO1A,KIAA1199,PKD2,ZP3,CAPN3,CASK,PDGFB,PLCG1,CTNNB1,TRPC1,MYO5A,CALM3,PTK2B,HOMER1,LGALS3,CALM2,JPH1,SEPN1,BAX,CYBA,PRKCE,ATG5,FKBP1A,SLC30A1,JPH3,CALM1,STC1,BDKRB1,EDNRA,ATP1A2,THY1,PRKD1,PAWR,HTT,ABL1,F2R,SRI,PDPK1,PTPN6,DIAPH1,ASPH,UBASH3B,GSTO1,TRIM27,LYN,JPH2,PRKACA,CAMK2D,TGFB1,PDE4D,TRPV3,FKBP1B,CCL2
GO_ACTIN_FILAMENT_BASED_MOVEMENT	0.407748	1.17261	0.216216	0.840867	93	48	VIL1,GJA1,ANK2,KCNH2,GJA5,WIPF1,SNTA1,TNNT3,TNNT1,MYO1B,MYH9,FRMD6,MYO7A,GPD1L,MYH10,NUP155,MYO5A,TNNI2,TNNC1,TPM1,TPM2,EMP2,TPM3,ACTN4,SYNE2,CACNA2D1,FNBP1L,PKP2,PARVA,ROCK1,TPM4,NEDD4L,WASL,MYH14,MYO6,WIPF2,MYL6,SLC9A1,KIAA1598,MYO1E,WASF2,SUN2,EPB41L5,MYO9B,CAMK2D,TNNT2,TCAP,VIM
GO_TOR_SIGNALING	-0.295346	-0.799701	0.775	0.840945	16	15	PRR5L,CCDC88A,RPTOR,EIF4EBP2,LARP1,EIF4EBP1,GATA3,DISC1,RPS6KB1,RPS6,RICTOR,MTOR,FLCN,PINK1,FNIP1
GO_POSITIVE_REGULATION_OF_BINDING	-0.228801	-0.931397	0.75	0.840968	127	100	BMP2,CLIC2,LRRK2,CAV1,HIPK2,MFNG,KAT2A,LFNG,KDM4D,KAT2B,JAK2,HMGA2,TCF7L2,TIRAP,NRP1,ARHGEF7,SPAG8,ITGA2,CALM3,HMGB1,FLOT1,ANXA2,ERCC2,BMP4,USP33,PKD1,CALM2,RAPGEF3,PARP1,TIAM1,S100A10,PLK2,FKBP1A,EDF1,ZNF268,ENO1,RAPGEF2,TGFB2,TRIM6,MEN1,CAPRIN2,TXN,AMFR,GNL3L,CALM1,CRBN,AKTIP,STK4,ARRB1,PARK7,TRAF6,CTHRC1,ACD,RAN,ADD1,MED25,ABL1,PACS1,PINX1,CDK5,CTBP2,TRIB3,TRAF4,TMEM173,GSK3B,RFNG,PLXND1,CDK9,…
GO_POSITIVE_REGULATION_OF_CELL_CYCLE	-0.20448	-0.931137	0.666667	0.841392	332	263	SETMAR,SMARCD3,CITED2,TERF1,PLAGL1,GPER,CCND2,LEF1,GDPD5,PKD2,MLXIPL,ANKRD32,PBX1,CCND1,BRCA2,E2F1,CDC7,PGGT1B,CNOT8,SFPQ,HMGA2,H2AFY,E2F7,PDGFB,OR2A4,PCNA,PIDD,CDC45,BRCA1,CDK4,WIZ,KIAA1967,CDC6,SFN,PLRG1,TFDP1,CENPV,TFDP2,ROCK2,TRIM21,ANXA1,SOX4,FGFR2,RCC2,RANBP1,CCNT2,FNTB,ZNF385A,GEN1,XRCC3,PCBP4,AURKB,APEX1,PKD1,RB1,CUL3,SVIL,CRADD,PRKCA,C2orf29,PLK3,FOXA1,CDK10,TGM1,MSX2,BAX,CCNY,CAST,MDM4,…
GO_REGULATION_OF_T_CELL_MEDIATED_IMMUNITY	-0.231828	-0.798626	0.774194	0.842147	52	32	IL7R,ZP3,IL12A,MAP3K7,TRPM4,STX7,C10orf54,HMGB1,RSAD2,PPP3CB,FADD,DUSP22,AGER,PVRL2,PRKCZ,FZD5,TRAF6,RIPK3,P2RX7,HSPD1,GATA3,PVR,TRAF2,MALT1,HFE,IL20RB,HLA-E,B2M,ZBTB1,HLA-A,CEACAM1,IL23A
GO_REGULATION_OF_TUMOR_NECROSIS_FACTOR_MEDIATED_SIGNALING_PATHWAY	-0.262846	-0.930878	0.681818	0.842287	50	40	CASP8,CLIP3,SYK,NOL3,PYCARD,RBCK1,TRADD,TRAIP,GAS6,CPNE1,IKBKB,SPHK1,ZNF675,RNF31,RFFL,RIPK1,UBB,HSPA1A,TNFRSF1A,GNB2L1,SHARPIN,GSTP1,TAX1BP1,UBA52,PELI3,BIRC2,HIPK1,RPS27A,CYLD,TRAF2,PTPN2,CHUK,FAM105B,F2RL1,HSPA1B,PIAS4,TNF,TNFAIP3,IKBKG,BIRC3
GO_DNA_REPAIR	0.309487	1.17117	0.09	0.842331	480	431	SETMAR,EXO1,PRMT6,HIST1H4I,POLE2,BRIP1,APBB1,EYA2,GINS2,DCLRE1A,MSH5,MUTYH,RPS27L,CDC14B,UBE2I,DMAP1,POLA1,NEIL1,RTEL1,DTL,GTF2H2C,ANKRD32,BRCA2,CLSPN,DDB2,MSH3,BRCC3,ATRIP,ALKBH3,MUM1,EEPD1,CDC7,GTF2H2,FANCL,PARP9,C19orf40,TTC5,CEP164,FAM175A,UNG,KDM4D,RAD54L,GINS4,POLE,OGG1,BLM,ESCO2,LOC100133315,SHPRH,RAD51AP1,HIST1H4J,SUPT16H,FANCI,POLR2K,POLM,XPC,GTF2H3,COPS7A,RIF1,PARP3,UHRF1,SFPQ,HMGA2,POL…
GO_SENSORY_ORGAN_MORPHOGENESIS	0.337147	1.1699	0.232558	0.843466	239	141	SLITRK6,CYP26B1,TSPAN12,SIX1,KRT13,ZEB1,SHROOM2,RARB,VANGL2,NKD1,FZD2,PVRL3,STRA6,FSCN2,MEIS1,HIPK2,PTN,GLI2,GLI3,PPP2R3A,MYO7A,STRC,DLX5,PDZD7,CDON,OTX1,HDAC2,NRP1,ALDH1A3,CTNNB1,GDF11,BBS4,EPHB2,FGFR2,AGTPBP1,IFT122,PVRL1,RING1,FZD6,BMP4,SPRY2,LRIG3,EPHA2,TDRD7,ABR,MAFB,CEP290,PHACTR4,DVL1,BAX,SP3,HDAC1,FZD3,CELSR1,MAN2A1,NKX3-2,LRIG1,PTK7,NIPBL,SCRIB,FZD5,MAPK1,BMP7,BCR,PRKCI,WDR19,NAGLU,BCAR3…
GO_ORGANOPHOSPHATE_ESTER_TRANSPORT	0.362037	1.16968	0.236111	0.844509	89	63	GJA1,ATP8A1,ABCA4,ATP8B3,SLC35B4,APOC1,PITPNM3,SLC37A2,ABCA2,G6PC3,ATP9B,ABCA1,SLC25A19,ATP9A,SLMO1,OSBPL5,ABCA12,ATP10D,SLC35B3,PITPNC1,GLTPD1,SCARB1,SLC35E3,PITPNA,ABCA7,SLC35A1,SLC25A36,SLC35C2,OSBPL8,KCNN4,SLC35C1,SLC25A23,ATP10A,APOE,ATP8B2,P2RX7,SLC25A24,SLC35B2,ATP11B,PCTP,ATP11A,SLC35B1,PITPNB,PRELID1,PITPNM1,SLC25A6,ATP11C,SLC35D2,SCP2,SLC37A3,PRELID2,SLC25A42,ATP8B1,TRIAP1,TMEM30A,SLC25…
GO_POSITIVE_REGULATION_OF_ESTABLISHMENT_OF_PROTEIN_LOCALIZATION	-0.195983	-0.929852	1	0.844878	514	361	AKAP6,VIL1,CASP8,GLS2,GJA1,EDAR,APBB1,ITGAX,WNK3,ZDHHC8,GPER,C8orf4,CASP1,CDKL2,RBPMS,ATPBD4,ZBED3,DMAP1,DDX58,VSNL1,KIAA1199,MFF,IL18R1,SULF2,E2F1,SCAMP5,CLIP3,TGFB3,KAT2A,MAPK11,GLI3,GIPR,HTRA2,GLUL,PLA2G6,SMCR7,SYK,C5,C1QTNF3,JAK2,PCM1,PYCARD,TCF7L2,ABLIM3,DTWD2,PRKCQ,RBCK1,SLMO1,FAM115C,BRCA1,RLTPR,PTGS2,RPH3AL,NKD2,TRPM4,OSCP1,VTCN1,MAVS,RUVBL1,AZI1,SFN,CCT2,MICALL2,TFDP1,IL17RA,SORL1,DYNLL2…
GO_RESPONSE_TO_PROSTAGLANDIN	-0.29501	-0.796127	0.75	0.845191	34	18	AKR1C2,PRKAA1,YY2,ADCY6,FN1,PRKCE,AKT1,GNB1,ACACA,TNC,PRKAA2,PTGER2,PTGER4,PPARG,TGFBR3,EDN1,AKR1C3,ADAMTS1
GO_OXIDATIVE_PHOSPHORYLATION	-0.193093	-0.79586	0.9	0.845543	84	76	TAZ,C11orf83,CHCHD10,NDUFV3,MSH2,UQCRC1,ATP5D,NDUFB6,SDHC,NDUFA13,NDUFB10,DLD,NDUFB1,NDUFA12,UQCRQ,AK2,NDUFA7,NDUFB8,NDUFA11,NDUFB7,NDUFB11,COX15,GBAS,NDUFA8,PMPCB,ATP5C1,NDUFS2,NDUFV1,COX5A,NDUFA4,NDUFB2,NDUFV2,FXN,NDUFS1,NDUFA3,CYC1,NDUFS5,COX6C,NDUFB4,UQCRB,COX5B,NDUFS4,NDUFA9,COQ9,UQCR11,SURF1,COX7C,NDUFA6,COX6B1,UQCR10,NDUFB9,NDUFA2,UQCRFS1,UQCRH,NDUFB5,NDUFS8,COX6A1,NDUFAF1,COX4I1,MECP2,COX…
GO_EPIDERMAL_GROWTH_FACTOR_RECEPTOR_SIGNALING_PATHWAY	-0.213892	-0.795831	0.944444	0.845575	55	48	VIL1,FAM83A,FAM59A,PLCG1,FAM83B,KRAS,DGKD,RPS6KA5,PTK2B,PXN,RASSF2,HRAS,SHC3,EPS8,AREG,PLCE1,HBEGF,EREG,EGFR,SHC1,PTPN11,CSK,CBL,PIK3R1,IQGAP1,ABL1,SOS1,PDPK1,PAG1,PTK2,PIK3CA,GRB2,PIK3C2A,SRC,SOX9,CAMLG,NRAS,ADAM17,GRB7,EPS15,GAB1,KIF16B,BTC,ERBB2IP,REPS2,FES,TGFB1,ARF4
GO_ESTABLISHMENT_OF_CELL_POLARITY	-0.249785	-0.929258	0.625	0.846421	88	70	CYP26B1,FERMT1,AMOT,MAP1B,MYH9,BRSK1,DOCK7,NEK3,CLASP1,LLGL1,CDK5RAP2,ARF6,SPRY2,FBF1,PKD1,FRMD4A,DYNLT1,EZR,KIF26B,MYO18A,PAFAH1B1,AMOTL1,PTK7,BRSK2,PRKCZ,SCRIB,RAB10,SDCCAG8,PRKCI,ZW10,LLGL2,RAB11FIP2,SIPA1L3,EYA1,FOXJ1,FGF13,NUMA1,GPSM2,MAP4,HTT,ARHGEF11,FSCN1,GSK3B,WDR81,PTK2,SLC9A3R1,PARD3,UST,WEE1,MPP7,WDR43,WWC1,MPP5,RICTOR,SNX27,FRMD4B,ARHGEF2,RAP2A,CYTH3,MARK2,STK11,GOLPH3,SPAG5,GBF1,HES…
GO_MULTI_MULTICELLULAR_ORGANISM_PROCESS	0.349588	1.17024	0.193182	0.846912	213	120	STOX2,UCP2,PLAU,ADRB2,THBD,OOEP,TACR1,UPRT,PLA2G4B,TGFBR2,DHODH,VDR,TGFB3,UMPS,IL11RA,PLA2G6,FAS,NPPA,PAM,SPHK2,ACVR2A,EPN1,PTGS2,CAD,EPOR,HPGD,ITGA2,BYSL,HSD11B2,ITGA3,TFCP2L1,PLA2G4A,PTHLH,EMP2,TK1,FOS,SPP1,SP3,UBE2A,FOSB,LGALS9,STAT5B,COMT,SPHK1,MEN1,STC2,AKT1,DEDD,ACSL4,CTSL2,SERPINE2,STC1,ADCY7,IGFBP5,EDNRA,PCSK5,PAPPA,NRK,MAPT,PSG6,SOD1,ADRA2C,DSG2,FOSL1,CTSB,BSG,RXRA,BMPR2,B4GALT1,DAZAP1,I…
GO_CELL_MORPHOGENESIS_INVOLVED_IN_DIFFERENTIATION	0.312731	1.16773	0.161616	0.847455	513	313	SLITRK6,PLXNB3,SNAI2,ITGB3,BMP2,FLRT3,MAP2,APBB1,BAI1,ULK2,AMIGO1,BASP1,ISL2,VANGL2,ARHGEF26,UNC5A,SRCIN1,ETV1,EPHA4,LEF1,ATL1,LAMA5,SEMA4F,FGFRL1,GLI2,HEYL,GLI3,BCL11B,TCTN1,MAP1B,EFNA5,MYH9,FEZ1,FRMD6,FZD4,SPTBN5,APBB2,MYO7A,KLF7,BRSK1,DOCK7,STRC,HMGA2,LRFN3,UNC5B,ISPD,DLX5,PDZD7,PRKCQ,FYN,L1CAM,USP9X,NRP1,NTNG2,SPG11,KRAS,PAK1,CTNNB1,NBEAL2,NEO1,VASP,CNP,S100A4,MYH10,EGR2,WNT11,MICALL2,LAMB2,E…
GO_NEGATIVE_REGULATION_OF_CYSTEINE_TYPE_ENDOPEPTIDASE_ACTIVITY	-0.207901	-0.793888	0.913043	0.84838	88	67	VIL1,CASP8,LEF1,IFI16,MICAL1,NOL3,PIH1D1,LAMP3,SFN,GPX1,IFI6,GAS6,MKL1,NLE1,SH3RF1,AQP1,RNF34,AKT2,YWHAE,RPS6KA3,PRDX5,AKT1,MDM2,MAP2K5,XIAP,ARRB2,ARRB1,PARK7,RFFL,GPI,CD44,NGFRAP1,WNT9A,HTT,CSNK2A1,PAK2,USP47,PRDX3,DDX3X,VEGFA,EP300,DNAJA3,BIRC2,IL6,THBS1,SERPINB9,SRC,PCID2,BCL2L12,TRIAP1,KLF4,RPS6KA1,RAF1,IGBP1,DNAJB6,TNFAIP8,DHCR24,CRYAB,POR,CDKN2D,BIRC5,ARL6IP1,FNIP1,PLAUR,SIAH2,HERPUD1,BIRC3
GO_REGULATION_OF_ANION_TRANSMEMBRANE_TRANSPORT	-0.254842	-0.793429	0.7	0.84852	30	22	CLCN4,FAM115C,GPR89A,ANO9,AKT2,GRK6,CLCN2,CLCN3,AKT1,CLCN6,RIPK1,VDAC3,VDAC1,ANO1,FAM115A,THBS1,MTOR,ANO6,IRS2,CLCN5,VDAC2,CLCN7
GO_PLACENTA_DEVELOPMENT	-0.18255	-0.79341	1	0.848552	138	108	STOX2,CASP8,LEF1,PKD2,VDR,GJB5,CDX2,DLX3,OVOL2,E2F7,PDGFB,KRT8,PTGS2,MDFI,EPOR,PLCD1,FGFR2,ADA,PLA2G4A,PKD1,PLCD3,SPP1,SP3,ETNK2,HEY1,MEN1,ZFP36L1,KRT19,STC2,FZD5,AKT1,MAPK1,ARNT,FBXW8,DEDD,GJB3,E2F8,CTSL2,NCOA1,STC1,STK4,EGFR,SOD1,CDKN1C,FOSL1,CTSB,BPTF,BSG,RXRA,BMPR2,CEBPA,DAZAP1,TFEB,PHLDA2,RBPJ,PTK2,PRDM1,HIF1A,SENP2,CSF2,TRIM28,HSF1,PLK4,MAPK14,NR2F2,CCNF,ARID1A,GATA2,PRDX3,PPARG,EGLN1,BIRC2…
GO_REGULATION_OF_MYOTUBE_DIFFERENTIATION	-0.302421	-0.928266	0.416667	0.849574	55	33	CYP26B1,NFATC2,THRA,FLOT1,BHLHA15,FBXO22,SIK1,HDAC1,IL4R,FLT3LG,NLN,EHD2,SHOX2,CEACAM5,XBP1,HDAC4,CFLAR,MAPK14,HDAC3,BCL2,MAML1,EHD1,NOV,MTOR,BHLHE41,DMPK,MMP14,RBM38,HDAC5,DAXX,HDAC9,NOTCH1,GDF15
GO_OLFACTORY_LOBE_DEVELOPMENT	-0.301813	-0.928003	0.59375	0.850244	36	19	LRRK2,DLX2,AGTPBP1,ROBO1,OGDH,KIF14,ATF5,SLIT2,SEMA3A,FEZF1,RPGRIP1L,SEMA7A,CHD7,SKI,RAC1,SRF,EXT1,EFNA2,ID2
GO_POSITIVE_REGULATION_OF_AUTOPHAGY	-0.198423	-0.792026	0.954545	0.850266	75	65	ADRB2,LRRK2,PIP4K2A,PRKAA1,TP53INP2,TRIM21,LRSAM1,TBC1D5,PIM2,NOD1,SH3BP4,AGER,SVIP,TRIM22,GBA,ATG5,PLK2,LARP1,TPCN1,PIP4K2B,TP53INP1,PIP4K2C,MTDH,BNIP3L,RAB3GAP2,RAB3GAP1,PARK7,MID2,PRKAA2,FOXO1,MAPK3,XBP1,TFEB,PIK3CB,RAB12,TRIM8,HIF1A,SIRT1,EIF2AK4,RALB,PAFAH1B2,TRIM65,BNIP3,WDFY3,BECN1,AMBRA1,UVRAG,SPTLC1,SPTLC2,ATG7,TBK1,WAC,TMEM59,SCOC,ULK1,FLCN,BAD,STK11,PINK1,RIPK2,SUPT5H,ATG14,SQSTM1,EPM2…
GO_NEGATIVE_REGULATION_OF_PROTEIN_MATURATION	-0.291369	-0.790104	0.857143	0.852605	35	21	LRRK2,C4BPB,SERPINE1,NOL3,CD46,SERPING1,GLG1,MDM2,XIAP,SERPINE2,SNX12,BIRC2,THBS1,BCL2L12,CD55,TMEM59,BIRC5,PPP1R15A,CHAC1,SUSD4,BIRC3
GO_PHOSPHATIDYLINOSITOL_3_KINASE_SIGNALING	-0.271946	-0.789678	0.709677	0.853117	25	18	IRS1,LTK,PLEKHA1,PIK3R2,C1QBP,TYRO3,ERBB2,PIK3CG,XBP1,PIK3R1,PIK3CB,GATA3,IGF1R,NF1,PIK3CD,ERBB3,EDN1,SIRT2
GO_POSITIVE_REGULATION_OF_KINASE_ACTIVITY	-0.191009	-0.926791	1	0.853164	482	338	ADRB2,PRKAR2A,ITGB3,BMP2,AFAP1L2,PDE5A,C21orf7,VANGL2,CCND2,LRRK2,SRCIN1,KITLG,EPHA4,TGFBR2,MST1R,MAP2K6,KIAA1199,PKD2,DUSP6,CAMKK1,ZP3,CCND1,CLSPN,CD74,TGFB3,DBNL,TNFRSF11A,MAPK11,DUSP19,IRS1,EFNA5,MAP3K12,EEF1A2,PRKAA1,CCDC88A,SYK,DOK7,FZD4,MAP4K1,C5,MAP3K7,JAK2,NBN,RPTOR,PDGFB,PIH1D1,PLCG1,LPAR1,MAP3K5,STRADB,KRAS,PAK1,PPP1R9A,TNFSF15,VAV2,CDC6,MDFI,PDGFC,WNT11,PIK3R4,ITGA1,MRE11A,STRADA,PILRB…
GO_REGULATION_OF_SPINDLE_ORGANIZATION	-0.265367	-0.789314	0.71875	0.853175	20	19	PARP3,SENP6,CHMP1B,CHMP1A,PKD1,TPR,VPS4B,PSRC1,CHMP3,CHMP2A,CHMP4B,CHMP4C,PDCD6IP,RNF4,CHMP2B,CHMP5,PLK1,TPX2,BORA
GO_PROTEIN_IMPORT	-0.214047	-0.926541	0.571429	0.853901	155	127	TXNIP,NUP62CL,TGFB3,TOMM40L,SYK,PEX1,JAK2,PEX16,TRPS1,TIMM10,PEX10,PEX26,CTNNB1,PEX7,NUP88,IPO8,NUP155,TMCO6,RANBP1,CHCHD4,TIMM50,NDUFA13,CSE1L,PPP3CA,AFG3L2,PEX3,NUP133,SNX33,C11orf73,RANBP2,RERE,POLA2,PEX5,SAMM50,TGFB2,PML,TPR,PPP1R10,HSP90AA1,TIMM17B,TSC2,ADAR,NOP58,TIMM22,PEX19,DNLZ,NUP188,RANBP6,SNUPN,AKT1,NUP35,MAPK1,IPO9,MCM3AP,ZFYVE9,RBM22,NUP205,APOE,SIX2,RANBP17,IPO5,MAPK3,RAN,PEX14,PIK…
GO_THYMOCYTE_AGGREGATION	-0.238023	-0.788186	0.806452	0.854304	45	32	CD74,GLI3,BCL11B,FAS,JAG2,CDK6,PRKDC,CTNNB1,FADD,MAFB,ATG5,STAT5B,ZFP36L1,FZD5,RIPK3,LIG4,ZFP36L2,ITPKB,SRF,DNAJA3,GATA3,BCL2,FZD7,RPS6,CARD11,ADAM17,STK11,B2M,NKAP,ZBTB1,JMJD6,FZD8
GO_MYELOID_CELL_HOMEOSTASIS	-0.188932	-0.788142	0.888889	0.854352	88	63	L3MBTL3,INHBA,MB,HIPK2,THRA,AMPD3,JAK2,EPB49,PKNOX1,RPS14,MAEA,ANXA1,HMGB1,ERCC2,BMP4,CASP3,RB1,KLF2,MTHFD1,BAX,SP3,AXL,ADAR,ATPIF1,MLL5,ACIN1,GPI,ARID4A,SOD1,ADD1,DYRK3,RPS19,SMAD5,SFXN1,ITPKB,CEBPG,SRF,NCSTN,VEGFA,GATA3,IL6,TGFBR3,FLVCR1,EPAS1,TMOD3,ZFPM1,PTPN2,RPS6,MED1,G6PD,LYN,BCL6,BCL2L11,SLC11A2,HMOX1,DNASE2,BAK1,PRDX1,HOXB6,NFE2L1,SLC25A38,JMJD6,ID2
GO_NEGATIVE_REGULATION_OF_MULTI_ORGANISM_PROCESS	-0.221343	-0.926314	0.714286	0.854594	151	102	DHX58,SPINK5,TARBP2,DAK,ZP3,IFI16,TRIM14,C19orf66,HMGA2,RNASEL,NPR2,APOBEC3F,ISG15,TIRAP,TRIM35,MX1,ZC3HAV1,PARP10,MAVS,VAPA,STAT1,PLSCR1,MRE11A,IFIT1,SP100,TRIM21,RSAD2,TRIM62,ISG20,BST2,TRIM25,ADA,TSPAN6,FAM111A,SIGIRR,VAPB,SLPI,ARHGDIB,HDAC1,PPM1B,APOBEC3D,PML,TFAP4,ILF3,APOBEC3G,TRIM6,MICB,ADAR,C1QBP,IFITM3,SRPK1,IFITM1,CHMP3,PRDX4,TRAF3IP1,GSN,TRIM26,ACVR1C,OASL,TRIM31,MID2,EIF2AK2,IFITM2,IT…
GO_PROTEIN_LOCALIZATION_TO_MITOCHONDRION	-0.206574	-0.787433	0.842105	0.855145	70	63	HK2,LRRK2,MFF,TOMM40L,TIMM8B,GDAP1,TIMM10,MTERFD2,PDE2A,MTX2,IMMP2L,DNM1L,FIS1,DNAJC19,TSPO,MIPEP,CHCHD4,TIMM50,NDUFA13,TOMM34,AFG3L2,BMF,BAX,SAMM50,HSP90AA1,TIMM17B,TIMM22,DNLZ,TIMM13,AKT1,MAPK9,MTX3,TOMM22,TOMM70A,MTCH2,TIMM9,DNAJA1,HK1,MOAP1,HSPA4,SLC25A6,MARCH5,FBXO7,TRNT1,MTX1,TOMM7,MFN2,TOMM40,AIP,BCL2L11,TIMM17A,BAD,PMPCA,TIMM23,PINK1,TIMM44,TOMM20,FXC1,PMAIP1,BID,COX18,BBC3,IMMP1L
GO_BONE_MINERALIZATION	-0.265821	-0.786673	0.764706	0.856153	38	23	BMP2,PTN,ALOX15,AXIN2,PTGS2,DUOX2,WNT11,MINPP1,FGFR2,ERCC2,LGR4,PKDCC,TUFT1,ZBTB40,SBNO2,SBDS,ANO6,KLF10,FBXL15,GPNMB,BGLAP,EIF2AK3,CYP27B1
GO_REGULATION_OF_MRNA_METABOLIC_PROCESS	-0.218413	-0.925398	0.684211	0.856896	118	102	C11orf35,TNRC6B,NANOS1,RBM5,CNOT8,PTCD2,SRSF6,RBM10,PNPT1,ZC3HAV1,DDX5,NCBP1,TRA2B,CDC73,SRSF10,SRSF2,RNF20,ZC3H14,SECISBP2,LEO1,RDBP,PRPF19,SRSF7,TIA1,PABPN1,RBM8A,RBM42,YTHDC1,RBFOX2,HNRNPR,PAPOLA,SYNCRIP,THRAP3,C1QBP,SRPK1,CWC22,SRSF9,ACIN1,HNRNPK,CPSF4,HNRNPA2B1,SNRNP70,NOVA1,HNRNPL,TNRC6C,UHMK1,MAGOH,SNW1,HSPA1A,ZFP36L2,SAFB,RNPS1,PABPC1,SRPK2,RBM15B,TMBIM6,CTR9,DAZAP1,SRSF3,BARD1,RBM4,DHX34…
GO_REGULATION_OF_MITOTIC_CELL_CYCLE	-0.166764	-0.783895	1	0.859502	468	404	SETMAR,SMARCD3,MYO16,SLFN11,AFAP1L2,L3MBTL1,TERF1,PLAGL1,CTC1,CDC14A,RPS27L,CUL9,TTC28,PKD2,ANKRD32,PBX1,CCND1,BRCA2,CLSPN,E2F1,CDC7,CTDSP1,KNTC1,ZNF655,BLM,ANAPC4,FANCI,CNOT8,XPC,PARP3,HMGA2,NEK6,CTDSPL,H2AFY,NAE1,NBN,E2F7,PDGFB,PRKCQ,PCNA,PSMB8,PIDD,CDC45,OBSL1,CDC16,PSMD5,TRIM35,PRKDC,CTNNB1,CDK4,CDC73,CDC6,SFN,BCL2L1,PLRG1,PKMYT1,TFDP1,MSH2,RNF20,MRE11A,TFDP2,MAEA,ANXA1,SOX4,KIF11,RCC2,ZWINT,…
GO_CYTOKINESIS	-0.189224	-0.783744	0.933333	0.85979	84	74	BRCA2,RASA1,MYH9,NEK6,SEPT6,BBS4,RAB11FIP3,KIAA0196,MYH10,BCL2L1,ALKBH4,ROCK2,DIAPH2,SEPT5,TTC19,AURKB,RHOC,RHOB,NEK7,SNX33,KLHL9,KIF23,ACTR3,CEP55,USP8,ACTR2,GTPBP8,LZTS2,MAP9,CHMP4B,SEPT7,ARHGEF11,SPAST,SPTBN1,ZFYVE26,DCTN3,STAMBP,RAB35,SNX18,RAB11FIP4,AHCTF1,CIT,ARL3,SPIRE2,KIF13A,RALB,PIK3C3,KIF4A,IST1,SON,APC,RAB11A,ESPL1,NUSAP1,RHOA,BECN1,ECT2,BIN3,CNTROB,CUL7,ANLN,JTB,INCENP,SNX9,CKAP2,PLK…
GO_PROTEIN_ADP_RIBOSYLATION	-0.305049	-0.78352	0.785714	0.86027	20	15	PARP3,SIRT5,PARP10,PARP4,SIRT3,PARP1,TIPARP,TNKS,SIRT1,PARP2,SIRT6,PARP16,TNKS2,SIRT2,ARF4
GO_ORGANIC_ACID_TRANSPORT	0.331193	1.16479	0.197802	0.86064	261	143	SLC26A10,PLIN2,BDKRB2,NTSR1,GLS2,SLC16A2,SLC7A11,SLC1A1,SLCO2B1,ACACB,SLC7A2,SLC16A13,SLC16A5,CPT2,SLCO3A1,SLC25A13,SLC27A4,SLC25A10,PPFIA4,SLC22A13,SLC6A9,CROT,SLC16A14,SLC26A2,SLC25A15,UNC13B,ABCD3,SLC26A6,SLC25A12,CPT1B,SLC23A2,SLC38A6,SFXN5,SLC16A11,ANXA1,SLC22A4,ABCC2,SLC6A8,SLC27A2,SLC27A1,SLCO1B1,APBA1,SLC16A9,SH3BP4,SERINC2,PLA2G4A,SLC38A10,ACSL3,SLC36A1,NCOA2,SLC26A9,PEX3,ABCC3,GIPC1,SLC…
GO_CELL_MORPHOGENESIS_INVOLVED_IN_NEURON_DIFFERENTIATION	0.322331	1.16475	0.153061	0.860795	368	213	SLITRK6,PLXNB3,FLRT3,MAP2,APBB1,BAI1,ULK2,AMIGO1,ISL2,VANGL2,UNC5A,ETV1,EPHA4,ATL1,SEMA4F,GLI2,GLI3,BCL11B,TCTN1,MAP1B,EFNA5,FEZ1,SPTBN5,APBB2,MYO7A,KLF7,BRSK1,DOCK7,STRC,LRFN3,UNC5B,ISPD,DLX5,PDZD7,PRKCQ,FYN,L1CAM,USP9X,NRP1,NTNG2,SPG11,KRAS,PAK1,NEO1,VASP,CNP,MYH10,EGR2,LAMB2,EPHB2,LRFN1,NUMBL,PLXNA2,HPRT1,LLGL1,PLXNB2,RYK,LRP4,EFNB2,MINK1,FGFR2,ZNF280C,FLOT1,RPS6KA5,PPP3CB,PVRL1,B3GNT2,ROBO1,F…
GO_RESPONSE_TO_ATP	-0.275272	-0.78256	0.857143	0.861043	30	17	CASP1,P2RX6,PTGS2,DGKQ,SPHK1,P2RX4,CIB2,P2RX7,P2RX5,SOD1,SSH1,ASPH,PTEN,PANX1,PDXP,HSP90B1,CCL2
GO_REGULATION_OF_CELL_CYCLE_PHASE_TRANSITION	-0.16519	-0.781773	1	0.861639	321	283	SMARCD3,MYO16,SLFN11,TERF1,PLAGL1,CTC1,C8orf4,CDC14A,RPS27L,PKD2,PBX1,CCND1,CLSPN,E2F1,CDC7,CTDSP1,KNTC1,ZNF655,BLM,ANAPC4,FANCI,CNOT8,XPC,HMGA2,NEK6,CTDSPL,H2AFY,NAE1,NBN,E2F7,PRKCQ,PCNA,PSMB8,PIDD,CDC45,CDC16,PSMD5,SUSD2,PRKDC,CDK4,CDC73,CDC6,SFN,PLRG1,TFDP1,MRE11A,TFDP2,ANXA1,SOX4,RCC2,ERCC2,ZNF385A,GEN1,KANK2,XRCC3,PCBP4,PRPF19,EZH2,APEX1,RPA2,CDK5RAP3,PKD1,ANAPC2,RB1,CUL3,CRADD,PSMC5,C2orf29…
[truncated: 1,583 more rows]
