# Supplementary material for: Shedding Light on the African Enigma: In Vitro Testing of Homo sapiens-Helicobacter pylori Coevolution
Source: Microorganisms. 2021 Jan 25;9(2):240. doi: 10.3390/microorganisms9020240 (PMC7912213; doi:10.3390/microorganisms9020240)
Supplement: Supplementary file 1 [file microorganisms-09-00240-s001.zip › microorganisms-1056872-sl-prood done/SupplementaryTable_S16.xlsx]

## Sheet: SupplementaryTableS16
Supplementary Table S16- GSEA GO-BP results for the HsAFR cell line comparing HpAFR versus HpEUR infected settings.
Term	enrichment score (es)	normalized enrichment score (nes)	pval	fdr	geneset_size	matched_size	genes
GO_PROTEIN_IMPORT_INTO_NUCLEUS_TRANSLOCATION	-0.683464	-2.45264	0	0	29	21	POLA2,TGFB1,IPO4,AKT1,PHB2,NUTF2,CEP57,RAN,RBM22,KPNB1,TNPO2,TNPO1,IPO5,RANBP6,BCL3,SEC61B,ARNTL,NFKBIA,AKR1C3,BCL6,TNF
GO_CYCLIC_NUCLEOTIDE_BIOSYNTHETIC_PROCESS	-0.707697	-2.19484	0	0.0146812	34	15	ADCY3,GUCY1A3,GUCY1B3,NPPA,ADCY7,NPR2,ADCY9,ADCY6,AMPD2,NPR3,MB21D1,ADORA2A,ADM,AQP1,CALCRL
GO_PROTEIN_TRANSPORT_ALONG_MICROTUBULE	0.683649	1.9817	0	0.0195882	27	27	WDR35,IFT81,TTC30A,DYNC2H1,TTC30B,TTC26,TTC21A,IFT27,IFT57,WDR19,IFT74,PCM1,TTC21B,IFT140,IFT43,SSX2IP,AZI1,IFT46,IFT122,RPGR,ARL3,TRAF3IP1,DYNLL1,SSNA1,BBS12,ICK,IFT20
GO_CILIUM_MORPHOGENESIS	0.507352	1.97014	0	0.0293823	207	166	WDR35,CCDC113,EHD3,CCDC114,IFT81,RPGRIP1L,C21orf2,IFT88,FAM161A,TTLL1,CCDC103,ONECUT2,TTC30A,CEP290,KIAA0586,FBF1,DYNC2H1,FUZ,IFT172,C6orf170,ABCC4,TTC30B,RFX2,TTC26,SPATA6,TTC21A,DYNC2LI1,DNAH5,INTU,TMEM231,DZIP1,B9D1,CLUAP1,CCDC41,IFT80,LRRC6,BBS10,DYX1C1,CC2D2A,CEP41,TMEM237,IFT57,ARL6,CCDC40,WDR19,IFT74,TMEM17,DNAAF2,LRGUK,MKS1,CCDC28B,DISC1,TCTN1,ABLIM3,PCM1,STK36,BBS4,TTC21B,IFT140,TTLL3,TM…
GO_CELLULAR_EXTRAVASATION	-0.737124	-2.12764	0	0.0367031	25	16	PIK3CD,PECAM1,GCNT1,ITGA1,ITGB2,FER,ITGB1,GOLPH3,ROCK1,SELPLG,ITGB7,PIK3CG,CX3CL1,CCL2,TNF,TREM1
GO_POSITIVE_REGULATION_OF_PHOSPHATIDYLINOSITOL_3_KINASE_SIGNALING	-0.436451	-1.52409	0	0.0388185	62	32	F2R,GPER,TGFB2,JAK2,PTPN6,NRG1,PRR5L,SEMA4D,PDGFC,NEDD4,PLXNB1,PTK2,HCST,HAX1,BECN1,SIRT1,C19orf10,PDGFA,UNC5B,UBE3A,CCL5,CBL,F2RL1,CAT,ERBB3,PPARD,PDGFB,FYN,PIK3AP1,SOX9,PDGFRB,ANGPT1
GO_REGULATION_OF_TRIGLYCERIDE_METABOLIC_PROCESS	-0.456549	-1.52422	0.0285714	0.0388251	34	21	GPAM,DGAT2,SCARB1,NR1H3,FBXW7,TBL1XR1,SREBF1,SIK1,FITM2,C3,CCNC,LMF1,PANK2,NR1H2,ATG14,PNPLA2,CTDNEP1,GPLD1,ABHD5,LDLR,PIK3CG
GO_INACTIVATION_OF_MAPK_ACTIVITY	-0.454558	-1.52295	0.08	0.0392244	26	22	DUSP4,DUSP6,DUSP9,DUSP2,GPS1,GPS2,SPRED1,CAV1,PPP2CA,DUSP14,MBIP,DUSP18,SPRED2,DUSP22,PPP2R1A,DUSP8,DUSP5,DUSP16,DUSP1,DUSP3,DUSP7,DUSP10
GO_POSITIVE_REGULATION_OF_RESPONSE_TO_EXTRACELLULAR_STIMULUS	-0.38727	-1.52242	0	0.0394001	48	40	CYP27B1,NOD1,RAB3GAP2,PIP4K2A,SCOC,GBA,ATG7,CALCOCO2,SPTLC2,MAPK3,LRSAM1,ATG5,PIP4K2B,BNIP3,LARP1,RALB,HIF1A,PRKAA2,PAFAH1B2,SNW1,RAB3GAP1,SPTLC1,BECN1,PARK7,WAC,WDFY3,SIRT1,PIP4K2C,EPM2A,AMBRA1,BNIP3L,TBK1,SUPT5H,PINK1,RAB12,RIPK2,TRIM13,ULK1,ADRB2,SQSTM1
GO_BLOOD_VESSEL_MORPHOGENESIS	-0.285915	-1.52248	0	0.039407	364	265	GPR124,MMP19,CSPG4,ITGB3,FOXN1,HPGD,ROBO4,NDNF,FGF9,FAP,VASH1,CTGF,TGFB2,BMP4,ARHGAP22,HPSE,GJA1,TIE1,PGF,PTGER4,FGFR2,MEIS1,SEMA3E,VEGFC,THBS1,NOS3,TSPAN12,ENG,SH2D2A,PKD2,EGFL7,MCAM,CYR61,NPRL3,PLXDC1,VAV2,FZD4,SEMA4A,TGFBR2,HAS2,MMRN2,HOXA1,NRP1,NRP2,SEMA5A,EGF,WNT7B,EPHB2,NAA15,AGGF1,PLAU,LEF1,TYMP,ETS1,GLMN,TNFSF12,FZD8,PDE3B,RAPGEF3,WNT11,TNFAIP2,LAMA5,PDCL3,EFNB2,SOX4,EPHB4,NFATC4,AMOT,VEZ…
GO_REGULATION_OF_VASCULAR_PERMEABILITY	-0.475427	-1.52218	0	0.0394742	30	20	PDE3A,PTP4A3,CTNNBIP1,ABR,AMOT,TGFB1,BCR,PTPRJ,SLIT2,VEGFB,PDE2A,VEGFA,ARHGAP35,SRC,YES1,ADM,BDKRB2,UCN,TACR1,ANGPT1
GO_STEROL_BIOSYNTHETIC_PROCESS	-0.392833	-1.52073	0	0.0399127	43	35	CH25H,TM7SF2,CYB5R2,ARV1,PRKAA1,CYB5R1,PRKAG2,PMVK,ACAA2,G6PD,LBR,FDFT1,PRKAA2,INSIG2,ACLY,MVD,GGPS1,CNBP,SC5DL,LSS,C14orf1,HMGCR,SQLE,IDI1,DHCR24,NSDHL,DHCR7,FDPS,HSD17B7,EBP,CYP51A1,MVK,INSIG1,MSMO1,HMGCS1
GO_POSITIVE_REGULATION_OF_TRANSCRIPTION_FROM_RNA_POLYMERASE_II_PROMOTER_IN_RESPONSE_TO_STRESS	-0.487828	-1.52035	0.1	0.0399257	23	21	MBTPS2,MAPK7,MUC1,TP53,GCN1L1,CHD6,HIF1A,ATF6B,KLF2,NFE2L2,CREB3L1,VEGFA,DDIT3,CEBPB,ATF4,ATF6,RBPJ,XBP1,ATF3,NOTCH1,HSPA5
GO_REGULATION_OF_LIGASE_ACTIVITY	-0.330164	-1.52051	0	0.0399532	130	117	BAG5,ANAPC5,ANAPC4,RIPK3,PSMB9,CDC16,STUB1,PSMD5,CDC14B,PSMD4,DCUN1D4,GEN1,ANAPC2,XRCC4,TPR,XRCC3,PIN1,RAB1A,UBE2N,PSME3,CUL1,TFIP11,PSMD12,PSMC2,PSMD13,FBXW7,PSMC3,PCID2,LCMT1,PSMB8,MAD2L1,DCUN1D1,PSMD9,DCUN1D5,PSMD2,PSMA4,PSMA1,ANAPC7,PSMB6,UBE2D1,PSMC5,PSME2,BTRC,FZR1,CDC27,PSMA3,UBB,ANAPC1,FBXO5,DYNC1LI1,PSMA5,ANAPC10,PSME1,RPS27A,TOPORS,UBE2E1,PSMA6,BUB3,PSMC1,PSMA2,PSMD8,PSMB10,ARRDC4,PSMD1…
GO_CELLULAR_RESPONSE_TO_OXYGEN_LEVELS	-0.34313	-1.51564	0	0.0410387	143	113	BCL2,NDNF,TRPC1,DNMT3B,STOX1,EEF2K,SLC29A1,ANKRD1,STC1,LPAR1,PRKAA1,DNMT3A,BMP7,PLAU,PPARGC1A,MDM4,HIPK2,EGR1,CITED2,VHL,AIFM1,PDK3,ATG7,CA9,TP53,TBL2,EDN1,SUV39H2,TERT,ENDOG,ACAA2,PICK1,AKT1,HIF1AN,GATA6,EGLN1,UBQLN1,BNIP3,PTN,TRPC6,CAV1,UBE2D1,HIF1A,NPEPPS,UBB,TCEB2,HP1BP3,MTOR,RBX1,RPS27A,EGLN3,E2F1,PLK3,MDM2,ERO1L,FAS,UBE2D2,C12orf5,PDK1,EGLN2,VASN,EPAS1,CUL2,TCEB1,ADAM8,GNB1,FOXO1,SIRT1,VEGF…
GO_KERATAN_SULFATE_BIOSYNTHETIC_PROCESS	-0.524226	-1.51509	0.0882353	0.0411196	28	16	ST3GAL2,PRELP,B4GALT6,SLC35D2,B4GALT2,B4GALT1,B3GNT1,B3GNT3,B4GALT4,B3GNT2,ST3GAL4,B4GALT5,B4GALT3,ST3GAL1,ST3GAL6,ST3GAL3
GO_PROTEIN_TARGETING_TO_MEMBRANE	-0.330242	-1.51465	0	0.0411722	157	145	EHD3,RPSA,ANK2,KCNB2,TRAM2,NUP155,RPL3L,NKD2,ARL6,PALM,MYO1C,RPL23A,RPL17,PEX3,RTP4,SEC63,PACS1,SRP72,ATG4C,SRPRB,PACS2,CHM,RPS29,SSR1,PEX16,RPL31,RABGEF1,PEX5,ANXA2,PEX19,RAB3IP,CHMP4A,RPS14,ICMT,ZFAND2B,RPL23,SPTBN1,RPS7,TRAM1,RPL34,RPL14,ATG4B,PTCH1,RPL35A,RPS15A,PEX26,SRP54,ATG3,RPL9,RPS27A,SSR2,SEC62,GAS6,RPS26,RPS6,RPL24,RPL6,SRP9,RPL5,RPL26L1,SRP68,RPS28,RPS20,RPL7,ADORA1,RPL36,TAOK2,NUP54…
GO_BONE_RESORPTION	-0.519892	-1.51314	0.0487805	0.0414553	21	16	LRRK1,NCDN,RAC2,PTK2B,RAB3D,CTNNB1,ZNF675,TPP1,RAC1,TRAF6,RAB7A,IL7,SRC,CTSK,ADRB2,ACP5
GO_REGULATION_OF_REACTIVE_OXYGEN_SPECIES_METABOLIC_PROCESS	-0.354744	-1.51307	0	0.0414672	152	115	BCL2,IL6,FBLN5,NOXA1,PTGER4,DHFR,XDH,THBS1,RIPK3,PKD2,SIRT5,SZT2,TGFBR2,TLR5,BMP7,JAK2,HDAC4,BRCA1,PLAU,COQ7,ZNF205,MPV17,PDK3,DUOXA1,HDAC6,RAC2,ACE2,TP53,TGFB1,NOXO1,PTX3,EDN1,IL1B,PTK2B,TRAP1,BCO2,NGFR,AKT2,TLR4,AKT1,PARL,P2RX4,ATP2B4,HSP90AA1,PARK2,ATG5,EGFR,BNIP3,CAV1,CYBA,HIF1A,OGT,TSPO,AATF,SYK,ITGB2,MTOR,PRKCD,GCH1,DDAH2,RIPK1,RAC1,STAT3,PRCP,TUSC2,KLF2,C12orf5,RAB27A,INSR,ESR2,GLA,NFE2L2,…
GO_POSITIVE_REGULATION_OF_PHAGOCYTOSIS	-0.47401	-1.51281	0.037037	0.0415194	46	31	PYCARD,GATA2,C2,MERTK,ABCA7,CD47,ABR,PTX3,BCR,IL1B,C4B,CYBA,C3,ITGAV,CALR,CAMK1D,PROS1,GAS6,ITGA2,LMAN2,RAB27A,MFGE8,AGER,PPARG,RAP1A,F2RL1,ANO6,DNM2,CCL2,TNF,C4A
GO_MUSCLE_TISSUE_DEVELOPMENT	-0.314988	-1.51077	0	0.0421253	275	168	TGFB2,BMP4,MYH10,PTCD2,HEYL,NDRG4,FHOD3,ID2,FGFR2,ANKRD1,WNT10B,TPM1,ENG,PKD2,GPCPD1,HLX,NPRL3,PPP3CA,DNER,MARCKS,CBY1,EGR2,PKP2,XK,OBSL1,TAZ,CDK5,WNT2,EGR1,SGCB,KAT2A,IGSF8,IGFBP5,CDON,TNNC1,ZNF689,NRG1,SMAD1,NGFR,TGFBR3,NDUFV2,CAV2,EYA2,NEBL,SEMA3C,SOX8,SIN3B,FHL2,SIK1,TBX2,AKAP13,MEF2A,GATA6,ATG5,EGLN1,SIX1,ZFPM2,GJA5,CAV1,HEG1,DLG1,CALR,HMG20B,UBE4B,FOS,SKIL,CXADR,BIN3,SEPN1,ALDH1A2,CTSB,MTOR…
GO_MULTI_MULTICELLULAR_ORGANISM_PROCESS	-0.331108	-1.50976	0	0.0423676	213	137	BCL2,PRLR,HPGD,POLR1B,BYSL,DHODH,SLC19A1,PSG3,PSG4,ABCG2,THBD,PGF,PLA2G4B,UCP2,PTGER4,CYP27B1,TGFB3,STC1,UMPS,TFCP2L1,WNT4,PLA2G6,TGFBR2,IL11RA,CTSL2,MMP7,PLAU,PLA2G4A,HSD11B2,ETS1,ACVR2A,PSG9,CAD,EPOR,MEN1,IGFBP5,HFE,PTHLH,TGFB1,VMP1,PLA2G4C,EDN1,LGALS9,IL1B,OOEP,MMP13,CRHR1,FOSL1,PAM,PRDX3,PPAT,AKT1,TK1,B4GALT1,MAPT,STS,PSG6,PAPPA,PSG1,ADRA2C,NRK,EDNRA,EPN1,STAT5B,DAZAP1,HIF1A,COMT,FOS,CTSB,MTO…
GO_RESPONSE_TO_PEPTIDE	-0.29973	-1.50956	0	0.0424394	404	288	PRLR,IL6,CTGF,GPER,KHK,GNG2,ATP6V0D2,GPR173,GJA1,INHBB,CARD9,PARP1,MYO5A,GPAM,UCP2,CYP11A1,EEF2K,TIMP4,GNB3,CPS1,KIAA0528,NOD1,QDPR,IRS1,SOCS3,EIF2B1,COL1A1,TH,BDH1,PDK2,HADH,ADCY3,EGR2,FZD1,SLC2A8,BMP7,JAK2,APEX1,SLC26A6,STAT1,HSD11B2,ATP6V0A4,ATP6V0A2,PRKDC,EIF2B3,ATP6V1E2,PIK3R2,ENPP1,IRS2,PDE3B,EGR1,KLF10,AREG,APPL1,TRIM16,EIF2B4,UCP3,AKAP1,MEN1,IGFBP5,ANXA1,PIK3C2A,SRSF5,SH2B2,SCAP,ERBB2IP,I…
GO_REGULATION_OF_RESPONSE_TO_WOUNDING	-0.302476	-1.50927	0	0.0425312	413	247	SOX15,F2R,SERPING1,IL6,SLC7A2,FAP,EPHA4,CASP1,GPER,SUSD4,HPSE,GATA3,C5,GJA1,TNFRSF11A,THBD,PTGER4,C1QTNF1,PLAT,ADA,THBS1,NOS3,IL23A,IL17RC,SOCS3,STX2,IL1R1,TLR2,HYAL2,C2,GPRC5B,VAV2,PPAP2B,WNT4,TGFBR2,SETD6,ARFGEF1,CAPN3,NLRX1,ZP3,JAK2,C4BPB,PLAU,NDFIP1,PLA2G4A,MAPK7,ETS1,TLR3,CD47,FEM1A,ABR,PHLDB2,IL17RA,CFB,LBH,GBA,CD46,SHPK,TYRO3,GGT1,PTPRF,CLASP1,TSPAN8,SNX4,ANXA1,SCARF1,DUOXA1,ACE2,MYD88,NR1…
GO_MICROTUBULE_POLYMERIZATION_OR_DEPOLYMERIZATION	-0.466725	-1.50891	0.0540541	0.0426321	41	34	MAP7D3,TPPP,TUBGCP5,TUBG2,CSNK1D,BLOC1S2,CLASP1,TUBGCP6,TUBG1,RANBP9,CLASP2,HDGFRP3,NCKAP5L,CAV1,TUBGCP2,CENPJ,TUBGCP3,FBXO5,ZNF207,STMN3,STMN1,KIF14,KIF24,GOLGA2,AKAP9,TPPP3,KIF18A,SLAIN2,TUBGCP4,KIF2C,NDE1,NDEL1,FGF13,CRYAB
GO_RESPONSE_TO_ALCOHOL	-0.303741	-1.50854	0	0.0426632	362	235	CCND1,IL6,SLC6A3,CTGF,GPER,ADAMTS1,DNMT3B,BMP4,ABCG2,GATA3,ARNT2,SMYD3,HTR3A,CASP8,MAPK15,TPCN2,CYP27B1,HMBS,MTAP,MGMT,CPS1,STC1,SOCS3,FECH,COL1A1,TH,BDH1,BLM,OSBPL7,PRKAA1,TGFBR2,FZD1,CYP2E1,DNMT3A,BMP7,OGG1,INHBA,BRCA1,ST6GAL1,EPS8,PPARGC1A,ALAD,PLA2G4A,ETS1,MMP15,UROD,DNMT1,MAOB,HNRNPD,CAD,RUVBL2,GBA,AHR,AREG,TXNIP,KCNJ11,RBBP8,TYMS,AIFM1,OXCT1,PMVK,HDAC2,CDK4,CD14,ANXA1,BRCA2,CA9,TGFB1,AACS,E…
GO_MORPHOGENESIS_OF_AN_EPITHELIAL_SHEET	-0.404603	-1.50871	0.0689655	0.0426926	43	31	FLRT3,CYR61,MEGF8,ARHGAP12,TOR1A,DVL2,DVL1,PDCD10,LIN7C,HBEGF,DAG1,DDR1,PHACTR4,COL5A1,RHOA,DLL4,JAG1,LRP6,ADAM17,VANGL2,LCP1,SOS1,RLTPR,MSX2,MPP5,FLNA,CEACAM1,SRF,RHOC,NOTCH1,ITGA5
GO_REGULATION_OF_INTERLEUKIN_6_PRODUCTION	-0.367602	-1.50824	0	0.0427548	104	64	BANK1,F2R,IL6,P2RX7,CARD9,NOD1,TIRAP,IL17RC,PYCARD,TLR2,HYAL2,ZBTB20,ARRB2,NLRX1,TLR3,GBA,IRAK3,FOXJ1,MYD88,AFAP1L2,LGALS9,RABGEF1,IL1B,IL36RN,CSK,TLR4,TBC1D23,CYBA,GAS6,DDX58,PTPN22,NCL,KLF2,TRAF6,ISL1,ADORA2B,ARRB1,C1QTNF3,ARHGEF2,IL1RL2,MAPK13,IL6R,CEBPB,MAPKAPK2,HMGB1,F2RL1,XBP1,RIPK2,AKIRIN2,TLR1,TNFAIP3,TNFSF9,SPON2,HSPD1,TLR6,SOCS5,HLA-B,PAEP,ZC3H12A,UCN,FIGF,EREG,NLRP10,TNF
GO_RESPONSE_TO_INTERFERON_GAMMA	-0.361619	-1.50811	0	0.0427859	144	86	CYP27B1,HLA-DPA1,CIITA,ADAMTS13,CCL22,TRIM68,JAK2,SLC26A6,STAT1,NUB1,SP100,TLR3,TRIM34,NCAM1,SYNCRIP,TRIM21,TRIM22,DAPK1,C19orf66,HLA-F,HLA-DRA,EDN1,LGALS9,OAS2,CALCOCO2,IRF1,DNAJA3,CD86,DAPK3,IFI30,OASL,HLA-DRB1,HLA-DPB1,HLA-DQA1,BST2,CXCL16,IRF7,MID1,IRF9,CAMK2G,CAMK2D,IFNGR1,CD58,PRKCD,GCH1,IRF3,IFITM3,TRIM62,IFITM1,TRIM5,GBP1,CCL20,IRF5,EPRS,OAS1,HLA-A,TRIM31,B2M,GAPDH,JAK1,TRIM25,ASS1,HLA-C,…
GO_NEGATIVE_REGULATION_OF_DEFENSE_RESPONSE	-0.33877	-1.50761	0	0.0428865	144	92	SERPING1,GPER,SUSD4,GATA3,PTGER4,ADA,SOCS3,TARBP2,NMI,ARRB2,NLRX1,DAK,SPINK5,NDFIP1,MAPK7,ETS1,IFIT1,FEM1A,ABR,GBA,TYRO3,IRAK3,HTRA1,NR1H3,MUL1,BCR,SMPDL3B,LGALS9,RABGEF1,DHX58,DNAJA3,CHID1,SHARPIN,TSPAN6,C1QBP,FAM105B,ADAR,TRAF3IP1,SLIT2,SERPINB9,CUEDC2,CD276,FAM132A,IFI16,PRKCD,TNFRSF1B,TRAFD1,TNFRSF1A,EIF2AK2,ISL1,ADORA1,ASH1L,NR1H2,SMAD3,ITCH,GPX1,HLA-A,C1QTNF3,PSMB4,SEC14L1,KLF4,GSTP1,PTPN2,…
GO_PROTEIN_LOCALIZATION_TO_CELL_SURFACE	-0.478228	-1.50719	0.027027	0.0429577	22	15	FBLN5,ANK2,WNT11,USP4,ARF6,PTPRU,MESDC2,CTNNB1,PIGK,EMP2,FLNA,SMURF1,PTPRK,VCL,ANGPT1
GO_ER_ASSOCIATED_UBIQUITIN_DEPENDENT_PROTEIN_CATABOLIC_PROCESS	-0.378868	-1.50738	0	0.0429871	61	57	FOXRED2,ERLIN2,TMEM67,MAN1B1,SDF2L1,EDEM2,FBXO2,RNF121,RNF5,FBXO6,STT3B,PSMC2,PSMC3,TOR1A,EDEM3,TMEM129,JKAMP,RNF185,UBQLN1,UBE2J2,PSMC5,FAF2,ERLEC1,UBXN4,OS9,UFD1L,SYVN1,USP19,PSMC1,ERLIN1,EDEM1,KIAA0368,CCDC47,PSMC4,UBE2G2,DERL2,HSP90B1,WFS1,AUP1,PSMC6,UBQLN2,NPLOC4,AMFR,DERL1,ANKZF1,UBXN8,UBE2J1,SEL1L,DNAJB2,RNF103,SEC61B,TMUB1,VCP,HSPA5,TRIM13,DNAJB9,YOD1
GO_CELLULAR_RESPONSE_TO_HORMONE_STIMULUS	-0.270721	-1.50724	0	0.0429871	552	385	ATP1A2,PRLR,PADI2,IL6,GPER,ADAMTS1,GNG2,ATP6V0D2,DNMT3B,GPR173,BMP4,ABCG2,THRA,SMYD3,INHBB,PARP1,PGF,MYO5A,GPAM,UCP2,CYP11A1,PTGER4,HMBS,EEF2K,GNB3,CPS1,KIAA0528,WNT10B,STC1,IRS1,FECH,PAQR6,PTGER2,PPARGC1B,CTSH,PDK2,NR2C1,PRKAA1,ADCY3,FZD1,BBS4,SLC2A8,PMEPA1,BMP7,SFR1,INHBA,JAK2,HDAC4,APEX1,BRCA1,CACNA1H,PPARGC1A,LEF1,SLC26A6,CTSL1,ATP6V0A4,ATP6V0A2,PRKDC,ATP6V1E2,HNRNPD,PIK3R2,ENPP1,HNF4A,IRS2,P…
GO_DIGESTION	-0.384876	-1.50541	0	0.0434806	137	52	CHRM3,P2RX7,SLC46A1,HTR3A,SLC15A1,EZR,SCARB1,CYP39A1,PPARGC1A,SLC26A6,AMY2B,ACO1,MUC4,PBLD,ACE,ACE2,NMU,COPA,TLR4,ZNF830,PLS1,VIL1,MUC13,PLA2G1B,ENPEP,MGAM,LMF1,STRAP,SLC5A1,AQP5,KCNN4,GCNT3,VIPR1,PYY2,CEL,VDR,F11R,TJP2,CAPN8,LIPG,LIPH,CTRL,NPR3,SOAT2,SERPINA3,CTRB2,UCN,SOX9,LDLR,AQP1,AKR1C2,AKR1C1
GO_POSITIVE_REGULATION_OF_SYNAPTIC_TRANSMISSION	-0.372835	-1.50292	0	0.0442949	110	64	DNM1,GPER,KISS1R,PLK2,RIMS1,STX1B,PTGER4,NTSR1,HAP1,IGSF9B,ARRB2,SYT12,DLG4,CLSTN3,CA2,RGS14,NMU,PTK2B,MAPK1,UNC13B,NGFR,GLUL,NLGN2,TOR1A,PARK2,PRKCZ,ABAT,FLOT1,SNAP25,PTN,STX4,ARC,HNRNPK,SHANK2,CLSTN1,SYNJ1,DTNBP1,ADORA1,RAB3GAP1,KIF5B,GSK3B,SNAP47,ITPR3,VAMP2,BRAF,PTEN,SERPINE2,FMR1,PINK1,STX3,PRKCE,STX1A,MECP2,SLC8A2,SPHK1,OXTR,RAB3B,NLGN3,SLC1A3,SYT1,TACR1,PTGS2,NPTN,CCL2
GO_POLYOL_METABOLIC_PROCESS	-0.368594	-1.5018	0	0.0446261	95	72	GALK1,PLCB4,DGAT2,CYP27B1,PPIP5K2,NTSR1,GK5,IMPA2,PPIP5K1,COQ2,DAK,INPP5E,GBA,PLCG2,SORD,SCP2,PLCG1,INPP5B,PLCB1,COQ3,PLCD1,CYP2R1,PLCE1,SPTLC2,ITPKA,PGP,CALM1,PLCD3,MINPP1,INPP4A,PLCB3,CALM2,IMPA1,TPI1,NUDT3,CALM3,SYNJ1,IPPK,INPP5J,FGF2,INPP4B,OCRL,ACER3,SGPP1,NUDT4,INPP5K,SPTLC1,ITPK1,PLCH2,ITPKB,ISYNA1,GPD2,PTEN,IPMK,SPHK2,MTMR2,ITPKC,INPPL1,INPP1,INPP5A,MECP2,IMPAD1,IP6K2,SLC5A3,GOT1,SPHK1,SG…
GO_GLIAL_CELL_DIFFERENTIATION	-0.351341	-1.5014	0	0.0447266	136	91	VIM,ARHGEF10,PRDM8,ID2,HMBS,ERCC2,EIF2B1,HDAC10,DNER,LPAR1,PPAP2B,GLI3,EGR2,LEF1,TSPAN2,CDK5,EIF2B3,WASF3,ADAM22,CNP,ERBB2,EIF2B4,SOX4,C11orf9,ILK,HDAC11,TGFB1,MAPK1,NRG1,CSK,NAB1,AKT2,TLR4,SH3TC2,SOX2,SOX8,MAPK3,PICK1,LYN,AKT1,DICER1,CTNNB1,NKX2-1,ID4,FGF5,CDH2,BOK,GPC1,LGI4,LAMB2,KRAS,MED12,NAB2,NF1,EIF2B5,DAG1,CD9,STAT3,GSN,CDK6,EIF2B2,PARD3,ZNF488,PTPN11,SKI,FA2H,LIF,SOD1,GSTP1,CLU,ABL1,NFIB,…
GO_EMBRYONIC_PLACENTA_DEVELOPMENT	-0.374579	-1.50136	0	0.0447266	83	71	TTPA,CASP8,CDX2,FGFR2,SOCS3,GATA2,FBXW8,PKD2,CYR61,WNT7B,LEF1,KRT8,KRT19,WNT2,E2F8,BIRC6,PLAC1,MAPK1,PLCD1,ZFAT,GJB5,AKT1,PLCD3,EGLN1,EGFR,HEY1,OVOL2,HIF1A,NCOA1,MDFI,BPTF,HSF1,TFEB,HS6ST1,SENP2,STK4,EPAS1,PRDM1,LIF,TRIM28,SP3,GRHL2,ARNT,MED1,TMED2,ST14,GRB2,CEBPB,STK3,RBPJ,SPINT1,JUNB,SETD2,CDKN1C,FZD5,DNAJB6,NSDHL,HEY2,GAB1,CEBPA,PLK4,NR2F2,PKD1,PDGFB,MAP2K1,SNAI1,ZFP36L1,CSF2,HES1,ADM,E2F7
GO_FC_EPSILON_RECEPTOR_SIGNALING_PATHWAY	-0.330709	-1.5013	0	0.0447466	142	109	MAP3K7,PSMB9,PPP3CA,VAV2,PSMD5,PPP3CB,PSMD4,PIK3R2,UBE2V1,PLCG2,PLCG1,LAT,UBE2N,PSME3,JUN,CHUK,CUL1,MAPK1,PSMD12,PSMC2,PSMD13,PSMC3,PIK3CB,PSMB8,MAPK3,PAK1,CALM1,LYN,PSMD9,TEC,PAK2,NFATC1,PSMD2,PSMA4,PSMA1,PIK3R1,PRKCQ,CALM2,PSMB6,UBE2D1,PSMC5,PSME2,BTRC,IKBKB,NFATC3,FOS,KRAS,PSMA3,UBB,SYK,TAB3,SHC1,NFATC2,PSMA5,TAB1,FER,CALM3,PSME1,RPS27A,PSMA6,PSMC1,GAB2,PSMA2,PSMD8,PSMB10,PIK3CA,PSMD11,RAC1,BC…
GO_GANGLIOSIDE_METABOLIC_PROCESS	-0.476352	-1.50019	0.0588235	0.0451282	26	19	ST6GALNAC2,ST3GAL2,B4GALNT1,GM2A,ST6GALNAC4,CLN6,ST8SIA4,ST6GALNAC5,NEU2,HEXB,NEU3,ST6GALNAC6,ST6GALNAC3,ST3GAL4,ITGB8,NEU1,ST3GAL1,ST3GAL6,ST3GAL3
GO_REGULATION_OF_MRNA_METABOLIC_PROCESS	-0.337142	-1.49998	0	0.0451777	118	103	TNRC6B,PTCD2,NCBP1,SRSF2,TIA1,RBM15B,SRSF7,PNPT1,RBM5,NANOS1,C11orf35,ZC3H14,CELF6,PRPF19,SYNCRIP,DHX34,RNF20,LEO1,RDBP,CNOT8,IWS1,ACIN1,CDC73,ZFP36L2,CTR9,SRSF6,SRSF10,CDK9,SECISBP2,MAGOH,HNRNPR,C1QBP,NCBP2,POLR2G,RNPS1,TNRC6C,SAP18,CDK11A,CPSF4,DAZAP1,CCNT1,SNRNP70,NSRP1,CWC22,PTBP1,YTHDC1,SRSF3,CPEB3,RBM10,HNRNPK,CDK11B,CNOT7,PAPOLA,DDX5,HNRNPA2B1,PABPN1,SRPK1,BARD1,SAFB,NBAS,SNW1,SUPT6H,SFSWA…
GO_NEGATIVE_REGULATION_OF_VIRAL_RELEASE_FROM_HOST_CELL	-0.543947	-1.4984	0.05	0.0458199	16	15	TRIM35,TRIM27,TRIM21,TRIM5,TRIM25,TRIM28,VAPB,TRIM26,CHMP3,PML,TRIM15,TRIM8,MID2,TRIM11,TRIM13
GO_PHOTOPERIODISM	-0.447338	-1.49808	0	0.0458889	24	20	ID2,RBM4B,TP53,CLOCK,NMU,PPP1CB,SIK1,USP2,CRTC1,PPP1CA,MTA1,CRY2,PPP1CC,FBXL3,PML,PER1,NR2F6,CRY1,RBM4,BHLHE40
GO_REGULATION_OF_NUCLEASE_ACTIVITY	-0.509116	-1.49787	0.0689655	0.0459377	23	22	NEIL1,PARP16,PCNA,BAX,AKT1,PRKCD,PTPN1,OAS1,SIRT1,NPM1,RPS3,VAPB,ERN1,TCEA1,OAS3,DAB2IP,TMBIM6,BAK1,HMGB1,HSPA5,HMGB2,HSPA1A
GO_POSITIVE_REGULATION_OF_CYTOKINE_PRODUCTION_INVOLVED_IN_IMMUNE_RESPONSE	-0.472523	-1.49716	0.030303	0.0460466	30	20	GATA3,MAP3K7,GPRC5B,TNFRSF14,TRAF2,TLR4,PRKCZ,BCL10,TRAF6,HLA-A,B2M,MALT1,SEMA7A,F2RL1,FZD5,SPON2,RSAD2,NR4A3,CD74,TRIM6
GO_ENTRAINMENT_OF_CIRCADIAN_CLOCK_BY_PHOTOPERIOD	-0.482396	-1.49556	0.0322581	0.0466274	19	18	ID2,RBM4B,TP53,PPP1CB,SIK1,USP2,CRTC1,PPP1CA,MTA1,CRY2,PPP1CC,FBXL3,PML,PER1,NR2F6,CRY1,RBM4,BHLHE40
GO_POSITIVE_REGULATION_OF_VIRAL_TRANSCRIPTION	-0.411474	-1.49485	0	0.0467758	39	38	LEF1,RDBP,JUN,CDK9,TAF11,SMARCA4,POLR2G,POLR2I,POLR2B,MDFIC,POLR2D,GTF2F2,POLR2L,CCNT1,POLR2E,TFAP4,POLR2C,SUPT4H1,COBRA1,SP1,TH1L,SMARCB1,PFN1,SNW1,CHD1,POLR2A,WHSC2,GTF2F1,RSF1,ZNF639,POLR2F,CTDP1,POLR2J,POLR2H,SUPT5H,EP300,NOTCH1,POLR2K
GO_REGULATION_OF_APOPTOTIC_SIGNALING_PATHWAY	-0.305351	-1.49282	0	0.047404	363	299	BCL2,GPER,TGFB2,G0S2,NOG,INHBB,CASP8,BAG5,DAPK2,HTRA2,THBS1,HRK,TP73,TMEM161A,MEIS3,NOS3,PYCARD,DEPTOR,RIPK3,HYAL2,VNN1,BIK,NOC2L,CTSH,FXN,CTTN,ARRB2,WNT4,PLA2G6,NRP1,ACSL5,TMC8,RRN3,INHBA,JAK2,MFF,CRADD,BRCA1,MAPK7,TAF9B,SP100,TNFSF12,APAF1,WWOX,DFNA5,MSX1,NLE1,CREB3,RAD9A,PCGF2,OPA1,PELI3,BMPR1B,PGAP2,PDIA2,SNAI2,C2orf18,MUC1,ZNF205,NFATC4,STRADB,PPP3CC,FADD,TRAF2,PIDD,DAPK1,INCA1,TAF9,BIRC6,IV…
GO_POSITIVE_REGULATION_OF_VASCULATURE_DEVELOPMENT	-0.334461	-1.4921	0	0.0476516	133	89	CYSLTR2,TBXA2R,GPER,RUNX1,C5,PGF,VEGFC,THBS1,NOS3,GATA2,ENG,CTSH,TGFBR2,SEMA5A,BRCA1,AGGF1,CHI3L1,UTS2R,HIPK2,ETS1,TNFSF12,RAPGEF3,EGR1,RAPGEF2,RRAS,PDCL3,PLCG1,PDCD6,ZNF304,ERAP1,EPHA1,IL1B,PTK2B,ALOX12,MTDH,SRPX2,CTH,HIF1AN,GATA6,PRKCA,PRKD1,C3,HIF1A,VEGFB,F3,ITGB2,HYAL1,RHOB,ANXA3,GATA4,FGF2,IL8,ISL1,CIB1,LRG1,ECM1,SASH1,SIRT1,VEGFA,JAK1,C19orf10,HSPB1,RAP1A,PRKD2,VASH2,HMOX1,CCL5,ANGPTL4,HMGB…
GO_REGULATION_OF_NITRIC_OXIDE_BIOSYNTHETIC_PROCESS	-0.472577	-1.49179	0	0.047719	53	36	IL6,PKD2,TLR5,JAK2,PTX3,EDN1,IL1B,PTK2B,AKT2,TLR4,AKT1,P2RX4,ATP2B4,HSP90AA1,EGFR,CAV1,TSPO,ITGB2,MTOR,DDAH2,KLF2,INSR,GLA,MAPK9,NOS1AP,ASS1,KLF4,CLU,HSP90AB1,DDAH1,ICAM1,DNM2,ZC3H12A,PTGS2,ACP5,TNF
GO_HISTONE_H2A_UBIQUITINATION	-0.441159	-1.49117	0.03125	0.0478588	16	16	DDB2,RING1,UBR2,TRIM37,RNF8,BCOR,DDB1,CUL4B,RNF2,SKP1,UBE2A,KDM2B,UBE2B,PCGF1,RYBP,RNF168
GO_POSITIVE_REGULATION_OF_LIPASE_ACTIVITY	-0.416034	-1.48867	0.037037	0.0487844	66	30	S1PR4,FGFR2,CYR61,LPAR1,MARCKS,NR1H3,TXK,ARL1,PRKCZ,EGFR,PLA2G1B,EDNRA,LMF1,LPAR2,PRKCD,FGF2,RHOA,NR1H2,PDPK1,GNAQ,CCL5,FGFR3,PRKCE,ABHD5,ARF4,RHOC,GNA15,GNA13,ABL2,PDGFRB
GO_MRNA_TRANSCRIPTION	-0.756089	-2.1318	0	0.0489375	21	16	SREBF1,HIF1A,HSF1,DDX5,ARNT,MED1,DDIT3,ATF4,FLNA,POU5F1,EEF1D,HIPK3,SRF,PPARD,ZBTB1,EREG
GO_REGULATION_OF_ENDOTHELIAL_CELL_DIFFERENTIATION	-0.573514	-1.48823	0.0857143	0.0490106	27	15	BMP4,XDH,ID1,IL1B,ALOX12,PPP1R12A,CTNNB1,ROCK2,IKBKB,TNFRSF1A,ROCK1,NOTCH1,BTG1,S1PR3,TNF
GO_REGULATION_OF_LIPID_BIOSYNTHETIC_PROCESS	-0.352052	-1.48772	0	0.0490969	128	92	GPER,ERLIN2,GPAM,DGAT2,CYP27B1,MLXIPL,SCARB1,CYR61,PRKAA1,WNT4,PLA2G6,ZP3,BRCA1,PPARGC1A,PLA2G4A,FGF19,DDX20,PIBF1,HNF4A,ORMDL2,PRKAG2,LPCAT1,GFI1,ACSL3,ABCG1,SNAI2,ANXA1,SCAP,NR1H3,SLC27A1,SMPD2,IL1B,SMPD3,FBXW7,NSMAF,ABHD6,SREBF1,AKT1,SIK1,POR,FITM2,SF1,C3,WDTC1,FGFR4,TSPO,PRKAA2,MTOR,PRKCD,ERLIN1,INSIG2,TNFRSF1A,BMP2,PROX1,SEC14L2,NR1H2,MAPK9,SAMD8,ORMDL1,SIRT1,PDGFA,PRKAB2,SOD1,IDH1,STK11,RES…
GO_REGULATION_OF_IMMUNE_EFFECTOR_PROCESS	-0.29179	-1.48773	0	0.0490969	424	292	CD226,SERPING1,IL29,IL6,P2RX7,IL12A,C12orf4,TGFB2,SUSD4,GATA3,CD40,APOBEC3G,UNG,C5,PNPO,MYOM1,REP15,AP1S3,MAP3K7,NTHL1,TGFB3,ZNF681,IL23A,CD163L1,HCAR1,WAS,RIPK3,HERC5,DNAAF2,HLX,C2,STX7,FANCL,GPRC5B,TARBP2,TNFSF13,ARRB2,EIF2AK4,SUPT3H,NLRX1,DAK,PPP3CB,SPINK5,IL4R,ZP3,TMEM39B,MAP1A,KLK5,TMEM173,C4BPB,NDFIP1,ELMOD2,C10orf54,DEFB103A,CADM1,PRKDC,TLR3,SLC35B3,CRNKL1,IFIT1,SLC25A19,PEX3,USP17L2,TNFRS…
GO_INTERFERON_GAMMA_MEDIATED_SIGNALING_PATHWAY	-0.370073	-1.48715	0.04	0.0492365	70	52	HLA-DPA1,CIITA,TRIM68,JAK2,STAT1,SP100,TRIM34,NCAM1,TRIM21,TRIM22,HLA-F,HLA-DRA,OAS2,IRF1,IFI30,OASL,HLA-DRB1,HLA-DPB1,HLA-DQA1,IRF7,MID1,IRF9,CAMK2G,CAMK2D,IFNGR1,PRKCD,IRF3,TRIM62,TRIM5,GBP1,IRF5,OAS1,HLA-A,TRIM31,B2M,JAK1,TRIM25,HLA-C,CD44,TRIM26,OAS3,PML,IRF2,TRIM38,TRIM8,ICAM1,IFNGR2,HLA-E,HLA-B,GBP2,IRF6,MT2A
GO_POSITIVE_REGULATION_OF_NEURON_DEATH	-0.388985	-1.48669	0	0.0492628	67	55	TGFB2,GRIK5,ATM,AIMP2,HDAC4,CDK5,EIF2S1,AIFM1,PIN1,TP53,JUN,PICALM,NQO1,NGFR,FBXW7,MCL1,BAX,MAP3K5,PARK2,CTNNB1,EPHA7,ATF2,IKBKB,TP53BP2,ITGA1,MTOR,NF1,CASP2,PAWR,CASP9,ZNF746,SRPK2,GSK3B,CDC34,BCL2L11,AGER,CDC42,CLU,ABL1,DDIT3,ATF4,UBE2M,MAP3K11,ELK1,PCSK9,CASP3,DAXX,TFAP2A,MAP2K7,BAD,DDIT4,FOXO3,PMAIP1,APOE,BBC3
GO_DEVELOPMENTAL_GROWTH_INVOLVED_IN_MORPHOGENESIS	-0.347922	-1.48539	0	0.0496413	104	72	BMP4,IMPACT,FGFR2,FLRT3,SPG11,TGFBR2,EIF2AK4,NRP1,PPP3CB,NRP2,WNT7B,MAP1B,SEMA3A,CDK5,WNT11,AREG,TIAM1,TGFB1,PLXNA3,CPNE1,SEMA3F,USP9X,TBX2,EFNA5,RAPH1,PRKCZ,ULK2,SPRY2,SLIT2,MAPT,MAGI2,ZEB2,PTK7,DVL1,LAMB2,PLXNA1,RDH10,BIN3,PLXNB1,ITGB1,KDM5B,MED12,APP,IQGAP1,COBL,YAP1,CYFIP1,LRP6,TRIM28,RARG,VANGL2,KIF26B,SIRT6,STK11,FMN1,ABL1,MED1,HNF1B,SEMA7A,SLC9A6,ALCAM,NOTCH1,EPB41L5,ULK1,NDEL1,TNC,NLGN3,S…
GO_RESPONSE_TO_HYDROGEN_PEROXIDE	-0.347296	-1.48477	0	0.0498863	109	93	BCL2,IL6,IMPACT,ADA,COL1A1,FXN,PRKAA1,MB,APEX1,GJA3,ZNF277,PLA2G4A,MAPK7,ETS1,PCGF2,AREG,TXNIP,AIFM1,GLRX2,HDAC2,ANXA1,SDC1,HDAC6,JUN,PPP5C,PTK2B,FOSL1,STAT6,STK25,PRDX3,SETX,MAP3K5,APTX,PLEKHA1,BNIP3,ADAM9,TRPC6,HIF1A,F3,SHC1,PDCD10,PRKCD,OLR1,RHOB,MDM2,FKBP1B,PPIF,FAS,KLF2,ECT2,NFE2L2,PARK7,GPX1,GSK3B,FOXO1,SIRT1,NET1,CDK1,KDM6B,SOD1,RPS3,KLF4,AGER,ABL1,MST4,PPP2CB,EZH2,HMOX1,CBX8,DDIT3,BAK1,LD…
GO_INTRINSIC_APOPTOTIC_SIGNALING_PATHWAY_IN_RESPONSE_TO_ENDOPLASMIC_RETICULUM_STRESS	-0.433259	-1.48393	0	0.0501451	32	30	BCL2,BRSK2,APAF1,AIFM1,TRAF2,ITPR1,UBE2K,BAX,MAP3K5,ERO1L,SELK,GSK3B,CASP4,ATP2A1,ERN1,PML,DAB2IP,TMBIM6,DDIT3,BAK1,CEBPB,ATF4,BAG6,XBP1,CHAC1,PPP1R15A,TNFRSF10B,PMAIP1,TRIB3,BBC3
GO_CELL_CHEMOTAXIS	-0.338378	-1.48391	0	0.050165	162	84	IL6,TGFB2,CKLF,C5,TNFRSF11A,EMR2,CCR1,PIK3CD,IL17RC,ENG,LPAR1,CORO1A,ARRB2,CXCL3,NRP1,CCL22,SEMA5A,LEF1,PLXNB3,CXCL5,IL17RA,ELMO2,EPHA2,ANXA1,ARHGEF16,EDN1,IL1B,LGALS3,DOCK4,BCAR1,LYST,RAB13,NUP85,EDN2,PLA2G1B,EDNRB,PRKCQ,EGR3,CXCL16,CXCL10,ITGA1,SYK,CXADR,ITGB2,PRKCD,GAS6,HBEGF,TRPM4,RAC1,IL8,CORO1B,PLEKHG5,CCL20,PARVA,ADAM8,ARHGEF5,VEGFA,CXCL2,PIP5K1C,PIP5K1A,PDE4D,IL6R,NR4A1,GBF1,CCL5,RPS19,PD…
GO_CELLULAR_RESPONSE_TO_EXTERNAL_STIMULUS	-0.291964	-1.4836	0	0.0502646	264	210	ATP1A2,BCL2,P2RX7,CASP1,ADAMTS1,NUDT1,BMP4,AXL,BRIP1,CD40,GJA1,INHBB,IMPACT,CASP8,UCP2,PTGER4,ANKRD1,NPRL2,FADS1,COL1A1,NPRL3,PDK2,PRKAA1,WNT4,EIF2AK4,SLC39A4,CTSL2,FZD1,TLR5,SEH1L,PRDM4,MMP7,HDAC4,CRADD,PIK3C3,MYBBP1A,TLR3,USP33,DNAJC15,GBA,KLF10,EIF2S1,WRN,EHMT2,AIFM1,FADD,SKP2,GLRX2,ATG7,RRAGA,FOXA3,HFE,MYD88,TP53,PIK3R4,GSDMD,TBL2,JUN,MIOS,ATP2B1,IL1B,MAP3K14,IRF1,FOSL1,GLUL,TLR4,SRD5A1,MAPK3…
GO_POSITIVE_REGULATION_OF_PROTEOLYSIS	-0.303442	-1.48314	0	0.0503698	363	309	F2R,MYC,CTGF,CASP1,GPER,PLK2,RNF144A,RNF125,CASP8,ANAPC5,NLRP2,ANAPC4,XDH,HTRA2,NOD1,NKD2,PYCARD,CYFIP2,IFT57,DAB2,PSMB9,CYR61,DISC1,OSBPL7,CTSH,CDC16,C19orf80,STUB1,MAPK12,PSMD5,CAPN3,PDCD2,EGF,JAK2,CRADD,PSMD4,NUB1,CDK5RAP3,APAF1,CHFR,ANAPC2,GBA,CSNK1D,PACSIN3,SUMO1,PCOLCE,AIFM1,CARD8,HSPE1,RNF19A,FADD,TRAF2,PIDD,HDAC2,ARIH1,DAPK1,NGFRAP1,PDCD6,RAB1A,SMC5,MUL1,PSME3,CLPX,CTSC,PHB,CUL1,LGALS9,IL…
GO_METANEPHRIC_NEPHRON_DEVELOPMENT	-0.482637	-1.48275	0.06	0.0505687	32	18	BMP4,PKD2,WNT4,SIX2,PAX8,SOX8,LGR4,LAMB2,FOXD1,OSR1,IRX2,KIF26B,FMN1,PKD1,PDGFB,HES1,SOX9,PDGFRB
GO_POSITIVE_REGULATION_OF_REACTIVE_OXYGEN_SPECIES_METABOLIC_PROCESS	-0.369584	-1.4825	0	0.0506339	86	63	IL6,XDH,THBS1,RIPK3,PKD2,TGFBR2,TLR5,JAK2,HDAC4,PLAU,ZNF205,DUOXA1,ACE2,TP53,TGFB1,PTX3,EDN1,IL1B,PTK2B,AKT2,TLR4,AKT1,P2RX4,HSP90AA1,EGFR,CYBA,OGT,TSPO,ITGB2,MTOR,PRKCD,DDAH2,RIPK1,KLF2,RAB27A,INSR,NFE2L2,MAPK9,PARK7,NOS1AP,ASS1,ROMO1,SOD1,GADD45A,KLF4,AGER,GSTP1,CLU,GRB2,RNF41,HSP90AB1,F2RL1,MAPK14,DDAH1,ICAM1,PDGFB,DNM2,AKR1C3,ZC3H12A,CDKN1A,PTGS2,PDGFRB,TNF
GO_POSITIVE_REGULATION_OF_CHROMOSOME_SEGREGATION	-0.487021	-1.48151	0.04	0.0509175	25	25	ANKRD32,RAD18,RAB1A,SMC5,SMC6,H2AFY,FBXO5,ANAPC10,RB1,SFPQ,NSMCE2,RCC2,GOLGA2,BECN1,CDC6,GORASP1,FAM178A,PTEN,CCNB1,SIRT2,CUL3,DLGAP5,PLK1,ESPL1,ANAPC11
GO_DEVELOPMENTAL_INDUCTION	-0.497385	-1.48176	0.0606061	0.0509321	27	17	BMP4,WNT4,HIPK2,WNT2,SOX8,CTNNB1,SIX1,NKX2-1,WNT3,BMP2,FRS2,POU5F1,FZD5,WNT2B,HIPK1,HOXC11,SOX9
GO_LEUKOCYTE_CHEMOTAXIS	-0.365278	-1.48079	0	0.0510963	117	53	IL6,TGFB2,CKLF,TNFRSF11A,EMR2,CCR1,PIK3CD,IL17RC,CORO1A,CXCL3,CCL22,IL17RA,ANXA1,EDN1,IL1B,LGALS3,LYST,NUP85,EDN2,PLA2G1B,EDNRB,CXCL16,CXCL10,ITGA1,SYK,CXADR,ITGB2,GAS6,TRPM4,RAC1,IL8,CCL20,ADAM8,ARHGEF5,VEGFA,PIP5K1C,PDE4D,IL6R,GBF1,CCL5,RPS19,PDE4B,HMGB1,SBDS,ANO6,PDGFB,S100A9,CCL24,PIK3CG,ITGA9,CX3CL1,CCL2,TREM1
GO_REGULATION_OF_CELLULAR_PROTEIN_CATABOLIC_PROCESS	-0.284144	-1.47834	0	0.0517764	274	250	PRKCG,TERF1,PLK2,RNF144A,RNF125,BAG5,ANAPC5,ANAPC4,EZR,WNT10B,NKD2,DYX1C1,DAB2,MTM1,PSMB9,ATM,DISC1,OSBPL7,CDC16,STUB1,PSMD5,UCHL5,EGF,COMMD1,PSMD4,NUB1,VPS11,CDK5RAP3,GLMN,CHFR,GEN1,ANAPC2,GBA,PDCL3,N4BP1,CSNK1D,SUMO1,TPR,XRCC3,RNF19A,USP14,ARIH1,TAF9,MAD1L1,HFE,RAB1A,SMC5,PTTG1IP,PSME3,SMARCC1,UBE2K,CTSC,CUL1,PTK2B,PSMD12,PSMC2,PSMD13,ANXA2,FBXW7,CCDC22,UFL1,RNF128,PSMC3,USP5,PCID2,RNF138,LCMT1…
GO_EPITHELIAL_CELL_PROLIFERATION	-0.358817	-1.47786	0	0.0520742	89	66	CCND1,FOXN1,IL6,FAP,BMP4,ID2,FGFR2,ADK,SCARB1,C19orf80,FERMT1,SEMA5A,IGFBP4,ACVR2A,AREG,IGFBP5,EPHA2,SDR16C5,MAPK1,C6orf89,STAT6,BAX,PIK3CB,NCSTN,KLK8,MTSS1,SIDT2,LGR4,ITGB1BP1,DLG1,BTRC,PTCH1,PRKX,BTBD10,PROX1,BMPR2,ESR2,RPS6KA1,PSEN1,ERN1,MED1,HMOX1,HNF1B,CEBPB,MAP2K2,BCL2L2,IGFBP3,EHF,HMGB1,BMPER,THAP1,MMP14,NRARP,XBP1,NOV,NKX6-1,MKI67,PPARD,BAD,MAP2K1,LOXL2,IRF6,SOX9,COL8A1,EREG,TNF
GO_CILIUM_ORGANIZATION	0.530884	1.94952	0	0.0522352	188	149	WDR35,CCDC113,EHD3,CCDC114,IFT81,RPGRIP1L,FAM161A,TTLL1,CCDC103,ONECUT2,TTC30A,CEP290,KIAA0586,FBF1,DYNC2H1,FUZ,IFT172,ABCC4,TTC30B,RFX2,TTC26,SPATA6,TTC21A,DYNC2LI1,DNAH5,INTU,IFT27,TMEM231,DZIP1,B9D1,CLUAP1,CCDC41,IFT80,LRRC6,BBS10,DYX1C1,CC2D2A,CEP41,TMEM237,IFT57,ARL6,CCDC40,WDR19,IFT74,TMEM17,DNAAF2,LRGUK,MKS1,CCDC28B,DISC1,ABLIM3,PCM1,STK36,BBS4,TTC21B,IFT140,TTLL3,TMEM216,BBS9,IFT43,SSX2IP…
GO_POSITIVE_REGULATION_OF_CYCLIC_NUCLEOTIDE_METABOLIC_PROCESS	-0.394434	-1.47536	0	0.0529913	109	47	AKAP12,GPER,FZD2,PTGER4,GIPR,NOS3,GPR161,ADCY3,P2RY11,GUCY1A3,RAPGEF3,GNAL,PTHLH,CRHR1,CAP1,CALM1,TIMP2,PRKCA,GPR65,EDNRA,CALM2,CXCL10,CALM3,NF1,MC1R,ADRB1,ADORA2B,ADCY7,ECE1,RAF1,ADNP,WFS1,ADCY9,GNB2L1,ADCY6,GSK3A,ABCA1,CAP2,ACR,ADRB2,ADORA2A,ADM,UCN,APOE,GNAS,RAMP1,CALCRL
GO_ANTIGEN_PROCESSING_AND_PRESENTATION_OF_PEPTIDE_ANTIGEN	-0.297999	-1.47438	0	0.0532889	177	145	DYNC2H1,DYNC2LI1,AP1S3,HLA-DPA1,CLTA,CTSF,PSMB9,DCTN1,CTSL2,PSMD5,PSMD4,HLA-DOB,CTSL1,KIF3A,MARCH1,CYBB,HLA-DOA,KIFAP3,DYNC1I1,DYNC1I2,ACE,HFE,HLA-F,HLA-DRA,HLA-DMA,NCF2,PSME3,ERAP1,ACTR1B,AP1M1,AP2A2,PSMD12,PSMC2,DCTN3,PSMD13,PSMC3,PSMB8,DCTN6,IFI30,ERAP2,PSMD9,SPTBN2,DYNC1H1,DYNLL2,PSMD2,PSMA4,CTSS,PSMA1,HLA-DRB1,HLA-DPB1,HLA-DQA1,CYBA,PSMB6,DCTN4,PSMC5,ITGAV,KIF3B,PSME2,DYNLL1,CALR,PSMA3,AP2B1…
GO_MUSCLE_ORGAN_DEVELOPMENT	-0.309662	-1.47222	0	0.0542015	277	165	EID2B,FZD2,PTCD2,HEYL,ETV1,FGFRL1,EVC,FGFR2,ANKRD1,WNT10B,ITGA7,TPM1,DISP1,GPCPD1,MRAS,FKTN,HLX,PPP3CA,DNER,EGR2,MAPK12,FZD1,PKP2,CAPN3,XK,TAZ,CACNA1H,CDK5,MSX1,WNT2,EGR1,EID2,SGCB,LAMA5,IGSF8,SRI,GSC,IGFBP5,UTRN,CDON,ARID5B,TNNC1,ZNF689,NRG1,NGFR,TGFBR3,GCFC1,CAV2,SOX8,SIN3B,USP2,CD164,MEF2A,EGLN1,SPEG,SIX1,MKL2,SGCE,ZFPM2,ID3,CAV1,HEG1,EGR3,TEAD4,HMG20B,UBE4B,FOS,SKIL,CXCL10,BIN3,FXR1,SEPN1,ZFH…
GO_REGULATION_OF_RNA_SPLICING	-0.349705	-1.47075	0	0.0546011	97	82	MBNL3,SRSF2,ZNF259,TIA1,RBM15B,SRSF7,RBM5,C11orf35,CELF6,PRPF19,HNRNPH1,HNRPLL,ACIN1,HNRNPF,ESRP2,SRSF6,SRSF10,AKT2,MAGOH,PTBP2,SETX,C1QBP,SON,RNPS1,SAP18,PIK3R1,DAZAP1,FASTK,AHNAK,SNRNP70,NSRP1,CWC22,PTBP1,YTHDC1,SRSF3,RBM10,HNRNPK,CDK12,RPS26,DDX5,CLK2,HNRNPA2B1,PQBP1,SRPK1,SNW1,POLR2A,SFSWAP,ESRP1,RBMX,RBM42,SRPK2,AKAP17A,RBM8A,CELF1,TRA2B,RPS13,THRAP3,RBM25,UHMK1,SRSF9,ERN1,RBM22,RBM38,SF3A1,…
GO_POSITIVE_REGULATION_OF_CHEMOTAXIS	-0.349643	-1.47063	0	0.0546039	120	73	IL6,IL12A,DAPK2,CCR1,VEGFC,THBS1,IL23A,TIRAP,LPAR1,MEGF8,CXCL3,NRP1,SEMA5A,CXCL5,CREB3,ADAM10,TIAM1,THBS4,RAC2,MET,TGFB1,LGALS9,IL1B,PTK2B,AKT2,C1QBP,TMEM102,EDN2,SLIT2,DSCAM,EDNRA,PRKD1,STX4,PPM1F,VEGFB,CALR,CXCL10,F3,CAMK1D,GAS6,ITGA2,RAC1,FGF2,IL8,BMPR2,SMAD3,VEGFA,FN1,ADAM17,RARRES2,HSPB1,CXCL2,SWAP70,S100A14,PRKD2,IL6R,CCL5,HMGB1,C3AR1,F2RL1,STX3,ANO6,SERPINE1,PDGFB,CXCL1,GPSM3,S1PR1,CD74,FI…
GO_MATERNAL_PROCESS_INVOLVED_IN_FEMALE_PREGNANCY	-0.404756	-1.46971	0.04	0.0548615	60	44	CYP27B1,STC1,WNT4,PLA2G6,CTSL2,MMP7,PLA2G4A,EPOR,MEN1,LGALS9,PAM,PRDX3,PPAT,AKT1,DAZAP1,HIF1A,CTSB,MTOR,ITGB1,ITGA3,FAS,STOX2,DEDD,BMPR2,ADCY7,DSG2,PRDM1,BSG,RXRA,LIF,UBE2A,MED1,KPNA6,TMED2,VDR,JUNB,NR2F2,PPARD,SPP1,NPFF,AKR1B1,STC2,PTGS2,CCL2
GO_REGULATION_OF_POSTTRANSCRIPTIONAL_GENE_SILENCING	-0.501707	-1.46772	0.0689655	0.0555768	21	17	TGFB1,BCDIN3D,TERT,ADAR,PUM1,XPO5,PUM2,FXR1,STAT3,WTIP,NCOR2,NCOR1,DND1,LIMD1,FMR1,POU5F1,ZC3H12A
GO_REGULATION_OF_VASCULAR_ENDOTHELIAL_GROWTH_FACTOR_PRODUCTION	-0.439648	-1.46558	0.0740741	0.0565302	31	25	IL6,HPSE,C5,BRCA1,NDRG2,SULF2,SULF1,TGFB1,IL1B,C3,HIF1A,NUTF2,GATA4,ISL1,ADORA2B,ARNT,IL6ST,ATF4,C3AR1,CYP1B1,EIF2AK3,CCBE1,PTGS2,IL1A,CCL2
GO_NOTCH_SIGNALING_PATHWAY	-0.351295	-1.46566	0	0.0565683	114	80	MYC,APH1B,HEYL,IFT172,TIMP4,ANXA4,IFT74,MAML3,PTP4A3,DNER,C12orf52,TGFBR2,GALNT11,KRT19,NLE1,ADAM10,NOTCH2NL,SNAI2,TGFB1,JAG2,WDR12,POFUT1,NEURL1B,HHEX,NCSTN,KAT2B,NOTCH2,TBX2,CNTN1,HEY1,EPN1,MAML2,DTX4,ITGB1BP1,UBB,GMDS,APH1A,RPS27A,MDK,DTX2,SPEN,NKAP,BMP2,MIB2,APP,SNW1,CDK6,DLL4,JAG1,ITCH,PSEN1,ADAM17,UBA52,CDKN1B,PSENEN,MIB1,HNF1B,NOTCH3,RPS19,RBPJ,SUSD5,PERP,NRARP,SEL1L,EP300,HEY2,CEBPA,CHAC1…
GO_REGULATION_OF_LIPID_CATABOLIC_PROCESS	-0.434155	-1.46478	0.0434783	0.0567872	52	32	THRA,ACACB,IRS1,SCARB1,PRKAA1,IRS2,PDE3B,TYSND1,IL1B,AKT2,CPT1A,SPTLC2,AKT1,BSCL2,LONP2,MTOR,PRKCD,ADORA1,SPTLC1,CRTC3,RARRES2,IDH1,PNPLA2,PRKCE,GPLD1,PPARA,ABHD5,APOC1,ADRB2,LDLR,PIK3CG,TNF
GO_MACROPHAGE_ACTIVATION	-0.512261	-1.46451	0.0434783	0.0568861	31	16	SLC7A2,TLR3,JUN,TLR4,FOXP1,EDN2,SBNO2,SYK,CRTC3,CLU,HMGB1,PRKCE,TLR1,CSF2,JMJD6,CX3CL1
GO_RETROGRADE_VESICLE_MEDIATED_TRANSPORT_GOLGI_TO_ER	-0.363233	-1.46381	0	0.057007	77	69	COPG2,SEC22B,RAB6B,KIF3A,ATP9A,KIFAP3,STX18,COG7,SCFD1,RAB1A,KDELR3,ERGIC2,BNIP1,ARFGAP3,COPA,NSF,HTT,PICK1,ZW10,ATP9B,ARFGAP1,RINT1,KIF3B,COPZ2,KIF1C,COPZ1,KIF11,COG4,COPB1,RER1,KIF22,COPB2,LMAN2,COG3,USE1,TMED7,KDELR2,SURF4,NBAS,ARF5,ARF3,TMED10,TMED3,ARFGAP2,COPE,TMEM115,KIF15,TMED9,CENPE,KIF23,KIF18A,NAPA,SCYL1,KDELR1,RACGAP1,TMED2,KIF4A,GBF1,UVRAG,KLC2,ARCN1,KLC1,RAB1B,KIF2C,ARF4,KIF3C,RAB6A…
GO_POSITIVE_REGULATION_OF_CATABOLIC_PROCESS	-0.298348	-1.46387	0	0.0570256	395	340	P2RX7,TNRC6B,PLK2,GJA1,ENTPD5,RNF144A,RNF125,MAPK15,ANAPC5,ANAPC4,ASB9,EZR,NOD1,IRS1,NKD2,TRIM65,MLXIPL,DAB2,PSMB9,DISC1,OSBPL7,SEC22B,ZNF268,CDC16,PRKAA1,APC2,EIF2AK4,STUB1,NKD1,PSMD5,RAB3GAP2,PIP4K2A,EGF,C4BPB,NDFIP1,PNPT1,PSMD4,NANOS1,NUB1,VPS11,CDK5RAP3,TNFSF12,SNF8,CHFR,IRS2,RAPGEF3,LPCAT1,ANAPC2,SCOC,GBA,NEDD4L,EDEM2,CSNK1D,PACSIN3,SUMO1,TPCN1,TRIM21,RNF19A,ATXN3,USP13,TRIM22,VPS28,SUPV3L1,…
GO_MATING	-0.48576	-1.46217	0.0555556	0.0577376	37	21	THRA,TH,ACVR2A,MAPK8IP2,ABAT,EDNRA,DMRTA1,NCOA1,UBE2Q1,GRN,APP,HEXB,PPP1R1B,NCOA2,PTEN,SERPINE2,THRB,OXTR,KLK14,TACR1,PI3
GO_CHOLESTEROL_EFFLUX	-0.49986	-1.46218	0.0952381	0.0577376	26	15	SCARB1,ABCA7,ABCG1,ABCA5,STX12,ABCA2,CAV1,SOAT1,APOM,NPC2,ABCA1,NPC1,APOC1,SOAT2,APOE
GO_POSTTRANSCRIPTIONAL_REGULATION_OF_GENE_EXPRESSION	-0.254306	-1.46181	0	0.0578172	448	393	RBMS3,BANK1,IL6,EXOSC2,TNRC6B,IMP3,EXOSC5,MIF4GD,SEPSECS,IMPACT,AXIN2,NCBP1,RGS2,THBS1,ENC1,TIRAP,ANGEL2,EIF2B1,EIF5,PSMB9,EIF3B,RMND1,TIA1,KIAA0020,LARS,TARBP2,HAP1,TNFSF13,MKNK1,EIF2AK4,PSMD5,EEFSEC,RBM4B,HNRNPA0,PSTK,APEX1,ICT1,CDC123,PSMD4,METTL14,NANOS1,MTG1,ZC3H14,CNOT10,EXOSC9,UPF3A,EIF2B3,HNRNPD,ZCCHC11,MTRF1,ANP32A,EXOSC7,PASK,ERBB2,YRDC,EIF2S1,ACO1,EIF2B4,DHX9,SYNCRIP,SOX4,TPR,SERBP1,CT…
GO_PROSTANOID_METABOLIC_PROCESS	-0.481434	-1.46002	0.0344828	0.0585672	27	20	HPGD,CBR1,PTGR2,PTGDS,PNPLA8,PLA2G4F,PTGES2,EDN1,PTGS1,ACOX1,EDN2,PTGR1,PTGES,TNFRSF1A,PTGES3,SPHK1,AKR1C3,CD74,PTGS2,AKR1C2
GO_POSITIVE_REGULATION_OF_ADHERENS_JUNCTION_ORGANIZATION	-0.495326	-1.45955	0.0555556	0.0587052	21	15	WNT4,PTPRJ,PPM1F,PTPN23,ITGB1BP1,RAC1,SMAD3,VEGFA,LIMS1,ROCK1,TSC1,FMN1,S100A10,SDC4,EPB41L5
GO_REGULATION_OF_MYOBLAST_DIFFERENTIATION	-0.429342	-1.45933	0.0294118	0.0587249	48	28	BMP4,MBNL3,BOC,CAPN3,FLOT2,CDON,ILK,TGFB1,PLCB1,SOX8,MAP3K5,HIF1AN,FLT3LG,NEU2,ID3,IL18,CXCL10,ZFHX3,NR2C2,TBX3,DDIT3,IGFBP3,MAPK14,NOTCH1,PPARD,SOX9,BTG1,TNF
GO_POSITIVE_REGULATION_OF_CYTOKINE_BIOSYNTHETIC_PROCESS	-0.591243	-2.091	0	0.0587249	58	30	THBS1,TIRAP,GLMN,TLR3,IL1B,IRF1,TLR4,CD86,EBI3,PRKCQ,STAT5B,CD276,SYK,BCL10,TRAF6,CCL20,HSPB1,TBK1,HMOX1,ZFPM1,MAPKAPK2,RELA,CARD11,BCL3,TLR1,CEBPG,TLR6,EREG,IL1A,TNF
GO_RESPONSE_TO_BACTERIUM	-0.307347	-1.45843	0	0.0590398	528	280	F2R,IL6,P2RX7,TNFRSF21,TBXA2R,IL12A,CASP1,BYSL,AXL,CD40,GJB6,TNFRSF11A,CARD9,IFNE,THBD,CASP8,MUC5B,IL24,PTGER4,CYP27B1,TIMP4,LY96,CPS1,ANKRD1,NOD1,PLSCR4,NOS3,IL23A,TIRAP,SOCS3,PYCARD,TLR2,TH,LIAS,SCARB1,PTGER2,IL22RA1,PLAC8,PLA2G6,CXCL3,TLR5,SEH1L,HNRNPM,HNRNPA0,JAK2,PLAU,PPARGC1A,ALAD,PLA2G4A,DEFB103A,TLR3,DNMT1,MAOB,CD47,TNFRSF14,CNP,CXCL5,SRR,ABR,PLSCR3,GFI1,SHPK,IRAK3,MAVS,TNFRSF6B,PLCG2,HDA…
GO_CHONDROCYTE_DEVELOPMENT	-0.468945	-1.45734	0.128205	0.0595909	21	17	RUNX2,TGFBR2,CHSY1,COL27A1,BMPR1B,SULF2,SULF1,CHST11,BMPR2,RARG,MSX2,IMPAD1,SERPINH1,MEX3C,EIF2AK3,SOX9,SHOX2
GO_REGULATION_OF_CELLULAR_RESPONSE_TO_HEAT	-0.369624	-1.45708	0	0.0596886	76	69	BAG5,NUP155,ATR,RPA2,BAG2,ATM,SEH1L,NUP35,NUP133,NUP160,MLST8,TPR,NUPL2,DNAJC2,RANBP2,HSBP1,AAAS,NUP188,MAPK1,CHORDC1,NUP37,C11orf73,NUP205,MAPK3,NUP210,TMEM48,RPA1,HSP90AA1,NUP85,BAG1,NUP43,NUP214,BAG4,RAE1,NUP153,YWHAE,NUP107,MTOR,CAMK2G,CAMK2D,HSF1,RPTOR,PTGES3,NUP98,NUP88,NUP54,POM121C,GSK3B,FKBP4,SIRT1,POM121,DNAJC7,NUP93,KIAA1967,NUPL1,DNAJB1,MAPKAPK2,HSP90AB1,HSPH1,EP300,DNAJB6,HSPA8,CREBB…
GO_POSITIVE_REGULATION_OF_TRANSLATIONAL_INITIATION	-0.498898	-1.45433	0.0227273	0.0608475	22	19	IMPACT,EIF2AK4,KHDRBS1,YTHDF2,POLR2G,RPS6KB2,POLR2D,RPS6KB1,EIF2B5,NCK1,YTHDF1,RXRA,UHMK1,CCL5,DNAJC3,METTL3,PPP1R15A,DDX3X,TNF
GO_INTRINSIC_APOPTOTIC_SIGNALING_PATHWAY_IN_RESPONSE_TO_DNA_DAMAGE_BY_P53_CLASS_MEDIATOR	-0.42383	-1.45374	0.0333333	0.0610441	30	29	TP73,PYCARD,MSH2,HIPK2,AEN,DYRK2,PPP2R5C,PGAP2,SHISA5,BRCA2,TP53,TMEM109,PHLDA3,IFI16,TOPORS,USP28,SNW1,SIRT1,C16orf5,PML,BAG6,EP300,BCL3,DDIT4,HIPK1,PMAIP1,RPS27L,CDKN1A,NUPR1
GO_ANTIMICROBIAL_HUMORAL_RESPONSE	-0.471822	-1.45153	0.0285714	0.0621054	52	21	PLA2G6,HIST1H2BI,HIST1H2BK,IL36RN,HIST1H2BF,HIST1H2BE,PLA2G1B,HIST1H2BG,HIST1H2BJ,HIST1H2BC,HIST2H2BE,APP,RPL39,HLA-A,B2M,FAU,BCL3,SLPI,SPON2,HLA-E,ADM
GO_NEGATIVE_REGULATION_OF_INTERFERON_GAMMA_PRODUCTION	-0.444295	-1.45155	0.0714286	0.0621054	35	19	AXL,GATA3,INHBA,INHA,LGALS9,IL36RN,TLR4,C1QBP,HLA-DRB1,PDCD1LG2,CD276,GAS6,CD274,RARA,HMGB1,PGLYRP3,IL20RB,ZC3H12A,PRNP
GO_NUCLEAR_ENVELOPE_REASSEMBLY	-0.497993	-1.45061	0.0625	0.0624959	17	17	CHMP7,UBXN2B,NSFL1C,SPAST,CHMP2A,PPP2CA,EMD,PPP2R2A,BANF1,VRK1,UBXN2A,REEP3,REEP4,PPP2R1A,CHMP4B,ANKLE2,LMNA
GO_RESPONSE_TO_REACTIVE_OXYGEN_SPECIES	-0.29513	-1.45014	0	0.0626504	191	152	BCL2,ALDH3A2,IL6,BMP4,IMPACT,UCP2,ADA,TPM1,NOS3,IL1R1,COL1A1,HYAL2,PKD2,PPARGC1B,PDK2,FXN,PRKAA1,MB,CYP2E1,APEX1,GJA3,ZNF277,PPARGC1A,PLA2G4A,MAPK7,ETS1,HNRNPD,ATP7A,CYBB,PCGF2,MTR,AREG,TXNIP,CCS,UCP3,PRDX2,MPV17,AIFM1,TRAF2,GLRX2,HDAC2,ANXA1,SDC1,HDAC6,EDN1,JUN,PPP5C,IL1B,PTK2B,NQO1,FOSL1,STAT6,STK25,PRDX3,ERCC6,GPX3,SETX,MAP3K5,EGLN1,APTX,PLEKHA1,BNIP3,ADAM9,TRPC6,GUCY1B3,CYBA,HIF1A,FOS,PRDX6,T…
GO_MODIFICATION_OF_MORPHOLOGY_OR_PHYSIOLOGY_OF_OTHER_ORGANISM	-0.365472	-1.44985	0	0.0627682	100	66	CASP8,YTHDC2,HYAL2,EIF2AK4,APOL1,LEF1,VAPA,HIPK2,TYMS,ATG7,RRAGA,TGFB1,PTX3,JUN,TAF11,SMARCA4,CAV2,BCL2L1,HDAC1,PARK2,KPNA3,SERPINB9,CPSF4,ITGAV,TFAP4,SP1,SUGT1,KPNA5,TARDBP,SMARCB1,PABPN1,DAG1,STOM,EIF2AK2,TUSC2,SNW1,CHD1,INSR,CFL1,INPP5K,SMAD3,PPIB,KPNA7,RXRA,ZNF639,VAPB,BCL2L11,REST,HMGA2,SLC25A6,RAB9A,KPNA1,CCNK,KPNA2,KPNB1,CCL5,ZC3HAV1,KPNA4,TNIP1,TBC1D20,EP300,BAD,ZC3H12A,APOE,AQP1,TREM1
GO_REGULATION_OF_GROWTH	-0.258159	-1.44849	0	0.0632362	633	460	SOX15,WWC3,BCL2,N6AMT1,FGF20,SLC6A3,FGF9,CTGF,EXOSC2,TGFB2,GAMT,BMP4,SPG20,NOG,CGREF1,TNK1,FBLN5,RASGRP2,GJA1,H2AFY2,GPR21,NOL8,RIMS1,TMEM8B,ACACB,GPAM,GDF9,NCBP1,RUVBL1,PTGER4,CYP27B1,FGFR2,SMAD4,SEMA4F,HTRA2,ZNF259,SEMA3E,EZR,WNT10B,TP73,TIRAP,SOCS3,WDR36,AKAP6,HYAL2,MTM1,RND2,HLX,DUSP6,CYR61,TFCP2L1,PLAC8,DISC1,ST7L,NME6,FXN,CTTN,MEGF8,ING4,SEMA4A,TGFBR2,NKD1,BBS4,CAPN3,NRP1,SEMA5A,ZP3,MAPK11,…
GO_REGULATION_OF_PHAGOCYTOSIS	-0.342681	-1.44771	0.0454545	0.0634684	68	45	PRKCG,ALOX15,PYCARD,GATA2,SCARB1,C2,MERTK,C4BPB,ABCA7,CD47,ABR,SYT7,TGFB1,PTX3,BCR,IL1B,CSK,C4B,CYBA,C3,ITGAV,CALR,SYK,CAMK1D,PROS1,GAS6,ITGA2,LMAN2,RAB27A,PLD2,MFGE8,AGER,PPARG,RAP1A,GNB2L1,SNX3,PTEN,HMGB1,F2RL1,ANO6,PRTN3,DNM2,CCL2,TNF,C4A
GO_ANDROGEN_RECEPTOR_SIGNALING_PATHWAY	-0.399938	-1.44725	0.0357143	0.0636644	41	36	PMEPA1,BRCA1,PPARGC1A,MED17,MED4,PIAS2,MED16,FHL2,CTNNB1,KAT5,NCOA1,RNF14,MED12,RB1,DNAJA1,NRIP1,CCNE1,PIAS1,RAN,RNF4,GRIP1,FKBP4,MED30,THRAP3,MED24,NCOA3,UBE3A,MED1,MED14,TGFB1I1,CDK7,MED13,KDM3A,ARID1A,DAXX,PPAP2A
GO_CARDIAC_MUSCLE_TISSUE_DEVELOPMENT	-0.32044	-1.44641	0	0.0639584	140	89	TGFB2,MYH10,PTCD2,NDRG4,FHOD3,ID2,FGFR2,ANKRD1,TPM1,NPRL3,MARCKS,CBY1,PKP2,OBSL1,TAZ,WNT2,SGCB,KAT2A,TNNC1,NRG1,SMAD1,TGFBR3,NDUFV2,NEBL,SIN3B,FHL2,SIK1,TBX2,AKAP13,MEF2A,GATA6,ATG5,EGLN1,ZFPM2,GJA5,HEG1,CALR,UBE4B,CXADR,ALDH1A2,MTOR,FKBP1A,CAMK2D,ITGB1,NPPA,TNNI3,BMP2,GATA4,PROX1,ISL1,SMAD7,DLL4,DSG2,PRKAR1A,RXRA,VEGFA,CDK1,TBX3,KDM6B,SIRT6,TSC1,PPP1R13L,C3orf58,DSP,IFT20,CDC42,MED1,PTEN,CCNB1,Z…
GO_NEGATIVE_REGULATION_OF_GLIAL_CELL_DIFFERENTIATION	-0.490401	-1.44625	0.03125	0.0640564	26	16	BMP4,NOG,ID2,CTNNB1,ID4,NF1,DLX2,SIRT2,MBD1,MYCN,NKX6-1,MECP2,NOTCH1,HES1,DUSP10,ATF5
GO_CELLULAR_RESPONSE_TO_RETINOIC_ACID	-0.419434	-1.44479	0.0740741	0.0645857	65	45	EPHA3,HTRA2,WNT10B,COL1A1,FZD4,WNT7B,WNT2,WNT11,LTK,PTK6,HDAC2,WNT6,PTK2B,SETX,LYN,ADNP2,RORB,TWF2,PTK7,MLL5,OGT,ALDH1A2,WNT3,OSR1,SNW1,NDUFA13,YAP1,KRT13,ZNF35,RARG,KLF4,PPARG,RARA,WNT9A,EP300,CYP26B1,ABCA1,FZD7,TESC,YES1,ABL2,TNC,SOX9,AQP1,CCL2
GO_RESPONSE_TO_MECHANICAL_STIMULUS	-0.317715	-1.44333	0	0.0651302	210	140	ATP1A2,SLITRK6,IL6,P2RX7,CASP1,BMP4,CD40,GJA1,INHBB,ETV1,XPA,CASP8,PTGER4,ANKRD1,P2RY1,PDZD7,COL1A1,PKD2,TGFBR2,GLI2,TLR5,MMP7,HDAC4,CRADD,CHI3L1,ETS1,TMC1,XPC,TLR3,DNAH1,ANKRD23,TXNIP,STRC,FADD,STRBP,MYD88,CLCN6,EDN1,JUN,SMPD2,IL1B,PTK2B,MAP3K14,MMP13,IRF1,FOSL1,ENDOG,HTT,TLR4,MAPK3,ENTPD2,AKT1,ABHD12,MKKS,CTNNB1,CASP8AP2,BNIP3,EDNRA,CAV1,CYBA,CHEK1,HIF1A,CNN2,JUP,PTCH1,FOS,CXCL10,F3,CTSB,MEIS2,…
GO_CYCLIC_NUCLEOTIDE_METABOLIC_PROCESS	-0.400314	-1.443	0	0.0654045	57	32	PDE3A,PDE11A,PDE7B,ADCY3,GUCY1A3,PDE3B,CNP,PDE9A,PTHLH,PDE5A,PDE4C,PDE7A,GUCY1B3,NPPA,PDE4A,PDE2A,ADCY7,NPR2,NUDT4,PDE8A,ADCY9,ADCY6,PDE4D,PDE4B,AMPD2,NPR3,MB21D1,ADORA2A,ADM,CACNB4,AQP1,CALCRL
GO_NEGATIVE_REGULATION_OF_TRANSCRIPTION_FACTOR_IMPORT_INTO_NUCLEUS	-0.388008	-1.44198	0.0294118	0.065855	39	34	THRA,PKD2,BMP7,MAPK7,DYRK2,CREB3,SRI,AKAP1,TONSL,RAB23,FAF1,CCDC22,SUFU,MDFI,MTOR,NF1,KEAP1,NFKBIL1,NFKBIE,GSK3B,C1QTNF3,MXI1,G3BP2,CYLD,PPM1B,PSMD10,NOV,LITAF,NFKBIB,PKD1,PPM1A,FBXW11,NFKBIA,ZC3H12A
GO_HEART_TRABECULA_MORPHOGENESIS	-0.477529	-1.44177	0.0789474	0.0659529	26	18	ADAMTS1,NRG1,TGFBR3,FHL2,EGLN1,HEY1,HEG1,OVOL2,UBE4B,FKBP1A,DLL4,SOS1,MED1,RBPJ,HEY2,SRF,NOTCH1,S1PR1
GO_RESPONSE_TO_PLATELET_DERIVED_GROWTH_FACTOR	-0.690305	-2.06494	0	0.0660656	18	16	HAS2,DNMT1,PTN,FER,HYAL1,IQGAP1,CORO1B,FN1,CREB1,SRC,CCNA2,YES1,ERRFI1,FYN,PDGFRB,CCL2
GO_POSITIVE_REGULATION_OF_GLIAL_CELL_DIFFERENTIATION	-0.431117	-1.44046	0.111111	0.0663788	32	23	ID2,TP73,PRPF19,PRMT5,HDAC2,IL1B,DICER1,RHEB,MTOR,BMP2,ZNF488,LIF,PPARG,IL6ST,SERPINE2,SPINT1,CLCF1,RELA,NKX6-1,BIN1,NOTCH1,RNF112,HES1
GO_LUNG_CELL_DIFFERENTIATION	-0.433253	-1.44014	0.09375	0.0664962	25	22	THRA,AIMP2,AGR2,LTA4H,CTNNB1,GATA6,NKX2-1,SAV1,KLF2,GPSM2,NUMA1,YAP1,GRHL2,NFIB,NUMB,THRB,RBPJ,CREB1,EYA1,HOXA5,FOXA1,SOX9
GO_MYELOID_CELL_DIFFERENTIATION	-0.293434	-1.4399	0	0.0666332	189	148	IL31RA,CAMK4,TRIM10,RUNX1,BMP4,GATA3,THRA,TNFRSF11A,DHRS2,THPO,CASP8,PARP1,ID2,MEIS1,PIK3CD,TIRAP,GATA2,ERCC2,BATF3,LRRK1,L3MBTL3,EFNA2,TGFBR2,MB,PIP4K2A,INHBA,JAK2,LEF1,HIPK2,SNX10,TSPAN2,JAGN1,GFI1,CASP10,PTPN6,INHA,EPHA2,ACTN1,TGFB1,ACIN1,JUN,LGALS9,GLO1,KDM1A,ANXA2,MAEA,TGFBR3,PRDX3,EIF2AK1,HHEX,CD86,FOXP1,RPS14,SMAD5,THOC5,G6PD,LYN,VPS33B,ABI1,ADAR,CTNNB1,SBNO2,FAM20C,KAT8,MLL5,DYRK3,GAB3,HO…
GO_POSITIVE_REGULATION_OF_CELL_CELL_ADHESION	-0.295865	-1.43919	0	0.0667649	243	144	IL6,IL12A,EFNB3,GATA3,ALOX15,CCDC88B,VTCN1,GPAM,MAP3K7,HLA-DPA1,ADA,ADK,IL23A,DPP4,PYCARD,VNN1,HLX,PPAP2B,CORO1A,TGFBR2,GLI3,GLI2,HAS2,BMP7,IL4R,ZP3,LEF1,ETS1,CD47,TNFRSF14,KIFAP3,CD46,CITED2,EFNB2,MLST8,PTPN6,FLOT2,RASGRP1,FADD,EFNB1,TRAF2,CD83,ANXA1,MAPKAP1,TGFB1,HLA-DRA,CD59,LGALS9,IL1B,ICOSLG,MAP3K14,CSK,DNAJA3,MYO10,SOX2,CD86,PAK1,IL15,LYN,AKT1,PRKCZ,PAK2,FLOT1,PNP,PIK3R1,AP3D1,EBI3,HLA-DRB1…
GO_ACID_SECRETION	-0.415286	-1.4384	0.0285714	0.0671366	66	37	SLC1A1,KISS1R,BZRAP1,ABCC4,RIMS1,APBA1,GLS2,PNPLA8,RAB3A,PLA2G4A,PLA2G4F,SLC26A6,STXBP1,ACE,ANXA1,NMU,SLC9A3R1,UNC13B,SLC17A7,PPFIA4,SNAP25,PLA2G1B,NMB,NF1,PPFIA3,VAMP2,GIPC1,PPFIA1,STX1A,SLC38A2,BDKRB2,STARD10,SLC1A3,CACNB4,GLS,SYT1,SLC6A9
GO_VASCULATURE_DEVELOPMENT	-0.271861	-1.43731	0	0.0674633	469	349	GPR124,MMP19,CSPG4,NDP,ITGB3,FOXN1,HPGD,ROBO4,NDNF,FGF9,FAP,VASH1,CTGF,TGFB2,BMP4,ARHGAP22,HPSE,MYH10,DLX3,DYNC2H1,GJA1,TIE1,PGF,CDX2,PTGER4,FGFR2,MEIS1,SEMA3E,VEGFC,THBS1,B9D1,NOS3,SOCS3,TSPAN12,PECAM1,FBXW8,ENG,COL1A1,SH2D2A,PKD2,EGFL7,MCAM,CYR61,NPRL3,PLXDC1,VAV2,PPAP2B,FZD4,MEGF8,SEMA4A,TGFBR2,GLI3,HAS2,MMRN2,SNX17,HOXA1,NRP1,PPP3CB,NRP2,SEMA5A,EGF,WNT7B,LTBP1,EPHB2,NAA15,AGGF1,PLAU,LEF1,TYMP…
GO_POSITIVE_REGULATION_OF_ENDOCYTOSIS	-0.345553	-1.43641	0	0.0678678	114	77	AXL,EEF2K,PYCARD,GATA2,DAB2,C2,CLIP3,ARRB2,MERTK,ABCA7,SYNJ2BP,CD47,ABR,NEDD4L,PLCG2,VPS28,CD14,HFE,TSPAN1,PTX3,BCR,IL1B,TOR1A,PICK1,TBC1D5,C4B,FLOT1,MAGI2,CAV1,CYBA,C3,ITGAV,ANKFY1,PPT1,CALR,SYK,CAMK1D,TSG101,ITGB1,HNRNPK,SYNJ1,PROS1,GAS6,ITGA2,ACTN4,LMAN2,AHI1,CBLL1,RAB27A,LDLRAP1,BICD1,ARRB1,MFGE8,ATAD1,HIP1,B2M,VEGFA,AGER,PPARG,RAP1A,RAB21,CD63,MIB1,ARF1,WASL,CBL,PCSK9,F2RL1,TFR2,SCYL2,ANO6,S…
GO_NEGATIVE_REGULATION_OF_CELLULAR_AMIDE_METABOLIC_PROCESS	-0.337932	-1.43513	0	0.0684929	131	114	BANK1,ENC1,TIA1,TARBP2,HAP1,PRKAA1,EIF2AK4,METTL14,NANOS1,ABCA7,EIF2B3,HNRNPD,ZCCHC11,EIF2S1,EIF2B4,SYNCRIP,TPR,MOV10,HRSP12,IGFBP5,DAPK1,CNOT8,PURA,DGCR8,DROSHA,PATL2,MEX3D,CIRBP,CAPRIN2,EIF2C1,SMAD1,HNRNPR,EIF2AK1,CAPRIN1,SORL1,DAPK3,IREB2,SMAD2,ADAR,IGF2BP3,DICER1,PAIP2B,PUM1,TNRC6A,TNRC6C,IGF2BP2,XPO5,CNOT2,CALR,FXR1,CPEB3,EIF3E,EIF4A3,EIF4EBP2,CNOT7,EIF4E2,MRPL44,EIF2B5,HNRNPA2B1,SRP9,GIGYF2…
GO_GLUCOSE_METABOLIC_PROCESS	-0.328196	-1.43495	0	0.068532	119	84	SLC25A10,ALDH5A1,SLC25A12,SLC25A11,PDK2,G6PC3,PRKAA1,ENO3,PPARGC1A,PFKM,PDHB,OMA1,IRS2,GALM,CREM,KCNJ11,H6PD,IGFBP5,PDK3,SLC25A13,SORD,ADPGK,PDHA1,PFKL,NISCH,FABP5,MDH1,PFKFB4,DLAT,PFKP,AKT2,CPT1A,PGM2,GAA,G6PD,AKT1,GPI,AKR1A1,SLC25A1,GNPDA2,WDTC1,LRP5,DCXR,TPI1,PCK2,BPGM,GOT2,ALDOA,PIK3CA,MDH2,PER2,PGK1,PDK1,AIMP1,GNPDA1,OAS1,ENO1,GAPDH,PFKFB2,HK1,BRAT1,PGM1,ENO2,SERP1,GPD2,ATF4,ALDOC,PDK4,PGAM1…
GO_ESTABLISHMENT_OF_MITOTIC_SPINDLE_ORIENTATION	-0.49527	-1.43452	0.03125	0.0686297	20	16	DYNLT1,WDR43,HTT,ZW10,WDR81,SPRY2,PAFAH1B1,CDK5RAP2,GPSM2,NUMA1,ARHGEF2,NDC80,EYA1,CENPA,NDE1,NDEL1
GO_NEGATIVE_REGULATION_OF_HOMOTYPIC_CELL_CELL_ADHESION	-0.36121	-1.43243	0.0333333	0.0695088	102	65	IL29,TNFRSF21,BMP4,VTCN1,C1QTNF1,HLX,GLI3,IL4R,NDFIP1,C10orf54,GLMN,KIAA0922,TNFRSF14,ERBB2,PTPN6,ANXA1,FOXJ1,MAD1L1,HFE,TGFB1,PDE5A,LGALS9,LGALS3,ALOX12,IRF1,UBASH3B,ABAT,HLA-DRB1,PDCD1LG2,CD276,DLG1,ZC3H8,RDX,BTN2A2,MARCH7,PRKCD,PAWR,PTPN22,ZNF703,PRKAR1A,ITCH,PTPN2,DUSP22,PAG1,LAG3,SERPINE2,CEBPB,PELI1,CD274,HMGB1,CYLD,CASP3,RC3H1,NRARP,CEACAM1,DUSP3,IDO1,PRKG1,SOCS5,IL20RB,ADRB2,NFKBID,CD74,P…
GO_POSITIVE_REGULATION_OF_PROTEIN_DEACETYLATION	-0.476609	-1.43211	0.075	0.0695797	18	18	RIPK3,JDP2,TP53,TGFB1,C6orf89,SREBF1,PRKD1,CTBP1,BRMS1,VEGFA,AKAP8L,FNTA,PRKD2,PML,DYRK1A,NIPBL,AKAP8,BCL6
GO_REGULATION_OF_PROTEIN_SERINE_THREONINE_KINASE_ACTIVITY	-0.273415	-1.43169	0	0.0696505	470	370	CSPG4,MAP2K6,F2R,CCND1,P2RX7,DUSP19,EPHA4,BMP4,KISS1R,CD40,WNK1,C5,TNFRSF11A,MAP4K1,DUSP4,CCNE2,PKIG,MAP3K7,RGS2,TGFB3,THBS1,TP73,NOD1,MAP4K2,MAP3K12,PYCARD,ADRA2B,HERC5,HYAL2,PKD2,BLM,DUSP6,MST1R,GTPBP4,LPAR1,FZD4,PRKAA1,MAP3K6,TELO2,MARCKS,KITLG,BMP7,EGF,MAPK11,DBNL,JAK2,PKIA,CHI3L1,MAPRE3,MAPK7,CCNYL1,CDK5RAP3,TLR3,HEXIM2,DUSP9,PRKAG2,PARP16,SNF8,FZD8,ERBB2,GBA,CARD14,PTPLAD1,RAPGEF2,MAP4K5,DU…
GO_ANTIGEN_PROCESSING_AND_PRESENTATION_OF_EXOGENOUS_PEPTIDE_ANTIGEN_VIA_MHC_CLASS_I	-0.373025	-1.43113	0	0.0699822	66	54	PSMB9,PSMD5,PSMD4,CYBB,HLA-F,NCF2,PSME3,PSMD12,PSMC2,PSMD13,PSMC3,PSMB8,IFI30,PSMD9,PSMD2,PSMA4,PSMA1,CYBA,PSMB6,PSMC5,ITGAV,PSME2,PSMA3,PSMA5,PSME1,PSMA6,PSMC1,PSMA2,PSMD8,PSMB10,PSMD11,PSMF1,PSMC4,PSMD7,PSMD1,PSMD6,PSMB5,PSMB3,HLA-A,B2M,ITGB5,PSMB4,HLA-C,PSMA7,PSMC6,PSMD3,PSMB2,PSMB1,PSMD14,PSMD10,PSME4,PSMB7,HLA-E,HLA-B
GO_BRANCHING_INVOLVED_IN_MAMMARY_GLAND_DUCT_MORPHOGENESIS	-0.497895	-1.43101	0	0.0700602	20	17	WNT4,AREG,EPHA2,TGFB1,PHB2,LRP5,BTRC,KDM5B,DDR1,TBX3,ETV4,MSX2,MED1,PML,VDR,SRC,CSF1
GO_COLLAGEN_FIBRIL_ORGANIZATION	-0.425807	-1.43044	0.025641	0.0703139	38	23	TGFB2,MMP11,ADAMTS14,COL5A2,COL1A1,ATP7A,ANXA2,P4HA1,COL1A2,NF1,TNXB,COL5A1,TGFBR1,PLOD3,CYP1B1,COL12A1,COL11A2,SERPINH1,LOXL2,LOX,FOXC1,DDR2,TNXA
GO_REGULATION_OF_MYOTUBE_DIFFERENTIATION	-0.393128	-1.42794	0.03125	0.0712254	55	36	BCL2,THRA,BHLHE41,CEACAM5,IL4R,NLN,MAMSTR,HDAC4,EHD2,HDAC1,EHD1,SIK1,FBXO22,BHLHA15,FLOT1,FLT3LG,NEU2,CXCL10,NFATC2,MTOR,DMPK,HDAC3,RBM38,HDAC5,MMP14,MAPK14,CYP26B1,DAXX,XBP1,NOV,NOTCH1,CFLAR,GDF15,MAML1,SHOX2,HDAC9
GO_REGULATION_OF_GRANULOCYTE_CHEMOTAXIS	-0.456265	-1.42808	0.0645161	0.0712337	39	25	MPP1,DAPK2,THBS1,IL23A,TIRAP,CXCL3,THBS4,RAC2,IL1B,C1QBP,SLIT2,EDNRA,CAMK1D,RAC1,IL8,RARRES2,CXCL2,S100A14,CCL5,C3AR1,CXCL1,CD74,CX3CL1,CSF1,CCL2
GO_REGULATION_OF_VIRAL_RELEASE_FROM_HOST_CELL	-0.476935	-1.42814	0	0.0712615	31	28	TRIM35,TRIM27,VAPA,TRIM21,VPS4B,CAV2,VPS4A,CHMP2A,TSG101,TRIM62,DDB1,CHMP2B,TRIM5,TRIM31,TRIM25,TRIM28,VAPB,TRIM26,CHMP3,PML,VPS37B,TRIM15,CHMP4B,TRIM8,CHMP4C,MID2,TRIM11,TRIM13
GO_GLUTAMINE_METABOLIC_PROCESS	-0.442699	-1.42758	0.0606061	0.0713422	23	20	CPS1,ALDH5A1,NIT2,GLS2,PFAS,CAD,ASNSD1,CTPS2,GLUL,PPAT,GFPT2,GMPS,GGH,GLUD1,GFPT1,MECP2,PHGDH,ASNS,SIRT4,GLS
GO_POSITIVE_REGULATION_OF_INTRINSIC_APOPTOTIC_SIGNALING_PATHWAY	-0.364504	-1.42688	0	0.0715479	52	44	BCL2,RIPK3,DFNA5,MSX1,RAD9A,TP53,DNM1L,SLC9A3R1,FBXW7,MCL1,BAX,BCL2L1,PARK2,FBXO18,CAV1,IL20RA,SKIL,UBB,BCAP31,NCK1,SFPQ,PRKRA,BMF,FIS1,SERINC3,PARK7,BID,SIRT1,BCLAF1,SOD1,RPS3,BCL2L11,PTPN2,CLU,GNB2L1,DDIT3,PIAS4,BAD,NACC2,PLAGL2,S100A9,PMAIP1,LCK,BBC3
GO_RESPONSE_TO_MOLECULE_OF_BACTERIAL_ORIGIN	-0.293733	-1.425	0	0.0723367	321	209	F2R,IL6,P2RX7,TNFRSF21,TBXA2R,IL12A,CASP1,BYSL,AXL,CD40,GJB6,TNFRSF11A,CARD9,THBD,CASP8,IL24,PTGER4,CYP27B1,TIMP4,LY96,CPS1,ANKRD1,PLSCR4,NOS3,TIRAP,SOCS3,PYCARD,TLR2,TH,LIAS,SCARB1,PTGER2,CXCL3,TLR5,HNRNPM,HNRNPA0,JAK2,PLAU,PPARGC1A,ALAD,PLA2G4A,DNMT1,MAOB,TNFRSF14,CNP,CXCL5,SRR,ABR,PLSCR3,GFI1,SHPK,IRAK3,TNFRSF6B,PLCG2,HDAC2,P2RY2,CD14,ERBB2IP,TGFB1,NR1H3,LOXL1,CDC73,EDN1,JUN,CTR9,CHUK,BCR,LGAL…
GO_NEGATIVE_REGULATION_OF_SIGNAL_TRANSDUCTION_BY_P53_CLASS_MEDIATOR	-0.455092	-1.42418	0.107143	0.0726284	27	25	RRN3,TAF9B,SNAI2,MUC1,TAF9,PTTG1IP,ELL3,KDM1A,PARK2,RNF34,RRM2B,MDM2,TRIAP1,SENP2,SIRT1,CD44,BCL2L12,ING2,DYRK1A,ZNF385A,PSMD10,RFFL,SNAI1,BDKRB2,CD74
GO_POSITIVE_REGULATION_OF_RECEPTOR_MEDIATED_ENDOCYTOSIS	-0.399205	-1.42391	0.0294118	0.0727163	47	30	DAB2,ARRB2,SYNJ2BP,NEDD4L,PLCG2,HFE,TOR1A,PICK1,TBC1D5,MAGI2,PPT1,SYK,HNRNPK,SYNJ1,AHI1,LDLRAP1,BICD1,ARRB1,ATAD1,HIP1,B2M,VEGFA,RAB21,CD63,WASL,CBL,PCSK9,SCYL2,SERPINE1,ANGPT1
GO_PROTEIN_UBIQUITINATION_INVOLVED_IN_UBIQUITIN_DEPENDENT_PROTEIN_CATABOLIC_PROCESS	-0.312997	-1.42333	0	0.0729401	134	118	HECW2,RNF144A,ANAPC5,ANAPC4,HERC6,HERC5,UHRF1,RNF43,DZIP3,CDC16,UBE3B,STUB1,HACE1,ANAPC2,NEDD4L,FBXO45,RNF19A,CUL4A,UBE3C,ARIH1,UBA6,CUL1,HECTD3,RBBP6,RNF128,WWP2,CBLC,KLHL20,FBXO10,RNF111,MAD2L1,RCHY1,PARK2,ANAPC7,HERC2,SMURF2,UBE2D1,NEDD4,TRIP12,MYLIP,OS9,FZR1,UBR4,ANKIB1,CDC27,UBE4B,WWP1,UBB,UBR5,ANAPC1,RNF14,SYVN1,RBX1,ANAPC10,RPS27A,RNF34,KLHDC8A,HERC3,DDB1,UBE2E1,HUWE1,BUB3,MDM2,HECTD2,RNF7…
GO_CELLULAR_RESPONSE_TO_GAMMA_RADIATION	-0.459284	-1.42339	0.0810811	0.0729884	19	17	ATR,ATM,GTF2H5,EGR1,WRN,XRCC5,KDM1A,RAD51,BCL2L1,TMEM109,CYBA,TLK2,H2AFX,YAP1,XRCC6,ELK1,CRYAB
GO_NEGATIVE_REGULATION_OF_RESPONSE_TO_DNA_DAMAGE_STIMULUS	-0.359449	-1.42333	0.130435	0.0729884	52	45	HELB,TMEM161A,OGG1,RTEL1,TAF9B,THOC1,PGAP2,SNAI2,MUC1,TAF9,TERF2,PTTG1IP,ELL3,TFIP11,KDM1A,BCL2L1,THOC5,CHEK2,POLQ,FBXO18,OTUB1,TRIP12,DDX39B,UBR5,MDM2,TRIAP1,SENP2,SIRT1,USP47,RPS3,CD44,HMGA2,CLU,BCL2L12,TPT1,KIAA1967,ING2,DYRK1A,RNF169,ZNF385A,PSMD10,BRD4,SNAI1,CDKN2D,CD74
GO_REGULATION_OF_NEURON_DEATH	-0.298049	-1.42279	0	0.0731054	252	181	BCL2,F2R,PRKCG,IL6,NES,NDNF,TGFB2,AXL,GATA3,GRIK5,SYNGAP1,HTRA2,TGFB3,ZNF259,TP73,MAP3K12,NRBP2,FAM134B,ATM,SIGMAR1,CORO1A,AIMP2,NAE1,SARM1,MSH2,NRP1,JAK2,HDAC4,PPARGC1A,HIPK2,CDK5,EPOR,EIF2S1,AGAP2,TYRO3,PRDX2,AIFM1,PIN1,TRAF2,STXBP1,ILK,TP53,JUN,PPP5C,PICALM,PTK2B,NQO1,RASA1,NGFR,FBXW7,CHMP4A,MCL1,BAX,BCL2L1,CLN3,LRP1,SORL1,MAP3K5,G6PD,AKT1,PARK2,CTNNB1,GPI,SIX1,RRAS2,EPHA7,LRRK2,XRCC2,HIF1A,VE…
GO_SPROUTING_ANGIOGENESIS	-0.376534	-1.42103	0.0416667	0.0739104	45	35	GPR124,BMP4,PGF,SEMA3E,THBS1,NRP1,SEMA5A,LEF1,EFNB2,EPHB4,E2F8,RNF213,PTK2B,FAM105B,SLIT2,EGR3,ITGB1BP1,ITGB1,FGF2,PARVA,VEGFA,CDC42,NR4A1,BMPER,NRARP,GPLD1,ESM1,SRF,NOTCH1,LOXL2,E2F7,JMJD6,ROBO1,CCBE1,ANGPT1
GO_REGULATION_OF_EXTRINSIC_APOPTOTIC_SIGNALING_PATHWAY	-0.313079	-1.42071	0.047619	0.0740066	153	120	BCL2,GPER,TGFB2,G0S2,CASP8,HTRA2,THBS1,NOS3,PYCARD,DEPTOR,HYAL2,CTTN,NRP1,ACSL5,TMC8,INHBA,BRCA1,MAPK7,SP100,TNFSF12,WWOX,PELI3,BMPR1B,SNAI2,STRADB,FADD,TRAF2,PIDD,DAPK1,BIRC6,TCF7L2,PSME3,MAP2K5,NOL3,IL1B,LGALS3,PPP2R1B,FAF1,TRADD,NRG1,TERT,MCL1,BAX,HTT,BCL2L1,DAPK3,AKT1,ITM2C,PAK2,IFI6,ZC3HC1,STX4,CAV1,ITGAV,SRPX,PPP1CA,SKIL,PDIA3,SH3RF1,RPS6KB1,RNF34,LTBR,NF1,RIPK1,BCL10,FAS,TNFRSF12A,STK4,YAP…
GO_NEGATIVE_REGULATION_OF_CELL_JUNCTION_ASSEMBLY	-0.493857	-1.4209	0.1	0.0740268	20	17	THBS1,PHLDB2,ACE,CLASP2,ROCK2,ITGB1BP1,IKBKB,BCAS3,CORO1C,EPB49,RCC2,ROCK1,PTEN,SRC,MMP14,DLC1,TNF
GO_REGULATION_OF_CAMP_METABOLIC_PROCESS	-0.360043	-1.42071	0.0833333	0.0740555	129	59	AKAP12,GPER,PTGER4,GIPR,GPR161,AKAP6,PALM,PKD2,LPAR1,APLP1,ADCY3,LTB4R2,P2RY11,MAPK7,RAPGEF3,GNAL,PTHLH,EDN1,GNAI3,CRHR1,CAP1,TBL1XR1,GNAI2,CALM1,TIMP2,EGLN1,PRKCA,GPR65,EDNRA,EDNRB,CALM2,CXCL10,CALM3,NF1,MC1R,PDE2A,ADRB1,ADORA2B,ADCY7,ECE1,RAF1,WFS1,ADCY9,GNB2L1,ADCY6,PDE4D,GSK3A,ABCA1,OXER1,CAP2,GPR87,ACR,ADRB2,ADORA2A,ADM,UCN,GNAS,RAMP1,CALCRL
GO_MYELOID_LEUKOCYTE_ACTIVATION	-0.37973	-1.42033	0.037037	0.0742003	98	58	SLC7A2,CAMK4,DHRS2,PIK3CD,PYCARD,GATA2,BATF3,HYAL2,TGFBR2,TLR3,ADAM10,RASGRP1,TGFB1,LAT,JUN,VAMP7,TLR4,CD86,FOXP1,MILR1,LYN,EDN2,ADAM9,SBNO2,SNAP23,MLL5,SYK,PRKCD,LTBR,ANXA3,IL8,TRAF6,CRTC3,PSEN1,VAMP8,VAMP2,S100A13,PI4K2A,CLU,STXBP3,STXBP2,CCL5,RBPJ,HMGB1,F2RL1,PRKCE,TLR1,TNFSF9,NDRG1,UBD,RELB,CSF2,MT1G,NR4A3,JMJD6,PIK3CG,CX3CL1,CSF1
GO_CYTOKINE_MEDIATED_SIGNALING_PATHWAY	-0.308774	-1.41931	0	0.0746845	452	283	PRLR,IL31RA,IL6,TNFRSF21,EDAR,CD40,CCBP2,DUOX1,IL17RD,TNFRSF11A,IFNE,THPO,SAMHD1,SMAD4,HLA-DPA1,CIITA,CCR1,FLRT3,IL17RC,SOCS3,PYCARD,XAF1,KRT18,IL1R1,PSMB9,IL22RA1,MST1R,IL18R1,TNFSF13,TNFRSF19,IL11RA,BBS4,CXCL3,PSMD5,CCL22,IL4R,IFIT3,TRIM68,JAK2,IFIT2,PSMD4,KRT8,IFNAR2,STAT1,SP100,TNFSF12,IFIT1,TRIM34,CCRL2,TNFRSF14,MX2,EGR1,CXCL5,EPOR,IL17RA,JAGN1,CARD14,TXNDC17,NCAM1,IL17RE,STAT2,TRIM21,IRAK3,…
GO_REGULATION_OF_EXTRINSIC_APOPTOTIC_SIGNALING_PATHWAY_VIA_DEATH_DOMAIN_RECEPTORS	-0.378409	-1.41818	0	0.0752934	55	42	CASP8,THBS1,NOS3,TMC8,BRCA1,SP100,BMPR1B,FADD,TRAF2,PIDD,DAPK1,LGALS3,FAF1,TRADD,STX4,SKIL,RNF34,NF1,RIPK1,FAS,STK4,PARK7,RAF1,GPX1,TNFSF10,TMBIM1,ARHGEF2,HMOX1,PTEN,TNFRSF10A,STK3,FEM1B,RFFL,ATF3,TNFAIP3,CFLAR,SERPINE1,ICAM1,HMGB2,TNFRSF10B,PEA15,PMAIP1
GO_INTRINSIC_APOPTOTIC_SIGNALING_PATHWAY	-0.301804	-1.41605	0	0.0762418	152	137	BCL2A1,BCL2,E2F2,XPA,HTRA2,IKBKE,TP73,PYCARD,BRSK2,ATM,PDK2,NBN,MSH2,MLH1,PRODH,JAK2,BRCA1,HIPK2,MYBBP1A,PRKDC,AEN,APAF1,WWOX,ZNF385B,DYRK2,PPP2R5C,PGAP2,NFATC4,AIFM1,SHISA5,CUL4A,EPHA2,TRAF2,ZMAT3,ITPR1,BRCA2,TP53,UBE2K,NOL3,CUL1,STK25,CRIP1,ERCC6,MCL1,BAX,MSH6,BCL2L1,MAP3K5,MELK,TMEM109,CHEK2,ST20,PHLDA3,ZNF622,CIDEB,BNIP3,PIK3R1,MAPT,FHIT,BOK,PPM1F,TP53BP2,SIVA1,PDCD10,SART1,IFI16,PRKCD,TOPORS…
GO_NEGATIVE_REGULATION_OF_MULTI_ORGANISM_PROCESS	-0.322213	-1.41484	0	0.0768612	151	108	TRIM10,APOBEC3G,ADA,TIRAP,ARHGDIB,TRIM14,TARBP2,APOBEC3D,EIF2AK4,TRIM35,PTGDS,NLRX1,DAK,SPINK5,ZP3,TRIM27,VAPA,STAT1,SIGIRR,SP100,FAM111A,IFIT1,TRIM21,APOBEC3F,MAVS,C19orf66,MRE11A,HTRA1,MUL1,PTX3,JUN,APOBEC3C,RNASEL,DHX58,TSPAN6,C1QBP,HDAC1,PLSCR1,ADAR,TRAF3IP1,PARK2,OASL,ISG15,MX1,ITGAV,BST2,TFAP4,PARP10,IFI16,OVGP1,TARDBP,IFITM3,TRIM62,IFITM1,PRDX4,TRIM5,SRPK1,ILF3,PROX1,EIF2AK2,GSN,NPR2,NFKBI…
GO_REGULATION_OF_CELL_GROWTH	-0.282678	-1.41403	0	0.0772167	391	296	BCL2,N6AMT1,CTGF,EXOSC2,TGFB2,SPG20,CGREF1,TNK1,FBLN5,RASGRP2,GJA1,H2AFY2,NOL8,RIMS1,GDF9,NCBP1,CYP27B1,SMAD4,SEMA4F,SEMA3E,WDR36,AKAP6,HYAL2,RND2,CYR61,DISC1,ST7L,NME6,FXN,CTTN,MEGF8,SEMA4A,NRP1,SEMA5A,PRDM4,BCL11A,TMC8,INHBA,MAP1B,SMARCA2,SEMA4G,LEF1,SEMA6C,UTS2R,TAF9B,DPYSL2,IGFBP4,SEMA6B,SEMA3A,EXOSC9,CDK5,CHPT1,KAZALD1,ENPP1,HNF4A,RAB11A,IGFBP7,MSX1,EAF2,CREB3,C6orf108,WNT11,ADAM10,ANAPC2,ER…
GO_REGULATION_OF_PROTEASOMAL_UBIQUITIN_DEPENDENT_PROTEIN_CATABOLIC_PROCESS	-0.313664	-1.41229	0	0.0782097	148	136	TERF1,PLK2,RNF144A,RNF125,BAG5,WNT10B,NKD2,DAB2,MTM1,ATM,STUB1,COMMD1,NUB1,GLMN,CHFR,GEN1,GBA,N4BP1,CSNK1D,SUMO1,TPR,XRCC3,RNF19A,USP14,ARIH1,TAF9,MAD1L1,HFE,RAB1A,SMC5,SMARCC1,UBE2K,UFL1,USP5,PCID2,RNF138,LCMT1,UBQLN4,MAD2L1,TAF1,AKT1,BBS7,ZW10,RCHY1,FBXO22,PARK2,UBQLN1,FHIT,LRRK2,SOCS4,CAV1,UBXN1,DVL1,TLK2,KLHL22,ANKIB1,PSMG2,SUMO2,FBXO5,RNF14,DYNC1LI1,HSPBP1,ANAPC10,SVIP,BCAP31,RB1,ZNF207,BUB3…
GO_MODULATION_BY_SYMBIONT_OF_HOST_CELLULAR_PROCESS	-0.416884	-1.41156	0.0789474	0.0785963	28	25	CASP8,EIF2AK4,VAPA,ATG7,TGFB1,BCL2L1,PARK2,KPNA3,SERPINB9,CPSF4,ITGAV,KPNA5,PABPN1,KPNA7,VAPB,BCL2L11,SLC25A6,KPNA1,CCNK,KPNA2,KPNB1,KPNA4,TNIP1,BAD,ZC3H12A
GO_REGULATION_OF_CYTOKINESIS	-0.369927	-1.41102	0.0606061	0.0787957	64	50	KIAA1383,OR2A4,BBS4,PIK3C3,CETN2,CENPV,PIN1,E2F8,BIRC6,BRCA2,SDCCAG3,PIK3R4,ZFYVE19,PRPF40A,CSPP1,PKN2,CALM1,KIF20B,CCP110,VPS4A,SPAST,CALM2,KIF3B,CALM3,PLK3,SVIL,RHOA,PKP4,ECT2,KIF14,BECN1,CDC25B,CDC6,KIF23,GIPC1,CDC42,FLCN,RACGAP1,CUL3,UVRAG,PRKCE,AURKB,PDXP,GIT1,CHMP4C,AURKC,CIT,KLHL21,E2F7,AURKA
GO_NEGATIVE_REGULATION_OF_REACTIVE_OXYGEN_SPECIES_METABOLIC_PROCESS	-0.444365	-1.41035	0.0416667	0.0789177	42	28	BCL2,PTGER4,SIRT5,BRCA1,HDAC6,TRAP1,ATP2B4,PARK2,ATG5,BNIP3,CAV1,HIF1A,TSPO,AATF,STAT3,C12orf5,ESR2,GLA,BECN1,VDAC1,SIRT2,PINK1,MYCN,HK2,TFAP2A,ZC3H12A,ACP5,CRYAB
GO_POSITIVE_REGULATION_OF_LIPID_BIOSYNTHETIC_PROCESS	-0.397301	-1.41037	0.037037	0.0789177	66	43	GPAM,DGAT2,MLXIPL,SCARB1,CYR61,PRKAA1,WNT4,PLA2G6,ZP3,PPARGC1A,PLA2G4A,HNF4A,ACSL3,ABCG1,ANXA1,NR1H3,SMPD2,IL1B,SMPD3,NSMAF,ABHD6,SREBF1,AKT1,POR,MTOR,PRKCD,TNFRSF1A,NR1H2,MAPK9,GNB2L1,SLC45A3,CREB1,CTDNEP1,GPLD1,NR1D1,XBP1,CREBL2,NT5E,APOE,LDLR,SIRT4,PTGS2,TNF
GO_NEGATIVE_REGULATION_OF_VIRAL_GENOME_REPLICATION	-0.426415	-1.41026	0.0714286	0.0790335	49	44	APOBEC3G,APOBEC3D,EIF2AK4,VAPA,FAM111A,IFIT1,APOBEC3F,MAVS,C19orf66,APOBEC3C,RNASEL,PLSCR1,ADAR,PARK2,OASL,ISG15,MX1,BST2,PARP10,IFI16,IFITM3,IFITM1,SRPK1,ILF3,PROX1,EIF2AK2,SRPK2,INPP5K,OAS1,VAPB,HMGA2,OAS3,CCNK,IFITM2,CCL5,ZC3HAV1,TNIP1,ISG20,SLPI,RSAD2,ZC3H12A,TRIM6,IL28B,TNF
GO_PROTEIN_DEPOLYMERIZATION	-0.4252	-1.41003	0.0344828	0.0790587	25	19	MICAL1,CFL2,MICAL3,VPS4B,DNAJC6,VPS4A,VIL1,NCKAP5L,SYNJ1,STMN3,STMN1,KIF14,CFL1,KIF24,KIF18A,DSTN,MICAL2,HSPA8,KIF2C
GO_REGULATION_OF_SPINDLE_ORGANIZATION	-0.479117	-1.4092	0.0555556	0.079431	20	19	PARP3,TPR,SENP6,VPS4B,CHMP1B,PDCD6IP,CHMP2A,CHMP1A,CHMP2B,BORA,RNF4,CHMP5,CHMP3,CHMP4B,TPX2,PLK1,CHMP4C,PKD1,PSRC1
GO_WATER_HOMEOSTASIS	-0.38942	-1.40827	0.0625	0.0798027	70	38	HYAL2,ADCY3,CLDN1,HAS2,FLG,RAB11A,CYP4F12,GBA,NEDD4L,SCNN1A,PRKAR2A,ALOX12,ANXA7,PRKAR2B,C1orf172,KRT16,AQP5,ABCA12,ADCY7,PRKAR1A,GRHL3,PRKACB,PRKACA,AQP3,WFS1,MYO5B,ADCY9,RAB11FIP2,ADCY6,TMEM79,SFN,CYP26B1,SRF,ALOXE3,CLDN4,GNAS,AQP1,SLC6A12
GO_NEGATIVE_REGULATION_OF_CELL_SUBSTRATE_ADHESION	-0.388518	-1.40843	0.0333333	0.0798358	53	38	SEMA3E,THBS1,COL1A1,FZD4,PHLDB2,MEN1,SPOCK1,RASA1,MFI2,CLASP2,EFNA5,PIK3R1,NF2,ITGB1BP1,BCAS3,LGALS1,NF1,ACTN4,CORO1C,EPB49,AP1AR,ADAM15,GBP1,RCC2,TBCD,TACSTD2,CASK,KANK1,PTEN,SRC,MMP14,FZD7,NOTCH1,SERPINE1,DLC1,ACER2,GCNT2,BCL6
GO_REGULATION_OF_LIPID_METABOLIC_PROCESS	-0.292726	-1.4079	0	0.0799569	282	188	GPER,THRA,OPA3,EPHX2,ERLIN2,ARV1,ACACB,GPAM,DGAT2,CYP27B1,ID2,IRS1,MLXIPL,SCARB1,CYR61,RBL2,PDK2,C19orf80,VAV2,PRKAA1,WNT4,PLA2G6,STUB1,BBS4,ZP3,BRCA1,PPARGC1A,PLA2G4A,FGF19,DDX20,PIBF1,PDHB,PIK3R2,HNF4A,ORMDL2,PRKAG2,IRS2,PDE3B,BCL11B,RBL1,LPCAT1,DNAJC15,GFI1,ACSL3,ABCG1,SNAI2,LSR,MLYCD,DLD,PDK3,SCP2,ANXA1,PDHA1,SCAP,TGFB1,NR1H3,PIK3R4,SLC27A1,TYSND1,SMPD2,IL1B,PTK2B,PDPR,DLAT,VAC14,SMPD3,AKT2,F…
GO_AUTOPHAGOSOME_ORGANIZATION	-0.368596	-1.40604	0.0357143	0.0810358	44	38	ATG16L2,PIK3C3,ATG4C,STX12,ATG9B,RAB23,RAB1A,PACS2,TP53INP1,WIPI1,ATG2A,ATG5,MAP1LC3C,MAP1LC3A,ATG4B,WDR45,ATG2B,ATG3,ATG16L1,STX17,ATG12,TRAPPC8,RB1CC1,BECN1,PSEN1,ATP13A2,C12orf44,MFN2,ATG4A,ATG14,GABARAPL2,ATG4D,ATG9A,WIPI2,WDR45L,GABARAPL1,TP53INP2,MAP1LC3B2
GO_CELL_FATE_SPECIFICATION	-0.406883	-1.40501	0.0333333	0.0815945	71	34	NANOG,APC2,GLI3,GLI2,SIX2,NRP1,TBX6,GSC,CDON,EYA2,SOX2,SUFU,CTNNB1,SIX1,ISL2,PTCH1,ITGB1,PPDPF,FKBP8,ISL1,PSEN1,APC,PTCH2,HNF1B,RBPJ,POU5F1,MNX1,EYA1,NKX6-1,NOTCH1,HOXC10,FOXA1,SOX9,FOXA2
GO_REGULATION_OF_CALCIUM_ION_TRANSPORT_INTO_CYTOSOL	0.583844	1.89826	0	0.0816174	92	60	ATP1A2,BCL2,JPH3,F2R,P2RX7,TRPC1,GPER,GSTM2,BMP4,ANK2,MYO5A,NTSR1,CLIC2,AKAP6,PKD2,HAP1,CORO1A,P2RX5,CAPN3,JPH2,HRC,F2RL3,SRI,PTPN6,PLCG1,TGFB1,KIAA1199,PTK2B,BAX,HTT,UBASH3B,CALM1,LYN,P2RX4,ATG5,GSTO1,PLA2G1B,THY1,EDNRA,PRKD1,CAV1,CYBA,CALM2,ASPH,CXCL10,SEPN1,FKBP1A,CAMK2D,CALM3,FKBP1B,PDPK1,PRKACA,ABL1,PDE4D,PML,JPH1,BAK1,DIAPH1,PRKCE,BDKRB1
GO_NEUTRAL_LIPID_BIOSYNTHETIC_PROCESS	-0.408551	-1.40411	0.0357143	0.0817804	29	23	GPAM,DGAT2,LPCAT1,LPIN3,AGMO,GPD1L,AGPAT3,LPCAT4,DGAT1,AGPAT1,PLCE1,AGPAT9,LCLAT1,AGPAT5,GPAT2,AGPAT2,AGPAT6,AGPAT4,LPIN2,LPIN1,PNPLA3,GK,PCK1
GO_REGULATION_OF_DNA_TEMPLATED_TRANSCRIPTION_IN_RESPONSE_TO_STRESS	-0.345363	-1.40463	0.0689655	0.0817913	67	60	STOX1,IMPACT,C8orf4,MBTPS2,MAPK7,EGR1,CITED2,VHL,MUC1,CA9,TP53,RGS14,JUN,HIF1AN,EGLN1,GCN1L1,CHD6,CHEK1,UBE2D1,SIN3A,NEDD4,HIF1A,ATF6B,UBB,TCEB2,RBX1,RPS27A,EGLN3,NCK1,KLF2,UBE2D2,RPS6KA3,EGLN2,EPAS1,NFE2L2,CUL2,CREB3L1,TCEB1,RPS6KA1,VEGFA,BCLAF1,UBA52,ARNT,UBE2D3,HMOX1,TMBIM6,DDIT3,SIRT2,CEBPB,ATF4,ATF6,RBPJ,BACH1,EP300,XBP1,ATF3,NOTCH1,CREBBP,HSPA5,PPP1R15A
GO_POSITIVE_REGULATION_OF_MYELOID_CELL_DIFFERENTIATION	-0.341488	-1.40419	0	0.0817955	81	58	RUNX1,THPO,CASP8,ID2,CCR1,IL23A,GATA2,PPARGC1B,KITLG,CTNNBIP1,MAPK11,INHBA,LEF1,ETS1,ACVR2A,KLF10,FADD,ZNF16,ACIN1,CA2,JUN,KDM1A,PRMT1,PRKCA,ISG15,MLL5,HIF1A,OGT,FOS,SLC9B2,RB1,RIPK1,TRAF6,TMEM64,JAG1,HAX1,LIF,SMAP1,ATP6AP1,ACVR1B,ARNT,CSF1R,MED1,TRIB1,CCL5,HMGB1,CREB1,MAPK14,HOXA5,TESC,ANKRD54,HMGB2,FOXO3,GNAS,CD101,FES,CSF1,TNF
GO_RESPONSE_TO_TRANSITION_METAL_NANOPARTICLE	-0.303232	-1.40218	0	0.0826684	148	102	BCL2,CCND1,P2RX7,SLC6A3,KHK,HCN3,ABCG2,ANK2,ZNF658,SLC30A3,HMBS,CPS1,FECH,TH,FXN,D2HGDH,ALAD,PLA2G4A,ATP7B,UROD,ATP7A,SLC40A1,EIF2S1,ACO1,MT1F,SORD,MT1E,HFE,ARSB,SLC30A4,CA2,CRIP1,PAM,RAD51,BAX,KDM3B,LTA4H,PARK2,TK1,CPOX,ABAT,SLC30A7,MBP,ADAM9,NUCB1,LRRK2,SLC30A6,TSPO,ABP1,KRT14,SLC11A2,MDM2,CCNE1,PAWR,SOD3,C10orf116,ATP5D,INSR,CYBRD1,SLC30A5,PARK7,BSG,GSK3B,B2M,ATP13A2,FN1,ASS1,CDK1,SOD1,S100A13…
GO_NEGATIVE_REGULATION_OF_INTRINSIC_APOPTOTIC_SIGNALING_PATHWAY_IN_RESPONSE_TO_DNA_DAMAGE	-0.442774	-1.40101	0.111111	0.083341	27	22	TMEM161A,TAF9B,PGAP2,SNAI2,MUC1,TAF9,ELL3,KDM1A,BCL2L1,TRIAP1,SIRT1,USP47,CD44,CLU,BCL2L12,TPT1,KIAA1967,ING2,ZNF385A,SNAI1,CDKN2D,CD74
GO_INSULIN_SECRETION	-0.452134	-1.401	0.0857143	0.083341	38	23	MYO5A,MAFA,ILDR2,ANXA1,IL1RN,SMAD2,ACVR2B,PCLO,CAMK2G,SNX19,FKBP1B,RAB11B,RAF1,CYB5R4,RAB11FIP2,STXBP3,HNF1B,RAPGEF4,VGF,PDX1,EIF2AK3,GAL,RAB11FIP5
GO_POSITIVE_REGULATION_OF_MONOOXYGENASE_ACTIVITY	-0.470112	-1.40089	0.115385	0.0833825	29	21	DHFR,NOD1,SCARB1,TERF2,IL1B,PTK2B,TERT,CDH3,CALM1,AKT1,POR,CALM2,HIF1A,KRAS,CALM3,GCH1,PARK7,NOS1AP,NPR3,APOE,TNF
GO_ACTIVATION_OF_NF_KAPPAB_INDUCING_KINASE_ACTIVITY	-0.500019	-1.39976	0.135135	0.0838242	17	16	MAP3K7,CHI3L1,TLR3,CARD14,TRAF2,CARD10,COPS8,TRAF4,TRAF6,MALT1,TNFRSF10A,IRAK1,TNFRSF10B,TLR6,ZFP91,TNFSF15
GO_REGULATION_OF_CELL_ADHESION	-0.272412	-1.39951	0	0.0838462	629	426	BCL2,PRLR,IL29,FOXN1,IL6,TNFRSF21,IL12A,NDNF,CAMK4,TGFB2,LPXN,EFNB3,BMP4,ONECUT2,GATA3,ABI3BP,ALOX15,ZEB1,CCDC88B,TGM2,VTCN1,EPHA3,GPAM,PTGER4,MAP3K7,HLA-DPA1,CCDC80,C1QTNF1,SEMA3E,VEGFC,ADA,CHRD,THBS1,TPM1,ADK,IL23A,DPP4,PYCARD,ARHGDIB,ENG,RIPK3,COL1A1,VNN1,IFT74,HLX,CYR61,IL28A,DISC1,GTPBP4,PPAP2B,FZD4,CORO1A,ARHGDIG,WNT4,FAM21C,TGFBR2,GLI3,GLI2,HAS2,SPINK5,SEMA5A,BMP7,IL4R,ZP3,JAK2,EPB41L4B,ST…
GO_RESPONSE_TO_OXIDATIVE_STRESS	-0.294187	-1.39781	0	0.0847312	352	281	BCL2,ALDH3A2,IL6,SCARA3,NUDT1,BMP4,DUOX1,ALDH3B1,RAD52,XPA,DHRS2,IMPACT,NEIL1,PARP1,UCP2,PSIP1,HTRA2,MGMT,ADA,TMEM161A,TPM1,NOS3,ERCC2,STX2,IL1R1,COL1A1,PNKP,HYAL2,LIAS,PKD2,VNN1,PPARGC1B,PLA2R1,PDK2,FXN,PRKAA1,MB,CYP2E1,PRODH,OGG1,NAPRT1,JAK2,APEX1,GJA3,ZNF277,PNPT1,PPARGC1A,ALAD,PLA2G4A,MAPK7,VRK2,ETS1,GSS,HNRNPD,ATP7A,VKORC1L1,CYBB,PCGF2,MTR,AREG,TXNIP,WRN,OXSR1,SLC23A2,CCS,UCP3,PRDX2,PXDN,MPV…
GO_LABYRINTHINE_LAYER_BLOOD_VESSEL_DEVELOPMENT	-0.45379	-1.39696	0.0526316	0.0851147	18	17	FBXW8,CYR61,WNT2,MAPK1,PLCD1,AKT1,PLCD3,HEY1,OVOL2,HS6ST1,TMED2,RBPJ,JUNB,FZD5,NSDHL,HEY2,HES1
GO_REGULATION_OF_LIPID_KINASE_ACTIVITY	-0.392879	-1.39598	0.0967742	0.0854599	48	31	IRS1,RBL2,VAV2,PIK3R2,RBL1,TGFB1,PIK3R4,PTK2B,VAC14,LYN,PIK3R1,PPP2R5A,KIAA0226,RB1,EEF1A2,RAC1,FGF2,PTK2,CD81,KLF4,CDC42,AMBRA1,DAB2IP,PIK3IP1,ATG14,NRBF2,PIK3R3,SRC,FGFR3,PDGFB,PDGFRB
GO_METAPHASE_PLATE_CONGRESSION	-0.361516	-1.39528	0	0.0859394	42	41	RRS1,SEH1L,MLH1,CHMP6,PIBF1,RAB11A,CHMP7,BRCA2,VPS4B,CHMP4A,ZW10,VPS4A,CHMP1B,PDCD6IP,CHMP2A,PINX1,SPICE1,KIF22,CHMP1A,CHMP2B,KIF14,BECN1,CHMP5,CENPE,FAM83D,CEP55,KIF18A,CDC23,CHMP3,CENPF,CDCA5,KPNB1,CCNB1,KIFC1,CUL3,CDCA8,CHMP4B,KIF2C,CHMP4C,PSRC1,GEM
GO_AMINO_ACID_TRANSMEMBRANE_TRANSPORT	-0.382287	-1.39519	0.0833333	0.0860161	67	37	SLC7A2,SLC1A1,SLC36A4,SLC25A15,SLC25A12,SLC16A10,SLC43A2,SLC43A1,SLC38A6,SLC38A10,PEX3,SLC38A4,SLC7A6,SLC25A13,SLC38A9,SLC17A7,SLC7A5P2,SLC7A11,SLC6A8,SLC38A7,SLC36A1,SLC7A7,SLC7A5P1,SLC1A5,SLC25A22,SLC25A26,PQLC2,SLC6A16,SLC38A1,SLC6A6,SLC7A1,SLC1A4,SLC38A2,SLC7A5,SLC1A3,SLC6A12,SLC6A9
GO_ERYTHROCYTE_DEVELOPMENT	-0.49359	-1.39441	0.138889	0.0863038	24	15	ERCC2,L3MBTL3,MAEA,G6PD,SLC11A2,RPS6,EPB49,KLF2,ARID4A,MED1,TMOD3,SRF,FLVCR1,JMJD6,BCL6
GO_LUNG_EPITHELIUM_DEVELOPMENT	-0.400495	-1.39306	0.04	0.0870134	34	29	BMP4,THRA,AIMP2,WNT7B,AGR2,FOXJ1,LTA4H,GATA6,NKX2-1,SAV1,KLF2,GPSM2,NUMA1,YAP1,STRA6,GRHL2,NFIB,NUMB,MAP2K2,THRB,RBPJ,CREB1,EYA1,HOXA5,PKD1,ERRFI1,MAP2K1,FOXA1,SOX9
GO_POSITIVE_REGULATION_OF_VASCULAR_ENDOTHELIAL_GROWTH_FACTOR_PRODUCTION	-0.44816	-1.3924	0.105263	0.0873208	26	21	HPSE,C5,BRCA1,SULF2,SULF1,TGFB1,IL1B,C3,HIF1A,GATA4,ISL1,ADORA2B,ARNT,IL6ST,ATF4,C3AR1,CYP1B1,EIF2AK3,CCBE1,PTGS2,IL1A
GO_T_CELL_RECEPTOR_SIGNALING_PATHWAY	-0.28956	-1.39183	0	0.0875128	146	114	TNFRSF21,GATA3,MAP3K7,HLA-DPA1,PIK3CD,WAS,PSMB9,PSMD5,PSMD4,PIK3R2,BTN3A1,UBE2V1,PLCG2,LIME1,PLCG1,HLA-DRA,LAT,UBE2N,PSME3,CHUK,PTPRJ,CUL1,MAPK1,BCAR1,TXK,CSK,PSMD12,PSMC2,PSMD13,CACNB3,PSMC3,PIK3CB,PSMB8,PAK1,PSMD9,PAK2,PSMD2,PSMA4,PSMA1,PIK3R1,HLA-DRB1,HLA-DPB1,HLA-DQA1,THY1,PRKCQ,RFTN1,PSMB6,UBE2D1,PSMC5,PSME2,BTRC,IKBKB,PSMA3,UBB,PSMA5,STOML2,PSME1,RPS27A,SPPL3,PSMA6,PSMC1,PSMA2,NCK1,PSMD8,PS…
GO_NEGATIVE_REGULATION_OF_GENE_SILENCING	-0.482437	-1.39024	0.0882353	0.0881449	19	16	TET1,TGFB1,BCDIN3D,TERT,ATAD2,ADAR,ASF1A,PHF2,ATAD2B,NCOR2,NCOR1,DND1,POU5F1,PHF8,HMGA1,ZC3H12A
GO_SENSORY_PERCEPTION_OF_CHEMICAL_STIMULUS	0.600645	1.86633	0	0.0881468	524	44	TAS2R41,OR4C6,OR11H12,OR13H1,OR8G2,SLC6A3,TAS2R31,TAS2R14,FZD2,OR2M3,TAS2R20,OR2J3,OR4F21,OR2M4,TAS2R19,TAS2R4,WNT10B,OR2A4,OR10AD1,TAS2R3,TAS2R5,ADCY3,OR2A7,BBS4,OR1F1,LEF1,RTP4,REEP2,GNAL,SCNN1A,NXNL2,MKKS,OMP,PDE4A,OR52W1,UBR3,GNB1,ITPR3,OR1F2P,B3GNT2,AZGP1,TAS1R3,GNAS,TAS2R60
GO_NEGATIVE_REGULATION_OF_VIRAL_PROCESS	-0.357344	-1.38959	0.08	0.0884513	89	74	TRIM10,APOBEC3G,TRIM14,APOBEC3D,EIF2AK4,TRIM35,TRIM27,VAPA,STAT1,SP100,FAM111A,IFIT1,TRIM21,APOBEC3F,MAVS,C19orf66,MRE11A,PTX3,JUN,APOBEC3C,RNASEL,HDAC1,PLSCR1,ADAR,PARK2,OASL,ISG15,MX1,BST2,TFAP4,PARP10,IFI16,TARDBP,IFITM3,TRIM62,IFITM1,TRIM5,SRPK1,ILF3,PROX1,EIF2AK2,GSN,SRPK2,INPP5K,OAS1,TRIM31,TRIM25,TRIM28,ZNF639,VAPB,REST,TRIM26,HMGA2,CHMP3,OAS3,PML,SNX3,CCNK,IFITM2,CCL5,TRIM15,ZC3HAV1,TNIP1…
GO_POSITIVE_REGULATION_OF_LEUKOCYTE_CHEMOTAXIS	-0.35187	-1.38818	0.0344828	0.0892742	81	48	IL6,IL12A,DAPK2,CCR1,VEGFC,THBS1,IL23A,TIRAP,CXCL3,CXCL5,CREB3,ADAM10,THBS4,RAC2,LGALS9,IL1B,PTK2B,C1QBP,TMEM102,EDN2,EDNRA,VEGFB,CALR,CXCL10,CAMK1D,GAS6,RAC1,IL8,VEGFA,ADAM17,RARRES2,CXCL2,SWAP70,S100A14,IL6R,CCL5,HMGB1,C3AR1,F2RL1,ANO6,SERPINE1,CXCL1,GPSM3,CD74,FIGF,CX3CL1,CSF1,CCL2
GO_HUMORAL_IMMUNE_RESPONSE	-0.324684	-1.38756	0.0645161	0.0895613	187	73	BCL2,SERPING1,IL6,TNFRSF21,SUSD4,GATA3,C5,EXO1,IFNE,C1RL,C2,PLA2G6,ZP3,ST6GAL1,C4BPB,CFB,CD46,POU2F2,CD83,CFD,FOXJ1,HIST1H2BI,C1R,HIST1H2BK,IL36RN,C1S,HIST1H2BF,HIST1H2BE,CFH,YTHDF2,C1QBP,CFI,GPI,C4B,EBI3,PLA2G1B,HLA-DRB1,HIST1H2BG,C3,BST2,HIST1H2BJ,HIST1H2BC,HIST2H2BE,PSMB10,TFEB,CD55,APP,RPL39,HLA-A,B2M,IFNA1,BLNK,IFNA13,CLU,FAU,TRAF3IP2,IL7,RBPJ,MNX1,CFP,BCL3,NOTCH1,COLEC10,SLPI,SPON2,HLA-E,TF…
GO_NEUROTROPHIN_SIGNALING_PATHWAY	-0.443855	-1.38621	0.0238095	0.0899799	23	17	HAP1,CORO1A,RAPGEF2,BCAR1,NGFR,MAGI2,KIDINS220,SORT1,RAF1,PTPN11,ZFYVE27,SOS1,RAP1A,SRC,CASP3,DDIT4,AKT1S1
GO_POSITIVE_REGULATION_OF_PEPTIDASE_ACTIVITY	-0.327276	-1.38609	0	0.0899978	154	125	F2R,MYC,CTGF,CASP1,GPER,CASP8,NLRP2,XDH,HTRA2,NOD1,PYCARD,CYFIP2,IFT57,CYR61,CTSH,MAPK12,PDCD2,JAK2,CRADD,APAF1,PCOLCE,AIFM1,CARD8,HSPE1,FADD,TRAF2,PIDD,DAPK1,NGFRAP1,PDCD6,MUL1,PSME3,CLPX,LGALS9,PICALM,PCOLCE2,ALOX12,TRADD,DNAJA3,NGFR,CASP7,BAX,MAP3K5,IFI27,ADRM1,CASP8AP2,CIDEB,MTCH1,AIM2,BOK,CAV1,BCL2L13,PPM1F,PSME2,PDCD5,TFAP4,ASPH,F3,IFI16,PSME1,BCAP31,SLC11A2,EGLN3,CASP2,PRELID1,PAWR,RIPK1,S…
GO_REGULATION_OF_PROTEIN_LOCALIZATION_TO_CELL_SURFACE	-0.41038	-1.38621	0.0857143	0.0900385	27	22	EGF,COMMD1,SYNJ2BP,NEDD4L,HFE,RANGRF,GPD1L,NRG1,KCNAB2,TAX1BP3,TOR1A,CTNNB1,STX4,HNRNPK,ABCA12,LEPROT,SNX33,RAB11B,GBF1,STX3,RAB11FIP5,TNF
GO_POSITIVE_REGULATION_OF_SEQUENCE_SPECIFIC_DNA_BINDING_TRANSCRIPTION_FACTOR_ACTIVITY	-0.272257	-1.38567	0	0.0900525	228	174	NDP,IL6,BEX1,FZD2,CD40,TNFRSF11A,TRAF5,MAP3K7,WNT10B,NOD1,TIRAP,PYCARD,TRIM14,RIPK3,TLR2,PPARGC1B,PPP3CA,PPAP2B,FZD4,MBTPS2,STK36,PPRC1,FZD1,CAPN3,JAK2,HDAC4,TRIM27,PPARGC1A,HIPK2,SP100,TLR3,TRIM34,WNT2,CARD14,PRKCH,TP53BP1,UBE2V1,TRIM21,IRAK3,MAVS,TRIM22,TRAF2,PIDD,GTF2A2,TGFB1,ARID5B,CLOCK,UBE2N,CHUK,LGALS9,IL1B,TRAPPC9,MTDH,TRADD,FOSL1,KDM1A,SMARCA4,TRIM37,PRDX3,EDA,TLR4,DVL2,RPS6KA4,AKT1,CTH,…
GO_NEGATIVE_REGULATION_OF_CELL_CELL_ADHESION	-0.324063	-1.38632	0.04	0.090059	138	88	IL29,TNFRSF21,BMP4,VTCN1,C1QTNF1,HLX,GTPBP4,GLI3,IL4R,JAK2,NDFIP1,LEF1,MAPK7,C10orf54,GLMN,KIAA0922,TNFRSF14,ERBB2,SNAI2,PTPN6,ANXA1,FOXJ1,MAD1L1,HFE,TGFB1,PDE5A,IL1RN,MAP2K5,LGALS9,LGALS3,ALOX12,IRF1,UBASH3B,ABAT,NF2,HLA-DRB1,PDCD1LG2,CD276,PODXL,DLG1,ZC3H8,RDX,BTN2A2,MARCH7,PRKCD,CDH1,PAWR,BMP2,PTPN22,ZNF703,PTK2,MYADM,PRKAR1A,ITCH,EPCAM,ASS1,KLF4,PTPN2,ABL1,SWAP70,MAD2L2,DUSP22,PAG1,LAG3,SERPI…
GO_POSITIVE_REGULATION_OF_CELL_JUNCTION_ASSEMBLY	-0.458783	-1.38569	0.125	0.0901111	24	17	WNT4,ACE2,PTPRJ,FLOT1,CAV1,PPM1F,ITGB1BP1,RAC1,SMAD3,VEGFA,LIMS1,ROCK1,TSC1,FMN1,S100A10,SDC4,EPB41L5
GO_CELLULAR_CARBOHYDRATE_BIOSYNTHETIC_PROCESS	-0.380157	-1.38477	0.0384615	0.0904914	51	38	GYG2,NHLRC1,IMPA2,AGL,HAS2,ALG1,GYS1,PHKG2,HAS3,AKT2,PGM2,PGP,AKT1,B4GALT1,EXT2,UBB,CSGALNACT2,IMPA1,B3GNT1,RPS27A,B3GNT3,PER2,PGM1,UGP2,NANS,UBA52,EPM2A,EXT1,GBE1,ISYNA1,SLC2A1,B3GNT2,NR1D1,PPP1R3C,IMPAD1,GOT1,AKR1B1,PCK1
GO_POSITIVE_REGULATION_OF_RESPONSE_TO_WOUNDING	-0.331381	-1.38346	0.0434783	0.0909474	162	81	SOX15,F2R,IL6,HPSE,TNFRSF11A,THBD,PTGER4,THBS1,IL23A,IL17RC,TLR2,HYAL2,GPRC5B,PPAP2B,TGFBR2,ARFGEF1,CAPN3,ZP3,JAK2,PLA2G4A,ETS1,TLR3,CD47,IL17RA,SNX4,ANXA1,SCARF1,CLOCK,IL1B,VAMP7,TLR4,IL15,EDNRA,STAT5B,C3,IL18,VEGFB,F3,HBEGF,ITGA2,RREB1,FKBP1B,TNFRSF1A,MYLK,OSMR,PDE2A,EPB49,ADORA2B,NFE2L2,HRAS,ADAM8,VAMP8,AGER,MAPK13,BRAF,IL6ST,KANK1,CDK19,CCL5,RPS19,ENPP4,HMGB1,TNIP1,PRKCE,GBP5,IL17RB,USF1,ANO6…
GO_REGULATION_OF_STEROL_TRANSPORT	-0.431152	-1.38322	0.0789474	0.0909837	38	24	EGF,ABCA7,PLA2G10,ABCG1,SCP2,ABCA2,NR1H3,NUS1,LRP1,LAMTOR1,PTCH1,TSPO,ABCA12,NR1H2,PLTP,SIRT1,SREBF2,PPARG,LIPG,ABCA1,NFKB1,APOC1,NFKBIA,APOE
GO_FEMALE_MEIOTIC_DIVISION	-0.471251	-1.38255	0.0681818	0.0914028	26	20	LFNG,ADCY3,KIAA0196,MLH1,TRIP13,MLH3,RAD51C,SPIRE2,KIAA0430,FBXO5,HSF1,PRKAR1A,CDC25B,PPP2R1A,PLK1,SPIRE1,MASTL,SYCP2,AURKA,EREG
GO_MEMBRANE_DEPOLARIZATION	0.622639	1.89098	0.0147059	0.0914115	61	27	ATP1A2,P2RX7,CASP1,CACNA2D1,ANK2,TPCN2,CATSPER3,SCN8A,CACNA1H,CATSPER2,TPCN1,EDN1,JUN,CACNB3,KCNH2,P2RX4,MLL,PRKCZ,SCN5A,CACNG4,CAV1,YWHAH,SCN1B,ATPIF1,PARK7,ABL1,CACNB4
GO_VIRION_ASSEMBLY	-0.388262	-1.38238	0.129032	0.0915149	37	35	CHMP6,VTA1,FAM125A,VPS37A,CHMP7,VPS28,RAB1A,VPS4B,CHMP4A,LRSAM1,VPS4A,USP6NL,CHMP1B,PDCD6IP,CHMP2A,UBB,TSG101,RPS27A,CHMP1A,CHMP2B,PPIA,CHMP5,RAB43,VPS37C,UBA52,MITD1,CHMP3,DDX6,VPS37B,VPS37D,CHMP4B,TBC1D20,RAB1B,CHMP4C,APOE
GO_CELLULAR_RESPONSE_TO_PEPTIDE	-0.29384	-1.38244	0	0.0915362	274	202	PRLR,GPER,GNG2,ATP6V0D2,GPR173,INHBB,PARP1,MYO5A,GPAM,UCP2,CYP11A1,EEF2K,GNB3,CPS1,KIAA0528,NOD1,IRS1,PDK2,ADCY3,FZD1,SLC2A8,JAK2,APEX1,SLC26A6,ATP6V0A4,ATP6V0A2,PRKDC,ATP6V1E2,PIK3R2,ENPP1,IRS2,PDE3B,KLF10,APPL1,AKAP1,MEN1,PIK3C2A,SRSF5,SH2B2,ID1,ATP6V1C2,CA2,AGTRAP,SMARCC1,PRKAR2A,EDN1,RAB31,STXBP4,MAPK1,BCAR1,CRHR1,CSK,AKT2,GNRHR2,BAIAP2L2,CAPN10,CAV2,RXFP4,SRD5A1,GNG10,RAB10,MAPK3,PAK1,KAT2B,…
GO_POSITIVE_REGULATION_OF_CELL_CYCLE	-0.284979	-1.38176	0	0.0918743	332	275	SOX15,TERF1,CCND1,FAP,CTGF,GPER,TGFB2,KIAA1383,PLK2,PBX1,SMARCD3,STOX1,CDC7,ID2,FGFR2,WNT10B,TP73,RAD51B,HMGN5,OR2A4,MLXIPL,PKD2,ATM,RBL2,ZNF268,WNT4,EGF,TGM1,RANBP1,APEX1,CRADD,BRCA1,MAPRE3,LEF1,MDM4,MYBBP1A,CNOT10,ANKRD32,GDPD5,NUDT16,RAB11A,MSX1,GEN1,PCNA,PPP2R5C,PGGT1B,CITED2,BTC,TFDP2,SOX4,RAD51C,MUC1,CCND3,TPR,PTK6,CENPV,TRIM21,MTBP,XRCC3,CDC45,CUL4A,E2F8,PIDD,CDK4,CNOT8,ZNF16,ANXA1,BRCA2,T…
GO_REGULATION_OF_VIRAL_TRANSCRIPTION	-0.349599	-1.38002	0.0357143	0.0925945	61	56	TRIM14,TARBP2,TRIM27,LEF1,SP100,TRIM21,RDBP,JUN,CDK9,TAF11,SMARCA4,HDAC1,POLR2G,POLR2I,POLR2B,MDFIC,POLR2D,GTF2F2,POLR2L,CCNT1,POLR2E,TFAP4,POLR2C,SUPT4H1,COBRA1,SP1,TH1L,TARDBP,IFITM3,TRIM62,SMARCB1,PFN1,SNW1,CHD1,POLR2A,INPP5K,WHSC2,TRIM31,GTF2F1,RSF1,ZNF639,POLR2F,REST,CTDP1,POLR2J,HMGA2,POLR2H,CCL5,SUPT5H,EP300,TRIM8,NOTCH1,MID2,TRIM11,TRIM13,POLR2K
GO_REGULATION_OF_INSULIN_SECRETION_INVOLVED_IN_CELLULAR_RESPONSE_TO_GLUCOSE_STIMULUS	-0.407959	-1.37926	0.0384615	0.0929527	53	38	UCP2,TMEM27,HMGN3,BRSK2,PLA2G6,PPP3CB,SRI,TIAM1,OXCT1,VSNL1,STXBP4,CDK16,EFNA5,ENY2,ANO1,SIDT2,EPHA5,HLA-DRB1,STX4,HIF1A,LRP5,PHPT1,FAM132A,FKBP1B,TRPM4,ARRB1,NDUFAF2,HMGCR,PIM3,PRKCE,GPLD1,NR1D1,C2CD2L,PDX1,SYBU,BAD,NCOA6,FOXA2
GO_GLUCOSE_CATABOLIC_PROCESS	-0.456495	-1.37904	0.09375	0.0931237	29	20	ENO3,PFKM,PFKL,PFKFB4,PFKP,GPI,LRP5,TPI1,ALDOA,PGK1,ENO1,GAPDH,PFKFB2,HK1,ENO2,ALDOC,PGAM1,HK2,BAD,PFKFB3
GO_REGULATION_OF_MRNA_SPLICING_VIA_SPLICEOSOME	-0.354668	-1.37804	0.1	0.0937662	62	51	SRSF2,TIA1,RBM15B,SRSF7,RBM5,C11orf35,CELF6,PRPF19,ACIN1,SRSF6,SRSF10,MAGOH,C1QBP,RNPS1,SAP18,DAZAP1,SNRNP70,NSRP1,CWC22,PTBP1,YTHDC1,SRSF3,RBM10,HNRNPK,DDX5,HNRNPA2B1,SRPK1,SNW1,SFSWAP,RBMX,RBM42,SRPK2,RBM8A,TRA2B,THRAP3,RBM25,UHMK1,SRSF9,SF3A1,FMR1,RBFOX2,DYRK1A,HSPA8,HNRNPL,WTAP,U2AF2,SRSF4,RBM4,MBNL2,SF3B4,JMJD6
GO_RESPONSE_TO_CYTOKINE	-0.281779	-1.37764	0	0.0940282	714	483	BCL2,PRLR,IL31RA,IL6,TNFRSF21,BYSL,GPER,EDAR,AXL,GATA3,CD40,CCBP2,ADAMTS7,DUOX1,ALOX15,IL17RD,TNFRSF11A,IFNE,DPYSL3,THPO,CASP8,SAMHD1,IL24,ETV3,PTGER4,CYP27B1,HMBS,SMAD4,HLA-DPA1,TIMP4,CIITA,CCR1,FLRT3,HTRA2,ANKRD1,IKBKE,IL17RC,SOCS3,PYCARD,MCM2,ADAMTS13,XAF1,YTHDC2,AKAP6,KRT18,IL1R1,COL1A1,HYAL2,PSMB9,IL22RA1,MST1R,IL18R1,ZNF268,TNFSF13,CORO1A,TNFRSF19,IL11RA,HAS2,BBS4,CXCL3,PSMD5,CCL22,PPP3CB,T…
GO_LIPID_LOCALIZATION	-0.286522	-1.37598	0	0.0948254	264	175	P2RX7,OSBPL6,LCN12,STARD5,SLC27A5,SLC27A2,KISS1R,ABCC4,ATP8B2,ABCA3,ARV1,ACACB,RFT1,DGAT2,ANO9,APOL3,SLCO1B1,SCARB1,SLC27A4,OSBPL7,SLCO1B3,ATP8B3,SIGMAR1,FZD4,INHBA,APOL1,PNPLA8,ABCD3,PLA2G4A,PLA2G4F,ABCA7,ENPP1,PRKAG2,SLC25A17,PLA2G10,ATP10D,ACSL3,ATP9A,CROT,ABCG1,PCTP,ABCA4,C2orf43,B4GALNT1,ABCD1,ABCA5,ACACA,STX12,GM2A,SYT7,ABCC3,ACE,CPT2,SCP2,ANXA1,PITPNA,ABCA2,ESYT1,SLC27A1,APOO,SLC25A20,IL1B…
GO_REGULATION_OF_LIPID_STORAGE	-0.390972	-1.37523	0.0714286	0.0950911	41	31	ITGB3,IL6,MEST,ACACB,SCARB1,PLA2G10,ABCG1,NR1H3,FBXW7,EHD1,FITM2,C3,ITGAV,OSBPL8,FTO,NR1H2,ALKBH7,SIRT1,SREBF2,PTPN2,PPARG,PNPLA2,PPARA,ABHD5,ABCA1,NFKB1,NFKBIA,OSBPL11,ZC3H12A,MSR1,TNF
GO_RESPONSE_TO_EXTRACELLULAR_STIMULUS	-0.276721	-1.37464	0	0.0953901	441	311	BCL2,CCND1,IL6,P2RX7,TBXA2R,ADAMTS1,DHODH,DNMT3B,NUDT1,ABCG2,TTPA,AXL,BRIP1,THRA,INHBB,IMPACT,ZNF354A,TPCN2,ACACB,GPAM,UCP2,CYP27B1,HMBS,GIPR,MGMT,CPS1,ADA,STC1,SOCS3,NPRL2,SUOX,FADS1,COL1A1,TH,BDH1,C2,SLC27A4,ALOX5,AGL,NPRL3,PDK2,PRKAA1,WNT4,SIRT5,TGFBR2,EIF2AK4,SLC39A4,CTSL2,FZD1,BBS4,HDDC3,DNMT3A,SEH1L,BMP7,OGG1,PRDM4,CHSY1,MMP7,BRCA1,PIK3C3,PPARGC1A,ALAD,PLA2G4A,BCHE,HSD11B2,ALDH3A1,MYBBP1A,G…
GO_LEUKOCYTE_MEDIATED_CYTOTOXICITY	-0.421016	-1.37308	0.08	0.096016	35	27	RAET1G,RAET1E,CTSH,CORO1A,CADM1,TUBB4B,PTPN6,ULBP3,SLAMF7,CTSC,VAMP7,TUBB,LYST,UNC13D,TUSC2,RAB27A,EMP2,VAMP2,ULBP2,ULBP1,STXBP2,RAET1L,MICA,CEBPG,PRDX1,MICB,TREM1
GO_NEGATIVE_REGULATION_OF_SEQUENCE_SPECIFIC_DNA_BINDING_TRANSCRIPTION_FACTOR_ACTIVITY	-0.296758	-1.37262	0	0.0963764	136	103	THRA,HEYL,PBX1,ID2,ANXA4,PYCARD,ARRB2,EIF2AK4,SETD6,CTNNBIP1,BMP7,HDAC4,COMMD1,SIGIRR,SP100,CDK5RAP3,HNF4A,PLA2G10,GFI1,SUMO1,RWDD3,MEN1,TRIM21,IRAK3,PRMT2,HDAC2,FOXJ1,TCF7L2,ERBB2IP,ID1,MAP2K5,FZD6,PIAS2,KDM1A,DNAJA3,UFL1,TRIM37,WWP2,SUFU,FAM105B,SIK1,PHB2,EGLN1,ZNF675,AIM2,ID3,HR,TRAF3,BTRC,PTCH1,PEX14,SIVA1,PARP10,IRAK2,USP7,RB1,GAS6,RLIM,PROX1,KEAP1,SMAD7,PIM1,TAX1BP1,ARRB1,BRMS1,RNF2,NFKBIL1…
GO_ZINC_ION_HOMEOSTASIS	-0.493626	-1.37144	0.0487805	0.0971104	21	15	SLC39A4,TMC8,ATP7B,SLC30A4,SLC39A6,PARK2,SLC30A7,SLC39A8,SLC39A13,SLC30A5,SLC39A7,SLC30A1,SLC39A14,S100A9,LCK
GO_SKELETAL_SYSTEM_DEVELOPMENT	-0.27961	-1.37116	0	0.0971934	455	301	FAT4,P2RX7,FGF9,CTGF,TRIM45,TGFB2,RUNX1,BMP4,NOG,THRA,DLX5,FUZ,ZEB1,SP5,IFT172,COL5A2,RUNX2,PBX1,BMP8B,AXIN2,FGFRL1,PAPSS2,EVC,PTGER4,FGFR2,MEIS1,CTC1,LEPRE1,TGFB3,CHRD,WNT10B,STC1,IFT80,COL13A1,MTHFD1,HOXC8,LRRK1,WDR19,COL1A1,HYAL2,PPARGC1B,CYR61,MKS1,MEGF8,SLC39A3,TGFBR2,GLI3,GLI2,HAS2,PRELP,IFT140,SIX2,HOXA1,PIP4K2A,BMP7,MBTD1,WNT7B,PKDCC,CHSY1,HDAC4,CHI3L1,HSD17B1,IGFBP4,ACP2,SLC38A10,COL27A1…
GO_REGULATION_OF_SODIUM_ION_TRANSMEMBRANE_TRANSPORTER_ACTIVITY	-0.411547	-1.37116	0.0571429	0.0972561	38	24	ATP1A2,NEDD4L,UTRN,WNK2,RANGRF,GPD1L,SLC9A3R1,PTPN3,NEDD4,YWHAH,SCN1B,WNK3,CAMK2D,GLRX,ACTN4,STOM,PCSK9,PRKCE,FXYD5,TESC,SLC9A1,DNM2,ATP1B1,FGF12
GO_REGULATION_OF_T_CELL_RECEPTOR_SIGNALING_PATHWAY	-0.448007	-1.36975	0.105263	0.0978686	28	22	ADA,EZR,PTPN6,PTPRJ,LGALS3,THY1,PHPT1,KCNN4,PAWR,ELF1,PTPN22,BCL10,GBP1,PTPN2,PRKD2,DUSP22,MALT1,RC3H1,CEACAM1,DUSP3,LCK,PRNP
GO_REGULATION_OF_SMOOTHENED_SIGNALING_PATHWAY	0.521525	1.82016	0	0.0979409	62	46	FGF9,RPGRIP1L,DYNC2H1,FUZ,IFT172,RUNX2,EVC,FGFR2,INTU,CHRD,IFT80,GPR161,DISP1,ARL6,MKS1,TCTN1,STK36,GLI3,GLI2,KIF7,TTC21B,IFT140,CHSY1,IFT122,SUFU,TRAF3IP1,POR,ULK3,PRRX1,KCTD11,BTRC,PTCH1,RB1,C2CD3,CTNNA1,PRKACB,PRKACA,TULP3,PTCH2,SERPINE2,GLI1,WNT9A,CREBBP,GLIS2,FOXA1,SHOX2
GO_POSITIVE_REGULATION_OF_PROTEIN_EXPORT_FROM_NUCLEUS	-0.431131	-1.36883	0.103448	0.0979629	19	18	RAPGEF3,TPR,TCF7L2,TP53,IL1B,XPO4,EMD,CAMK1,GAS6,MDM2,GSK3B,PRKACA,ANP32B,CTDSPL2,RANBP3,SFN,PPM1A,GTSE1
GO_STEM_CELL_DIVISION	-0.470625	-1.36932	0.125	0.097963	29	20	TGFB2,FGFR2,LEF1,DOCK7,ZFP36L2,NUMBL,RAB10,PAFAH1B1,ASPM,VANGL2,NUMB,ING2,CUL3,WWTR1,TEAD3,FZD7,NOTCH1,ETV5,TIAL1,FGF13
GO_PROTEIN_KINASE_B_SIGNALING	-0.427691	-1.36897	0.0322581	0.0979692	34	27	AXL,CD40,THEM4,MERTK,TYRO3,PIK3C2B,TSC2,EPHA2,ILK,TGFB1,IL1B,AKT2,SETX,AKT1,RPS6KB2,RPS6KB1,GAS6,PLK3,PIK3CA,PTEN,CCL5,SIRT2,EP300,SESN2,SOX9,CCL2,TNF
GO_REGULATION_OF_PEPTIDE_SECRETION	-0.299971	-1.36937	0	0.0980072	209	128	GPER,GJA1,INHBB,UCP2,PTGER4,GIPR,TMEM27,IRS1,HMGN3,BRSK2,ILDR1,PPP3CA,MIDN,HADH,PLA2G6,MARCKS,SYTL4,PPP3CB,JAK2,PFKM,ICA1,NNAT,HNF4A,IRS2,RAPGEF3,PASK,KCNJ11,SLC24A6,SOX4,SRI,TIAM1,OXCT1,SYT7,ITPR1,TCF7L2,HFE,PFKL,VSNL1,CLOCK,AACS,IL1B,STXBP4,PAX8,PDE4C,RASL10B,CDK16,CPT1A,GLUL,ARL2BP,ITPR2,KCNS3,CAPN10,NLGN2,SREBF1,PSMD9,ENSA,PARK2,EFNA5,ABAT,PRKCA,ENY2,ANO1,SIDT2,EPHA5,SNAP25,HLA-DRB1,ADRA2C,ST…
GO_REGULATION_OF_GLIOGENESIS	-0.349123	-1.36897	0.0769231	0.0980322	90	59	C16orf45,TNFRSF21,EPHA4,BMP4,NOG,ID2,TP73,PRPF19,PRKCH,TIAM1,PRMT5,HDAC2,IL1B,UFL1,SOX8,LYN,DICER1,CTNNB1,RHEB,NF2,ID4,PTN,CDH2,TSPO,MTOR,NF1,DLX2,BMP2,WDR1,ZNF488,SKI,CERS2,LIF,CDK1,PRKCI,PPARG,IL6ST,EZH2,SERPINE2,RNF10,SIRT2,SLC45A3,MBD1,SPINT1,CLCF1,CREB1,RELA,MYCN,PLAG1,NKX6-1,MECP2,BIN1,NOTCH1,ETV5,RNF112,HES1,DUSP10,ATF5,CSF1
GO_REGULATION_OF_AUTOPHAGY	-0.27171	-1.36948	0	0.0980325	249	222	BCL2,CASP1,IFT88,ATP6V0D2,PLK2,TPCN2,DAPK2,RUVBL1,HTRA2,TBC1D14,NOD1,NRBP2,TRIM65,MTM1,ATM,ZKSCAN4,VPS26A,PRKAA1,CTTN,EIF2AK4,RAB3GAP2,PIP4K2A,VPS26B,EXOC1,ATP6V0A2,CDK5,ATP6V1E2,PIK3R2,CAPN1,HERC1,USP33,EXOC7,SCOC,GBA,VPS35,KAT2A,VPS13C,ZKSCAN3,TPCN1,TRIM21,USP13,TRIM22,SNX32,DAPK1,ATG7,ITPR1,SH3BP4,HDAC6,RRAGA,SCFD1,MET,CAPNS1,USP36,VMP1,RNF5,FEZ2,ATP6V1C2,WDR75,TP53INP1,POLR3A,DNM1L,MTDH,CTSA,…
GO_CELLULAR_RESPONSE_TO_RADIATION	-0.292845	-1.3687	0.0952381	0.0980948	137	111	MYC,XPA,IMPACT,ATR,MGMT,TP73,TMEM161A,HYAL2,BLM,HUS1,NOC2L,ATM,EIF2AK4,GTF2H5,XPC,SAG,ACTR5,EGR1,PCNA,RAD9A,RUVBL2,DDB2,EIF2S1,N4BP1,WRN,SNAI2,TP53BP1,NFATC4,RAD51AP1,KDM4D,TP53,CLOCK,PDE6G,XRCC5,INTS7,TP53INP1,MFAP4,KIAA0146,HIST3H2A,KDM1A,CRIP1,ERCC4,FBXW7,RAD51,BAX,BCL2L1,TMEM109,POLD1,PPID,PIK3R1,MME,PTN,CYBA,CHEK1,INO80,NEDD4,TLK2,HIF1A,H2AFX,ITGB1,IFI16,HYAL1,RHOB,DDB1,MDM2,CRY2,MC1R,USP28,…
GO_BRANCHING_INVOLVED_IN_URETERIC_BUD_MORPHOGENESIS	0.635385	1.81969	0	0.0985938	44	27	BCL2,FAT4,MYC,ADAMTS16,BMP4,PBX1,PGF,SMAD4,PKD2,WNT4,GLI3,CTNNBIP1,LAMA5,ILK,WNT6,PAX8,CTNNB1,SIX1,DLG1,FOXD1,PTCH1,NPNT,GZF1,BMP2,FGF2,EYA1,SOX9
GO_MUSCLE_ORGAN_MORPHOGENESIS	-0.381264	-1.36747	0.114286	0.0988675	70	42	FZD2,PTCD2,FGFR2,ANKRD1,TPM1,FZD1,PKP2,WNT2,GSC,ARID5B,TNNC1,NRG1,TGFBR3,EGLN1,ZFPM2,HEG1,UBE4B,FKBP1A,TNNI3,MYLK,BMP2,PROX1,ISL1,SMAD7,DLL4,RXRA,LIF,VANGL2,SIRT6,DSP,MED1,SERP1,ZFPM1,RBPJ,HEY2,NOTCH1,TNNT2,FOXC1,S1PR1,SHOX2,TCAP,CNTF
GO_CELL_KILLING	-0.415613	-1.36579	0.133333	0.0997721	56	30	RAET1G,RAET1E,CTSH,CORO1A,APOL1,CADM1,TUBB4B,PTPN6,ULBP3,SLAMF7,CTSC,VAMP7,TUBB,LYST,UNC13D,TUSC2,RAB27A,EMP2,VAMP2,BCL2L11,ULBP2,ULBP1,STXBP2,RAET1L,BAD,MICA,CEBPG,PRDX1,MICB,TREM1
GO_SIGNAL_TRANSDUCTION_IN_RESPONSE_TO_DNA_DAMAGE	-0.312749	-1.36444	0	0.100348	96	87	CEP63,PLK2,TP73,ATM,RBL2,ING4,NBN,CRADD,BRCA1,MDM4,HIPK2,CNOT10,SP100,PRKDC,PRPF19,PCNA,PPP2R5C,PGAP2,TFDP2,SOX4,MUC1,MYO6,PIDD,CNOT8,BRCA2,TP53,TFDP1,BAX,CHEK2,PRMT1,CARM1,PAXIP1,USP10,ATRX,KAT5,CENPJ,TFAP4,CNOT2,C2orf29,UBB,PCBP4,RPS27A,CNOT7,E2F1,CASP2,PLK3,MDM2,SMC1A,TRIAP1,CASP9,BID,E2F4,CNOT4,CDK1,CDK2,NPM1,UBA52,GADD45A,CDC5L,RBM38,ABL1,CNOT6,MAD2L2,CDKN1B,PML,CDC25C,CNOT1,CNOT3,CCNB1,GRB2…
GO_LONG_TERM_SYNAPTIC_POTENTIATION	-0.449999	-1.36393	0.04	0.100631	39	22	PLK2,RIMS1,SYT12,RGS14,PTK2B,MAPK1,PRKCZ,SNAP25,PTN,STX4,SHANK2,SNAP47,ITPR3,VAMP2,BRAF,PTEN,SERPINE2,STX3,MECP2,SLC8A2,NLGN3,NPTN
GO_REGULATION_OF_MORPHOGENESIS_OF_A_BRANCHING_STRUCTURE	-0.385944	-1.36346	0.0869565	0.100924	53	35	BMP4,NOG,PGF,FGFR2,SIX2,BMP7,WNT2,SNAI2,SULF1,TGFB1,IL1B,PAX8,SOX8,PHB2,CTNNB1,SIX1,LRRK2,LGR4,HOXB7,HNRNPK,TACSTD2,RXRA,VEGFA,PDGFA,ETV4,HNF1B,RTN4,NTN4,WNT2B,BTBD7,ETV5,SIX4,SOX9,SHOX2,TNF
GO_MYELOID_LEUKOCYTE_MIGRATION	-0.37217	-1.36137	0.037037	0.102185	99	47	IL6,TGFB2,CKLF,TNFRSF11A,DAPK2,EMR2,MITF,PIK3CD,IL17RC,CXCL3,CCL22,IL17RA,JAGN1,IRAK4,ANXA1,EDN1,IL1B,LGALS3,NUP85,EDN2,PLA2G1B,EDNRB,STAT5B,ITGA1,SYK,CXADR,ITGB2,RAC1,IL8,CCL20,ARHGEF5,VEGFA,PIP5K1C,PDE4D,IL6R,GBF1,CCL5,RPS19,PDE4B,PDGFB,S100A9,CCL24,PIK3CG,ITGA9,CX3CL1,CCL2,TREM1
GO_METANEPHROS_MORPHOGENESIS	-0.411065	-1.35961	0.0882353	0.103277	28	18	BMP4,PKD2,WNT4,SIX2,WNT7B,FOXJ1,FRAS1,PAX8,SOX8,CTNNB1,LGR4,CALB1,KIF26B,FMN1,PKD1,HES1,SOX9,PDGFRB
GO_POSITIVE_REGULATION_OF_MITOCHONDRIAL_MEMBRANE_PERMEABILITY	-0.461587	-1.35945	0.108108	0.103324	18	18	RHOT1,BLOC1S2,C22orf29,BAX,EYA2,BNIP3,RHOT2,ATF2,BMF,HEBP2,BID,MOAP1,BCL2L11,BNIP3L,SLC9A1,BAD,PMAIP1,BBC3
GO_REGULATION_OF_OSTEOCLAST_DIFFERENTIATION	-0.368581	-1.35842	0.0769231	0.104047	63	38	CAMK4,LILRB3,CCR1,MITF,IL23A,PPARGC1B,MAFB,TLR3,KLF10,RASSF2,CA2,TLR4,UBASH3B,CTNNB1,ZNF675,PIK3R1,SIGLEC15,FOS,ESRRA,MTOR,SLC9B2,NF1,TRAF6,TMEM64,ATP6AP1,CSF1R,ZBTB7A,CCL5,CEBPB,TJP2,FSTL3,CREB1,BGLAP,TOB2,TFE3,GNAS,CSF1,TNF
GO_I_KAPPAB_KINASE_NF_KAPPAB_SIGNALING	-0.335226	-1.35834	0.037037	0.104085	70	57	CARD9,MAP3K7,LY96,IKBKE,RIPK3,TLR2,IRAK1BP1,ZNF268,TLR3,PTPLAD1,TRAF2,CD14,CHUK,TIAF1,MAP3K14,TRADD,TLR4,SHARPIN,ERC1,BIRC3,ZNF675,ROCK2,IKBKB,UBB,TAB3,TAB1,NKIRAS1,IRAK2,RPS27A,AZI2,TNFRSF1A,PRDX4,RIPK1,RNF31,BCL10,TRAF6,NFKBIL1,RBCK1,TRIP6,ROCK1,UBA52,NFKB2,SNIP1,BIRC2,TBK1,DAB2IP,TAB2,TNIP2,BCL3,TIFA,RIPK2,NFKB1,REL,RELB,TANK,IKBKG,TNF
GO_NEGATIVE_REGULATION_OF_CELL_MATRIX_ADHESION	-0.446084	-1.35844	0.0588235	0.104095	30	22	SEMA3E,THBS1,PHLDB2,RASA1,CLASP2,PIK3R1,NF2,ITGB1BP1,BCAS3,NF1,CORO1C,EPB49,ADAM15,RCC2,CASK,PTEN,SRC,MMP14,SERPINE1,DLC1,ACER2,BCL6
GO_TRNA_METHYLATION	0.662409	1.80054	0	0.10447	25	20	TRMT61A,METTL1,TRDMT1,TARBP1,TRMT5,ALKBH8,WDR4,TRMT61B,NSUN2,TRMT6,LCMT2,TRMT1L,METTL2B,C9orf156,HSD17B10,TRMT1,FTSJ1,METTL2A,TRMT112,TRMT11
GO_SKELETAL_MUSCLE_CELL_DIFFERENTIATION	-0.379177	-1.35722	0.0689655	0.104769	53	31	HEYL,ANKRD1,EGR2,EGR1,CDON,ZNF689,NGFR,SOX8,HMG20B,FOS,SEPN1,BCL9,EMD,RB1,LEMD2,SAP30,COPS2,KLF5,FOXN2,BCL9L,GTF3C5,MEF2D,EEF2,PLAGL1,BTG2,MAFF,ATF3,NOTCH1,HIVEP3,SIX4,NUPR1
GO_VASCULOGENESIS	-0.365975	-1.35671	0	0.105022	59	39	TIE1,ENG,EGFL7,FZD4,TGFBR2,HAS2,WNT7B,AGGF1,GLMN,AMOT,EPHA2,CUL7,SGPL1,RASA1,HHEX,WARS2,CTNNB1,PAXIP1,ZFPM2,CAV1,HEG1,CCM2,MYO1E,TNNI3,ZMIZ1,PTK2,YAP1,TIPARP,VEGFA,JUNB,HDAC7,SETD2,QKI,HEY2,NOTCH1,ZFP36L1,RASIP1,ADM,PDGFRB
GO_POSITIVE_REGULATION_OF_CELL_DEATH	-0.251686	-1.35528	0	0.105836	605	480	BCL2A1,ARHGEF6,BCL2,CYSLTR2,MAP2K6,F2R,MYC,TERF1,IL6,P2RX7,IL12A,FAP,APH1B,CTGF,CASP1,GPER,TGFB2,FGD3,DHODH,G0S2,BMP4,CD40,INHBB,TGM2,AXIN2,GRIK5,CASP8,KATNB1,UCP2,PNMA2,NLRP2,XDH,HTRA2,ANKRD1,TGFB3,THBS1,WNT10B,HRK,TP73,NOD1,ALDH1A3,PYCARD,NTSR1,IFT57,MCF2L,RIPK3,HYAL2,BIK,TIA1,DUSP6,CYR61,ATM,CTSH,ZNF268,CLIP3,VAV2,LPAR1,PLA2G6,ING4,AIMP2,TRIM35,DNMT3A,PDCD2,DFFA,BMP7,PRODH,NGEF,SHQ1,INHBA,JAK2…
GO_TRANSCRIPTION_INITIATION_FROM_RNA_POLYMERASE_II_PROMOTER	-0.291543	-1.35497	0	0.105994	153	128	CTGF,GTF2H2,THRA,ZNF45,E2F2,TAF4B,ERCC2,MAML3,NR2C1,GTF2H3,GTF2H5,NR2C2AP,GTF2E1,PPARGC1A,GTF2I,TAF9B,MED23,TBP,HNF4A,MED7,MED17,GTF2A1,HNF4G,TAF9,GTF2A2,NR1H3,TAF5,MED4,TAF10,GTF2H4,CDK9,GTF2H1,TAF11,NR3C2,TEAD1,TEAD2,NR2F1,MED16,KAT2B,TAF1,POLR2G,NOTCH2,CCNH,POLR2I,RXRB,GTF2E2,MED6,POLR2B,RORB,TCF4,POLR2D,TAF4,E2F3,MAML2,MNAT1,GTF2F2,CCNC,ERCC3,TEAD4,POLR2L,POLR2E,TAF12,POLR2C,MED20,MED25,ESRRA…
GO_RESPONSE_TO_STEROID_HORMONE	-0.288243	-1.35426	0	0.106394	497	331	ATP1A2,BCL2,CCND1,PADI2,IL6,CTGF,GPER,TGFB2,DNMT3B,BMP4,ABCG2,GATA3,THRA,ARNT2,SMYD3,ABCA3,CASP8,MAPK15,PTGER4,CYP27B1,HMBS,MTAP,CPS1,TGFB3,THBS1,CATSPER3,STC1,SOCS3,FECH,COL1A1,PAQR6,TH,PTGER2,BDH1,PPARGC1B,AGL,NR2C1,ASH2L,TGFBR2,GLI3,CTSL2,PTGDS,PMEPA1,DNMT3A,BMP7,IL4R,SFR1,OGG1,JAK2,CITED4,BRCA1,PPARGC1A,ALAD,PLA2G4A,LEF1,BCHE,HSD11B2,ALDH3A1,ETS1,MMP15,UROD,DNMT1,MAOB,HNRNPD,HNF4A,KRT19,CAD,C…
GO_REGULATION_OF_MUSCLE_CELL_DIFFERENTIATION	-0.308292	-1.35413	0	0.106458	152	108	BCL2,DKK1,GPER,BMP4,THRA,BHLHE41,ZEB1,OLFM2,SMARCD3,MBNL3,FGFR2,AKAP6,BOC,CEACAM5,MAPK12,CAPN3,IL4R,MAPK11,NLN,MAMSTR,HDAC4,MSX1,EFNB2,EHD2,FLOT2,PIN1,CDON,ILK,TGFB1,PLCB1,EDN1,CDK9,NRG1,SOX8,HDAC1,MAP3K5,EHD1,CTH,SIK1,HIF1AN,FBXO22,AKAP13,CTNNB1,MEF2A,BHLHA15,FLOT1,SETD3,FLT3LG,MED28,NEU2,CDH2,ID3,CCNT2,IL18,DDX39B,PTBP1,CXCL10,NFATC2,ZFHX3,MTOR,CAMK1,BMP2,PROX1,SUPT6H,CTNNA1,DMPK,BNIP2,HDAC3,NR…
GO_MYELOID_LEUKOCYTE_DIFFERENTIATION	-0.299678	-1.35396	0.04	0.106514	96	75	IL31RA,CAMK4,BMP4,GATA3,TNFRSF11A,DHRS2,CASP8,PARP1,PIK3CD,GATA2,BATF3,LRRK1,L3MBTL3,EFNA2,TGFBR2,LEF1,SNX10,TSPAN2,JAGN1,CASP10,EPHA2,TGFB1,JUN,LGALS9,GLO1,KDM1A,ANXA2,EIF2AK1,HHEX,CD86,FOXP1,THOC5,CTNNB1,SBNO2,FAM20C,GAB3,MYH9,IFI16,LTBR,GAB2,NKAP,PAFAH1B1,PDE2A,TRAF6,SH3PXD2A,SIRT1,PSEN1,VEGFA,CD109,SP3,CSF1R,PPARG,CDC42,MED1,TFRC,PIR,ZFPM1,RBPJ,JUNB,SRC,F2RL1,OSTM1,MAPK14,FARP2,CEBPA,TNFSF9,P…
GO_REGULATION_OF_CELLULAR_AMIDE_METABOLIC_PROCESS	-0.256032	-1.35243	0	0.107232	354	305	RBMS3,BANK1,IL6,TNRC6B,IMP3,MIF4GD,SEPSECS,IMPACT,NCBP1,RGS2,THBS1,ENC1,EIF2B1,EIF5,EIF3B,RMND1,TIA1,CYR61,KIAA0020,LARS,TARBP2,HAP1,PRKAA1,PLA2G6,MKNK1,EIF2AK4,EEFSEC,PION,RBM4B,PSTK,ICT1,CDC123,METTL14,NANOS1,ABCA7,DEFB103A,MTG1,CNOT10,UPF3A,EIF2B3,HNRNPD,ZCCHC11,MTRF1,PASK,ERBB2,YRDC,EIF2S1,ACO1,EIF2B4,SYNCRIP,SOX4,TPR,CTIF,MOV10,YBX2,HRSP12,IGFBP5,TACO1,EIF3M,EIF3J,CDK4,DAPK1,CNOT8,DDX1,ZNF70…
GO_REGULATION_OF_SODIUM_ION_TRANSMEMBRANE_TRANSPORT	-0.383215	-1.35214	0.121951	0.107295	48	32	ATP1A2,COMMD1,ATP1B2,NEDD4L,UTRN,WNK2,RANGRF,GPD1L,SLC9A3R1,SNTA1,ATP2B4,SCN5A,PTPN3,NEDD4,YWHAH,DLG1,SCN1B,WNK3,CAMK2D,GLRX,ACTN4,STOM,ARF1,PCSK9,PRKCE,FXYD5,TESC,SLC9A1,ATP1B3,DNM2,ATP1B1,FGF12
GO_ALCOHOL_METABOLIC_PROCESS	-0.259607	-1.35167	0	0.107575	348	258	CH25H,CYP8B1,PLB1,ALDH3A2,ENPP2,CYP4V2,SMPDL3A,BCMO1,GALK1,TM7SF2,ALDH1B1,ALDH3B1,CYB5R2,ALDH3B2,SARDH,ERLIN2,ARV1,PLCB4,PLA2G4B,CYP11A1,DGAT2,CYP27B1,PPIP5K2,ALDH1A3,DPAGT1,NTSR1,SCARB1,GK5,CYP39A1,IMPA2,PRKAA1,MBTPS2,PLA2G6,SNX17,PPIP5K1,COQ2,DAK,APOL1,PNPLA8,CACNA1H,PLA2G4A,ALDH7A1,INPP5E,PLA2G4F,LPCAT3,BCHE,ACSS1,LIPA,HSD17B1,CYB5R1,CHPT1,PRKAG2,CHDH,PLA2G10,LPCAT1,ALG5,GBA,ABCG1,LPCAT2,LPIN3…
GO_REGULATION_OF_PROTEIN_MODIFICATION_BY_SMALL_PROTEIN_CONJUGATION_OR_REMOVAL	-0.271368	-1.35147	0	0.107656	280	255	PRKCG,RASD2,NHLRC1,MAPK15,BAG5,ANAPC5,ANAPC4,FBXO4,PSMB9,STRA13,DISC1,GNL3L,GTPBP4,CDC16,NMI,ARRB2,FANCI,AIMP2,STUB1,PSMD5,CAPN3,EGF,HDAC4,COMMD1,CDC14B,BRCA1,NDFIP1,PSMD4,DCUN1D4,CDK5RAP3,GLMN,CDK5,PRMT3,CHFR,EGR1,GEN1,FEM1A,ANAPC2,PDCL3,N4BP1,FBXO2,NXN,SOX4,TBC1D7,USP4,TPR,RWDD3,TRIM21,RNF20,XRCC3,PIN1,SKP2,VPS28,APITD1,HFE,RAB1A,MUL1,PTTG1IP,UBE2N,PSME3,CTR9,CUL1,CDK9,PTK2B,WDR48,PSMD12,KDM1A,…
GO_CELLULAR_RESPONSE_TO_INORGANIC_SUBSTANCE	-0.296439	-1.35105	0	0.107918	156	104	ALOX15,RASGRP2,ZNF658,ALS2CR8,ID2,HMBS,EEF2K,FUS,TH,BLM,CAPN3,OGG1,CACNA1H,PPARGC1A,ALAD,HSD17B1,DNMT1,HNRNPD,SLC40A1,MTR,EIF2S1,XRCC4,NFATC4,AIFM1,MT1F,CPNE3,TRAF2,MT1E,HFE,CPNE2,EDN1,JUN,PPP5C,KIAA0146,ENDOG,CPNE1,RAD51,CD86,SLC25A23,PARK2,CTNNB1,MEF2A,SCN5A,BNIP3,LRRK2,SLC25A24,ATRX,GUCY1B3,HIF1A,CALR,FOS,TSPO,ASPH,LIG4,CAMK2D,EIF4A3,CDH1,ABP1,RASA4,PPIF,EPB49,FAS,GSN,C12orf5,IQGAP1,ECT2,BECN1…
GO_REGULATION_OF_DNA_BINDING	-0.316241	-1.35017	0.125	0.108447	93	76	GATA3,ZFP90,PARP1,ID2,ERCC2,CTNNBIP1,EGF,JAK2,LEF1,ZNF462,HIPK2,SP100,MSX1,KAT2A,SRI,SUMO1,HDAC2,TGFB1,ID1,JUN,KDM1A,NSD1,CPNE1,CALM1,CSNK2B,PARK2,CTNNB1,ZNF675,PINX1,HEY1,ACD,CALM2,SIN3A,TNKS,TFAP4,MDFI,TXN,IFI16,CALM3,NME1,ZBTB7C,E2F1,ITGA2,HABP4,TRAF6,ISL1,PER2,EDF1,DOT1L,PARK7,SKI,LIF,RSF1,KLF4,HMGA2,NFIB,MSX2,MAD2L2,HJURP,HMOX1,DDIT3,SIRT2,NEK2,HMGB1,EP300,PPARA,HEY2,BCL3,PDX1,HMGB2,CEBPG,NF…
GO_POSITIVE_REGULATION_OF_CALCIUM_ION_TRANSPORT_INTO_CYTOSOL	0.600046	1.83008	0	0.108551	52	34	F2R,P2RX7,TRPC1,GPER,GSTM2,BMP4,NTSR1,AKAP6,PKD2,HAP1,P2RX5,CAPN3,JPH2,F2RL3,SRI,PLCG1,KIAA1199,BAX,HTT,CALM1,P2RX4,GSTO1,PLA2G1B,THY1,EDNRA,CAV1,CALM2,ASPH,CXCL10,CALM3,PDPK1,ABL1,BAK1,BDKRB1
GO_NEGATIVE_REGULATION_OF_CALCIUM_ION_TRANSMEMBRANE_TRANSPORT	0.708397	1.82968	0	0.108551	29	18	ATP1A2,GSTM2,C19orf26,NTSR1,CLIC2,PKD2,SRI,TGFB1,CRHR1,CALM1,UBQLN1,GSTO1,GNB5,CALM2,FKBP1A,CALM3,FKBP1B,FMR1
GO_REGULATION_OF_PRI_MIRNA_TRANSCRIPTION_FROM_RNA_POLYMERASE_II_PROMOTER	-0.525364	-1.34965	0.157895	0.108733	17	15	NFATC4,JUN,TERT,SMARCA4,TEAD1,GNL3,HIF1A,NFATC3,FOS,STAT3,NFIB,PPARA,SRF,PPARD,PDGFB
GO_REGULATION_OF_SEQUENCE_SPECIFIC_DNA_BINDING_TRANSCRIPTION_FACTOR_ACTIVITY	-0.259988	-1.34943	0	0.108738	365	274	NDP,C3orf33,IL6,BEX1,FZD2,CD40,THRA,HEYL,TNFRSF11A,PBX1,TRAF5,ID2,MAP3K7,WNT10B,NOD1,ANXA4,TIRAP,PYCARD,TRIM14,RIPK3,TLR2,PPARGC1B,PPP3CA,PPAP2B,FZD4,MBTPS2,ARRB2,STK36,EIF2AK4,PPRC1,SETD6,FZD1,CAPN3,CTNNBIP1,BMP7,MAPK11,JAK2,HDAC4,COMMD1,TRIM27,PPARGC1A,HIPK2,SIGIRR,SP100,CDK5RAP3,TLR3,HNF4A,TRIM34,WNT2,PLA2G10,GFI1,CARD14,PRKCH,TP53BP1,SUMO1,UBE2V1,RWDD3,MEN1,TRIM21,IRAK3,MAVS,PRMT2,TRIM22,TRAF…
GO_ACTIVATION_OF_INNATE_IMMUNE_RESPONSE	-0.287678	-1.34932	0	0.108794	204	162	MAP2K6,ITGAM,SCARA3,CARD9,CASP8,MAP3K7,LY96,IKBKE,NOD1,TIRAP,PYCARD,TLR2,PSMB9,PSMD5,TLR5,TMEM173,PIK3C3,PSMD4,CTSL1,TLR3,UBE2V1,IRAK3,MAVS,FADD,IRAK4,PLCG2,CD14,MYD88,PIK3R4,UBE2N,PSME3,CHUK,UNC93B1,CUL1,LGALS9,MAPKAPK3,CNPY3,PSMD12,PSMC2,PSMD13,PSMC3,TLR4,PSMB8,CD86,IFIH1,PAK1,FAM105B,LYN,PSMD9,BIRC3,PAK2,PSMD2,PSMA4,RPS6KA5,CTSS,PSMA1,AIM2,RFTN1,PSMB6,UBE2D1,SIN3A,PSMC5,TRAF3,PSME2,IRF7,BTRC,I…
GO_ANTIGEN_PROCESSING_AND_PRESENTATION	-0.301024	-1.3491	0	0.108906	213	173	CD8A,DYNC2H1,RAET1G,DYNC2LI1,AP1S3,HLA-DPA1,RAET1E,CLTA,FCGRT,CTSF,PSMB9,CTSH,DCTN1,CTSL2,PSMD5,PSMD4,HLA-DOB,CTSL1,KIF3A,MARCH1,CYBB,HLA-DOA,KIFAP3,DYNC1I1,DYNC1I2,ACE,HFE,HLA-F,ULBP3,HLA-DRA,HLA-DMA,NCF2,PSME3,ERAP1,ACTR1B,AP1M1,AP2A2,PSMD12,PSMC2,DCTN3,PSMD13,PSMC3,KDM5D,PSMB8,RAB10,RAB4A,DCTN6,IFI30,ERAP2,PSMD9,SPTBN2,DYNC1H1,ATG5,DYNLL2,PSMD2,PSMA4,CTSS,PSMA1,AP3D1,HLA-DRB1,HLA-DPB1,HLA-DQA1…
GO_POSITIVE_REGULATION_OF_PROTEIN_CATABOLIC_PROCESS	-0.287474	-1.34872	0	0.109228	263	237	PLK2,GJA1,RNF144A,RNF125,MAPK15,ANAPC5,ANAPC4,ASB9,EZR,NKD2,DAB2,PSMB9,DISC1,OSBPL7,SEC22B,ZNF268,CDC16,APC2,STUB1,NKD1,PSMD5,EGF,C4BPB,NDFIP1,PSMD4,NUB1,VPS11,CDK5RAP3,TNFSF12,SNF8,CHFR,LPCAT1,ANAPC2,GBA,NEDD4L,EDEM2,CSNK1D,PACSIN3,SUMO1,RNF19A,ATXN3,USP13,VPS28,ARIH1,ATG7,RAB1A,SMC5,PTTG1IP,PSME3,CTSC,SNX1,CUL1,IL1B,PTK2B,NSF,PSMD12,PSMC2,PSMD13,FBXW7,CCDC22,RNF128,PSMC3,USP5,RNF138,PSMB8,FAM12…
GO_NEGATIVE_REGULATION_OF_NUCLEOCYTOPLASMIC_TRANSPORT	-0.333655	-1.34814	0.0344828	0.109657	71	63	THRA,AXIN2,PKIG,PKD2,APC2,FZD1,BMP7,PKIA,MAPK7,SP100,CDK5,HNF4A,DYRK2,CREB3,SNAI2,SOX4,SRI,TPR,AKAP1,PBLD,TONSL,RAB23,SLC9A3R1,FAF1,CCDC22,SUFU,FAM89B,MDFIC,DACT3,NUP153,MDFI,TXN,MTOR,PARP10,EMD,GAS6,NF1,PDE2A,BARD1,KEAP1,NFKBIL1,NFKBIE,PARK7,GSK3B,C1QTNF3,MXI1,G3BP2,DAB2IP,RANGAP1,WWTR1,CYLD,PPM1B,PSMD10,NOV,LITAF,NFKBIB,PKD1,PPM1A,FBXW11,NFKBIA,ZC3H12A,ANGPT1,CABP1
GO_REGULATION_OF_TRANSCRIPTION_FACTOR_IMPORT_INTO_NUCLEUS	-0.335152	-1.34727	0.105263	0.110091	95	77	EDAR,THRA,C8orf4,IL23A,AKAP6,TLR2,PKD2,IL18R1,ZNF268,PPP3CA,PPP3CB,BMP7,TMEM173,MAPK7,TLR3,PIK3R2,DYRK2,CREB3,SRI,AKAP1,MAVS,MBTPS1,TONSL,RAB23,TMEM110,NOL3,LGALS9,IL1B,FAF1,DMAP1,CCDC22,EDA,TLR4,SUFU,PIK3R1,CHERP,PRKCQ,IL18,MDFI,MTOR,CDH1,SPPL3,NF1,DDX58,KEAP1,RHOA,NFKBIL1,NFKBIE,SMAD3,RBCK1,GSK3B,TRIP6,C1QTNF3,HDAC3,TRIM28,MXI1,G3BP2,FLNA,CYLD,PPP3R1,PPM1B,PSMD10,XBP1,BCL3,NOV,LITAF,NFKBIB,PKD1…
GO_REPRODUCTIVE_SYSTEM_DEVELOPMENT	-0.263454	-1.34643	0	0.110728	408	292	SOX15,MMP19,BCL2,PRLR,NDP,CCND1,FGF9,ADAMTS1,BMP4,TTPA,AXL,GATA3,NOG,DLX3,INHBB,MAMLD1,CASP8,LFNG,CDX2,CYP27B1,FGFR2,SMAD4,ADA,NOS3,STC1,LRRC6,SOCS3,GATA2,FANCF,FBXW8,WDR19,PKD2,ETNK2,BIK,FANCA,CYR61,WDR77,FZD4,ARRB2,WNT4,GLI2,CTSL2,KITLG,TLR5,MSH2,MERTK,TCF7,WNT7B,INHBA,PLA2G4A,LEF1,KRT8,DNAJC19,TLR3,ACVR2A,KRT19,WNT2,EPOR,AHR,BMPR1B,EIF2B4,TYRO3,MEN1,INHA,E2F8,HSD17B3,BIRC6,ANXA1,SDC1,HTRA1,BRC…
GO_CELLULAR_RESPONSE_TO_CYTOKINE_STIMULUS	-0.25806	-1.34646	0	0.11078	606	397	PRLR,IL31RA,IL6,TNFRSF21,BYSL,GPER,EDAR,AXL,GATA3,CD40,CCBP2,ADAMTS7,DUOX1,ALOX15,IL17RD,TNFRSF11A,IFNE,DPYSL3,THPO,SAMHD1,IL24,ETV3,PTGER4,HMBS,SMAD4,HLA-DPA1,CIITA,CCR1,FLRT3,HTRA2,ANKRD1,IL17RC,SOCS3,PYCARD,MCM2,XAF1,AKAP6,KRT18,IL1R1,COL1A1,HYAL2,PSMB9,IL22RA1,MST1R,IL18R1,ZNF268,TNFSF13,CORO1A,TNFRSF19,IL11RA,HAS2,BBS4,CXCL3,PSMD5,CCL22,TCF7,IL4R,IFIT3,TRIM68,JAK2,HDAC4,TMEM173,BRCA1,CHI3L1,…
GO_SISTER_CHROMATID_SEGREGATION	-0.290179	-1.34485	0	0.111682	176	164	RRS1,MIS12,KIAA1383,CHAMP1,KATNB1,CENPK,HORMAD1,PDS5B,SEH1L,CHMP6,ESCO1,DSCC1,PIBF1,DIS3L2,CDC14A,RAB11A,SPC25,NCAPD3,NUP133,CENPH,AHCTF1,NUP160,RAD51C,CENPP,DDX11,CLASP1,POGZ,SMC2,SMC3,RANBP2,NSL1,KNTC1,SPC24,CHMP7,ITGB3BP,CENPC1,MRE11A,APITD1,MAD1L1,CENPM,REC8,ZWINT,XPO1,NUP37,FBXW7,VPS4B,CHMP4A,CLASP2,MAD2L1,MCMBP,ZW10,PHB2,VPS4A,NUP85,CHMP1B,PDCD6IP,CHMP2A,HDAC8,PINX1,CASC5,NUP43,ERCC6L,CENPI…
GO_CELLULAR_RESPONSE_TO_LIPID	-0.266806	-1.34462	0	0.111812	457	319	ATP1A2,PADI2,IL6,IL12A,BYSL,GPER,ADAMTS1,GNG2,DNMT3B,BMP4,ABCG2,AXL,CD40,THRA,SMYD3,EPHA3,IL24,PTGER4,DGAT2,HMBS,LY96,HTRA2,CPS1,ANKRD1,WNT10B,PLSCR4,NOS3,STC1,PYCARD,FECH,TLR2,COL1A1,PAQR6,SCARB1,PTGER2,PPARGC1B,OSBPL7,NR2C1,LPAR1,FZD4,PRKAA1,ADCY3,FZD1,TLR5,PMEPA1,BMP7,SFR1,WNT7B,HNRNPM,INHBA,JAK2,BRCA1,PLAU,PPARGC1A,LEF1,HNRNPD,HNF4A,WNT2,WNT11,PLSCR3,GFI1,RUVBL2,TRIM24,AHR,LTK,MED17,SHPK,PTK6…
GO_POSITIVE_REGULATION_OF_IMMUNE_EFFECTOR_PROCESS	-0.312154	-1.34409	0	0.11193	156	98	CD226,IL6,P2RX7,IL12A,C12orf4,GATA3,CD40,UNG,MAP3K7,IL23A,HLX,STX7,GPRC5B,TNFSF13,IL4R,ZP3,KLK5,DEFB103A,CADM1,USP17L2,TNFRSF14,CD46,RASGRP1,FADD,TRAF2,SNX4,ANXA1,RAC2,TGFB1,EXOSC3,PHB,LGALS9,RABGEF1,IL1B,DHX58,STAT6,DDX60,VAMP7,TLR4,MSH6,CD86,LYN,PRKCZ,PUM1,PAXIP1,STX4,STAT5B,C3,LAMP1,PVR,PUM2,VAMP3,SYK,FER,UNC13D,GAB2,SNX6,BCL10,TRAF6,ADORA2B,PDPK1,HPX,HLA-A,B2M,VAMP8,ANKRD17,VAMP2,KLK7,WHSC1,H…
GO_TISSUE_HOMEOSTASIS	-0.315703	-1.34414	0	0.111964	171	108	BCL2,F2R,USH1G,P2RX7,CTGF,CROCC,POTEE,BBS10,GATA2,WDR36,LRRK1,MKS1,CTSH,CORO1A,CIB2,BBS4,POTEF,PLA2G4A,LIPA,NCDN,LPCAT1,BBS1,ABCA4,MUC4,ACACA,PBLD,NPHP3,ILDR2,RAC2,NXNL2,USH1C,ACTB,IQCB1,PTK2B,NPHP4,VPS54,RAB3D,CDH3,ERCC6,BAX,TLR4,BBS2,DRAM2,ZNF830,P2RX4,MKKS,MLL,POC1B,FH,CTNNB1,ZNF675,MUC13,FLT3LG,CDHR1,STRAP,KRAS,SPATA7,CXADR,CUBN,ITGB1,ABCA12,TPP1,ADD1,BBS12,PRDX5,GIGYF2,RAC1,BARD1,TRAF6,RAB7A…
GO_REGULATION_OF_PROTEASOMAL_PROTEIN_CATABOLIC_PROCESS	-0.294022	-1.34357	0	0.112213	181	167	PRKCG,TERF1,PLK2,RNF144A,RNF125,BAG5,WNT10B,NKD2,DYX1C1,DAB2,MTM1,ATM,OSBPL7,STUB1,UCHL5,COMMD1,NUB1,GLMN,CHFR,GEN1,GBA,N4BP1,CSNK1D,SUMO1,TPR,XRCC3,RNF19A,USP14,ARIH1,TAF9,MAD1L1,HFE,RAB1A,SMC5,PSME3,SMARCC1,UBE2K,PSMC2,FBXW7,UFL1,PSMC3,USP5,PCID2,RNF138,LCMT1,UBQLN4,TMF1,MAD2L1,OPHN1,TAF1,AKT1,BBS7,ZW10,RCHY1,FBXO22,PARK2,UBQLN1,FHIT,LRRK2,SOCS4,CAV1,RHBDF1,PSMC5,UBXN1,DVL1,PSME2,TLK2,KLHL22,BT…
GO_IMMUNE_RESPONSE_REGULATING_CELL_SURFACE_RECEPTOR_SIGNALING_PATHWAY	-0.271662	-1.34213	0	0.113048	323	204	BCL2,TNFRSF21,GATA3,CD40,CARD9,MAP3K7,HLA-DPA1,PIK3CD,FCGRT,CYFIP2,WAS,PSMB9,MYO1C,PPP3CA,VAV2,PLA2G6,PSMD5,PPP3CB,PSMD4,PIK3R2,WIPF1,BTN3A1,UBE2V1,PTPN6,ELMO2,PLCG2,LIME1,PLCG1,HLA-DRA,LAT,ARPC5,UBE2N,PSME3,SPG21,JUN,CHUK,PTPRJ,CUL1,ACTB,MAPK1,ARPC1B,BCAR1,TXK,CSK,PSMD12,PSMC2,PSMD13,CACNB3,PSMC3,BAX,PIK3CB,MYO10,PSMB8,MAPK3,PAK1,CALM1,LYN,PSMD9,ABI1,HSP90AA1,TEC,PLEKHA1,PAK2,NFATC1,PSMD2,PSMA4,…
GO_MONOSACCHARIDE_BIOSYNTHETIC_PROCESS	-0.379101	-1.34132	0.0666667	0.113661	54	40	SLC25A10,SLC25A12,SLC25A11,G6PC3,ENO3,PPARGC1A,CHST15,SLC25A13,SORD,MDH1,G6PD,GPI,AKR1A1,GSTO1,SLC25A1,TPI1,PCK2,BPGM,TALDO1,GOT2,ALDOA,MDH2,PGD,PER2,PGK1,ENO1,GAPDH,PGM1,ENO2,GPD2,ATF4,ALDOC,PGAM1,TKT,ATF3,CRY1,GOT1,CRTC2,AKR1B1,PCK1
GO_REGULATION_OF_LEUKOCYTE_MIGRATION	-0.310454	-1.3404	0	0.114311	149	87	PADI2,IL6,IL12A,C5,ITGA2B,MPP1,STK10,DAPK2,PTGER4,CCR1,VEGFC,ADA,THBS1,IL23A,TIRAP,PYCARD,RIPK3,KITLG,CXCL3,ZP3,TNFRSF14,CXCL5,CREB3,ABR,ADAM10,THBS4,FADD,MIA3,ANXA1,RAC2,PLCB1,BCR,LGALS9,RABGEF1,IL1B,LGALS3,PTK2B,C1QBP,LYN,TMEM102,EDN2,SLIT2,EDNRA,MMP28,VEGFB,CALR,CXCL10,CAMK1D,GAS6,ITGA2,PAWR,RAC1,IL8,ADORA1,CCL20,ECM1,ADAM8,VEGFA,ADAM17,RARRES2,CXCL2,SWAP70,S100A14,IL6R,HMOX1,CCL5,HMGB1,WASL,C…
GO_REGULATION_OF_NOTCH_SIGNALING_PATHWAY	-0.333086	-1.33952	0.0952381	0.114666	67	52	TSPAN10,LFNG,AAK1,C8orf4,GATA2,EGFL7,C12orf52,TSPAN33,POGLUT1,BMP7,GALNT11,SYNJ2BP,GDPD5,MAGEA1,CD46,LLGL1,JAG2,FBXW7,C3orf17,HIF1AN,SLC35C1,HEY1,LLGL2,OVOL2,ITGB1BP1,TSPAN14,TSPAN15,ERH,PDCD10,SLC35C2,DLX2,STAT3,DLL4,MFNG,TSPAN17,JAG1,TSPAN5,RFNG,IL6ST,NUMB,EYA1,MMP14,NRARP,HEY2,NOV,CHAC1,NOTCH1,NFKBIA,HES1,BEND6,BCL6,DLK2
GO_STEROID_METABOLIC_PROCESS	-0.290667	-1.33925	0	0.114797	237	149	CH25H,CYP8B1,PRLR,CYP4V2,STARD5,SLC27A5,SLC27A2,TM7SF2,SULT1A1,CYB5R2,PBX1,DHRS2,ERLIN2,ARV1,HSD17B8,CYP11A1,CYP27B1,SLCO1B1,SCARB1,TFCP2L1,CYP39A1,SLCO1B3,PRKAA1,MBTPS2,WNT4,CYP2E1,SNX17,APOL1,CACNA1H,HINT2,PPARGC1A,LIPA,HSD17B1,HSD11B2,CYB5R1,WWOX,PRKAG2,AMACR,HSD17B11,ACAA1,ABCG1,MBTPS1,PMVK,HSD17B3,SCP2,SCARF1,SCAP,CYP2D6,IL1B,HSD17B4,SGPL1,ACAA2,ACOT8,CYP2R1,HSD17B6,SDR42E1,SRD5A1,HSD17B14,S…
GO_NEGATIVE_REGULATION_OF_MUSCLE_CONTRACTION	-0.448326	-1.33757	0.121951	0.11604	22	20	ATP1A2,PTGER4,RGS2,DOCK5,GUCY1A3,PDE5A,DOCK4,TNNT1,ADRA2C,ADORA1,ADORA2B,ATP2A1,SOD1,ADRBK1,PRKG1,ADRB2,ZC3H12A,PIK3CG,PTGS2,CALCRL
GO_NEGATIVE_REGULATION_OF_INTRACELLULAR_PROTEIN_TRANSPORT	-0.336202	-1.33715	0.0625	0.116356	95	82	THRA,AXIN2,PKIG,PKD2,APC2,FZD1,BMP7,PKDCC,PKIA,MAPK7,SP100,CDK5,HNF4A,USP17L2,DYRK2,CREB3,SNAI2,SOX4,SRI,AKAP1,PBLD,TONSL,RAB23,SLC9A3R1,FAF1,CSK,CCDC22,GOPC,SUFU,FAM89B,MDFIC,LRRK2,DACT3,BAG4,ERLEC1,ITGB1BP1,OS9,OGT,MDFI,TXN,MTOR,PARP10,EMD,SVIP,GAS6,NF1,PDE2A,EPB49,BARD1,UBE2G2,KEAP1,LYPLA1,GDI1,DERL2,NFKBIL1,NFKBIE,INPP5K,UBAC2,PARK7,GSK3B,C1QTNF3,MXI1,G3BP2,DAB2IP,RANGAP1,WWTR1,CYLD,UBE2J1,PP…
GO_JNK_CASCADE	-0.312881	-1.33713	0	0.116393	82	69	ARHGEF6,MAP4K1,PTGER4,MAP3K7,NOD1,MAP4K2,MAP3K12,TNFRSF19,MAP3K6,DBNL,DUSP9,PTPLAD1,MAP4K5,CDC42EP5,IRAK4,GPS1,TNIK,SH2D3A,MUL1,GPS2,MAPK8IP1,MAPK8IP2,ERCC6,MAP3K5,PKN1,MINK1,MDFIC,NRK,UBB,SYK,MDFI,TAB3,TAB1,IRAK2,RPS27A,PTPN1,RIPK1,TRAF6,MAP4K3,ADORA2B,NPHS1,MAP2K4,RB1CC1,MAPK9,AXIN1,MAP3K10,KIAA1804,UBA52,MAP3K13,ERN1,DAB2IP,SPAG9,TAB2,TRIB1,MAP3K9,MAP3K11,IRAK1,MAPK8IP3,DAXX,GAB1,RIPK2,MAP3K2,…
GO_POSTSYNAPTIC_MEMBRANE_ORGANIZATION	-0.471806	-1.33675	0.155556	0.116487	25	15	LRP4,CHRNB1,DLG4,DNAJA3,NLGN2,MAGI2,GLRB,CDH2,DVL1,RER1,GPHN,FNTA,ETV5,NLGN3,APOE
GO_POSITIVE_REGULATION_OF_IMMUNE_RESPONSE	-0.263468	-1.33677	0	0.116523	563	364	BCL2,MAP2K6,ITGAM,CD226,SERPING1,IL29,IL6,P2RX7,TNFRSF21,IL12A,SCARA3,TGFB2,SUSD4,GATA3,CD40,UNG,C5,CARD9,CASP8,MAP3K7,HLA-DPA1,LY96,ADA,PIK3CD,IKBKE,NOD1,IL23A,TIRAP,PYCARD,CYFIP2,C1RL,WAS,TLR2,PSMB9,MYO1C,HLX,C2,STX7,GPRC5B,IL28A,VAV2,TNFSF13,PLA2G6,EIF2AK4,PSMD5,TLR5,IL4R,ZP3,KLK5,TMEM173,PIK3C3,C4BPB,PSMD4,POLR3C,CTSL1,DEFB103A,CADM1,TLR3,PIK3R2,WIPF1,TNFRSF14,CFB,BTN3A1,CD46,UBE2V1,PTPN6,IRA…
GO_ACTIVATION_OF_ADENYLATE_CYCLASE_ACTIVITY	-0.437376	-1.33615	0.05	0.116987	39	21	GIPR,ADCY3,P2RY11,GNAL,CRHR1,CAP1,CALM1,PRKCA,EDNRA,CALM2,CALM3,ADRB1,ADORA2B,ADCY7,RAF1,ADCY9,ADCY6,CAP2,ACR,ADRB2,GNAS
GO_RESPONSE_TO_COPPER_ION	-0.635118	-2.04388	0	0.11745	28	22	ATP7B,ATP7A,SORD,PAM,BAX,TK1,ABP1,SOD3,ATP5D,PARK7,CDK1,SOD1,S100A13,TFRC,NFKB1,LCAT,ICAM1,LOXL2,MT1G,PRNP,AQP1,IL1A
GO_RESPONSE_TO_TOPOLOGICALLY_INCORRECT_PROTEIN	-0.419402	-2.0196	0	0.11745	163	147	CCND1,CREB3L4,PLA2G4B,THBS1,MBTPS2,DCTN1,STUB1,DNAJC4,CDK5RAP3,PARP16,CREB3,SDF2L1,EDEM2,EIF2S1,SEC63,PACRG,TLN1,YIF1A,THBS4,DDX11,HSPE1,ATXN3,SRPRB,MBTPS1,GOSR2,HDAC6,RNF121,KDELR3,RNF5,TBL2,CUL7,HSPA4L,FBXO6,SSR1,STT3B,PREB,SEC61A2,TOR1B,CREB3L2,HSPA2,WIPI1,BAX,MANF,TOR1A,EDEM3,TMEM129,JKAMP,CTH,HSP90AA1,PARK2,BHLHA15,ARFGAP1,UBE2J2,FAF2,EXTL3,UBE2W,HSPA4,UBXN4,ATF6B,CALR,UFD1L,DNAJB5,SHC1,SYVN…
GO_ESTABLISHMENT_OF_PROTEIN_LOCALIZATION_TO_ENDOPLASMIC_RETICULUM	-0.462721	-2.02248	0	0.11745	104	100	RPSA,RPL3L,RAB3GAP2,RPL23A,RPL17,SPCS1,SEC63,SRP72,SRPRB,RPS29,RPL31,CHMP4A,RAB10,RPS14,ZFAND2B,SPCS2,RPL23,RPS7,RPL34,RPL14,RPL35A,RPS15A,SRP54,RPL9,RPS27A,SEC62,RPS26,RPS6,RPL24,RPL6,SRP9,RPL5,RPL26L1,SRP68,RPS28,RPS20,RPL7,RPL36,RAB3GAP1,RPS21,SSR3,RPL39,RPLP0,RPS23,RPL12,RPS5,RPS4X,RPL27A,RPL15,RPS3A,RPL3,RPS27,RPL28,RPS13,RPL38,RPS3,UBA52,RPL32,RPS25,RPL19,RPL27,RPS16,RPLP1,RPL7A,RPL10,RPS4Y…
GO_STRIATED_MUSCLE_ADAPTATION	-0.424535	-1.33466	0.0740741	0.11795	23	15	PPP3CA,HDAC4,PPARGC1A,CAMTA2,IL15,GATA6,ACTN3,INPP5F,NPPA,RPS6KB1,GSN,KDM4A,HEY2,CFLAR,TCAP
GO_NEGATIVE_REGULATION_OF_RESPONSE_TO_WOUNDING	-0.309177	-1.33421	0.0714286	0.11832	156	91	SERPING1,EPHA4,GPER,GATA3,GJA1,THBD,PTGER4,C1QTNF1,PLAT,ADA,NOS3,SOCS3,WNT4,NLRX1,PLAU,NDFIP1,MAPK7,ETS1,FEM1A,ABR,PHLDB2,GBA,TYRO3,CLASP1,TSPAN8,NR1H3,EDN1,BCR,SMPDL3B,RABGEF1,ALOX12,SERPINB2,CHID1,ANXA2,SHARPIN,KLK8,UBASH3B,CLASP2,FAM105B,ABAT,SLIT2,CUEDC2,CD276,FAM132A,INPP5F,PRKCD,PROS1,TNFRSF1B,TNFRSF1A,FGF2,ISL1,ADORA1,ASH1L,SMAD3,ANXA5,GPX1,CERS2,C1QTNF3,PDGFA,CD109,PSMB4,KLF4,GSTP1,CASK,P…
GO_MULTICELLULAR_ORGANISMAL_HOMEOSTASIS	-0.286932	-1.33406	0	0.118413	272	170	BCL2,F2R,USH1G,P2RX7,CTGF,CROCC,POTEE,TNFRSF11A,ACACB,TENC1,BBS10,GATA2,WDR36,NTSR1,LRRK1,HYAL2,MKS1,CTSH,CORO1A,ADCY3,CIB2,CLDN1,HAS2,BBS4,POTEF,PPARGC1A,PLA2G4A,LIPA,NCDN,FLG,RAB11A,OMA1,SLC40A1,CYP4F12,LPCAT1,GBA,BBS1,AMPD3,ABCA4,MUC4,ACACA,PBLD,NPHP3,SCNN1A,ILDR2,RAC2,HFE,NXNL2,PRKAR2A,USH1C,ACTB,IL1B,IQCB1,PTK2B,ALOX12,NPHP4,VPS54,RAB3D,CDH3,ERCC6,BAX,TLR4,BBS2,DRAM2,ZNF830,P2RX4,MKKS,MLL,PO…
GO_CELLULAR_COMPONENT_ASSEMBLY_INVOLVED_IN_MORPHOGENESIS	0.460246	1.83961	0	0.119706	246	181	WDR35,CCDC113,EHD3,CCDC114,IFT81,RPGRIP1L,FAM161A,TTLL1,CCDC103,ONECUT2,MYH10,TTC30A,CEP290,KIAA0586,FBF1,TMOD2,DYNC2H1,FUZ,ANK2,IFT172,ABCC4,TTC30B,RFX2,FIG4,TTC26,FHOD3,SPATA6,CNTNAP1,DYNC2LI1,DNAH5,INTU,ANKRD1,TMEM231,DZIP1,B9D1,TPM1,CLUAP1,CCDC41,IFT80,LRRC6,BBS10,DYX1C1,ERCC2,CC2D2A,CEP41,TMEM237,IFT57,ARL6,CCDC40,WDR19,IFT74,TMEM17,DNAAF2,LRGUK,MKS1,CCDC28B,DISC1,ABLIM3,PCM1,STK36,BBS4,IFT1…
GO_INTERACTION_WITH_SYMBIONT	-0.397706	-1.33043	0.2	0.121023	52	39	CASP8,YTHDC2,EIF2AK4,LEF1,VAPA,PTX3,JUN,TAF11,SMARCA4,CAV2,HDAC1,PARK2,TFAP4,SP1,SUGT1,TARDBP,DDB1,SMARCB1,STOM,TUSC2,SNW1,CHD1,CFL1,INPP5K,PPIB,GPX1,ZNF639,VAPB,REST,HMGA2,RAB9A,CCNK,CCL5,TBC1D20,EP300,ZC3H12A,APOE,AQP1,TREM1
GO_REGULATION_OF_PROTEIN_CATABOLIC_PROCESS	-0.263253	-1.32989	0	0.121317	393	348	PRKCG,TERF1,PLK2,GJA1,RNF144A,RNF125,MAPK15,BAG5,ANAPC5,SMAD4,TIMP4,ANAPC4,ASB9,EZR,WNT10B,NKD2,DYX1C1,DAB2,BRSK2,MTM1,PSMB9,ATM,DISC1,OSBPL7,SEC22B,ZNF268,CDC16,APC2,STUB1,NKD1,PSMD5,UCHL5,EGF,COMMD1,ODC1,C4BPB,NDFIP1,PSMD4,MDM4,NUB1,VPS11,CDK5RAP3,GLMN,TNFSF12,GRIN2C,SNF8,CHFR,GEN1,LPCAT1,ANAPC2,GBA,NEDD4L,EDEM2,PDCL3,AGAP2,N4BP1,CSNK1D,PACSIN3,SUMO1,TPR,XRCC3,IRAK3,RNF19A,ATXN3,USP13,PIN1,USP1…
GO_MONOSACCHARIDE_METABOLIC_PROCESS	-0.281462	-1.3296	0	0.121631	202	135	KHK,GALK1,MPI,SLC25A10,ALDH5A1,ABHD10,SLC25A12,RBKS,XYLB,CRYL1,GALT,SLC25A11,PDK2,G6PC3,FUT9,PRKAA1,CYB5A,FUT4,DAK,SLC2A3,ENO3,PPARGC1A,PFKM,PDHB,FUCA1,OMA1,IRS2,GALM,CREM,FUT2,GSTO2,CHST15,MAN2C1,FUT8,KCNJ11,SLC23A2,H6PD,IGFBP5,PDK3,SLC25A13,SORD,ADPGK,PDHA1,PFKL,MAN2B2,NISCH,FABP5,MDH1,POFUT1,PFKFB4,DLAT,PFKP,AKT2,RPE,GALE,CPT1A,PGM2,GAA,G6PD,AKT1,ALDH1A1,NUDT5,B4GALT1,GPI,AKR1A1,GSTO1,SLC25A1,…
GO_POSITIVE_REGULATION_OF_PHOSPHOLIPID_METABOLIC_PROCESS	-0.389684	-1.32911	0.1	0.12174	42	22	IRS1,VAV2,ZP3,ACSL3,TGFB1,PIK3R4,PTK2B,LYN,STOML2,PRKCD,RAC1,FGF2,PTK2,CD81,CDC42,AMBRA1,ATG14,SRC,FGFR3,XBP1,PDGFB,PDGFRB
GO_RESPONSE_TO_INTERLEUKIN_6	-0.447094	-1.32673	0.114286	0.123086	26	19	IL6,SMAD4,CHI3L1,PPARGC1A,CTR9,PHB,ENTPD2,SBNO2,FER,STAT3,SELPLG,IL6R,IL6ST,RELA,GAB1,NFKB1,ST3GAL6,FOXA2,CCL2
GO_NEGATIVE_REGULATION_OF_INTRACELLULAR_SIGNAL_TRANSDUCTION	-0.238451	-1.32674	0	0.123145	437	340	WWC3,BCL2,LMO3,BANK1,MYC,C3orf33,P2RX7,DUSP19,GPER,TGFB2,GSTM2,BMP4,TNK1,RASA3,DUSP4,CASP8,BAG5,MECOM,SYNGAP1,FLRT3,RGS2,XDH,HTRA2,THBS1,EZR,TP73,TMEM161A,SOCS3,PYCARD,DEPTOR,CLIC2,NPRL2,HYAL2,MTM1,PKD2,VNN1,FKTN,NOC2L,DUSP6,ATM,NPRL3,PRKAA1,ARRB2,CNKSR3,NLRX1,DAK,BMP7,RRN3,MAPK7,STAT1,TAF9B,NDRG2,CDK5RAP3,PIBF1,SYNJ2BP,HNF4A,DUSP9,TNFAIP1,PDE3B,CREB3,OPA1,WWC1,GBA,RASAL1,PGAP2,SNAI2,DUSP2,MUC1,T…
GO_CHROMOSOME_SEGREGATION	-0.263887	-1.32654	0	0.123252	272	235	TERF1,RRS1,MIS12,KIAA1383,CHAMP1,NEK6,KATNB1,CENPK,ESCO2,HORMAD1,SYCE2,ERCC2,MSH5,SMARCAD1,LEPREL4,STRA13,ATM,PDS5B,SEH1L,MLH1,NEK9,CHMP6,BRCA1,RECQL5,ESCO1,TRIP13,DSCC1,PIBF1,DIS3L2,CDC14A,FAM96A,RAB11A,SPC25,NCAPD3,MLH3,NUP133,CENPH,AHCTF1,NUP160,RAD51C,CENPP,CIAO1,DDX11,CLASP1,POGZ,SMC2,SMC3,RANBP2,NSL1,KNTC1,SPC24,CHMP7,ITGB3BP,CENPC1,MRE11A,APITD1,MAD1L1,BRCA2,MMS19,CENPM,RGS14,FAM175B,REC8,…
GO_REGULATION_OF_ENDOPLASMIC_RETICULUM_STRESS_INDUCED_INTRINSIC_APOPTOTIC_SIGNALING_PATHWAY	-0.625001	-2.01567	0	0.123322	30	27	CREB3,OPA1,PARK2,LRRK2,SYVN1,PTPN1,GRINA,NCK1,CREB3L1,SERINC3,ERP29,PARK7,SIRT1,WFS1,BCL2L11,PTPN2,TMBIM6,DDIT3,TXNDC12,XBP1,PDX1,HYOU1,HERPUD1,EIF2AK3,PMAIP1,HSPA1A,BBC3
GO_SISTER_CHROMATID_COHESION	-0.279979	-1.32627	0	0.123378	111	104	MIS12,CENPK,HORMAD1,PDS5B,SEH1L,ESCO1,DSCC1,SPC25,NUP133,CENPH,AHCTF1,NUP160,RAD51C,CENPP,DDX11,CLASP1,POGZ,SMC3,RANBP2,NSL1,KNTC1,SPC24,ITGB3BP,CENPC1,MRE11A,APITD1,MAD1L1,CENPM,REC8,ZWINT,XPO1,NUP37,FBXW7,CLASP2,MAD2L1,MCMBP,ZW10,PHB2,NUP85,HDAC8,CASC5,NUP43,ERCC6L,CENPI,WAPAL,NAA50,SGOL1,NUF2,KIF22,NUP107,MAU2,CKAP5,STAG1,RB1,BUB3,PAFAH1B1,NUDC,SMC1A,MLF1IP,NUP98,SGOL2,ZWILCH,RCC2,RAD21,DSN1,G…
GO_POSITIVE_REGULATION_OF_CELL_MATRIX_ADHESION	-0.386327	-1.32589	0.0555556	0.123577	40	28	VEGFC,DISC1,WNT4,UTRN,ILK,EPHA1,PTPRJ,PTK2B,PRKCZ,PPM1F,ITGB1BP1,RAC1,EMP2,CDK6,CIB1,SMAD3,GSK3B,VEGFA,LIMS1,ROCK1,TSC1,FMN1,S100A10,SDC4,PLEKHA2,EPB41L5,NINJ1,CSF1
GO_ANGIOGENESIS	-0.298779	-1.325	0	0.124278	293	211	GPR124,MMP19,CSPG4,ITGB3,ROBO4,NDNF,FGF9,FAP,VASH1,CTGF,TGFB2,BMP4,ARHGAP22,HPSE,TIE1,PGF,FGFR2,MEIS1,SEMA3E,VEGFC,THBS1,NOS3,TSPAN12,ENG,SH2D2A,EGFL7,MCAM,CYR61,PLXDC1,VAV2,SEMA4A,TGFBR2,MMRN2,NRP1,NRP2,SEMA5A,EGF,EPHB2,NAA15,AGGF1,PLAU,LEF1,TYMP,ETS1,TNFSF12,FZD8,PDE3B,RAPGEF3,TNFAIP2,LAMA5,PDCL3,EFNB2,EPHB4,NFATC4,VEZF1,EPHA2,E2F8,RNF213,PDCD6,ZNF304,ID1,NUS1,EDN1,JUN,ERAP1,EPHA1,POFUT1,PTK2B,…
GO_REGULATION_OF_INTERFERON_GAMMA_PRODUCTION	-0.33975	-1.32458	0.0909091	0.124321	97	55	IL29,IL12A,AXL,GATA3,HLA-DPA1,IL23A,PYCARD,RIPK3,IL18R1,ZP3,INHBA,TLR3,RASGRP1,INHA,FADD,CD14,LGALS9,IL1B,IL36RN,TXK,TLR4,C1QBP,IFNAR1,ISG15,EBI3,HLA-DRB1,HLA-DPB1,PDCD1LG2,IL18,CD276,GAS6,PTPN22,ISL1,HLA-A,HRAS,ABL1,RLTPR,PDE4D,ZFPM1,PDE4B,CD274,RARA,HMGB1,FZD5,PGLYRP3,BCL3,RIPK2,TNFSF9,HSPD1,CEBPG,IL27RA,IL20RB,ZC3H12A,PRNP,TNF
GO_REGULATION_OF_CELL_CELL_ADHESION	-0.27693	-1.32474	0	0.124325	380	240	IL29,FOXN1,IL6,TNFRSF21,IL12A,CAMK4,EFNB3,BMP4,GATA3,ALOX15,ZEB1,CCDC88B,VTCN1,GPAM,MAP3K7,HLA-DPA1,C1QTNF1,ADA,ADK,IL23A,DPP4,PYCARD,RIPK3,VNN1,HLX,IL28A,GTPBP4,PPAP2B,CORO1A,WNT4,TGFBR2,GLI3,GLI2,HAS2,SPINK5,BMP7,IL4R,ZP3,JAK2,NDFIP1,LEF1,MAPK7,C10orf54,ETS1,CELSR2,GLMN,KIAA0922,CD47,TNFRSF14,HLA-DOA,ERBB2,KIFAP3,CD46,CITED2,EFNB2,SNAI2,MLST8,PTPN6,FLOT2,RASGRP1,FADD,EFNB1,TRAF2,CD83,ANXA1,FOXJ…
GO_NEUTRAL_LIPID_METABOLIC_PROCESS	-0.350904	-1.32482	0.117647	0.124348	85	52	SLC27A5,GPAM,DGAT2,CPS1,CYP2E1,DGKD,LPCAT1,DAGLA,LPIN3,AGMO,SLC22A4,FABP5,GPD1L,AGPAT3,LPCAT4,CPT1A,DGAT1,AGPAT1,PLCE1,AGPAT9,ABHD6,LCLAT1,AGPAT5,ABHD12,GPAT2,AGPAT2,AGPAT6,CAV1,MGLL,AGPAT4,INSIG2,TNXB,ABHD2,GPX1,LPIN2,PTPN11,SIRT1,LPIN1,ACSL1,CEL,PNPLA2,PGS1,PCSK9,LIPE,PNPLA3,CAT,ACSL4,APOC1,INSIG1,APOE,GK,PCK1
GO_REGULATION_OF_DEFENSE_RESPONSE_TO_VIRUS	-0.290399	-1.32411	0.0666667	0.124445	190	147	APOBEC3G,PNPO,MYOM1,REP15,AP1S3,NTHL1,ZNF681,IL23A,CD163L1,HCAR1,HERC5,DNAAF2,FANCL,TARBP2,EIF2AK4,SUPT3H,NLRX1,DAK,TMEM39B,MAP1A,TMEM173,ELMOD2,SLC35B3,CRNKL1,IFIT1,SLC25A19,PEX3,USP17L2,FAM131B,CREB3,EIF2S1,TMEM203,PACS1,STAT2,REEP2,APOBEC3F,HIST1H3C,MAVS,TNIK,SNRPB2,HIST1H3I,HTRA1,MUL1,ACIN1,MDH1,LENG9,DHX58,AP1M1,SNRPD1,AP2A2,DDX60,FAM13B,HIST1H3B,RNF216,TSPAN6,HIST1H3G,C1QBP,IL15,MTSS1,HIST1…
GO_MULTICELLULAR_ORGANISMAL_WATER_HOMEOSTASIS	-0.382855	-1.32381	0.0769231	0.124574	58	34	HYAL2,ADCY3,CLDN1,HAS2,FLG,RAB11A,CYP4F12,GBA,SCNN1A,PRKAR2A,ALOX12,PRKAR2B,C1orf172,KRT16,ABCA12,ADCY7,PRKAR1A,GRHL3,PRKACB,PRKACA,AQP3,WFS1,MYO5B,ADCY9,RAB11FIP2,ADCY6,TMEM79,SFN,CYP26B1,SRF,ALOXE3,CLDN4,GNAS,AQP1
GO_REGULATION_OF_CELLULAR_PROTEIN_LOCALIZATION	-0.225023	-1.32366	0	0.124662	552	466	BCL2,TERF1,IL6,ELMOD1,GPER,TGFB2,EDAR,BMP4,CEP290,THRA,SEC16B,RGS19,AXIN2,CASP8,PARP1,PKIG,RUVBL1,SMAD4,LRP4,LRRC46,HTRA2,TGFB3,ZNF259,KIAA0528,EZR,TP73,C8orf4,IL23A,NKD2,AKAP6,SMCR7L,ITGAX,TLR2,DAB2,HYAL2,BRSK2,PKD2,MYO1C,CCT2,STX7,IL18R1,ATPBD4,GNL3L,ABLIM3,ZNF268,CLIP3,PPP3CA,PCM1,APC2,GLI3,GLS2,FZD1,RAB7L1,PPP3CB,SEMA5A,BMP7,CRIPT,EGF,OGG1,PKDCC,HNRNPM,JAK2,MFF,PKIA,COMMD1,TMEM173,RGS20,BRCA1…
GO_POSITIVE_REGULATION_OF_SODIUM_ION_TRANSPORT	-0.585573	-2.03239	0	0.124791	34	23	CNKSR3,PKP2,ATP1B2,WNK2,SGK2,GPD1L,SGK3,AKT1,SCN5A,CNTN1,SCN1B,WNK3,GLRX,ACTN4,ARF1,AHCYL1,TESC,SLC9A1,ATP1B3,DNM2,ATP1B1,ADRB2,FGF12
GO_LABYRINTHINE_LAYER_DEVELOPMENT	-0.363822	-1.32317	0.04	0.124956	44	37	CASP8,CDX2,FGFR2,SOCS3,FBXW8,CYR61,WNT7B,LEF1,WNT2,BIRC6,MAPK1,PLCD1,GJB5,AKT1,PLCD3,EGLN1,HEY1,OVOL2,NCOA1,HS6ST1,SENP2,GRHL2,TMED2,ST14,GRB2,RBPJ,SPINT1,JUNB,FZD5,DNAJB6,NSDHL,HEY2,GAB1,MAP2K1,ZFP36L1,HES1,ADM
GO_REGULATION_OF_MYELOID_CELL_DIFFERENTIATION	-0.272636	-1.32286	0	0.125098	183	130	MYC,CAMK4,RUNX1,LILRB3,THPO,CASP8,L3MBTL1,ID2,MEIS1,CCR1,MITF,IL23A,GATA2,PPARGC1B,MAFB,KITLG,CTNNBIP1,MAPK11,INHBA,NDFIP1,LEF1,HIST1H4I,ETS1,WDR61,TLR3,ACVR2A,KLF10,RASSF2,HIST1H4J,INHA,FADD,LEO1,CUL4A,PURB,P4HTM,ZNF16,HIST4H4,ACIN1,CA2,HIST1H4A,CDC73,JUN,CTR9,PTK2B,HIST1H4K,KDM1A,HIST1H4B,HIST1H4C,TLR4,HIST1H4D,UBASH3B,FOXP1,LYN,PRMT1,GAS2L1,CTNNB1,PRKCA,ZNF675,GABPA,ISG15,PIK3R1,SIGLEC15,STAT5…
GO_NEGATIVE_REGULATION_OF_LIPID_BIOSYNTHETIC_PROCESS	-0.352702	-1.32234	0.0666667	0.125558	44	37	GPER,ERLIN2,CYP27B1,PRKAA1,WNT4,BRCA1,FGF19,PIBF1,ORMDL2,LPCAT1,GFI1,SNAI2,SCAP,SLC27A1,FBXW7,SIK1,WDTC1,ERLIN1,INSIG2,BMP2,PROX1,ORMDL1,SIRT1,PDGFA,SOD1,STK11,REST,ACADVL,NFKB1,ATP1A1,PDGFB,APOC1,SNAI1,INSIG1,AKR1C3,APOE,TRIB3
GO_NEGATIVE_REGULATION_OF_SECRETION	-0.300294	-1.32231	0.04	0.125595	200	116	PPP1R9A,BANK1,F2R,IL6,TNFRSF21,WNK1,INHBB,SRCIN1,C19orf26,UCP2,PTGER4,STXBP6,P2RY1,ADA,EZR,ANXA4,IRS1,ADRA2B,PLA2R1,PPP3CA,MIDN,HADH,SYTL4,EGF,INHBA,TRIM27,UTS2R,MAOB,RAB11FIP3,SRGN,ABR,KCNJ11,INHA,ANXA1,PFKL,NR1H3,VSNL1,EDN1,BCR,PNKD,LGALS9,RABGEF1,IL1B,IL36RN,PDE4C,NRG1,VPS4B,RHBDF2,PTGS1,SREBF1,PSMD9,PARK2,ABAT,ENY2,ADRA2C,RHBDF1,NMB,COMT,LGR4,BTN2A2,VAMP3,WNK3,DPH3,GAS6,NF1,STK39,FKBP1B,PTPN2…
GO_ESTABLISHMENT_OF_PROTEIN_LOCALIZATION_TO_MEMBRANE	-0.288102	-1.32194	0	0.125724	264	242	EHD3,RPSA,TSPAN10,ANK2,KCNB2,ARFRP1,TRAM2,NUP155,RPL3L,RAB26,EZR,NKD2,ARL6,KRT18,PALM,MYO1C,WNT4,TSPAN33,PKP2,RAB3GAP2,OXA1L,RPL23A,EFR3B,COX18,RAB11A,RPL17,PEX3,RTP4,TMEM150A,SAMM50,BBS1,SEC63,LAMA5,PACS1,FAM126A,SRP72,ATG4C,TTC7B,REEP2,FLOT2,VAMP4,SRPRB,REEP1,PACSIN1,PACS2,CHM,TIMM22,RPS29,TIMM9,SSR1,RAB31,PEX16,RPL31,RABGEF1,PEX5,SLC9A3R1,NSF,VAMP7,ANXA2,TOMM22,PEX19,RAB3IP,CHMP4A,BAX,MACF1,BB…
GO_DETOXIFICATION	-0.33152	-1.3218	0.0344828	0.125834	77	50	GSTM2,DUOX1,NOS3,CLIC2,TXNRD3,ATP7A,GSTO2,TXNDC17,NXN,CCS,PRDX2,PXDN,TP53INP1,GSTZ1,NQO1,PRDX3,GPX3,KDM3B,PTGS1,MGST3,GSTO1,GSTK1,GSTM3,GSTT1,PRDX6,TXNRD2,DUOX2,SEPW1,GPX4,PRDX4,SOD3,PRDX5,GSR,GPX8,APOM,PARK7,GPX1,MGST2,SOD1,MGST1,UBIAD1,SRXN1,CAT,SLC30A1,GPX2,S100A9,SOD2,APOE,PRDX1,PTGS2
GO_REGULATION_OF_LIPASE_ACTIVITY	-0.357064	-1.3213	0.047619	0.12622	83	43	S1PR4,FGFR2,RGS2,CYR61,PLA2R1,LPAR1,MARCKS,RASGRP1,ANXA1,NR1H3,TXK,ARL1,LRP1,POR,PRKCZ,EGFR,PLA2G1B,EDNRA,ANXA8,SORT1,LMF1,PPT1,LPAR2,PRKCD,FGF2,BICD1,RHOA,NR1H2,PDPK1,GNAQ,ABL1,CCL5,ANGPTL4,FGFR3,PRKCE,ABHD5,ARF4,RHOC,GNA15,GNA13,APOC1,ABL2,PDGFRB
GO_REGULATION_OF_PROTEIN_UBIQUITINATION_INVOLVED_IN_UBIQUITIN_DEPENDENT_PROTEIN_CATABOLIC_PROCESS	-0.301725	-1.32103	0	0.126343	103	95	ANAPC5,ANAPC4,PSMB9,DISC1,CDC16,PSMD5,EGF,PSMD4,CDK5RAP3,ANAPC2,PDCL3,HFE,RAB1A,PSME3,CUL1,PTK2B,PSMD12,PSMC2,PSMD13,FBXW7,CCDC22,PSMC3,PSMB8,MAD2L1,SUFU,PSMD9,FBXO22,PSMD2,PSMA4,PSMA1,ANAPC7,PSMB6,UBE2D1,PSMC5,PSME2,BTRC,FZR1,CDC27,PSMA3,UBB,ANAPC1,FBXO5,PSMA5,ANAPC10,PSME1,RPS27A,UBE2E1,PSMA6,BUB3,PSMC1,PSMA2,PSMD8,PSMB10,PSMD11,ANAPC16,PSMF1,PSMC4,PSMD7,PTK2,PSMD1,GOLGA2,PSMD6,SKP1,PSMB5,PSMB3…
GO_TAXIS	-0.240653	-1.31994	0	0.127146	464	266	ITGB3,IL6,ENPP2,SPTB,EPHA4,TGFB2,CKLF,EFNB3,BMP4,SPTBN5,GATA3,MYH10,CCBP2,NOG,DLX5,C5,TNFRSF11A,ETV1,ID2,SMAD4,EMR2,CCR1,SEMA4F,FLRT3,PTPRM,SEMA3E,VEGFC,EZR,PIK3CD,IL17RC,ZNF280D,ENG,CYR61,BOC,EFNA2,LPAR1,CORO1A,FZD3,ARRB2,PLA2G6,SEMA4A,GLI3,GLI2,EGR2,CXCL3,ISPD,NRP1,CCL22,LTB4R2,NRP2,SEMA5A,BMP7,NTN3,EPHB2,PLAU,SEMA4G,LEF1,TYMP,SEMA6C,DPYSL2,SEMA6B,SEMA3A,CDK5,USP33,PLXNB3,CCRL2,RALA,BCL11B,CXCL…
GO_ESTABLISHMENT_OR_MAINTENANCE_OF_BIPOLAR_CELL_POLARITY	-0.391916	-1.319	0.0909091	0.127641	37	29	CDX2,EZR,WNT11,DLG4,FOXJ1,ILK,ERBB2IP,LIN7B,OOEP,SLC9A3R1,DLG3,SCRIB,PTK7,FSCN1,DLG1,LIN7C,MARK2,DLG5,VANGL2,PRKCI,CDC42,PDZD11,DLG2,EYA1,MSN,ARF4,ANK1,RAP2A,CLIC4
GO_INTRINSIC_APOPTOTIC_SIGNALING_PATHWAY_BY_P53_CLASS_MEDIATOR	-0.362705	-1.31889	0.0625	0.127733	53	48	E2F2,TP73,PYCARD,PDK2,MSH2,HIPK2,MYBBP1A,AEN,WWOX,ZNF385B,DYRK2,PPP2R5C,PGAP2,SHISA5,ZMAT3,BRCA2,TP53,BAX,TMEM109,PHLDA3,FHIT,BOK,TP53BP2,IFI16,TOPORS,DDX5,E2F1,USP28,SNW1,SIRT1,ZNF346,RRP8,STK11,C16orf5,PML,HINT1,BAG6,PPP1R13B,PERP,EP300,BCL3,DDIT4,HIPK1,PMAIP1,RPS27L,CDKN1A,NUPR1,ZNF385D
GO_KERATAN_SULFATE_METABOLIC_PROCESS	-0.453723	-1.31856	0.103448	0.1281	33	21	ST3GAL2,PRELP,B4GALT6,SLC35D2,GNS,GALNS,B4GALT2,B4GALT1,B3GNT1,HEXA,B3GNT3,HEXB,GLB1,B4GALT4,B3GNT2,ST3GAL4,B4GALT5,B4GALT3,ST3GAL1,ST3GAL6,ST3GAL3
GO_EXTRACELLULAR_MATRIX_DISASSEMBLY	-0.351609	-1.31842	0.111111	0.128192	76	49	MMP19,KIF9,MMP11,CAPNS2,ENG,CTSL2,MMP7,CTSL1,MMP15,CAPN1,ADAM10,HTRA1,CAPNS1,NOXO1,LAMA3,MMP13,TIMP2,CAPN2,SH3PXD2B,FLOT1,CTSS,MMP16,BMP1,CAPG,CDH1,GSN,ADAM15,EXOC8,BSG,ADAM8,LAMC1,FN1,LCP1,WASH1,CD44,KLK7,HSPG2,FURIN,MMP1,MMP14,TIMP1,SPP1,CTRB2,CTSK,FBN1,LAMB3,LAMC2,MMP10,MMP9
GO_MAINTENANCE_OF_PROTEIN_LOCALIZATION_IN_ORGANELLE	-0.396037	-1.31801	0.0967742	0.128413	29	28	GRIK5,BBS4,PDIA2,SYNE1,KDELR3,GPAA1,ARL2BP,AKT1,ARL2,OS9,TSPO,PDIA3,TOPORS,KDELR2,SUPT7L,SUN2,HK1,KDELR1,TAF3,PML,SUN1,MORC3,PINK1,TAF8,ANKRD13C,HK2,BCL3,HSPA5
GO_RESPONSE_TO_AMPHETAMINE	-0.430364	-1.31744	0.147059	0.128773	30	16	TRDMT1,TH,PPP3CA,DPYSL2,HDAC2,HPRT1,CALM1,CALM2,CALM3,PPP1R1B,SOD1,DDIT3,ICAM1,NR4A2,OXTR,HDAC9
GO_REGULATION_OF_MULTI_ORGANISM_PROCESS	-0.255847	-1.31698	0	0.129096	470	352	BCL2,PDE3A,PLB1,P2RX7,TRIM10,APOBEC3G,PNPO,INHBB,MYOM1,REP15,AP1S3,NTHL1,LY96,P2RY1,ADA,NOD1,ZNF681,IL23A,TIRAP,ARHGDIB,CD163L1,YTHDC2,HCAR1,TRIM14,HERC5,DNAAF2,FANCL,TARBP2,APOBEC3D,TMPRSS2,EIF2AK4,SUPT3H,TRIM35,PTGDS,NLRX1,DAK,SPINK5,ZP3,TMEM39B,INHBA,MAP1A,KLK5,TMEM173,CACNA1H,TRIM27,PLAU,ELMOD2,LEF1,VAPA,STAT1,DEFB103A,SIGIRR,SP100,SLC35B3,FAM111A,CRNKL1,IFIT1,EXOC7,SLC25A19,PEX3,SNF8,USP17L2…
GO_NEGATIVE_REGULATION_OF_EXOCYTOSIS	-0.473298	-1.31487	0.166667	0.130655	28	18	C19orf26,STXBP6,ABR,ANXA1,BCR,LGALS9,RABGEF1,VPS4B,REST,RAP1A,STXBP3,BRAF,HMOX1,FMR1,CEACAM1,NOTCH1,RAB33B,TRIM9
GO_CHEMOKINE_MEDIATED_SIGNALING_PATHWAY	-0.433274	-1.31412	0.148148	0.131095	72	18	CCBP2,THPO,CCR1,CXCL3,CCL22,CCRL2,CXCL5,PTK2B,CXCL10,IL8,CIB1,CCL20,CXCL2,CCL5,CXCL1,CCL24,CX3CL1,CCL2
GO_REGULATION_OF_ALTERNATIVE_MRNA_SPLICING_VIA_SPLICEOSOME	-0.407999	-1.31346	0.103448	0.131362	35	26	SRSF2,RBM15B,RBM5,CELF6,SRSF6,MAGOH,RNPS1,SAP18,NSRP1,PTBP1,RBM10,DDX5,RBMX,RBM8A,TRA2B,THRAP3,RBM25,UHMK1,SF3A1,FMR1,RBFOX2,DYRK1A,HNRNPL,WTAP,RBM4,MBNL2
GO_POSITIVE_REGULATION_OF_LOCOMOTION	-0.258114	-1.31354	0	0.131371	420	301	GPR124,BCL2,F2R,ITGB3,IL6,ENPP2,IL12A,GPER,TGFB2,BMP4,ONECUT2,GATA3,ITGA2B,DAPK2,PTGER4,GLIPR2,CCR1,SEMA4F,DOCK5,SEMA3E,VEGFC,THBS1,PIK3CD,IL23A,TIRAP,PYCARD,COL1A1,DAB2,SCARB1,MYO1C,MCAM,CYR61,CTSH,ZNF268,LPAR1,PPAP2B,CORO1A,MEGF8,SEMA4A,TMPRSS2,TGFBR2,KITLG,HAS2,CXCL3,NRP1,NRP2,SEMA5A,ZP3,JAK2,HDAC4,EPB41L4B,PLAU,SEMA4G,LEF1,SEMA6C,ETS1,SEMA6B,SEMA3A,RAB11A,IRS2,TNFRSF14,RAPGEF3,LAMB1,CXCL5,CRE…
GO_REGULATION_OF_CELL_SIZE	-0.281609	-1.31358	0	0.131416	172	123	P2RX7,SPG20,SEMA4F,SEMA3E,EZR,WDR36,DEPTOR,RND2,DISC1,VAV2,CTTN,MEGF8,SEMA4A,NRP1,SEMA5A,RAP1GAP2,XK,BCL11A,MAP1B,SEMA4G,SEMA6C,DPYSL2,SEMA6B,SEMA3A,CDK5,RAB11A,RAPGEF3,ANAPC2,CLNS1A,AMOT,SLC12A4,CDK4,ILK,PLXNA2,SEMA3B,CLCN6,SLC12A7,EDN1,KIAA1598,SLC9A3R1,NRG1,TTL,PLXNA3,LRRC8A,ANXA7,SEMA3F,MACF1,SEMA3C,CLASP2,AKT1,HSP90AA1,EFNA5,ULK2,TMEM123,DSCAM,MAPT,EPHA7,SEMA6D,SEMA3D,SEMA4D,TWF2,SEMA4B,WDTC…
GO_REGULATION_OF_STEM_CELL_DIFFERENTIATION	-0.309713	-1.31269	0.0454545	0.131793	113	84	TGFB2,PHLDB1,FUZ,AXIN2,EPHA3,SMAD4,GLIPR2,TGFB3,COL1A1,DAB2,TGFBR2,BMP7,LEF1,C10orf54,PHLDB2,CLASP1,PBLD,HDAC2,TCF7L2,FAM195B,ZNF706,TGFB1,ZFP36L2,ELL3,PAX8,CLASP2,SMAD2,CTNNB1,GATA6,NKX2-1,DACT3,OVOL2,ELAVL1,PPP2CA,CNOT2,STRAP,SAV1,TRIM62,SDHAF2,BMP2,DAG1,GATA4,LTBP3,EIF2AK2,ZNF703,SMAD7,TACSTD2,YAP1,VASN,NFE2L2,JAG1,SMAD3,GSK3B,SDCBP,BCL9L,POFUT2,REST,AGER,HMGA2,KDM2B,MAD2L2,TGFBR1,DAB2IP,EZH2,…
GO_CELLULAR_RESPONSE_TO_OXIDATIVE_STRESS	-0.276145	-1.31174	0	0.132726	184	152	BCL2,IL6,BMP4,ALDH3B1,RAD52,DHRS2,IMPACT,PARP1,HTRA2,MGMT,TMEM161A,TPM1,NOS3,PKD2,PPARGC1B,PLA2R1,PDK2,FXN,PRKAA1,PRODH,JAK2,APEX1,ZNF277,PNPT1,PPARGC1A,MAPK7,VRK2,ETS1,HNRNPD,ATP7A,VKORC1L1,PCGF2,MTR,CCS,PRDX2,MPV17,AIFM1,TRAF2,GLRX2,HDAC2,ANXA1,HDAC6,TP53,TP53INP1,PPP5C,NQO1,STAT6,STK25,NGFR,ENDOG,PRDX3,SETX,MAP3K5,KAT2B,MELK,G6PD,PLEKHA1,ZNF622,ADNP2,BNIP3,TXNL1,MAPT,TRPC6,LRRK2,PRKD1,CHD6,SLC…
GO_REGULATION_OF_MITOPHAGY	-0.369406	-1.31075	0.0344828	0.133311	42	41	RUVBL1,HTRA2,CTTN,KAT2A,VPS13C,ATG7,HDAC6,USP36,WDR75,POLR3A,DNM1L,FBXW7,ACTL6A,SREBF1,PARL,PARK2,ATG5,U2AF1,HIF1A,TSPO,ZDHHC8,C12orf5,HAX1,BECN1,PARK7,SLC17A9,VDAC1,ATP13A2,SREBF2,RPL28,AMBRA1,BNIP3L,CSNK2A2,WBP11,PINK1,ZBTB17,FZD5,GSK3A,U2AF2,CTSK,ADRB2
GO_PROTEIN_SECRETION	-0.321211	-1.31059	0	0.133338	116	74	GATA3,OLFM2,VTCN1,MON1A,MYO5A,GPAM,TLR2,LTBP2,ARL4D,NECAB3,CHI3L1,TRIM27,MAFA,FAM18B2,BTN3A1,POU2F2,PDIA4,ILDR2,ANXA1,GNPTAB,RAB1A,IL1RN,ARFGAP3,WLS,SNCG,TLR4,FOXP1,LYN,SMAD2,CCDC23,ACVR2B,RAB13,PNP,AIM2,PCLO,LMF1,CAMK2G,UBE2Q1,SNX19,FKBP1B,PCSK5,GOLPH3,PAFAH1B1,EPB49,RAB8A,BTN3A2,CANX,RAB11B,ERP29,RAF1,CYB5R4,S100A13,RAB11FIP2,STXBP3,RAB8B,HNF1B,TRAF3IP2,RAPGEF4,RBPJ,HMGB1,VGF,F2RL1,GBP5,ABCA1,N…
GO_REGULATION_OF_RELEASE_OF_SEQUESTERED_CALCIUM_ION_INTO_CYTOSOL	0.548979	1.7678	0	0.133386	75	51	ATP1A2,JPH3,F2R,TRPC1,GPER,GSTM2,ANK2,MYO5A,NTSR1,CLIC2,AKAP6,PKD2,HAP1,CORO1A,CAPN3,JPH2,HRC,F2RL3,SRI,PTPN6,PLCG1,TGFB1,KIAA1199,PTK2B,BAX,HTT,UBASH3B,CALM1,LYN,ATG5,GSTO1,THY1,EDNRA,PRKD1,CYBA,CALM2,ASPH,CXCL10,SEPN1,FKBP1A,CAMK2D,CALM3,FKBP1B,PDPK1,PRKACA,ABL1,PDE4D,JPH1,DIAPH1,PRKCE,BDKRB1
GO_MUSCLE_CELL_DIFFERENTIATION	-0.283795	-1.31007	0	0.133685	237	150	SOX15,BMP4,MYH10,PTCD2,TMOD2,SMYD3,ANK2,SMARCD3,FHOD3,ANKRD1,WNT10B,TPM1,PPP3CA,DNER,WNT4,CBY1,MAPK12,CAPN3,XK,OBSL1,CACNA1H,TMOD4,CHRNB1,LEF1,KRT8,GLMN,KRT19,MYEF2,SGCB,TMOD1,KAT2A,CFL2,NFATC4,IGFBP5,CDON,SDC1,TCF7L2,SYNE1,CHUK,FLNC,NRG1,DTYMK,KDM1A,CAV2,NEBL,OBSCN,FHL2,AKT1,SIK1,TBX2,ASF1A,AKAP13,CTNNB1,CAPN2,MEF2A,GATA6,ATG5,CAST,DYRK1B,SPEG,SIX1,MKL2,EDNRB,ADAM12,CDH2,CSRP2,HEY1,TANC1,SORT1,C…
GO_REGULATION_OF_PLATELET_ACTIVATION	-0.404926	-1.30948	0.0888889	0.134022	31	22	THBD,C1QTNF1,NOS3,ALOX12,TXK,TLR4,UBASH3B,LYN,VPS33B,ABAT,TEC,PRKCA,PRKCQ,SYK,PRKCD,EPB49,PDGFA,SERPINE2,PDGFB,PRKG1,ADRB2,APOE
GO_NEGATIVE_REGULATION_OF_BLOOD_PRESSURE	-0.404401	-1.30831	0.21875	0.135064	43	24	VEGFC,NOS3,NTSR1,BBS4,UTS2R,KCNK6,SCPEP1,RNPEP,MKKS,ABAT,GJA5,NPPA,GCH1,PRCP,ADRB1,ADORA1,BMPR2,APLN,PPARA,BDKRB1,ADRB2,BDKRB2,SOD2,UCN
GO_ANTERIOR_POSTERIOR_PATTERN_SPECIFICATION	-0.280729	-1.30802	0.0555556	0.135246	194	124	DKK1,PLD6,BMP4,NOG,RGS19,PBX1,AXIN2,LFNG,CDX2,SMAD4,HOXC8,KDM6A,ATM,GLI3,GLI2,GRSF1,SIX2,CTNNBIP1,TBX6,RGS20,LEF1,HIPK2,CELSR2,PRKDC,ACVR2A,PGAP1,MSX1,MEOX1,NLE1,PCGF2,RING1,KAT2A,CDON,PLXNA2,GDF11,PALB2,POFUT1,FEZF1,WLS,HHEX,SEMA3C,SMAD2,ABI1,MLL,ACVR2B,CTNNB1,OTX1,ZEB2,SCMH1,XRCC2,ARC,MLLT3,LRP5,CELSR1,HOXB7,ALDH1A2,BPTF,MED12,WNT3,HOXA6,PCSK5,BMP2,GATA4,BMPR1A,ATP6AP2,OSR1,COBL,BMPR2,RNF2,PBX3…
GO_POSITIVE_REGULATION_OF_RELEASE_OF_SEQUESTERED_CALCIUM_ION_INTO_CYTOSOL	0.567756	1.72791	0	0.135485	39	27	F2R,TRPC1,GPER,GSTM2,NTSR1,AKAP6,PKD2,HAP1,CAPN3,JPH2,F2RL3,SRI,PLCG1,KIAA1199,BAX,HTT,CALM1,GSTO1,THY1,EDNRA,CALM2,ASPH,CXCL10,CALM3,PDPK1,ABL1,BDKRB1
GO_REGULATION_OF_RESPONSE_TO_EXTRACELLULAR_STIMULUS	-0.267784	-1.3074	0	0.135491	171	151	PRKCG,IFT88,ATP6V0D2,RUVBL1,CYP27B1,HTRA2,TBC1D14,NOD1,NRBP2,MTM1,VPS26A,CTTN,BBS4,RAB3GAP2,PIP4K2A,VPS26B,EXOC1,ATP6V0A2,CDK5,ATP6V1E2,CAPN1,EXOC7,SCOC,GBA,TRIM24,VPS35,KAT2A,VPS13C,SNAI2,SNX32,ATG7,HDAC6,SCFD1,CAPNS1,USP36,RNF5,FEZ2,ATP6V1C2,WDR75,POLR3A,DNM1L,CALCOCO2,FBXW7,CHMP4A,SPTLC2,BBS2,UBQLN4,CLN3,MAPK3,ACTL6A,KANK2,SREBF1,PARL,MKKS,LRSAM1,PARK2,ATG5,NENF,PIP4K2B,TBC1D25,EXOC4,UBQLN1,BN…
GO_REGULATION_OF_NUCLEAR_DIVISION	-0.294472	-1.30684	0	0.135881	163	134	PDE3A,TERF1,BMP4,NEK6,L3MBTL1,HORMAD1,ANAPC4,MAP9,ATM,NME6,CDC16,WNT4,MSH2,BMP7,EGF,RANBP1,OBSL1,ANKRD32,CDC14A,MSX1,GEN1,BTC,TPR,MTBP,XRCC3,CUL9,PIN1,KNTC1,PKMYT1,PRMT5,MAD1L1,RAB1A,TGFB1,SMC5,PLCB1,CUL7,EDN1,IL1B,RPS6KA2,VPS4B,PCID2,CAV2,LCMT1,MAD2L1,DAPK3,ZW10,TGFA,KIF20B,PHB2,CHMP1B,PDCD6IP,CHMP2A,ATRX,TOM1L2,CHEK1,TNKS,KLHL22,LRP5,H2AFY,FZR1,CALR,CDC27,PSMG2,KIF11,FBXO5,AURKAIP1,PPP1R9B,DYNC…
GO_CYTOKINE_SECRETION	-0.400662	-1.30637	0.129032	0.1361	38	23	GATA3,VTCN1,GPAM,TLR2,CHI3L1,TRIM27,BTN3A1,RAB1A,TLR4,FOXP1,LYN,PNP,AIM2,BTN3A2,S100A13,RBPJ,HMGB1,F2RL1,GBP5,ABCA1,NOTCH1,TLR6,TREM1
GO_NEGATIVE_REGULATION_OF_TRANSPORT	-0.27738	-1.30641	0	0.1361	458	307	ATP1A2,BCL2,PPP1R9A,BANK1,F2R,ITGB3,IL6,TNFRSF21,GSTM2,WNK1,THRA,INHBB,SRCIN1,AXIN2,PLCB4,PKIG,KCNE3,C19orf26,UCP2,PTGER4,ANO9,STXBP6,P2RY1,ADA,THBS1,EZR,NOS3,ANXA4,STC1,IRS1,ADRA2B,NTSR1,CLIC2,PKD2,PLA2R1,PPP3CA,MIDN,PRKAA1,CORO1A,HADH,APC2,FZD1,SYTL4,BMP7,EGF,PKDCC,INHBA,SCAMP5,PKIA,MAP1B,COMMD1,TRIM27,NDFIP1,MAPK7,UTS2R,PXK,SP100,CDK5,MAOB,RAB11FIP3,ENPP1,HNF4A,USP17L2,IRS2,SRGN,DYRK2,CREB3,PL…
GO_EMBRYO_IMPLANTATION	-0.410862	-1.30621	0	0.136137	39	27	PRLR,POLR1B,STC1,TGFBR2,IL11RA,PLAU,VMP1,IL1B,OOEP,UBE2Q1,PCSK5,DDR1,EMP2,BSG,FKBP4,RXRA,LIF,TRIM28,SOD1,SERPINE2,RPL29,PPARD,SPP1,STC2,PTGS2,RECK,MMP9
GO_POSITIVE_REGULATION_OF_ADENYLATE_CYCLASE_ACTIVITY	-0.401333	-1.30586	0.137931	0.136289	48	26	GPER,GIPR,ADCY3,P2RY11,GNAL,CRHR1,CAP1,CALM1,TIMP2,PRKCA,EDNRA,CALM2,CALM3,NF1,ADRB1,ADORA2B,ADCY7,RAF1,WFS1,ADCY9,ADCY6,CAP2,ACR,ADRB2,ADORA2A,GNAS
GO_REGULATION_OF_INNATE_IMMUNE_RESPONSE	-0.266677	-1.30575	0	0.136351	357	270	MAP2K6,ITGAM,CD226,SERPING1,IL12A,SCARA3,SUSD4,CARD9,RNF135,CASP8,SAMHD1,MAP3K7,LY96,IKBKE,NOD1,TIRAP,SOCS3,PYCARD,TLR2,PSMB9,NMI,ARRB2,SARM1,PSMD5,TLR5,NLRX1,DAK,JAK2,TMEM173,PIK3C3,PSMD4,POLR3C,IFNAR2,STAT1,CTSL1,CADM1,TLR3,USP17L2,GFI1,TYRO3,SUMO1,USP18,UBE2V1,STAT2,PTPN6,FLOT2,IRAK3,RASGRP1,MAVS,FADD,IRAK4,PLCG2,PARP9,CD14,MYD88,ERBB2IP,NR1H3,MUL1,PIK3R4,UBE2N,PSME3,UBE2K,ERAP1,CHUK,UNC93B1,C…
GO_FORELIMB_MORPHOGENESIS	-0.40407	-1.30489	0.131579	0.136897	40	21	RPGRIP1L,RUNX2,MSX1,IFT122,CTNNB1,ATRX,RDH10,ALDH1A2,CRABP2,WNT3,KIAA1715,OSR1,TBX3,FMN1,MSX2,OSR2,WNT9A,NIPBL,TFAP2A,SHOX2,RECK
GO_REGULATION_OF_TRANSLATIONAL_INITIATION	-0.334832	-1.30436	0.0833333	0.137304	82	77	BANK1,IMPACT,NCBP1,EIF2B1,EIF5,EIF3B,MKNK1,EIF2AK4,EIF2B3,EIF2S1,EIF2B4,TPR,CTIF,EIF3M,EIF3J,DDX1,EIF5B,MTIF2,KHDRBS1,EIF2AK1,YTHDF2,NCBP2,POLR2G,EIF3C,PAIP2B,RPS6KB2,POLR2D,GLE1,EIF3H,EIF3D,EIF4G1,PPP1CA,EIF4G3,EIF3E,EIF3I,RPS6KB1,EIF4EBP2,EIF2B5,NCK1,EIF2AK2,YTHDF1,EIF2B2,EIF3F,EIF3K,EIF4G2,EIF3L,RXRA,EIF4H,EIF3G,EIF4A1,NPM1,UHMK1,HSPB1,EIF3A,EIF4A2,RPL13A,KLHL25,FMR1,CCL5,ATF4,EIF4B,RARA,PAIP2…
GO_POSITIVE_REGULATION_OF_PHOSPHOLIPASE_ACTIVITY	-0.403477	-1.30317	0.0769231	0.138311	53	24	S1PR4,FGFR2,CYR61,LPAR1,MARCKS,TXK,ARL1,PRKCZ,EGFR,PLA2G1B,EDNRA,LPAR2,PRKCD,FGF2,PDPK1,GNAQ,CCL5,FGFR3,PRKCE,ARF4,GNA15,GNA13,ABL2,PDGFRB
GO_GLIOGENESIS	-0.296161	-1.30262	0.047619	0.138821	175	120	CSPG4,C16orf45,VIM,EPHA4,ARHGEF10,TGFB2,PRDM8,ID2,HMBS,P2RY1,ERCC2,EIF2B1,HDAC10,DISC1,DNER,LPAR1,PPAP2B,GLI3,EGR2,LEF1,TSPAN2,CDK5,EIF2B3,WASF3,ADAM22,CNP,LAMB1,ERBB2,AREG,EIF2B4,SOX4,ANXA1,C11orf9,ILK,HDAC11,TGFB1,PTK2B,MAPK1,NRG1,SRGAP2,CSK,MATN2,NAB1,AKT2,TLR4,SH3TC2,SOX2,SOX8,SCRIB,MAPK3,PICK1,LYN,AKT1,DICER1,CTNNB1,NF2,NKX2-1,APCDD1,ID4,FGF5,CDH2,BOK,GPC1,LGI4,LAMB2,TSPO,KRAS,MBOAT7,MED12,N…
GO_ERBB_SIGNALING_PATHWAY	-0.321435	-1.30232	0.136364	0.138985	79	70	SHC3,FAM59A,STUB1,EGF,EPS8,USP8,DGKD,ERBB2,NRG2,AREG,BTC,RASSF2,PTK6,MVP,CPNE3,PIK3C2A,PLCG1,ERBB2IP,TGFB1,PTK2B,MAPK1,NRG1,CDC37,BCAR1,CSK,REPS2,PLCE1,AKT1,HSP90AA1,VIL1,EGFR,RPS6KA5,PIK3R1,CAMLG,KRAS,UBB,SHC1,EPS15,RPS27A,FAM83B,HBEGF,PIK3CA,CUL5,NRG4,IQGAP1,PTK2,PXN,PDPK1,PTPN11,HRAS,ADAM17,UBA52,KIF16B,ABL1,SOS1,NRAS,FAM83A,PAG1,GRB2,CBL,SRC,RNF41,GAB1,ARF4,ERBB3,SOCS5,GRB7,SOX9,FES,EREG
GO_PROTEIN_EXIT_FROM_ENDOPLASMIC_RETICULUM	-0.432716	-1.30139	0.1875	0.139554	20	18	HM13,RANGRF,LMAN1,TMEM129,FAF2,UFD1L,SYVN1,SURF4,DERL2,HSP90B1,TMED9,AUP1,NPLOC4,DERL1,SEL1L,SEC61B,VCP,HERPUD1
GO_VIRAL_GENOME_REPLICATION	-0.467726	-1.29987	0.117647	0.140649	21	17	ATG16L2,NFIA,ATG5,HTATSF1,UBP1,CTBP2,ATG16L1,GAS6,CTBP1,SMARCB1,PCBP1,DEK,SUPT5H,PCBP2,ADRBK1,VCP,CCL2
GO_NUCLEOTIDE_EXCISION_REPAIR_DNA_INCISION	0.539089	1.73346	0	0.140679	39	37	GTF2H2,XPA,PARP1,NTHL1,ERCC2,POLK,RPA2,GTF2H3,GTF2H5,POLD2,OGG1,FAN1,CHD1L,RFC5,RFC3,RFC4,PCNA,DDB2,CUL4A,ERCC1,POLD4,GTF2H4,GTF2H1,ERCC4,RFC2,RPA1,POLD1,ERCC5,POLD3,ERCC3,UBB,RBX1,RPS27A,DDB1,CUL4B,UBA52,RFC1
GO_NEGATIVE_REGULATION_OF_CELLULAR_PROTEIN_LOCALIZATION	-0.300248	-1.29932	0	0.141085	135	112	TERF1,THRA,AXIN2,PKIG,DAB2,PKD2,ZNF268,APC2,FZD1,BMP7,PKDCC,PKIA,COMMD1,MAPK7,SP100,CDK5,HNF4A,USP17L2,DYRK2,CREB3,NEDD4L,LZTFL1,SNAI2,SOX4,SRI,AKAP1,PBLD,TONSL,RAB23,TGFB1,SLC9A3R1,FAF1,CSK,CCDC22,GOPC,BCL2L1,TAX1BP3,SUFU,FAM89B,RHOQ,MDFIC,LRRK2,DACT3,BAG4,SIN3A,PPP2R5A,ERLEC1,ITGB1BP1,OS9,H2AFY,OGT,LRRC15,MDFI,AP2M1,TXN,MTOR,PARP10,EMD,SVIP,GAS6,NF1,LEPROT,PDE2A,EPB49,BARD1,CLTC,UBE2G2,GBP1,KEA…
GO_REGULATION_OF_GLUCOSE_IMPORT	-0.346939	-1.29843	0.1	0.141616	60	43	KIAA0528,IRS1,PRKAA1,MARCKS,FGF19,CLTCL1,ASPSCR1,PIK3R2,ENPP1,PRKAG2,IRS2,APPL1,LMBRD1,RNASEL,ARPP19,NGFR,AKT2,CAPN10,AKT1,RHOQ,PRKCZ,PIK3R1,FAM132A,RPS6KB1,RTN2,OSBPL8,INSR,NFE2L2,PTPN11,RARRES2,SIRT6,PRKCI,RAP1A,PIK3R3,MAPK14,REPIN1,HK2,GSK3A,CREBL2,ADIPOR2,PEA15,GRB10,TNF
GO_TRNA_PROCESSING	0.469403	1.75672	0	0.142014	114	107	FDXACB1,RPP40,TRMT61A,METTL1,TRDMT1,TARBP1,TRMT5,RPUSD2,QTRTD1,ALKBH8,TRUB2,TRNT1,CTU2,PUS7L,ELAC1,MOCS3,RPUSD3,AARS2,WDR4,PUS1,LAGE3,TP53RK,NAT10,POP5,TRMT61B,RPP38,UBA5,NSUN2,GRSF1,TRMT6,LCMT2,TRPT1,TRIT1,OSGEPL1,ADAT1,DUS4L,SSB,ADAT2,PTCD1,DUS2L,TSEN54,CSTF2,PUSL1,TRMT2B,MTFMT,POP1,PUS7,DUS3L,ELP3,RPP14,TRMT1L,YRDC,OSGEP,METTL2B,GTPBP3,TRUB1,C9orf156,TRMT12,POP4,DDX1,HSD17B10,PUS3,RPUSD1,PUS10…
GO_POSITIVE_REGULATION_OF_RNA_SPLICING	-0.395407	-1.2975	0.107143	0.142255	25	20	ZNF259,C11orf35,PRPF19,HNRPLL,SETX,PIK3R1,DAZAP1,SNRNP70,HNRNPK,SNW1,POLR2A,RBMX,TRA2B,THRAP3,ERN1,RBM22,HSPA8,U2AF2,SF3B4,HSPA1A
GO_ADHERENS_JUNCTION_ORGANIZATION	-0.344692	-1.29605	0.0714286	0.143326	71	51	BCL2,CTTN,PKP2,CADM1,LAMA5,ACTN1,NUMBL,CDH24,PTK2B,CSK,CDH3,CTNNB1,FERMT2,THY1,CDH2,ARHGEF7,PVR,ACTN3,JUP,CDH1,MLLT4,ITGA2,TESK2,CTNND1,PVRL1,ZNF703,SMAD7,TAOK2,RCC2,TBCD,PDPK1,CTNNA1,TRIP6,DLG5,DSP,PIP5K1C,CDC42,RHOD,PIP5K1A,RAB8B,PVRL3,NUMB,PVRL2,SRC,CDH11,HIPK1,DLC1,PVRL4,WHAMM,PTPRK,VCL
GO_REGULATION_OF_TUMOR_NECROSIS_FACTOR_SUPERFAMILY_CYTOKINE_PRODUCTION	-0.339355	-1.29539	0	0.143691	101	62	AXL,CARD9,PTGER4,LY96,THBS1,NOD1,IL23A,TIRAP,PYCARD,TLR2,ZBTB20,ARRB2,JAK2,TRIM27,TLR3,NFATC4,IRAK3,RASGRP1,MAVS,FADD,HDAC2,CD14,LGALS9,GPNMB,TLR4,CD86,FOXP1,PIK3R1,TBC1D23,CYBA,TSPO,HSF1,GAS6,RIPK1,MC1R,PTPN22,NCL,ARFGEF2,ISL1,NFKBIL1,ADAM8,HSPB1,GSTP1,CLU,ARHGEF2,MAPKAPK2,CD274,RARA,HMGB1,ZFP36,UBE2J1,BCL3,RIPK2,TLR1,TNFAIP3,ERRFI1,SPON2,HLA-E,ZC3H12A,ACP5,ANGPT1,CCL2
GO_MITOTIC_SISTER_CHROMATID_SEGREGATION	-0.312448	-1.29434	0.0357143	0.144382	91	85	RRS1,MIS12,KIAA1383,CHAMP1,KATNB1,PDS5B,SEH1L,CHMP6,DSCC1,PIBF1,DIS3L2,CDC14A,RAB11A,NCAPD3,POGZ,SMC2,SMC3,CHMP7,ZWINT,VPS4B,CHMP4A,MAD2L1,ZW10,VPS4A,CHMP1B,PDCD6IP,CHMP2A,PINX1,INO80,KLHL22,NAA50,KIF22,CEP57L1,SMC4,MAU2,RB1,CHMP1A,ZNF207,BUB3,CEP57,CHMP2B,SMC1A,PRC1,GSG2,KIF14,NUSAP1,BECN1,CHMP5,AKAP8L,NCAPH,CENPE,KIF23,CEP55,KIF18A,NDC80,CDC23,C15orf23,RACGAP1,CHMP3,SPAG5,CDCA5,KIF4A,NCAPD2,KPN…
GO_QUINONE_METABOLIC_PROCESS	-0.399382	-1.29435	0.142857	0.144382	29	25	CBR1,COQ6,PDSS1,COQ2,AKR7A2,ADCK3,CBR4,CYP4F11,VKORC1L1,VKORC1,CRYZL1,COQ7,COQ3,COQ4,COQ5,COQ9,PDSS2,UBIAD1,CBR3,HMGCR,NDUFA9,AKR1C3,AKR1B1,AKR1C2,AKR1C1
GO_NEGATIVE_REGULATION_OF_LYMPHOCYTE_MEDIATED_IMMUNITY	-0.425826	-1.29406	0.103448	0.144545	36	22	SUSD4,ARRB2,PPP3CB,C4BPB,NDFIP1,C10orf54,THOC1,PTPN6,FOXJ1,HFE,LGALS9,SERPINB9,IL7R,HLA-A,DUSP22,CEACAM1,TAP1,MICA,HLA-E,HLA-B,IL20RB,BCL6
GO_HEXOSE_METABOLIC_PROCESS	-0.292603	-1.29384	0.181818	0.144745	157	117	KHK,GALK1,MPI,SLC25A10,ALDH5A1,SLC25A12,GALT,SLC25A11,PDK2,G6PC3,FUT9,PRKAA1,FUT4,DAK,ENO3,PPARGC1A,PFKM,PDHB,FUCA1,OMA1,IRS2,GALM,CREM,FUT2,CHST15,MAN2C1,FUT8,KCNJ11,H6PD,IGFBP5,PDK3,SLC25A13,SORD,ADPGK,PDHA1,PFKL,MAN2B2,NISCH,FABP5,MDH1,POFUT1,PFKFB4,DLAT,PFKP,AKT2,GALE,CPT1A,PGM2,GAA,G6PD,AKT1,ALDH1A1,B4GALT1,GPI,AKR1A1,SLC25A1,GNPDA2,WDTC1,LRP5,DCXR,TPI1,PCK2,BPGM,MAN2A2,GOT2,ALDOA,PIK3CA,MDH…
GO_ENTRAINMENT_OF_CIRCADIAN_CLOCK	-0.463756	-1.29376	0.103448	0.144781	26	23	ID2,RBM4B,TP53,CLOCK,PHLPP1,PPP1CB,SIK1,USP2,CRTC1,PPP1CA,MTA1,CRY2,GNA11,GNAQ,PPP1CC,FBXL3,PML,ARNTL2,PER1,NR2F6,CRY1,RBM4,BHLHE40
GO_PROTEIN_INSERTION_INTO_MEMBRANE	-0.432802	-1.29339	0.162791	0.144927	23	17	OXA1L,COX18,RTP4,REEP1,BAX,WRB,EGFR,UBL4A,BMF,ASNA1,GET4,MOAP1,BCL2L11,BAG6,BAD,PMAIP1,BBC3
GO_POSITIVE_REGULATION_OF_CELL_ADHESION	-0.260599	-1.29299	0	0.1452	376	232	IL6,IL12A,NDNF,TGFB2,EFNB3,GATA3,ABI3BP,ALOX15,CCDC88B,TGM2,VTCN1,GPAM,PTGER4,MAP3K7,HLA-DPA1,CCDC80,VEGFC,ADA,CHRD,TPM1,ADK,IL23A,DPP4,PYCARD,VNN1,IFT74,HLX,CYR61,DISC1,PPAP2B,CORO1A,WNT4,TGFBR2,GLI3,GLI2,HAS2,BMP7,IL4R,ZP3,JAK2,EPB41L4B,LEF1,TRIOBP,ETS1,AGR2,CD47,TNFRSF14,ERBB2,KIFAP3,CD46,CITED2,EFNB2,PTPLA,MLST8,PTPN6,FLOT2,RASGRP1,FADD,UTRN,EFNB1,TRAF2,CD83,ANXA1,MAPKAP1,ILK,LRRC16A,TGFB1,HL…
GO_RESPONSE_TO_STEROL	-0.454733	-1.2927	0.193548	0.145382	24	16	OSBPL7,TGFBR2,INHBA,PMVK,TGFB1,AACS,SMAD2,LRP8,PTCH1,LRP6,TGFBR1,CCL5,GPLD1,ABCA1,HMGCS1,ACP5
GO_MEGAKARYOCYTE_DIFFERENTIATION	-0.464935	-1.29266	0.135135	0.1454	20	15	MEIS1,PIP4K2A,PTPN6,VPS33B,ABI1,PTPN11,IL11,SP3,MED1,ZFPM1,WASF2,EP300,CDKN2B,ZNF385A,SRF
GO_REGULATION_OF_PRODUCTION_OF_MOLECULAR_MEDIATOR_OF_IMMUNE_RESPONSE	-0.327202	-1.29217	0.0625	0.145727	101	63	IL6,TGFB2,GATA3,CD40,UNG,MAP3K7,TGFB3,GPRC5B,TNFSF13,SPINK5,IL4R,KLK5,NDFIP1,C10orf54,DEFB103A,PRKDC,TLR3,TNFRSF14,THOC1,IRAK3,TRAF2,HFE,TGFB1,EXOSC3,STAT6,TLR4,MSH6,ATG5,PRKCZ,PKN1,PAXIP1,STX4,CUEDC2,BST2,VAMP3,TRPM4,APLF,BCL10,TRAF6,SUPT6H,HPX,HLA-A,B2M,KLK7,WHSC1,HMOX1,TMBIM6,MALT1,SEMA7A,CLCF1,F2RL1,FZD5,XBP1,SPON2,RSAD2,HLA-E,IL27RA,NR4A3,CD74,TRIM6,BCL6,ANGPT1,TNF
GO_RESPONSE_TO_INORGANIC_SUBSTANCE	-0.25828	-1.29066	0	0.146957	479	340	BCL2,CCND1,IL6,P2RX7,SLC6A3,TRPC1,KHK,BMP4,ABCG2,ALOX15,RASGRP2,ZNF658,SLC30A3,IMPACT,CASP8,ALS2CR8,GPAM,GART,UCP2,ID2,HMBS,EEF2K,GIPR,CPS1,ADA,THBS1,WNT10B,NOS3,QDPR,FUS,KCNMB4,SLC25A12,FECH,IL1R1,COL1A1,TH,PKD2,BDH1,BLM,PPP3CA,FXN,PRKAA1,CYB5A,MB,CYP2E1,DNMT3A,CAPN3,OGG1,D2HGDH,APEX1,GJA3,ZNF277,CACNA1H,PPARGC1A,ALAD,PLA2G4A,LEF1,KRT8,MAPK7,ATP7B,HSD17B1,ETS1,UROD,GSS,DNMT1,MAOB,HNRNPD,ATIC,ATP…
GO_ESTABLISHMENT_OR_MAINTENANCE_OF_CELL_POLARITY	-0.299312	-1.28997	0	0.147409	141	113	RPGRIP1L,FBF1,CDX2,EZR,BRSK1,BRSK2,UST,FERMT1,CDC42BPB,WNT7B,FAT1,MAP1B,WNT11,WWC1,DYNLT1,DLG4,CLASP1,AMOT,WDR43,ARF6,LLGL1,FRMD4A,FOXJ1,ILK,DOCK7,ERBB2IP,SIPA1L3,LIN7B,KIAA1598,MAP7,OOEP,SLC9A3R1,SYNE2,STK25,DLG3,MPP7,HTT,CLASP2,RAB10,SCRIB,CAP1,PARVB,ZW10,WDR81,PRKCZ,SPRY2,LLGL2,DST,PTK7,SDCCAG8,FSCN1,DLG1,AMOTL1,FRMD4B,MYH9,RICTOR,ACTR2,CKAP5,LIN7C,ACTR3,GOLPH3,PAFAH1B1,CDK5RAP2,GPSM2,MYO18A,S…
GO_CENTROSOME_LOCALIZATION	-0.430909	-1.28972	0.1	0.147716	18	16	EZR,TBCCD1,PLXNA2,SYNE2,NUBP1,DLG1,NIN,PAFAH1B1,GPSM2,ASPM,SUN2,IFT20,DYNC1LI2,NDE1,NDEL1,AURKA
GO_PHENOL_CONTAINING_COMPOUND_METABOLIC_PROCESS	0.567627	1.71429	0	0.148167	81	33	BCL2,SLC6A3,TRPC1,TGFB2,GATA3,SULT1A1,DUOX1,PMEL,MYO5A,CRYM,PNMT,CTNS,TH,MAOA,MAOB,ATP7A,HPRT1,SRD5A1,PARK2,COMT,DUOX2,GCH1,MC1R,SULT1A4,DDT,EPAS1,MTPN,MED1,BTBD9,SLCO4A1,NR4A2,AOC2,AKR1B1
GO_CELLULAR_RESPONSE_TO_GLUCOSE_STARVATION	-0.391667	-1.28912	0.0857143	0.148241	31	29	BCL2,IMPACT,PRKAA1,PIK3C3,MYBBP1A,TP53,PIK3R4,TBL2,PICK1,NUAK2,BHLHA15,PRKAA2,IFI16,NFE2L2,BECN1,RRP8,MTMR3,VLDLR,SLC2A1,ATG14,ATF4,XBP1,CPEB4,HSPA5,EIF2AK3,PMAIP1,ZC3H12A,ASNS,UPP1
GO_NEGATIVE_REGULATION_OF_TRANSLATIONAL_INITIATION	-0.396609	-1.28829	0.128205	0.149127	22	22	BANK1,EIF2AK4,EIF2B3,EIF2S1,EIF2B4,TPR,EIF2AK1,PAIP2B,EIF3E,EIF4EBP2,EIF2B5,RPL13A,FMR1,ATF4,RARA,PAIP2,EIF2C2,LOC100127983,EIF4EBP3,RBM4,EIF4EBP1,EIF2AK3
GO_REGULATION_OF_HYDROGEN_PEROXIDE_INDUCED_CELL_DEATH	-0.441765	-1.28801	0.09375	0.149324	19	16	EPOR,HDAC6,MET,TRAP1,ENDOG,LRRK2,PYCR1,PSAP,TXN,NFE2L2,PARK7,MST4,GNB2L1,PINK1,HSPH1,NR4A3
GO_REGULATION_OF_CYCLIC_NUCLEOTIDE_METABOLIC_PROCESS	-0.324633	-1.28785	0.12	0.14934	155	68	AKAP12,GPER,FZD2,PTGER4,GIPR,THBS1,NOS3,GPR161,AKAP6,PALM,PKD2,LPAR1,APLP1,ADCY3,LTB4R2,P2RY11,MAPK7,GUCY1A3,RAPGEF3,GNAL,PTHLH,PDE5A,EDN1,PTK2B,GNAI3,CRHR1,CAP1,TBL1XR1,GNAI2,CALM1,TIMP2,EGLN1,PRKCA,GPR65,EDNRA,EDNRB,CALM2,CXCL10,CALM3,NF1,MC1R,PDE2A,ADRB1,ADORA2B,ADCY7,ECE1,RAF1,ADNP,VEGFA,WFS1,ADCY9,GNB2L1,ADCY6,PDE4D,GSK3A,ABCA1,OXER1,CAP2,GPR87,ACR,ADRB2,ADORA2A,ADM,UCN,APOE,GNAS,RAMP1,CALCRL
GO_CELLULAR_RESPONSE_TO_ALKALOID	-0.420199	-1.28789	0.172414	0.149432	34	19	GSTM2,TH,BLM,PLAU,PPARGC1A,KCNJ11,KIAA0146,RAD51,BCL2L1,SEPN1,PPP1R9B,MDM2,CCL5,RELA,CCNA2,NFKB1,BAD,ICAM1,TNF
GO_PROTEIN_K48_LINKED_DEUBIQUITINATION	-0.444577	-1.2873	0.155556	0.149516	20	19	OTUB2,USP8,USP33,USP17L2,ATXN3,USP25,USP34,USP5,OTUD4,OTUB1,USP20,USP19,BAP1,OTUD5,USP37,TNFAIP3,OTUD7B,VCPIP1,YOD1
GO_ENDOCRINE_PROCESS	-0.375179	-1.28719	0.0769231	0.149588	44	27	GATA3,NOS3,FZD4,INHBA,HSD11B2,ACE,ACE2,EDN1,RASL10B,CRHR1,RPS6KA2,TMF1,EDN2,NKX2-1,MME,ENPEP,CTSZ,CYBA,FOXD1,KRAS,PCSK5,ATP6AP2,ECE1,TBX3,OXTR,TACR1,CORIN
GO_REGULATION_OF_TRANSCRIPTION_FROM_RNA_POLYMERASE_II_PROMOTER_IN_RESPONSE_TO_HYPOXIA	-0.364859	-1.28733	0.16129	0.14959	32	29	STOX1,EGR1,CITED2,VHL,CA9,HIF1AN,EGLN1,UBE2D1,HIF1A,UBB,TCEB2,RBX1,RPS27A,EGLN3,UBE2D2,EGLN2,EPAS1,CUL2,TCEB1,VEGFA,UBA52,ARNT,UBE2D3,SIRT2,RBPJ,BACH1,EP300,NOTCH1,CREBBP
GO_CHROMOSOME_LOCALIZATION	-0.318998	-1.2876	0.0740741	0.149629	61	52	TERF1,RRS1,KATNB1,ATM,SEH1L,MLH1,CHMP6,PIBF1,RAB11A,CHMP7,BRCA2,VPS4B,CHMP4A,ZW10,VPS4A,CHMP1B,PDCD6IP,CHMP2A,PINX1,SPICE1,KIF22,ACTR2,CHMP1A,ACTR3,CHMP2B,NUP98,KIF14,BECN1,CHMP5,CENPE,FAM83D,CEP55,KIF18A,UBE2B,CDC23,CHMP3,CENPF,CDCA5,KPNB1,CCNB1,KIFC1,CUL3,DLGAP5,CDCA8,CHMP4B,KIF2C,CHMP4C,PSRC1,NDE1,NDEL1,BIRC5,GEM
GO_REGULATION_OF_GLUCOSE_TRANSPORT	-0.293335	-1.28734	0	0.149682	100	77	NUP155,KIAA0528,IRS1,CLIP3,PRKAA1,MARCKS,SEH1L,FGF19,CLTCL1,ASPSCR1,NUP35,PIK3R2,ENPP1,PRKAG2,IRS2,NUP133,APPL1,NUP160,TPR,NUPL2,RANBP2,LMBRD1,AAAS,IL1B,RNASEL,ARPP19,NUP188,NGFR,NUP37,AKT2,CAPN10,NUP205,NUP210,AKT1,TMEM48,NUP85,RHOQ,PRKCZ,NUP43,NUP214,PIK3R1,C3,RAE1,NUP153,FAM132A,NUP107,RPS6KB1,RTN2,OSBPL8,NUP98,NUP88,INSR,NUP54,NFE2L2,POM121C,INPP5K,PTPN11,POM121,RARRES2,SIRT6,PRKCI,RAP1A,NUP9…
GO_RESPONSE_TO_ESTRADIOL	-0.302254	-1.28688	0.0909091	0.149731	146	99	CCND1,CTGF,GPER,DNMT3B,BMP4,ARNT2,CASP8,MAPK15,HMBS,SOCS3,COL1A1,TH,BDH1,DNMT3A,BMP7,OGG1,BRCA1,PPARGC1A,ETS1,MMP15,UROD,DNMT1,HNRNPD,RUVBL2,AHR,AREG,TXNIP,KCNJ11,RBBP8,AIFM1,ANXA1,BRCA2,TGFB1,IL1B,NQO1,ENDOG,PAM,SRD5A1,CTNNB1,EGFR,PTN,GHR,STAT5B,C3,KAT5,HIF1A,CALR,PTCH1,STRN3,F3,NCOA1,ALDH1A2,MBD4,ESRRA,GRN,ITGA2,NRIP1,CCNE1,PAWR,STAT3,ZNF703,INSR,CASP9,ESR2,GSK3B,BID,PDGFA,ASS1,CDK2,GSTP1,NCOA3…
GO_NEGATIVE_REGULATION_OF_CYTOPLASMIC_TRANSPORT	-0.289997	-1.28686	0	0.149767	117	97	BCL2,GSTM2,THRA,AXIN2,PKIG,NTSR1,CLIC2,PKD2,APC2,FZD1,BMP7,PKDCC,PKIA,MAPK7,SP100,CDK5,HNF4A,DYRK2,CREB3,VPS35,SNAI2,SOX4,SRI,TPR,AKAP1,PBLD,TONSL,RAB23,TGFB1,SLC9A3R1,FAF1,CSK,CCDC22,SNX12,GOPC,SUFU,FAM89B,CALM1,GSTO1,MDFIC,LRRK2,CALM2,DACT3,BAG4,ERLEC1,NUP153,OS9,MDFI,TXN,MTOR,FKBP1A,PARP10,CALM3,EMD,SVIP,GAS6,NF1,FKBP1B,PDE2A,BARD1,UBE2G2,KEAP1,LYPLA1,DERL2,NFKBIL1,NFKBIE,UBAC2,PARK7,GSK3B,C1Q…
GO_NEGATIVE_REGULATION_OF_CELL_DIFFERENTIATION	-0.242899	-1.28657	0	0.149947	609	408	BCL2,MYC,ITGB3,DKK1,C16orf45,CCND1,IL29,IL6,VIM,TMEM176B,EPHA4,GPER,TGFB2,MMP11,RUNX1,GPR173,BMP4,TTPA,SPG20,GATA3,LILRB3,NOG,ADAMTS7,BHLHE41,FUZ,PLK2,ZEB1,COL5A2,DPYSL3,PBX1,AXIN2,BAG5,MBNL3,ID2,MEIS1,SYNGAP1,LRP4,SEMA4F,XDH,SEMA3E,CHRD,WNT10B,TP73,GATA2,HLX,PPP3CA,LPAR1,PCM1,MAFB,CEACAM5,KIAA0319,WNT4,SEMA4A,EIF2AK4,GLI3,GLI2,PKP2,SIX2,CAPN3,NRP1,RAB7L1,SEMA5A,RAP1GAP2,BMP7,IL4R,NGEF,BCL11A,INH…
GO_NEGATIVE_REGULATION_OF_NF_KAPPAB_TRANSCRIPTION_FACTOR_ACTIVITY	-0.343729	-1.28623	0.037037	0.150163	68	49	ANXA4,PYCARD,ARRB2,SETD6,BMP7,COMMD1,CDK5RAP3,GFI1,RWDD3,TRIM21,IRAK3,PRMT2,FOXJ1,ERBB2IP,MAP2K5,DNAJA3,UFL1,TRIM37,FAM105B,ZNF675,AIM2,TRAF3,SIVA1,PARP10,IRAK2,USP7,TAX1BP1,ARRB1,BRMS1,NFKBIL1,ITCH,RBCK1,SIRT1,KLF4,NLRC5,DAB2IP,PELI1,PIAS4,CYLD,IRAK1,CYP1B1,PSMD10,CAT,TNFAIP3,NFKBIA,DAP,COMMD7,ZC3H12A,NFKBID
GO_ERBB2_SIGNALING_PATHWAY	-0.361517	-1.28594	0.166667	0.150235	39	34	STUB1,EGF,USP8,ERBB2,NRG2,BTC,PTK6,CPNE3,ERBB2IP,NRG1,CDC37,AKT1,HSP90AA1,EGFR,PIK3R1,KRAS,UBB,SHC1,RPS27A,HBEGF,PIK3CA,CUL5,NRG4,HRAS,UBA52,SOS1,NRAS,GRB2,SRC,RNF41,GAB1,ERBB3,GRB7,EREG
GO_REGULATION_OF_PHOSPHOPROTEIN_PHOSPHATASE_ACTIVITY	-0.337094	-1.28563	0.105263	0.150341	60	48	PPP4R4,AKAP6,JAK2,PPP2R5C,PPP1R11,PPP6R3,ARPP19,PPP2R1B,PPP1R2,HTT,PPP1R12A,CALM1,ENSA,PPP2R2D,MAGI2,ROCK2,CALM2,PPP2R5A,PPP2R3B,IGBP1,PPP2R5E,IKBKB,ITGA1,FKBP1A,SET,TIPRL,CALM3,FKBP1B,PAWR,CRY2,PPP2R2A,EIF2AK2,PPP2R4,NUAK1,PPP2R5B,HSP90B1,ROCK1,TSC1,PPP6R1,VRK3,PPP2R5D,PPP2R3A,PPP2R1A,ANKLE2,PPP1R15A,MASTL,PDGFRB,TNF
GO_REGULATION_OF_INTERLEUKIN_12_PRODUCTION	-0.370155	-1.2846	0.142857	0.151004	51	32	CD40,THBS1,IL23A,TIRAP,TLR2,ARRB2,MAPK11,PIBF1,TLR3,IRAK3,PLCB1,LGALS9,IRF1,TLR4,C1QBP,FOXP1,TRAF6,ISL1,IRF5,AGER,MAST2,HMGB1,RELA,MAPK14,RIPK2,TNFSF9,NFKB1,HSPD1,TNFRSF9,IDO1,HLA-B,ACP5
GO_LEUKOCYTE_CELL_CELL_ADHESION	-0.264971	-1.28459	0	0.151004	255	161	BCL2,PRLR,CD8A,FOXN1,IL6,P2RX7,GATA3,CERCAM,RUNX2,IFNE,STK10,CASP8,LFNG,PTGER4,ADA,EZR,PIK3CD,IL23A,DPP4,WAS,RIPK3,DOCK8,IL18R1,PPP3CA,MAFB,WNT4,SEMA4A,EIF2AK4,GLI3,PPP3CB,TCF7,BMP7,LEF1,CADM1,PRKDC,ATP7A,FZD8,EGR1,BCL11B,BTN3A1,SOX4,CCND3,TSTA3,FADD,ANXA1,RAC2,TGFB1,JAG2,LAT,ZFP36L2,GCNT1,IL1B,ICOSLG,IRF1,STAT6,DNAJA3,BAX,FERMT3,NCSTN,CD86,FOXP1,IL15,IFNAR1,CTNNB1,ATG5,EBI3,SEMA4D,STAT5B,PATZ1,N…
GO_ENDODERM_FORMATION	-0.33944	-1.28452	0.115385	0.15104	50	37	DKK1,NOG,NANOG,DUSP4,ITGA7,INHBA,MMP15,LAMB1,DUSP2,RTF1,LEO1,COL7A1,HSBP1,CDC73,LAMA3,CTR9,SOX2,SMAD2,CTNNB1,GATA6,ITGAV,ITGB2,COL6A1,FN1,ITGB5,HMGA2,HNF1B,POU5F1,MMP14,PAF1,COL12A1,DUSP5,DUSP1,LAMB3,ITGA5,COL8A1,MMP9
GO_CONNECTIVE_TISSUE_DEVELOPMENT	-0.288147	-1.28423	0	0.151202	194	133	FGF9,CTGF,TGFB2,RUNX1,BMP4,SPG20,NOG,THRA,ZEB1,RUNX2,BMP8B,AXIN2,EVC,DGAT2,ID2,WNT10B,STC1,IFT80,COL1A1,HYAL2,BDH1,CYR61,TGFBR2,GLI2,BBS4,SIX2,BMP7,WNT7B,CHSY1,CHI3L1,PPARGC1A,COL27A1,ACAT1,ATP7A,MSX1,THBS3,EGR1,BMPR1B,SULF2,SNAI2,TYMS,SULF1,OXCT1,ACTA2,TGFB1,ARID5B,AACS,EDN1,MMP13,CRIP1,SMAD1,CREB3L2,CHST11,BBS2,SOX8,FAM123B,MAPK3,SMAD5,TBL1XR1,MKKS,SH3PXD2B,DYRK1B,ID4,PAXIP1,PRRX1,BMP1,HIF1A,LR…
GO_REGULATION_OF_TYPE_2_IMMUNE_RESPONSE	-0.401224	-1.28407	0.136364	0.151236	26	18	IL29,IL6,GATA3,HLX,IL4R,NDFIP1,ANXA1,STAT6,CD86,PRKCZ,ECM1,RARA,RSAD2,IDO1,SOCS5,IL27RA,CD74,BCL6
GO_REGULATION_OF_SISTER_CHROMATID_SEGREGATION	-0.324747	-1.28271	0.0714286	0.152275	67	61	TERF1,NEK6,AXIN2,ANAPC4,ATM,ANKRD32,GEN1,TPR,XRCC3,MAD1L1,RAB1A,SMC5,PCID2,LCMT1,MAD2L1,ZW10,CTNNB1,HDAC8,ATRX,TNKS,KLHL22,WAPAL,H2AFY,CDC27,PSMG2,FBXO5,DYNC1LI1,ANAPC10,RB1,ZNF207,BUB3,SFPQ,NSMCE2,CTCF,GOLGA2,BUB1,BECN1,CDC6,CENPE,APC,MAD2L2,CDC23,CENPF,CDCA5,GORASP1,CDC26,FAM178A,TTK,PTEN,CSNK2A2,CCNB1,CUL3,BUB1B,DLGAP5,PLK1,CSNK2A1,ESPL1,DUSP1,PTTG1,UBE2C,ANAPC11
GO_PROTEIN_REFOLDING	-0.6829	-1.9976	0	0.152685	20	18	HSPA2,HSP90AA1,BAG1,ST13,FKBP1A,DNAJA2,FKBP1B,PTGES3,B2M,DNAJC7,DNAJB1,DNAJB2,HSPA8,DNAJA4,HSPD1,HSPA6,HSPA1A,HSPA1B
GO_MULTICELLULAR_ORGANISM_GROWTH	-0.31502	-1.28227	0.12	0.152814	76	65	SLITRK6,XPA,APBA2,FGFR2,CTC1,APBA1,TENC1,ERCC2,ETNK2,KDM6A,TARBP2,PKDCC,KAT2A,RMI1,BRCA2,ERCC1,PALB2,ARID5B,WDR48,RBBP6,ERCC6,HHEX,TBL1XR1,SPTBN2,PLEKHA1,ATRX,HEG1,XRCC2,WDTC1,CCM2,DUOX2,MTOR,ADD1,GIGYF2,FKBP8,KLF2,TNKS2,PTPN11,RARG,PPP1R13L,GRHL2,CDC42,SOS1,PDE4D,TMED2,GPD2,ANKRD11,SP2,STIL,RARA,WWTR1,PLAG1,CDKN1C,HOXA5,RC3H2,SLC25A25,DHCR7,NDUFS6,RARB,FLVCR1,ZFP36L1,STK40,ATF5,CLIC4,GNAS
GO_ENDOPLASMIC_RETICULUM_TO_CYTOSOL_TRANSPORT	-0.445752	-1.28181	0.1875	0.15321	23	16	HM13,NOL3,TMEM129,FAF2,UFD1L,SYVN1,FKBP1B,DERL2,HSP90B1,AUP1,NPLOC4,DERL1,SEL1L,SEC61B,VCP,HERPUD1
GO_REGULATION_OF_HEMATOPOIETIC_PROGENITOR_CELL_DIFFERENTIATION	-0.357539	-1.28139	0.242424	0.153439	41	32	THPO,L3MBTL1,GATA2,PDCD2,HIST1H4I,HIST1H4J,ZNF16,HIST4H4,HIST1H4A,HIST1H4K,KDM1A,HIST1H4B,HIST1H4C,HIST1H4D,PRMT1,GABPA,HIST1H4L,HIST1H4E,HIST1H4H,EIF2AK2,CIB1,NFE2L2,SOS1,FLCN,FNIP1,NOTCH1,TESC,N4BP2L2,HMGB2,ZBTB1,HES1,FOXC1
GO_SMOOTHENED_SIGNALING_PATHWAY	0.514242	1.73373	0	0.154094	72	57	C21orf2,BMP4,KIAA0586,IFT172,DISP2,C6orf170,TTC26,GPC2,EVC,IFT27,TMEM231,DZIP1,B9D1,WNT10B,IFT80,DISP1,CC2D2A,IFT57,WDR19,TMEM17,BOC,STK36,TGFBR2,GLI3,GLI2,TTC21B,HIPK2,IFT52,HSPB11,DYRK2,TTBK2,IFT46,IFT122,CDON,TCTN2,TCTN3,SEPT2,ARL3,SUFU,BBS7,ARL13B,PTCH1,SSNA1,TROVE2,WDPCP,FKBP8,NDST1,MAP3K10,IFT20,TULP3,STIL,GLI1,NSDHL,NKX6-1,PDX1,HIPK1,HES1
GO_REGULATION_OF_RELEASE_OF_SEQUESTERED_CALCIUM_ION_INTO_CYTOSOL_BY_SARCOPLASMIC_RETICULUM	0.679219	1.7415	0	0.157431	25	16	ATP1A2,GSTM2,ANK2,CLIC2,AKAP6,HRC,SRI,CALM1,GSTO1,CALM2,ASPH,CAMK2D,CALM3,FKBP1B,PRKACA,PDE4D
GO_OSSIFICATION	-0.273259	-1.27605	0.0625	0.157796	251	180	BCL2,FAT4,SLC26A2,FGF9,CTGF,RUNX1,BMP4,NOG,THRA,DLX5,ALOX15,GJA1,TNFRSF11A,COL5A2,RUNX2,BMP8B,AXIN2,CTHRC1,CYP27B1,FGFR2,TGFB3,CHRD,STC1,IFT80,ERCC2,COL13A1,COL1A1,PPARGC1B,CYR61,DHX36,GTPBP4,GLI2,FZD1,BMP7,PKDCC,HDAC4,MRC2,LEF1,MYBBP1A,ATP6V0A4,KAZALD1,WWOX,THBS3,WNT11,KLF10,SNAI2,DHX9,SYNCRIP,RASSF2,MEN1,HSPE1,PEX7,IGFBP5,EPHA2,PTHLH,TGFB1,HNRNPU,RSL1D1,PHB,HSD17B4,MMP13,PSMC2,NAB1,SMAD1,UFL1,G…
GO_NEGATIVE_REGULATION_OF_PROTEIN_SERINE_THREONINE_KINASE_ACTIVITY	-0.281027	-1.27564	0.05	0.158173	126	107	DUSP19,BMP4,WNK1,DUSP4,PKIG,RGS2,TP73,PYCARD,HYAL2,DUSP6,BMP7,PKIA,MAPK7,CDK5RAP3,HEXIM2,DUSP9,PRKAG2,GBA,DUSP2,MEN1,PTPN6,IRAK3,SMPD1,GPS1,INCA1,RGS14,GPS2,PRKAR2A,MAPK8IP1,PTPRJ,IL1B,PKIB,CHORDC1,CBLC,HHEX,SPRED1,SORL1,KAT2B,LYN,ZNF675,SPRY2,PRKAR2B,CAV1,PPP2CA,TFAP4,LRP5,PDCD4,PAQR3,DUSP14,H2AFY,LATS2,PRKCD,ANAPC10,HEXIM1,NF1,PTPN1,DNAJA1,PTPN22,FBXO31,MBIP,DUSP18,YWHAG,CIB1,STK38,SPRED2,PRKAR…
GO_SIGNAL_TRANSDUCTION_BY_PROTEIN_PHOSPHORYLATION	-0.243086	-1.27552	0	0.158202	404	314	RASGEF1A,ARHGEF6,IL31RA,MAP2K6,MYC,FGF20,SPTB,FGF9,TGFB2,SPTBN5,RASA3,IL17RD,MAP4K1,DUSP4,STK10,MAPK15,MARK3,SHC3,PTGER4,FGFR2,MAP3K7,SYNGAP1,KSR1,NOD1,MAP4K2,MAP3K12,IRS1,KBTBD7,PSMB9,DUSP6,KCNH3,CTSH,FGF3,PPM1L,TNFRSF19,MAP3K6,TGFBR2,MAPK12,KITLG,PSMD5,EGF,MAPK11,DBNL,JAK2,PSMD4,MAPK7,FGF19,NEK1,ACVR2A,GRIN2C,DUSP9,IRS2,ERBB2,NRG2,RASAL1,BMPR1B,PTPLAD1,RAPGEF2,MAP4K5,OXSR1,BTC,NCAM1,TYRO3,MAP4K…
GO_G1_DNA_DAMAGE_CHECKPOINT	-0.324499	-1.27467	0.0769231	0.15892	73	67	CCND1,PLK2,TP73,RPA2,ATM,RBL2,CRADD,MDM4,CNOT10,PRKDC,PCNA,PPP2R5C,TFDP2,SOX4,MUC1,PIDD,CNOT8,TP53,TFDP1,BAX,CHEK2,PRMT1,CARM1,RFWD3,CENPJ,CNOT2,C2orf29,UBB,PCBP4,RPS27A,CNOT7,E2F1,CASP2,PLK3,MDM2,GIGYF2,FBXO31,TRIAP1,WAC,E2F4,CNOT4,CDK1,CDK2,NPM1,UBA52,GADD45A,RBM38,CNOT6,CDKN1B,PML,CDC25C,CNOT1,CNOT3,CCNB1,TNKS1BP1,CNOT6L,PLAGL1,SFN,BTG2,EP300,ZNF385A,ARID3A,GTSE1,E2F7,RPS27L,CDKN1A,AURKA
GO_MEMBRANE_INVAGINATION	-0.370153	-1.27454	0.121212	0.159081	48	21	THBS1,ATG9B,ATG7,VAMP7,CHMP4A,FCHO2,CHMP2A,FNBP1L,HGS,MYH9,DOCK1,RAC1,GSN,BECN1,MFGE8,GULP1,SNX3,SMURF1,ABCA1,ATG9A,XKR8
GO_REGULATION_OF_CYSTEINE_TYPE_ENDOPEPTIDASE_ACTIVITY_INVOLVED_IN_APOPTOTIC_SIGNALING_PATHWAY	-0.387649	-1.27428	0.179487	0.159156	22	21	CASP8,HTRA2,JAK2,NLE1,FADD,TRAF2,LGALS9,TRADD,BAX,TFAP4,PIH1D1,RIPK1,FAS,GSN,SMAD3,PARK7,TNFSF10,TNFRSF10A,TNFRSF10B,PLAUR,MMP9
GO_REGULATION_OF_STEROID_METABOLIC_PROCESS	-0.361922	-1.27434	0.115385	0.159199	74	48	EPHX2,ERLIN2,ARV1,DGAT2,CYP27B1,PRKAA1,WNT4,STUB1,PPARGC1A,FGF19,DDX20,GFI1,ABCG1,SNAI2,SCP2,SCAP,IL1B,LAMTOR1,SREBF1,POR,SF1,STAT5B,LMF1,FGFR4,TSPO,PANK2,ERLIN1,INSIG2,BMP2,PROX1,SEC14L2,LDLRAP1,SIRT1,SOD1,REST,VDR,ACADVL,NR1D1,DHCR7,NFKB1,ATP1A1,APOC1,SNAI1,INSIG1,GAL,AKR1C3,APOE,TNF
GO_REGULATION_OF_ADHERENS_JUNCTION_ORGANIZATION	-0.342026	-1.27405	0.108108	0.159256	50	39	EPHA3,THBS1,WNT4,PHLDB2,CLASP1,PTPRJ,MACF1,SLK,CLASP2,DAPK3,EFNA5,ROCK2,PPM1F,PTPN23,ITGB1BP1,RDX,BCAS3,CORO1C,WDPCP,RAC1,EPB49,RCC2,PTK2,SMAD3,VEGFA,LIMS1,ROCK1,TSC1,FMN1,S100A10,RHOD,PTEN,SDC4,SRC,LDB1,MMP14,EPB41L5,SLC9A1,DLC1
GO_CELLULAR_RESPONSE_TO_AMINO_ACID_STARVATION	-0.385575	-1.27387	0.125	0.159363	25	23	IMPACT,UCP2,NPRL2,NPRL3,EIF2AK4,SEH1L,EIF2S1,RRAGA,MIOS,DEPDC5,WDR59,GCN1L1,RRAGB,EIF2AK2,WDR24,RRAGC,ATF4,ATF3,DAP,EIF2AK3,SLC38A2,RNF152,CDKN1A
GO_CELLULAR_RESPONSE_TO_INTERLEUKIN_6	-0.430402	-1.27364	0.206897	0.15956	22	17	IL6,SMAD4,PPARGC1A,CTR9,PHB,ENTPD2,SBNO2,FER,STAT3,SELPLG,IL6R,IL6ST,RELA,GAB1,NFKB1,ST3GAL6,CCL2
GO_POSITIVE_REGULATION_OF_RECEPTOR_INTERNALIZATION	-0.457368	-1.27143	0.16129	0.161592	24	15	ARRB2,SYNJ2BP,PLCG2,PICK1,TBC1D5,MAGI2,SYK,AHI1,ARRB1,ATAD1,VEGFA,CD63,PCSK9,SCYL2,ANGPT1
GO_CIRCADIAN_RHYTHM	-0.303446	-1.27126	0.117647	0.161753	137	95	BHLHE41,TNFRSF11A,ID2,ADK,TH,RBM4B,PER3,PPARGC1A,ATP7B,MYBBP1A,HNRNPD,CREM,AHR,KLF10,CSNK1D,SYNCRIP,TYMS,TIMELESS,PRMT5,HDAC2,CDK4,TP53,ID1,CLOCK,JUN,HNRNPU,C1orf51,RAI1,NAGLU,PPP1CB,NGFR,CPT1A,HNRNPR,HEBP1,SRD5A1,SETX,HDAC1,SREBF1,MLL,USP2,RORB,ID4,ID3,KDM5A,EGR3,LGR4,PRKCDBP,OGT,PPP1CA,DBP,ZFHX3,CCRN4L,MTA1,NPAS2,NRIP1,CRY2,PROX1,FAS,PER2,CSNK1E,NAMPT,NONO,GSK3B,NCOR1,SIRT1,HDAC3,THRAP3,TOP1,PP…
GO_GROWTH	-0.259795	-1.27081	0	0.162182	410	293	SOX15,BCL2,PRLR,SALL4,ITGB3,PRMT6,SLITRK6,IL6,NDNF,TGFB2,BMP4,GATA3,EMP3,OPA3,GJA1,INHBB,ENTPD5,XPA,IMPACT,BMP8B,NDRG4,GDF9,EVC,APBA2,FGFR2,SMAD4,CTC1,APBA1,LRP4,FLRT3,TGFB3,ZNF259,TENC1,WNT10B,RAD51B,STC1,ERCC2,ETNK2,KDM6A,TARBP2,NOP58,SPG11,TGFBR2,EIF2AK4,GLI3,NBN,GLI2,NRP1,PPP3CB,NRP2,BMP7,WNT7B,PKDCC,INHBA,MAP1B,ENO3,PLAU,GINS4,SEMA3A,CDK5,COL27A1,PRPF19,THBS3,DGKD,WNT11,ATAD3A,XRN2,BMPR1B,KA…
GO_REGULATION_OF_LEUKOCYTE_MEDIATED_IMMUNITY	-0.268896	-1.26924	0.0526316	0.16356	156	99	CD226,P2RX7,IL12A,C12orf4,SUSD4,GATA3,CD40,UNG,MAP3K7,IL23A,WAS,RIPK3,STX7,TNFSF13,ARRB2,PPP3CB,IL4R,ZP3,C4BPB,NDFIP1,C10orf54,CADM1,TLR3,THOC1,ABR,PTPN6,RASGRP1,FADD,TRAF2,SNX4,FOXJ1,RAC2,HFE,TGFB1,EXOSC3,BCR,LGALS9,RABGEF1,IL1B,STAT6,VAMP7,TLR4,MSH6,LYN,PRKCZ,PAXIP1,SERPINB9,STX4,STAT5B,C3,LAMP1,BST2,PVR,VAMP3,SYK,FER,IL7R,UNC13D,GAB2,SNX6,TRPM4,APLF,TRAF6,SUPT6H,ADORA2B,PDPK1,HPX,HLA-A,B2M,VAM…
GO_POSITIVE_REGULATION_OF_CELL_CYCLE_PROCESS	-0.256191	-1.26803	0	0.164576	247	204	SOX15,TERF1,CCND1,FAP,CTGF,KIAA1383,PLK2,PBX1,SMARCD3,STOX1,CDC7,ID2,WNT10B,TP73,RAD51B,OR2A4,PKD2,ATM,RBL2,WNT4,EGF,RANBP1,APEX1,CRADD,BRCA1,LEF1,MDM4,MYBBP1A,CNOT10,ANKRD32,NUDT16,RAB11A,MSX1,GEN1,PCNA,PPP2R5C,BTC,TFDP2,SOX4,RAD51C,MUC1,TPR,CENPV,MTBP,XRCC3,CDC45,CUL4A,E2F8,PIDD,CDK4,CNOT8,ZNF16,ANXA1,TP53,RAB1A,TGFB1,SMC5,PLCB1,EDN1,TFDP1,LSM11,IL1B,STXBP4,UBE2E2,VPS4B,WIZ,PCID2,BAX,CSPP1,MAD2…
GO_COPPER_ION_HOMEOSTASIS	-0.443953	-1.2683	0.205128	0.16458	16	15	SCO1,SCO2,COMMD1,ATP7B,ATP7A,CUTC,SLC31A2,CCDC22,ATOX1,APP,XIAP,ARF1,SLC31A1,PRNP,MT2A
GO_POSITIVE_REGULATION_OF_CYTOKINESIS	-0.387401	-1.26819	0.142857	0.164587	36	24	KIAA1383,OR2A4,CENPV,CSPP1,PKN2,KIF20B,SPAST,KIF3B,SVIL,RHOA,PKP4,ECT2,KIF14,CDC25B,CDC6,KIF23,GIPC1,CDC42,RACGAP1,CUL3,PRKCE,AURKB,AURKC,CIT
GO_REGULATION_OF_HORMONE_SECRETION	-0.249685	-1.26782	0	0.164637	262	159	IL6,GPER,KISS1R,GJA1,INHBB,UCP2,GDF9,PTGER4,SMAD4,C1QTNF1,GIPR,P2RY1,TMEM27,IRS1,ADRA2B,HMGN3,BRSK2,ILDR1,PPP3CA,MIDN,HADH,PLA2G6,MARCKS,SYTL4,PPP3CB,INHBA,JAK2,PFKM,ICA1,NNAT,SCG5,RAB11FIP3,HNF4A,IRS2,RAPGEF3,PASK,KCNJ11,SLC24A6,SOX4,SRI,TIAM1,INHA,OXCT1,SYT7,SNX4,ITPR1,ANXA1,TCF7L2,HFE,PFKL,VSNL1,CLOCK,AACS,EDN1,NMU,IL1B,STXBP4,PAX8,PDE4C,RASL10B,CRHR1,CDK16,VAMP7,CPT1A,GLUL,ARL2BP,ITPR2,KCNS3,…
GO_NEGATIVE_REGULATION_OF_CHROMOSOME_SEGREGATION	-0.381293	-1.26661	0.181818	0.165476	28	24	TERF1,ATM,TPR,MAD1L1,MAD2L1,ZW10,ATRX,TNKS,KLHL22,WAPAL,PSMG2,ZNF207,BUB3,BUB1,APC,MAD2L2,CENPF,TTK,CSNK2A2,BUB1B,PLK1,CSNK2A1,ESPL1,PTTG1
GO_AORTA_DEVELOPMENT	-0.36633	-1.26577	0.15	0.166048	41	33	MYH10,PKD2,NPRL3,SNX17,LTBP1,SMAD6,SOX4,LOXL1,ADAMTS6,LRP1,SUFU,TBX2,SIX1,HEY1,AP2B1,TAB1,MYLK,PROX1,SEC24B,DCTN5,DLL4,JAG1,PLXND1,NDST1,PRDM1,RBPJ,EYA1,HEY2,SRF,DNM2,LOX,HES1,PDGFRB
GO_RESPONSE_TO_METAL_ION	-0.239757	-1.26559	0	0.166072	333	227	BCL2,CCND1,IL6,P2RX7,SLC6A3,TRPC1,KHK,ABCG2,ALOX15,RASGRP2,ZNF658,SLC30A3,CASP8,ALS2CR8,GPAM,ID2,HMBS,EEF2K,GIPR,CPS1,THBS1,QDPR,FUS,KCNMB4,SLC25A12,FECH,TH,BDH1,PPP3CA,FXN,CYB5A,DNMT3A,CAPN3,OGG1,D2HGDH,CACNA1H,PPARGC1A,ALAD,PLA2G4A,LEF1,ATP7B,HSD17B1,UROD,GSS,DNMT1,MAOB,HNRNPD,ATP7A,SLC40A1,PCNA,NEDD4L,EIF2S1,ACO1,TXNIP,XRCC4,NFATC4,MT1F,SLC25A13,CPNE3,SORD,CDK4,MT1E,CD14,SDC1,ATF1,HFE,PDCD6,SL…
GO_ENDOTHELIAL_CELL_DIFFERENTIATION	-0.312735	-1.26521	0.115385	0.166322	72	58	PTPRS,SMAD4,EZR,STC1,ENG,ARHGEF26,NRP1,WNT7B,RAPGEF3,LAMA5,RAPGEF2,TJP1,VEZF1,MET,RAB1A,ID1,NRG1,ACVR2B,CTNNB1,RAP2B,PTN,HEY1,HEG1,RAP1B,GSTM3,CCM2,RDX,MLLT4,PDE2A,PROX1,RAPGEF6,BMPR2,EDF1,MYADM,JAG1,GPX1,COL18A1,KDM6B,MARVELD2,RAP1A,PDE4D,HOXB5,F11R,RBPJ,TJP2,BMPER,PLOD3,F2RL1,ACVR1,RAP2C,RAB1B,MSN,HEY2,NOTCH1,NR2F2,ICAM1,CLIC4,S1PR1
GO_REGULATION_OF_CELL_JUNCTION_ASSEMBLY	-0.319732	-1.26499	0.08	0.166346	68	54	GJA1,EPHA3,THBS1,MYO1C,WNT4,PKP2,PHLDB2,RAPGEF2,PRKCH,SNAI2,CLASP1,ACE,ACE2,PTPRJ,MACF1,SLK,CLASP2,DAPK3,EFNA5,FLOT1,CAV1,ROCK2,RAP1B,PPM1F,ITGB1BP1,IKBKB,BCAS3,CORO1C,WDPCP,RAC1,EPB49,RCC2,PTK2,SMAD3,PRKACA,VEGFA,LIMS1,ROCK1,TSC1,FMN1,S100A10,RHOD,RAP1A,PTEN,SDC4,SRC,LDB1,MMP14,FZD5,EPB41L5,SLC9A1,DLC1,SNAI1,TNF
GO_NEGATIVE_REGULATION_OF_CARBOHYDRATE_METABOLIC_PROCESS	-0.339719	-1.26356	0.117647	0.167594	53	34	IL6,MIDN,TINF2,HDAC4,COX11,PPARGC1A,ENPP1,PASK,RANBP2,TGFB1,MST1,PGP,SIK1,PARK2,ACTN3,FAM132A,CLK2,STAT3,C12orf5,CLTC,INPP5K,GSK3B,C1QTNF3,TMEM59,SIRT6,AP2A1,PPARA,GSK3A,GFPT1,DDIT4,LEPR,GRB10,ACER2,FOXA2
GO_REGULATION_OF_NEURON_APOPTOTIC_PROCESS	-0.27655	-1.26321	0.0625	0.167796	192	137	BCL2,F2R,PRKCG,NES,NDNF,TGFB2,AXL,GATA3,GRIK5,SYNGAP1,TGFB3,ZNF259,TP73,MAP3K12,NRBP2,FAM134B,ATM,SIGMAR1,CORO1A,NAE1,MSH2,NRP1,JAK2,HDAC4,PPARGC1A,HIPK2,CDK5,EPOR,AGAP2,TYRO3,PRDX2,AIFM1,PIN1,STXBP1,ILK,TP53,JUN,PTK2B,NQO1,RASA1,NGFR,FBXW7,MCL1,BAX,BCL2L1,CLN3,LRP1,G6PD,PARK2,CTNNB1,GPI,SIX1,EPHA7,XRCC2,HIF1A,VEGFB,PPT1,ATF2,KRAS,ITGA1,LIG4,SET,NELF,MDK,STAMBP,NF1,EGLN3,CASP2,PAWR,PIK3CA,DNAJC5,…
GO_ADAPTIVE_IMMUNE_RESPONSE	-0.262139	-1.26257	0.04	0.168277	288	133	IL31RA,CD8A,SERPING1,IL6,TNFRSF21,CAMK4,SUSD4,GATA3,LILRB3,C5,EXO1,TNFRSF11A,RNF125,IFNE,VTCN1,RAET1E,PIK3CD,C1RL,C2,IL18R1,CTSH,SEMA4A,EIF2AK4,NBN,MSH2,MLH1,IL4R,ZP3,DBNL,JAK2,C4BPB,LEF1,CTSL1,CADM1,EFCAB4B,BTN3A1,CD46,POU2F2,LIME1,ANXA1,ERCC1,TGFB1,LAT,EXOSC3,SLAMF7,ERAP1,C1R,CTSC,UNC93B1,ICOSLG,PTK2B,STAT6,TXK,CSK,C1S,TLR4,KDM5D,MSH6,CD86,C1QBP,CFI,DCLRE1C,GNL1,RNF8,ERAP2,LYN,TEC,C4B,CTSS,EBI3…
GO_RECEPTOR_INTERNALIZATION	-0.35927	-1.26193	0.108108	0.168852	50	29	DNM1,GTF2H2,EZR,ARRB2,LMBRD1,RAB31,SNX1,PICALM,GHR,CAV1,NEDD4,SYK,ITGB2,ITGB1,CD9,IL8,CLTC,LDLRAP1,ARRB1,CD81,ADRBK2,RAB5A,GRB2,SCYL2,ADRBK1,DNM2,ADM,RAMP1,CALCRL
GO_NADH_METABOLIC_PROCESS	-0.376147	-1.26169	0.212121	0.169191	35	26	ENO3,PFKM,DLST,PFKL,MDH1,GPD1L,PFKFB4,PFKP,GPI,IDH3G,TPI1,OGDH,ALDOA,MDH2,PGK1,ENO1,GAPDH,PFKFB2,HK1,ENO2,IDH3B,ALDOC,PGAM1,HK2,VCP,PFKFB3
GO_REGULATION_OF_PEPTIDYL_THREONINE_PHOSPHORYLATION	-0.35193	-1.26071	0.0857143	0.169943	37	32	STOX1,BMP7,EGF,CHI3L1,PRKAG2,TGFB1,KIAA1199,UBE2K,MAPK1,SPRED1,CALM1,SPRY2,TRPC6,CALM2,OGT,WNK3,CALM3,EPB49,SMAD7,PARD3,SPRED2,INPP5K,AXIN1,GSK3B,CAB39,SIRT2,RIPK2,PLK1,DDIT4,PPP1R15A,SPHK1,TRIM6
GO_NEGATIVE_REGULATION_OF_CYTOKINE_SECRETION	-0.376343	-1.26088	0.178571	0.169992	46	25	BANK1,IL6,TNFRSF21,PTGER4,EZR,ANXA4,TRIM27,SRGN,ANXA1,RABGEF1,IL36RN,LGR4,BTN2A2,GAS6,PTPN22,GBP1,C1QTNF3,FN1,PML,F2RL1,TNFRSF9,ZC3H12A,CX3CL1,ANGPT1,TNF
GO_CYTOPLASMIC_TRANSLATION	-0.351502	-1.26063	0.0689655	0.169996	41	39	EIF3B,MRTO4,CDC123,SSB,RPL7L1,DENR,EIF3M,EIF3J,RPL31,MRPL2,MCTS1,RPL22L1,FTSJ1,EIF3D,RPL35A,PTBP1,RPL9,RPL6,RPL26L1,RPL7,RPL36,EIF3F,RPLP0,EIF4H,RPL15,EIF3A,RPLP1,RPL8,GSPT1,RPL36A,EIF2D,EIF4B,PCBP2,RPL29,RPL22,RPL26,RPLP2,RBM4,EIF4EBP1
GO_NUCLEAR_TRANSCRIBED_MRNA_CATABOLIC_PROCESS_NONSENSE_MEDIATED_DECAY	-0.45317	-1.99455	0	0.170302	118	114	RPSA,RPL3L,NCBP1,RPL23A,UPF3A,RPL17,CTIF,PARN,SMG8,RPS29,RPL31,MAGOHB,MAGOH,RPS14,NCBP2,DCP1B,RNPS1,RPL23,RPS7,PPP2CA,RPL34,EIF4G1,RPL14,RPL35A,RPS15A,SMG5,EIF3E,EIF4A3,UPF2,RPL9,RPS27A,RPS26,RPS6,RPL24,RPL6,CASC3,RPL5,UPF3B,PPP2R2A,RPL26L1,RPS28,RPS20,RPL7,SMG1,RPL36,EXOSC10,SMG7,RPS21,RBM8A,RPL39,PABPC1,RPLP0,SMG9,RPS23,RPL12,RPS5,RPS4X,RPL27A,RPL15,RPS3A,SMG6,RPL3,RPS27,UPF1,RPL28,RPS13,RPL38,…
GO_NEGATIVE_REGULATION_OF_CELL_CYCLE_G1_S_PHASE_TRANSITION	-0.276094	-1.26019	0.136364	0.170317	98	88	BCL2,CCND1,PLK2,TP73,PKD2,RPA2,CTDSPL,ATM,RBL2,SLFN11,CRADD,MDM4,CNOT10,PRKDC,BRD7,PCNA,PPP2R5C,MYO16,TFDP2,SOX4,MUC1,MEN1,PRMT2,PHF17,PIDD,CNOT8,TP53,CDC73,TFDP1,SMARCA4,BAX,ZNF655,KANK2,CHEK2,PRMT1,CTDSP1,CARM1,RFWD3,CENPJ,CNOT2,C2orf29,UBB,PCBP4,RPS27A,RB1,CNOT7,E2F1,CASP2,PLK3,MDM2,GIGYF2,FBXO31,TRIAP1,E2F4,CNOT4,CDK1,CDK2,NPM1,UBA52,GADD45A,RBM38,CNOT6,CDKN1B,PML,CDC25C,EZH2,PTEN,CNOT1,CNOT3…
GO_MESONEPHRIC_TUBULE_MORPHOGENESIS	0.556722	1.70214	0	0.17102	53	36	BCL2,FAT4,MYC,ADAMTS16,BMP4,GATA3,NOG,PBX1,PGF,SMAD4,PKD2,WNT4,GLI3,CTNNBIP1,WNT11,LAMA5,ILK,WNT6,PAX8,CTNNB1,SIX1,DLG1,FOXD1,PTCH1,NPNT,GZF1,BMP2,FGF2,OSR1,TACSTD2,KIF26B,FMN1,HNF1B,EYA1,HES1,SOX9
GO_REGULATION_OF_ADENYLATE_CYCLASE_ACTIVITY	-0.387402	-1.25928	0.09375	0.171032	70	32	GPER,GIPR,PALM,ADCY3,LTB4R2,P2RY11,GNAL,GNAI3,CRHR1,CAP1,GNAI2,CALM1,TIMP2,PRKCA,EDNRA,EDNRB,CALM2,CALM3,NF1,ADRB1,ADORA2B,ADCY7,RAF1,WFS1,ADCY9,ADCY6,CAP2,GPR87,ACR,ADRB2,ADORA2A,GNAS
GO_MONOCARBOXYLIC_ACID_TRANSPORT	-0.311453	-1.25913	0.0833333	0.171121	124	80	LCN12,SLC16A6,SLC27A5,SLC27A2,KISS1R,SLC16A14,ABCC4,SLC16A9,SLC16A2,ACACB,APBA1,SLC16A5,SLCO1B1,SLC27A4,SLCO1B3,EMB,SLC16A8,PNPLA8,ABCD3,PLA2G4A,PLA2G4F,SLC26A6,SLC16A13,PRKAG2,SLC25A17,ACSL3,CROT,ABCD1,SLC22A4,ACACA,ABCC3,ACE,CPT2,ANXA1,SLC27A1,SLC25A20,SLC9A3R1,CPT1A,CPT1B,SLC22A5,SLCO3A1,PLA2G1B,NMB,ATP8B1,PDZK1,NCOA1,PRKAA2,GOT2,SLC5A12,NF1,SLC16A4,PLIN2,SLC16A1,BSG,RXRA,PRKAB2,NCOA2,PPARG,SL…
GO_NEGATIVE_REGULATION_OF_CYSTEINE_TYPE_ENDOPEPTIDASE_ACTIVITY	-0.48484	-1.98039	0	0.171281	88	69	IL6,CASP8,THBS1,ARRB2,LEF1,NLE1,MICAL1,NGFRAP1,MAP2K5,NOL3,DNAJA3,NGFR,AKT2,PRDX3,PCID2,HTT,AKT1,BIRC3,POR,GPI,VIL1,PAK2,IFI6,SERPINB9,IGBP1,YWHAE,PIH1D1,IFI16,SH3RF1,GAS6,RNF34,MDM2,PRDX5,TRIAP1,ARRB1,RPS6KA3,XIAP,PARK7,RAF1,GPX1,RPS6KA1,TNFAIP8,VEGFA,USP47,KLF4,CD44,FNIP1,BIRC2,BCL2L12,SRC,SFN,ARL6IP1,WNT9A,EP300,LAMP3,DHCR24,DNAJB6,RFFL,CSNK2A1,MKL1,HERPUD1,BIRC5,DDX3X,PLAUR,CDKN2D,SIAH2,AQP1,…
GO_AMINO_ACID_TRANSPORT	-0.332513	-1.25849	0.0952381	0.171868	124	77	SLC46A1,SLC7A2,SLC19A1,SLC1A1,SLC36A4,BZRAP1,RIMS1,SLC25A15,CTNS,APBA1,SLC25A12,NTSR1,SLC16A10,SLC43A2,GLS2,XK,SLC43A1,SLC38A6,RAB3A,SLC38A10,PEX3,SLC38A4,SLC7A6,SLC25A13,STXBP1,SH3BP4,ACE2,SLC25A32,UNC13B,PRAF2,SLC38A9,CLN3,SLC17A7,PPFIA4,SNAP25,SLC7A5P2,SLC7A11,SLC6A8,SLC38A7,NF1,SERINC1,SERINC2,SLC36A1,SLC7A7,NFKBIE,SERINC3,SLC7A5P1,PPFIA3,PSEN1,VAMP2,SLC1A5,GIPC1,SLC25A22,CLN8,PPFIA1,SLC17A5,…
GO_NEGATIVE_REGULATION_OF_TUMOR_NECROSIS_FACTOR_SUPERFAMILY_CYTOKINE_PRODUCTION	-0.400775	-1.25829	0.114286	0.172011	44	22	AXL,PTGER4,ARRB2,TRIM27,IRAK3,LGALS9,GPNMB,TLR4,TSPO,HSF1,GAS6,MC1R,PTPN22,NFKBIL1,GSTP1,CD274,RARA,BCL3,TNFAIP3,ERRFI1,ZC3H12A,ACP5
GO_MAINTENANCE_OF_LOCATION	-0.285562	-1.25823	0	0.172064	138	110	THRA,GRIK5,SPAG4,DGAT2,VPS13D,DZIP1,EZR,PKD2,TBCCD1,BBS4,TMSB4Y,LTBP1,VPS13A,TLN2,ATP7B,ENPP1,SRGN,CREB3,VPS13C,PDIA2,C2orf43,B4GALNT1,SRI,TLN1,GM2A,TONSL,SYNE1,KDELR3,IL1B,FAF1,SYNE2,YWHAB,GPAA1,CCDC22,DGAT1,ARL2BP,GOPC,GAA,SLC17A7,SORL1,SUFU,AKT1,SLC30A7,FITM2,EPB41L3,TWF2,BSCL2,STAT5B,CAV1,ARHGAP21,ARL2,OS9,CALR,JUP,SOAT1,TSPO,PDIA3,MDFI,TOPORS,NRIP1,DBN1,GOLPH3,DAG1,KDELR2,GSN,FLNB,GPSM2,KEAP…
GO_NEGATIVE_REGULATION_OF_ERBB_SIGNALING_PATHWAY	-0.353496	-1.25791	0.135135	0.172295	44	40	CLTA,STAM2,ZFYVE28,EGF,PTPRJ,AP2A2,CBLC,EGFR,SPRY2,SOCS4,EPN1,ARHGEF7,HGS,AP2B1,UBB,ITGA1,AP2M1,EPS15,RPS27A,AP2S1,SNX6,STAM,RNF115,GPRC5A,RAB7A,LGMN,PSEN1,ZGPAT,UBA52,PTPN2,CDC42,EPS15L1,RNF126,DAB2IP,GRB2,AP2A1,CBL,SH3KBP1,ERRFI1,SOCS5
GO_POSITIVE_REGULATION_OF_VIRAL_GENOME_REPLICATION	-0.391011	-1.25748	0.233333	0.172547	30	27	YTHDC2,TARBP2,VAPA,IFIT1,PTPLAD1,PKN2,ADAR,PPID,ADARB1,LARP1,DDB1,STOM,SRPK1,TOP2A,PPIA,SRPK2,PPIB,PABPC1,VAPB,RAD23A,CCL5,TRIM38,TBC1D20,NOTCH1,PPIH,DDX3X,STAU1
GO_CIRCULATORY_SYSTEM_PROCESS	-0.257281	-1.25683	0	0.173134	366	204	ATP1A2,PDE3A,CHRM3,MAP2K6,F2R,SERPING1,ADAMTS16,TBXA2R,GPER,HTR1D,WNK1,CACNA2D1,GJA1,ANK2,EPHX2,NUP155,ID2,GNB3,RGS2,CPS1,P2RY1,DOCK5,PTPRM,VEGFC,TPM1,NOS3,KCNMB4,ADRA2B,NTSR1,ENG,NFE2,ALOX5,PTP4A3,ACSM3,PLA2G6,PKP2,BBS4,CTNNBIP1,TAZ,UTS2R,STAT1,HSD11B2,GUCY1A3,CYP4F12,ABR,NEDD4L,AMOT,KCNK6,ACE,ACTA2,P2RY2,SCPEP1,PIK3C2A,ACE2,TGFB1,IMMP2L,NISCH,AGTRAP,EDN1,ERAP1,TNNC1,BCR,RNPEP,PTPRJ,DNM1L,GPD1L,…
GO_DEFENSE_RESPONSE_TO_GRAM_NEGATIVE_BACTERIUM	-0.444838	-1.25645	0.0810811	0.173543	43	19	IL6,IL23A,PYCARD,IL22RA1,TLR5,TNFRSF14,DROSHA,TLR4,TUSC2,APP,B2M,OPTN,IL6R,MR1,SERPINE1,HMGB2,ADM,NLRP10,TREM1
GO_AXON_EXTENSION	-0.393072	-1.25642	0.228571	0.17356	37	24	SPG11,NRP1,PPP3CB,NRP2,MAP1B,SEMA3A,CDK5,SEMA3F,USP9X,RAPH1,ULK2,SLIT2,MAPT,DVL1,LAMB2,PLXNB1,ITGB1,CYFIP1,SEMA7A,SLC9A6,ALCAM,ULK1,NLGN3,VCL
GO_LEUKOCYTE_ACTIVATION	-0.243076	-1.25581	0	0.174112	414	262	BCL2,PRLR,BANK1,CD8A,FOXN1,IL6,P2RX7,SLC7A2,CAMK4,AXL,GATA3,CD40,EXO1,PLCL2,RUNX2,IFNE,DHRS2,CASP8,LFNG,PTGER4,ID2,HELLS,ADA,PIK3CD,IL23A,DPP4,PYCARD,GATA2,BATF3,WAS,RIPK3,HYAL2,DOCK8,IL18R1,ATM,POLM,PPP3CA,MAFB,CORO1A,WNT4,SEMA4A,TGFBR2,EIF2AK4,GLI3,NBN,MSH2,MLH1,MERTK,PPP3CB,TCF7,HDAC4,LEF1,VPRBP,CADM1,PRKDC,TLR3,ATP7A,FZD8,EGR1,BCL11B,ADAM10,BTN3A1,POU2F2,SOX4,TYRO3,CCND3,RASGRP1,FADD,PLCG2,AN…
GO_POSITIVE_REGULATION_OF_CELL_DIVISION	-0.307429	-1.25474	0.0769231	0.175197	132	92	TERF1,FGF9,TGFB2,KIAA1383,PGF,FGFR2,TGFB3,VEGFC,OR2A4,FAM59A,FGF3,WNT4,EGF,RANBP1,ANKRD32,MSX1,BTC,CENPV,THBS4,ZNF16,RAB1A,TGFB1,SMC5,PLCB1,EDN1,IL1B,CSPP1,PKN2,TGFA,KIF20B,PHB2,SPAST,PTN,FGF5,PDGFC,KIF3B,VEGFB,LRP5,ITGB1BP1,H2AFY,FBXO5,ANAPC10,MDK,RB1,SVIL,NSMCE2,FGF2,INSR,RHOA,PKP4,MACC1,ECT2,KIF14,NUSAP1,GOLGA2,BECN1,SH2B1,CDC25B,VEGFA,CDC6,PDGFA,PHIP,KIF23,GIPC1,CDC42,MSX2,UBE2B,RACGAP1,CDCA5…
GO_NEGATIVE_REGULATION_OF_IMMUNE_SYSTEM_PROCESS	-0.238269	-1.25471	0	0.175215	372	245	IL31RA,BANK1,MYC,SERPING1,IL29,PADI2,TNFRSF21,TMEM176B,GPER,TGFB2,FCRLB,LPXN,RUNX1,SUSD4,BMP4,AXL,LILRB3,ALOX15,C5,PLCL2,VTCN1,GPAM,PTGER4,ID2,MEIS1,LY96,TGFB3,ADA,THBS1,EZR,GATA2,HLX,ATM,TARBP2,NMI,MAFB,ARRB2,GLI3,SARM1,KITLG,NLRX1,MERTK,DAK,PPP3CB,SPINK5,IL4R,INHBA,TRIM27,C4BPB,NDFIP1,HLA-DOB,HIST1H4I,C10orf54,WDR61,PRKDC,PIBF1,GLMN,TLR3,KIAA0922,IFIT1,TNFRSF14,THOC1,HLA-DOA,ABR,ERBB2,CD46,TYRO…
GO_REGULATION_OF_ASTROCYTE_DIFFERENTIATION	-0.402392	-1.25397	0.257143	0.175749	27	19	EPHA4,NOG,ID2,PRPF19,IL1B,ID4,NF1,BMP2,LIF,IL6ST,SERPINE2,MBD1,CLCF1,MYCN,MECP2,BIN1,NOTCH1,HES1,ATF5
GO_AUTOPHAGY	-0.242629	-1.25377	0	0.175926	394	329	ATG16L2,ADAMTS7,C5,NHLRC1,PNPO,ATG10,MYOM1,RGS19,REP15,HSF2BP,DZANK1,FAM176A,NTHL1,ZNF681,MAP3K12,FANCF,CD163L1,HCAR1,FAM134B,DNAAF2,FANCL,BOC,HAP1,VPS36,PRKAA1,P2RX5,STAM2,SUPT3H,USP30,CHMP6,TMEM39B,VTA1,MAP1A,PIK3C3,PPARGC1A,SNAPIN,PRKAG1,STK32A,VPS11,C9orf72,KRCC1,SLC35B3,CRNKL1,SLC25A19,PEX3,PRKAG2,SNF8,FAM131B,SNX14,FAM125A,EIF2S1,RIMS3,MTERFD1,TMEM203,ITGB4,ZKSCAN3,ATG4C,MLST8,STAT2,REEP2,S…
GO_GASTRULATION	-0.254433	-1.25282	0.0588235	0.176797	155	113	ITGB3,DKK1,BMP4,NOG,NANOG,DUSP4,ARFRP1,FGFR2,SMAD4,CHRD,ITGA7,KDM6A,PPAP2B,MEGF8,TGFBR2,SIX2,BMP7,INHBA,TBX6,LEF1,MMP15,ACVR2A,LAMB1,WNT11,DUSP2,RTF1,ITGB4,GSC,DLD,AMOT,LEO1,EPHA2,NPHP3,COL7A1,HSBP1,CDC73,LAMA3,CTR9,ELF5,WLS,RIC8A,SMAD1,HHEX,EYA2,SOX2,DVL2,SMAD2,MKKS,ACVR2B,CTNNB1,GATA6,GPI,FAM48A,EXOC4,NF2,EXT2,ITGAV,DVL1,LRP5,ITGB2,ITGB1,WNT3,HIRA,RPS6,ITGA2,ITGA3,BMPR1A,BMPR2,RNF2,COL6A1,PRKAR…
GO_LEUKOCYTE_DIFFERENTIATION	-0.25659	-1.2519	0	0.177667	292	196	BCL2,IL31RA,CD8A,FOXN1,IL6,CAMK4,BMP4,AXL,GATA3,PLCL2,TNFRSF11A,RUNX2,IFNE,DHRS2,CASP8,LFNG,PARP1,PTGER4,ID2,ADA,PIK3CD,GATA2,BATF3,RIPK3,LRRK1,IL18R1,ATM,POLM,L3MBTL3,EFNA2,MAFB,WNT4,SEMA4A,TGFBR2,GLI3,MSH2,MERTK,PPP3CB,TCF7,HDAC4,LEF1,VPRBP,SNX10,TSPAN2,PRKDC,ATP7A,FZD8,EGR1,BCL11B,JAGN1,CASP10,RRAS,POU2F2,SOX4,TYRO3,FADD,PLCG2,EPHA2,ANXA1,TGFB1,JAG2,ZFP36L2,JUN,LGALS9,PTK2B,IRF1,GLO1,STAT6,KDM…
GO_CELL_PROLIFERATION	-0.215832	-1.25136	0	0.17804	672	491	BCL2,SALL4,CSPG4,CHRM3,GPC4,ALKBH3,NDP,CCND1,FOXN1,IL6,P2RX7,NES,FAP,CTGF,BYSL,TGFB2,MTCP1,GRPR,CKLF,GNG2,RUNX1,BMP4,CD40,MYH10,DLX5,BHLHE41,ZEB1,ENTPD5,PLCL2,NANOG,MAP4K1,IFNE,THPO,AXIN2,NDRG4,FPGS,MECOM,ID2,FGFR2,SMAD4,CTC1,HELLS,SLC29A2,ZNF259,WNT10B,PAK1IP1,ADK,IL23A,STC1,ZNF503,PSMG1,ERCC2,FBXW8,ZNRF3,SH2D2A,UHRF1,DAB2,SCARB1,DOCK8,TCF19,RNF43,CYR61,EML1,DISC1,CDC16,C19orf80,PCM1,FZD3,WNT4,A…
GO_POSITIVE_REGULATION_OF_KIDNEY_DEVELOPMENT	-0.400404	-1.24971	0.166667	0.17953	41	25	MYC,BMP4,GATA3,NOG,WNT4,EGR1,TGFB1,PAX8,SOX8,SIX1,EDNRA,LGR4,FOXD1,HOXB7,LIF,VEGFA,PDGFA,C3AR1,WNT2B,PDGFB,SERPINB7,SIX4,SOX9,BASP1,PDGFRB
GO_REGULATION_OF_PROTEIN_LOCALIZATION_TO_NUCLEUS	-0.269855	-1.24937	0	0.179759	218	179	IL6,TGFB2,EDAR,BMP4,THRA,RGS19,AXIN2,PARP1,PKIG,SMAD4,TGFB3,ZNF259,C8orf4,IL23A,AKAP6,TLR2,DAB2,HYAL2,PKD2,CCT2,IL18R1,ZNF268,PPP3CA,APC2,GLI3,FZD1,PPP3CB,SEMA5A,BMP7,EGF,OGG1,HNRNPM,JAK2,PKIA,TMEM173,RGS20,BRCA1,MAPK7,CDK5RAP3,TLR3,PIK3R2,HNF4A,DYRK2,CREB3,RBPMS,SULF2,SNAI2,SRI,TPR,AKAP1,MAVS,PIN1,MBTPS1,PBLD,TONSL,CCT7,RAB23,TMEM110,TGFB1,CCT5,CCT6A,NOL3,LGALS9,IL1B,SLC9A3R1,FAF1,TERT,DMAP1,CCD…
GO_REGULATION_OF_ACTIVATED_T_CELL_PROLIFERATION	-0.408865	-1.24826	0.2	0.180767	40	22	GPAM,IL23A,PYCARD,RIPK3,FADD,LGALS9,ICOSLG,CD86,PDCD1LG2,STAT5B,IL18,BTN2A2,PRKAR1A,AGER,CD274,HMGB1,IGFBP2,CASP3,RC3H1,TNFSF9,IDO1,PRNP
GO_ERAD_PATHWAY	-0.309307	-1.24808	0	0.180909	74	69	FOXRED2,HM13,ERLIN2,BRSK2,STUB1,TMEM67,MAN1B1,SDF2L1,EDEM2,FBXO2,ATXN3,USP13,RNF121,RNF5,FBXO6,STT3B,PSMC2,PSMC3,TOR1A,EDEM3,TMEM129,JKAMP,PARK2,RNF185,UBQLN1,UBE2J2,PSMC5,FAF2,ERLEC1,UBXN4,OS9,UFD1L,SYVN1,USP19,PSMC1,ERLIN1,EDEM1,KIAA0368,CCDC47,MARCH6,PSMC4,UBE2G2,DERL2,GET4,RNF139,HSP90B1,WFS1,TRIM25,AUP1,PSMC6,UBQLN2,NPLOC4,AMFR,DERL1,BAG6,ANKZF1,UBXN8,UBE2J1,SEL1L,DNAJB2,RNF103,SEC61B,TMUB1,…
GO_MUSCLE_FIBER_DEVELOPMENT	-0.367321	-1.24793	0.114286	0.181086	47	23	PTCD2,WNT10B,PPP3CA,DNER,XK,CHRNB1,LEF1,SGCB,FLNC,CAV2,CXADR,BIN3,SEPN1,KIAA1161,GPX1,SKI,VEGFA,AFG3L2,HOMER1,MYH11,NEXN,CACNB4,TCAP
GO_MITOTIC_NUCLEAR_DIVISION	-0.243241	-1.24688	0	0.181916	361	336	CEP63,TTC28,TERF1,LRRCC1,RRS1,ARHGEF10,MIS12,KIAA1383,CHAMP1,NEK6,HAUS7,STOX1,KATNB1,RUVBL1,ANAPC5,ANAPC4,MAP9,HELLS,TIPIN,BRSK2,STRA13,ZNF268,CDC16,DCTN1,NSUN2,PDS5B,SEH1L,NEK9,ANAPC13,CHMP6,RECQL5,EPS8,MAPRE3,HAUS5,LMLN,DSCC1,TRIOBP,CLTCL1,NOLC1,NEK1,HAUS1,PIBF1,DIS3L2,EML4,CDC14A,RAB11A,CHFR,SPC25,TUBGCP5,NCAPD3,ANAPC2,BRE,DYNLT1,CDCA3,RBBP8,CETN2,TPR,CENPV,TIMELESS,CLASP1,TUBGCP6,POGZ,HAUS8,S…
GO_REGULATION_OF_EPIDERMIS_DEVELOPMENT	-0.311587	-1.24689	0.0769231	0.181916	63	47	FOXN1,MYCL1,TGFB2,BMP4,HPSE,H2AFY2,CYP27B1,SMAD4,WNT10B,PRKCH,TRIM16,SRSF6,TRADD,NAB1,CDH3,C1orf172,ROCK2,OVOL2,MYSM1,H2AFY,PTCH1,NAB2,KEAP1,AQP3,CD109,ROCK1,GRHL2,NCOA3,MSX2,MED1,EZH2,PTCH2,TMEM79,VDR,SFN,MYCN,MAFF,HEY2,KRT17,NOTCH1,PPARD,ERRFI1,MAFG,FST,HES1,GAL,TNF
GO_RESPONSE_TO_NUTRIENT	-0.261836	-1.24555	0.0666667	0.182869	191	134	CCND1,TBXA2R,ADAMTS1,DNMT3B,ABCG2,TTPA,BRIP1,ZNF354A,TPCN2,CYP27B1,HMBS,GIPR,MGMT,ADA,STC1,SUOX,COL1A1,BDH1,C2,SLC27A4,ALOX5,AGL,PDK2,TGFBR2,FZD1,DNMT3A,BMP7,OGG1,PRDM4,BRCA1,ALAD,PLA2G4A,BCHE,ALDH3A1,DNMT1,APAF1,GNPAT,ACSL3,UCP3,TYMS,OXCT1,BRCA2,ERCC1,ARSB,TGFB1,AACS,SETDB1,ATP2B1,IL1B,NQO1,PEMT,HMGCL,IL15,GNAI2,ENSA,POR,HAT1,MAPT,PTN,CAV1,SPARC,OGT,TSPO,CYP24A1,CXCL10,TXN2,NCOA1,ALDH1A2,MTOR,IT…
GO_ORGANELLE_DISASSEMBLY	-0.264844	-1.24498	0	0.183131	185	147	KIF9,ADAMTS7,C5,PNPO,MYOM1,REP15,HSF2BP,DZANK1,NTHL1,MAP3K12,FANCF,CD163L1,HCAR1,FAM134B,DNAAF2,BOC,P2RX5,SUPT3H,USP30,TMEM39B,MAP1A,PPARGC1A,STK32A,KRCC1,SLC35B3,CRNKL1,PEX3,FAM131B,EIF2S1,RIMS3,TMEM203,GFM2,ATG4C,STAT2,DENR,ATG9B,KRT15,HDAC6,ZNF593,TXLNA,ACIN1,MDH1,MTIF2,LENG9,CDC37,SNRPD1,FAM13B,HBS1L,PFKP,PLOD2,WIPI1,MCTS1,ATG2A,OBSCN,PARK2,SPAST,ATG5,SLC35C1,GMIP,TBC1D5,CAPS,MRPS10,BNIP3,MAP…
GO_NEGATIVE_REGULATION_OF_BLOOD_CIRCULATION	-0.356088	-1.24466	0.105263	0.183732	36	22	ATP1A2,F2R,DOCK5,JAK2,SRI,PDE5A,DOCK4,HIF1A,FKBP1B,ADORA1,BMPR2,APLN,PDE4D,ATP2A2,HMGCR,ADRBK1,ATP1A1,NPFF,ADM,ZC3H12A,PIK3CG,CX3CL1
GO_REGULATION_OF_PROTEIN_EXPORT_FROM_NUCLEUS	-0.323002	-1.2445	0.166667	0.183781	33	31	SP100,CDK5,RAPGEF3,SOX4,TPR,TCF7L2,TP53,IL1B,DNAJC27,XPO1,IFI27,XPO4,TXN,PTPN14,EMD,CAMK1,GAS6,MDM2,BARD1,PARK7,PTPN11,GSK3B,PRKACA,ANP32B,UHMK1,CTDSPL2,RANBP3,RANGAP1,SFN,PPM1A,GTSE1
GO_POSITIVE_REGULATION_OF_HEMOPOIESIS	-0.287821	-1.24343	0	0.184695	163	116	IL6,IL12A,RUNX1,AXL,GATA3,THPO,CASP8,ID2,CCR1,ADA,IL23A,GATA2,VNN1,PPARGC1B,HLX,TGFBR2,GLI3,GLI2,KITLG,PDCD2,CTNNBIP1,IL4R,MAPK11,INHBA,LEF1,ETS1,ACVR2A,KLF10,CD46,RASGRP1,FADD,CD83,ZNF16,ANXA1,TGFB1,ACIN1,CA2,JUN,LGALS9,IL1B,LGALS3,KDM1A,PPP2R3C,PCID2,CD86,IL15,PRMT1,PRKCZ,PRKCA,ISG15,FLT3LG,PNP,AP3D1,STAT5B,EGR3,MLL5,HIF1A,OGT,AP3B1,FOS,SYK,SART1,IL7R,SLC9B2,RB1,GAS6,LGALS1,RIPK1,NKAP,TRAF6,TME…
GO_REGULATION_OF_AXONOGENESIS	-0.294747	-1.24321	0.0666667	0.184849	168	116	EPHA4,SPG20,AMIGO1,SYNGAP1,LRP4,SEMA4F,SEMA3E,WDR36,RND2,UST,DISC1,CTTN,MEGF8,SEMA4A,NRP1,SEMA5A,XK,BCL11A,MAP1B,EPHB2,SEMA4G,SEMA6C,DPYSL2,SEMA6B,SEMA3A,CDK5,ARHGDIA,RAB11A,PLXNB3,ANAPC2,TIAM1,ILK,PLXNA2,SEMA3B,SSH3,KIAA1598,NRG1,STK25,TTL,PLXNA3,NGFR,SEMA3F,MACF1,SEMA3C,PLXNB2,CLASP2,EFNA5,MBP,ULK2,SLIT2,DSCAM,MAPT,EPHA7,SEMA6D,SEMA3D,ZEB2,THY1,CDH2,SSH1,SEMA4D,TWF2,SEMA4B,RUFY3,PLXNA1,SKIL,PLX…
GO_NEGATIVE_REGULATION_OF_RESPONSE_TO_EXTRACELLULAR_STIMULUS	-0.348182	-1.24321	0.15625	0.184849	36	30	NRBP2,MTM1,BBS4,VPS13C,SNAI2,SCFD1,FEZ2,CHMP4A,BBS2,UBQLN4,CLN3,KANK2,MKKS,NENF,UBQLN1,LRRK2,TSPO,KIAA0226,MTOR,C12orf5,PHF23,TSC1,FEZ1,QSOX1,PINK1,CHMP4B,PPARA,NPC1,NPFF,UCN
GO_REGULATION_OF_HORMONE_LEVELS	-0.242435	-1.24223	0	0.185462	478	289	PLB1,IL6,GPER,STARD5,BCMO1,KISS1R,GATA3,SULT1A1,DUOX1,GJA1,INHBB,DHRS2,SLC16A2,MYO5A,HSD17B8,CRYM,UCP2,GDF9,CYP11A1,PTGER4,DGAT2,SMAD4,C1QTNF1,GIPR,P2RY1,TMEM27,ALDH1A3,IRS1,ADRA2B,SLCO1B1,HMGN3,BRSK2,SCARB1,SLC16A10,ILDR1,PPP3CA,FZD4,MIDN,HADH,WNT4,PLA2G6,MARCKS,ERO1LB,STUB1,SYTL4,PPP3CB,INHBA,JAK2,CACNA1H,MAFA,PPARGC1A,PFKM,HSD17B1,ICA1,NNAT,SCG5,RAB11FIP3,HNF4A,IRS2,RAPGEF3,HSD17B11,PASK,KCNJ1…
GO_CYCLIC_NUCLEOTIDE_MEDIATED_SIGNALING	-0.36283	-1.24219	0.222222	0.185497	46	31	PDE3A,KSR1,AKAP6,ADCY3,MAPK7,DGKQ,RAPGEF3,PDE9A,RAPGEF2,SLC9A3R1,PDE7A,EPHA5,PCLO,EDNRB,GUCY1B3,EIF4EBP2,PDE2A,ADCY7,NUDT4,ADCY9,ADCY6,PDE4D,NDUFS4,RAPGEF4,GPR126,NPR3,PRKG1,GAL,ADM,APOE,SOX9
GO_AMINOGLYCAN_METABOLIC_PROCESS	-0.283102	-1.24204	0.0833333	0.185656	166	109	CHI3L2,CSPG4,GPC4,NDNF,CHSY3,HPSE,B3GALT6,EXTL2,GPC2,ST3GAL2,HYAL2,UST,CHST14,SDC3,CTBS,SGSH,HAS2,HGSNAT,PRELP,CHSY1,B3GAT1,CHI3L1,NDST2,B4GALT7,FUCA1,B4GALT6,HS3ST1,CHST15,HS2ST1,GUSB,CHPF2,SLC35D2,SDC1,ARSB,TGFB1,KIAA1199,ABCC5,IDUA,GNS,GLCE,HAS3,IL1B,NAGLU,CHID1,CHST11,GALNS,B4GALT2,HMMR,IL15,AKT1,CLN6,B4GALT1,CHST7,ITIH5,DSEL,HS3ST3B1,HS3ST3A1,B3GAT3,AGRN,EXT2,ACPL2,GPC1,EXTL3,SLC35D1,CSGALNA…
GO_NEGATIVE_REGULATION_OF_FATTY_ACID_METABOLIC_PROCESS	-0.426218	-1.24152	0.222222	0.186168	29	15	ERLIN2,ACACB,DGAT2,BRCA1,PIBF1,AKT1,WDTC1,ERLIN1,INSIG2,SIRT1,ACADVL,APOC1,INSIG1,TRIB3,SIRT4
GO_ORGAN_REGENERATION	-0.299492	-1.24073	0.190476	0.186738	83	59	CCND1,PRPS1,FPGS,PGF,UCP2,HMBS,SOCS3,TGFBR2,LEF1,ATIC,CAD,RAPGEF3,SULF2,TYMS,PRMT5,CDK4,SRSF5,HFE,TGFB1,PTPRU,TGFBR3,PPAT,CAST,IGF2R,PTPN3,CAV1,NNMT,SHC1,UPF2,GAS6,CCNE1,ANXA3,DDR1,NCL,FAS,LIF,LPIN1,CDK1,LCP1,CDK2,EIF4A1,GSTP1,PPARG,RAP1A,MED1,POU2F1,BAK1,CEBPB,GLI1,CCNA2,NOTCH1,PDX1,MKI67,NRF1,ADRB2,ADM,NR4A3,CDKN1A,CCL2
GO_RESPONSE_TO_LIGHT_STIMULUS	-0.243437	-1.24074	0	0.18685	280	197	ATP1A2,BCL2,MYC,CCND1,IVL,IL12A,SLC24A1,SCARA3,GTF2H2,XPA,IMPACT,NPHP1,NDRG4,DTL,ID2,ATR,CTNS,SYNGAP1,PLEKHB1,BRSK1,TP73,TMEM161A,ERCC2,FECH,BEST1,TIPIN,HYAL2,TH,HUS1,NOC2L,PRKAA1,EIF2AK4,MSH2,HOXA1,RBM4B,OGG1,XPC,CDK5,SAG,ACTR5,PCNA,CCDC111,RUVBL2,ZRANB3,DDB2,EIF2S1,N4BP1,WRN,ABCA4,MEN1,NFATC4,COPS3,RAD18,BRCA2,ERCC1,TP53,SDR16C5,CLOCK,ERCC8,PDE6G,CIRBP,RGS14,TP53INP1,MFAP4,NMU,RPAIN,HIST3H2A,NP…
GO_NEGATIVE_REGULATION_OF_CELL_ACTIVATION	-0.278303	-1.2399	0.0833333	0.187461	158	98	IL31RA,BANK1,IL29,TNFRSF21,GPER,BMP4,AXL,THBD,VTCN1,ID2,C1QTNF1,NOS3,HLX,ATM,GLI3,MERTK,IL4R,INHBA,NDFIP1,C10orf54,PIBF1,GLMN,KIAA0922,TNFRSF14,THOC1,ABR,ERBB2,TYRO3,PTPN6,INHA,ANXA1,FOXJ1,MAD1L1,HFE,TGFB1,NR1H3,PDE5A,BCR,LGALS9,RABGEF1,LGALS3,ALOX12,IRF1,UBASH3B,MILR1,LYN,ABAT,RHBDD3,PKN1,HLA-DRB1,PDCD1LG2,CD276,DLG1,ZC3H8,BTN2A2,FER,MARCH7,PRKCD,PAWR,PTPN22,FAS,PRKAR1A,ITCH,PRDM1,PDGFA,PTPN2,DU…
GO_TRANSMEMBRANE_RECEPTOR_PROTEIN_TYROSINE_KINASE_SIGNALING_PATHWAY	-0.235246	-1.23953	0	0.187631	498	383	PRLR,CSPG4,IL31RA,ITGB3,DNM1,PDGFRL,FGF20,CD8A,FGF9,APH1B,EPHA4,CTGF,ATP6V0D2,EFNB3,AXL,NOG,TNK1,EPHB6,EPHA3,PGF,FGFRL1,EPHA10,SHC3,NCBP1,FGFR2,PLAT,FLRT3,KIAA0528,VEGFC,DOK1,IRS1,CYFIP2,SH2D2A,FAM59A,MYO1C,TIA1,MST1R,CD3EAP,HAP1,FGF3,FIBP,PDK2,VAV2,EFNA2,STUB1,MAPK12,SLC2A8,NRP1,NRP2,EGF,MAPK11,NGEF,HNRNPM,JAK2,EPHB2,EPS8,FGF19,USP8,ATP6V0A4,ATP6V0A2,ATP6V1E2,PIK3R2,IRS2,DGKD,CYBB,HNRNPH1,ADAM10…
GO_POSITIVE_REGULATION_OF_RELEASE_OF_CYTOCHROME_C_FROM_MITOCHONDRIA	-0.385569	-1.23911	0.216216	0.187959	28	28	GPER,HRK,PYCARD,BIK,PLA2G6,MFF,TP53,DNM1L,BAX,CIDEB,BNIP3,PDCD5,PPIF,BMF,TNFSF10,BID,MOAP1,BCL2L11,MLLT11,APOPT1,FAM162A,BAK1,PINK1,BAD,PLAUR,PMAIP1,BBC3,MMP9
GO_POSITIVE_REGULATION_OF_CELL_CYCLE_ARREST	-0.31727	-1.23875	0.166667	0.188339	85	76	FAP,PLK2,ID2,TP73,PKD2,ATM,RBL2,CRADD,BRCA1,MDM4,MYBBP1A,CNOT10,PCNA,PPP2R5C,TFDP2,SOX4,MUC1,PIDD,CNOT8,TP53,TGFB1,TFDP1,BAX,CHEK2,PRMT1,GATA6,CARM1,CENPJ,CRLF3,CNOT2,UHRF2,C2orf29,UBB,MED25,PCBP4,RPS27A,CNOT7,E2F1,CASP2,PLK3,MDM2,TRIAP1,PPP2R5B,PRKACA,E2F4,RRP8,CNOT4,CDK1,CDK2,NPM1,UBA52,GADD45A,FOXO4,RBM38,HMGA2,CNOT6,CDKN1B,PML,CDC25C,DAB2IP,CNOT1,CNOT3,CCNB1,TNKS1BP1,CNOT6L,PLAGL1,SFN,BTG2,EP…
GO_DETECTION_OF_ABIOTIC_STIMULUS	-0.366334	-1.23862	0.181818	0.188497	117	42	PLEKHB1,LXN,PDZD7,NTSR1,BEST1,PKD2,ARRB2,TMC1,SAG,STRC,ABCA4,TIMELESS,SDR16C5,PDE6G,MKKS,ANO1,JUP,UNC119,DENND5A,DENND5B,CDS1,ITGA2,PAWR,PITPNM1,ADORA1,ARRB1,PKD1L2,GNB1,GNA11,GNAQ,SERPINE2,CCDC66,GNGT2,RDH11,NR2F6,PKD1,RP1,OPN3,FYN,CACNB4,TACR1,TCAP
GO_LEARNING	-0.290463	-1.23812	0	0.189025	131	78	ATP1A2,JPH3,DKK1,NRGN,GPR52,GPR21,NDRG4,CTNS,SYNGAP1,NTSR1,TH,ADCY3,EIF2AK4,PPP3CB,RIN1,EPHB2,BCHE,CDK5,DLG4,UBA6,AAAS,RGS14,JUN,MAPK8IP2,FOSL1,RIC8A,HTT,GMFB,CLN3,PTGS1,MLL,PARK2,SNAP25,PTN,PRKAR2B,TANC1,ARC,HIF1A,COMT,ATP1A3,PPT1,FOS,KRAS,MEIS2,MTOR,ITGB1,EIF4A3,SHANK2,ATP8A1,SYNJ1,NF1,APP,STRA6,PPP1R1B,VDAC1,ATAD1,EPM2A,IFT20,CLN8,BRAF,CREB1,BTG2,HMGCR,DEAF1,DGKI,MECP2,ARF4,SRF,SLC8A2,ADRB2,FY…
GO_LUNG_MORPHOGENESIS	-0.355946	-1.23799	0.115385	0.189219	45	34	BMP4,NOG,FGFR2,CTSH,TGFBR2,WNT7B,ID1,MAPK1,HHEX,MAPK3,CTNNB1,SPRY2,NKX2-1,CTSZ,CELSR1,RDH10,KRAS,DAG1,SEC24B,YAP1,LIF,DLG5,VANGL2,GRHL2,MAP2K2,PLOD3,HOXA5,MAPK8IP3,SRF,MAP2K1,TNC,FOXA1,STK40,SOX9
GO_REGULATION_OF_PHOSPHOLIPASE_C_ACTIVITY	-0.424064	-1.23742	0.233333	0.189757	39	16	S1PR4,LPAR1,RASGRP1,TXK,EGFR,EDNRA,LPAR2,PRKCD,FGF2,BICD1,GNAQ,ABL1,PRKCE,GNA15,ABL2,PDGFRB
GO_REGULATION_OF_MAP_KINASE_ACTIVITY	-0.234894	-1.23734	0	0.189827	319	237	CSPG4,MAP2K6,F2R,P2RX7,DUSP19,EPHA4,BMP4,KISS1R,CD40,C5,TNFRSF11A,MAP4K1,DUSP4,MAP3K7,RGS2,TGFB3,THBS1,TP73,NOD1,MAP4K2,MAP3K12,ADRA2B,HYAL2,DUSP6,MST1R,LPAR1,FZD4,PRKAA1,MAP3K6,KITLG,BMP7,EGF,MAPK11,DBNL,JAK2,MAPK7,CDK5RAP3,DUSP9,SNF8,FZD8,ERBB2,GBA,PTPLAD1,MAP4K5,DUSP2,TIAM1,PTPN6,IRAK3,RASGRP1,SMPD1,TRAF2,GPS1,TNIK,PLCG1,ILK,TGFB1,PDE5A,MUL1,PDE6G,RGS14,GPS2,EDN1,MAPK8IP1,MAP2K5,PTPRJ,IL1B,PTK…
GO_NEGATIVE_REGULATION_OF_CATABOLIC_PROCESS	-0.259274	-1.23728	0.04	0.190038	203	162	BCL2,PRKCG,TERF1,BAG5,ACACB,SMAD4,TIMP4,TBC1D14,NRBP2,MTM1,ATM,ZKSCAN4,PRKAA1,DFFA,HDAC4,PPARGC1A,MDM4,MAPK7,CDK5RAP3,HERC1,GRIN2C,PDE3B,PDCL3,VPS13C,AGAP2,N4BP1,ZKSCAN3,TPR,DHX34,IRAK3,PIN1,USP14,TAF9,ATG7,RRAGA,MAD1L1,SCFD1,MET,HFE,USP25,RNF5,FEZ2,SMARCC1,PHB,IL1B,NRG1,WDR6,SECISBP2,ANXA2,SNX12,CHMP4A,BCL2L1,UBQLN4,CLN3,MAD2L1,OPHN1,SF3B3,SUFU,AKT1,ZW10,ATP2B4,TIMP2,EGLN1,EGFR,SLIRP,UBQLN1,FHIT…
GO_POSITIVE_REGULATION_OF_NUCLEOTIDE_METABOLIC_PROCESS	-0.314302	-1.23595	0.133333	0.191067	133	62	AKAP12,P2RX7,GPER,FZD2,ENTPD5,PTGER4,GIPR,NOS3,GPR161,MLXIPL,PRKAA1,ADCY3,P2RY11,PPARGC1A,GUCY1A3,RAPGEF3,GNAL,PTHLH,CRHR1,CAP1,CALM1,TIMP2,PRKCA,GPR65,EDNRA,CALM2,HIF1A,ACTN3,CXCL10,GADD45GIP1,PRKAA2,CALM3,NF1,MC1R,STAT3,ADRB1,ADORA2B,INSR,ADCY7,ECE1,PARK7,RAF1,ADNP,WFS1,ADCY9,ARNT,GNB2L1,ADCY6,PINK1,GSK3A,ABCA1,VCP,CAP2,ACR,ADRB2,ADORA2A,ADM,UCN,APOE,GNAS,RAMP1,CALCRL
GO_POSITIVE_REGULATION_OF_NEURON_APOPTOTIC_PROCESS	-0.344251	-1.23571	0.0689655	0.191181	47	39	TGFB2,GRIK5,ATM,HDAC4,CDK5,AIFM1,PIN1,TP53,JUN,NQO1,FBXW7,MCL1,BAX,PARK2,CTNNB1,EPHA7,ATF2,ITGA1,NF1,CASP2,PAWR,CASP9,SRPK2,GSK3B,CDC34,BCL2L11,AGER,CDC42,DDIT3,ATF4,UBE2M,MAP3K11,PCSK9,CASP3,TFAP2A,MAP2K7,FOXO3,PMAIP1,BBC3
GO_MEMORY	-0.30383	-1.23575	0.166667	0.191243	98	53	JPH3,CAMK4,PLK2,CTNS,TH,PLA2G6,EIF2AK4,PPP3CB,RIN1,ABCA7,PLCB1,RGS14,IL1B,NQO2,KLK8,SLC17A7,PTGS1,KAT2B,PRKCZ,CRTC1,RASGRF1,COMT,ATP1A3,CPEB3,MTOR,MDK,RPS6KB1,EIF4EBP2,NTAN1,ITGA3,FEN1,CALB1,ATAD1,ADNP,PSEN1,ITPR3,VLDLR,PJA2,BTBD9,PTEN,CEBPB,CREB1,PAIP2,EP300,MECP2,SRF,MLL4,SLC8A2,OXTR,ITGA5,TACR1,PTGS2,FGF13
GO_EXTRINSIC_APOPTOTIC_SIGNALING_PATHWAY_VIA_DEATH_DOMAIN_RECEPTORS	-0.379969	-1.2352	0.206897	0.191691	39	33	BCL2,CASP8,DDX47,CRADD,CASP10,BLOC1S2,FADD,DAPK1,NGFRAP1,TRADD,BAX,CASP8AP2,PIK3R1,SORT1,NF1,GABARAP,TNFRSF1A,KIAA0141,FAS,DEDD,BID,MOAP1,DAB2IP,TNFRSF10A,DEDD2,DAXX,BAD,TNFRSF9,BAG3,TNFRSF10B,DDX3X,TNFRSF10D,TNF
GO_NEGATIVE_REGULATION_OF_STAT_CASCADE	-0.379524	-1.23507	0.1875	0.191814	44	21	FLRT3,SOCS3,PIBF1,HNF4A,NF2,RTN4RL1,SOCS4,CAV1,PPP2CA,HGS,LRRC15,CISH,INPP5F,LEPROT,RTN4RL2,SOCS7,PTPN2,PPP2R1A,SOCS5,RTN4R,PODNL1
GO_POSITIVE_REGULATION_OF_EPITHELIAL_CELL_MIGRATION	-0.282845	-1.23406	0.166667	0.192647	103	82	GPR124,ITGB3,ENPP2,TGFB2,BMP4,GATA3,GLIPR2,VEGFC,THBS1,SCARB1,CTSH,PPAP2B,TGFBR2,HAS2,NRP1,NRP2,SEMA5A,EPB41L4B,ETS1,RAB11A,CLASP1,AMOT,PLCG1,HDAC6,MET,PDCD6,TGFB1,EDN1,JUN,PTK2B,ALOX12,BCAR1,RAB25,CLASP2,FOXP1,SRPX2,AKT1,VIL1,PRKCA,ADAM9,PRKD1,ROCK2,SPARC,PPM1F,HIF1A,ITGB1BP1,AMOTL1,BCAS3,CAPN7,HYAL1,STAT5A,RHOB,HBEGF,PFN1,ITGA2,RREB1,ITGA3,ANXA3,FGF2,PROX1,BMPR2,CIB1,AAMP,SASH1,VEGFA,HSPB1,PRKD…
GO_DEVELOPMENTAL_CELL_GROWTH	-0.328417	-1.23412	0.115385	0.192727	77	54	IMPACT,GDF9,FLRT3,SPG11,TGFBR2,EIF2AK4,NRP1,PPP3CB,NRP2,MAP1B,SEMA3A,CDK5,TIAM1,PRMT2,PLXNA3,CPNE1,SEMA3F,USP9X,EFNA5,RAPH1,PRKCZ,ULK2,SLIT2,MAPT,ZEB2,DVL1,LAMB2,PLXNA1,PLXNB1,CAMK2D,ITGB1,NPPA,GATA4,APP,IQGAP1,COBL,CYFIP1,RARG,SIRT6,ARIH2,STK11,ABL1,MLL2,SEMA7A,SLC9A6,ALCAM,PDLIM5,MEX3C,ULK1,NDEL1,NLGN3,SOX9,AURKA,VCL
GO_GLOMERULUS_DEVELOPMENT	-0.366102	-1.2339	0.0810811	0.19277	49	31	BCL2,BMP4,HEYL,PECAM1,EGR1,SULF2,SULF1,MPV17,ACTA2,FOXJ1,PLCE1,MTSS1,MAGI2,ENPEP,LGR4,PODXL,LAMB2,MYO1E,IQGAP1,OSR1,NPHS1,JAG1,VANGL2,NOTCH3,WWTR1,NOTCH1,PDGFB,HES1,BASP1,PDGFRB,ANGPT1
GO_RESPONSE_TO_CORTICOSTEROID	-0.271116	-1.23312	0.0588235	0.193144	176	114	BCL2,CCND1,IL6,CTGF,GPER,DNMT3B,BMP4,ABCG2,SMYD3,ABCA3,HMBS,CPS1,STC1,SOCS3,FECH,COL1A1,TH,BDH1,PPARGC1B,AGL,CTSL2,PTGDS,ALAD,PLA2G4A,BCHE,HSD11B2,ALDH3A1,MAOB,CAD,GBA,AHR,HNMT,AREG,UCP3,TYMS,AIFM1,ANXA1,SDC1,TGFB1,IL1RN,EDN1,HNRNPU,PTPRU,ATP2B1,IL1B,FOSL1,PAM,BAX,SRD5A1,PTGS1,CALM1,TK1,ADAM9,SLIT2,HEY1,ACADS,CAV1,C3,CALM2,SPARC,CBX3,HIF1A,TFAP4,FOS,KRAS,SHC1,CALM3,MDK,RPS6KB1,CCNE1,ANXA3,FAS,ISL…
GO_POSITIVE_REGULATION_OF_KINASE_ACTIVITY	-0.239213	-1.23315	0	0.193206	482	356	PRLR,CSPG4,PPP1R9A,MAP2K6,F2R,ITGB3,CCND1,P2RX7,DUSP19,EPHA4,TGFB2,RAD50,BMP4,KISS1R,CD40,C5,TNFRSF11A,MAP4K1,STOX1,SRCIN1,MAP3K7,TGFB3,THBS1,TP73,NOD1,MAP4K2,MAP3K12,IRS1,ADRA2B,RIPK3,CLSPN,PKD2,DUSP6,MST1R,GPRC5B,CYR61,VAV2,LPAR1,FZD4,PRKAA1,MAP3K6,ADCY3,TELO2,MARCKS,TGFBR2,NBN,KITLG,CCDC88A,EGF,ZP3,MAPK11,DBNL,JAK2,CHI3L1,MAPRE3,PRKAG1,PIBF1,DOK7,CDK5,TLR3,DUSP9,PRKAG2,PARP16,FZD8,WNT11,ERBB2,…
GO_REGULATION_OF_SYNAPTIC_TRANSMISSION_GLUTAMATERGIC	-0.370271	-1.23322	0.194444	0.193234	50	22	ATP1A2,DKK1,PLA2G6,PTK2B,MAPK8IP2,NGFR,GLUL,NLGN2,OPHN1,LRRK2,ADORA1,RAB3GAP1,ATAD1,PRKACA,PSEN1,SERPINE2,DGKI,OXTR,NLGN3,UCN,SYT1,PTGS2
GO_REGULATION_OF_EPIDERMAL_CELL_DIFFERENTIATION	-0.365727	-1.23297	0.235294	0.193256	45	31	MYCL1,BMP4,H2AFY2,CYP27B1,PRKCH,TRIM16,SRSF6,C1orf172,ROCK2,OVOL2,H2AFY,PTCH1,KEAP1,AQP3,CD109,ROCK1,GRHL2,NCOA3,MSX2,MED1,EZH2,PTCH2,VDR,SFN,MYCN,MAFF,HEY2,NOTCH1,ERRFI1,MAFG,HES1
GO_MYELOID_CELL_DEVELOPMENT	-0.372704	-1.23323	0.103448	0.19335	44	32	MEIS1,ERCC2,LRRK1,L3MBTL3,PIP4K2A,TSPAN2,PTPN6,ANXA2,MAEA,FOXP1,G6PD,VPS33B,ABI1,FAM20C,SLC11A2,RPS6,PAFAH1B1,EPB49,KLF2,ARID4A,PTPN11,MED1,TMOD3,ZFPM1,SRC,WASF2,EP300,ZNF385A,SRF,FLVCR1,JMJD6,BCL6
GO_ORGANIC_ACID_TRANSPORT	-0.273226	-1.23252	0	0.193411	261	162	SLC46A1,LCN12,SLC26A2,SLC7A2,SLC16A6,SLC27A5,SLC19A1,SLC1A1,SLC27A2,KISS1R,SLC26A10,SLC36A4,BZRAP1,SLC16A14,ABCC4,SLC16A9,RIMS1,SLC25A15,SLC16A2,ACACB,CTNS,APBA1,SLC25A21,SLC25A10,SLC25A12,SLC16A5,NTSR1,SLCO1B1,SLC16A10,SLC27A4,SLCO1B3,SLC43A2,SLC25A11,GLS2,EMB,SLC16A8,XK,SLC43A1,SLC38A6,PNPLA8,RAB3A,ABCD3,PLA2G4A,PLA2G4F,SLC26A6,SLC16A13,SLC38A10,PEX3,PRKAG2,SLC38A4,SLC25A17,SLC7A6,ACSL3,CROT,SL…
GO_REGULATION_OF_ERAD_PATHWAY	-0.356924	-1.23262	0.142857	0.193421	28	27	BRSK2,EDEM2,ATXN3,USP13,USP14,USP25,UBQLN1,CAV1,UBXN1,ERLEC1,OS9,SVIP,BCAP31,USP19,EDEM1,UBE2G2,DERL2,NFE2L2,UBAC2,C19orf6,UBQLN2,SGTA,BAG6,UBE2J1,XBP1,HERPUD1,YOD1
GO_PROTEIN_LOCALIZATION_TO_MEMBRANE	-0.245974	-1.23227	0	0.19354	376	319	SYTL2,EHD3,RPSA,TSPAN10,PIGW,ANK2,KCNB2,GRIK5,ARFRP1,TRAM2,NUP155,MYO5A,RPL3L,SYNGAP1,LRP4,P2RY1,KIAA0528,RAB26,EZR,NKD2,ARL6,KRT18,WDR19,PALM,MYO1C,WNT4,TSPAN33,PKP2,RAB3GAP2,CAPN3,RAB7L1,PPIL2,OXA1L,TMEM88,RPL23A,EFR3B,COX18,CDK5,ZDHHC23,RAB11A,RPL17,PEX3,RTP4,TMEM150A,SAMM50,BBS1,SEC63,LAMA5,RAPGEF2,PACS1,FAM126A,SRP72,SUMO1,EHD2,ATG4C,TIAM1,TTC7B,DLG4,REEP2,FLOT2,VAMP4,HPS6,SRPRB,RAB38,IFT122…
GO_EMBRYONIC_FORELIMB_MORPHOGENESIS	-0.402016	-1.23235	0.205128	0.193568	32	19	RPGRIP1L,RUNX2,MSX1,IFT122,CTNNB1,RDH10,ALDH1A2,CRABP2,WNT3,KIAA1715,OSR1,TBX3,MSX2,OSR2,WNT9A,NIPBL,TFAP2A,SHOX2,RECK
GO_NEGATIVE_REGULATION_OF_HEMOPOIESIS	-0.272191	-1.23176	0.1	0.19396	128	85	MYC,IL29,TMEM176B,RUNX1,BMP4,LILRB3,ID2,MEIS1,GATA2,HLX,MAFB,GLI3,IL4R,INHBA,HIST1H4I,WDR61,TLR3,KIAA0922,ERBB2,HIST1H4J,INHA,LEO1,CUL4A,ANXA1,FOXJ1,HIST4H4,HIST1H4A,CDC73,CTR9,PTK2B,HIST1H4K,IRF1,HIST1H4B,HIST1H4C,TLR4,HIST1H4D,UBASH3B,LYN,PRMT1,GAS2L1,CTNNB1,ZNF675,GABPA,PIK3R1,STAT5B,HIST1H4L,ZC3H8,KLF13,MEIS2,NME1,HIST1H4E,NF1,HIST1H4H,CDK6,CIB1,NFE2L2,ZBTB46,ITPKB,HOXB8,PRDM16,PTPN2,FBXO7,TR…
GO_PROTEIN_DEALKYLATION	-0.394664	-1.23145	0.181818	0.194037	29	26	KDM6A,HSF4,C14orf169,ALKBH4,KDM4D,ARID5B,KDM4C,KDM1A,JMJD1C,KDM5D,KDM3B,KDM5A,KDM5B,JHDM1D,PHF2,KDM4B,KDM6B,KDM2B,KDM4A,UBE2B,KDM3A,PHF8,KDM5C,KDM2A,KDM1B,JMJD6
GO_ASYMMETRIC_PROTEIN_LOCALIZATION	-0.42558	-1.23128	0.181818	0.194282	19	15	DYNC2H1,ERBB2IP,GOPC,RAB10,SCRIB,CELSR1,RDX,DLG5,SHROOM3,VANGL2,NAPA,MPP5,SHROOM2,ARF4,RAB14
GO_NUCLEAR_CHROMOSOME_SEGREGATION	-0.263581	-1.2307	0	0.194603	228	192	TERF1,RRS1,MIS12,KIAA1383,CHAMP1,KATNB1,CENPK,HORMAD1,SYCE2,MSH5,LEPREL4,STRA13,ATM,PDS5B,SEH1L,MLH1,CHMP6,ESCO1,TRIP13,DSCC1,PIBF1,DIS3L2,CDC14A,RAB11A,SPC25,NCAPD3,MLH3,NUP133,CENPH,AHCTF1,NUP160,RAD51C,CENPP,DDX11,CLASP1,POGZ,SMC2,SMC3,RANBP2,NSL1,KNTC1,SPC24,CHMP7,ITGB3BP,CENPC1,MRE11A,APITD1,MAD1L1,BRCA2,CENPM,FAM175B,REC8,ZWINT,XPO1,ERCC4,NUP37,FBXW7,VPS4B,CHMP4A,FANCD2,CLASP2,MAD2L1,MCMBP,…
GO_DETECTION_OF_MECHANICAL_STIMULUS	-0.423266	-1.23072	0.243902	0.194701	42	15	PDZD7,PKD2,TMC1,STRC,MKKS,JUP,DENND5A,DENND5B,ITGA2,PAWR,PKD1L2,SERPINE2,PKD1,FYN,TCAP
GO_NEGATIVE_REGULATION_OF_IMMUNE_EFFECTOR_PROCESS	-0.324863	-1.23058	0.210526	0.194743	102	69	SERPING1,IL29,TGFB2,SUSD4,TGFB3,HLX,TARBP2,ARRB2,NLRX1,DAK,PPP3CB,SPINK5,IL4R,C4BPB,NDFIP1,C10orf54,PRKDC,IFIT1,THOC1,ABR,CD46,PTPN6,IRAK3,ANXA1,FOXJ1,HTRA1,HFE,TGFB1,MUL1,CD59,BCR,LGALS9,RABGEF1,LGALS3,DHX58,TSPAN6,C1QBP,TRAF3IP1,SERPINB9,CUEDC2,BST2,FER,IL7R,EIF2AK2,CD55,ITCH,HLA-A,SEC14L1,DUSP22,HMOX1,TMBIM6,RPS19,PCBP2,TRIM38,RC3H1,PGLYRP3,PPM1B,CEACAM1,TAP1,MICA,HLA-E,SOCS5,HLA-B,IL20RB,DUSP…
GO_POSITIVE_REGULATION_OF_MYELOID_LEUKOCYTE_DIFFERENTIATION	-0.36413	-1.22934	0.15625	0.1955	50	35	RUNX1,CASP8,ID2,CCR1,IL23A,PPARGC1B,KITLG,CTNNBIP1,LEF1,KLF10,FADD,ACIN1,CA2,JUN,PRKCA,MLL5,OGT,FOS,SLC9B2,RB1,RIPK1,TRAF6,TMEM64,HAX1,LIF,ATP6AP1,CSF1R,TRIB1,CCL5,CREB1,TESC,GNAS,CD101,CSF1,TNF
GO_NEGATIVE_REGULATION_OF_INTRINSIC_APOPTOTIC_SIGNALING_PATHWAY_BY_P53_CLASS_MEDIATOR	-0.403175	-1.2291	0.194444	0.195709	18	17	RRN3,TAF9B,MUC1,TAF9,PTTG1IP,ELL3,KDM1A,PARK2,RRM2B,TRIAP1,SIRT1,CD44,BCL2L12,ING2,ZNF385A,BDKRB2,CD74
GO_REGULATION_OF_ENDOPLASMIC_RETICULUM_UNFOLDED_PROTEIN_RESPONSE	-0.601743	-1.97105	0	0.19575	28	26	AGR2,SDF2L1,POMT2,BAX,POMT1,PIK3R1,COPS5,PTPN1,NCK1,TMEM33,WFS1,BFAR,BCL2L11,ERN1,PTPN2,GNB2L1,DAB2IP,TMBIM6,BAK1,SDF2,PPP1R15B,XBP1,HSPA5,PPP1R15A,HSPA1A,BBC3
GO_MULTI_ORGANISM_BEHAVIOR	-0.358137	-1.22846	0.111111	0.196198	75	40	THRA,TH,BBS4,PPP3CB,VPS13A,DLG4,GNB1L,IL1B,MAPK8IP2,ANXA7,MKKS,DVL1,DMRTA1,KRAS,NCOA1,MTOR,UBE2Q1,SHANK2,GRN,EIF4EBP2,DNAJC9,APP,HEXB,UBR3,DERL2,DACH1,HRAS,PPP1R1B,NCOA2,CLN8,PTEN,SERPINE2,THRB,PEX13,MECP2,OXTR,NLGN3,UCN,GLS,TACR1
GO_NEGATIVE_REGULATION_OF_CELL_CYCLE_PHASE_TRANSITION	-0.272109	-1.2277	0.111111	0.196791	146	131	BCL2,TERF1,CCND1,PLK2,TP73,CLSPN,PKD2,BLM,HUS1,RPA2,CTDSPL,ATM,RBL2,SLFN11,NBN,FANCI,NAE1,CRADD,MDM4,CNOT10,GPR132,CDK5RAP3,PRKDC,BRD7,PRPF19,PCNA,PPP2R5C,MYO16,TFDP2,SOX4,MUC1,TPR,MEN1,PRMT2,TPRA1,PHF17,PIDD,CNOT8,MRE11A,MAD1L1,TP53,CDC73,TFDP1,SMARCA4,BAX,MAD2L1,ZNF655,KANK2,ZNF830,CHEK2,ZW10,PRMT1,TAOK3,CTDSP1,CARM1,RFWD3,CENPJ,KLHL22,CNOT2,H2AFY,C2orf29,PSMG2,UBB,PCBP4,RPS27A,RB1,CNOT7,ZNF207…
GO_DEOXYRIBOSE_PHOSPHATE_CATABOLIC_PROCESS	0.63018	1.69352	0.0142857	0.196886	21	21	NUDT1,UNG,NEIL2,NUDT18,SAMHD1,NEIL1,NTHL1,ADA,OGG1,NUDT16,DUT,NT5C,MUTYH,PGM2,SMUG1,MPG,MBD4,TDG,DERA,NUDT15,NT5M
GO_REGULATION_OF_INTERLEUKIN_8_PRODUCTION	-0.331123	-1.22729	0.153846	0.196971	61	36	F2R,PTGER4,ANXA4,TIRAP,PYCARD,TLR2,HYAL2,TLR5,TLR3,MAVS,FADD,ANXA1,AFAP1L2,MAP2K5,LGALS9,IL1B,TLR4,CD58,DDX58,RIPK1,PTPN22,BCL10,ARRB1,PARK7,KLF4,PRKD2,IL6R,DDIT3,F2RL1,BCL3,SERPINE1,OTUD7B,HSPA1A,HSPA1B,NLRP10,TNF
GO_AGING	-0.245464	-1.22708	0.0833333	0.197128	264	195	BCL2,PPP1R9A,PRMT6,SERPING1,IL6,SLC6A3,CTGF,GJB6,ZNF354A,UCP2,ID2,ATR,CTC1,TGFB3,P2RY1,ADA,SOCS3,ERCC2,ENG,HYAL2,TH,TFCP2L1,ATM,PLA2R1,TGFBR2,CTSL2,PRELP,MSH2,DNMT3A,OGG1,MMP7,APEX1,ENO3,PPARGC1A,PLA2G4A,ALDH3A1,GSS,DNMT1,APAF1,CNP,SRR,OPA1,EIF2S1,SEC63,WRN,UCP3,TYMS,DLD,TPRA1,GLRX2,P2RY2,TERF2,ILK,SCAP,BRCA2,ERCC1,TP53,HSD17B10,TGFB1,SMC5,EDN1,JUN,CTSC,ATP2B1,IL1B,NQO1,ALOX12,RAD54L,TERT,DNAJA3,…
GO_POSITIVE_REGULATION_OF_PROTEIN_MODIFICATION_BY_SMALL_PROTEIN_CONJUGATION_OR_REMOVAL	-0.267333	-1.22657	0	0.197517	196	177	RASD2,NHLRC1,MAPK15,ANAPC5,ANAPC4,FBXO4,PSMB9,STRA13,DISC1,CDC16,NMI,ARRB2,FANCI,AIMP2,STUB1,PSMD5,EGF,HDAC4,COMMD1,CDC14B,BRCA1,NDFIP1,PSMD4,DCUN1D4,CDK5RAP3,CHFR,ANAPC2,TBC1D7,RWDD3,RNF20,PIN1,SKP2,APITD1,RAB1A,MUL1,PTTG1IP,UBE2N,PSME3,CTR9,CUL1,CDK9,PTK2B,PSMD12,KDM1A,PSMC2,DNAJA3,PSMD13,FBXW7,CCDC22,PSMC3,GNL3,PSMB8,FAM123B,RNF111,MAD2L1,DCUN1D1,PSMD9,BIRC3,PIAS3,RCHY1,FBXO22,PARK2,DCUN1D5,PS…
GO_NEGATIVE_REGULATION_OF_EPITHELIAL_TO_MESENCHYMAL_TRANSITION	-0.395131	-1.22644	0.142857	0.197621	23	17	TGFB2,FUZ,PBLD,NKX2-1,DACT3,OVOL2,PPP2CA,STRAP,TRIM62,SDHAF2,SMAD7,VASN,MAD2L2,DAB2IP,FOXA1,EFNA1,FOXA2
GO_POSITIVE_REGULATION_OF_TRANSFERASE_ACTIVITY	-0.239967	-1.22598	0	0.197887	616	483	PRLR,CSPG4,PPP1R9A,MAP2K6,F2R,ITGB3,CCND1,P2RX7,DUSP19,EPHA4,TGFB2,PARM1,RAD50,BMP4,KISS1R,CD40,C5,TNFRSF11A,MAP4K1,STOX1,SRCIN1,MAPK15,ANAPC5,MAP3K7,ANAPC4,TGFB3,THBS1,TP73,NOD1,MAP4K2,MAP3K12,IRS1,ADRA2B,RIPK3,CLSPN,PNKP,PKD2,PSMB9,CCT2,DUSP6,MST1R,GPRC5B,CYR61,CDC16,VAV2,LPAR1,FZD4,PRKAA1,MAP3K6,ADCY3,TELO2,MARCKS,TGFBR2,NBN,STUB1,KITLG,PSMD5,CCDC88A,EGF,ZP3,MAPK11,DBNL,JAK2,POT1,CDC14B,CHI3L1…
GO_POSITIVE_REGULATION_OF_PEPTIDYL_SERINE_PHOSPHORYLATION	-0.338205	-1.22557	0.16	0.198205	88	56	BCL2,IL6,SMYD3,IFNE,STOX1,ARRB2,RAPGEF3,PFN2,DOCK7,TGFB1,CAPRIN2,AKT2,PAK1,AKT1,ATP2B4,SPRY2,PRKD1,CAV1,BAG4,TXN,PDCD10,CAMK1,GAS6,PIK3CA,ARAF,ARRB1,STK4,HAX1,AKAP9,PARK7,RAF1,IL11,AXIN1,GSK3B,LIF,VEGFA,IFNA1,IFNA13,CD44,CDC42,TERF2IP,MAD2L2,FNIP1,FNIP2,PRKD2,BRAF,TBK1,LATS1,PINK1,BCAR3,RIPK2,CREBL2,UCN,TRIM6,ANGPT1,TNF
GO_ACUTE_INFLAMMATORY_RESPONSE	-0.357675	-1.22536	0.151515	0.198432	73	36	IL31RA,IL6,GATA3,VNN1,ALOX5,CTNNBIP1,OGG1,SIGIRR,SERPINA1,HFE,IL1RN,IL1B,EIF2AK1,PLSCR1,B4GALT1,STAT5B,HIF1A,PTGES,F3,HNRNPK,STAT3,PRCP,FN1,ASS1,IL6R,TFRC,CEBPB,ACVR1,ANO6,ICAM1,SERPINA3,NPFF,BDKRB2,TACR1,NUPR1,IL1A
GO_STRIATED_MUSCLE_CELL_DIFFERENTIATION	-0.264552	-1.22525	0.0526316	0.198488	173	105	MYH10,PTCD2,TMOD2,SMYD3,FHOD3,ANKRD1,WNT10B,TPM1,PPP3CA,DNER,CBY1,CAPN3,XK,OBSL1,CACNA1H,TMOD4,CHRNB1,LEF1,KRT8,KRT19,MYEF2,SGCB,TMOD1,KAT2A,CFL2,IGFBP5,CDON,SDC1,CHUK,FLNC,NRG1,CAV2,NEBL,OBSCN,FHL2,AKT1,SIK1,AKAP13,CAPN2,MEF2A,GATA6,ATG5,CAST,DYRK1B,ADAM12,CDH2,TANC1,SORT1,CALR,KRAS,CXADR,BIN3,SEPN1,NFATC2,MYH9,MTOR,CAMK2D,ITGB1,BCL9,NPPA,RB1,KIAA1161,BMP2,GATA4,PROX1,NPHS1,WDR1,PRKAR1A,GPX1,SKI…
GO_INTESTINAL_ABSORPTION	-0.403041	-1.22473	0.16129	0.198958	26	16	SLC46A1,EZR,SCARB1,SLC26A6,ACO1,PLS1,VIL1,SLC5A1,GCNT3,CEL,VDR,F11R,TJP2,SOAT2,LDLR,AKR1C1
GO_POSITIVE_REGULATION_OF_SUBSTRATE_ADHESION_DEPENDENT_CELL_SPREADING	-0.402799	-1.22445	0.142857	0.199119	28	21	HAS2,TRIOBP,LRRC16A,C1QBP,ARHGEF7,CALR,UNC13D,RREB1,RAC1,EPB49,CIB1,MYADM,RAC3,NET1,LIMS1,S100A10,CDC42,ARPC2,BRAF,FLNA,DNM2
GO_REGULATION_OF_PROTEIN_PHOSPHATASE_TYPE_2A_ACTIVITY	-0.416839	-1.22413	0.222222	0.199401	24	21	PPP2R5C,ARPP19,PPP2R1B,HTT,ENSA,PPP2R2D,PPP2R5A,PPP2R3B,IGBP1,PPP2R5E,SET,TIPRL,PPP2R2A,EIF2AK2,PPP2R4,PPP2R5B,PPP2R5D,PPP2R3A,PPP2R1A,ANKLE2,MASTL
GO_DEVELOPMENTAL_GROWTH	-0.25635	-1.2238	0	0.199783	333	239	SOX15,BCL2,PRLR,SALL4,SLITRK6,TGFB2,BMP4,GATA3,GJA1,XPA,IMPACT,NDRG4,GDF9,EVC,APBA2,FGFR2,SMAD4,CTC1,APBA1,LRP4,FLRT3,ZNF259,TENC1,WNT10B,RAD51B,STC1,ERCC2,ETNK2,KDM6A,TARBP2,SPG11,TGFBR2,EIF2AK4,GLI3,NBN,GLI2,NRP1,PPP3CB,NRP2,WNT7B,PKDCC,MAP1B,ENO3,PLAU,GINS4,SEMA3A,CDK5,COL27A1,PRPF19,THBS3,WNT11,BMPR1B,KAT2A,RMI1,AREG,RTF1,TYMS,TIAM1,PRMT2,IGFBP5,ANXA1,BRCA2,ERCC1,TGFB1,PALB2,ARID5B,PLAC1,CTR9…
GO_POSITIVE_REGULATION_OF_ERK1_AND_ERK2_CASCADE	-0.285299	-1.22327	0.107143	0.200169	172	95	CYSLTR2,F2R,FGF20,IL6,CTGF,GPER,BMP4,ALOX15,TNFRSF11A,THPO,NDRG4,FGFR2,GLIPR2,CCR1,P2RY1,NOD1,TIRAP,PYCARD,FAM59A,ARRB2,NRP1,CCL22,CHI3L1,FGF19,ABCA7,EPOR,RAPGEF2,RASGRP1,RDBP,ST5,JUN,PHB,LGALS9,IL1B,PTK2B,ARHGAP8,DNAJC27,FBXW7,TLR4,MAPK3,PHB2,PRKCZ,PRKCA,EGFR,SPRY2,EDNRA,C3,PDGFC,FGFR4,VEGFB,PRKCDBP,NPNT,CAMK2D,GAS6,DSTYK,BMP2,PTPN22,FGF2,CIB1,ESR2,ARRB1,CCL20,PTPN11,HRAS,VEGFA,PDGFA,ATP6AP1,CD4…
GO_RESPONSE_TO_MONOAMINE	-0.381077	-1.2225	0.186047	0.200797	35	26	GNG2,HCN3,APLP1,PPARGC1A,HDAC2,ID1,SRD5A1,ATP2B4,PARK2,RNLS,LRRK2,SIN3A,APP,GSK3B,GNB1,PRKACA,ABL1,ADCY6,PDE4D,SIRT2,PDE4B,SLC9A1,DNM2,ADRB2,NR4A3,GNAS
GO_MITOCHONDRIAL_ATP_SYNTHESIS_COUPLED_PROTON_TRANSPORT	-0.404561	-1.22193	0.189189	0.201335	17	17	ATP5S,ATP5A1,ATP5H,ATP5C1,ATP5F1,ATP5J,ATP5O,STOML2,ATP5D,ATP5G3,ATP5L,ATP5G2,ATP5B,ATP5G1,ATP5J2,ATP5E,ATP5I
GO_REGULATION_OF_HORMONE_METABOLIC_PROCESS	-0.399452	-1.2213	0.195122	0.201895	26	19	GATA3,WNT4,STUB1,PPARGC1A,TCF7L2,DUOXA1,PAX8,KDM1A,POR,HIF1A,DUOXA2,TRERF1,BMP2,REST,ARNT,ATP1A1,GAL,AKR1C3,STC2
GO_REGULATION_OF_SUBSTRATE_ADHESION_DEPENDENT_CELL_SPREADING	-0.347162	-1.22135	0.1	0.20198	43	34	FAM21C,HAS2,ST6GAL1,TRIOBP,LRRC16A,MFI2,C1QBP,EFNA5,ARHGEF7,ITGB1BP1,CALR,UNC13D,RREB1,ACTN4,CORO1C,RAC1,EPB49,AP1AR,GBP1,RCC2,CIB1,PTK2,TACSTD2,MYADM,RAC3,NET1,LIMS1,S100A10,CDC42,ARPC2,BRAF,KANK1,FLNA,DNM2
GO_RESPONSE_TO_ISOQUINOLINE_ALKALOID	-0.42418	-1.22084	0.243243	0.202296	30	17	PRKCG,ADA,SRR,PPP5C,IL1B,EDNRA,PPP1R9B,MTOR,MDM2,PPP2R2A,CCL5,FOSB,RELA,PRKCE,PEA15,NPFF,TACR1
GO_CELL_DIVISION	-0.227302	-1.22087	0	0.202363	460	418	CEP63,TTC28,TERF1,CCND1,LRRCC1,MIS12,TGFB2,PARD6G,SPG20,MYH10,KIAA1383,CDK20,NEK6,SEPT3,HAUS7,STOX1,KATNB1,CCNE2,CDC7,GTPBP8,SEPT5,RUVBL1,ANAPC5,FGFR2,ANAPC4,SYCE2,MAP9,HELLS,ERCC2,PARD6A,TIPIN,BRSK2,STRA13,TTC19,CDC16,NSUN2,KIAA0196,SEPT11,BBS4,PDS5B,SEH1L,NEK9,ANAPC13,ROPN1B,CHMP6,PIK3C3,RECQL5,CDC123,MAPRE3,LEF1,HAUS5,SEPT6,LMLN,TRIOBP,USP8,NEK1,HAUS1,CDK5,DIS3L2,RAB11FIP3,CDC14A,RAB11A,CHFR,S…
GO_POSITIVE_REGULATION_OF_CELLULAR_AMIDE_METABOLIC_PROCESS	-0.288693	-1.22031	0.047619	0.202802	111	93	RBMS3,IL6,IMP3,IMPACT,THBS1,RMND1,CYR61,TARBP2,PLA2G6,EIF2AK4,PION,DEFB103A,UPF3A,HNRNPD,PASK,ERBB2,SYNCRIP,SOX4,CDK4,TGFB1,CIRBP,BCDIN3D,SMPD2,PICALM,PTK2B,MAPK1,KHDRBS1,EIF5A2,SMPD3,NSMAF,YTHDF2,C1QBP,MAPK3,POLDIP3,POLR2G,CSDA,RPS6KB2,POLR2D,LARP1,ELAVL1,DDX39B,ABCF1,UQCC,CPEB3,MTOR,EIF4A3,PRKCD,PAIP1,RPS6KB1,EIF2B5,ITGA2,NCK1,TNFRSF1A,UPF3B,USP16,YTHDF1,NFE2L2,NCOR2,PABPC1,NCOR1,RPS4X,RXRA,DND…
GO_STEROID_HORMONE_MEDIATED_SIGNALING_PATHWAY	-0.303734	-1.22036	0.176471	0.202887	125	96	PADI2,GPER,BMP4,THRA,PAQR6,PPARGC1B,NR2C1,PMEPA1,BMP7,JAK2,BRCA1,PPARGC1A,LEF1,HNF4A,MED17,TRIP4,HNF4G,NR1H3,MED4,CALCOCO1,PHB,PIAS2,NR3C2,NR2F1,DDX54,MED16,FHL2,PAQR7,CTNNB1,RXRB,CARM1,RORB,KAT5,NEDD4,YWHAH,CALR,UBR5,NCOA1,RNF14,ESRRA,MED12,RB1,DNAJA1,NRIP1,CCNE1,SAFB,PIAS1,TAF7,ESR2,TADA3,NR1D2,PGRMC2,NR1H2,EGLN2,RAN,RNF4,ABHD2,GRIP1,FKBP4,RXRA,MED30,NR2C2,RARG,THRAP3,MED24,NCOA3,PPARG,UBE3A,ME…
GO_REGULATION_OF_NEUROTRANSMITTER_RECEPTOR_ACTIVITY	-0.441253	-1.21963	0.166667	0.203461	30	15	PPARGC1A,DLG4,DAPK1,PTK2B,MAPK8IP2,NLGN2,MINK1,RASGRF1,CACNG4,ARC,NETO2,FNTA,CNIH2,KLHL24,NLGN3
GO_REGULATION_OF_RUFFLE_ASSEMBLY	-0.379113	-1.2191	0.212121	0.204016	21	18	EPS8L2,USP17L2,PFN2,SH3YL1,CAV1,RDX,PFN1,CORO1C,WDPCP,COBL,EPS8L1,RCC2,TACSTD2,HRAS,RLTPR,KANK1,RHOG,ICAM1
GO_REGULATION_OF_ACUTE_INFLAMMATORY_RESPONSE	-0.359569	-1.21873	0.181818	0.204258	74	39	SERPING1,IL6,SUSD4,C5,TNFRSF11A,C2,ZP3,C4BPB,PLA2G4A,CFB,CD46,CD59,PHB,IL1B,CFH,C1QBP,CFI,PHB2,C4B,RHBDD3,EDNRB,C3,PROS1,OSMR,CD55,ADORA1,ASH1L,ADAM8,GSTP1,PPARG,IL6ST,CCL5,C3AR1,CFP,IL20RB,PIK3CG,PTGS2,TNF,C4A
GO_REGULATION_OF_HEMOPOIESIS	-0.251137	-1.21854	0	0.204346	314	221	MYC,IL29,FOXN1,IL6,TMEM176B,IL12A,CAMK4,RUNX1,BMP4,AXL,GATA3,LILRB3,ZEB1,THPO,CASP8,L3MBTL1,ID2,MEIS1,CCR1,MITF,ADA,C8orf4,IL23A,GATA2,VNN1,PPARGC1B,HLX,MAFB,TGFBR2,GLI3,GLI2,KITLG,PDCD2,CTNNBIP1,SPINK5,IL4R,MAPK11,INHBA,NDFIP1,LEF1,HIST1H4I,ETS1,WDR61,TLR3,KIAA0922,ACVR2A,HLA-DOA,ERBB2,KLF10,CD46,RASSF2,PTPN6,HIST1H4J,RASGRP1,INHA,FADD,LEO1,CUL4A,PURB,P4HTM,ACE,CD83,ZNF16,ANXA1,FOXJ1,TGFB1,HIST4…
GO_REGULATION_OF_PROTEIN_SECRETION	-0.235857	-1.21821	0	0.204553	389	249	BANK1,F2R,IL6,P2RX7,TNFRSF21,CASP1,GPER,TGFB2,GATA3,CD40,C5,GJA1,INHBB,SRCIN1,VTCN1,GPAM,UCP2,PTGER4,NLRP2,GIPR,LEPRE1,ANKRD1,TGFB3,VEGFC,EZR,KRT20,TMEM27,ANXA4,IRS1,IL17RC,PYCARD,TLR2,HMGN3,HYAL2,BRSK2,RPH3AL,PPP3CA,MIDN,HADH,PLA2G6,MARCKS,TLR5,SYTL4,PPP3CB,IL4R,MAPK11,JAK2,SCAMP5,PIK3C3,TRIM27,PFKM,ICA1,NNAT,EXOC1,CADM1,GLMN,RAB11FIP3,HNF4A,IRS2,TNFRSF14,SRGN,RAPGEF3,IL17RA,VPS35,KCNJ11,SLC24A6…
GO_NEGATIVE_REGULATION_OF_T_CELL_DIFFERENTIATION	-0.384338	-1.21784	0.194444	0.204847	32	20	IL29,BMP4,HLX,GLI3,IL4R,KIAA0922,ERBB2,ANXA1,FOXJ1,IRF1,ZC3H8,PTPN2,HMGB1,CYLD,RC3H1,NRARP,SOCS5,NFKBID,CD74,BCL6
GO_DETECTION_OF_LIGHT_STIMULUS	-0.394063	-1.21744	0.166667	0.205434	59	19	PLEKHB1,BEST1,SAG,ABCA4,SDR16C5,PDE6G,UNC119,CDS1,PITPNM1,ARRB1,GNB1,GNA11,GNAQ,CCDC66,GNGT2,RDH11,RP1,OPN3,CACNB4
GO_FEEDING_BEHAVIOR	-0.603987	-1.92408	0	0.205537	92	29	P2RY1,TH,RMI1,ACE2,NMU,CPT1A,USP46,DMBX1,NKX2-1,FOS,UBE2Q1,BBS12,GIGYF2,STAT3,APP,UBR3,DERL2,DACH1,STRA6,APLN,PYY2,PEX13,OXTR,GAL,FYN,UCN,GLS,TACR1,NEGR1
GO_NEGATIVE_REGULATION_OF_LEUKOCYTE_MEDIATED_IMMUNITY	-0.380467	-1.21663	0.179487	0.206141	47	27	SUSD4,ARRB2,PPP3CB,C4BPB,NDFIP1,C10orf54,THOC1,ABR,PTPN6,FOXJ1,HFE,BCR,LGALS9,RABGEF1,SERPINB9,BST2,IL7R,HLA-A,DUSP22,HMOX1,CEACAM1,TAP1,MICA,HLA-E,HLA-B,IL20RB,BCL6
GO_REGULATION_OF_BLOOD_PRESSURE	-0.280144	-1.21646	0.142857	0.206296	169	95	ATP1A2,F2R,ADAMTS16,TBXA2R,WNK1,GJA1,EPHX2,ID2,GNB3,VEGFC,TPM1,NOS3,NTSR1,ENG,ACSM3,BBS4,UTS2R,HSD11B2,GUCY1A3,CYP4F12,KCNK6,ACE,ACTA2,SCPEP1,ACE2,NISCH,AGTRAP,EDN1,ERAP1,RNPEP,RASL10B,NRG1,RPS6KA2,SLC4A5,PTGS1,ERAP2,P2RX4,MKKS,EDN2,ABAT,PLCB3,NKX2-1,MME,ENPEP,ADRA1B,EDNRA,COL1A2,EDNRB,GJA5,CTSZ,CYBA,ADH5,LRP5,TRHDE,NPPA,GCH1,TNNI3,GAS6,STK39,PCSK5,PRCP,ATP6AP2,ADRB1,QRFP,EMP2,ADORA1,BMPR2,NPR2,E…
GO_REGULATION_OF_PROTEIN_TARGETING	-0.243128	-1.21578	0.0769231	0.206934	307	246	IL6,ELMOD1,EDAR,BMP4,THRA,RGS19,AXIN2,PARP1,PKIG,RUVBL1,SMAD4,LRRC46,HTRA2,TGFB3,ZNF259,KIAA0528,C8orf4,IL23A,AKAP6,SMCR7L,ITGAX,TLR2,DAB2,HYAL2,PKD2,MYO1C,IL18R1,ATPBD4,ABLIM3,ZNF268,PPP3CA,APC2,GLI3,GLS2,FZD1,PPP3CB,SEMA5A,BMP7,EGF,OGG1,JAK2,MFF,PKIA,TMEM173,RGS20,BRCA1,CDKL2,MAPK7,OSCP1,CYB5R1,VPS11,CDK5,TLR3,PIK3R2,MICALL2,HNF4A,USP17L2,RHOU,DYRK2,CREB3,RBPMS,ERBB2,SMCR7,KAT2A,HNMT,SULF2,NBPF…
GO_PROTEIN_N_LINKED_GLYCOSYLATION	-0.289159	-1.21503	0.190476	0.207657	75	62	ALG6,ENTPD5,ST6GALNAC2,MAN1A1,DPAGT1,ST3GAL2,MGAT5B,PGM3,ST6GAL1,MGAT2,B4GALT7,ALG8,ALG5,MAN1B1,EDEM2,FUT8,ST6GALNAC4,GNPTG,GNPTAB,LMAN1,STT3B,ALG12,OSTC,MGAT5,EDEM3,B4GALT1,DPM1,ST8SIA4,ST6GALNAC5,TUSC3,DPM2,SYVN1,MAN2A2,DDOST,CCDC126,NUDT14,MGAT4A,PRKCSH,EDEM1,MAN1A2,UBE2G2,RPN1,STT3A,ST6GALNAC6,DAD1,ST6GALNAC3,GORASP1,MOGS,ST3GAL4,MAGT1,MAN2A1,RPN2,MGAT4B,UBE2J1,MCFD2,TMEM165,DOLPP1,DPM3,VCP,S…
GO_REGULATION_OF_GLIAL_CELL_DIFFERENTIATION	-0.334031	-1.21475	0.137931	0.207879	59	40	TNFRSF21,EPHA4,BMP4,NOG,ID2,TP73,PRPF19,PRMT5,HDAC2,IL1B,DICER1,CTNNB1,RHEB,ID4,MTOR,NF1,DLX2,BMP2,WDR1,ZNF488,LIF,CDK1,PPARG,IL6ST,SERPINE2,SIRT2,SLC45A3,MBD1,SPINT1,CLCF1,RELA,MYCN,NKX6-1,MECP2,BIN1,NOTCH1,RNF112,HES1,DUSP10,ATF5
GO_REGULATION_OF_HOMOTYPIC_CELL_CELL_ADHESION	-0.259649	-1.21254	0.0666667	0.210047	307	191	IL29,FOXN1,IL6,TNFRSF21,IL12A,CAMK4,EFNB3,BMP4,GATA3,ZEB1,CCDC88B,VTCN1,GPAM,MAP3K7,HLA-DPA1,C1QTNF1,ADA,ADK,IL23A,DPP4,PYCARD,RIPK3,VNN1,HLX,IL28A,CORO1A,TGFBR2,GLI3,GLI2,HAS2,SPINK5,IL4R,ZP3,NDFIP1,C10orf54,GLMN,KIAA0922,CD47,TNFRSF14,HLA-DOA,ERBB2,CD46,EFNB2,MLST8,PTPN6,FLOT2,RASGRP1,FADD,EFNB1,TRAF2,CD83,ANXA1,FOXJ1,MAPKAP1,RAC2,MAD1L1,HFE,TGFB1,HLA-DRA,LAT,PDE5A,CD59,LGALS9,IL1B,ICOSLG,LGALS…
GO_RESPIRATORY_SYSTEM_DEVELOPMENT	-0.264564	-1.21235	0	0.21013	197	147	FGF9,CTGF,RPGRIP1L,BMP4,NOG,THRA,DLX5,FGFRL1,FGFR2,TGFB3,ADA,NOS3,ALDH1A3,DISP1,CCDC40,HESX1,CRISPLD2,CTSH,TGFBR2,GLI3,GLI2,AIMP2,PHF14,FZD1,WNT7B,PKDCC,CHI3L1,RAB3A,LEF1,LIPA,AGR2,ATP7A,WNT2,HSPB11,WNT11,LAMA5,TIMELESS,HRSP12,IGFBP5,NPHP3,FOXJ1,ID1,MAPK1,EDA,HHEX,LTA4H,MAPK3,TNS3,SREBF1,SMAD2,ACVR2B,CTNNB1,GATA6,EDN2,SPRY2,ASXL1,SIX1,NKX2-1,ZFPM2,PTN,CTSZ,HEG1,SPARC,PTK7,CELSR1,RDH10,PPP1CA,CHD7…
GO_NEGATIVE_REGULATION_OF_CELL_CYCLE_PROCESS	-0.239616	-1.21247	0.125	0.21015	214	188	BCL2,TERF1,CCND1,GPER,MDM1,BMP4,PLK2,HORMAD1,TP73,HMGN5,MLXIPL,CLSPN,PKD2,BLM,HUS1,RPA2,CTDSPL,ATM,NME6,RBL2,ZNF268,SLFN11,NBN,FANCI,NAE1,MSH2,BMP7,CRADD,BRCA1,MDM4,TMEM67,CNOT10,GPR132,CDK5RAP3,PRKDC,BRD7,PRPF19,THOC1,PCNA,PPP2R5C,MYO16,TFDP2,SOX4,MUC1,TPR,MEN1,MTBP,PRMT2,TPRA1,SMC3,PHF17,E2F8,PIDD,CDK4,CNOT8,TERF2,MRE11A,MAD1L1,TP53,CDC73,TFDP1,CDK9,ZFYVE19,RPS6KA2,FBXW7,SMARCA4,TRIM37,BAX,MAD2…
GO_NEGATIVE_REGULATION_OF_NEURON_DEATH	-0.294672	-1.21225	0.1	0.210285	171	118	BCL2,F2R,PRKCG,IL6,NES,NDNF,AXL,SYNGAP1,HTRA2,TGFB3,ZNF259,TP73,MAP3K12,NRBP2,FAM134B,CORO1A,MSH2,NRP1,JAK2,PPARGC1A,HIPK2,CDK5,EPOR,AGAP2,TYRO3,PRDX2,PIN1,TRAF2,STXBP1,ILK,JUN,PPP5C,PTK2B,RASA1,NGFR,CHMP4A,BAX,BCL2L1,CLN3,LRP1,SORL1,AKT1,PARK2,CTNNB1,GPI,SIX1,LRRK2,XRCC2,HIF1A,VEGFB,PPT1,KRAS,LIG4,SET,MDK,BTBD10,STAMBP,PSMC1,PIK3CA,STAT3,DNAJC5,C12orf5,ISL1,ESR2,KIF14,MAP2K4,GCLC,GCLM,NONO,PARK7…
GO_B_CELL_DIFFERENTIATION	-0.294599	-1.21201	0.16	0.21056	89	52	BCL2,PLCL2,IFNE,LFNG,ADA,ATM,POLM,MSH2,HDAC4,VPRBP,PRKDC,POU2F2,PLCG2,PTK2B,LRRC8A,BAX,HHEX,DCLRE1C,NOTCH2,PIK3R1,LYL1,TPD52,ITGB1,LGALS1,ITFG2,NHEJ1,MFNG,CMTM7,IL11,IFNA1,BLNK,IFNA13,ADAM17,TCF3,SP3,PTPN2,ABL1,FNIP1,ATP11C,BAK1,MALT1,KLF6,RBPJ,HDAC5,CLCF1,EP300,BCL3,CEBPG,ZBTB1,GPR183,BCL6,HDAC9
GO_IRON_ION_TRANSPORT	-0.29174	-1.21193	0.206897	0.210629	57	48	ATP6V0D2,REP15,STEAP4,STEAP1,HEPH,ATP6V0A4,ATP6V0A2,ATP6V1E2,STEAP2,SLC40A1,HFE,ATP6V1C2,PICALM,MFI2,IREB2,ATP6V0E2,TCIRG1,ATP6V0A1,ATP6V1B2,ATP6V1C1,SLC11A2,SFXN1,PVRL1,ATP6V1E1,ATP6V1D,ATP6V1G1,CLTC,ATP6V1G2,RAB11B,MCOLN1,ATP6V1B1,ATP6V0B,ATP6AP1,ATP6V0C,TFRC,LMTK2,ATP6V1H,ATP6V1F,ATP6V0E1,TFR2,FTH1,ATP6V0D1,ATP6V1A,FTL,SLC39A14,STEAP3,SLC25A37,DNM2
GO_RESPONSE_TO_CADMIUM_ION	-0.358078	-1.21151	0.172414	0.210846	40	31	GPAM,BDH1,CYB5A,OGG1,ALAD,GSS,PCNA,MT1F,SORD,MT1E,PPP5C,DTYMK,CTNNB1,SPARC,GSN,ECE1,MAPK9,B2M,CDK1,CDK2,SOD1,MTF1,CDKN1B,HMOX1,CAT,SLC30A1,NPC1,MT1X,AKR1C3,MT1G,PRNP
GO_REGULATION_OF_ENDOCYTOSIS	-0.254047	-1.21154	0.0588235	0.210935	199	145	PRKCG,DKK1,AXL,ALOX15,AAK1,EEF2K,ZFYVE16,PYCARD,GATA2,DAB2,SCARB1,C2,CLIP3,ARRB2,SNX17,MERTK,SCAMP5,C4BPB,ABCA7,SYNJ2BP,CD47,ABR,NEDD4L,STON1,PACSIN3,DLG4,PROM2,ARF6,TSC2,PLCG2,SYT7,VPS28,CD14,PACSIN1,HFE,TSPAN1,TGFB1,NR1H3,PTX3,BCR,RABGEF1,IL1B,PICALM,LGALS3,CSK,ANXA2,RAB17,SNX12,PIK3CB,RAB4A,OPHN1,TOR1A,PICK1,LRSAM1,DNAJC6,TBC1D5,C4B,FLOT1,ARFGAP1,MAGI2,PRKD1,CAV1,CYBA,C3,ITGAV,ANKFY1,PPT1,CALR…
GO_LUNG_ALVEOLUS_DEVELOPMENT	-0.357001	-1.21138	0.15625	0.211001	41	33	BMP4,FGFR2,TGFB3,ADA,PHF14,FZD1,PKDCC,ATP7A,IGFBP5,TNS3,GATA6,EDN2,ASXL1,NKX2-1,SEPN1,ABCA12,MAN1A2,HS6ST1,BMPR2,STRA6,LIF,PDGFA,CIC,MAN2A1,CREB1,HOXA5,MAPK8IP3,RC3H2,ATXN1L,ERRFI1,FOXA1,STK40,FOXP2
GO_DECIDUALIZATION	-0.41559	-1.21157	0.09375	0.211024	21	16	CYP27B1,STC1,CTSL2,PLA2G4A,EPOR,MEN1,CTSB,DEDD,BSG,LIF,VDR,JUNB,PPARD,SPP1,STC2,PTGS2
GO_ACTIVATION_OF_PROTEIN_KINASE_ACTIVITY	-0.245652	-1.21133	0.166667	0.211035	279	213	PRLR,CSPG4,MAP2K6,F2R,ITGB3,P2RX7,DUSP19,TGFB2,BMP4,KISS1R,C5,MAP4K1,MAP3K7,TGFB3,THBS1,TP73,NOD1,MAP4K2,MAP3K12,ADRA2B,RIPK3,CLSPN,DUSP6,GPRC5B,LPAR1,PRKAA1,MAP3K6,ADCY3,TGFBR2,CCDC88A,EGF,MAPK11,DBNL,JAK2,CHI3L1,PIBF1,TLR3,DUSP9,PRKAG2,WNT11,CARD14,PTPLAD1,MAP4K5,STRADB,STRADA,TRAF2,TNIK,PLCG1,MUL1,PDE6G,CAMKK1,PRKAR2A,MAP2K5,IL1B,PTK2B,MAPK1,MAP3K14,NRG1,MAPK8IP2,MAPKAPK3,PPP2R3C,CARD10,ERCC6,…
GO_NEGATIVE_REGULATION_OF_RESPONSE_TO_EXTERNAL_STIMULUS	-0.257527	-1.21058	0	0.211946	274	174	SERPING1,PADI2,SLC6A3,EPHA4,GPER,GATA3,C5,GJA1,THBD,PTGER4,C1QTNF1,PLAT,SEMA4F,SEMA3E,ADA,THBS1,NOS3,NRBP2,SOCS3,MTM1,TARBP2,WNT4,SEMA4A,BBS4,NLRX1,DAK,NRP1,SPINK5,SEMA5A,ST6GAL1,PLAU,NDFIP1,SEMA4G,SEMA6C,MAPK7,ETS1,SEMA6B,SIGIRR,SEMA3A,IFIT1,FEM1A,ABR,PHLDB2,GBA,VPS13C,SNAI2,TYRO3,CLASP1,TSPAN8,HTRA1,SCFD1,SEMA3B,NR1H3,MUL1,FEZ2,EDN1,BCR,SMPDL3B,RABGEF1,ALOX12,DHX58,PLXNA3,SERPINB2,CHID1,ANXA2,C…
GO_REGULATION_OF_EPIDERMAL_GROWTH_FACTOR_ACTIVATED_RECEPTOR_ACTIVITY	-0.417365	-1.20957	0.193548	0.213075	23	19	ADRA2B,ZFYVE28,EGF,FBXW7,CBLC,TGFA,ADRA2C,SOCS4,SHC1,SNX6,GPRC5A,APP,ADORA1,PSEN1,ZGPAT,ADAM17,ERRFI1,SOCS5,EREG
GO_RESPONSE_TO_ESTROGEN	-0.276463	-1.20826	0.0769231	0.214358	218	146	CCND1,CTGF,GPER,DNMT3B,BMP4,GATA3,ARNT2,CASP8,MAPK15,CYP27B1,HMBS,TGFB3,SOCS3,COL1A1,TH,BDH1,ASH2L,TGFBR2,GLI3,DNMT3A,BMP7,IL4R,SFR1,OGG1,CITED4,BRCA1,PPARGC1A,ETS1,MMP15,UROD,DNMT1,HNRNPD,KRT19,RUVBL2,GBA,TRIM24,AHR,CITED2,AREG,TXNIP,KCNJ11,RBBP8,SMAD6,RGS9,AIFM1,ANXA1,BRCA2,ARSB,TGFB1,CA2,IL1B,MAPK1,NQO1,DTYMK,PELP1,MMP13,ENDOG,PAM,SRD5A1,HSP90AA1,CTNNB1,GATA6,EGFR,STS,SERPINB9,PTN,GHR,STAT5B,C…
GO_OXIDATIVE_PHOSPHORYLATION	-0.287944	-1.20761	0.2	0.214776	84	78	NDUFC2,NDUFV3,FXN,NDUFB10,MSH2,TAZ,NDUFA5,SURF1,CHCHD10,DLD,NDUFB6,NDUFS1,NDUFB1,NDUFAF1,C11orf83,COX15,NDUFV2,NDUFA12,NDUFV1,COQ9,UQCRC2,PMPCB,SDHC,GBAS,ATP5C1,CYC1,NDUFB5,NDUFA11,UQCRC1,NDUFB7,NDUFAB1,NDUFA8,COX5A,UQCR10,UQCRB,NDUFS2,NDUFA4,AK2,SDHAF2,NDUFA7,NDUFS5,NDUFS3,UQCRH,ATP5D,NDUFS8,NDUFA3,NDUFA10,NDUFA2,UQCR11,COX7B,NDUFB11,NDUFA13,NDUFB2,COX5B,COX10,NDUFB8,UQCRFS1,NDUFB9,COX7C,UQCRHL,…
GO_POSITIVE_REGULATION_OF_PROTEIN_OLIGOMERIZATION	-0.393652	-1.20763	0.222222	0.214867	22	16	HRK,BIK,SMCR7,TP53,BAX,IDE,AIM2,FAS,BMF,BID,BCL2L11,GNB2L1,MMP1,SNX9,PMAIP1,BBC3
GO_CELLULAR_RESPONSE_TO_REACTIVE_OXYGEN_SPECIES	-0.276754	-1.20742	0.0769231	0.214931	104	86	IL6,IMPACT,TPM1,NOS3,PKD2,PPARGC1B,PDK2,FXN,PRKAA1,APEX1,ZNF277,MAPK7,ETS1,HNRNPD,ATP7A,PCGF2,MTR,CCS,PRDX2,MPV17,AIFM1,TRAF2,GLRX2,HDAC2,ANXA1,HDAC6,PPP5C,NQO1,STAT6,STK25,PRDX3,SETX,MAP3K5,PLEKHA1,BNIP3,TRPC6,GUCY1B3,HIF1A,FOS,F3,PDCD10,FER,PRKCD,RHOB,MDM2,SOD3,PRDX5,PPIF,FAS,KLF2,PXN,ECT2,NFE2L2,PARK7,GSK3B,FOXO1,SIRT1,NET1,CDK1,ROMO1,CDK2,KDM6B,SOD1,RPS3,KLF4,AGER,ABL1,EZH2,CBX8,KLF6,SRC,RELA…
GO_CELLULAR_CARBOHYDRATE_METABOLIC_PROCESS	-0.262794	-1.2069	0.0625	0.215291	144	111	KHK,GALK1,GYG2,NHLRC1,DGAT2,PPP1R3E,PPIP5K2,CPS1,ABHD10,IDH2,RBKS,PHKB,XYLB,GK5,IMPA2,AGL,HAS2,PPIP5K1,COQ2,DAK,PHKA2,PFKM,INPP5E,PRKAG2,GANC,ALG1,GYS1,SORD,PPP1R3D,GNPTG,GNPTAB,ENOSF1,PHKG2,COQ3,IDUA,NAGK,HAS3,PFKFB4,PPP1R2,PPP1CB,AKT2,RPE,PGM2,ITPKA,PHKA1,GAA,PGP,CALM1,AKT1,B4GALT1,MGAM,EXT2,CALM2,PYGB,PPP1CA,UBB,CSGALNACT2,IMPA1,B3GNT1,PYGL,TPI1,CALM3,RPS27A,SYNJ1,IPPK,B3GNT3,PGD,PER2,INPP5K,G…
GO_HORMONE_MEDIATED_SIGNALING_PATHWAY	-0.286504	-1.20678	0.117647	0.215411	158	107	PRLR,PADI2,GPER,BMP4,THRA,PAQR6,PPARGC1B,NR2C1,PMEPA1,BMP7,JAK2,BRCA1,PPARGC1A,LEF1,HNF4A,MED17,TRIP4,HNF4G,NR1H3,SLC27A1,MED4,CALCOCO1,PHB,PIAS2,NR3C2,NR2F1,DDX54,MED16,FHL2,CSNK2B,PAQR7,CTNNB1,RXRB,CARM1,RORB,STAT5B,KAT5,NEDD4,YWHAH,CALR,UBR5,NCOA1,RNF14,ESRRA,LATS2,MED12,RB1,STAT5A,DNAJA1,NRIP1,CCNE1,SAFB,PIAS1,TAF7,ESR2,TADA3,NR1D2,PGRMC2,NR1H2,EGLN2,RAN,RNF4,ABHD2,PTPN11,GRIP1,FKBP4,RXRA,MED…
GO_SKELETAL_MUSCLE_ORGAN_DEVELOPMENT	-0.306182	-1.20656	0.125	0.215593	137	75	HEYL,FGFRL1,ANKRD1,WNT10B,DISP1,GPCPD1,HLX,PPP3CA,DNER,EGR2,XK,TAZ,CDK5,EGR1,IGSF8,IGFBP5,CDON,ZNF689,NGFR,CAV2,SOX8,SIN3B,SIX1,CAV1,HMG20B,FOS,SKIL,BIN3,SEPN1,CTSB,LARGE,BCL9,EMD,RB1,KIAA1161,NF1,LEMD2,SAP30,SVIL,MYH14,FLNB,NPHS1,VAMP5,COPS2,KLF5,GPX1,ZNF238,SKI,STRA6,FOXN2,BCL9L,NCOR1,ASS1,GTF3C5,CSF1R,MEF2D,MYH15,HOMER1,EEF2,PLAGL1,BTG2,MAPK14,EP300,MAFF,PITX1,ATF3,MYL6,NOTCH1,HIVEP3,CFLAR,NR2…
GO_POSITIVE_REGULATION_OF_MRNA_METABOLIC_PROCESS	-0.38046	-1.20619	0.136364	0.21593	45	37	TNRC6B,NCBP1,PNPT1,NANOS1,C11orf35,PRPF19,LEO1,CNOT8,CDC73,ZFP36L2,HNRNPR,NCBP2,POLR2G,TNRC6C,DAZAP1,SNRNP70,CPEB3,CNOT7,SNW1,RBMX,PABPC1,UPF1,TRA2B,THRAP3,CNOT1,CCNB1,ZC3HAV1,BTG2,EIF2C2,ZFP36,RC3H1,HSPA8,PAF1,GTPBP1,SF3B4,ZC3H12A,HSPA1A
GO_DEVELOPMENTAL_MATURATION	-0.272539	-1.20549	0.0909091	0.2167	193	123	PDE3A,FAT4,PLD6,LHX6,TGFB2,AXL,GATA3,GJA1,RUNX2,PCSK4,ID2,CATSPER3,GATA2,ERCC2,PALM,TFCP2L1,C19orf80,L3MBTL3,KIAA0196,SPINK5,RAB3A,PABPC1L,TRIP13,SNAPIN,SLC26A6,THBS3,NFIA,CATSPERB,ACRBP,POU2F2,CLN5,TYMS,DLG4,DLD,RAB38,GLDN,STXBP1,ANKS1A,SCARF1,BRCA2,GDF11,REC8,PICALM,PTK2B,AP1M1,RPS6KA2,MAEA,ANKRD27,SOX8,SLC17A7,IL15,PICK1,G6PD,CTNNB1,BHLHA15,MTCH1,AP3D1,FAM20C,LYL1,SEMA4D,AGRN,AGPAT6,SCLT1,RFX3…
GO_REGULATION_OF_SEQUESTERING_OF_CALCIUM_ION	0.473191	1.65177	0	0.216921	107	69	ATP1A2,JPH3,F2R,P2RX7,TRPC1,GPER,GSTM2,RASA3,ANK2,TPCN2,MYO5A,NTSR1,CLIC2,AKAP6,PKD2,HAP1,CORO1A,CAPN3,JPH2,HRC,F2RL3,SRI,TPCN1,PTPN6,PLCG2,ITPR1,PLCG1,TGFB1,KIAA1199,NOL3,PTK2B,ITPR2,BAX,HTT,UBASH3B,CALM1,LYN,SLC25A23,ATG5,GSTO1,CHERP,THY1,EDNRA,PRKD1,CYBA,CALM2,ASPH,CXCL10,SEPN1,IBTK,FKBP1A,CAMK2D,CALM3,FKBP1B,FGF2,ERO1L,PDPK1,MCOLN1,PRKACA,ITPR3,ABL1,PDE4D,JPH1,DDIT3,DIAPH1,PRKCE,BDKRB1,LCK,BB…
GO_REGULATION_OF_EXTENT_OF_CELL_GROWTH	-0.304525	-1.20505	0.12	0.21695	101	75	SPG20,SEMA4F,SEMA3E,WDR36,RND2,DISC1,CTTN,MEGF8,SEMA4A,NRP1,SEMA5A,BCL11A,MAP1B,SEMA4G,SEMA6C,DPYSL2,SEMA6B,SEMA3A,CDK5,RAB11A,ANAPC2,ILK,PLXNA2,SEMA3B,KIAA1598,NRG1,TTL,PLXNA3,SEMA3F,MACF1,SEMA3C,CLASP2,EFNA5,ULK2,DSCAM,MAPT,EPHA7,SEMA6D,SEMA3D,SEMA4D,TWF2,SEMA4B,RUFY3,PLXNA1,CRABP2,WNT3,PAFAH1B1,BMPR2,TNFRSF12A,NTN1,PLXND1,GSK3B,ADNP,VEGFA,FN1,ABL1,RAB21,IST1,LIMK1,SEMA7A,RTN4,EP300,RNF6,NKX6-1…
GO_RIBONUCLEOSIDE_DIPHOSPHATE_METABOLIC_PROCESS	-0.294786	-1.20486	0.0909091	0.216995	64	51	GALK1,NUDT18,MPP1,AKD1,ENO3,PFKM,NUDT16,AMPD3,DLG4,ADPGK,NUDT9,DHTKD1,PFKL,MPP2,PFKFB4,DLG3,PFKP,ENTPD2,NUDT5,GPI,MPP3,DLG1,TPI1,BPGM,OGDH,ALDOA,AK2,PGK1,AK1,ENO1,GAPDH,AK3,PFKFB2,HK1,PGM1,ENTPD4,ENO2,MAGI3,CASK,GUK1,LDHA,DLG2,ALDOC,TJP2,PGAM1,AK4,CARD11,HK2,BAD,PFKFB3,HKDC1
GO_CELL_DIFFERENTIATION_INVOLVED_IN_EMBRYONIC_PLACENTA_DEVELOPMENT	-0.381699	-1.20446	0.222222	0.217576	25	21	CASP8,SOCS3,KRT8,KRT19,E2F8,GJB5,AKT1,MDFI,SENP2,STK4,PRDM1,LIF,GRHL2,ST14,STK3,FZD5,DNAJB6,PLK4,NR2F2,SNAI1,E2F7
GO_NEGATIVE_REGULATION_OF_RESPONSE_TO_ENDOPLASMIC_RETICULUM_STRESS	-0.533948	-1.88968	0	0.217772	39	34	CREB3,OPA1,USP14,USP25,PARK2,LRRK2,UBXN1,ERLEC1,OS9,SYVN1,SVIP,PTPN1,GRINA,NCK1,UBE2G2,DERL2,CREB3L1,UBAC2,PARK7,WFS1,BFAR,GNB2L1,TMBIM6,DNAJC3,UBE2J1,TXNDC12,PPP1R15B,XBP1,PDX1,HYOU1,HERPUD1,PPP1R15A,HSPA1A,YOD1
GO_REGULATION_OF_ERBB_SIGNALING_PATHWAY	-0.296716	-1.20363	0.125	0.218373	83	70	GPER,CLTA,DOK1,ADRA2B,HAP1,STAM2,ZFYVE28,EGF,AGR2,FAM125A,PTK6,FAM125B,PDE6G,AFAP1L2,PTPRJ,AP2A2,FBXW7,CBLC,RHBDF2,SH3TC2,AKT1,TGFA,ARAP1,EGFR,SPRY2,ADRA2C,SOCS4,EPN1,RHBDF1,ARHGEF7,HGS,AP2B1,UBB,ITGA1,AP2M1,SHC1,FER,EPS15,RPS27A,AP2S1,SNX6,STAM,RNF115,GPRC5A,APP,RAB7A,ADORA1,SHKBP1,ESR2,LGMN,PSEN1,ZGPAT,ADAM17,UBA52,PTPN2,CDC42,SOS1,EPS15L1,RNF126,DAB2IP,GRB2,AP2A1,RBPJ,CBL,SH3KBP1,ERRFI1,PLAUR,…
GO_MATERNAL_PLACENTA_DEVELOPMENT	-0.385164	-1.20355	0.16	0.218458	31	25	CYP27B1,STC1,CTSL2,PLA2G4A,EPOR,MEN1,PRDX3,AKT1,DAZAP1,CTSB,STOX2,DEDD,BMPR2,PRDM1,BSG,RXRA,LIF,TMED2,VDR,JUNB,NR2F2,PPARD,SPP1,STC2,PTGS2
GO_RECEPTOR_MEDIATED_ENDOCYTOSIS	-0.278665	-1.20249	0.117647	0.219663	231	132	DNM1,ENPP2,SCARA3,GTF2H2,CCBP2,LOC619207,CLTA,EZR,CD163L1,DAB2,SCARB1,FCHO1,PLA2R1,ILDR1,CTTN,ARRB2,LRP3,TMPRSS2,TGFBR2,RABEPK,SNX17,DBNL,APOL1,CLTCL1,CDK5,ENPP1,SYT12,LOXL3,CD14,SCARF1,PACSIN1,LMBRD1,RAB31,SNX1,PICALM,PGBD1,MAPK1,AP2A2,PRSS12,CAV2,CLN3,SCRIB,MAPK3,LRPAP1,CAP1,CFI,OPHN1,LRP1,FCHO2,SORL1,HSP90AA1,IGF2R,LRP8,FNBP1L,LGALS3BP,LRP12,GHR,TMPRSS4,CAV1,SPARC,NEDD4,CXCL16,HIP1R,PPT1,CALR,…
GO_NEGATIVE_REGULATION_OF_FIBROBLAST_PROLIFERATION	-0.385777	-1.20219	0.208333	0.21992	27	20	MYC,B4GALT7,TP53,CDC73,BAX,IFI30,MED25,PARP10,EMD,NF1,DACH1,SKI,GSTP1,PPARG,MORC3,DAB2IP,FTH1,MED31,PMAIP1,NUPR1
GO_NEGATIVE_REGULATION_OF_PEPTIDASE_ACTIVITY	-0.420727	-1.92551	0	0.220219	245	135	HMSD,SERPING1,IL6,SSPO,C5,CASP8,TIMP4,THBS1,LXN,CARD16,ARRB2,PAPLN,UCHL5,SPINK5,LEF1,COL28A1,TFPI2,NLE1,MICAL1,SPOCK1,USP14,SERPINA1,COL7A1,BIRC6,NGFRAP1,MAP2K5,NOL3,PICALM,DNAJA3,NGFR,SERPINB2,AKT2,PRDX3,PCID2,HTT,SORL1,SERPINB8,A2ML1,AKT1,BIRC3,TIMP2,POR,CAST,GPI,VIL1,PAK2,C4B,IFI6,WFDC2,ITIH5,KAL1,SERPINB9,C3,ANXA8,UBXN1,BST2,IGBP1,SERPINB1,YWHAE,PIH1D1,CRIM1,SERPINB6,SERPINB5,IFI16,SH3RF1,PRO…
GO_GLIAL_CELL_DEVELOPMENT	-0.316508	-1.20086	0.142857	0.221372	76	55	VIM,ARHGEF10,PRDM8,ID2,ERCC2,EIF2B1,HDAC10,LPAR1,TSPAN2,CDK5,EIF2B3,WASF3,ADAM22,EIF2B4,SOX4,C11orf9,ILK,HDAC11,TGFB1,AKT2,TLR4,SH3TC2,PICK1,LYN,AKT1,DICER1,ID4,LGI4,LAMB2,KRAS,MED12,NF1,EIF2B5,DAG1,CD9,GSN,CDK6,EIF2B2,PARD3,ZNF488,SKI,FA2H,SOD1,GSTP1,CLU,MPP5,PTEN,SIRT2,TFAP2A,NDRG1,S100A9,PHGDH,POU3F2,MXRA8,CNTF
GO_CELLULAR_RESPONSE_TO_ORGANIC_CYCLIC_COMPOUND	-0.229724	-1.2003	0	0.221943	465	337	ATP1A2,PDE3A,PADI2,IL6,P2RX7,BYSL,GPER,ADAMTS1,GSTM2,GNG2,DNMT3B,HCN3,BMP4,ABCG2,THRA,SMYD3,SP5,RGS19,IMPACT,AXIN2,CASP8,HMBS,EEF2K,MGMT,CPS1,ANKRD1,P2RY1,EZR,WNT10B,STC1,FECH,AKAP6,COL1A1,PAQR6,TH,PPARGC1B,BLM,OSBPL7,TARBP2,NR2C1,APLP1,ADCY3,CIB2,GLI2,FZD1,PMEPA1,BMP7,SFR1,INHBA,JAK2,P2RY11,APEX1,TMEM173,RGS20,BRCA1,PLAU,PPARGC1A,LEF1,PLA2G4F,SLC26A6,STAT1,TLR3,HNRNPD,ZCCHC11,HNF4A,IFIT1,RAPGEF3…
GO_REGULATION_OF_ORGAN_MORPHOGENESIS	-0.242245	-1.20032	0.0714286	0.221943	242	183	BCL2,GPC4,MYC,DKK1,TGFB2,FZD2,BMP4,GATA3,NOG,RUNX2,STOX1,CTHRC1,ANKRD6,LIMS2,FGFR2,SMAD4,TGFB3,PARD6A,ZNRF3,DAB2,PSMB9,MKS1,FZD4,ARHGEF19,FZD3,ARRB2,WNT4,FZD1,NKD1,PSMD5,SIX2,BMP7,PLAU,PSMD4,STAT1,CELSR2,VANGL1,MSX1,WNT2,WNT11,CITED2,SULF2,RNF207,SNAI2,TIAM1,SULF1,WNT10A,NPHP3,TGFB1,WNT6,PSME3,EDN1,SRSF6,PAX8,FZD6,AP2A2,PSMD12,PSMC2,PSMD13,FBXW7,PSMC3,BAX,SOX8,PSMB8,DVL2,PSMD9,TBX2,BCOR,PHB2,DAAM…
GO_ACTIVATION_OF_JUN_KINASE_ACTIVITY	-0.360248	-1.1999	0.166667	0.222404	35	29	MAP4K1,MAP4K2,MAP3K6,DBNL,PTPLAD1,MAP4K5,MUL1,ERCC6,MAP3K5,PKN1,MDFIC,SYK,MDFI,PTPN1,RIPK1,AXIN1,MAP3K10,KIAA1804,ERN1,DAB2IP,SPAG9,MAP3K9,MAP3K11,MAPK8IP3,DAXX,GAB1,MAP3K2,MAP2K7,ZAK
GO_REGULATION_OF_SUPEROXIDE_METABOLIC_PROCESS	-0.442685	-1.19974	0.21875	0.222462	23	17	FBLN5,DHFR,SZT2,BMP7,TGFB1,CYBA,AATF,SYK,PRKCD,GCH1,NFE2L2,PARK7,SOD1,GSTP1,F2RL1,ACP5,TNF
GO_EPIBOLY	-0.4361	-1.19981	0.214286	0.22254	23	16	CYR61,MEGF8,TOR1A,PDCD10,HBEGF,DDR1,COL5A1,RHOA,ADAM17,LCP1,RLTPR,MSX2,FLNA,CEACAM1,RHOC,ITGA5
GO_ESTABLISHMENT_OF_CELL_POLARITY	-0.290428	-1.19967	0.115385	0.222547	88	70	FBF1,EZR,BRSK1,BRSK2,UST,FERMT1,MAP1B,WWC1,DYNLT1,CLASP1,AMOT,WDR43,ARF6,LLGL1,FRMD4A,FOXJ1,DOCK7,SIPA1L3,SLC9A3R1,MPP7,HTT,RAB10,SCRIB,ZW10,WDR81,PRKCZ,SPRY2,LLGL2,PTK7,SDCCAG8,FSCN1,AMOTL1,FRMD4B,MYH9,RICTOR,GOLPH3,PAFAH1B1,CDK5RAP2,GPSM2,MYO18A,SNX27,NEK3,NUMA1,PTK2,PARD3,ARHGEF11,GSK3B,MARK2,KIF26B,STK11,PRKCI,RAB11FIP2,CYTH3,ARHGEF2,NDC80,SPAG5,MPP5,GBF1,WEE1,MAP4,EYA1,CYP26B1,MSN,PKD1,CENPA…
GO_NEGATIVE_REGULATION_OF_ESTABLISHMENT_OF_PROTEIN_LOCALIZATION	-0.249458	-1.19952	0.047619	0.222735	209	155	BANK1,F2R,TERF1,IL6,TNFRSF21,THRA,INHBB,SRCIN1,AXIN2,PKIG,UCP2,PTGER4,EZR,ANXA4,IRS1,PKD2,PPP3CA,MIDN,HADH,APC2,FZD1,SYTL4,BMP7,PKDCC,PKIA,TRIM27,NDFIP1,MAPK7,SP100,CDK5,RAB11FIP3,HNF4A,USP17L2,SRGN,DYRK2,CREB3,KCNJ11,SNAI2,SOX4,SRI,AKAP1,PBLD,TONSL,ANXA1,RAB23,PFKL,NR1H3,VSNL1,RABGEF1,IL1B,IL36RN,SLC9A3R1,FAF1,PDE4C,CSK,CCDC22,SNX12,WWP2,GOPC,RHBDF2,BCL2L1,SUFU,FAM89B,SREBF1,PSMD9,PARK2,RHOQ,ENY…
GO_NUCLEOPHAGY	-0.426837	-1.19904	0.321429	0.223056	19	18	ATG4C,ATG9B,ATG7,WIPI1,ATG2A,ATG5,ATG4B,WDR45,ATG2B,ATG3,ATG12,TRAPPC8,BECN1,ATG4A,ATG4D,ATG9A,WIPI2,WDR45L
GO_REGULATION_OF_DEFENSE_RESPONSE_TO_VIRUS_BY_HOST	-0.275501	-1.19908	0.0833333	0.223083	135	103	APOBEC3G,PNPO,MYOM1,REP15,NTHL1,ZNF681,IL23A,CD163L1,HCAR1,DNAAF2,FANCL,TARBP2,EIF2AK4,SUPT3H,TMEM39B,MAP1A,TMEM173,SLC35B3,CRNKL1,IFIT1,SLC25A19,PEX3,USP17L2,FAM131B,CREB3,EIF2S1,TMEM203,STAT2,REEP2,APOBEC3F,HIST1H3C,MAVS,TNIK,SNRPB2,HIST1H3I,MUL1,ACIN1,MDH1,LENG9,SNRPD1,FAM13B,HIST1H3B,RNF216,HIST1H3G,IL15,MTSS1,HIST1H3J,HIST1H3E,SLC35C1,GMIP,CLDN7,HIST1H3H,MRPS10,AIM2,RFWD3,SIN3A,TEAD4,MRPS2,H…
GO_REGULATION_OF_EARLY_ENDOSOME_TO_LATE_ENDOSOME_TRANSPORT	-0.40695	-1.19878	0.225	0.223386	16	16	EZR,DAB2,VPS11,MAPK1,SNX12,MAPK3,PTPN23,RDX,DNAJC13,RAB21,SNX3,MAP2K2,SRC,MTMR2,MSN,MAP2K1
GO_POSITIVE_REGULATION_OF_I_KAPPAB_KINASE_NF_KAPPAB_SIGNALING	-0.256499	-1.19801	0.142857	0.224142	179	149	F2R,CASP1,EDAR,CD40,PLK2,NEK6,GJA1,CARD9,TRAF5,CASP8,MAP3K7,IKBKE,ZDHHC13,C8orf4,NOD1,IL23A,TIRAP,APOL3,TLR2,IL18R1,GPRC5B,ZNF268,LPAR1,TNFRSF19,SLC35B2,NDFIP1,VAPA,TLR3,TMEM9B,CASP10,UBE2V1,MAVS,FADD,SHISA5,IRAK4,TRIM22,TRAF2,TFG,MYD88,MUL1,UBE2N,ZDHHC17,CHUK,PPP5C,LGALS9,IL1B,CANT1,MAP3K14,WLS,MTDH,TRADD,CCDC22,UNC5CL,EDA,TLR4,SHARPIN,TSPAN6,CTH,BIRC3,PARK2,AKAP13,CTNNB1,SECTM1,PRKD1,PRKCQ,NDFI…
GO_PRIMARY_ALCOHOL_METABOLIC_PROCESS	0.530952	1.6393	0	0.224611	47	31	PLB1,ALDH3A2,BCMO1,ALDH1B1,ALDH3B1,ALDH3B2,DGAT2,ALDH1A3,ACSS1,SDR16C5,RDH5,DGAT1,PECR,RDH14,DHRS3,RDH13,ALDH1A1,ACSS2,PNPLA4,ADH5,RDH10,ALDH1A2,ALDH2,DHRS4,PARK7,RETSAT,LRAT,CHKA,CYP1B1,RDH11,AKR1C3
GO_NEGATIVE_REGULATION_OF_STEROID_METABOLIC_PROCESS	-0.382414	-1.19754	0.222222	0.224687	24	18	ERLIN2,CYP27B1,WNT4,FGF19,GFI1,SNAI2,SCAP,ERLIN1,INSIG2,BMP2,PROX1,SOD1,REST,NFKB1,ATP1A1,SNAI1,INSIG1,APOE
GO_NEGATIVE_REGULATION_OF_PROTEIN_SECRETION	-0.292685	-1.19676	0.1	0.225708	108	65	BANK1,F2R,IL6,TNFRSF21,INHBB,SRCIN1,UCP2,PTGER4,EZR,ANXA4,IRS1,PPP3CA,MIDN,HADH,SYTL4,TRIM27,RAB11FIP3,SRGN,KCNJ11,ANXA1,PFKL,NR1H3,VSNL1,RABGEF1,IL1B,IL36RN,PDE4C,RHBDF2,SREBF1,PSMD9,PARK2,ENY2,RHBDF1,LGR4,BTN2A2,DPH3,GAS6,FKBP1B,PTPN22,GBP1,SERGEF,ERP29,ANXA5,PTPN11,C1QTNF3,FN1,NDUFAF2,REST,PML,TMBIM6,HMGCR,F2RL1,PIM3,ACVR1C,NOV,RSAD2,TNFRSF9,RAB11FIP1,NPFF,RAB11FIP5,ZC3H12A,SIRT4,CX3CL1,ANGPT1…
GO_NONMOTILE_PRIMARY_CILIUM_ASSEMBLY	0.606293	1.67073	0.0266667	0.225964	23	22	FUZ,IFT80,BBS10,CC2D2A,TMEM17,MKS1,DISC1,PCM1,BBS4,TMEM107,PIBF1,KIAA1377,BBS1,CSNK1D,CEP89,BBS2,CEP250,BBS7,MKKS,ARL13B,C2CD3,VANGL2
GO_THYROID_GLAND_DEVELOPMENT	-0.405315	-1.19631	0.25	0.226037	25	16	THRA,MAPK1,PAX8,HHEX,MAPK3,SIX1,NKX2-1,DUOX2,SMAD3,RAF1,HOXA3,BRAF,MAP2K2,HOXA5,SRF,MAP2K1
GO_PIGMENT_METABOLIC_PROCESS	0.487181	1.65333	0.0140845	0.226416	62	45	BCL2,TRPC1,PRPS1,UROS,PMEL,MYO5A,GART,HMBS,CTNS,ADA,FECH,ADAL,PRTFDC1,BDH2,FXN,PPOX,PPARGC1A,ALAD,UROD,PAICS,BLVRA,SHMT1,HPRT1,COX15,PPAT,CPOX,ALAS1,AP3D1,TMEM14C,TSPO,SLC11A2,HMOX2,MC1R,ATPIF1,DDT,COX10,GMPS,HPX,APRT,SLC25A39,SLC25A38,HMOX1,BLVRB,IBA57,NFE2L1
GO_NEGATIVE_REGULATION_OF_NF_KAPPAB_IMPORT_INTO_NUCLEUS	-0.705325	-1.93102	0	0.226511	18	15	BMP7,FAF1,CCDC22,C1QTNF3,G3BP2,CYLD,PPM1B,PSMD10,NOV,LITAF,NFKBIB,PPM1A,FBXW11,NFKBIA,ZC3H12A
GO_RESPONSE_TO_INTERLEUKIN_1	-0.302819	-1.19561	0.107143	0.226892	115	75	IL6,BYSL,ADAMTS7,TNFRSF11A,PTGER4,ANKRD1,PYCARD,YTHDC2,IL1R1,HYAL2,PSMB9,HAS2,CCL22,HDAC4,CHI3L1,ETS1,EGR1,HNMT,IRAK3,YY2,TAF9,P2RY2,ANXA1,MYD88,PLCB1,EDN1,LGALS9,MAPK3,RPS6KA4,PRKCA,RPS6KA5,CYBA,OTUB1,IGBP1,HIF1A,IKBKB,IRAK2,HYAL1,PAWR,AES,FAS,IL8,KLF2,TRAF6,RBMX,CCL20,MAPK9,FN1,VLDLR,UPF1,PPP4C,PRKCI,HSPA9,IL1RL2,DAB2IP,CCL5,CEBPB,SRC,RELA,IRAK1,TNIP2,HYAL3,RC3H1,MTHFR,RIPK2,NFKB1,CREBBP,ICAM1,…
GO_CELLULAR_SENESCENCE	-0.312115	-1.1951	0.131579	0.227236	33	28	PRMT6,ID2,PLA2R1,OPA1,TERF2,TP53,SMC5,TBX2,SMC6,ULK3,CAV1,CALR,H2AFX,PRKCD,NSMCE2,MAPKAPK5,HRAS,SIRT1,TBX3,HMGA2,PML,KAT6A,MAPK14,SRF,HMGA1,ARNTL,MAP2K1,CDKN1A
GO_POSITIVE_REGULATION_OF_CYCLIN_DEPENDENT_PROTEIN_KINASE_ACTIVITY	-0.379125	-1.19514	0.114286	0.227236	36	30	CCND1,STOX1,PKD2,MAPRE3,CCND3,CCNL2,HSPA2,AKT1,CCNH,EGFR,FAM58A,CCNC,CCNT2,CCNT1,PROX1,CCNL1,PIM1,CDC6,ADAM17,CDKN1B,CCNK,DAB2IP,SRC,PSMD10,CCNY,PKD1,PSRC1,PDGFB,CDKN1A,CCND2
GO_REGULATION_OF_PROTEIN_TARGETING_TO_MITOCHONDRION	-0.280176	-1.19491	0.0952381	0.22736	98	78	ELMOD1,RUVBL1,LRRC46,HTRA2,ITGAX,ATPBD4,ABLIM3,GLS2,CDKL2,OSCP1,CYB5R1,VPS11,MICALL2,RHOU,KAT2A,HNMT,NBPF3,DTWD2,RAC2,USP36,WDR75,POLR3A,NRG1,FBXW7,PEMT,STARD7,ACTL6A,SREBF1,PARL,PARK2,UGCG,LRRK2,ZBED3,UBE2J2,U2AF1,BAG4,PDCD5,NPEPPS,MIS18A,ZDHHC8,HUWE1,LEPROT,PSMD8,NKAP,RNF31,ATPIF1,EPT1,FAM20B,SLMO1,HAX1,SLC17A9,HPS4,SREBF2,GPHA2,BAP1,RPL28,ARIH2,WDR46,UBE2D3,SNIP1,BNIP3L,TOMM7,UBL5,SAE1,UBE2L3,…
GO_CELL_PROJECTION_ASSEMBLY	0.420029	1.638	0	0.227876	264	210	ARHGEF6,WDR35,CCDC113,EHD3,P2RX7,CCDC114,IFT81,RPGRIP1L,FAM161A,TTLL1,FGD3,CCDC103,ONECUT2,MYH10,EMP3,TTC30A,CEP290,KIAA0586,FBF1,DYNC2H1,FUZ,IFT172,ABCC4,TTC30B,RFX2,TTC26,SPATA6,DYNC2LI1,DNAH5,INTU,TMEM231,DZIP1,B9D1,EZR,CLUAP1,CCDC41,IFT80,LRRC6,BBS10,DYX1C1,CC2D2A,CEP41,TMEM237,STX2,IFT57,ARL6,CCDC40,WDR19,IFT74,TMEM17,DNAAF2,LRGUK,MKS1,CCDC28B,DISC1,ARHGEF26,ABLIM3,VAV2,LPAR1,PCM1,CTTN,STK36…
GO_REGULATION_OF_CELLULAR_AMINO_ACID_METABOLIC_PROCESS	-0.317735	-1.19401	0.12	0.228467	66	57	GATA3,PSMB9,PSMD5,ODC1,PSMD4,DUOXA1,PSME3,NQO1,PAX8,PSMD12,PSMC2,PSMD13,PSMC3,PSMB8,PSMD9,ATP2B4,PSMD2,PSMA4,PSMA1,PSMB6,PSMC5,PSME2,COMT,PSMA3,DUOXA2,PSMA5,PSME1,PSMA6,PSMC1,PSMA2,PSMD8,PSMB10,PSMD11,PSMF1,PSMC4,PSMD7,SLC7A7,PSMD1,PSMD6,PSMB5,PARK7,PSMB3,AZIN1,PSMB4,PSMA7,PSMC6,PSMD3,APC,PSMB2,PSMB1,OAZ1,PSMD14,PSMD10,PSME4,PSMB7,OAZ2,SIRT4
GO_POSITIVE_REGULATION_OF_LIPID_KINASE_ACTIVITY	-0.427731	-1.19393	0.166667	0.228488	32	18	IRS1,VAV2,TGFB1,PIK3R4,PTK2B,LYN,EEF1A2,RAC1,FGF2,PTK2,CD81,CDC42,AMBRA1,ATG14,SRC,FGFR3,PDGFB,PDGFRB
GO_REGULATION_OF_HAIR_CYCLE	-0.392521	-1.19382	0.235294	0.228525	22	20	FOXN1,TGFB2,HPSE,SMAD4,WNT10B,CLOCK,TRADD,TERT,CDH3,MYSM1,FA2H,MSX2,PER1,NIPBL,KRT17,ARNTL,TRPV3,FST,GAL,TNF
GO_MACROMOLECULE_DEACYLATION	-0.307216	-1.19376	0.12	0.22861	67	63	HDAC10,SMARCAD1,SIRT5,HDAC4,TBL1X,NOTUM,MORF4L1,SIRT3,ATXN3,RBBP7,HDAC2,BRMS1L,HDAC6,HDAC11,PHB,KDM1A,LYPLAL1,SIN3B,HDAC1,SUDS3,TBL1XR1,RBBP4,ARID4B,MSL3,MTA3,HDAC8,SAP18,SIN3A,CHD4,PPT1,LYPLA2,HMG20B,RCOR1,SIRT7,MTA1,SAP30,SFPQ,ARID4A,PRDM5,PER2,CHD3,MTA2,LYPLA1,BRMS1,SAP30L,SIRT1,HDAC3,PHF21A,SIRT6,REST,PPT2,ELK4,RBM14,SIRT2,MORF4L2,HDAC5,HDAC7,PER1,MBD3,BAZ2A,NACC2,SIRT4,HDAC9
GO_NEGATIVE_REGULATION_OF_NEURON_APOPTOTIC_PROCESS	-0.276702	-1.1934	0	0.229	135	91	BCL2,F2R,PRKCG,NES,NDNF,AXL,SYNGAP1,TGFB3,ZNF259,TP73,MAP3K12,NRBP2,FAM134B,CORO1A,MSH2,NRP1,JAK2,PPARGC1A,HIPK2,EPOR,AGAP2,TYRO3,PRDX2,PIN1,STXBP1,ILK,JUN,PTK2B,RASA1,NGFR,BAX,BCL2L1,CLN3,LRP1,PARK2,GPI,SIX1,XRCC2,HIF1A,VEGFB,PPT1,KRAS,LIG4,SET,MDK,STAMBP,PIK3CA,DNAJC5,ISL1,KIF14,MAP2K4,GCLC,GCLM,NONO,PARK7,HRAS,ADAM8,ADNP,LGMN,PSEN1,WFS1,UBE2V2,ROCK1,SOD1,PRKCI,UNC5B,KDM2B,AMBRA1,BRAF,HMOX1,CEB…
GO_REGULATION_OF_CELL_CYCLE_CHECKPOINT	-0.378723	-1.19297	0.24	0.229329	29	27	RPA2,GEN1,THOC1,TPR,XRCC3,CUL4A,RNASEH2B,PCID2,LCMT1,MAD2L1,THOC5,CHEK2,AKT1,RINT1,RFWD3,DDX39B,DYNC1LI1,CDK5RAP2,PROX1,GSG2,KIAA1967,CCNB1,FEM1B,BRD4,DUSP1,CRY1,NDRG1
GO_PEPTIDE_SECRETION	-0.333955	-1.19303	0.222222	0.229359	58	33	IL6,MYO5A,MAFA,LTBP4,ILDR2,ANXA1,RAB1A,IL1RN,EDN1,CRHR1,CDK16,SMPD3,SMAD2,ACVR2B,PCLO,CAMK2G,UBE2Q1,SNX19,FKBP1B,RAB11B,RAF1,CYB5R4,RAB11FIP2,STXBP3,HNF1B,RAPGEF4,VGF,ABCA1,PDX1,EIF2AK3,NPFF,GAL,RAB11FIP5
GO_PROTEIN_AUTOPHOSPHORYLATION	-0.267362	-1.19193	0.0666667	0.230449	192	152	PRKCG,CAMK4,EPHA4,GRK5,WNK1,TNK1,NEK6,MAP4K1,STK10,MAPK15,AAK1,DAPK2,EEF2K,FGFR2,ATR,MAP3K12,RIPK3,ATM,MKNK1,EIF2AK4,JAK2,VRK2,CDK5,CAD,PASK,ERBB2,TRIM24,EIF2S1,TYRO3,EPHB4,PTK6,IRAK3,CAMKK2,TNIK,DAPK1,WNK2,TRPM7,EPHA1,BCR,PTK2B,MAPKAPK3,STK25,TXK,CSK,EIF2AK1,NLK,SLK,PHKA1,MAPK3,PAK1,TAF1,MELK,STK33,DAPK3,LYN,CHEK2,AKT1,SIK1,TAOK3,TEC,ULK2,PAK2,ULK3,EGFR,STYK1,MINK1,ROS1,THY1,LRRK2,PRKD1,STK16,FG…
GO_CELLULAR_RESPONSE_TO_IONIZING_RADIATION	-0.32743	-1.19199	0.181818	0.230531	52	46	ATR,MGMT,BLM,HUS1,ATM,GTF2H5,EGR1,RAD9A,WRN,SNAI2,TP53BP1,RAD51AP1,KDM4D,TP53,CLOCK,XRCC5,INTS7,KIAA0146,KDM1A,RAD51,BCL2L1,TMEM109,CYBA,INO80,TLK2,H2AFX,ITGB1,IFI16,RHOB,YAP1,ECT2,SIRT1,NET1,GADD45A,SWI5,XRCC6,FIGNL1,GRB2,ELK1,EEF1D,MAPK14,RAD1,NIPBL,DNM2,CDKN1A,CRYAB
GO_NEGATIVE_REGULATION_OF_CYTOKINE_PRODUCTION	-0.245747	-1.19156	0.05	0.230821	211	140	BANK1,IL29,IL6,TNFRSF21,IL12A,TGFB2,AXL,GATA3,INHBB,RNF135,PTGER4,TGFB3,THBS1,EZR,IKBKE,IL23A,ANXA4,PYCARD,HERC5,UBA7,TIA1,NMI,ARRB2,NLRX1,INHBA,TRIM27,NDFIP1,LEF1,C10orf54,NDRG2,SIGIRR,PIBF1,SRGN,WNT11,GBA,UBE2L6,IRAK3,INHA,MAVS,PIN1,CD83,ANXA1,FOXJ1,HFE,ERBB2IP,TGFB1,MUL1,ASB1,MAP2K5,LGALS9,RABGEF1,IL36RN,DHX58,CSK,CHID1,CDH3,GPNMB,RNF128,RNF216,TLR4,IFIH1,C1QBP,RPS6KA4,TRAF3IP1,GATA6,ISG15,RPS…
GO_ACTIVATION_OF_IMMUNE_RESPONSE	-0.242351	-1.19143	0.0909091	0.230923	427	276	BCL2,MAP2K6,ITGAM,SERPING1,TNFRSF21,SCARA3,SUSD4,GATA3,C5,CARD9,CASP8,MAP3K7,HLA-DPA1,LY96,PIK3CD,IKBKE,NOD1,TIRAP,PYCARD,CYFIP2,C1RL,WAS,TLR2,PSMB9,MYO1C,C2,VAV2,PLA2G6,PSMD5,TLR5,TMEM173,PIK3C3,C4BPB,PSMD4,CTSL1,TLR3,PIK3R2,WIPF1,CFB,BTN3A1,CD46,UBE2V1,PTPN6,IRAK3,MAVS,FADD,ELMO2,IRAK4,PLCG2,LIME1,CFD,CD14,PLCG1,MYD88,HLA-DRA,LAT,ARPC5,PIK3R4,UBE2N,PSME3,SPG21,C1R,CHUK,UNC93B1,SKAP2,PTPRJ,CUL1,…
GO_ESTABLISHMENT_OF_PROTEIN_LOCALIZATION_TO_ORGANELLE	-0.23577	-1.1909	0	0.231498	361	327	F2R,RGPD1,RPSA,FGF9,TSPAN10,TGFB2,TIMM8B,GDAP1,H2AFY2,TMCO6,PEX10,NUP155,RPL3L,TRNT1,VPS13D,ZFYVE16,TGFB3,MIPEP,POLA2,PEX1,NOP58,PPP3CA,VPS36,SNUPN,NUP62CL,RAB3GAP2,IPO8,SIX2,CHCHD4,EGF,RANBP1,JAK2,MFF,POT1,VPS13A,DNAJC19,CBLB,RPL23A,COX18,NUP35,TOMM40L,RAB11A,RPL17,PEX3,SNF8,RANBP17,CSE1L,SPCS1,SAMM50,RGPD2,RUVBL2,NUP133,SEC63,TIMM23,VPS13C,TXNIP,PACS1,CCDC101,SRP72,TPR,PPP1R10,PEX12,SRPRB,TSC2,…
GO_NEGATIVE_REGULATION_OF_EPITHELIAL_CELL_APOPTOTIC_PROCESS	-0.379246	-1.19069	0.230769	0.231617	35	20	NDNF,GATA3,SEMA5A,MAPK7,TCF7L2,CAST,MTOR,GAS6,NFE2L2,IL11,WFS1,ABL1,BRAF,ANGPTL4,TNIP2,TNFAIP3,PDX1,SERPINE1,ICAM1,ANGPT1
GO_STEROL_TRANSPORT	-0.547868	-1.91309	0	0.231637	50	31	ARV1,SCARB1,ABCA7,ABCG1,ABCA5,STX12,SYT7,SCP2,ABCA2,VPS4B,VPS4A,CAV1,OSBPL5,SOAT1,OSBP,LDLRAP1,APOM,NPC2,LRP6,CLU,CEL,LIPG,ABCA1,LCAT,NPC1,APOC1,SOAT2,APOE,LDLR,MSR1,AKR1C1
GO_REGULATION_OF_PHOSPHATIDYLINOSITOL_3_KINASE_SIGNALING	-0.265687	-1.19049	0.214286	0.231652	138	89	PTPN13,F2R,FGF20,FGF9,GPER,TGFB2,ENTPD5,FGFR2,PIK3CD,IRS1,FGF3,KITLG,PIP4K2A,EGF,JAK2,FGF19,PIK3R2,IRS2,PPP2R5C,ERBB2,NRG2,BTC,PTPN6,RASGRP1,TSC2,SLC9A3R1,MAPK1,NRG1,PIK3CB,CD86,MAPK3,AKT1,PRR5L,EGFR,PIP4K2B,FBXL2,PIK3R1,FGF5,SEMA4D,PDGFC,NEDD4,FGFR4,PLXNB1,STAMBP,HBEGF,PIK3CA,NRG4,FGF2,PIP5K1B,PTK2,HCST,HAX1,BECN1,PPP2R5B,PTPN11,SIRT1,C19orf10,PDGFA,PIP4K2C,C3orf58,UNC5B,KLF4,UBE3A,PIP5K1C,FGF17…
GO_ANTERIOR_POSTERIOR_AXIS_SPECIFICATION	-0.338079	-1.19038	0.192308	0.23172	48	30	PLD6,BMP4,CDX2,SMAD4,KDM6A,SIX2,TBX6,PGAP1,WLS,HHEX,CTNNB1,WNT3,RNF2,SKI,PCSK6,LRP6,ETS2,TBX3,TMED2,DDIT3,FRS2,LDB1,FZD5,NRARP,HEY2,SRF,EPB41L5,FOXA2,BASP1,AURKA
GO_PURINE_NUCLEOBASE_METABOLIC_PROCESS	0.596195	1.62005	0.0588235	0.231793	21	19	AOX1,PRPS1,GART,XDH,ADA,ADAL,GMPR,PRTFDC1,PAICS,SHMT1,IL1B,HPRT1,PPAT,ACPP,GMPR2,GMPS,DPYD,GDA,APRT
GO_NEGATIVE_REGULATION_OF_CYCLIN_DEPENDENT_PROTEIN_KINASE_ACTIVITY	-0.575632	-1.89185	0	0.23223	32	28	CAMK2N2,HEXIM2,MEN1,INCA1,HHEX,KAT2B,CAMK2N1,TFAP4,LATS2,ANAPC10,HEXIM1,PRKRIP1,FBXO31,APC,CDKN1B,CDK5RAP1,PTEN,FBXO7,CUL3,DNAJC3,LATS1,CASP3,CEBPA,TNFAIP3,PLK1,NR2F2,UBE2C,CDKN1A
GO_DRUG_METABOLIC_PROCESS	0.650601	1.67638	0.0153846	0.232296	39	15	EPHX2,CBR1,ADAL,CYP2E1,FMO5,FMO4,BCHE,CAD,CYP4F12,VKORC1,CYP2D7P1,CYP2D6,CYP3A5,FMO3,NT5C2
GO_PYRUVATE_METABOLIC_PROCESS	-0.322639	-1.18967	0.217391	0.232347	65	43	GALK1,ME3,SLC16A8,ENO3,PFKM,PDHB,SRR,DLD,ADPGK,PDHA1,DHTKD1,PFKL,PFKFB4,GLO1,DLAT,PFKP,GPI,TPI1,BPGM,OGDH,ALDOA,LDHB,HAGH,SLC16A1,PGK1,LDHAL6B,BSG,ENO1,GAPDH,PFKFB2,HK1,PGM1,ENO2,PDHX,SLC16A3,LDHA,ALDOC,PGAM1,HK2,PFKFB3,HKDC1,NR4A3,PCK1
GO_REGULATION_OF_CELL_CYCLE_ARREST	-0.285937	-1.18945	0.142857	0.23235	108	94	CCND1,FAP,GPER,PLK2,ID2,TP73,HMGN5,MLXIPL,PKD2,ATM,RBL2,ZNF268,CRADD,BRCA1,MDM4,MYBBP1A,CNOT10,CDK5,PCNA,PPP2R5C,TFDP2,SOX4,MUC1,PIDD,CDK4,CNOT8,TP53,TGFB1,TFDP1,CDK9,AKT2,BAX,CHEK2,PRMT1,GATA6,CAST,CARM1,SETMAR,CENPJ,CRLF3,TFAP4,CNOT2,UHRF2,C2orf29,UBB,MED25,PCBP4,RPS27A,RASSF1,CNOT7,E2F1,CASP2,PLK3,MDM2,TRIAP1,PPP2R5B,PRKACA,E2F4,RRP8,CNOT4,CDK1,CDK2,NPM1,UBA52,GADD45A,FOXO4,RBM38,HMGA2,CNOT6,C…
GO_POSITIVE_REGULATION_OF_B_CELL_ACTIVATION	-0.305028	-1.18948	0.133333	0.23245	86	37	BCL2,IL6,CD40,UNG,ADA,TIRAP,TNFSF13,IRS2,TGFB1,EXOSC3,STAT6,PPP2R3C,PCID2,TLR4,MSH6,PAXIP1,STAT5B,SYK,NFATC2,TNFSF13B,CD81,PRDM1,TCF3,WHSC1,ATP11C,IL7,PELI1,CLCF1,TNIP2,MMP14,CARD11,XBP1,BAD,CDKN1A,CD74,GPR183,BCL6
GO_STRAND_DISPLACEMENT	0.575825	1.6314	0.0298507	0.232726	26	26	RAD50,BRIP1,RAD51D,EXO1,RAD51B,BLM,ATM,NBN,BRCA1,RTEL1,TOP3A,RMI1,WRN,RBBP8,RAD51C,XRCC3,RAD51AP1,MRE11A,BRCA2,PALB2,RMI2,RAD51,KAT5,XRCC2,BARD1,DNA2
GO_CELLULAR_RESPONSE_TO_ABIOTIC_STIMULUS	-0.266954	-1.1891	0.111111	0.232772	263	193	ATP1A2,MYC,CASP1,BMP4,CD40,GJA1,XPA,IMPACT,CASP8,ADSS,PTGER4,ATR,MGMT,ANKRD1,WNT10B,TP73,TMEM161A,PALM,COL1A1,HYAL2,PKD2,BLM,PSMB9,HUS1,NOC2L,ATM,EIF2AK4,GTF2H5,TLR5,CAPN3,MMP7,HDAC4,CRADD,XPC,TLR3,SAG,ACTR5,EGR1,PCNA,RAD9A,RUVBL2,DDB2,EIF2S1,N4BP1,WRN,OXSR1,SNAI2,TP53BP1,NFATC4,RAD51AP1,KDM4D,FADD,MYD88,TP53,CLOCK,PDE6G,XRCC5,INTS7,TP53INP1,MFAP4,KIAA0146,IL1B,HIST3H2A,MAP3K14,IRF1,KDM1A,CRIP1,E…
GO_REGULATION_OF_SODIUM_ION_TRANSPORT	-0.326031	-1.18845	0.107143	0.23333	77	49	ATP1A2,P2RX7,NOS3,CNKSR3,PKP2,COMMD1,ATP1B2,NEDD4L,UTRN,WNK2,TGFB1,RANGRF,SGK2,GPD1L,SLC9A3R1,SNTA1,SGK3,AKT1,P2RX4,SIK1,ATP2B4,SCN5A,CNTN1,PTPN3,NEDD4,YWHAH,DLG1,SCN1B,WNK3,CAMK2D,GLRX,ACTN4,STOM,DMPK,SERPINE2,ARF1,AHCYL1,PER1,PCSK9,PRKCE,FXYD5,TESC,ATP1A1,SLC9A1,ATP1B3,DNM2,ATP1B1,ADRB2,FGF12
GO_RNA_MODIFICATION	0.43746	1.64053	0	0.23334	120	110	FDXACB1,ALKBH3,HENMT1,MRM1,APOBEC3G,TRMT61A,METTL1,TRDMT1,TARBP1,NOP56,TRMT5,RPUSD2,QTRTD1,ALKBH8,TRUB2,CTU2,PUS7L,TFB1M,MOCS3,RPUSD3,AARS2,WDR4,PUS1,NAT10,DIMT1,NOP58,TRMT61B,UBA5,NSUN2,TRMT6,LCMT2,TRIT1,METTL14,OSGEPL1,DUS4L,SSB,ADAT2,FTSJ3,DUS2L,NUDT16,METTL15,NAF1,PUSL1,TRMT2B,MTFMT,PUS7,DUS3L,ELP3,GAR1,TRMT1L,YRDC,TRMT2A,OSGEP,METTL2B,NSUN3,APOBEC3F,PARN,GTPBP3,RNMTL1,TRUB1,FTSJD1,C9orf156,H…
GO_MUSCLE_CELL_DEVELOPMENT	-0.316269	-1.18838	0.190476	0.233415	128	72	MYH10,PTCD2,TMOD2,SMYD3,ANK2,FHOD3,ANKRD1,WNT10B,TPM1,PPP3CA,DNER,CAPN3,XK,OBSL1,TMOD4,CHRNB1,LEF1,KRT8,KRT19,SGCB,TMOD1,CFL2,NFATC4,SDC1,FLNC,KDM1A,CAV2,NEBL,OBSCN,FHL2,MEF2A,ATG5,CXADR,BIN3,SEPN1,NFATC2,MTOR,CAMK2D,ITGB1,NPPA,KIAA1161,GATA4,PROX1,WDR1,PRKAR1A,GPX1,SKI,AXIN1,VEGFA,CDK1,TBX3,ACTG1,AFG3L2,TMOD3,ATP2A2,HOMER1,CCNB1,HEY2,LMNA,SRF,NOTCH1,PDLIM5,CFLAR,MYH11,MAML1,HES1,SIX4,ADM,NEXN,CA…
GO_NUCLEOBASE_BIOSYNTHETIC_PROCESS	0.607292	1.61558	0.0615385	0.233491	18	17	DHODH,PRPS1,GART,CPS1,ADA,ADAL,UMPS,PRTFDC1,CAD,PAICS,SHMT1,HPRT1,PPAT,MTOR,GMPS,APRT,CMPK1
GO_SPHINGOLIPID_BIOSYNTHETIC_PROCESS	-0.294424	-1.18767	0.125	0.234057	77	62	ALDH3A2,P2RX7,ALDH3B1,ST6GALNAC2,ALDH3B2,SPTLC3,ST3GAL2,PPAP2B,PPM1L,A4GALT,VAPA,GBA,CERS5,B4GALNT1,PTPLA,SMPD1,ST6GALNAC4,DEGS1,SMPD2,SGPL1,CERS6,SPTLC2,ELOVL1,UGCG,ST8SIA4,ST6GALNAC5,PRKD1,KDSR,CERS4,SGMS1,LARGE,UGT8,PPAP2C,SMPD4,SPTSSB,SPTSSA,ACER3,COL4A3BP,SGPP1,SGMS2,SPTLC1,SAMD8,CERS2,FA2H,CSNK1G2,VAPB,ST6GALNAC6,CLN8,ST6GALNAC3,ST3GAL4,SPHK2,PPAP2A,ALOXE3,PTPLB,SPHK1,ST3GAL1,SGPP2,ST3GAL6,…
GO_LIPID_PHOSPHORYLATION	-0.289758	-1.18766	0.0416667	0.234073	99	73	FGF20,PIP5KL1,FGF9,PI4K2B,FGFR2,PIK3CD,IRS1,IMPA2,FGF3,KITLG,PIP4K2A,EGF,PIK3C3,FGF19,EFR3B,PIK3R2,IRS2,TMEM150A,ERBB2,NRG2,BTC,FAM126A,PIK3C2B,TTC7B,PIK3C2A,NRG1,CERK,PIK3CB,PI4KA,CD86,PI4KAP1,EFR3A,EGFR,PIP4K2B,PIK3R1,FGF5,FGFR4,IMPA1,PIKFYVE,HBEGF,PIK3CA,NRG4,FGF2,PIP5K1B,SMG1,PI4KAP2,PTPN11,BPNT1,PDGFA,PIP4K2C,PI4K2A,PIP5K1C,FGF17,PIP5K1A,PIK3C2G,GRB2,FRS2,FGFR3,SPHK2,INPP1,GAB1,IMPAD1,IP6K2,…
GO_NEGATIVE_REGULATION_OF_HEMATOPOIETIC_PROGENITOR_CELL_DIFFERENTIATION	-0.402696	-1.18775	0.206897	0.23409	24	18	HIST1H4I,HIST1H4J,HIST4H4,HIST1H4A,HIST1H4K,HIST1H4B,HIST1H4C,HIST1H4D,PRMT1,GABPA,HIST1H4L,HIST1H4E,HIST1H4H,CIB1,NFE2L2,NOTCH1,N4BP2L2,HES1
GO_REGULATION_OF_PROTEIN_IMPORT	-0.26144	-1.18701	0.130435	0.234748	183	148	IL6,EDAR,BMP4,THRA,RGS19,AXIN2,PARP1,PKIG,SMAD4,TGFB3,ZNF259,C8orf4,IL23A,AKAP6,TLR2,DAB2,HYAL2,PKD2,IL18R1,ZNF268,PPP3CA,APC2,GLI3,FZD1,PPP3CB,SEMA5A,BMP7,EGF,OGG1,HNRNPM,JAK2,PKIA,TMEM173,RGS20,BRCA1,MAPK7,TLR3,PIK3R2,HNF4A,DYRK2,CREB3,RBPMS,SULF2,SNAI2,SRI,TPR,AKAP1,MAVS,MBTPS1,PBLD,TONSL,RAB23,TMEM110,TGFB1,NOL3,LGALS9,IL1B,SLC9A3R1,FAF1,DMAP1,CCDC22,EDA,TLR4,SUFU,FAM89B,HSP90AA1,EGFR,PIK3R1,…
GO_REGULATION_OF_FIBROBLAST_MIGRATION	-0.374773	-1.18663	0.285714	0.234866	28	23	THBS1,HYAL2,TGFB1,AKT1,PRR5L,BAG4,ARHGEF7,ITGB1BP1,FER,CORO1C,WDPCP,RAC1,FGF2,EPB49,MTA2,RCC2,GNA12,AGER,BRAF,SDC4,PRKCE,RFFL,DDR2
GO_PROTEIN_MATURATION	-0.243809	-1.18663	0.111111	0.235001	265	201	F2R,P2RX7,APH1B,CASP1,CPXM2,DYNC2H1,IFT172,HM13,CPM,CASP8,PARP1,PCSK4,PLAT,XDH,HTRA2,NOD1,DISP1,PYCARD,ADAMTS13,CYFIP2,IFT57,MIPEP,CTSH,FXN,TMPRSS2,ERO1LB,GLI3,TSPAN33,CTSL2,STUB1,PDCD2,CHCHD4,JAK2,CRADD,KLK13,PIK3C3,SCG5,SPPL2B,CAPN1,APAF1,OMA1,USP17L2,SRGN,SPCS1,ADAM10,CLN5,GGT1,ATG4C,AIFM1,CARD8,HSPE1,FADD,TRAF2,ACE,PIDD,NGFRAP1,ACE2,SPCS3,PDCD6,XPNPEP3,IMMP2L,MUL1,ZMPSTE24,PMPCA,TYSND1,TRADD,…
GO_MISMATCH_REPAIR	0.542792	1.67462	0	0.235309	31	29	EXO1,TP73,MSH5,RPA2,PMS1,PMS2,PMS2P1,MSH2,MLH1,POLD2,PMS2CL,XPC,PCNA,LIG1,MLH3,RNASEH2A,PMS2P5,POLD4,PMS2P3,MUTYH,MSH6,RPA1,TREX1,POLD1,POLD3,MSH3,TDG,ABL1,SETD2
GO_REGULATION_OF_PROTEIN_MATURATION	-0.293934	-1.18588	0.217391	0.23564	82	53	SERPING1,SUSD4,C5,THBS1,NKD2,C2,C19orf80,C4BPB,IFT52,USP17L2,CFB,CD46,INPP5B,CD59,NOL3,PHB,RPS6KA2,SNX12,MFI2,CFH,C1QBP,CFI,BIRC3,PHB2,C4B,GLG1,LRRK2,C3,LDLRAD3,MYH9,PROS1,MDM2,CD55,GSN,XIAP,RNF139,ADAM8,PRKACB,PRKACA,TMEM59,BIRC2,BCL2L12,SERPINE2,C3AR1,CFP,TFR2,CHAC1,SERPINE1,PPP1R15A,BIRC5,SIRT4,CCBE1,C4A
GO_MYOBLAST_DIFFERENTIATION	-0.370981	-1.18594	0.2	0.235758	37	27	SOX15,WNT10B,MAPK12,SDC1,TCF7L2,NRG1,DTYMK,TBX2,CTNNB1,CAST,CSRP2,RB1,LGALS1,ISL1,EPAS1,JAG1,REST,HINFP,RBPJ,HMGCR,MAPK14,PITX1,SRF,NOTCH1,MAML1,MBNL1,IFRD1
GO_NEGATIVE_REGULATION_OF_RNA_SPLICING	-0.371595	-1.18516	0.121212	0.2367	25	22	SRSF7,ACIN1,SRSF6,SRSF10,AKT2,PTBP2,C1QBP,RNPS1,SAP18,PTBP1,HNRNPK,RPS26,HNRNPA2B1,SFSWAP,RBMX,RBM42,RPS13,SRSF9,TMBIM6,DYRK1A,U2AF2,SRSF4
GO_NEGATIVE_REGULATION_OF_CALCIUM_ION_TRANSPORT	0.553574	1.66657	0	0.237157	51	28	ATP1A2,BCL2,GSTM2,C19orf26,NOS3,STC1,NTSR1,CLIC2,PKD2,TRIM27,SRI,PACSIN3,TGFB1,CRHR1,CALM1,UBQLN1,GSTO1,GNB5,CALM2,FKBP1A,CALM3,FKBP1B,PAWR,INPP5K,FMR1,SLC30A1,ICAM1,PTGS2
GO_MAMMARY_GLAND_DUCT_MORPHOGENESIS	-0.358897	-1.18467	0.157895	0.237256	28	23	FGFR2,WNT4,GLI2,AREG,EPHA2,TGFB1,SCRIB,PHB2,LRP5,BTRC,PTCH1,KDM5B,DDR1,NTN1,TBX3,CSF1R,ETV4,MSX2,MED1,PML,VDR,SRC,CSF1
GO_MAINTENANCE_OF_CELL_NUMBER	-0.260134	-1.18405	0.0555556	0.237895	132	102	SALL4,NOG,RIF1,NANOG,PBX1,CDX2,SMAD4,GATA2,PCM1,SETD6,SIX2,METTL14,TET1,DIS3L2,ZCCHC11,KLF10,MED7,MED17,RTF1,SOX4,SMC3,LEO1,CUL4A,CDC73,ZFP36L2,CTR9,ELF5,EPHA1,SOX2,MED21,POLR2G,NOTCH2,SMAD2,POLR2I,CTNNB1,MED28,POLR2B,CDH2,PRRX1,POLR2D,POLR2L,POLR2E,HOOK3,LRP5,MTF2,POLR2C,LIG4,BCL9,MED12,NKAP,STAT3,SMC1A,FGF2,PROX1,BMPR1A,FUT10,SS18,POLR2A,LSM1,YAP1,EPAS1,JAG1,VPS72,ASPM,RAF1,SKI,BCL9L,FOXO1,MED3…
GO_REGULATION_OF_VASCULATURE_DEVELOPMENT	-0.24905	-1.18271	0.1	0.239457	233	157	GPR124,CYSLTR2,IL6,TBXA2R,ENPP2,VASH1,GPER,RUNX1,BMP4,C5,BAI1,TIE1,PGF,PTGER4,XDH,PTPRM,SEMA3E,VEGFC,THBS1,NOS3,GATA2,TSPAN12,ENG,CTSH,WNT4,SEMA4A,TGFBR2,MMRN2,SPINK5,BAI2,SEMA5A,BMP7,BRCA1,AGGF1,CHI3L1,MAPK7,UTS2R,GTF2I,HIPK2,STAT1,ETS1,SP100,TNFSF12,SYNJ2BP,PDE3B,RAPGEF3,EGR1,ERBB2,RAPGEF2,RRAS,PDCL3,SULF1,THBS4,AMOT,EPHA2,PLCG1,PDCD6,ZNF304,ID1,ERAP1,MAP2K5,EPHA1,IL1B,PTK2B,ALOX12,MTDH,HHEX,SR…
GO_COVALENT_CHROMATIN_MODIFICATION	-0.221013	-1.18244	0	0.23976	345	304	USP51,PRMT6,PADI2,SMYD3,CPA4,USP27X,MECOM,RUVBL1,MAP3K7,HELLS,ATXN7,CSRP2BP,MAP3K12,HDAC10,UHRF1,SMARCAD1,KDM6A,ATM,HSF4,PRMT7,PRKAA1,ASH2L,TADA2A,ING4,SUPT3H,MEAF6,SETD6,DNMT3A,PRDM4,JAK2,HDAC4,C14orf169,LEF1,VPRBP,PHC1,WDR61,POLE4,PRMT3,TBL1X,PCGF2,RUVBL2,ELP3,DDB2,DTX3L,RING1,KAT2A,MORF4L1,SIRT3,TRIM16,RTF1,WDR5,CCDC101,MEN1,EHMT2,RNF20,KDM4D,ATXN3,PRMT2,LEO1,RBBP7,PHF17,PRMT5,HDAC2,BRMS1L,TAF…
GO_PROTEIN_LOCALIZATION_TO_ENDOPLASMIC_RETICULUM	-0.39239	-1.9444	0	0.239794	123	119	RPSA,SEC16B,ANK2,GRIK5,RPL3L,RAB3GAP2,VAPA,RPL23A,RPL17,SPCS1,SEC63,PDIA2,SRP72,SRPRB,KDELR3,RPS29,PEX16,RPL31,GPAA1,CHMP4A,RAB10,RPS14,ZFAND2B,BCAP29,SPCS2,RPL23,RPS7,OS9,RPL34,RPL14,RPL35A,RPS15A,PDIA3,SRP54,RPL9,RPS27A,BCAP31,SEC62,RPS26,RPS6,RPL24,RPL6,SRP9,RPL5,RPL26L1,KDELR2,SRP68,RPS28,RPS20,RPL7,RPL36,RAB3GAP1,RPS21,SSR3,UBAC2,RPL39,RPLP0,RPS23,RPL12,RPS5,RPS4X,RPL27A,RPL15,RPS3A,RPL3,RPS…
GO_REGULATION_OF_MEMBRANE_PROTEIN_ECTODOMAIN_PROTEOLYSIS	-0.597909	-1.94068	0	0.239794	21	17	TIMP4,PACSIN3,IL1B,TIMP2,ADAM9,SH3D19,PTPN3,NRD1,TNFRSF1B,SNX33,ADAM8,FURIN,GPLD1,SNX9,TIMP1,APOE,TNF
GO_POSITIVE_REGULATION_OF_CALCIUM_ION_TRANSMEMBRANE_TRANSPORT	0.500193	1.65377	0.0136986	0.239955	59	41	F2R,TRPC1,GPER,GSTM2,BMP4,CACNA2D1,ANK2,KCNE3,NTSR1,AKAP6,PKD2,HAP1,CAPN3,EFCAB4B,JPH2,RAPGEF3,F2RL3,SRI,SUMO1,PLCG2,PLCG1,TMEM110,KIAA1199,STIM2,HSPA2,BAX,HTT,CALM1,GSTO1,THY1,EDNRA,CALM2,ASPH,CXCL10,CALM3,STIM1,PDPK1,ABL1,BDKRB1,SLC9A1,ATP1B1
GO_POSITIVE_REGULATION_OF_CELL_CYCLE_G2_M_PHASE_TRANSITION	0.607759	1.62086	0.0151515	0.240168	18	17	CCND1,PBX1,SMARCD3,STOX1,CDC7,WNT10B,RAD51B,RAB11A,RAD51C,CDK4,VPS4B,SIN3A,APP,RCC2,NPM1,DBF4B,BRD4
GO_CELL_DIFFERENTIATION_INVOLVED_IN_KIDNEY_DEVELOPMENT	-0.340213	-1.18113	0.235294	0.241374	36	23	BMP4,WNT4,GLI3,SIX2,STAT1,ACTA2,FOXJ1,FAM123B,MTSS1,MAGI2,LGR4,PODXL,LAMB2,PTCH1,MYO1E,IQGAP1,OSR1,NPHS1,JAG1,NOTCH1,PDGFB,HES1,BASP1
GO_DEMETHYLATION	-0.323724	-1.18109	0.285714	0.241425	54	42	ALKBH3,ALKBH2,KDM6A,HSF4,APEX1,C14orf169,TET1,ALKBH4,APOBEC3F,KDM4D,ARID5B,KDM4C,CYP2D6,APOBEC3C,KDM1A,JMJD1C,KDM5D,KDM3B,CYP3A5,POR,KDM5A,KDM5B,JHDM1D,TDG,FTO,PHF2,KDM4B,KDM6B,KDM2B,KDM4A,UBE2B,ALKBH1,KDM3A,PHF8,KDM5C,KDM2A,TET3,TET2,ALKBH5,CYP51A1,KDM1B,JMJD6
GO_CHROMATIN_MODIFICATION	-0.222342	-1.18105	0	0.241442	539	473	USP51,MYC,PRMT6,PADI2,GATA3,SMYD3,H2AFY2,FAM175A,SMARCD3,CPA4,HLTF,L3MBTL1,CENPK,USP27X,MECOM,RUVBL1,MAP3K7,HELLS,ATXN7,CSRP2BP,MAP3K12,TTF1,HMGN5,HDAC10,HMGN3,UHRF1,SMARCAD1,KDM6A,STRA13,ATM,RBL2,L3MBTL3,HSF4,PRMT7,L3MBTL2,PRKAA1,ASH2L,TADA2A,ING4,BCORL1,SUPT3H,MEAF6,SETD6,SMARCC2,DNMT3A,MBTD1,PRDM4,JAK2,HDAC4,SMARCA2,C14orf169,CHD1L,UTP3,LEF1,TET1,VPRBP,HIST1H4I,PHC1,WDR61,BAHCC1,RCBTB1,DNMT1,P…
GO_TRNA_MODIFICATION	0.485384	1.62427	0	0.241736	60	55	TRMT61A,METTL1,TRDMT1,TARBP1,TRMT5,RPUSD2,QTRTD1,ALKBH8,CTU2,MOCS3,RPUSD3,AARS2,WDR4,PUS1,TRMT61B,UBA5,NSUN2,TRMT6,LCMT2,TRIT1,OSGEPL1,DUS4L,SSB,ADAT2,DUS2L,MTFMT,DUS3L,ELP3,TRMT1L,YRDC,OSGEP,METTL2B,GTPBP3,TRUB1,C9orf156,HSD17B10,PUS3,RPUSD1,CTU1,TRMT1,FTSJ1,URM1,THG1L,METTL2A,TYW5,TRMT112,RPUSD4,TRMU,TRMT11,QTRT1,CDK5RAP1,ADAT3,DUS1L,CDKAL1,AARS
GO_LYMPHOCYTE_COSTIMULATION	-0.323041	-1.18064	0.185185	0.241929	78	40	EFNB3,HLA-DPA1,DPP4,TNFRSF14,EFNB2,MLST8,PTPN6,EFNB1,MAPKAP1,HLA-DRA,ICOSLG,MAP3K14,CSK,CD86,PAK1,LYN,AKT1,PAK2,PIK3R1,HLA-DRB1,HLA-DPB1,HLA-DQA1,PDCD1LG2,CAV1,MTOR,RICTOR,LGALS1,PIK3CA,RAC1,PDPK1,PTPN11,CDC42,GRB2,CD274,SRC,CARD11,YES1,FYN,LCK,MAP3K8
GO_MYOFIBRIL_ASSEMBLY	-0.335757	-1.17911	0.194444	0.243779	48	27	MYH10,TMOD2,FHOD3,ANKRD1,TPM1,CAPN3,OBSL1,TMOD4,KRT8,KRT19,TMOD1,CFL2,NEBL,OBSCN,MEF2A,ITGB1,PROX1,WDR1,PRKAR1A,ACTG1,TMOD3,SRF,CFLAR,MYH11,SIX4,TCAP,PDGFRB
GO_MATURATION_OF_SSU_RRNA	0.515782	1.63151	0.025641	0.244199	42	40	RPSA,RRS1,BYSL,WDR3,UTP20,DCAF13,HEATR1,CIRH1A,NOL11,UTP23,UTP6,NOC4L,UTP3,MPHOSPH10,PWP2,TBL3,UTP14A,RRP36,RCL1,SRFBP1,UTP14C,MRPS11,DIEXF,NOB1,ABT1,KRR1,RPS14,FCF1,EMG1,NOP14,TSR2,MRPS9,LSM6,NGDN,UTP18,RPS21,RPS16,WDR46,RPS8,RPS19
GO_REGULATION_OF_CYTOKINE_SECRETION	-0.279411	-1.17846	0.142857	0.244463	149	83	BANK1,F2R,IL6,P2RX7,TNFRSF21,CASP1,GATA3,C5,VTCN1,GPAM,PTGER4,NLRP2,EZR,ANXA4,IL17RC,PYCARD,TLR2,HYAL2,TLR5,IL4R,MAPK11,SCAMP5,TRIM27,CADM1,GLMN,TNFRSF14,SRGN,IL17RA,TRIM16,RASGRP1,CARD8,CD14,ANXA1,GSDMD,LGALS9,RABGEF1,IL1B,IL36RN,TLR4,PANX1,FOXP1,LYN,IFNAR1,ATG5,PRKCZ,AIM2,HLA-DRB1,SPTBN1,LGR4,CD276,BTN2A2,SYK,CD58,IRF3,GAS6,PTPN22,NCL,GBP1,C1QTNF3,FN1,CSF1R,ABL1,RLTPR,PML,CD274,HMGB1,SRC,F2RL1,…
GO_REGULATION_OF_NIK_NF_KAPPAB_SIGNALING	-0.521352	-1.87821	0	0.244687	42	36	MAP3K7,EZR,NOD1,CHI3L1,TLR3,CARD14,RASSF2,TRAF2,CARD10,CPNE1,TSPAN6,COPS8,DLG1,UACA,TRAF4,ACTN4,PTPN22,EIF2AK2,TRAF6,SASH1,RPS3,MALT1,TNFRSF10A,HMGB1,HDAC7,RELA,IRAK1,RC3H1,RC3H2,CREBBP,TNFRSF10B,TLR6,ZFP91,TNFSF15,TRIM6,TNF
GO_NEGATIVE_REGULATION_OF_KINASE_ACTIVITY	-0.247612	-1.17788	0	0.245079	250	193	IL6,DUSP19,BMP4,WNK1,SMYD3,DUSP4,SRCIN1,PKIG,FLRT3,RGS2,TP73,SOCS3,PYCARD,DEPTOR,NPRL2,HYAL2,CAMK2N2,DUSP6,TARBP2,MIDN,ZFYVE28,BMP7,PKIA,TRIM27,COX11,MAPK7,SH3BP5,CDK5RAP3,DUS2L,HEXIM2,DUSP9,PRKAG2,IRS2,GBA,DUSP2,PTK6,MEN1,PTPN6,IRAK3,TSC2,MVP,RANBP2,SMPD1,GPS1,FGFR1OP,INCA1,ILK,RGS14,GPS2,PRKAR2A,MAPK8IP1,EPHA1,PTPRJ,IL1B,PKIB,CHORDC1,CSK,DNAJA3,PRDX3,CBLC,HHEX,GMFB,SPRED1,UBASH3B,SORL1,KAT2B,PR…
GO_RESPONSE_TO_TESTOSTERONE	-0.348411	-1.17791	0.314286	0.245079	38	26	BMP4,MTAP,DNMT1,CAD,GBA,KCNJ11,CDK4,CA9,AACS,EDN1,SRD5A1,ROCK2,CALR,TSPO,NASP,NME1,RPS6KB1,INSR,ESR2,ELK1,MSN,PSPH,BAD,DUSP1,BGLAP,ADRB2
GO_POSITIVE_REGULATION_OF_PROTEIN_SERINE_THREONINE_KINASE_ACTIVITY	-0.256011	-1.17744	0	0.24546	289	215	CSPG4,MAP2K6,CCND1,P2RX7,DUSP19,EPHA4,CD40,C5,TNFRSF11A,MAP4K1,MAP3K7,TGFB3,THBS1,TP73,NOD1,MAP4K2,ADRA2B,PKD2,DUSP6,MST1R,LPAR1,FZD4,PRKAA1,MAP3K6,TELO2,MARCKS,KITLG,EGF,MAPK11,DBNL,CHI3L1,MAPRE3,TLR3,DUSP9,PARP16,FZD8,ERBB2,CARD14,PTPLAD1,RAPGEF2,MAP4K5,CCND3,TIAM1,RASGRP1,STRADA,TRAF2,ILK,TGFB1,KIAA1199,PDE5A,MUL1,PDE6G,SLC27A1,EDN1,MAP2K5,IL1B,PTK2B,MAPK1,MAPKAPK3,CSK,CCNL2,CARD10,HSPA2,ERCC6…
GO_REGULATION_OF_UBIQUITIN_PROTEIN_LIGASE_ACTIVITY	-0.39866	-1.1773	0.27027	0.245487	18	16	GEN1,TPR,XRCC3,RAB1A,PCID2,LCMT1,MAD2L1,FBXO5,DYNC1LI1,ANAPC10,GOLGA2,GORASP1,PTEN,CCNB1,PLK1,DUSP1
GO_MISFOLDED_OR_INCOMPLETELY_SYNTHESIZED_PROTEIN_CATABOLIC_PROCESS	-0.39463	-1.17725	0.289474	0.245521	16	16	STUB1,OMA1,SDF2L1,ATXN3,HDAC6,RNF5,TOR1A,UBE2W,UFD1L,LONP2,YME1L1,RNF126,DERL1,ANKZF1,VCP,LONP1
GO_REGULATION_OF_SYNAPSE_ASSEMBLY	0.522693	1.65725	0	0.245941	79	34	PPP1R9A,SLITRK6,DKK1,LPHN3,AMIGO2,AMIGO1,BAI1,EEF2K,FLRT3,BAI2,EPHB2,CLSTN3,LPHN1,RAB17,NLGN2,SRPX2,EFNA5,SIX1,SLITRK4,EPHA7,AGRN,CLSTN1,PVRL1,PTK2,AMIGO3,ADNP,UBE2V2,LRRC24,EPHB3,MECP2,PDLIM5,OXTR,SIX4,NLGN3
GO_POSITIVE_REGULATION_OF_INSULIN_SECRETION_INVOLVED_IN_CELLULAR_RESPONSE_TO_GLUCOSE_STIMULUS	-0.399694	-1.17549	0.243243	0.247477	29	19	TMEM27,PLA2G6,PPP3CB,SRI,OXCT1,VSNL1,ANO1,HLA-DRB1,STX4,HIF1A,PHPT1,FAM132A,TRPM4,ARRB1,GPLD1,C2CD2L,PDX1,BAD,NCOA6
GO_POSITIVE_REGULATION_OF_ERBB_SIGNALING_PATHWAY	-0.35378	-1.17509	0.208333	0.247872	36	27	GPER,DOK1,ADRA2B,HAP1,EGF,AGR2,PTK6,PDE6G,AFAP1L2,FBXW7,AKT1,TGFA,ARAP1,ADRA2C,UBB,RPS27A,ADORA1,SHKBP1,ESR2,ADAM17,UBA52,SOS1,RBPJ,CBL,PLAUR,EREG,MMP9
GO_ACTIN_MYOSIN_FILAMENT_SLIDING	-0.394863	-1.17518	0.368421	0.247913	38	17	VIM,TPM1,TNNT3,TMOD1,TNNC1,TNNC2,TNNT1,ACTN3,TPM4,TPM2,TPM3,TNNI3,TNNI2,MYL6,NEB,TNNT2,TCAP
GO_RESPONSE_TO_KETONE	-0.250978	-1.17448	0.111111	0.248417	182	126	CCND1,IL6,TGFB2,ADAMTS1,GNG2,DNMT3B,BMP4,ABCG2,SMYD3,PTGER4,HMBS,MTAP,CPS1,TGFB3,THBS1,CATSPER3,SOCS3,FECH,TH,PTGER2,BDH1,PRKAA1,ADCY3,DCPS,DNMT1,MAOB,HNRNPD,CAD,CATSPERB,GBA,CATSPER2,TXNIP,KCNJ11,TYMS,ACACA,AIFM1,CDK4,CA9,TGFB1,NR1H3,AACS,EDN1,HNRNPU,ATP2B1,IL1B,FOSL1,TGFBR3,BAX,SRD5A1,BCL2L1,PTGS1,CALM1,SREBF1,CHEK2,AKT1,TK1,MBP,SLIT2,PTN,GABRB1,GNAI1,GHR,CAV1,C3,ROCK2,CALM2,CBX3,SIN3A,TFAP4,CA…
GO_POSITIVE_REGULATION_OF_LEUKOCYTE_APOPTOTIC_PROCESS	-0.397377	-1.17424	0.277778	0.24866	28	19	P2RX7,TGFB2,RAPGEF2,ANXA1,TP53,LGALS9,BAX,LYN,ZC3H8,PRELID1,FAS,ADAM8,SIRT1,FNIP1,CCL5,IDO1,NR4A3,NFKBID,BBC3
GO_CELL_FATE_DETERMINATION	-0.376067	-1.17389	0.235294	0.248928	43	22	BMP4,GATA3,GATA2,MCL1,NOTCH2,TBX2,CTNNB1,GATA6,POU6F2,PRRX1,PTCH1,PROX1,ISL1,JAG1,KLF4,CDC42,PTCH2,TRIM15,POU5F1,CYP26B1,HES1,IFRD1
GO_RESPONSE_TO_TUMOR_NECROSIS_FACTOR	-0.243308	-1.17322	0.0666667	0.24984	233	166	IL6,TNFRSF21,GPER,EDAR,GATA3,CD40,ADAMTS7,TNFRSF11A,CASP8,ANKRD1,PYCARD,ADAMTS13,YTHDC2,KRT18,COL1A1,HYAL2,PSMB9,ZNF268,TNFSF13,TNFRSF19,HAS2,PSMD5,CCL22,JAK2,HDAC4,BRCA1,CHI3L1,PPARGC1A,PSMD4,KRT8,STAT1,NUB1,TNFSF12,GSS,TNFRSF14,ADAM10,GBA,CARD14,KAT2A,KCNJ11,TXNDC17,TNFRSF6B,TRAF2,CD14,ERBB2IP,PSME3,EDN1,CHUK,PTK2B,MAP3K14,TRADD,AFF3,PSMD12,PSMC2,PSMD13,NGFR,ENDOG,PSMC3,EDA,PSMB8,TNFRSF25,CSDA,…
GO_MUCOPOLYSACCHARIDE_METABOLIC_PROCESS	-0.283133	-1.17317	0.157895	0.249891	108	69	CSPG4,NDNF,CHSY3,B3GALT6,ST3GAL2,HYAL2,UST,CHST14,HAS2,PRELP,CHSY1,B3GAT1,NDST2,B4GALT6,CHST15,GUSB,CHPF2,SLC35D2,ARSB,TGFB1,KIAA1199,ABCC5,IDUA,GNS,GLCE,HAS3,IL1B,CHST11,GALNS,B4GALT2,HMMR,IL15,AKT1,B4GALT1,CHST7,ITIH5,DSEL,B3GAT3,SLC35D1,CSGALNACT2,B3GNT1,HYAL1,XYLT2,HEXA,FGF2,B3GNT3,HEXB,PIM1,CHPF,CHST3,NDST1,GLB1,B4GALT4,CD44,IDS,B3GNT2,ST3GAL4,HYAL3,B4GALT5,IMPAD1,MKI67,SLC9A1,B4GALT3,ST3GAL…
GO_NEGATIVE_REGULATION_OF_CELLULAR_CATABOLIC_PROCESS	-0.250327	-1.17286	0.047619	0.250259	156	126	BCL2,PRKCG,TERF1,BAG5,ACACB,TIMP4,TBC1D14,NRBP2,MTM1,ATM,ZKSCAN4,DFFA,HDAC4,PPARGC1A,MAPK7,CDK5RAP3,HERC1,PDCL3,VPS13C,N4BP1,ZKSCAN3,TPR,DHX34,USP14,TAF9,ATG7,RRAGA,MAD1L1,SCFD1,MET,HFE,RNF5,FEZ2,SMARCC1,WDR6,SECISBP2,ANXA2,CHMP4A,BCL2L1,UBQLN4,CLN3,MAD2L1,OPHN1,SUFU,AKT1,ZW10,ATP2B4,TIMP2,EGLN1,SLIRP,UBQLN1,FHIT,LRRK2,PTPN3,LRPPRC,UBXN1,TLK2,KLHL22,ACTN3,SNRNP70,PSMG2,TSPO,TAB3,KIAA0226,MTOR,SVI…
GO_LYSOSOME_LOCALIZATION	-0.402566	-1.17235	0.235294	0.250945	23	16	PIK3CD,GATA2,RASGRP1,HDAC6,LAT,TMEM106B,LAMTOR1,MILR1,LYN,VPS33B,SNAP23,VPS33A,RAB34,S100A13,NR4A3,PIK3CG
GO_STRESS_ACTIVATED_PROTEIN_KINASE_SIGNALING_CASCADE	-0.417798	-1.90783	0	0.251212	103	88	ARHGEF6,MAP4K1,PTGER4,MAP3K7,NOD1,MAP4K2,MAP3K12,TNFRSF19,MAP3K6,DBNL,DUSP9,PTPLAD1,MAP4K5,CDC42EP5,IRAK4,GPS1,TNIK,SH2D3A,MUL1,GPS2,MAPK8IP1,CHUK,CUL1,LGALS9,MAPK8IP2,ERCC6,MAP3K5,PKN1,MINK1,CCDC88C,MDFIC,NRK,CCM2,BTRC,IKBKB,UBB,SYK,MDFI,TAB3,TAB1,IRAK2,RPS27A,PTPN1,RIPK1,TRAF6,MAP4K3,ADORA2B,NPHS1,TAOK2,MAP2K4,RB1CC1,SKP1,MAPK9,AXIN1,MAP3K10,NR2C2,KIAA1804,UBA52,MAP3K13,ERN1,DAB2IP,SPAG9,TAB2,T…
GO_POSITIVE_REGULATION_OF_RESPONSE_TO_CYTOKINE_STIMULUS	-0.515238	-1.90769	0	0.251212	33	28	AXL,GFI1,MAVS,FADD,TRAF2,TAF9,UBE2K,EDN1,TXK,CPNE1,AGPAT1,PARK2,AGPAT2,HIF1A,IRF7,IRF3,GAS6,PAFAH1B1,HPX,MED1,NLRC5,LSM14A,RIPK2,HSPA1A,HSPA1B,CD74,TRIM6,CSF1
GO_BROWN_FAT_CELL_DIFFERENTIATION	-0.353128	-1.17166	0.264706	0.251547	30	22	RGS2,NUDT7,PLAC8,MB,ALDH6A1,PPARGC1A,PEX11A,BNIP3,ARL4A,ERO1L,ADRB1,LRG1,PRDM16,RARRES2,METRNL,ITGA6,CEBPB,ZNF516,CEBPA,ADRB2,LAMB3,PTGS2
GO_REGULATION_OF_CHEMOTAXIS	-0.256055	-1.17145	0.0526316	0.251705	180	108	GPR124,PADI2,IL6,IL12A,C5,MPP1,DAPK2,CCR1,SEMA4F,SEMA3E,VEGFC,THBS1,IL23A,TIRAP,LPAR1,MEGF8,SEMA4A,CXCL3,NRP1,SEMA5A,ST6GAL1,SEMA4G,SEMA6C,SEMA6B,SEMA3A,CXCL5,CREB3,ADAM10,EFNB2,TIAM1,THBS4,USP14,PLXNA2,RAC2,MET,SEMA3B,TGFB1,LGALS9,IL1B,PTK2B,PLXNA3,AKT2,SEMA3F,SEMA3C,C1QBP,LYN,TMEM102,EDN2,SLIT2,DSCAM,SEMA6D,SEMA3D,EDNRA,PRKD1,STX4,SEMA4D,PPM1F,SEMA4B,MMP28,VEGFB,CALR,PLXNA1,CXCL10,F3,CAMK1D,WNT…
GO_CELL_SUBSTRATE_JUNCTION_ASSEMBLY	-0.305476	-1.17128	0.166667	0.251905	41	37	BCL2,ITGB3,CTTN,LAMA5,ITGB4,TLN1,PLEC,ACTN1,TNS1,LAMA3,KRT5,PTK2B,FERMT2,THY1,DST,ARHGEF7,ACTN3,CD151,KRT14,COL17A1,ITGA2,TESK2,TAOK2,RCC2,PDPK1,LAMC1,TRIP6,FN1,RHOD,PIP5K1A,ITGA6,DLC1,WHAMM,PTPRK,LAMB3,ITGA5,LAMC2
GO_CELLULAR_RESPONSE_TO_TOPOLOGICALLY_INCORRECT_PROTEIN	-0.405228	-1.89348	0	0.252517	122	111	CCND1,CREB3L4,PLA2G4B,MBTPS2,DCTN1,STUB1,CDK5RAP3,PARP16,CREB3,SDF2L1,EDEM2,EIF2S1,SEC63,PACRG,TLN1,YIF1A,DDX11,ATXN3,SRPRB,MBTPS1,GOSR2,HDAC6,RNF121,KDELR3,RNF5,TBL2,CUL7,SSR1,PREB,SEC61A2,CREB3L2,WIPI1,BAX,TOR1A,EDEM3,CTH,PARK2,BHLHA15,ARFGAP1,EXTL3,UBE2W,ATF6B,CALR,UFD1L,SHC1,SYVN1,SEC62,TPP1,TSPYL2,PTPN1,CXXC1,ADD1,EDEM1,ERO1L,IL8,EIF2AK2,TATDN2,DNAJB11,DERL2,ASNA1,SEC31A,NFE2L2,CREB3L1,PPP2R…
GO_ASSOCIATIVE_LEARNING	-0.324392	-1.17029	0.15625	0.25321	73	40	ATP1A2,NRGN,NDRG4,CTNS,SYNGAP1,ADCY3,RIN1,CDK5,RGS14,RIC8A,CLN3,MLL,SNAP25,TANC1,HIF1A,ATP1A3,PPT1,FOS,KRAS,MEIS2,MTOR,ITGB1,EIF4A3,NF1,APP,PPP1R1B,IFT20,CLN8,BRAF,CREB1,BTG2,HMGCR,DEAF1,MECP2,SRF,ADRB2,NLGN3,UCN,TACR1,NPTN
GO_NEGATIVE_REGULATION_OF_T_CELL_RECEPTOR_SIGNALING_PATHWAY	-0.412674	-1.17006	0.225	0.253477	16	15	EZR,PTPN6,PTPRJ,LGALS3,THY1,PHPT1,PAWR,ELF1,PTPN22,GBP1,PTPN2,DUSP22,CEACAM1,DUSP3,PRNP
GO_REGULATION_OF_DNA_DAMAGE_RESPONSE_SIGNAL_TRANSDUCTION_BY_P53_CLASS_MEDIATOR	-0.354809	-1.16981	0.172414	0.253634	28	24	ATR,ANKRD1,ATM,PLA2R1,MSX1,SNAI2,SMYD2,PTTG1IP,KDM1A,SPRED1,EEF1E1,DDX5,MDM2,SENP2,SPRED2,SIRT1,CD44,SETD8,DYRK1A,ZNF385A,PSMD10,SNAI1,PMAIP1,CD74
GO_CELL_ACTIVATION	-0.230832	-1.16922	0.166667	0.254352	568	356	BCL2,PRLR,BANK1,F2R,ITGB3,PRKCG,CD8A,FOXN1,IL6,P2RX7,SLC7A2,CAMK4,GNG2,AXL,GATA3,CD40,EXO1,PLCL2,ITGA2B,RUNX2,IFNE,DHRS2,CASP8,LFNG,PTGER4,ID2,SMAD4,HELLS,P2RY1,ADA,PIK3CD,C8orf4,IL23A,DPP4,PYCARD,GATA2,MYL9,ADAMTS13,BATF3,ADRA2B,WAS,RIPK3,COL1A1,HYAL2,DOCK8,IL18R1,ATM,POLM,FIBP,PPP3CA,VAV2,DGKA,MAFB,CORO1A,ARRB2,WNT4,SEMA4A,TGFBR2,EIF2AK4,GLI3,NBN,MSH2,MLH1,MERTK,PPP3CB,TCF7,HDAC4,LEF1,VPRBP,DGK…
GO_APOPTOTIC_SIGNALING_PATHWAY	-0.235386	-1.16892	0	0.25467	289	243	BCL2A1,BCL2,P2RX7,TNFRSF21,IL12A,TGFB2,G0S2,CD40,E2F2,TNFRSF11A,XPA,RHOT1,CASP8,LY96,HTRA2,IKBKE,TP73,ANXA6,PYCARD,RIPK3,KRT18,BRSK2,ATM,PDK2,NBN,KITLG,MSH2,MLH1,DDX47,PRODH,INHBA,JAK2,MFF,CRADD,BRCA1,KRT8,HIPK2,MYBBP1A,PRKDC,TNFSF12,AEN,TLR3,APAF1,WWOX,ZNF385B,TNFRSF14,SRGN,DYRK2,PPP2R5C,CASP10,PGAP2,APPL1,BLOC1S2,NFATC4,AIFM1,TNFRSF6B,FADD,SHISA5,CUL4A,EPHA2,TRAF2,ZMAT3,DAPK1,CD14,ITPR1,NGFRAP1…
GO_POSITIVE_REGULATION_OF_NEURON_PROJECTION_DEVELOPMENT	-0.241644	-1.16856	0.0769231	0.255059	232	169	PPP1R9A,NDNF,EPHA4,ADAMTS1,BMP4,DPYSL3,AMIGO1,RIMS1,FIG4,KATNB1,EPHA3,NDRG4,EEF2K,ANKRD1,ENC1,FBXW8,PALM,RND2,GPRC5B,DISC1,LPAR1,MEGF8,MARCKS,NRP1,SEMA5A,BMP7,BCL11A,RRN3,OBSL1,MAP1B,INPP5E,ARHGDIA,RAB11A,PLXNB3,EPOR,OPA1,ANAPC2,RASAL1,NEDD4L,RAPGEF2,LTK,TIAM1,PTK6,SS18L1,P2RY2,SCARF1,ILK,ATF1,PACSIN1,ARSB,MUL1,CUL7,CAPRIN2,FBXO38,NUMBL,KIAA1598,PTK2B,NRG1,STK25,VAMP7,NGFR,ANKRD27,MACF1,ITPKA,PLX…
GO_ENDODERM_DEVELOPMENT	-0.334081	-1.16863	0.193548	0.255104	71	53	DKK1,NOG,NANOG,DUSP4,SMAD4,ITGA7,INHBA,MMP15,LAMB1,DUSP2,RTF1,LEO1,COL7A1,TGFB1,HSBP1,CDC73,LAMA3,CTR9,HHEX,SOX2,SMAD2,CTNNB1,GATA6,NKX2-1,ARC,ITGAV,ITGB2,BPTF,MED12,GATA4,BMPR1A,COL6A1,SMAD3,LAMC1,FN1,ITGB5,KIF16B,HMGA2,EXT1,HNF1B,POU5F1,MMP14,PAF1,COL12A1,NOTCH1,DUSP5,EPB41L5,DUSP1,LAMB3,HOXC11,ITGA5,COL8A1,MMP9
GO_REGULATION_OF_INTRINSIC_APOPTOTIC_SIGNALING_PATHWAY_BY_P53_CLASS_MEDIATOR	-0.352983	-1.16826	0.206897	0.255382	22	20	RRN3,TAF9B,MSX1,MUC1,TAF9,PTTG1IP,ELL3,KDM1A,PARK2,UBB,HNRNPK,RRM2B,TRIAP1,SIRT1,CD44,BCL2L12,ING2,ZNF385A,BDKRB2,CD74
GO_REGULATION_OF_RECEPTOR_MEDIATED_ENDOCYTOSIS	-0.308791	-1.16683	0.192308	0.257322	78	54	DKK1,AAK1,DAB2,ARRB2,SYNJ2BP,NEDD4L,DLG4,PROM2,ARF6,PLCG2,HFE,RABGEF1,PICALM,ANXA2,PIK3CB,TOR1A,PICK1,DNAJC6,TBC1D5,FLOT1,MAGI2,PPT1,SYK,UNC119,HNRNPK,SYNJ1,AHI1,RAC1,LDLRAP1,BICD1,TNK2,ARRB1,CD2AP,SDCBP,ATAD1,HIP1,ATXN2,B2M,VEGFA,SMAP1,UBQLN2,RAB21,BTBD9,CD63,ARF1,WASL,CBL,SRC,PCSK9,MTMR2,SCYL2,SERPINE1,APOC1,ANGPT1
GO_NEGATIVE_REGULATION_OF_APOPTOTIC_SIGNALING_PATHWAY	-0.390181	-1.85372	0	0.25797	200	162	BCL2,NOG,CASP8,BAG5,HTRA2,THBS1,TMEM161A,MEIS3,NOS3,VNN1,NOC2L,FXN,CTTN,ARRB2,WNT4,NRP1,RRN3,BRCA1,MAPK7,TAF9B,NLE1,CREB3,PCGF2,OPA1,PELI3,PGAP2,SNAI2,C2orf18,MUC1,STRADB,FADD,TRAF2,DAPK1,TAF9,BIRC6,IVNS1ABP,TCF7L2,PTTG1IP,PSME3,ELL3,MAPK8IP1,MAP2K5,NOL3,IL1B,LGALS3,TRAP1,TRADD,NRG1,TERT,KDM1A,ACAA2,MCL1,BAX,HTT,BCL2L1,CSDA,AKT1,PARL,CTH,PARK2,CTNNB1,IFI6,ZC3HC1,LRRK2,ITGAV,IGBP1,HIF1A,PIH1D1,SYV…
GO_NEGATIVE_REGULATION_OF_CATION_CHANNEL_ACTIVITY	-0.382293	-1.16582	0.261905	0.258557	34	20	GSTM2,KCNE3,C19orf26,CLIC2,PKD2,SRI,SUMO1,CRHR1,CALM1,UBQLN1,GSTO1,GNB5,CAV1,CALM2,FKBP1A,CALM3,FKBP1B,FMR1,FGF12,MMP9
GO_ENDOCHONDRAL_BONE_MORPHOGENESIS	-0.329817	-1.16551	0.21875	0.25889	45	31	BMP4,DLX5,RUNX2,AXIN2,STC1,COL13A1,COL1A1,TGFBR2,COL27A1,THBS3,BMPR1B,PEX7,MMP13,NAB1,CARM1,MMP16,NAB2,BMPR2,RARG,MEF2D,RARA,FGFR3,MMP14,INPPL1,PHOSPHO1,IMPAD1,SERPINH1,RARB,SOX9,GNAS,SHOX2
GO_CELLULAR_RESPONSE_TO_LIGHT_STIMULUS	-0.278366	-1.16506	0.142857	0.259574	91	70	MYC,XPA,IMPACT,ATR,TP73,TMEM161A,HYAL2,NOC2L,EIF2AK4,XPC,SAG,ACTR5,PCNA,RUVBL2,DDB2,EIF2S1,N4BP1,NFATC4,TP53,PDE6G,TP53INP1,MFAP4,HIST3H2A,KDM1A,CRIP1,ERCC4,FBXW7,BAX,POLD1,PPID,PIK3R1,MME,PTN,CHEK1,INO80,NEDD4,HIF1A,HYAL1,DDB1,MDM2,CRY2,MC1R,USP28,TRIAP1,CASP9,CUL4B,MAPK9,GNB1,SIRT1,USP47,STK11,YY1,PBK,POLH,BAK1,ATF4,CDC25A,HYAL3,AURKB,EP300,RDH11,CREBBP,CRY1,PPP1R15A,OPN3,ZBTB1,PTPRK,CDKN1A,AQP…
GO_REGULATION_OF_SENSORY_PERCEPTION	-0.431956	-1.16471	0.323529	0.25991	36	15	F2R,NTSR1,EDN1,ADRA2C,EDNRB,COMT,ACPP,MGLL,MTOR,ADORA1,GRIN2D,NOV,SLC9A1,ADRB2,NPFF
GO_POSITIVE_REGULATION_OF_SMOOTH_MUSCLE_CELL_PROLIFERATION	-0.499055	-1.85318	0	0.260068	60	47	IL6,BMP4,ID2,FGFR2,TGFBR2,HDAC4,PPARGC1A,STAT1,IRAK4,SKP2,EDN1,JUN,ALOX12,FOXP1,STAT5B,MNAT1,CYBA,HIF1A,DDX39B,SHC1,MTOR,CAMK2D,RPS6KB1,HBEGF,ITGA2,TRAF6,NAMPT,GSK3B,AGER,IL6R,HMOX1,CCL5,NOTCH3,ORC1,C3AR1,HMGCR,IRAK1,PDGFB,NR4A3,S1PR1,AKR1B1,PTGS2,CX3CL1,EREG,CALCRL,PDGFRB,TNF
GO_SMOOTH_MUSCLE_TISSUE_DEVELOPMENT	-0.393879	-1.16253	0.25	0.26223	18	15	BMP4,ENG,PKD2,SIX1,DLG1,NF1,MYLK,PROX1,ZFAND5,OSR1,STRA6,TIPARP,SRF,SOX9,FOXP2
GO_REGULATION_OF_OXIDATIVE_STRESS_INDUCED_CELL_DEATH	-0.290272	-1.16256	0.2	0.262346	46	37	BAG5,HTRA2,VNN1,MAPK7,EPOR,PDIA2,HDAC6,MET,NOL3,TRAP1,ENDOG,FBXW7,MCL1,AKT1,PARK2,UBQLN1,LRRK2,HIF1A,PYCR1,PSAP,TXN,SFPQ,NFE2L2,NONO,PARK7,GPX1,SIRT1,SOD1,HSPB1,MST4,GNB2L1,P4HB,ATF4,PINK1,HSPH1,SOD2,NR4A3
GO_NEGATIVE_REGULATION_OF_PROTEIN_CATABOLIC_PROCESS	-0.270037	-1.16239	0.210526	0.262447	109	90	PRKCG,TERF1,BAG5,SMAD4,TIMP4,MTM1,ATM,MDM4,CDK5RAP3,GRIN2C,PDCL3,AGAP2,N4BP1,TPR,IRAK3,PIN1,USP14,TAF9,MAD1L1,HFE,USP25,SMARCC1,PHB,NRG1,ANXA2,SNX12,MAD2L1,OPHN1,SF3B3,SUFU,ZW10,TIMP2,EGFR,FHIT,PTPN3,UBXN1,TLK2,ERLEC1,KLHL22,OS9,PSMG2,SVIP,USP19,ZNF207,BUB3,RGP1,RILP,PSMF1,UBE2G2,DEDD,DERL2,BUB1,SMAD3,UBAC2,PARK7,WAC,SDCBP,CST3,PSEN1,AZIN1,BANP,GIPC1,PBK,APC,MAD2L2,PML,SNX3,CENPF,DAB2IP,KIAA1967,…
GO_ADP_METABOLIC_PROCESS	-0.325388	-1.16227	0.193548	0.26258	47	34	GALK1,AKD1,ENO3,PFKM,AMPD3,ADPGK,NUDT9,DHTKD1,PFKL,PFKFB4,PFKP,GPI,TPI1,BPGM,OGDH,ALDOA,AK2,PGK1,AK1,ENO1,GAPDH,AK3,PFKFB2,HK1,PGM1,ENO2,LDHA,ALDOC,PGAM1,AK4,HK2,BAD,PFKFB3,HKDC1
GO_NEGATIVE_REGULATION_OF_GLIOGENESIS	-0.377311	-1.16228	0.315789	0.26258	37	23	C16orf45,BMP4,NOG,ID2,DICER1,CTNNB1,ID4,PTN,TSPO,NF1,DLX2,SKI,CERS2,RNF10,SIRT2,MBD1,MYCN,NKX6-1,MECP2,NOTCH1,HES1,DUSP10,ATF5
GO_REGULATION_OF_CELL_DIVISION	-0.238773	-1.16149	0.1	0.263596	272	210	PDE3A,MYC,TERF1,FGF9,TGFB2,BMP4,KIAA1383,NEK6,L3MBTL1,PGF,FGFR2,HORMAD1,ANAPC4,MAP9,INTU,TGFB3,VEGFC,OR2A4,FAM59A,BLM,ATM,FGF3,NME6,CDC16,WNT4,BBS4,MSH2,BMP7,EGF,RANBP1,OBSL1,PIK3C3,ANKRD32,CDC14A,MSX1,GEN1,TXNIP,BTC,CETN2,TPR,CENPV,THBS4,MTBP,XRCC3,CUL9,PIN1,KNTC1,PKMYT1,PRMT5,E2F8,ZNF16,BIRC6,MAD1L1,BRCA2,RAB1A,TGFB1,SMC5,PLCB1,SDCCAG3,PIK3R4,CUL7,EDN1,IL1B,ZFYVE19,PRPF40A,RPS6KA2,VPS4B,PCID2,C…
GO_MYELOID_CELL_ACTIVATION_INVOLVED_IN_IMMUNE_RESPONSE	-0.36406	-1.16146	0.176471	0.263613	41	23	PIK3CD,PYCARD,GATA2,TLR3,RASGRP1,LAT,VAMP7,MILR1,LYN,SBNO2,SNAP23,SYK,ANXA3,VAMP8,VAMP2,S100A13,PI4K2A,STXBP3,STXBP2,HMGB1,PRKCE,NR4A3,PIK3CG
GO_REGULATION_OF_POLYSACCHARIDE_METABOLIC_PROCESS	-0.344322	-1.16132	0.222222	0.263613	43	33	PTGER4,PPP1R3E,IRS1,HAS2,EGF,ENPP1,IRS2,DYRK2,PASK,PPP1R3D,TGFB1,PHKG2,PPP1CB,AKT2,AKT1,EPM2AIP1,PPP1CA,MTOR,CLTC,PPP1R3G,INSR,INPP5K,GSK3B,AP2A1,HMGB1,GSK3A,GFPT1,NFKB1,PPP1R3F,PDGFB,PPP1R3B,PHLDA2,GRB10
GO_IMMUNE_SYSTEM_DEVELOPMENT	-0.230673	-1.16153	0	0.263713	582	407	PYGO1,BCL2,IL31RA,CD8A,FOXN1,IL6,RRS1,CAMK4,TGFB2,C12orf29,TRIM10,RUNX1,BMP4,AXL,GATA3,UNG,THRA,WDR78,ROGDI,EXO1,PLCL2,TNFRSF11A,RUNX2,IFNE,PBX1,ADD2,DHRS2,THPO,CASP8,L3MBTL1,LFNG,PARP1,MECOM,ESCO2,PTGER4,ID2,FGFR2,MEIS1,CTC1,ADA,WNT10B,PIK3CD,TIRAP,GATA2,ERCC2,BATF3,HERC6,RIPK3,LRRK1,HYAL2,PSMB9,IL18R1,EML1,ATM,POLM,L3MBTL3,EFNA2,MAFB,ASH2L,WNT4,SEMA4A,TGFBR2,GLI3,NBN,KITLG,PMS2,MB,PMS2P1,MSH2,M…
GO_EMBRYONIC_EYE_MORPHOGENESIS	-0.345552	-1.16099	0.235294	0.263913	33	21	ZEB1,ALDH1A3,TH,BMP7,HIPK2,MFAP2,TBX2,PROX1,PHACTR4,STRA6,AXIN1,RARG,SP3,KDM2B,FRS2,FZD5,ARID1A,TFAP2A,RARB,HIPK1,FBN1
GO_B_CELL_HOMEOSTASIS	-0.384111	-1.16081	0.285714	0.264212	21	15	BCL2,PPP2R3C,BAX,LYN,PKN1,HIF1A,BCL2L11,ABL1,SOS1,BAK1,SPNS2,CASP3,RC3H1,RC3H2,TNFAIP3
GO_REGULATION_OF_LEUKOCYTE_CHEMOTAXIS	-0.304214	-1.16055	0.137931	0.264295	96	55	PADI2,IL6,IL12A,C5,MPP1,DAPK2,CCR1,VEGFC,THBS1,IL23A,TIRAP,CXCL3,CXCL5,CREB3,ADAM10,THBS4,RAC2,LGALS9,IL1B,PTK2B,C1QBP,LYN,TMEM102,EDN2,SLIT2,EDNRA,MMP28,VEGFB,CALR,CXCL10,CAMK1D,GAS6,RAC1,IL8,VEGFA,ADAM17,RARRES2,CXCL2,SWAP70,S100A14,IL6R,CCL5,HMGB1,C3AR1,F2RL1,ANO6,NOV,SERPINE1,CXCL1,GPSM3,CD74,FIGF,CX3CL1,CSF1,CCL2
GO_REGULATION_OF_GLUCOSE_METABOLIC_PROCESS	-0.286299	-1.16062	0.157895	0.264312	106	82	IL6,ACACB,DGAT2,C1QTNF1,PPP1R3E,SLC35B4,IRS1,PDK2,MIDN,NLN,COX11,PPARGC1A,ACN9,IGFBP4,ENPP1,HNF4A,IRS2,DYRK2,PASK,KAT2A,WDR5,MLYCD,RANBP2,IGFBP5,PDK3,PPP1R3D,PHKG2,MST1,ARPP19,PPP1CB,AKT2,LCMT1,PGP,KAT2B,AKT1,EPM2AIP1,SIK1,PARK2,FAM48A,ACTN3,OGT,PPP1CA,FAM132A,MTOR,BPGM,DUSP12,CLK2,C12orf5,PPP1R3G,INSR,PDK1,INPP5K,SMEK2,GSK3B,FOXO1,C1QTNF3,SIRT1,PFKFB2,NCOA2,PTPN2,SLC45A3,PDK4,ADIPOR1,IGFBP3,HMGB…
GO_RESPONSE_TO_VITAMIN	-0.278678	-1.16011	0.2	0.26476	98	72	CCND1,ADAMTS1,DNMT3B,ABCG2,BRIP1,ZNF354A,TPCN2,CYP27B1,HMBS,MGMT,ADA,STC1,COL1A1,FZD1,DNMT3A,BMP7,OGG1,ALAD,PLA2G4A,BCHE,DNMT1,TYMS,TGFB1,SETDB1,ATP2B1,IL1B,PEMT,IL15,PTN,SPARC,TSPO,CYP24A1,CXCL10,ALDH1A2,ITGB1,GAS6,ITGA2,MDM2,CCNE1,FKBP1B,PAWR,GATA4,EIF2AK2,GSN,HLCS,INSR,PIM1,BECN1,RXRA,AQP3,AGER,GSTP1,PPARG,CCL5,EEF2,VDR,RARA,RELA,MTHFR,CAT,PDX1,PPARD,NRF1,BGLAP,SPP1,CDKN2D,TNC,HMGCS1,STC2,PTGS…
GO_MITOCHONDRIAL_RNA_METABOLIC_PROCESS	0.541868	1.60179	0	0.264963	29	27	C10orf2,DARS2,MTERFD3,TRMT5,TRNT1,EARS2,MRPL12,AARS2,PPARGC1B,PUS1,TRMT61B,TRIT1,PNPT1,POLRMT,MTERF,TFAM,SUPV3L1,HSD17B10,YARS2,MTERFD2,TFB2M,ELAC2,TARS2,TRMU,KIAA0391,SLC25A33,FASTKD5
GO_REGULATION_OF_EPITHELIAL_CELL_DIFFERENTIATION	-0.283545	-1.15956	0.142857	0.265108	122	80	BCL2,PRLR,FAT4,CCND1,MYCL1,BMP4,GATA3,ZEB1,H2AFY2,CYP27B1,XDH,WNT10B,KITLG,STAT1,PRKCH,TRIM16,FOXJ1,ID1,CLOCK,SRSF6,IL1B,ALOX12,PAX8,PPP1R12A,CTNNB1,RHEB,ZEB2,ADAMTS20,STAT5B,CAV1,C1orf172,ROCK2,RFX3,OVOL2,H2AFY,PTCH1,IKBKB,PRKX,TNFRSF1A,AHI1,OSR1,KEAP1,ADAMTS9,YAP1,KIAA1109,GSK3B,AQP3,LIF,GNA11,GNAQ,CD109,TBX3,ROCK1,GRHL2,NCOA3,MSX2,MED1,EZH2,PTCH2,NUMB,VDR,WWTR1,SFN,MYCN,MAFF,GSK3A,HEY2,NKX6-1,…
GO_ORGANIC_ANION_TRANSPORT	-0.225725	-1.15958	0	0.265242	387	243	SLC4A8,P2RX7,SLC46A1,LCN12,SLC26A2,SLC7A2,SLC16A6,SLC27A5,SLC19A1,SLC1A1,SLC27A2,KISS1R,SLC26A10,GJA1,SLC36A4,BZRAP1,SLC16A14,CYB5R2,ABCC4,ATP8B2,SLC16A9,RIMS1,SLC25A15,SLC16A2,ACACB,CA12,CTNS,APBA1,SLC35B4,SLC25A21,SLC25A10,SLC25A12,SLC16A5,MFSD3,NTSR1,BEST1,SLCO1B1,SCARB1,SLC16A10,SLC27A4,SLCO1B3,ATP8B3,CYB5RL,SLC43A2,SLC25A11,GLS2,SLC4A3,SLC35B2,EMB,SLC16A8,XK,SLC43A1,SLC38A6,SLC2A3,PNPLA8,RAB…
GO_NEGATIVE_REGULATION_OF_MITOCHONDRION_ORGANIZATION	-0.32571	-1.15924	0.294118	0.265506	39	32	FXN,ARRB2,PPARGC1A,OMA1,OPA1,LIG3,VPS13C,C2orf18,MUL1,NOL3,ACAA2,BCL2L1,AKT1,PARL,PARK2,BNIP3,LRRK2,BAG4,TSPO,PRELID1,PPIF,C12orf5,TRIAP1,VAT1,GPX1,FLCN,PINK1,SLC25A5,PSMD10,LMNA,HSPA1A,SIRT4
GO_POSITIVE_CHEMOTAXIS	-0.396832	-1.15829	0.34375	0.266484	36	21	BMP4,VEGFC,CORO1A,NRP1,SEMA5A,PLXNB3,TSC2,MET,PTPRJ,LGALS3,SCRIB,VEGFB,FGF2,VEGFA,CCL5,HMGB1,ALKBH1,PDGFB,HMGB2,FIGF,ANGPT1
GO_EMBRYONIC_PLACENTA_MORPHOGENESIS	-0.405341	-1.15762	0.222222	0.267296	22	18	FGFR2,SOCS3,CYR61,WNT7B,LEF1,GJB5,NCOA1,TRIM28,GRHL2,ST14,GRB2,SPINT1,SETD2,CDKN1C,FZD5,DNAJB6,ZFP36L1,ADM
GO_PROTEASOMAL_PROTEIN_CATABOLIC_PROCESS	-0.367678	-1.89596	0	0.267525	271	246	UBXN11,FOXRED2,NHLRC1,KCTD17,ERLIN2,ANAPC5,ANAPC4,ENC1,FBXO4,PSMB9,DZIP3,CDC16,ARRB2,STUB1,PSMD5,PSMD4,TMEM67,TBL1X,TNFAIP1,PRPF19,PPP2R5C,ANAPC2,MAN1B1,SDF2L1,NEDD4L,EDEM2,FBXO2,FBXO45,ATXN3,CUL4A,SKP2,UBR2,RNF121,TP53,UBR1,UBXN2B,RNF5,CRBN,CLOCK,ERCC8,PSME3,UBE2K,FBXO6,CUL1,NSFL1C,FAF1,STT3B,HECTD3,PSMD12,PSMC2,PSMD13,FBXW7,WWP2,PSMC3,RNF216,KLHL20,PSMB8,FAM123B,RNF111,MAD2L1,TOR1A,TBL1XR1,EDEM…
GO_POSITIVE_REGULATION_OF_MRNA_PROCESSING	-0.353915	-1.15731	0.194444	0.26756	32	27	TNRC6B,NCBP1,C11orf35,PRPF19,LEO1,CDC73,NCBP2,POLR2G,TNRC6C,DAZAP1,SNRNP70,CPEB3,CNOT7,SNW1,RBMX,PABPC1,TRA2B,THRAP3,CNOT1,CCNB1,BTG2,EIF2C2,ZFP36,HSPA8,PAF1,SF3B4,HSPA1A
GO_ZYMOGEN_ACTIVATION	-0.418058	-1.85111	0	0.268457	112	84	F2R,CASP1,CASP8,PLAT,XDH,NOD1,PYCARD,CYFIP2,IFT57,CTSH,PDCD2,JAK2,CRADD,APAF1,GGT1,AIFM1,CARD8,HSPE1,FADD,TRAF2,PIDD,NGFRAP1,PDCD6,MUL1,TRADD,DNAJA3,NGFR,PRSS12,CASP7,BAX,IFI27,CASP8AP2,CIDEB,MTCH1,BOK,BCL2L13,ASPH,F3,IFI16,SLC11A2,EGLN3,CASP2,PAWR,RIPK1,FAS,CASP9,SMAD3,MAPK9,TNFSF10,BID,HIP1,ANP32B,BCL2L11,PPARG,CDKN1B,GNB2L1,FAM162A,PML,BAK1,TNFRSF10A,PERP,MMP14,CASP3,TBC1D10A,DHCR24,VCP,BAD,DL…
GO_RESPONSE_TO_FATTY_ACID	-0.303329	-1.15628	0.2	0.269131	83	56	CTGF,ADAMTS1,GNG2,UCP2,PTGER4,DGAT2,GIPR,CPS1,PTGER2,PRKAA1,PPARGC1A,ALAD,GNPAT,ACACA,PDK3,YY2,AACS,EDN1,IL1B,TGFBR3,CPT1A,SMARCD1,PTGS1,HMGCL,SREBF1,AKT1,MBP,ID3,IKBKB,PRKAA2,NME1,E2F1,INSIG2,GNB1,FN1,ASS1,AGER,PPARG,ADCY6,ACSL1,CCNB1,PDK4,P2RY6,CREB1,SRC,PRKCE,EP300,CAT,PDX1,BAD,TNC,AKR1C3,ZC3H12A,GNAS,PTGS2,AKR1C2
GO_REGULATION_OF_NF_KAPPAB_IMPORT_INTO_NUCLEUS	-0.506809	-1.86621	0	0.269156	48	37	EDAR,C8orf4,IL23A,TLR2,IL18R1,ZNF268,BMP7,TLR3,NOL3,LGALS9,IL1B,FAF1,CCDC22,EDA,TLR4,PRKCQ,IL18,RHOA,RBCK1,TRIP6,C1QTNF3,G3BP2,CYLD,PPM1B,PSMD10,BCL3,NOV,LITAF,NFKBIB,PPM1A,FBXW11,SPHK1,NFKBIA,ZC3H12A,PRDX1,PTGS2,TNF
GO_DNA_CATABOLIC_PROCESS	-0.370362	-1.15615	0.28125	0.26933	27	22	DFFB,DFFA,XRN2,AIFM1,MUS81,ENDOG,DNASE1,TATDN1,DICER1,DNASE1L1,FBXO18,SETMAR,H1F0,TATDN2,DNASE1L2,KPNA1,KPNB1,HMGB1,CASP3,DNASE2,ISG20,HMGB2
GO_NEGATIVE_REGULATION_OF_SIGNAL_TRANSDUCTION_IN_ABSENCE_OF_LIGAND	-0.587235	-1.85515	0	0.271038	32	25	BCL2,MAPK7,SNAI2,STRADB,MAP2K5,IL1B,NRG1,TERT,MCL1,BCL2L1,AKT1,IFI6,ZC3HC1,RIPK1,CTNNA1,UNC5B,IL7,EYA1,CSF2,FYN,HSPA1A,HSPA1B,CX3CL1,IL1A,TNF
GO_PROTEIN_ACETYLATION	-0.252252	-1.15469	0.117647	0.271247	129	110	CPA4,ESCO2,RUVBL1,MAP3K7,CSRP2BP,TADA2A,ING4,SUPT3H,MEAF6,NAA15,ESCO1,LEF1,DSCC1,POLE4,PCGF2,RUVBL2,ELP3,ATAT1,KAT2A,MORF4L1,TRIM16,WDR5,CCDC101,EHHADH,PHF17,TAF9,BRCA2,ASL,CHD5,TADA1,CLOCK,TAF5,BEND3,TAF10,WDR75,NAT9,EP400,DMAP1,KAT2B,TAF1,ACTL6A,MCRS1,MLL,MSL3,POR,TAF5L,HAT1,ING3,GTF3C4,KAT5,KAT8,YEATS2,TAF6L,OGT,NAA50,TAF12,ATF2,ELP4,BRPF1,NCOA1,YEATS4,NAA16,NAA20,USP22,PHF16,TADA2B,PHF15,MDH2…
GO_NEGATIVE_REGULATION_OF_ENDOTHELIAL_CELL_APOPTOTIC_PROCESS	-0.388705	-1.15356	0.233333	0.272637	27	15	NDNF,GATA3,SEMA5A,MAPK7,GAS6,NFE2L2,IL11,ABL1,BRAF,ANGPTL4,TNIP2,TNFAIP3,SERPINE1,ICAM1,ANGPT1
GO_SPINDLE_CHECKPOINT	-0.363343	-1.15307	0.25	0.273063	25	23	TERF1,ATM,TPR,MAD1L1,MAD2L1,ZW10,CASC5,KLHL22,PSMG2,ZNF207,BUB3,BUB1,TAOK1,APC,MAD2L2,CENPF,TTK,CSNK2A2,BUB1B,AURKB,PLK1,CSNK2A1,BIRC5
GO_POSITIVE_REGULATION_OF_CYTOKINE_SECRETION	-0.292449	-1.15244	0.16	0.273636	96	53	F2R,P2RX7,CASP1,GATA3,C5,VTCN1,PTGER4,NLRP2,IL17RC,PYCARD,HYAL2,IL4R,MAPK11,SCAMP5,CADM1,GLMN,TNFRSF14,IL17RA,TRIM16,RASGRP1,CARD8,CD14,GSDMD,LGALS9,IL1B,PANX1,IFNAR1,PRKCZ,AIM2,SPTBN1,CD276,SYK,CD58,IRF3,PTPN22,NCL,C1QTNF3,CSF1R,ABL1,RLTPR,CD274,HMGB1,SRC,F2RL1,MAPK14,IL17RB,XBP1,PAEP,TRIM6,NLRP1,NLRP10,IL1A,TNF
GO_REGULATION_OF_FATTY_ACID_BIOSYNTHETIC_PROCESS	-0.355412	-1.15234	0.258065	0.273664	35	25	ERLIN2,MLXIPL,BRCA1,PLA2G4A,PIBF1,HNF4A,PRKAG2,ANXA1,SCAP,NR1H3,WDTC1,PRKAA2,ERLIN1,INSIG2,NR1H2,MAPK9,SIRT1,PRKAB2,SLC45A3,PDK4,ACADVL,APOC1,INSIG1,TRIB3,PTGS2
GO_ANTIGEN_PROCESSING_AND_PRESENTATION_OF_PEPTIDE_OR_POLYSACCHARIDE_ANTIGEN_VIA_MHC_CLASS_II	-0.271387	-1.15225	0.2	0.273747	94	80	DYNC2H1,DYNC2LI1,AP1S3,HLA-DPA1,CLTA,CTSF,DCTN1,CTSL2,HLA-DOB,CTSL1,KIF3A,MARCH1,HLA-DOA,KIFAP3,DYNC1I1,DYNC1I2,HLA-DRA,HLA-DMA,ACTR1B,AP1M1,AP2A2,DCTN3,DCTN6,IFI30,SPTBN2,DYNC1H1,DYNLL2,CTSS,HLA-DRB1,HLA-DPB1,HLA-DQA1,DCTN4,KIF3B,DYNLL1,AP2B1,KIF11,AP2M1,KIF22,ACTR1A,AP1B1,AP1M2,AP2S1,OSBPL1A,RILP,AP1S1,SEC24B,TRAF6,RAB7A,CLTC,DCTN2,SEC24C,DCTN5,SEC31A,CANX,CTSD,LGMN,MARCH8,KIF15,CENPE,KIF23,KIF…
GO_METANEPHROS_DEVELOPMENT	-0.30643	-1.15156	0.214286	0.274656	81	49	BCL2,BMP4,GATA3,ID2,SMAD4,PKD2,CTSH,WNT4,GLI3,SIX2,BMP7,WNT7B,STAT1,ACAT1,EGR1,FOXJ1,GDF11,FRAS1,PAX8,SOX8,CTNNB1,SIX1,ID3,LGR4,LAMB2,FOXD1,PTCH1,RDH10,APH1A,IRX3,NF1,OSR1,IRX2,CALB1,DLG5,KIF26B,FMN1,OSR2,EYA1,NIPBL,PKD1,PDGFB,HES1,SIX4,FBN1,HOXC11,SOX9,BASP1,PDGFRB
GO_TRACHEA_DEVELOPMENT	-0.377073	-1.15129	0.219512	0.274782	20	16	BMP4,TGFBR2,WNT7B,LEF1,MAPK1,EDA,MAPK3,CTNNB1,LRP6,RARG,MAP2K2,RARA,HOXA5,SRF,MAP2K1,SOX9
GO_POSITIVE_REGULATION_OF_B_CELL_PROLIFERATION	-0.384045	-1.15106	0.28125	0.274908	37	18	BCL2,CD40,ADA,TIRAP,IRS2,TLR4,NFATC2,TNFSF13B,CD81,TCF3,IL7,PELI1,CLCF1,CARD11,CDKN1A,CD74,GPR183,BCL6
GO_SINGLE_ORGANISM_CELL_ADHESION	-0.20786	-1.15067	0	0.275193	459	291	BCL2,PRLR,ITGB3,CD8A,FOXN1,IL6,P2RX7,ANTXR1,ANXA9,AXL,GATA3,ITGA2B,CERCAM,RUNX2,IFNE,SRCIN1,STK10,CASP8,NPHP1,LFNG,FGFRL1,LIMS2,PTGER4,ADA,EZR,PIK3CD,ITGA7,IL23A,DPP4,COL13A1,MYL9,CEP41,CYFIP2,ITGAX,WAS,RIPK3,DOCK8,VNN1,IL18R1,CYR61,FIBP,PPP3CA,PPAP2B,FZD4,MAFB,CEACAM5,WNT4,SEMA4A,EIF2AK4,GLI3,PKP2,MERTK,PPP3CB,TCF7,BMP7,WNT7B,ROPN1B,FAT1,AKIP1,LEF1,C10orf54,CADM1,PRKDC,MICALL2,ATP7A,FZD8,EGR1,BC…
GO_RESPONSE_TO_ETHANOL	-0.274355	-1.15076	0.181818	0.275248	136	79	CCND1,SLC6A3,GATA3,HTR3A,CASP8,MGMT,FECH,TH,BDH1,PRKAA1,CYP2E1,DNMT3A,OGG1,ST6GAL1,EPS8,ALAD,UROD,DNMT1,MAOB,TYMS,OXCT1,HDAC2,CD14,AACS,TP53INP1,SETDB1,IL1B,PTK2B,NQO1,DMAP1,ITPR2,PEMT,USP46,G6PD,SPTBN2,ABAT,NKX2-1,NEU2,STAT5B,SPARC,CTSB,GOT2,RPS6KB1,CCNE1,STAT3,GSN,INSR,ADCY7,ESR2,ATP5G3,SETD7,RXRA,CDK1,CDK2,SOD1,GSTP1,BIRC2,GGH,PTEN,BAK1,CCL5,EEF2,RARA,HMGCR,SDF4,CA3,PRKCE,EP300,PSMD14,CAT,BAD,…
GO_REGULATION_OF_MESONEPHROS_DEVELOPMENT	-0.346517	-1.14915	0.307692	0.277155	26	17	BMP4,GATA3,NOG,SIX2,TGFB1,PAX8,SOX8,SIX1,LGR4,HOXB7,TACSTD2,VEGFA,HNF1B,WNT2B,SIX4,SOX9,BASP1
GO_NEGATIVE_REGULATION_OF_TRANSFERASE_ACTIVITY	-0.240756	-1.14823	0.285714	0.27849	351	281	TERF1,IL6,DUSP19,BMP4,WNK1,SMYD3,DUSP4,SRCIN1,BAG5,PKIG,ANAPC5,CTC1,ANAPC4,FLRT3,RGS2,TP73,SOCS3,PYCARD,DEPTOR,NPRL2,HYAL2,CAMK2N2,PSMB9,DUSP6,TARBP2,CDC16,MIDN,TINF2,ZFYVE28,PSMD5,BMP7,PKIA,POT1,TRIM27,COX11,PSMD4,MAPK7,SH3BP5,CDK5RAP3,DUS2L,HEXIM2,DUSP9,PRKAG2,IRS2,ANAPC2,GBA,DUSP2,CHCHD10,PTK6,MEN1,PTPN6,IRAK3,TSC2,MVP,RANBP2,SMPD1,GPS1,FGFR1OP,INCA1,ILK,TP53,PSME3,RGS14,GPS2,PRKAR2A,MAPK8IP1,…
GO_ACTIVATION_OF_MAPK_ACTIVITY	-0.262628	-1.14759	0.227273	0.279298	137	100	CSPG4,MAP2K6,P2RX7,C5,MAP4K1,MAP3K7,TGFB3,THBS1,TP73,NOD1,MAP4K2,ADRA2B,DUSP6,LPAR1,PRKAA1,MAP3K6,EGF,MAPK11,DBNL,DUSP9,PTPLAD1,MAP4K5,MUL1,PDE6G,MAP2K5,IL1B,MAPK1,MAPKAPK3,ERCC6,TLR4,PIK3CB,PLCE1,MAPK3,MAP3K5,TGFA,PKN1,PLA2G1B,MDFIC,ADRA2C,GHR,LRRK2,MUC20,UBB,ITGA1,SYK,MDFI,TAB3,SHC1,TAB1,IRAK2,RPS27A,PTPN1,RIPK1,BMP2,FGF2,TRAF6,ADORA2B,INSR,MAPKAPK5,ARRB1,CD81,ERP29,AVPI1,PTPN11,ADAM8,AXIN1,MAP…
GO_REGULATION_OF_MRNA_CATABOLIC_PROCESS	-0.363726	-1.147	0.333333	0.280097	26	23	TNRC6B,PNPT1,NANOS1,DHX34,CNOT8,ZFP36L2,SECISBP2,HNRNPR,POLR2G,TNRC6C,CPEB3,CNOT7,NBAS,PABPC1,UPF1,CNOT1,ZC3HAV1,BTG2,EIF2C2,ZFP36,RC3H1,GTPBP1,ZC3H12A
GO_INTERACTION_WITH_HOST	-0.254901	-1.14698	0.125	0.28013	134	107	ITGB3,RPSA,EFNB3,AXL,CASP8,DPP4,HYAL2,SCARB1,EIF2AK4,CLDN1,VAPA,HIPK2,GUCY1A3,IFIT1,TNFRSF14,DYNLT1,CD46,EFNB2,NCAM1,TYRO3,TYMS,ATG7,RRAGA,ACE2,TGFB1,PTX3,SLC20A2,WWP2,CAV2,BCL2L1,CD86,SLC22A5,IDE,PARK2,KPNA3,HLA-DRB1,SERPINB9,CPSF4,CAV1,LAMP1,ITGAV,NEDD4,PVR,NUP153,ITGB6,WWP1,SIVA1,CXADR,CTSB,SUGT1,KPNA5,ITGB1,EPS15,GAS6,ITGA2,PABPN1,DAG1,SCARB2,EIF2AK2,CD55,PVRL1,TUSC2,XPR1,TAP2,INSR,VPS18,PPIA…
GO_CELLULAR_RESPONSE_TO_NITROGEN_COMPOUND	-0.232927	-1.14471	0	0.283096	505	356	PDE3A,PRLR,CHRM3,P2RX7,GPER,GSTM2,GNG2,ATP6V0D2,HCN3,GPR173,ZEB1,INHBB,COL5A2,UROS,IMPACT,PARP1,MYO5A,GPAM,UCP2,CYP11A1,HMBS,EEF2K,GNB3,CPS1,KIAA0528,EZR,WNT10B,NOD1,STC1,IRS1,AKAP6,COL1A1,TH,BLM,TARBP2,PDK2,APLP1,PRKAA1,ADCY3,CIB2,FZD1,SLC2A8,DNMT3A,JAK2,P2RY11,APEX1,TMEM173,BRCA1,PLAU,PPARGC1A,SLC26A6,ATP6V0A4,ATP6V0A2,PRKDC,ATP6V1E2,TLR3,DNMT1,HNRNPD,PIK3R2,ENPP1,ZCCHC11,IFIT1,IRS2,PDE3B,RAPGE…
GO_POSITIVE_REGULATION_OF_NEURON_DIFFERENTIATION	-0.226931	-1.14416	0.1	0.284024	306	211	BCL2,PPP1R9A,IL6,NDNF,TLE6,EPHA4,ADAMTS1,DNMT3B,BMP4,ZEB1,HEYL,DPYSL3,AMIGO1,RIMS1,IMPACT,FIG4,KATNB1,EPHA3,NDRG4,EEF2K,ANKRD1,ENC1,GATA2,ADRA2B,FBXW8,PALM,RND2,GPRC5B,DISC1,LPAR1,MEGF8,MARCKS,GLI2,CYB5D2,NRP1,SEMA5A,BMP7,BCL11A,RRN3,OBSL1,MAP1B,INPP5E,ARHGDIA,GDPD5,RAB11A,PLXNB3,EPOR,OPA1,ANAPC2,TGIF2,RASAL1,NEDD4L,RAPGEF2,LTK,TIAM1,PTK6,SS18L1,CDON,P2RY2,SCARF1,DUOXA1,ILK,ATF1,PACSIN1,ARSB,MUL1…
GO_POSITIVE_REGULATION_OF_REACTIVE_OXYGEN_SPECIES_BIOSYNTHETIC_PROCESS	-0.349642	-1.14144	0.275862	0.287749	48	36	IL6,PKD2,TLR5,JAK2,HDAC4,ZNF205,PTX3,EDN1,IL1B,PTK2B,AKT2,TLR4,AKT1,P2RX4,HSP90AA1,EGFR,CYBA,OGT,ITGB2,MTOR,DDAH2,KLF2,RAB27A,INSR,MAPK9,PARK7,NOS1AP,ASS1,KLF4,CLU,HSP90AB1,DDAH1,ICAM1,DNM2,PTGS2,TNF
GO_NEGATIVE_REGULATION_OF_DEVELOPMENTAL_GROWTH	-0.2705	-1.14113	0.285714	0.28816	84	61	WWC3,BMP4,SPG20,NOG,GJA1,SEMA4F,SEMA3E,TP73,PLAC8,FXN,SEMA4A,TGFBR2,NKD1,NRP1,SEMA5A,MAPK11,BCL11A,SEMA4G,SEMA6C,SEMA6B,SEMA3A,CDK5,WWC1,SEMA3B,RAI1,PLXNA3,SEMA3F,SEMA3C,BBS2,ULK2,EPHA7,SEMA6D,SEMA3D,SEMA4D,SEMA4B,PTCH1,WNT3,SAV1,ADRB1,PTK2,STK4,NTN1,LGMN,CTDP1,PTEN,SEMA7A,STK3,FGFR3,RTN4,RNF6,GSK3A,SEMA4C,SPP1,WWC2,RTN4R,ADRB2,GAL,GNAS,STC2,FGF13,IFRD1
GO_DEPHOSPHORYLATION	-0.218278	-1.14104	0	0.288309	286	228	BCL2,PTPN13,DUSP19,PTPRS,LPPR3,THNSL2,UBLCP1,EPHX2,DUSP4,FIG4,PPP1R3E,NT5DC3,PPIP5K2,PPM1N,PTPRM,PTPN21,TENC1,PNKP,MTM1,CTDSPL,DUSP6,PGAM5,IMPA2,PTP4A3,LHPP,PPP3CA,G6PC3,PPAP2B,PPM1L,CPPED1,NT5DC1,PPIP5K1,PPP3CB,PPM1M,THTPA,APEX1,CDC14B,NTPCR,NT5DC2,DUSP11,INPP5E,RPAP2,ACP6,DUSP23,PPM1H,ACP2,CDC14A,NUDT16,DUSP9,PTPN18,PTPRG,PTPMT1,DUSP2,LPIN3,PTPRF,PTPN6,PPP3CC,PPA2,PTP4A2,PPP1R3D,HDHD2,SSH3,DUSP…
GO_NEGATIVE_REGULATION_OF_INTERLEUKIN_6_PRODUCTION	-0.398693	-1.14011	0.28125	0.28979	35	19	BANK1,ARRB2,NLRX1,GBA,IRAK3,FOXJ1,RABGEF1,IL36RN,CSK,TLR4,GAS6,PTPN22,KLF2,ARRB1,C1QTNF3,TNFAIP3,SOCS5,ZC3H12A,TNF
GO_RHO_PROTEIN_SIGNAL_TRANSDUCTION	-0.308638	-1.13996	0.0952381	0.289891	50	42	CTNNAL1,ARHGDIG,ROPN1B,RTKN,EPS8L2,C15orf62,SYNJ2BP,ARHGAP1,PTPLAD1,CDC42EP5,CHUK,KIAA1598,ARHGAP29,MYO9B,TAX1BP3,EDNRA,COL1A2,ROCK2,ARHGEF3,CELSR1,CNKSR1,RHOB,PHACTR4,RHOA,EPS8L1,ARHGEF11,CFL1,NTN1,VANGL2,CDC42EP3,ROCK1,GNA12,GPR56,RHOD,LIMK1,ARHGEF1,RHOG,ARHGAP5,CDC42EP1,GNA13,CDC42EP4,BCL6
GO_REGULATION_OF_EPITHELIAL_CELL_PROLIFERATION	-0.232691	-1.13969	0.0769231	0.290238	285	207	MYC,ITGB3,CCND1,IL6,FGF9,VASH1,TGFB2,BMP4,GATA3,NOG,DLX5,GJA1,IFT172,STOX1,KRT4,PGF,LIMS2,FGFR2,XDH,INTU,PTPRM,VEGFC,THBS1,WNT10B,IFT80,IFT57,ENG,EGFL7,IFT74,WDR77,TINF2,CTSL2,HAS2,NRP1,NRP2,SEMA5A,TGM1,EPB41L4B,AGGF1,PLAU,STAT1,TNFSF12,SYNJ2BP,IFT52,PLXNB3,WNT2,EAF2,BCL11B,LAMB1,ERBB2,PDCL3,SULF2,EFNB2,SNAI2,MEN1,SULF1,THBS4,MCC,HRSP12,PBLD,IFT122,HTRA1,BRCA2,PDCD6,ZNF304,TGFB1,ID1,RAP1GAP,ATP5A…
GO_REGULATION_OF_LYASE_ACTIVITY	-0.327992	-1.13954	0.28125	0.290337	86	37	GPER,GIPR,NOS3,PALM,FXN,ADCY3,LTB4R2,P2RY11,MTRR,GNAL,GNAI3,CRHR1,CAP1,GNAI2,CALM1,TIMP2,PRKCA,EDNRA,EDNRB,CALM2,PHPT1,CALM3,NF1,ADRB1,ADORA2B,ADCY7,PARK7,RAF1,WFS1,ADCY9,ADCY6,CAP2,GPR87,ACR,ADRB2,ADORA2A,GNAS
GO_RESPONSE_TO_VITAMIN_D	-0.385871	-1.1383	0.296296	0.292294	33	26	ADAMTS1,TPCN2,CYP27B1,STC1,FZD1,BMP7,PLA2G4A,TGFB1,ATP2B1,IL1B,IL15,PTN,CYP24A1,CXCL10,ITGB1,INSR,PIM1,RXRA,AQP3,VDR,BGLAP,SPP1,CDKN2D,TNC,STC2,PTGS2
GO_DEFENSE_RESPONSE_TO_GRAM_POSITIVE_BACTERIUM	-0.304124	-1.13668	0.217391	0.294841	72	36	IL6,P2RX7,IL12A,CARD9,NOD1,TIRAP,TLR2,SEH1L,TNFRSF14,MYD88,HIST1H2BI,DROSHA,HIST1H2BK,HIST1H2BF,HIST1H2BE,PLA2G1B,HIST1H2BG,HIST1H2BJ,HIST1H2BC,HIST2H2BE,APP,RPL39,HLA-A,B2M,ADAM17,IL6R,TBK1,FAU,PGLYRP3,RIPK2,HMGB2,HLA-E,IL27RA,ADM,ACP5,TNF
GO_DEFENSE_RESPONSE_TO_OTHER_ORGANISM	-0.216858	-1.13662	0	0.29489	505	281	BCL2,IL31RA,CD8A,IL29,IL6,P2RX7,IL12A,CD40,APOBEC3G,EXOSC5,POLR3H,PNPO,MYOM1,CARD9,IFNE,REP15,SAMHD1,MUC5B,GPAM,POLR3K,NTHL1,NOD1,ZNF681,IL23A,TIRAP,IL17RC,PYCARD,CD163L1,HCAR1,TLR2,HERC5,HYAL2,IL22RA1,DNAAF2,FANCL,IL28A,PLAC8,APOBEC3D,POLR3E,SLFN11,PLA2G6,EIF2AK4,SUPT3H,TLR5,SEH1L,IL4R,IFIT3,TMEM39B,MAP1A,TMEM173,ELMOD2,IFIT2,POLR3C,STAT1,DEFB103A,TLR3,SLC35B3,FAM111A,CRNKL1,IFIT1,SLC25A19,PEX3,…
GO_PROTEIN_K11_LINKED_UBIQUITINATION	-0.333594	-1.13595	0.25	0.295743	27	27	ANAPC5,ANAPC4,UBE2D4,CDC16,ANAPC13,ANAPC2,UBE2E2,UBE2T,PARK2,ANAPC7,UBE2W,FZR1,CDC27,ANAPC1,ANAPC10,UBE2E3,RNF4,UBE2A,UBE2B,UBE2D3,CDC23,CDC26,UBE2L3,UBE2H,UBE2C,UBE2S,ANAPC11
GO_CELL_SEPARATION_AFTER_CYTOKINESIS	-0.4103	-1.13495	0.323529	0.297008	17	17	CHMP6,CHMP7,VPS4B,CHMP4A,VPS4A,CHMP1B,PDCD6IP,CHMP2A,CHMP1A,CHMP2B,CHMP5,MITD1,CEP55,KIF20A,CHMP3,CHMP4B,CHMP4C
GO_TRANSLATIONAL_INITIATION	-0.415062	-1.83995	0	0.297819	146	139	RPSA,RPL3L,EIF2B1,EIF5,EIF3B,CDC123,SSB,RPL23A,EIF2B3,RPL17,MTFMT,EIF2S1,EIF2B4,DENR,EIF3M,EIF3J,EIF5B,RPS29,RPL31,MTIF2,EIF4E3,MCTS1,RPS14,EIF3C,EIF2S2,DHX29,EIF6,RPL23,LARP1,MTIF3,EIF3H,RPS7,EIF3D,COPS5,RPL34,EIF4G1,RPL14,RPL35A,RPS15A,PTBP1,ABCF1,EIF4G3,EIF3E,EIF3I,PAIP1,EIF1AX,RPL9,RPS27A,EIF2S3,EIF4E2,RPS26,RPS6,EIF1AY,EIF2B5,RPL24,RPL6,RPL5,RPL26L1,RPS28,RPS20,RPL7,RPL36,EIF2B2,RPS21,EIF3F,…
GO_REGULATION_OF_INTERLEUKIN_1_PRODUCTION	-0.297322	-1.13417	0.233333	0.298023	58	36	F2R,P2RX7,CASP1,PTGER4,NLRP2,NOD1,PYCARD,ARRB2,JAK2,TRIM16,CARD8,HDAC2,ANXA1,GSDMD,LGALS9,TLR4,PANX1,FOXP1,IFNAR1,AIM2,IFI16,GAS6,ISL1,CCL20,SMAD3,HSPB1,GSTP1,PML,HMGB1,TNFAIP3,ERRFI1,SPHK1,ZC3H12A,NLRP1,S1PR3,ACP5
GO_NEGATIVE_REGULATION_OF_COAGULATION	-0.34418	-1.134	0.25	0.29827	48	25	SERPING1,THBD,C1QTNF1,PLAT,NOS3,PLAU,TSPAN8,EDN1,ALOX12,SERPINB2,ANXA2,UBASH3B,ABAT,PROCR,PRKCD,PROS1,ANXA5,PDGFA,SERPINE2,SERPINE1,PDGFB,PLAUR,PRKG1,ADRB2,APOE
GO_PROTEIN_FOLDING	-0.233537	-1.13254	0.153846	0.300695	224	186	ITGB3,CCT6B,FKBP7,ERP27,GNG2,ENTPD5,HSP90AB2P,BAG5,GNAZ,GNB3,LEPRE1,SACS,CCT2,BAG2,ERO1LB,CHCHD4,PPIL2,SIL1,VAPA,DNAJC19,TMX3,QSOX2,FKBPL,DNAJC4,PPIC,RUVBL2,PDCL3,UGGT1,PDIA2,RGS9,TTC9C,DNAJC2,HSPE1,PDIA4,RANBP2,HSCB,GLRX2,LTBP4,CCT7,TMX4,CRTAP,NKTR,CLGN,CCT5,CLPX,FKBP2,LMAN1,HSPA4L,CCT6A,CDC37L1,GNAI3,TRAP1,PPIL4,CDC37,CHORDC1,DNAJA3,PPIL3,TOR1B,ALG12,PEX19,HSPA2,CCT8,PPWD1,CCT4,PPIL1,TBCE,LRPAP…
GO_HEART_GROWTH	-0.385241	-1.13232	0.317073	0.301056	26	16	TGFB2,NDRG4,SMAD1,TGFBR3,HEG1,CAMK2D,NPPA,GATA4,PRKAR1A,RXRA,SIRT6,C3orf58,NOTCH1,PDLIM5,FOXC1,S1PR1
GO_RAS_PROTEIN_SIGNAL_TRANSDUCTION	-0.249167	-1.1316	0.0769231	0.30215	143	124	PLK2,RASGRP2,SHC3,SYNGAP1,KSR1,DOK1,MRAS,CTNNAL1,ARHGDIG,ROPN1B,MAPK11,DBNL,EPS8,RTKN,EPS8L2,C15orf62,DNMT1,SYNJ2BP,RHOU,RAPGEF3,RALA,HACE1,ARHGAP1,PTPLAD1,RAPGEF2,RRAS,CDC42EP5,TIAM1,RASGRP1,ZNF304,TP53,NISCH,LAT,ABI2,JUN,SETDB1,CHUK,KIAA1598,RFXANK,ARHGAP29,MAPKAPK3,MYO9B,PLCE1,BRAP,TAX1BP3,RAB4A,WASF1,RALGDS,RAP2B,SGSM3,RRAS2,EDNRA,COL1A2,PRKD1,G3BP1,ROCK2,ARHGEF3,RAP1B,RALB,CELSR1,KRAS,CNKSR1…
GO_LYMPHOCYTE_DIFFERENTIATION	-0.22927	-1.131	0.142857	0.303232	209	129	BCL2,CD8A,FOXN1,IL6,AXL,GATA3,PLCL2,RUNX2,IFNE,LFNG,PTGER4,ID2,ADA,PIK3CD,RIPK3,IL18R1,ATM,POLM,MAFB,WNT4,SEMA4A,GLI3,MSH2,MERTK,PPP3CB,TCF7,HDAC4,LEF1,VPRBP,PRKDC,ATP7A,FZD8,EGR1,BCL11B,POU2F2,SOX4,TYRO3,FADD,PLCG2,ANXA1,TGFB1,JAG2,ZFP36L2,PTK2B,IRF1,STAT6,DNAJA3,LRRC8A,BAX,HHEX,FOXP1,DCLRE1C,IL15,NOTCH2,CTNNB1,ATG5,FLT3LG,PIK3R1,LYL1,STAT5B,TPD52,PATZ1,CHD7,SYK,LIG4,ITGB1,IL7R,LGALS1,RPS6,NKAP,…
GO_POSITIVE_REGULATION_OF_OXIDOREDUCTASE_ACTIVITY	-0.345976	-1.13079	0.25	0.30344	47	32	CYP27B1,DHFR,NOD1,RIPK3,SCARB1,FXN,ATP7A,CCS,TERF2,EDN1,IL1B,PTK2B,TERT,CDH3,CALM1,AKT1,RFK,POR,EDN2,CALM2,HIF1A,KRAS,CALM3,GCH1,PARK7,NOS1AP,ABL1,VDR,NPR3,ABL2,APOE,TNF
GO_REGULATION_OF_CELL_CYCLE_PROCESS	-0.20948	-1.12974	0	0.304842	558	478	SOX15,BCL2,PDE3A,TERF1,CCND1,FAP,CTGF,GPER,MDM1,BMP4,KIAA1383,PLK2,NEK6,PBX1,SMARCD3,STOX1,AXIN2,L3MBTL1,CDC7,ANAPC5,ID2,HORMAD1,CTC1,ANAPC4,MAP9,WNT10B,TP73,C8orf4,RAD51B,ERCC2,HMGN5,TIPIN,OR2A4,MLXIPL,CLSPN,PKD2,BLM,PSMB9,HUS1,RPA2,CTDSPL,ATM,NME6,RBL2,ZNF268,CDC16,SLFN11,WNT4,NBN,FANCI,NAE1,BBS4,PSMD5,MSH2,BMP7,EGF,RANBP1,CDT1,OBSL1,PKIA,APEX1,CRADD,BRCA1,PIK3C3,LEF1,PSMD4,MDM4,TMEM67,MYBBP1A,…
GO_POSITIVE_REGULATION_OF_INTERLEUKIN_8_PRODUCTION	-0.366113	-1.12908	0.34375	0.305982	45	27	F2R,PTGER4,TIRAP,PYCARD,TLR2,HYAL2,TLR5,TLR3,MAVS,FADD,AFAP1L2,LGALS9,IL1B,TLR4,CD58,DDX58,RIPK1,BCL10,PARK7,PRKD2,DDIT3,F2RL1,SERPINE1,HSPA1A,HSPA1B,NLRP10,TNF
GO_RESPONSE_TO_HEAT	-0.45297	-1.83733	0	0.306209	89	64	IL6,CLPB,PSIP1,HTRA2,THBS1,C8orf4,NOS3,SOCS3,EIF2B1,IL1R1,PLA2G4A,EIF2B3,DNMT1,EIF2S1,EIF2B4,TPR,ATXN3,RBBP7,HDAC2,CD14,PDCD6,TP53INP1,IL1B,DNAJA3,HSPA2,C11orf73,LYN,AKT1,HSP90AA1,MYOF,ANO1,PRKCQ,POLR2D,CXCL10,HSF1,LRP11,DNAJA2,RPS6KB1,NF1,EIF2B5,DNAJA1,EIF2B2,GCLC,SOD1,TGFB1I1,HMOX1,SLU7,IRAK1,MKI67,MAP2K7,MICA,DNAJA4,TRPV3,DNAJB4,HSPA6,HSPA1A,ST8SIA1,HSPA1B,ABCC2,CDKN1A,TACR1,MICB,IL1A,CCL2
GO_REGULATION_OF_ESTABLISHMENT_OF_PROTEIN_LOCALIZATION_TO_MITOCHONDRION	-0.258514	-1.12871	0.2	0.306262	128	105	BCL2,ELMOD1,CASP8,RUVBL1,LRRC46,HTRA2,TP73,ITGAX,ATPBD4,ABLIM3,GLS2,CDKL2,OSCP1,CYB5R1,VPS11,MICALL2,RHOU,KAT2A,HNMT,NBPF3,DTWD2,PPP3CC,RAC2,TP53,USP36,WDR75,TFDP1,POLR3A,NRG1,YWHAB,YWHAZ,FBXW7,PEMT,STARD7,ACTL6A,SREBF1,PARL,PARK2,DYNLL2,UGCG,LRRK2,ZBED3,UBE2J2,U2AF1,BAG4,YWHAQ,PDCD5,YWHAH,DYNLL1,NPEPPS,MIS18A,TP53BP2,YWHAE,ZDHHC8,HUWE1,E2F1,LEPROT,PSMD8,NKAP,RNF31,NMT1,BMF,YWHAG,ATPIF1,EPT1,FAM2…
GO_REGULATION_OF_FATTY_ACID_METABOLIC_PROCESS	-0.293212	-1.12848	0.212121	0.306304	87	55	ERLIN2,ACACB,DGAT2,IRS1,MLXIPL,PDK2,BRCA1,PPARGC1A,PLA2G4A,PIBF1,PDHB,HNF4A,PRKAG2,IRS2,MLYCD,DLD,PDK3,ANXA1,PDHA1,SCAP,NR1H3,TYSND1,PDPR,DLAT,AKT2,CPT1A,SREBF1,AKT1,CAV1,WDTC1,LONP2,PRKAA2,MTOR,PANK2,ERLIN1,INSIG2,PDK1,NR1H2,MAPK9,SIRT1,PRKAB2,PDHX,PPARG,PDP2,SLC45A3,PDK4,ACADVL,PPARA,APOC1,INSIG1,NR4A3,TRIB3,SIRT4,GK,PTGS2
GO_CHROMATIN_REMODELING	-0.23598	-1.1286	0.125	0.30636	150	130	MYC,PADI2,GATA3,SMARCD3,CENPK,RUVBL1,HELLS,TTF1,SMARCAD1,STRA13,TADA2A,SMARCC2,HDAC4,SMARCA2,CHD1L,HIST1H4I,BAHCC1,ANP32E,RUVBL2,CENPH,KAT2A,MORF4L1,CENPV,CENPP,HIST1H4J,RBBP7,ITGB3BP,HDAC2,CENPC1,APITD1,CHD5,HIST4H4,CENPM,HIST1H4A,SMARCE1,SMARCC1,ACTB,INO80B,HIST1H4K,SUV39H2,SMARCA1,DMAP1,SMARCA4,ACTR8,HIST1H4B,HIST1H4C,HIST1H4D,SMARCD1,PBRM1,HDAC1,KAT2B,ACTL6A,RNF8,RBBP4,MSL3,SMARCA5,CTNNB1,ACT…
GO_REGULATION_OF_TRANSCRIPTION_ELONGATION_FROM_RNA_POLYMERASE_II_PROMOTER	-0.3536	-1.12872	0.333333	0.3064	24	23	RECQL5,WDR61,RTF1,LEO1,RDBP,CDC73,CTR9,RNF8,EAPP,GTF2F2,SUPT4H1,COBRA1,SUPT6H,ZMYND11,WHSC2,TCEB1,AXIN1,GTF2F1,EZH2,ELL,PAF1,BRD4,RNF168
GO_ELECTRON_TRANSPORT_CHAIN	-0.266561	-1.12806	0.2	0.306811	94	87	NDUFC2,NDUFV3,ALDH5A1,SLC25A12,SCO2,POLG2,NDUFB10,TAZ,PPARGC1A,MYBBP1A,ETFB,NDUFA5,DLD,NDUFB6,SLC25A13,NDUFS1,NDUFB1,IMMP2L,NDUFAF1,C11orf83,COX15,NDUFV2,NDUFA12,NDUFV1,COQ9,UQCRC2,PMPCB,CYB561,SDHC,CYC1,NDUFB5,NDUFA11,UQCRC1,NDUFB7,NDUFAB1,NDUFA8,COX5A,UQCR10,UQCRB,NDUFS2,SDHA,NDUFA4,SDHAF2,NDUFA7,NDUFS5,NDUFS3,UQCRH,NDUFS8,NDUFA3,NDUFA10,NDUFA2,UQCR11,COX7B,NDUFB11,NDUFA13,NDUFB2,COX5B,COX10,ND…
GO_REGULATION_OF_RESPONSE_TO_BIOTIC_STIMULUS	-0.261138	-1.12749	0.1	0.307424	237	178	CD226,IL12A,APOBEC3G,PNPO,MYOM1,REP15,AP1S3,NTHL1,LY96,NOD1,ZNF681,IL23A,CD163L1,HCAR1,HERC5,DNAAF2,FANCL,TARBP2,EIF2AK4,SUPT3H,NLRX1,DAK,SPINK5,TMEM39B,MAP1A,KLK5,TMEM173,ELMOD2,DEFB103A,SIGIRR,SLC35B3,CRNKL1,IFIT1,SLC25A19,PEX3,USP17L2,FAM131B,CREB3,EIF2S1,TMEM203,PACS1,STAT2,REEP2,APOBEC3F,HIST1H3C,MAVS,TNIK,SNRPB2,HIST1H3I,HTRA1,MUL1,ACIN1,MDH1,LENG9,DHX58,AP1M1,SNRPD1,AP2A2,DDX60,FAM13B,PPP2…
GO_COGNITION	-0.247678	-1.12752	0.266667	0.307595	251	152	ATP1A2,JPH3,PRKCG,DKK1,CAMK4,NRGN,GPR52,THRA,TMOD2,PLK2,GPR155,GPR21,NDRG4,SHC3,CTNS,SYNGAP1,SOBP,NTSR1,TH,ADCY3,PLA2G6,EIF2AK4,EGR2,BBS4,HOXA1,PPP3CB,RIN1,EPHB2,BCHE,ABCA7,DOPEY2,CDK5,SHROOM4,DLG4,GM2A,UBA6,HLA-DRA,PLCB1,AAAS,RGS14,JUN,LINS,IL1B,MAPK8IP2,FOSL1,TMPRSS11E,NQO2,RIC8A,HTT,GMFB,KLK8,CLN3,SLC17A7,PTGS1,KAT2B,MLL,PARK2,PRKCZ,CRTC1,GPI,EGFR,STS,SNAP25,TUSC3,PTN,RASGRF1,PRKAR2B,TANC1,ARC…
GO_PROTEIN_K63_LINKED_DEUBIQUITINATION	-0.359539	-1.12703	0.225806	0.307857	24	23	OTUB2,USP8,USP33,USP17L2,BRE,ATXN3,USP13,USP25,FAM175B,BRCC3,USP20,USP16,BABAM1,OTUD1,UIMC1,SHMT2,OTUD5,CYLD,ZRANB1,PSMD14,TNFAIP3,OTUD7B,YOD1
GO_ADHERENS_JUNCTION_ASSEMBLY	-0.349168	-1.12675	0.296296	0.308379	34	29	BCL2,CTTN,LAMA5,ACTN1,PTK2B,CTNNB1,FERMT2,THY1,ARHGEF7,ACTN3,JUP,ITGA2,TESK2,ZNF703,SMAD7,TAOK2,RCC2,TBCD,PDPK1,TRIP6,DLG5,PIP5K1C,RHOD,PIP5K1A,HIPK1,DLC1,WHAMM,PTPRK,VCL
GO_REGULATION_OF_P38MAPK_CASCADE	-0.36599	-1.12632	0.296296	0.308795	26	21	XDH,EZR,ULK4,RASGRP1,PHLPP1,LGALS9,PRMT1,DLG1,BMP2,PTPN22,MAP3K4,SASH1,VEGFA,GADD45A,GADD45B,DAB2IP,PER1,HSPH1,MAP3K3,GADD45G,ZC3H12A
GO_TEMPERATURE_HOMEOSTASIS	-0.405548	-1.12542	0.264706	0.309658	26	16	TNFRSF11A,NTSR1,PPARGC1A,IL1B,EDN2,FTO,STAT3,ADRB1,ADORA1,GPX1,FOXO1,ARRDC3,ACADVL,NR1D1,ADRB2,IL1A
GO_NEUROBLAST_PROLIFERATION	-0.376454	-1.12547	0.25641	0.309749	29	18	FGFR2,EML1,LEF1,DAGLA,DOCK7,NUMBL,PLXNB2,RAB10,ID4,DAGLB,PAFAH1B1,ASPM,RACGAP1,NUMB,FRS2,TEAD3,NDE1,FGF13
GO_REGULATION_OF_RECEPTOR_BIOSYNTHETIC_PROCESS	-0.314635	-1.12481	0.242424	0.310578	21	19	ITGB3,CNPY2,HDAC2,SCAP,HDAC6,NR1H3,EDN1,HDAC1,ITGAV,HIF1A,HNRNPK,PARK7,PPARG,FURIN,HOXA5,ANKRD13C,NR1D1,PPARA,SEC24A
GO_TOLL_LIKE_RECEPTOR_SIGNALING_PATHWAY	-0.285583	-1.12364	0.133333	0.31218	85	68	ITGAM,SCARA3,CASP8,MAP3K7,LY96,IKBKE,TIRAP,TLR2,TLR5,PIK3C3,CTSL1,TLR3,IRAK3,FADD,IRAK4,CD14,MYD88,PIK3R4,CHUK,UNC93B1,LGALS9,MAPKAPK3,CNPY3,TLR4,CD86,BIRC3,CTSS,RFTN1,UBE2D1,TRAF3,IRF7,IKBKB,UBB,TAB3,ITGB2,CTSB,TAB1,IRAK2,IRF3,RPS27A,RIPK1,BCL10,UBE2D2,TRAF6,RPS6KA3,LGMN,HSP90B1,UBA52,S100A14,UBE2D3,MAP3K1,BIRC2,TBK1,TAB2,MAPKAPK2,TNIP1,IRAK1,TNIP2,PRKCE,RIPK2,TLR1,HSPD1,TLR6,NFKBIA,TANK,CTSK,PI…
GO_REGULATION_OF_CELL_CYCLE_PHASE_TRANSITION	-0.216894	-1.12332	0	0.312609	321	287	BCL2,TERF1,CCND1,PLK2,NEK6,PBX1,SMARCD3,STOX1,CDC7,ANAPC5,ID2,CTC1,ANAPC4,WNT10B,TP73,C8orf4,RAD51B,ERCC2,CLSPN,PKD2,BLM,PSMB9,HUS1,RPA2,CTDSPL,ATM,RBL2,CDC16,SLFN11,NBN,FANCI,NAE1,PSMD5,PKIA,APEX1,CRADD,PSMD4,MDM4,XPC,CNOT10,GPR132,CDK5RAP3,PRKDC,BRD7,CDC14A,RAB11A,PRPF19,GEN1,PCNA,PPP2R5C,ANAPC2,MYO16,TFDP2,SOX4,RAD51C,MUC1,TPR,MEN1,PTPN6,MTBP,XRCC3,ECD,PRMT2,TPRA1,KNTC1,CDC45,CUL4A,PHF17,PIDD,…
GO_CAMP_METABOLIC_PROCESS	-0.368298	-1.12329	0.319149	0.312657	34	21	PDE3A,PDE11A,PDE7B,ADCY3,PDE3B,PTHLH,PDE4C,PDE7A,PDE4A,PDE2A,ADCY7,PDE8A,ADCY9,ADCY6,PDE4D,PDE4B,NPR3,ADORA2A,ADM,CACNB4,CALCRL
GO_REGULATION_OF_RESPONSE_TO_REACTIVE_OXYGEN_SPECIES	-0.378423	-1.12276	0.371429	0.312961	35	26	FBLN5,DHFR,SZT2,BMP7,EPOR,HDAC6,MET,TRAP1,ENDOG,LRRK2,PYCR1,PSAP,TXN,GCH1,HEBP2,NFE2L2,PARK7,SESN3,MST4,GNB2L1,SESN1,PINK1,HSPH1,SESN2,NR4A3,TNF
GO_REGULATION_OF_STRIATED_MUSCLE_CELL_DIFFERENTIATION	-0.296466	-1.1228	0.285714	0.313118	85	55	BCL2,DKK1,BMP4,THRA,BHLHE41,AKAP6,CEACAM5,IL4R,NLN,MAMSTR,HDAC4,MSX1,EFNB2,EHD2,PIN1,TGFB1,EDN1,NRG1,HDAC1,EHD1,SIK1,FBXO22,AKAP13,BHLHA15,FLOT1,FLT3LG,NEU2,DDX39B,CXCL10,NFATC2,MTOR,BMP2,PROX1,DMPK,HDAC3,CTDP1,RBM38,EZH2,MORF4L2,RBPJ,HDAC5,MMP14,MAPK14,EP300,CYP26B1,DAXX,XBP1,GSK3A,NOV,NOTCH1,CFLAR,GDF15,MAML1,SHOX2,HDAC9
GO_CELLULAR_RESPONSE_TO_HYDROGEN_PEROXIDE	-0.292092	-1.12262	0.285714	0.313156	61	54	IL6,IMPACT,FXN,PRKAA1,APEX1,ZNF277,MAPK7,ETS1,PCGF2,AIFM1,HDAC2,ANXA1,HDAC6,PPP5C,STAT6,STK25,SETX,MAP3K5,PLEKHA1,BNIP3,TRPC6,HIF1A,F3,PDCD10,PRKCD,RHOB,MDM2,PPIF,FAS,KLF2,ECT2,NFE2L2,PARK7,GSK3B,FOXO1,SIRT1,NET1,CDK1,KDM6B,RPS3,KLF4,AGER,ABL1,EZH2,CBX8,KLF6,RELA,EP300,CYP1B1,TNFAIP3,C20orf111,SPHK1,AKR1B1,AQP1
GO_CELLULAR_RESPONSE_TO_FATTY_ACID	-0.315529	-1.1229	0.242424	0.313227	51	37	ADAMTS1,GNG2,PTGER4,DGAT2,CPS1,PTGER2,PRKAA1,PPARGC1A,ACACA,PDK3,EDN1,IL1B,CPT1A,SMARCD1,SREBF1,AKT1,ID3,PRKAA2,NME1,E2F1,GNB1,FN1,ASS1,AGER,PPARG,ADCY6,CCNB1,PDK4,P2RY6,CREB1,SRC,PRKCE,TNC,AKR1C3,ZC3H12A,GNAS,AKR1C2
GO_POLYOL_BIOSYNTHETIC_PROCESS	-0.534061	-1.81653	0	0.313811	26	21	CYP27B1,IMPA2,GBA,PLCG2,SCP2,CYP2R1,SPTLC2,PGP,IMPA1,FGF2,ACER3,SPTLC1,ISYNA1,IPMK,SPHK2,IMPAD1,GOT1,SPHK1,ACER2,AKR1B1,PCK1
GO_INNATE_IMMUNE_RESPONSE_ACTIVATING_CELL_SURFACE_RECEPTOR_SIGNALING_PATHWAY	-0.399844	-1.81711	0	0.313811	106	89	CARD9,MAP3K7,PSMB9,PSMD5,PSMD4,UBE2V1,PLCG2,UBE2N,PSME3,CHUK,CUL1,PSMD12,PSMC2,PSMD13,PSMC3,PSMB8,PAK1,LYN,PSMD9,PAK2,PSMD2,PSMA4,RPS6KA5,PSMA1,PSMB6,UBE2D1,PSMC5,PSME2,BTRC,IKBKB,KRAS,PSMA3,UBB,SYK,TAB3,PSMA5,TAB1,PRKCD,PSME1,RPS27A,CLEC7A,PSMA6,PSMC1,PSMA2,PSMD8,PSMB10,PSMD11,BCL10,UBE2D2,TRAF6,PSMF1,PSMC4,PSMD7,PSMD1,PSMD6,SKP1,PSMB5,RAF1,PDPK1,PSMB3,HRAS,PRKACB,PRKACA,PSMB4,PSMA7,PSMC6,UBA52,…
GO_MYELOID_LEUKOCYTE_MEDIATED_IMMUNITY	-0.323636	-1.12179	0.37037	0.314261	43	31	IL6,CAMK4,PIK3CD,GATA2,CXCL5,JAGN1,RASGRP1,IRAK4,ACE,LAT,VAMP7,MILR1,LYN,PLA2G1B,SERPINB9,SNAP23,MLL5,ANXA3,TUSC2,VAMP8,ADAM17,VAMP2,S100A13,PI4K2A,STXBP3,IL6R,STXBP2,SPON2,NR4A3,PIK3CG,TREM1
GO_TUMOR_NECROSIS_FACTOR_MEDIATED_SIGNALING_PATHWAY	-0.255831	-1.12159	0.24	0.314445	118	94	TNFRSF21,EDAR,CD40,TNFRSF11A,PYCARD,KRT18,PSMB9,TNFSF13,TNFRSF19,PSMD5,JAK2,PSMD4,KRT8,STAT1,TNFSF12,TNFRSF14,CARD14,TXNDC17,TNFRSF6B,TRAF2,PSME3,PTK2B,MAP3K14,TRADD,PSMD12,PSMC2,PSMD13,NGFR,PSMC3,EDA,PSMB8,TNFRSF25,PSMD9,BIRC3,PSMD2,PSMA4,PSMA1,AIM2,PSMB6,BAG4,PSMC5,TRAF3,PSME2,IKBKB,PSMA3,UBB,PSMA5,PSME1,RPS27A,LTBR,TNFRSF1B,PSMA6,PSMC1,PSMA2,PSMD8,TNFRSF1A,RIPK1,PSMB10,PSMD11,FAS,PSMF1,TNFSF13…
GO_REGULATION_OF_INFLAMMATORY_RESPONSE	-0.358555	-1.83397	0	0.314598	294	163	SERPING1,IL6,SLC7A2,CASP1,GPER,SUSD4,GATA3,C5,TNFRSF11A,PTGER4,ADA,IL23A,IL17RC,SOCS3,IL1R1,TLR2,HYAL2,C2,GPRC5B,SETD6,NLRX1,ZP3,JAK2,C4BPB,NDFIP1,PLA2G4A,MAPK7,ETS1,TLR3,CD47,FEM1A,ABR,IL17RA,CFB,GBA,CD46,SHPK,TYRO3,GGT1,SNX4,ANXA1,DUOXA1,ACE2,MYD88,NR1H3,CLOCK,CD59,BCR,PHB,SMPDL3B,RABGEF1,IL1B,VAMP7,CHID1,CFH,TLR4,SHARPIN,C1QBP,FOXP1,CFI,IL15,FAM105B,LYN,BIRC3,PHB2,C4B,RHBDD3,SBNO2,SLIT2,EDNRA,…
GO_NEURON_PROJECTION_EXTENSION	-0.341313	-1.12117	0.206897	0.31492	53	36	IMPACT,FLRT3,SPG11,EIF2AK4,NRP1,PPP3CB,NRP2,MAP1B,SEMA3A,CDK5,TIAM1,PLXNA3,CPNE1,SEMA3F,USP9X,RAPH1,PRKCZ,ULK2,SLIT2,MAPT,DVL1,LAMB2,PLXNA1,PLXNB1,ITGB1,IQGAP1,CYFIP1,STK11,SEMA7A,SLC9A6,ALCAM,ULK1,NDEL1,NLGN3,AURKA,VCL
GO_RESPONSE_TO_TEMPERATURE_STIMULUS	-0.385432	-1.81521	0	0.315647	148	102	IL6,THRA,CLPB,CASP8,PSIP1,HTRA2,THBS1,C8orf4,LXN,NOS3,SOCS3,NTSR1,EIF2B1,IL1R1,GMPR,PLAC8,ACOT11,PRKAA1,ARRB2,EIF2AK4,PPARGC1A,PLA2G4A,EIF2B3,DNMT1,EIF2S1,EIF2B4,UCP3,TPR,ATXN3,RBBP7,GLRX2,HDAC2,CD14,PDCD6,SLC27A1,CIRBP,TP53INP1,ATP2B1,IL1B,DNAJA3,HSPA2,C11orf73,CSDA,LYN,AKT1,HSP90AA1,MYOF,ANO1,PRKCQ,POLR2D,IMPDH1,FOS,CXCL10,F3,HSF1,LRP11,DNAJA2,RPS6KB1,RNF34,NF1,EIF2B5,DNAJA1,PAWR,ERO1L,ADRB1,AD…
GO_RECEPTOR_METABOLIC_PROCESS	-0.297198	-1.11976	0.24	0.31705	82	57	DNM1,EHD3,GTF2H2,REP15,EZR,ZNRF3,RNF43,ARRB2,CDK5,CAPN1,FUT8,ACE2,TGFB1,LMBRD1,PIK3R4,RAB31,SNX1,PICALM,NRG1,FAM109A,GHR,CAV1,CAMLG,NEDD4,FAM109B,SYK,ITGB2,ITGB1,CD9,IL8,CLTC,ARFGEF2,LDLRAP1,ARRB1,CD81,RAB11B,BECN1,ADRBK2,RAB5A,LGMN,KIF16B,PPARG,FNTA,ALS2,GRB2,LMTK2,UVRAG,PCSK9,SMURF1,SCYL2,ADRBK1,DNM2,SNX25,ADM,RAMP1,CALCRL,TNF
GO_HINDBRAIN_MORPHOGENESIS	-0.356864	-1.11958	0.305556	0.317423	40	22	AGTPBP1,GLI2,TRNP1,CDK5,HERC1,ATP7A,GNPAT,KNDC1,SPTBN2,PROX1,KIF14,PTPN11,MTPN,LRP6,ABL1,SERPINE2,LDB1,GLI1,HSPA5,DLC1,MAP2K1,HES1
GO_POSITIVE_REGULATION_OF_CATION_CHANNEL_ACTIVITY	0.527471	1.57777	0.016129	0.317429	37	28	GSTM2,BMP4,CACNA2D1,ANK2,KCNE3,NTSR1,AKAP6,PKD2,HAP1,EFCAB4B,JPH2,KCNJ11,RNF207,PLCG2,TMEM110,STIM2,HTT,CALM1,GSTO1,CTSS,CALM2,ASPH,CALM3,NPPA,AKAP7,STIM1,NOS1AP,GAL
GO_REGULATION_OF_RECEPTOR_INTERNALIZATION	-0.357766	-1.11852	0.285714	0.318901	37	24	DKK1,ARRB2,SYNJ2BP,DLG4,PLCG2,ANXA2,PICK1,TBC1D5,FLOT1,MAGI2,SYK,AHI1,ARRB1,SDCBP,ATAD1,ATXN2,VEGFA,UBQLN2,CD63,ARF1,PCSK9,MTMR2,SCYL2,ANGPT1
GO_HIPPOCAMPUS_DEVELOPMENT	-0.278345	-1.11835	0.210526	0.319193	73	47	PTPRS,DCLK2,GLI3,BBS4,LEF1,CDK5,ATAT1,UBA6,EZH1,PLXNA3,SRD5A1,BBS2,MKKS,ATP2B4,LRP8,NF2,NKX2-1,EPHA5,ID4,ZEB2,YWHAE,NCOA1,HNRNPK,OGDH,MDK,NME1,DLX2,PAFAH1B1,ANXA3,PROX1,CDK6,RAN,KIF14,GSK3B,KDM6B,TSC1,PHLPP2,CDK5R2,UQCRQ,EZH2,PTEN,RARA,BTG2,CASP3,SRF,NR4A3,FGF13
GO_NEGATIVE_REGULATION_OF_PHOSPHORYLATION	-0.221946	-1.11777	0	0.32015	422	324	LMO3,MYC,DKK1,C3orf33,IL6,P2RX7,DUSP19,GPER,BMP4,NOG,WNK1,SMYD3,DUSP4,IMPACT,SRCIN1,PKIG,MECOM,FLRT3,RGS2,XDH,EZR,ATXN7,TP73,SOCS3,PYCARD,PARD6A,DEPTOR,ENG,NPRL2,LRRK1,MLXIPL,HYAL2,CAMK2N2,FKTN,CTDSPL,DUSP6,TARBP2,PPAP2B,MIDN,ZFYVE28,CNKSR3,PMEPA1,BMP7,INHBA,PKIA,HDAC4,TRIM27,COX11,PPARGC1A,MAPK7,SH3BP5,NDRG2,CDK5RAP3,PRKDC,PIBF1,DUS2L,HEXIM2,SYNJ2BP,ENPP1,HNF4A,DUSP9,PRKAG2,IRS2,DNAJC15,MICAL1,G…
GO_GLUTAMATE_SECRETION	-0.365641	-1.11751	0.387097	0.32049	28	21	SLC1A1,BZRAP1,RIMS1,APBA1,GLS2,RAB3A,STXBP1,UNC13B,SLC17A7,PPFIA4,SNAP25,NF1,PPFIA3,VAMP2,GIPC1,PPFIA1,STX1A,SLC38A2,SLC1A3,GLS,SYT1
GO_PROTEIN_LIPID_COMPLEX_SUBUNIT_ORGANIZATION	-0.580179	-1.83117	0	0.32089	36	19	SCARB1,ABCA7,ACSL3,ABCG1,ABCA5,DGAT1,SOAT1,PLTP,APOM,ARF1,SNX9,LIPG,ABCA1,BIN1,LCAT,APOC1,SOAT2,PLAGL2,APOE
GO_REGULATION_OF_INTERLEUKIN_1_BETA_PRODUCTION	-0.33152	-1.11685	0.342857	0.321448	48	30	F2R,P2RX7,CASP1,NLRP2,NOD1,PYCARD,ARRB2,JAK2,TRIM16,CARD8,GSDMD,LGALS9,PANX1,FOXP1,IFNAR1,AIM2,IFI16,ISL1,SMAD3,HSPB1,GSTP1,PML,HMGB1,TNFAIP3,ERRFI1,SPHK1,ZC3H12A,NLRP1,S1PR3,ACP5
GO_POSITIVE_REGULATION_OF_TOLL_LIKE_RECEPTOR_SIGNALING_PATHWAY	-0.395905	-1.11641	0.416667	0.321902	19	15	TIRAP,TLR2,TLR5,TLR3,NR1H3,WDFY1,FLOT1,CAV1,CYBA,PTPN22,PELI1,HMGB1,F2RL1,RSAD2,PIK3AP1
GO_CARDIAC_MUSCLE_TISSUE_MORPHOGENESIS	-0.340828	-1.11627	0.333333	0.322275	54	32	PTCD2,FGFR2,ANKRD1,TPM1,PKP2,WNT2,TNNC1,NRG1,TGFBR3,EGLN1,ZFPM2,HEG1,UBE4B,FKBP1A,TNNI3,BMP2,PROX1,ISL1,SMAD7,DLL4,RXRA,SIRT6,DSP,MED1,ZFPM1,RBPJ,HEY2,NOTCH1,TNNT2,FOXC1,S1PR1,TCAP
GO_EMBRYONIC_SKELETAL_SYSTEM_DEVELOPMENT	-0.245359	-1.11618	0.1875	0.322518	122	82	FGF9,BMP4,NOG,FUZ,ZEB1,RUNX2,PBX1,FGFR2,TGFB3,MTHFD1,WDR19,COL1A1,MKS1,MEGF8,SLC39A3,TGFBR2,GLI3,SIX2,HOXA1,BMP7,MBTD1,ACVR2A,WNT11,PCGF2,SULF2,SULF1,GSC,CHST11,SMAD2,CTNNB1,SIX1,NKX3-2,MMP16,PRRX1,IRX5,DLG1,SLC35D1,RDH10,HOXB7,MDFI,EIF4A3,MED12,HOXA6,HYAL1,DLX2,PCSK5,OSR1,KIAA1217,SMAD3,NDST1,AXIN1,HOXB8,TAPT1,SP3,MTHFD1L,GRHL2,HOXA3,TULP3,EXT1,TGFBR1,HOXB5,HOXB6,OSR2,SETD2,EYA1,DEAF1,MYCN,SATB2…
GO_REGULATION_OF_SECRETION	-0.212996	-1.11605	0	0.322583	699	428	PPP1R9A,BANK1,MAP2K6,F2R,C2CD4C,SYTL2,PLB1,IL6,P2RX7,TNFRSF21,DOC2A,C12orf4,CASP1,GPER,TGFB2,KISS1R,GATA3,CD40,WNK1,C5,GJA1,INHBB,TNFRSF11A,RIMS1,SRCIN1,GRIK5,VTCN1,STX1B,GPAM,SEPT5,C19orf26,UCP2,GDF9,PTGER4,SMAD4,NLRP2,C1QTNF1,GIPR,LEPRE1,STXBP6,ANKRD1,TGFB3,P2RY1,RAB26,VEGFC,ADA,EZR,KRT20,TMEM27,ANXA4,STC1,IRS1,IL17RC,PYCARD,KCNMB4,ADRA2B,NTSR1,TLR2,HMGN3,HYAL2,BRSK2,SYTL3,PLA2R1,HAP1,ILDR1,RPH…
GO_REGULATION_OF_MRNA_3_END_PROCESSING	-0.317544	-1.116	0.346154	0.322583	28	27	TNRC6B,NCBP1,ZC3H14,RNF20,LEO1,RDBP,CDC73,CTR9,CDK9,NCBP2,POLR2G,TNRC6C,CCNT1,CPEB3,CNOT7,PAPOLA,BARD1,PABPC1,CNOT1,CCNB1,SUPT5H,AHCYL1,RNF40,BTG2,EIF2C2,ZFP36,PAF1
GO_PROTEIN_POLYMERIZATION	-0.28284	-1.11583	0.333333	0.322615	67	52	MAP7D3,ARL6,WAS,CTTN,JAK2,CORO7,TPPP,MICALL2,WASF3,TUBGCP5,TUBG2,CSNK1D,BLOC1S2,CLASP1,TUBGCP6,MSRB2,UBE2K,TTC17,DNM1L,TUBG1,CHMP4A,RANBP9,CLASP2,WASF1,PARK2,VIL1,CHMP2A,HDGFRP3,CAV1,TUBGCP2,CENPJ,TUBGCP3,FBXO5,ZNF207,ARPC4,RAC1,GSN,COBL,GOLGA2,AKAP9,COBLL1,TPPP3,SLAIN2,CHMP3,DIAPH1,TUBGCP4,NDE1,NDEL1,UBE2C,UBE2S,TRIM6,FGF13
GO_PROTEIN_K63_LINKED_UBIQUITINATION	-0.318711	-1.1156	0.190476	0.322777	36	33	UBE2D4,STUB1,TRIM27,PRPF19,UBE2V1,TRAF2,RNF5,UBE2N,TRIM56,UBE2E2,UBE2T,WWP2,RNF8,PARK2,NEDD4,UBE2F,TRIM5,RNF115,TRAF6,UBE2E3,UBE2G1,RNF4,ITCH,BFAR,UBE2V2,ARIH2,UBE2B,RNF126,UBE2O,RNF168,UBE2S,ZFP91,RNF152
GO_HISTONE_H3_DEACETYLATION	-0.337432	-1.11557	0.285714	0.322793	22	22	HDAC10,SMARCAD1,HDAC4,SIRT3,ATXN3,HDAC2,HDAC6,HDAC11,HDAC1,HDAC8,SIRT7,SFPQ,PER2,SIRT1,HDAC3,SIRT6,ELK4,SIRT2,HDAC5,HDAC7,PER1,HDAC9
GO_NEGATIVE_REGULATION_OF_LIPID_STORAGE	-0.385334	-1.11551	0.324324	0.322874	17	15	ITGB3,IL6,ABCG1,NR1H3,ITGAV,OSBPL8,NR1H2,PTPN2,PPARG,PNPLA2,PPARA,ABHD5,ABCA1,NFKBIA,TNF
GO_CARDIAC_CELL_DEVELOPMENT	-0.555546	-1.78156	0	0.322987	49	29	MYH10,FHOD3,OBSL1,SGCB,NEBL,FHL2,MEF2A,ATG5,CXADR,MTOR,CAMK2D,NPPA,GATA4,PROX1,JAG1,VEGFA,CDK1,TBX3,CCNB1,HEY2,LMNA,SRF,NOTCH1,PDLIM5,MYH11,MAML1,NEXN,TCAP,PDGFRB
GO_REGULATION_OF_SYSTEMIC_ARTERIAL_BLOOD_PRESSURE_MEDIATED_BY_A_CHEMICAL_SIGNAL	-0.55671	-1.78149	0	0.322987	45	25	TPM1,NOS3,HSD11B2,ACE,ACE2,EDN1,RASL10B,RPS6KA2,EDN2,NKX2-1,MME,ENPEP,ADRA1B,CTSZ,CYBA,PCSK5,ATP6AP2,ADRB1,ECE1,PDE4D,OXTR,ADRB2,SOD2,TACR1,CORIN
GO_CARDIAC_MUSCLE_CELL_DIFFERENTIATION	-0.488641	-1.82137	0	0.322987	74	45	MYH10,FHOD3,CBY1,OBSL1,SGCB,KAT2A,NRG1,NEBL,FHL2,SIK1,AKAP13,MEF2A,GATA6,ATG5,CALR,CXADR,MTOR,CAMK2D,ITGB1,NPPA,BMP2,GATA4,PROX1,RXRA,VEGFA,CDK1,TBX3,KDM6B,TSC1,IFT20,CCNB1,RARA,ACVR1,ARID1A,HEY2,LMNA,SRF,PDLIM5,SLC9A1,RARB,MYH11,MAML1,NEXN,TCAP,PDGFRB
GO_RESPONSE_TO_LIPOPROTEIN_PARTICLE	-0.616023	-1.78139	0	0.322987	20	16	ABCG1,SIGLEC15,SYK,F3,ITGB2,ITGB1,CD9,CD81,SREBF2,ADAM17,PPARG,CCL5,ABCA1,NPC1,HMGCS1,CCL2
GO_CELLULAR_RESPONSE_TO_STEROID_HORMONE_STIMULUS	-0.257526	-1.11527	0.125	0.323343	218	154	ATP1A2,PADI2,IL6,GPER,DNMT3B,BMP4,ABCG2,THRA,SMYD3,HMBS,STC1,FECH,PAQR6,PPARGC1B,NR2C1,PMEPA1,BMP7,SFR1,JAK2,BRCA1,PPARGC1A,LEF1,HNRNPD,HNF4A,RUVBL2,TRIM24,AHR,MED17,TRIP4,AIFM1,HNF4G,ANXA1,TGFB1,NR1H3,MED4,AACS,EDN1,HNRNPU,CALCOCO1,PHB,ATP2B1,PELP1,PIAS2,NR3C2,SRD5A1,NR2F1,DDX54,MED16,FHL2,PAQR7,CTNNB1,RXRB,EGFR,CARM1,RORB,SERPINB9,HEY1,ROCK2,KAT5,CBX3,NEDD4,YWHAH,TFAP4,ATP1A3,CALR,BCAS3,UBR5,NC…
GO_APICAL_JUNCTION_ASSEMBLY	-0.316889	-1.11502	0.291667	0.323828	40	36	PARD6G,FBF1,PARD6A,CLDN1,CLDN3,MICALL2,WNT11,MTDH,MPP7,PKN2,RAB13,ARL2,DLG1,ITGB1,ACTN4,RHOA,PARD3,TBCD,ECT2,CRB3,CTNNA1,DLG5,MARVELD2,PARD6B,PRKCI,GRHL2,APC,MPP5,MARVELD3,F11R,INADL,STRN,OCLN,SRF,RHOC,VCL
GO_POSITIVE_REGULATION_OF_LYASE_ACTIVITY	-0.343217	-1.11455	0.333333	0.324328	61	29	GPER,GIPR,NOS3,FXN,ADCY3,P2RY11,GNAL,CRHR1,CAP1,CALM1,TIMP2,PRKCA,EDNRA,CALM2,CALM3,NF1,ADRB1,ADORA2B,ADCY7,PARK7,RAF1,WFS1,ADCY9,ADCY6,CAP2,ACR,ADRB2,ADORA2A,GNAS
GO_IRE1_MEDIATED_UNFOLDED_PROTEIN_RESPONSE	-0.440113	-1.79417	0	0.324618	56	55	PLA2G4B,DCTN1,SEC63,TLN1,YIF1A,DDX11,SRPRB,GOSR2,KDELR3,CUL7,SSR1,PREB,SEC61A2,WIPI1,ARFGAP1,EXTL3,SHC1,SYVN1,SEC62,TPP1,TSPYL2,PTPN1,CXXC1,ADD1,EDEM1,TATDN2,DNAJB11,ASNA1,SEC31A,PPP2R5B,WFS1,KLHDC3,C19orf10,ERN1,PDIA6,FKBP14,SERP1,PDIA5,ACADVL,DNAJC3,SEC61G,ZBTB17,SRPR,ATP6V0D1,SEC61A1,XBP1,GSK3A,LMNA,GFPT1,SEC61B,HYOU1,HSPA5,HDGF,CTDSP2,DNAJB9
GO_ANION_HOMEOSTASIS	-0.311623	-1.11399	0.24	0.32541	41	26	GPAM,CA12,DGAT2,CPS1,MLXIPL,GPCPD1,PRKAA1,ENPP1,HNF4A,ABCG1,CKB,SLC9A3R1,DGAT1,POLD1,SLC34A3,FGFR4,PRKAA2,XPR1,SIRT1,PQLC2,XBP1,LIPG,ABCA1,GOT1,APOE,ABCC2
GO_POSITIVE_REGULATION_OF_TYPE_I_INTERFERON_PRODUCTION	-0.268064	-1.11358	0.217391	0.325698	70	65	POLR3H,RNF135,POLR3K,POLR3GL,TLR2,ZBTB20,DHX36,POLR3E,TMEM173,POLR3C,PRKDC,TLR3,DHX9,MAVS,PLCG2,CD14,MRE11A,POLR1C,MYD88,XRCC5,POLR3A,DHX58,IRF1,STAT6,POLR3B,TLR4,IFIH1,DDX41,POLR1D,IFNAR1,CTNNB1,FLOT1,POLR2L,POLR2E,IRF7,POLR3F,SYK,IFI16,IRF3,DDX58,PTPN22,POLR3D,IRF5,POLR3G,POLR2F,LRRFIP1,NFKB2,POLR2H,XRCC6,CRCP,TBK1,TRIM15,ZC3HAV1,HMGB1,RELA,IRAK1,EP300,RIPK2,NFKB1,CREBBP,HMGB2,HSPD1,DDX3X,MB21D…
GO_IN_UTERO_EMBRYONIC_DEVELOPMENT	-0.209911	-1.11355	0.166667	0.325746	311	265	SALL4,BYSL,RPGRIP1L,TTPA,GATA3,MYH10,NOG,C5,GJA1,ARNT2,CASP8,TIE1,CDX2,APBA2,FGFR2,SMAD4,HORMAD1,APBA1,TGFB3,ZNF259,ADA,B9D1,RRP7A,TPM1,RAD51B,NOS3,SOCS3,GATA2,ERCC2,FBXW8,WDR19,PKD2,ETNK2,KDM6A,CYR61,SCO2,POLG2,TCTN1,SLC39A3,TGFBR2,GLI3,NBN,GLI2,MSH2,ZP3,WNT7B,RRN3,LEF1,KRT8,TET1,GINS4,RPL7L1,ATP7A,KRT19,PRPF19,MSX1,WNT2,NLE1,ADAM10,PCGF2,KAT2A,TJP1,FUT8,RTF1,RBBP8,COPS3,AMOT,CUL4A,E2F8,EGFL8,P2…
GO_POSITIVE_REGULATION_OF_NF_KAPPAB_IMPORT_INTO_NUCLEUS	-0.383797	-1.11362	0.309524	0.32586	27	19	EDAR,C8orf4,IL23A,TLR2,IL18R1,ZNF268,TLR3,LGALS9,IL1B,EDA,TLR4,PRKCQ,IL18,RHOA,RBCK1,TRIP6,SPHK1,PTGS2,TNF
GO_C21_STEROID_HORMONE_METABOLIC_PROCESS	-0.592585	-1.78745	0.0294118	0.326078	25	16	STARD5,DHRS2,CYP11A1,CACNA1H,SCP2,SRD5A1,STAT5B,FDX1,FDXR,FDX1L,STARD3,ADM,AKR1C3,AKR1B1,AKR1C2,AKR1C1
GO_NEGATIVE_REGULATION_OF_CHROMATIN_MODIFICATION	-0.284416	-1.11258	0.190476	0.327182	45	38	DNMT3B,NOC2L,BRCA1,TET1,DNMT1,USP17L2,KDM1A,ATAD2,JARID2,BCOR,ASF1A,ATG5,OTUB1,KDM5A,SIN3A,TRIP12,H2AFY,MTF2,ZNF451,UBR5,PIH1D1,SET,CTBP1,SMARCB1,PHF2,SUPT6H,TAF7,ATAD2B,SKI,SIRT1,KDM4A,UBE2B,KDM3A,PHF8,MECP2,HMGA1,PHF1,UCN
GO_REGULATION_OF_ERYTHROCYTE_DIFFERENTIATION	-0.320729	-1.11244	0.342857	0.327212	36	30	ID2,GATA2,MAFB,MAPK11,INHBA,ETS1,ACVR2A,P4HTM,ZNF16,KDM1A,LYN,PRMT1,GAS2L1,ISG15,STAT5B,HIF1A,KLF13,CDK6,SMAP1,ACVR1B,ARNT,MED1,ZFPM1,LDB1,RBFOX2,MAPK14,HOXA5,ANKRD54,HMGB2,FOXO3
GO_REGULATION_OF_RELEASE_OF_CYTOCHROME_C_FROM_MITOCHONDRIA	-0.329989	-1.11156	0.34375	0.328128	44	41	GPER,HRK,PYCARD,BIK,FXN,ARRB2,PLA2G6,MFF,OPA1,TP53,NOL3,DNM1L,BAX,BCL2L1,AKT1,PARL,PARK2,CIDEB,BNIP3,PDCD5,PRELID1,PPIF,BMF,TRIAP1,GPX1,TNFSF10,BID,MOAP1,BCL2L11,MLLT11,APOPT1,FAM162A,BAK1,PINK1,PSMD10,LMNA,BAD,PLAUR,PMAIP1,BBC3,MMP9
GO_REGULATION_OF_STRESS_ACTIVATED_PROTEIN_KINASE_SIGNALING_CASCADE	-0.240848	-1.11109	0.181818	0.328641	197	159	MYC,DUSP19,EPHA4,CTGF,TGFB2,EDAR,TNFRSF11A,CARD9,MAP4K1,ANKRD6,MECOM,MAP3K7,XDH,EZR,TP73,NOD1,MAP4K2,TIRAP,PYCARD,FKTN,FZD4,TNFRSF19,MAP3K6,DBNL,ULK4,FGF19,HIPK2,TLR3,FZD8,PTPLAD1,MAP4K5,MAP4K4,TIAM1,RASSF2,MEN1,RASGRP1,TRAF2,TNIK,MUL1,PLCB1,GPS2,PHLPP1,EDN1,MAPK8IP1,LGALS9,IL1B,PTK2B,MAPK1,MAPK8IP2,STK25,UNC5CL,ERCC6,TLR4,MAPK3,PAK1,MAP3K5,DVL2,LYN,AKT1,PRMT1,PARK2,TAOK3,ZNF675,ZNF622,PKN1,MINK1…
GO_BONE_MORPHOGENESIS	-0.291299	-1.11072	0.314286	0.329317	79	54	BMP4,DLX5,SP5,RUNX2,AXIN2,FGFR2,TGFB3,STC1,IFT80,COL13A1,COL1A1,MEGF8,TGFBR2,GLI3,HAS2,CHSY1,COL27A1,MSX1,THBS3,BMPR1B,PEX7,RAB23,TGFB1,MMP13,NAB1,DHRS3,CARM1,GLG1,MMP16,LRP5,NAB2,INSIG2,BMPR2,SKI,RARG,MEF2D,MSX2,OSR2,RARA,FGFR3,MMP14,INPPL1,PAPPA2,CYP26B1,PHOSPHO1,IMPAD1,TFAP2A,SERPINH1,RARB,INSIG1,SOX9,GNAS,SHOX2,ACP5
GO_CAMERA_TYPE_EYE_MORPHOGENESIS	-0.284555	-1.11063	0.222222	0.329446	101	67	BMP4,ZEB1,FJX1,MEIS1,PTPRM,ALDH1A3,TSPAN12,ARL6,TH,GLI3,BMP7,EPHB2,HIPK2,WNT2,RING1,ROM1,EPHA2,IFT122,CDON,TDRD7,GDF11,BAX,SOX8,TBX2,RDH13,CTNNB1,DSCAM,RORB,PTN,THY1,IRX5,HIF1A,LRP5,AQP5,TOPORS,NF1,AHI1,PROX1,PHACTR4,PVRL1,JAG1,SKI,STRA6,CALB1,LRP6,VEGFA,SP3,KDM2B,MFN2,PVRL3,BAK1,SHROOM2,MAN2A1,FRS2,CCDC66,FZD5,TBC1D20,WNT9A,ARID1A,BCAR3,WNT2B,TFAP2A,HIPK1,RP1,SOX9,COL8A1,FOXE3
GO_MECHANORECEPTOR_DIFFERENTIATION	0.508424	1.57367	0.0307692	0.330237	51	33	FAT4,USH1G,SLITRK6,FGF20,FZD2,BMP4,CTHRC1,PDZD7,MCOLN3,MKS1,TMC1,DFNA5,STRC,JAG2,SLC9A3R1,NAGLU,SCRIB,MYO7A,ATP8B1,WDPCP,PAFAH1B1,RAC1,SEC24B,SLC4A7,JAG1,VANGL2,SOD1,SDC4,RBPJ,PLS3,NOTCH1,DFNB31,HES1
GO_PLACENTA_BLOOD_VESSEL_DEVELOPMENT	-0.530089	-1.79216	0	0.331143	28	27	SOCS3,FBXW8,PKD2,CYR61,WNT2,MAPK1,PLCD1,FOSL1,AKT1,PLCD3,HEY1,OVOL2,HS6ST1,TMED2,RBPJ,SPINT1,JUNB,FZD5,ARID1A,ITGB8,NSDHL,HEY2,NR2F2,PKD1,MAP2K1,HES1,RBM15
GO_GASTRULATION_WITH_MOUTH_FORMING_SECOND	-0.386244	-1.10916	0.324324	0.331765	28	20	SMAD4,CHRD,PPAP2B,MEGF8,ACVR2A,AMOT,HHEX,ACVR2B,CTNNB1,LRP5,RNF2,LRP6,ETS2,FRS2,LDB1,ZBTB17,ACVR1,SRF,UGDH,FOXA2
GO_POSITIVE_REGULATION_OF_LEUKOCYTE_DIFFERENTIATION	-0.248237	-1.10823	0.0555556	0.333048	131	90	IL6,IL12A,RUNX1,AXL,GATA3,CASP8,ID2,CCR1,ADA,IL23A,VNN1,PPARGC1B,HLX,TGFBR2,GLI3,GLI2,KITLG,CTNNBIP1,IL4R,LEF1,KLF10,CD46,RASGRP1,FADD,CD83,ANXA1,TGFB1,ACIN1,CA2,JUN,LGALS9,IL1B,LGALS3,PPP2R3C,PCID2,CD86,IL15,PRKCZ,PRKCA,FLT3LG,PNP,AP3D1,STAT5B,EGR3,MLL5,OGT,AP3B1,FOS,SYK,SART1,IL7R,SLC9B2,RB1,GAS6,LGALS1,RIPK1,NKAP,TRAF6,TMEM64,HAX1,ZBTB46,PRDM1,ADAM8,LIF,ITPKB,ATP6AP1,AGER,CSF1R,RLTPR,IL1RL2,AT…
GO_NEGATIVE_REGULATION_OF_IMMUNE_RESPONSE	-0.28413	-1.10774	0.190476	0.333741	121	73	SERPING1,IL29,TGFB2,FCRLB,SUSD4,ALOX15,TGFB3,HLX,NMI,ARRB2,NLRX1,PPP3CB,SPINK5,IL4R,TRIM27,C4BPB,NDFIP1,C10orf54,THOC1,ABR,CD46,TYRO3,PTPN6,IRAK3,ANXA1,FOXJ1,HFE,TGFB1,NR1H3,MUL1,CD59,BCR,LGALS9,RABGEF1,LGALS3,DHX58,STAT6,DNAJA3,LYN,ADAR,SERPINB9,CUEDC2,BST2,FER,IL7R,IFI16,TRAFD1,CD55,NR1H2,GPX1,HLA-A,PSMB4,PTPN2,PPARG,NLRC5,DUSP22,HMOX1,RPS19,RC3H1,PGLYRP3,CEACAM1,TNFAIP3,TAP1,MICA,HLA-E,SOCS5,H…
GO_REGULATION_OF_NEURON_PROJECTION_DEVELOPMENT	-0.217883	-1.10762	0.181818	0.333831	408	289	PPP1R9A,VIM,NDNF,EPHA4,ADAMTS1,BMP4,SPG20,GATA3,PLK2,DPYSL3,AMIGO1,RIMS1,SRCIN1,FIG4,BAG5,KATNB1,EPHA3,NDRG4,EEF2K,SYNGAP1,LRP4,SEMA4F,ANKRD1,SEMA3E,ENC1,WDR36,FBXW8,PALM,RND2,UST,GPRC5B,DISC1,PPP3CA,LPAR1,CTTN,KIAA0319,MEGF8,MARCKS,SEMA4A,SARM1,CCDC88A,NRP1,RAB7L1,SEMA5A,RAP1GAP2,BMP7,NGEF,XK,BCL11A,RRN3,OBSL1,MAP1B,TBX6,EPHB2,SEMA4G,INPP5E,SNAPIN,SEMA6C,ULK4,DPYSL2,SEMA6B,SEMA3A,CDK5,ARHGDIA,RA…
GO_POSITIVE_REGULATION_OF_ATPASE_ACTIVITY	-0.326695	-1.10729	0.333333	0.33405	41	33	TPM1,UHRF1,RAB3A,ATP1B2,ABCA7,RAPGEF3,PFN2,SUMO1,DNAJC2,AHSA1,HNRNPU,HSPA2,RAB4A,AHSA2,PLSCR1,SETMAR,DNAJC24,DNAJC1,TOR1AIP1,PFN1,DNAJC9,DNAJB11,TOR1AIP2,DNAJC7,CHTOP,DNAJB1,GABARAPL2,DNAJB6,ATP1B3,TNNT2,DNM2,ATP1B1,ADRB2
GO_DENDRITE_MORPHOGENESIS	-0.311707	-1.10743	0.258065	0.334073	42	29	LRP4,EPHB2,CELSR2,SEMA3A,CDK5,DLG4,MAP2,TMEM106B,MAPK8IP2,HPRT1,FARP1,MEF2A,MINK1,DSCAM,KIDINS220,BTBD3,DVL1,ITGB1,SLC11A2,RAC1,RERE,VLDLR,FMN1,EPHB3,PTEN,RBFOX2,KLF7,FYN,SDC2
GO_REGULATION_OF_CELL_CYCLE_G1_S_PHASE_TRANSITION	-0.250638	-1.10655	0.315789	0.335137	147	128	BCL2,CCND1,PLK2,ID2,TP73,C8orf4,PKD2,RPA2,CTDSPL,ATM,RBL2,SLFN11,APEX1,CRADD,MDM4,CNOT10,PRKDC,BRD7,PCNA,PPP2R5C,MYO16,TFDP2,SOX4,MUC1,MEN1,PTPN6,MTBP,ECD,PRMT2,CDC45,CUL4A,PHF17,PIDD,CNOT8,ANXA1,TP53,PLCB1,PSME3,CDC73,TFDP1,LSM11,STXBP4,UBE2E2,FBXW7,SMARCA4,BAX,ZNF655,KANK2,CHEK2,AKT1,PRMT1,ATP2B4,PHB2,CTDSP1,CDK10,EGFR,CARM1,RFWD3,CENPJ,INO80,PSME2,CNOT2,C2orf29,RDX,PLRG1,UBB,PCBP4,LSM10,PSME1,…
GO_REGULATION_OF_POTASSIUM_ION_TRANSMEMBRANE_TRANSPORT	-0.298202	-1.10633	0.310345	0.335468	61	32	ANK2,AMIGO1,KCNE3,AKAP6,ATP1B2,RAPGEF3,NEDD4L,OXSR1,RNF207,SUMO1,KCNAB2,WWP2,KCNH2,KCNN2,KCNG1,CAV1,NEDD4,YWHAE,NPPA,STK39,AKAP7,AKAP9,NOS1AP,VAMP2,AGER,CAB39,ANO6,ATP1B3,DNM2,ATP1B1,GAL,PRNP
GO_REGULATION_OF_INTRINSIC_APOPTOTIC_SIGNALING_PATHWAY	-0.382407	-1.79098	0	0.336037	145	122	BCL2,BAG5,DAPK2,HTRA2,TMEM161A,PYCARD,RIPK3,VNN1,NOC2L,RRN3,MAPK7,TAF9B,DFNA5,MSX1,CREB3,RAD9A,OPA1,PGAP2,PDIA2,SNAI2,MUC1,TAF9,IVNS1ABP,TP53,PTTG1IP,ELL3,MAPK8IP1,NOL3,DNM1L,SLC9A3R1,TRAP1,KDM1A,FBXW7,MCL1,BAX,BCL2L1,CSDA,AKT1,PARL,PARK2,UBQLN1,LRRK2,FBXO18,CAV1,IL20RA,HIF1A,SKIL,UBB,SYVN1,HNRNPK,BCAP31,RRM2B,PTPN1,GRINA,NCK1,SFPQ,PPIF,PRKRA,NDUFS3,BMF,FIS1,TRIAP1,NDUFA13,NFE2L2,CREB3L1,SERINC3,…
GO_POSITIVE_REGULATION_OF_POTASSIUM_ION_TRANSPORT	-0.347388	-1.1046	0.323529	0.337612	38	23	ANK2,AMIGO1,AKAP6,ATP1B2,RAPGEF3,RNF207,KCNH2,DLG1,NPPA,STK39,AKAP7,ADORA1,AKAP9,NOS1AP,KIF5B,AGER,HBP1,ANO6,ATP1B3,DNM2,ATP1B1,ADRB2,GAL
GO_POSITIVE_REGULATION_OF_MITOTIC_NUCLEAR_DIVISION	-0.513631	-1.82444	0	0.337668	51	40	TERF1,EGF,RANBP1,ANKRD32,BTC,RAB1A,TGFB1,SMC5,EDN1,IL1B,TGFA,PHB2,LRP5,H2AFY,FBXO5,ANAPC10,RB1,NSMCE2,INSR,NUSAP1,GOLGA2,BECN1,SH2B1,PHIP,CDCA5,GORASP1,FAM178A,PTEN,CUL3,DLGAP5,PLK1,ESPL1,PDGFB,BIRC5,UBE2C,ANAPC11,AURKA,EREG,PDGFRB,IL1A
GO_POSITIVE_REGULATION_OF_NIK_NF_KAPPAB_SIGNALING	-0.541071	-1.82558	0	0.337668	29	26	MAP3K7,NOD1,CHI3L1,TLR3,CARD14,TRAF2,CARD10,COPS8,TRAF4,ACTN4,EIF2AK2,TRAF6,SASH1,RPS3,MALT1,TNFRSF10A,HMGB1,IRAK1,RC3H1,RC3H2,CREBBP,TNFRSF10B,TLR6,ZFP91,TNFSF15,TNF
GO_PATTERN_RECOGNITION_RECEPTOR_SIGNALING_PATHWAY	-0.265181	-1.10439	0.230769	0.337845	109	84	MAP2K6,ITGAM,SCARA3,CASP8,MAP3K7,LY96,IKBKE,NOD1,TIRAP,TLR2,TLR5,PIK3C3,CTSL1,TLR3,UBE2V1,IRAK3,MAVS,FADD,IRAK4,CD14,MYD88,PIK3R4,UBE2N,CHUK,UNC93B1,LGALS9,MAPKAPK3,CNPY3,TLR4,CD86,IFIH1,FAM105B,BIRC3,CTSS,RFTN1,UBE2D1,TRAF3,IRF7,IKBKB,UBB,TAB3,ITGB2,CTSB,TAB1,IRAK2,IRF3,RPS27A,CLEC7A,DDX58,RIPK1,TRIM5,BCL10,UBE2D2,TRAF6,RPS6KA3,ITCH,LGMN,HSP90B1,UBA52,S100A14,UBE2D3,MAP3K1,BIRC2,LSM14A,TBK1,TAB2…
GO_CELLULAR_RESPONSE_TO_DRUG	-0.307242	-1.10414	0.407407	0.338358	67	46	MYC,ANKRD1,QDPR,EFTUD2,TH,UMPS,PPP3CA,PPP3CB,TLR3,CAD,RAPGEF3,TP53,CD69,EDN1,RNF149,IL1B,KCNH2,PPP1R12A,PPAT,CHEK2,AIM2,PPM1F,HIF1A,PRKAA2,NME1,GAS6,PDE4A,EIF2B5,PDE2A,ESR2,NFE2L2,REST,RBM22,AGER,RAP1A,BRAF,TFRC,PDE4B,EP300,GPLD1,PPP1R15A,RAP2A,ACER2,PRNP,MT2A,CCL2
GO_POSITIVE_REGULATION_OF_BLOOD_VESSEL_ENDOTHELIAL_CELL_MIGRATION	-0.519644	-1.78187	0	0.339987	25	22	VEGFC,THBS1,AMOT,PLCG1,TGFB1,SRPX2,AKT1,PRKCA,PRKD1,AMOTL1,STAT5A,FGF2,CIB1,VEGFA,HSPB1,PRKD2,HDAC7,MAPK14,PDGFB,PTGS2,HDAC9,ANGPT1
GO_SINGLE_ORGANISM_MEMBRANE_BUDDING	-0.274457	-1.1027	0.210526	0.340499	72	65	SEC16B,SEC22B,KLHL12,VAPA,AREG,CSNK1D,TRAPPC6A,SERPINA1,PPP6R3,COL7A1,GOSR2,TFG,SCFD1,ANKRD28,RAB1A,CD59,LMAN1,CTSC,TRAPPC9,NSF,PREB,TRAPPC4,BET1,USO1,PPP6C,TRAPPC6B,TGFA,TRAPPC1,TRAPPC5,SEC16A,CTSZ,CNIH,TRAPPC2L,ATP8A1,GOLPH3,RILP,SEC23IP,SEC24B,MYO18A,SEC24C,SEC31A,TMED10,GOLGA2,TRAPPC3,TMED9,VAPB,PRKCI,SAR1B,NAPA,TRAPPC10,PPP6R1,STX5,SNX3,TMED2,GORASP1,GBF1,CUL3,SEC24D,SEC23A,TBC1D20,CNIH2,MCF…
GO_REGULATION_OF_INTERLEUKIN_2_PRODUCTION	-0.334497	-1.10191	0.25	0.341563	48	34	RUNX1,GATA3,CARD9,VTCN1,MAP3K7,EZR,TRIM27,GLMN,TRAF2,CD83,ANXA1,IL1B,CD86,PRKCQ,STAT5B,KAT5,SPTBN1,CD276,TRAF6,GBP1,ABL1,RLTPR,PRKD2,PDE4D,LAG3,MALT1,PDE4B,HDAC7,CARD11,RIPK2,TNFAIP3,IL20RB,PRNP,IL1A
GO_REGULATION_OF_GENE_SILENCING	-0.293038	-1.10162	0.305556	0.341793	52	46	UHRF1,TET1,DNMT1,HIST1H3C,CDC45,HIST1H3I,ZNF304,TGFB1,BCDIN3D,SETDB1,TERT,HIST1H3B,HIST1H3G,ATAD2,ADAR,HIST1H3J,HIST1H3E,ASF1A,PUM1,HIST1H3H,SIN3A,XPO5,HIST1H3F,PUM2,H2AFY,UHRF2,FXR1,STAT3,PHF2,HIST1H3A,HIST1H3D,WTIP,ATAD2B,NCOR2,NCOR1,DND1,MIER1,SIRT1,TRIM28,CDK2,LIMD1,FMR1,POU5F1,PHF8,HMGA1,ZC3H12A
GO_EXECUTION_PHASE_OF_APOPTOSIS	-0.308819	-1.10159	0.285714	0.341857	55	46	GPER,CASP8,DFFB,HTRA2,CLSPN,CASP6,AIFM3,DFFA,CDK5RAP3,ACIN1,BNIP1,DNM1L,ENDOG,CASP7,SHARPIN,CAPN10,AKT1,DICER1,CIDEB,PRKCQ,PRKCD,BCAP31,TARDBP,CASP2,H1F0,TOP2A,PTK2,TAOK1,ROCK1,APC,MST4,FNTA,KPNA1,BIRC2,SATB1,KPNB1,HMGB1,DEDD2,CASP3,ACVR1C,STK24,CFLAR,DNASE2,HMGB2,XKR8,BBC3
GO_CELLULAR_RESPONSE_TO_VASCULAR_ENDOTHELIAL_GROWTH_FACTOR_STIMULUS	-0.572894	-1.79514	0.0217391	0.341986	30	22	MYO1C,NRP1,NRP2,AKT1,PRKD1,EGR3,ITGB1BP1,DLL4,VEGFA,FN1,HSPB1,ERN1,PRKD2,DAB2IP,NR4A1,MAPKAPK2,MAPK14,XBP1,NOTCH1,MT1G,FOXC1,PDGFRB
GO_LIPID_HOMEOSTASIS	-0.271366	-1.10136	0.24	0.34221	110	74	ACOXL,EPHX2,ACADSB,GPAM,ACADM,DGAT2,ACAD9,MLXIPL,SCARB1,C19orf80,ACSM3,PRKAA1,ACAD10,PKP2,ACAD8,MALL,IVD,ACOX3,HNF4A,IRS2,PLA2G10,PLSCR3,ACAD11,ABCG1,ORMDL3,ACACA,ABCA2,NR1H3,NUS1,FBXW7,DGAT1,LAMTOR1,ACOX1,EHD1,POLD1,FITM2,ACADS,CAV1,MYLIP,LRP5,SOAT1,PRKAA2,ABCA12,GCDH,COL4A3BP,LDLRAP1,NR1D2,NR1H2,APOM,ETFA,NPC2,C1QTNF3,SIRT1,USF2,PPARG,ANGPTL4,MED13,ACADVL,MIA2,PCSK9,TMEM97,USF1,XBP1,LIPG,ABCA1,…
GO_CELLULAR_RESPONSE_TO_PROSTAGLANDIN_STIMULUS	-0.367228	-1.10094	0.243902	0.342851	24	18	ADAMTS1,GNG2,PTGER4,PTGER2,PRKAA1,ACACA,AKT1,PRKAA2,GNB1,FN1,PPARG,ADCY6,P2RY6,PRKCE,TNC,AKR1C3,GNAS,AKR1C2
GO_HOMEOSTASIS_OF_NUMBER_OF_CELLS	-0.228526	-1.1004	0.266667	0.343539	175	127	BCL2,F2R,FOXN1,IL6,P2RX7,TRIM10,BMP4,AXL,GATA3,THRA,ID2,GATA2,ERCC2,MTHFD1,RIPK3,L3MBTL3,CORO1A,SLC39A3,MB,PPP3CB,RRN3,INHBA,JAK2,LIPA,HIPK2,NLE1,SLC40A1,AMPD3,RASSF2,INHA,FADD,UBAP2L,ILDR2,ANXA1,TGFB1,LAT,ACIN1,WDR48,DNAJA3,VPS54,MAEA,PPP2R3C,TGFBR3,BAX,NCSTN,RPS14,SMAD5,SLC22A5,G6PD,LYN,AKT1,ADAR,MLL,FH,GPI,FLT3LG,PKN1,CDH2,STAT5B,MLL5,HIF1A,DYRK3,LGR4,SART3,ZC3H8,SKIL,KRAS,SIVA1,IL7R,RB1,SLC11…
GO_MACROAUTOPHAGY	-0.220423	-1.10031	0.222222	0.343635	281	226	ATG16L2,ADAMTS7,C5,PNPO,ATG10,MYOM1,REP15,HSF2BP,DZANK1,NTHL1,ZNF681,MAP3K12,FANCF,CD163L1,HCAR1,FAM134B,DNAAF2,FANCL,BOC,PRKAA1,P2RX5,SUPT3H,TMEM39B,MAP1A,PIK3C3,SNAPIN,PRKAG1,STK32A,KRCC1,SLC35B3,CRNKL1,SLC25A19,PEX3,PRKAG2,FAM131B,SNX14,EIF2S1,RIMS3,MTERFD1,TMEM203,ATG4C,MLST8,STAT2,REEP2,STX12,HIST1H3C,ATG9B,TOMM40,TNIK,SNRPB2,KRT15,ATG7,RAB23,HIST1H3I,HDAC6,RRAGA,RAB1A,ZNF593,TXLNA,ACIN1,PIK…
GO_NEGATIVE_REGULATION_OF_ENDOCYTOSIS	-0.319585	-1.10021	0.363636	0.343844	39	32	SCAMP5,PACSIN3,DLG4,PROM2,ARF6,PACSIN1,TGFB1,NR1H3,RABGEF1,PICALM,LGALS3,CSK,ANXA2,LRSAM1,PRKD1,CAV1,UNC119,KIAA0226,RAC1,NR1H2,SNX33,PACSIN2,SDCBP,ATXN2,UBQLN2,GNB2L1,SNX3,PTEN,HMGB1,MTMR2,PRTN3,APOC1
GO_REGENERATION	-0.249055	-1.09875	0.166667	0.345773	161	109	SOX15,BCL2,CCND1,GJA1,PRPS1,FPGS,PGF,UCP2,HMBS,DHFR,WNT10B,SOCS3,TGFBR2,JAK2,ENO3,PLAU,LEF1,ATIC,CAD,RAPGEF3,MTR,SULF2,PTPRF,TYMS,PRMT5,CDK4,ANXA1,SRSF5,HFE,TGFB1,JUN,PTPRU,TXK,MATN2,TGFBR3,SOX2,PPAT,NOTCH2,CAST,IGF2R,TEC,RTN4RL1,PRKCQ,PTPN3,CAV1,LAMB2,NNMT,TSPO,BIN3,SEPN1,SHC1,LARGE,BCL9,UPF2,GAS6,CCNE1,RTN4RL2,ANXA3,DDR1,NCL,FAS,GSN,ADAM15,ISL1,CHST3,KLK6,GPX1,CTNNA1,MTPN,RXRA,LIF,LPIN1,CDK1,LC…
GO_PEPTIDE_TRANSPORT	-0.299542	-1.0988	0.272727	0.34593	72	41	IL6,SLC15A1,MYO5A,DISP1,MAFA,SLC15A3,LTBP4,ILDR2,ANXA1,RAB1A,SLC15A4,IL1RN,EDN1,SLC9A3R1,CRHR1,CDK16,SMPD3,SMAD2,ACVR2B,PCLO,CAMK2G,UBE2Q1,SNX19,FKBP1B,TAP2,RAB11B,RAF1,CYB5R4,RAB11FIP2,STXBP3,HNF1B,RAPGEF4,VGF,ABCA1,PDX1,TAPBP,TAP1,EIF2AK3,NPFF,GAL,RAB11FIP5
GO_PEPTIDE_HORMONE_PROCESSING	-0.356943	-1.09855	0.233333	0.345953	32	18	ERO1LB,SCG5,ACE,ACE2,CGB,PCSK7,MME,PCSK2,ENPEP,CTSZ,PCSK5,ATP6AP2,ECE1,PCSK6,CPE,BACE2,FURIN,CORIN
GO_REGULATION_OF_TRANSFORMING_GROWTH_FACTOR_BETA_PRODUCTION	-0.386293	-1.0982	0.368421	0.346484	25	18	TGFB2,SMAD4,THBS1,WNT11,CD46,LGALS9,CDH3,GATA6,HIF1A,ATF2,ATP6AP2,SMAD3,CD2AP,FURIN,CREB1,SERPINB7,PTGS2,CX3CL1
GO_DENDRITE_DEVELOPMENT	-0.291811	-1.09824	0.212121	0.34656	79	54	SYNGAP1,LRP4,BBS4,NRP1,BMP7,MAP1B,EPHB2,CELSR2,SEMA3A,CDK5,DLG4,SS18L1,IGSF9,MAP2,HDAC2,UBA6,SCARF1,TMEM106B,MAPK8IP2,HPRT1,SRGAP2,MATN2,TRAPPC4,FARP1,MEF2A,PAK2,MINK1,DSCAM,KIDINS220,BTBD3,DVL1,BAIAP2,ITGB1,SLC11A2,RAC1,FAS,APP,GRIP1,RERE,VLDLR,FMN1,EPHB3,PTEN,SLC9A6,RBFOX2,PAK4,STRN,MECP2,ARF4,ACSL4,KLF7,PRKG1,FYN,SDC2
GO_CARDIOCYTE_DIFFERENTIATION	-0.435485	-1.7694	0	0.346757	96	57	TGFB2,MYH10,FHOD3,SMAD4,CBY1,OBSL1,SGCB,KAT2A,MAPK1,NRG1,NEBL,MAPK3,FHL2,SIK1,TBX2,AKAP13,MEF2A,GATA6,ATG5,CALR,CXADR,MTOR,CAMK2D,ITGB1,NPPA,BMP2,GATA4,PROX1,ISL1,JAG1,RXRA,VEGFA,CDK1,TBX3,KDM6B,TSC1,REST,IFT20,CCNB1,RARA,RBPJ,POU5F1,ACVR1,ARID1A,HEY2,LMNA,SRF,NOTCH1,PDLIM5,SLC9A1,RARB,MYH11,MAML1,HES1,NEXN,TCAP,PDGFRB
GO_INNER_EAR_RECEPTOR_CELL_DEVELOPMENT	0.527807	1.56794	0.0149254	0.347816	35	24	FAT4,USH1G,SLITRK6,FZD2,CTHRC1,PDZD7,MKS1,TMC1,STRC,SLC9A3R1,NAGLU,SCRIB,MYO7A,ATP8B1,WDPCP,PAFAH1B1,RAC1,SEC24B,SLC4A7,VANGL2,SOD1,SDC4,DFNB31,HES1
GO_REGULATION_OF_FAT_CELL_DIFFERENTIATION	-0.419165	-1.76677	0	0.348155	106	76	LMO3,IL6,GPER,MMP11,GATA3,ID2,WNT10B,GATA2,ENPP1,ATAT1,SNAI2,JDP2,CCDC85B,WDFY2,HDAC6,TGFB1,AKT1,SH3PXD2B,CARM1,ASXL1,ID4,ZFPM2,SORT1,LRP5,CCRN4L,MTOR,SAV1,ZBTB7C,E2F1,TRPM4,BBS12,BMP2,C10orf116,FTO,TMEM64,STK4,KLF5,JAG1,SMAD3,AXIN1,FOXO1,SIRT1,PRDM16,RARRES2,METRNL,PPARG,MSX2,TGFB1I1,DDIT3,ASXL2,SIRT2,CEBPB,STK3,ZFPM1,WWTR1,CREB1,TAF8,MAPK14,NR1D1,ZNF385A,XBP1,CEBPA,CREBL2,PPARD,ARNTL,MEX3C,TRIB…
GO_RESPONSE_TO_FUNGUS	-0.358813	-1.09691	0.282051	0.348452	52	22	IL6,CARD9,IL17RC,IL17RA,JAGN1,TGFB1,PTX3,IL36RN,TLR4,CD86,ATG5,SYK,CLEC7A,BCL10,APP,COTL1,BAK1,MALT1,SPON2,S100A9,ADM,NLRP10
GO_POSITIVE_REGULATION_OF_PROTEIN_KINASE_B_SIGNALING	-0.297729	-1.0967	0.263158	0.348629	81	60	IL6,RASD2,AXL,HPSE,GATA3,STOX1,THPO,C1QTNF1,THBS1,MEIS3,MST1R,ARRB2,ARFGEF1,SEMA5A,ZP3,CHI3L1,IGFBP5,TCF7L2,ILK,TGFB1,PTPRJ,MTDH,NRG1,NGFR,CPNE1,C1QBP,EGFR,SPRY2,BAG4,VEGFB,ITGB1BP1,F3,TXN,FAM132A,MTOR,RICTOR,GAS6,OSBPL8,KIAA1161,HBEGF,MC1R,INSR,PTK2,HAX1,PARK7,GPX1,ADAM8,C19orf10,PDGFA,FAM110C,TGFBR1,STK3,SRC,PINK1,AKR1C3,GCNT2,PIK3CG,AKR1C2,ANGPT1,TNF
GO_REGULATION_OF_CYSTEINE_TYPE_ENDOPEPTIDASE_ACTIVITY	-0.373808	-1.79974	0	0.348679	213	173	F2R,MYC,IL6,CTGF,CASP1,GPER,CASP8,NLRP2,XDH,HTRA2,MGMT,THBS1,NOD1,PYCARD,CYFIP2,IFT57,PSMB9,CYR61,CTSH,ARRB2,PDCD2,JAK2,CRADD,LEF1,APAF1,NLE1,MICAL1,AIFM1,CARD8,HSPE1,FADD,TRAF2,PIDD,DAPK1,NGFRAP1,PDCD6,MUL1,MAP2K5,NOL3,LGALS9,ALOX12,TRADD,DNAJA3,NGFR,AKT2,PRDX3,CASP7,PCID2,BAX,HTT,SOX2,MAP3K5,AKT1,IFI27,BIRC3,POR,GPI,VIL1,CASP8AP2,PAK2,CIDEB,IFI6,MTCH1,AIM2,EPHA7,SERPINB9,BOK,BCL2L13,PPM1F,IGBP1…
GO_REGULATION_OF_TUMOR_NECROSIS_FACTOR_MEDIATED_SIGNALING_PATHWAY	-0.493479	-1.79981	0	0.348679	50	41	CASP8,PYCARD,CLIP3,PELI3,TRAF2,CHUK,NOL3,TRADD,CPNE1,SHARPIN,FAM105B,BIRC3,PARK2,ZNF675,IKBKB,UBB,SYK,RPS27A,GAS6,TNFRSF1A,RIPK1,RNF31,TRAIP,TAX1BP1,RBCK1,UBA52,GSTP1,PTPN2,GNB2L1,BIRC2,PIAS4,CYLD,F2RL1,RFFL,TNFAIP3,HIPK1,SPHK1,HSPA1A,HSPA1B,IKBKG,TNF
GO_PEPTIDYL_TYROSINE_AUTOPHOSPHORYLATION	-0.520173	-1.79974	0	0.348679	39	29	TNK1,JAK2,PTK6,PTK2B,TXK,CSK,MAPK3,LYN,TEC,STYK1,ROS1,SYK,FER,TYK2,DDR1,INSR,TNK2,PTK2,IGF1R,JAK1,ABL1,SRC,YES1,ABL2,SRMS,FRK,FYN,LCK,FES
GO_REGULATION_OF_GLYCOGEN_METABOLIC_PROCESS	-0.362859	-1.09646	0.419355	0.348855	35	25	PPP1R3E,IRS1,ENPP1,IRS2,DYRK2,PASK,PPP1R3D,PHKG2,PPP1CB,AKT2,AKT1,EPM2AIP1,PPP1CA,MTOR,PPP1R3G,INSR,INPP5K,GSK3B,HMGB1,GSK3A,GFPT1,PPP1R3F,PPP1R3B,PHLDA2,GRB10
GO_REGULATION_OF_EPITHELIAL_CELL_MIGRATION	-0.238262	-1.09616	0.117647	0.349112	166	127	GPR124,ITGB3,ENPP2,VASH1,TGFB2,BMP4,GATA3,GLIPR2,PTPRM,VEGFC,THBS1,STC1,SCARB1,CTSH,PPAP2B,SEMA4A,TGFBR2,HAS2,MMRN2,NRP1,NRP2,SEMA5A,EPB41L4B,ETS1,SP100,SEMA3A,SYNJ2BP,RAB11A,PFN2,PTPRG,MCC,CLASP1,AMOT,PBLD,EPHA2,PLCG1,HDAC6,MET,PDCD6,ARSB,TGFB1,EDN1,JUN,MAP2K5,PTK2B,ALOX12,BCAR1,RAB25,MACF1,CLASP2,FOXP1,SRPX2,AKT1,CSNK2B,CCDC23,VIL1,PRKCA,ADAM9,SLIT2,PRKD1,ROCK2,SPARC,PPM1F,PTPN23,HIF1A,ITGB1BP1…
GO_CARTILAGE_DEVELOPMENT	-0.253346	-1.09575	0.157895	0.349734	147	95	FGF9,CTGF,TGFB2,RUNX1,BMP4,NOG,THRA,ZEB1,RUNX2,BMP8B,AXIN2,EVC,WNT10B,STC1,IFT80,COL1A1,HYAL2,CYR61,TGFBR2,GLI2,SIX2,BMP7,WNT7B,CHSY1,CHI3L1,COL27A1,ATP7A,MSX1,THBS3,BMPR1B,SULF2,SNAI2,TYMS,SULF1,TGFB1,EDN1,MMP13,SMAD1,CREB3L2,CHST11,BBS2,MAPK3,SMAD5,MKKS,PRRX1,BMP1,HIF1A,ESRRA,SNX19,HYAL1,DLX2,BMP2,FGF2,BMPR1A,OSR1,BMPR2,LRP6,RARG,HOXA3,CD44,HMGA2,MEF2D,FBXW4,NFIB,MSX2,BARX2,OSR2,RARA,FGFR3,MYCN…
GO_MOVEMENT_IN_ENVIRONMENT_OF_OTHER_ORGANISM_INVOLVED_IN_SYMBIOTIC_INTERACTION	-0.27121	-1.09511	0.208333	0.3505	87	65	ITGB3,RPSA,EFNB3,AXL,DPP4,HYAL2,SCARB1,CLDN1,TNFRSF14,DYNLT1,CD46,EFNB2,NCAM1,TYRO3,ACE2,SLC20A2,WWP2,CAV2,CD86,IDE,KPNA3,HLA-DRB1,CAV1,LAMP1,ITGAV,PVR,NUP153,ITGB6,WWP1,SIVA1,CXADR,CTSB,ITGB1,EPS15,GAS6,ITGA2,DAG1,SCARB2,CD55,PVRL1,XPR1,VPS18,PPIA,CD81,ITCH,VAMP8,ITGB5,ZNF639,SLC1A5,SELPLG,TFRC,F11R,PVRL2,UVRAG,LAMP3,ADRBK1,ITGB7,ICAM1,NPC1,PVRL4,ANPEP,HSPA1A,ITGA5,HSPA1B,LDLR
GO_CHONDROCYTE_DIFFERENTIATION	-0.298629	-1.09507	0.361111	0.350579	60	43	FGF9,RUNX1,BMP4,RUNX2,AXIN2,WNT10B,IFT80,TGFBR2,GLI2,SIX2,CHSY1,COL27A1,BMPR1B,SULF2,SULF1,TGFB1,CREB3L2,CHST11,SNX19,BMP2,BMPR1A,OSR1,BMPR2,RARG,HMGA2,MEF2D,NFIB,MSX2,OSR2,FGFR3,MAPK14,GPLD1,NOV,IMPAD1,WNT2B,SERPINH1,TGFBI,MUSTN1,MEX3C,RUNX3,EIF2AK3,SOX9,SHOX2
GO_REGULATION_OF_RESPONSE_TO_DNA_DAMAGE_STIMULUS	-0.230581	-1.09472	0.222222	0.350819	145	131	MYC,PRKCG,RIF1,RAD52,FAM175A,AXIN2,ATR,MGMT,ANKRD1,NSMCE1,HELB,TMEM161A,RPA2,ATM,PLA2R1,OGG1,APEX1,BRCA1,RTEL1,TAF9B,ANKRD32,NUDT16,MSX1,THOC1,PCNA,RAD9A,BRE,PGAP2,SNAI2,MUC1,UBE2V1,RAD51AP1,KDM4D,CUL4A,TAF9,TERF2,SMYD2,ERCC8,PTTG1IP,UBE2N,ELL3,KIAA0146,RNASEH2B,CDK9,TFIP11,NSMCE4A,KDM1A,NEK4,MCL1,RAD51,BCL2L1,SPRED1,THOC5,RNF8,CHEK2,PPP4R2,EGFR,POLQ,RINT1,FBXO18,RFWD3,SETMAR,OTUB1,CHEK1,TRIP12,B…
GO_ACTIVATION_OF_CYSTEINE_TYPE_ENDOPEPTIDASE_ACTIVITY	-0.417594	-1.76192	0	0.351015	95	78	F2R,CASP1,CASP8,XDH,NOD1,PYCARD,CYFIP2,IFT57,CTSH,PDCD2,JAK2,CRADD,APAF1,AIFM1,CARD8,HSPE1,FADD,TRAF2,PIDD,NGFRAP1,PDCD6,MUL1,TRADD,DNAJA3,NGFR,CASP7,BAX,IFI27,CASP8AP2,CIDEB,MTCH1,BOK,BCL2L13,ASPH,F3,IFI16,SLC11A2,EGLN3,CASP2,PAWR,RIPK1,FAS,CASP9,SMAD3,MAPK9,TNFSF10,BID,HIP1,ANP32B,BCL2L11,PPARG,CDKN1B,GNB2L1,FAM162A,PML,BAK1,TNFRSF10A,PERP,CASP3,TBC1D10A,VCP,BAD,DLC1,HSPD1,TNFRSF10B,CYCS,DAP,EI…
GO_PEPTIDYL_TYROSINE_MODIFICATION	-0.246998	-1.09445	0.238095	0.351027	186	132	PRLR,MAP2K6,F2R,FGF20,FGF9,EPHA4,SGK223,AXL,TNK1,ERLIN2,EPHA3,TIE1,EPHA10,FGFR2,MST1R,FGF3,MERTK,EGF,PKDCC,JAK2,EPHB2,TRIM27,NEK1,PIBF1,DYRK2,ERBB2,TRIM24,NRG2,LTK,BTC,TYRO3,EPHB4,PTK6,PTPN6,CAMKK2,EPHA2,FGFR1OP,MET,ABI2,MAP2K5,EPHA1,BCR,PTK2B,FGFR1OP2,NRG1,CDC37,TXK,CSK,CNTRL,MAPK3,MELK,TPST1,IL15,TPST2,LYN,ABI1,CUX1,HSP90AA1,TEC,DYRK1B,EGFR,STYK1,ROS1,EPHA5,EPHA7,FGF5,GHR,STAT5B,STK16,DYRK3,FGF…
GO_ORGANELLE_LOCALIZATION	-0.199162	-1.09383	0	0.351491	415	334	C2CD4C,TERF1,SYTL2,P2RX7,DOC2A,RRS1,CROCC,MYH10,SEC16B,TMEM201,RHOT1,RIMS1,KATNB1,STX1B,MYO5A,SDAD1,SEPT5,EZR,PIK3CD,MSTO1,MAP4K2,GATA2,STX2,ARL6,MTM1,STX7,SYTL3,TBCCD1,ATM,PEX1,HAP1,SEC22B,RPH3AL,PCM1,DCTN1,BBS4,SNPH,SYTL4,SEH1L,MLH1,KLHL12,CHMP6,MAP1B,RAB3A,SNAPIN,DPYSL2,SYTL1,PIBF1,CDK5,SYNJ2BP,RAB11A,KIF3A,OPA1,DYNLT1,SYT12,KIFAP3,KAT2A,SYTL5,AREG,CSNK1D,BLOC1S2,DYNC1I1,NMD3,RASGRP1,CLASP1,WD…
GO_REGULATION_OF_VIRAL_ENTRY_INTO_HOST_CELL	-0.339444	-1.09401	0.272727	0.351601	28	23	TRIM10,TMPRSS2,TRIM21,MRE11A,PTX3,LGALS9,IFITM3,TRIM62,LGALS1,IFITM1,TRIM5,GSN,TRIM31,TRIM25,TRIM26,SNX3,P4HB,IFITM2,PVRL2,TRIM38,TRIM8,MID2,TRIM11
GO_NUCLEOTIDE_BINDING_DOMAIN_LEUCINE_RICH_REPEAT_CONTAINING_RECEPTOR_SIGNALING_PATHWAY	-0.33558	-1.09389	0.4	0.351618	28	26	MAP2K6,CASP8,MAP3K7,NOD1,UBE2V1,UBE2N,CHUK,FAM105B,IKBKB,UBB,TAB3,TAB1,IRAK2,RPS27A,RNF34,TRAF6,ITCH,UBA52,TAB2,CYLD,RELA,IRAK1,RIPK2,TNFAIP3,NFKBIA,IKBKG
GO_REGULATION_OF_OXIDOREDUCTASE_ACTIVITY	-0.263859	-1.09257	0.307692	0.353542	90	63	NOSTRIN,GCHFR,CYP27B1,DHFR,NOD1,NOS3,ENG,RIPK3,SCARB1,FXN,SZT2,ZDHHC21,OXA1L,ACVR2A,ATP7A,GFI1,CCS,TERF2,HDAC6,EDN1,IL1B,PTK2B,TERT,CDH3,CALM1,AKT1,RFK,ATP2B4,HSP90AA1,PARK2,POR,EDN2,EGFR,LRRK2,CAV1,CALM2,HIF1A,TMLHE,KRAS,CALM3,GCH1,DDAH2,SPR,NOSIP,PRDX5,PTS,LYPLA1,GLA,PARK7,NOS1AP,GSK3B,ABL1,VDR,WASL,ECSIT,NFKB1,DDAH1,NPR3,DNM2,ABL2,APOE,SIRT4,TNF
GO_CELLULAR_HORMONE_METABOLIC_PROCESS	-0.257747	-1.09254	0.333333	0.35359	104	63	PLB1,STARD5,BCMO1,SULT1A1,DHRS2,HSD17B8,CYP11A1,DGAT2,ALDH1A3,SCARB1,WNT4,CACNA1H,PPARGC1A,HSD17B1,HSD17B11,HSD17B3,SCPEP1,SCP2,CYP26A1,SDR16C5,RDH5,CRABP1,IL1B,HSD17B4,SGPL1,BCO2,DGAT1,HSD17B6,SRD5A1,HSD17B14,RDH14,DHRS3,RDH13,ALDH1A1,PLEKHA1,PNPLA4,STAT5B,FDX1,COMT,FDXR,FDX1L,RDH10,SRD5A3,ALDH1A2,CRABP2,DHRS4,HSD17B12,ECE1,STARD3,TIPARP,RETSAT,MED1,LRAT,CYP1B1,CYP26B1,RBP1,RDH11,HSD17B7,ADM,AKR…
GO_REGULATION_OF_CELL_AGING	-0.346387	-1.09225	0.275862	0.353827	33	28	VASH1,NEK6,ZNF277,PNPT1,PRKDC,ZKSCAN3,TERF2,RSL1D1,TERT,NEK4,FZR1,MARCH5,EEF1E1,BMPR1A,CDK6,NUAK1,SIRT1,HMGA2,ABL1,BCL2L12,PTEN,ING2,LMNA,HMGA1,ARNTL,FOXM1,YPEL3,BCL6
GO_REGULATION_OF_INTERLEUKIN_10_PRODUCTION	-0.363378	-1.09205	0.325581	0.354033	46	22	TNFRSF21,PTGER4,IL23A,PYCARD,PIBF1,CD46,CD83,LGALS9,TLR4,PRKCZ,HLA-DRB1,PDCD1LG2,TUSC2,AGER,CD274,HMGB1,BCL3,TRIB2,HSPD1,TNFRSF9,IDO1,IL20RB
GO_PEPTIDE_CATABOLIC_PROCESS	-0.311584	-1.09179	0.304348	0.354286	25	22	C9orf3,ADAMTS13,CTSH,GGT1,ACE,ACE2,ERAP1,RNPEP,MMP13,LTA4H,RNPEPL1,ERAP2,XPNPEP1,IDE,ENPEP,LOC440434,NPEPPS,TRHDE,TPP1,ECE1,ANPEP,AQPEP
GO_GLYCOSPHINGOLIPID_METABOLIC_PROCESS	-0.293779	-1.09161	0.259259	0.354778	69	54	ARSD,ST6GALNAC2,ARSA,ALDH5A1,ST3GAL2,A4GALT,CREM,GBA,B4GALNT1,GM2A,SMPD1,ST6GALNAC4,ARSB,ARSH,SMPD2,CTSA,ASAH1,CERK,SMPD3,BAX,CLN3,CLN6,UGCG,ARSK,ST8SIA4,ST6GALNAC5,STS,NEU2,GALC,ARSE,GLTPD1,GBA2,PSAP,LARGE,UGT8,SMPD4,SUMF1,HEXA,HEXB,NEU3,GLA,GLB1,ST6GALNAC6,ST6GALNAC3,ST3GAL4,GLTP,ARSJ,ITGB8,NEU1,ST3GAL1,ST3GAL6,ST8SIA1,ST8SIA5,ST3GAL3
GO_REGULATION_OF_CYCLIN_DEPENDENT_PROTEIN_KINASE_ACTIVITY	-0.429785	-1.75946	0	0.355019	97	85	CCND1,STOX1,CCNE2,HERC5,CAMK2N2,PKD2,BLM,GTPBP4,MAPRE3,CCNYL1,CDK5RAP3,HEXIM2,CCND3,MEN1,PKMYT1,INCA1,BCCIP,CCNB3,GTF2H1,DIRAS3,CDC37,CCNL2,HSPA2,HHEX,KAT2B,AKT1,CCNH,CAMK2N1,EGFR,MNAT1,FAM58A,CCNC,CCNT2,CCNT1,TFAP4,CNPPD1,CDKN3,LATS2,ANAPC10,HEXIM1,PRKRIP1,PROX1,CCNL1,FBXO31,PIM1,CDC6,ADAM17,GADD45A,APC,CDKN1B,CCNK,CDK5R2,CDK5RAP1,CDC25C,DAB2IP,PTEN,FBXO7,CUL3,CDC25A,CDK7,SRC,DNAJC3,LATS1,SERTAD…
GO_MESENCHYME_DEVELOPMENT	-0.235419	-1.09134	0.25	0.355254	190	121	BCL2,FGF9,TGFB2,BMP4,NOG,HEYL,FGFR2,SMAD4,SEMA4F,SEMA3E,ENG,PKD2,WNT4,SEMA4A,KITLG,HAS2,SIX2,NRP1,SEMA5A,BMP7,HNRNPAB,SEMA4G,LEF1,SEMA6C,FGF19,STAT1,SEMA6B,SEMA3A,MSX1,WNT2,MEOX1,WNT11,NUP133,LAMA5,CITED2,LOXL3,SNAI2,GSC,EFNB1,WNT10A,ACTA2,SEMA3B,TGFB1,CRELD1,CUL7,EDN1,MAPK1,NRG1,TGFBR3,SEMA3F,SEMA3C,SOX8,FAM123B,MAPK3,SMAD2,TBX2,CTNNB1,SIX1,EXOC4,SEMA6D,SEMA3D,ZEB2,ZFPM2,EDNRA,EDNRB,HEY1,SEMA4D,…
GO_MICROTUBULE_POLYMERIZATION	-0.323309	-1.09111	0.264706	0.35573	27	26	MAP7D3,TPPP,TUBGCP5,TUBG2,CSNK1D,BLOC1S2,CLASP1,TUBGCP6,TUBG1,RANBP9,CLASP2,HDGFRP3,CAV1,TUBGCP2,CENPJ,TUBGCP3,FBXO5,ZNF207,GOLGA2,AKAP9,TPPP3,SLAIN2,TUBGCP4,NDE1,NDEL1,FGF13
GO_POSITIVE_REGULATION_OF_ORGANELLE_ORGANIZATION	-0.206348	-1.09092	0	0.355808	573	473	BCL2,TERF1,P2RX7,NES,IQGAP2,PLD6,ELMOD1,CTGF,ARHGEF10,GPER,DNMT3B,RAD50,KISS1R,GATA3,PAN2,FUZ,ALOX15,KCTD17,CASP8,MAPK15,KATNB1,RUVBL1,SMAD4,ATR,RGS2,LRRC46,HTRA2,KIAA0528,HRK,TP73,TMEM27,TPM1,PYCARD,FHOD1,SMCR7L,ITGAX,WAS,SLX4,PNKP,BIK,RMND1,CCT2,ATPBD4,ATM,HAP1,ABLIM3,DHX36,LPAR1,CTTN,TINF2,WNT4,FAM21C,PLA2G6,TADA2A,NBN,GLS2,BBS4,RAB3GAP2,PIP4K2A,SEMA5A,EGF,RANBP1,MFF,POT1,BRCA1,RTEL1,TRIM27,PP…
GO_REGULATION_OF_ALCOHOL_BIOSYNTHETIC_PROCESS	-0.3335	-1.08919	0.3125	0.358707	45	29	GPER,ERLIN2,CYP27B1,P2RY1,NTSR1,PRKAA1,WNT4,LPCAT1,GFI1,ACSL3,ABCG1,SNAI2,SCAP,IL1B,PTK2B,SREBF1,POR,ERLIN1,BMP2,SEC14L2,SOD1,REST,VDR,DHCR7,NFKB1,SNAI1,AKR1C3,APOE,TNF
GO_REGULATION_OF_CALCIUM_ION_TRANSMEMBRANE_TRANSPORTER_ACTIVITY	0.48272	1.55936	0.0126582	0.359117	70	50	ATP1A2,JPH3,GSTM2,BMP4,CACNA2D1,ANK2,MYO5A,KCNE3,C19orf26,CLIC2,AKAP6,PKD2,HAP1,PLA2G6,EFCAB4B,JPH2,HRC,SRI,SUMO1,PLCG2,TMEM110,CACNB1,CRHR1,STIM2,CACNB3,HSPA2,HTT,CALM1,UBQLN1,GSTO1,GNB5,CALM2,AHNAK,ASPH,SEPN1,FKBP1A,CAMK2D,CALM3,NPPA,FKBP1B,STIM1,NOS1AP,PRKACA,PDE4D,JPH1,FMR1,PDE4B,SLC9A1,ATP1B1,CACNB4
GO_ANTIGEN_RECEPTOR_MEDIATED_SIGNALING_PATHWAY	-0.246054	-1.08855	0.166667	0.359563	195	124	BCL2,TNFRSF21,GATA3,MAP3K7,HLA-DPA1,PIK3CD,WAS,PSMB9,PSMD5,PSMD4,PIK3R2,BTN3A1,UBE2V1,PTPN6,PLCG2,LIME1,PLCG1,HLA-DRA,LAT,UBE2N,PSME3,SPG21,CHUK,PTPRJ,CUL1,MAPK1,BCAR1,TXK,CSK,PSMD12,PSMC2,PSMD13,CACNB3,PSMC3,BAX,PIK3CB,PSMB8,PAK1,LYN,PSMD9,TEC,PLEKHA1,PAK2,PSMD2,PSMA4,PSMA1,PIK3R1,HLA-DRB1,HLA-DPB1,HLA-DQA1,THY1,PRKCQ,RFTN1,PSMB6,UBE2D1,PSMC5,PSME2,BTRC,IKBKB,PSMA3,UBB,SYK,NFATC2,PSMA5,STOML2,PS…
GO_REGULATION_OF_NUCLEOCYTOPLASMIC_TRANSPORT	-0.242459	-1.08815	0.2	0.359651	220	183	IL6,EDAR,BMP4,THRA,RGS19,AXIN2,PARP1,PKIG,SMAD4,TGFB3,ZNF259,C8orf4,IL23A,AKAP6,TLR2,DAB2,HYAL2,PKD2,IL18R1,ZNF268,PPP3CA,APC2,GLI3,FZD1,PPP3CB,SEMA5A,BMP7,EGF,OGG1,JAK2,PKIA,TMEM173,RGS20,BRCA1,MAPK7,SP100,CDK5,TLR3,PIK3R2,HNF4A,RAPGEF3,MX2,DYRK2,CREB3,RBPMS,SULF2,SNAI2,SOX4,SRI,TPR,AKAP1,MAVS,MBTPS1,PBLD,TONSL,IWS1,TCF7L2,RAB23,TMEM110,TP53,TGFB1,AAAS,NOL3,LGALS9,IL1B,SLC9A3R1,FAF1,KHDRBS1,DNAJ…
GO_REGULATION_OF_FIBROBLAST_PROLIFERATION	-0.450483	-1.7963	0	0.35969	81	61	MYC,CTC1,UTS2R,B4GALT7,PRKDC,WNT2,BTC,CDK4,TP53,TGFB1,CDC73,JUN,RNASEH2B,ANXA2,BAX,IFI30,CTNNB1,EGFR,PLA2G1B,PDGFC,WAPAL,MED25,LIG4,PARP10,EMD,GAS6,NF1,E2F1,FOSL2,FNTB,CDK6,ZMIZ1,DACH1,SKI,FN1,CDC6,PDGFA,SIRT6,AGER,GSTP1,PPARG,PML,BMI1,MORC3,DAB2IP,NDUFS4,CCNB1,CREB1,S100A6,FTH1,CCNA2,PDGFB,SPHK1,MED31,PMAIP1,DDR2,CDKN1A,CD74,AQP1,NUPR1,EREG
GO_PLATELET_AGGREGATION	-0.309133	-1.0882	0.407407	0.35975	39	28	ITGB3,ITGA2B,MYL9,FIBP,TYRO3,TLN1,PTPN6,STXBP1,ACTN1,ILK,ACTB,PIK3CB,FERMT3,METAP1,MYL12A,CSRP1,RAP2B,SLC7A11,MYH9,GAS6,HSPB1,ACTG1,STXBP3,FLNA,CLIC1,GNAS,PIK3CG,VCL
GO_REGULATION_OF_CELLULAR_KETONE_METABOLIC_PROCESS	-0.239534	-1.08791	0.214286	0.359916	173	127	GATA3,ERLIN2,ACACB,DGAT2,IRS1,MLXIPL,PSMB9,PDK2,WNT4,SIRT5,PSMD5,ODC1,BRCA1,PPARGC1A,PLA2G4A,PSMD4,FGF19,PIBF1,PDHB,HNF4A,PRKAG2,IRS2,KAT2A,WDR5,MLYCD,DLD,PDK3,ANXA1,DUOXA1,PDHA1,SCAP,NR1H3,PSME3,TYSND1,NQO1,PAX8,PDPR,DLAT,PSMD12,PSMC2,PSMD13,AKT2,CPT1A,PSMC3,PSMB8,KAT2B,SREBF1,PSMD9,AKT1,ATP2B4,FAM48A,PSMD2,PSMA4,PSMA1,CAV1,PSMB6,PSMC5,WDTC1,PSME2,COMT,FGFR4,PSMA3,LONP2,DUOXA2,PRKAA2,PSMA5,MTOR,…
GO_CELLULAR_RESPONSE_TO_UV	-0.248876	-1.08742	0.208333	0.360834	66	62	MYC,XPA,IMPACT,ATR,TP73,TMEM161A,HYAL2,NOC2L,EIF2AK4,XPC,ACTR5,PCNA,RUVBL2,DDB2,EIF2S1,N4BP1,NFATC4,TP53,TP53INP1,MFAP4,HIST3H2A,KDM1A,CRIP1,ERCC4,FBXW7,BAX,POLD1,PPID,PIK3R1,MME,PTN,CHEK1,INO80,NEDD4,HYAL1,DDB1,MDM2,MC1R,USP28,TRIAP1,CASP9,CUL4B,MAPK9,SIRT1,USP47,STK11,YY1,PBK,POLH,BAK1,ATF4,CDC25A,HYAL3,AURKB,EP300,CREBBP,PPP1R15A,ZBTB1,PTPRK,CDKN1A,AQP1,PTGS2
GO_POSITIVE_REGULATION_OF_INTERFERON_GAMMA_PRODUCTION	-0.304795	-1.08725	0.36	0.360908	65	37	IL29,IL12A,HLA-DPA1,IL23A,PYCARD,IL18R1,ZP3,TLR3,RASGRP1,FADD,CD14,LGALS9,IL1B,TXK,TLR4,IFNAR1,EBI3,HLA-DPB1,IL18,CD276,PTPN22,ISL1,HLA-A,HRAS,ABL1,RLTPR,PDE4D,ZFPM1,PDE4B,FZD5,BCL3,RIPK2,TNFSF9,HSPD1,CEBPG,IL27RA,TNF
GO_NEGATIVE_REGULATION_OF_FAT_CELL_DIFFERENTIATION	-0.293303	-1.08718	0.291667	0.361003	41	32	IL6,GPER,MMP11,GATA3,WNT10B,GATA2,ENPP1,JDP2,CCDC85B,TGFB1,ASXL1,ID4,ZFPM2,SORT1,E2F1,BBS12,JAG1,SMAD3,AXIN1,FOXO1,SIRT1,MSX2,TGFB1I1,DDIT3,SIRT2,ZFPM1,WWTR1,ARNTL,TRIB2,INSIG1,TRIB3,TNF
GO_POSITIVE_REGULATION_OF_MESENCHYMAL_CELL_PROLIFERATION	-0.320085	-1.08701	0.272727	0.361078	27	20	MYC,FGF9,FGFR2,CHRD,TGFBR2,STAT1,IRS2,WNT2,CTNNB1,SIX1,PRRX1,LRP5,BMPR1A,VEGFA,PDGFA,FBXW4,MYCN,SOX9,SHOX2,FOXP2
GO_POSITIVE_REGULATION_OF_ENDOTHELIAL_CELL_MIGRATION	-0.264002	-1.08653	0.259259	0.361579	67	52	GPR124,ITGB3,BMP4,GATA3,VEGFC,THBS1,SCARB1,PPAP2B,NRP1,NRP2,SEMA5A,ETS1,AMOT,PLCG1,MET,PDCD6,TGFB1,EDN1,PTK2B,ALOX12,BCAR1,FOXP1,SRPX2,AKT1,PRKCA,PRKD1,ROCK2,SPARC,ITGB1BP1,AMOTL1,BCAS3,STAT5A,RHOB,ANXA3,FGF2,PROX1,BMPR2,CIB1,AAMP,SASH1,VEGFA,HSPB1,PRKD2,HDAC7,MAPK14,GPLD1,PDGFB,ZC3H12A,CCBE1,PTGS2,HDAC9,ANGPT1
GO_POST_EMBRYONIC_DEVELOPMENT	-0.259337	-1.08605	0.25	0.361969	89	69	PYGO1,BCL2,BMP4,GATA3,FGFR2,ALDH5A1,ERCC2,ETNK2,SZT2,STK36,RAB3A,BCL11B,ACO1,SEPP1,ITPR1,ERCC1,MFAP2,ARID5B,SGPL1,CHST11,BAX,SEMA3C,TBCE,MUT,SMAD2,MLL,ACVR2B,IGF2R,PLEKHA1,MYO7A,DSCAM,ATRX,HEG1,MTOR,KDM5B,MYO1E,GIGYF2,CCDC47,PRDM1,TIPARP,PYGO2,PSEN1,VEGFA,GNAQ,TAPT1,BCL2L11,PPP1R13L,KLF4,SERP1,TGFBR1,MORC3,BAK1,CCDC66,EIF2C2,FZD5,INPPL1,MAPK8IP3,RC3H2,CSRNP1,MECP2,IMPAD1,DHCR7,TET2,NR4A2,PLAGL2,F…
GO_EYE_MORPHOGENESIS	-0.250149	-1.08602	0.35	0.361984	136	86	BMP4,CEP290,ZEB1,FJX1,COL5A2,MEIS1,PTPRM,ALDH1A3,TSPAN12,ARL6,FSCN2,TH,AGTPBP1,GLI3,NKD1,BBS4,BMP7,EPHB2,HIPK2,WNT2,RING1,ROM1,EPHA2,IFT122,CDON,TDRD7,GDF11,MFAP2,NAGLU,BAX,SOX8,TBX2,RDH13,CTNNB1,MYO7A,DSCAM,RORB,PTN,THY1,IRX5,HIF1A,LRP5,AQP5,TOPORS,NF1,AHI1,STAT3,PROX1,PHACTR4,PVRL1,COL5A1,JAG1,SKI,STRA6,PRDM1,CALB1,AXIN1,LRP6,VEGFA,RARG,PRKCI,SP3,KDM2B,MFN2,PPP2R3A,PVRL3,BAK1,SHROOM2,MAN2A1,FRS…
GO_MEMBRANE_BUDDING	-0.234484	-1.08562	0.130435	0.362695	114	103	P2RX7,SEC16B,FCHO1,SEC22B,KLHL12,CHMP6,VTA1,VAPA,FAM125A,AREG,CSNK1D,TRAPPC6A,VPS37A,CHMP7,VPS28,SERPINA1,PPP6R3,COL7A1,PIK3C2A,GOSR2,TFG,SCFD1,ANKRD28,RAB1A,CD59,LMAN1,CTSC,PICALM,TRAPPC9,NSF,PREB,TRAPPC4,ANXA2,VPS4B,BET1,USO1,CHMP4A,FCHO2,PPP6C,TRAPPC6B,LRSAM1,TGFA,TRAPPC1,VPS4A,TRAPPC5,CHMP1B,PDCD6IP,CHMP2A,FNBP1L,SEC16A,CTSZ,AP2B1,CNIH,TSG101,TRAPPC2L,EPS15,ATP8A1,CHMP1A,AP2S1,CHMP2B,GOLPH3,R…
GO_RENAL_WATER_HOMEOSTASIS	-0.368737	-1.08555	0.294118	0.362705	34	19	HYAL2,ADCY3,HAS2,RAB11A,CYP4F12,PRKAR2A,PRKAR2B,ADCY7,PRKAR1A,PRKACB,PRKACA,AQP3,WFS1,MYO5B,ADCY9,RAB11FIP2,ADCY6,GNAS,AQP1
GO_HISTONE_PHOSPHORYLATION	-0.320764	-1.08543	0.28125	0.362863	25	23	MAP3K12,ATM,PRKAA1,JAK2,VPRBP,RPS6KA4,PRKCA,RPS6KA5,PKN1,NEK11,CHEK1,PRKAA2,PRKCD,GSG2,VRK1,CDK1,CDK2,HMGA2,CCNB1,BAZ1B,AURKB,AURKC,AURKA
GO_POSITIVE_REGULATION_OF_LIPID_METABOLIC_PROCESS	-0.418119	-1.76254	0	0.363535	128	78	GPAM,DGAT2,IRS1,MLXIPL,SCARB1,CYR61,VAV2,PRKAA1,WNT4,PLA2G6,ZP3,PPARGC1A,PLA2G4A,HNF4A,IRS2,ACSL3,ABCG1,MLYCD,SCP2,ANXA1,TGFB1,NR1H3,PIK3R4,SMPD2,IL1B,PTK2B,SMPD3,AKT2,CPT1A,NSMAF,SPTLC2,ABHD6,SREBF1,LYN,AKT1,POR,MTOR,STOML2,PRKCD,TNFRSF1A,EEF1A2,RAC1,FGF2,LDLRAP1,PTK2,NR1H2,CD81,SPTLC1,MAPK9,PPARG,CDC42,AMBRA1,GNB2L1,ATG14,PNPLA2,SLC45A3,CREB1,SRC,FGFR3,CTDNEP1,PRKCE,GPLD1,NR1D1,PPARA,ABHD5,XBP1…
GO_REGULATION_OF_TRANSLATIONAL_ELONGATION	-0.343529	-1.08467	0.3	0.363861	24	21	IMP3,LARS,YRDC,IARS2,EIF5A2,PRORSD1P,DTD1,VARS,LARS2,GATC,CPEB3,EIF4A3,SRP9,USP16,RPS5,VARS2,EIF5A,IARS,RPS9,CPEB2,AARS
GO_POSITIVE_REGULATION_OF_INTERLEUKIN_2_PRODUCTION	-0.350147	-1.08476	0.314286	0.363867	31	23	RUNX1,VTCN1,MAP3K7,GLMN,TRAF2,CD83,ANXA1,IL1B,CD86,PRKCQ,STAT5B,SPTBN1,CD276,TRAF6,ABL1,RLTPR,PRKD2,PDE4D,MALT1,PDE4B,CARD11,RIPK2,IL1A
GO_RESPONSE_TO_OSMOTIC_STRESS	-0.478606	-1.76218	0	0.364934	63	47	TSC22D2,TH,PKD2,CAPN3,TLR3,HNMT,OXSR1,SORD,MAP7,ICOSLG,PTK2B,LRRC8A,AKT2,ANXA7,BAX,CSDA,HSP90AA1,PKN1,NKX2-1,HIF1A,ATF2,TSPO,SERPINB6,NFAT5,STK39,ITGA2,PLK3,MYLK,RAC1,PDPK1,CAB39,ARHGEF2,MAPK13,SLC2A1,CCL5,MARVELD3,HSP90AB1,SLC12A6,MAP2K7,ERRFI1,DDX3X,RELB,BDKRB2,TSC22D3,AQP1,SLC6A12,TNF
GO_PALLIUM_DEVELOPMENT	-0.246298	-1.0839	0.125	0.365226	153	104	FAT4,C16orf45,LHX6,PTPRS,DCLK2,EFHC1,GART,TH,DISC1,GLI3,BBS4,NRP1,LEF1,SEMA3A,CDK5,ATIC,LAMB1,ATAT1,FBXO45,CCDC85C,CDON,UBA6,ARHGAP11B,DIXDC1,PLCB1,TACC2,EZH1,TRAPPC9,SRGAP2,PLXNA3,BAX,SRD5A1,BBS2,LRP1,MKKS,ATP2B4,CTNNB1,EGFR,LRP8,NF2,NKX2-1,SLIT2,EPHA5,ID4,ZEB2,CDH2,BTBD3,HIF1A,H2AFX,YWHAE,NCOA1,MBOAT7,HNRNPK,OGDH,MDK,NME1,MCPH1,NF1,DLX2,PAFAH1B1,GNG12,ANXA3,RAC1,PROX1,FUT10,CDK6,RAN,CEP120,KIF1…
GO_ENDOCRINE_SYSTEM_DEVELOPMENT	-0.279332	-1.08374	0.125	0.365573	123	75	IL6,SLC6A3,BMP4,ONECUT2,GATA3,NOG,THRA,PBX1,GIPR,GATA2,WNT4,GLI2,ETS1,WNT11,CITED2,SOX4,MEN1,ANXA1,ARID5B,MAPK1,PAX8,KDM1A,HHEX,SRD5A1,SOX2,MAPK3,AKT1,GATA6,SIX1,SIDT2,NKX2-1,RFX3,TSPO,DUOX2,ALDH1A2,CDH1,MDK,NF1,BMP2,BMPR1A,ISL1,INSR,CDK6,SMAD3,RAF1,PDPK1,STRA6,FOXO1,HOXA3,CLU,TGFBR1,IL6R,BRAF,HNF1B,BAK1,MAP2K2,RBPJ,MNX1,FSTL3,CREB1,GLI1,CDKN1C,HOXA5,TBX19,PITX1,NKX6-1,SRF,PDX1,MAP2K1,EIF2AK3,HES…
GO_REGULATION_OF_MITOCHONDRIAL_OUTER_MEMBRANE_PERMEABILIZATION_INVOLVED_IN_APOPTOTIC_SIGNALING_PATHWAY	-0.309753	-1.08368	0.277778	0.365715	43	39	BCL2,CASP8,TP73,C2orf18,ZNF205,PPP3CC,TP53,MUL1,TFDP1,YWHAB,YWHAZ,ACAA2,BAX,TMEM102,DYNLL2,YWHAQ,YWHAH,DYNLL1,TP53BP2,SIVA1,YWHAE,E2F1,NMT1,BMF,YWHAG,ATPIF1,GSK3B,BID,BCL2L11,BAK1,PPP1R13B,SFN,PPP3R1,SLC25A5,GSK3A,BAD,PMAIP1,HSPA1A,BBC3
GO_HORMONE_METABOLIC_PROCESS	-0.253241	-1.08359	0.136364	0.365857	164	91	PLB1,STARD5,BCMO1,SULT1A1,DUOX1,DHRS2,HSD17B8,CRYM,CYP11A1,DGAT2,ALDH1A3,SCARB1,WNT4,ERO1LB,CACNA1H,PPARGC1A,HSD17B1,SCG5,HSD17B11,ACE,HSD17B3,SCPEP1,SCP2,CYP26A1,ACE2,HFE,SDR16C5,RDH5,CRABP1,IL1B,HSD17B4,SGPL1,BCO2,DGAT1,HSD17B6,CGB,SRD5A1,HSD17B14,RDH14,DHRS3,RDH13,IDE,ALDH1A1,PLEKHA1,PCSK7,PNPLA4,MME,PCSK2,ENPEP,STAT5B,CTSZ,FDX1,COMT,FDXR,FDX1L,RDH10,SRD5A3,DUOX2,ALDH1A2,CRABP2,DHRS4,ALDH9A1,P…
GO_FORMATION_OF_PRIMARY_GERM_LAYER	-0.265364	-1.08284	0.25	0.367023	110	81	ITGB3,DKK1,BMP4,NOG,NANOG,DUSP4,FGFR2,CHRD,ITGA7,KDM6A,SIX2,BMP7,INHBA,TBX6,LEF1,MMP15,LAMB1,WNT11,DUSP2,RTF1,ITGB4,LEO1,EPHA2,COL7A1,HSBP1,CDC73,LAMA3,CTR9,ELF5,WLS,SMAD1,EYA2,SOX2,SMAD2,CTNNB1,GATA6,GPI,EXOC4,NF2,EXT2,ITGAV,ITGB2,ITGB1,WNT3,ITGA2,ITGA3,BMPR1A,BMPR2,COL6A1,PRKAR1A,SMAD3,AXIN1,PRKACA,FN1,ETS2,ITGB5,KDM6B,POFUT2,KIF16B,KLF4,HMGA2,HNF1B,TRIM15,POU5F1,EYA1,MMP14,ACVR1,TWSG1,PAF1,COL…
GO_RESPONSE_TO_ANTIBIOTIC	-0.307776	-1.08229	0.347826	0.367945	47	39	IL6,UROS,CASP8,HMBS,CIITA,HYAL2,JAK2,PLA2G4A,PLA2G4F,ETS1,RSRC1,TP53,ID1,IL1B,CRIP1,ENDOG,RAB10,HSP90AA1,ZC3H8,SKIL,ABP1,HYAL1,MDM2,CASP9,UQCRFS1,JAK1,CYB5R4,SOD1,CDKN1B,PPP2CB,HYAL3,CASP3,EP300,SLC9A1,HSPA5,PPP1R15A,AOC3,SLC1A3,CCL2
GO_RESPONSE_TO_RADIATION	-0.219207	-1.08188	0.285714	0.368534	413	303	ATP1A2,BCL2,MYC,CCND1,IVL,IL12A,SLC24A1,SCARA3,DNMT3B,GTF2H2,GATA3,RAD51D,TNFRSF11A,FAM175A,XPA,IMPACT,THBD,NPHP1,NDRG4,DTL,ID2,ATR,CTNS,SYNGAP1,PLEKHB1,MGMT,BRSK1,TP73,TMEM161A,RAD51B,SOCS3,ERCC2,FECH,BEST1,TIPIN,IL1R1,PNKP,HYAL2,TH,BLM,HUS1,NOC2L,ATM,PRKAA1,EIF2AK4,XRRA1,GTF2H5,MSH2,DNMT3A,HOXA1,RBM4B,OGG1,BRCA1,ALAD,FKBPL,XPC,PRKDC,CDK5,AEN,DNMT1,SAG,ACTR5,EGR1,PCNA,RAD9A,CCDC111,RUVBL2,BRE,ZR…
GO_POSITIVE_REGULATION_OF_CELL_DEVELOPMENT	-0.212859	-1.0804	0.111111	0.370981	472	324	BCL2,PDE3A,PPP1R9A,IL6,NDNF,TLE6,EPHA4,GPER,TGFB2,ADAMTS1,DNMT3B,BMP4,ZEB1,HEYL,DPYSL3,AMIGO1,SMARCD3,RIMS1,IMPACT,AXIN2,FIG4,KATNB1,EPHA3,NDRG4,ID2,EEF2K,SMAD4,GLIPR2,ANKRD1,TGFB3,VEGFC,ENC1,TP73,GATA2,ADRA2B,FBXW8,AKAP6,PALM,COL1A1,DAB2,RND2,GPRC5B,DISC1,HAP1,LPAR1,FZD3,MEGF8,MARCKS,TGFBR2,GLI3,GLI2,HAS2,CYB5D2,NRP1,SEMA5A,BMP7,BCL11A,RRN3,OBSL1,MAP1B,EPHB2,LEF1,INPP5E,TRIOBP,SEMA3A,ARHGDIA,GDP…
GO_MITOTIC_CYTOKINESIS	-0.29573	-1.08053	0.333333	0.371006	31	28	MYH10,GTPBP8,BBS4,USP8,CNTROB,CUL7,RASA1,SPAST,SPTBN1,BIN3,STAMBP,CKAP2,STMN1,RHOA,SNX33,NUSAP1,MITD1,KIF23,CEP55,KIF20A,APC,RACGAP1,KIF4A,SNX18,CHMP4B,ANLN,SNX9,PLK1
GO_POSITIVE_REGULATION_OF_PROTEASOMAL_PROTEIN_CATABOLIC_PROCESS	-0.381479	-1.75543	0	0.371035	98	92	PLK2,RNF144A,RNF125,NKD2,DAB2,OSBPL7,STUB1,NUB1,CHFR,CSNK1D,SUMO1,RNF19A,ARIH1,RAB1A,SMC5,PSMC2,FBXW7,PSMC3,USP5,RNF138,TAF1,AKT1,BBS7,RCHY1,FBXO22,PARK2,UBQLN1,LRRK2,SOCS4,CAV1,PSMC5,DVL1,ANKIB1,SUMO2,FBXO5,RNF14,HSPBP1,ANAPC10,BCAP31,RB1,PSMC1,PLK3,MDM2,NSMCE2,PIAS1,PSMC4,KEAP1,SMAD7,RFWD2,GCLC,NFE2L2,GOLGA2,CSNK1E,DDRGK1,GSK3B,PSEN1,CSNK1A1,RNF144B,UBE2V2,PSMC6,ARIH2,UBQLN2,ZFAND2A,CLU,GNB2L1,…
GO_BICELLULAR_TIGHT_JUNCTION_ASSEMBLY	-0.291808	-1.07953	0.25	0.372601	32	29	PARD6G,PARD6A,CLDN1,CLDN3,MICALL2,WNT11,MTDH,MPP7,RAB13,ARL2,DLG1,ITGB1,ACTN4,PARD3,TBCD,ECT2,CRB3,MARVELD2,PARD6B,PRKCI,GRHL2,APC,MPP5,MARVELD3,F11R,INADL,STRN,OCLN,SRF
GO_DORSAL_VENTRAL_PATTERN_FORMATION	0.470167	1.55459	0.0246914	0.37544	91	53	BMP4,NOG,DYNC2H1,IFT172,SP8,C6orf170,RGS19,AXIN2,LRP4,INTU,CHRD,DISP1,WDR19,DUSP6,TCTN1,GLI3,GLI2,TTC21B,EGF,RGS20,IFT52,CXXC4,BMPR1B,SMAD6,GSC,IFT122,EDN1,SUFU,SMAD2,CTNNB1,ARL13B,NKX2-1,LMX1B,OVOL2,LRP5,PTCH1,MDFI,WNT3,FKBP8,BMPR1A,SENP2,DLL4,FBXL15,AIDA,AXIN1,LRP6,PSEN1,TULP3,LRP5L,GLI1,FZD5,NKX6-1,FOXA1
GO_TISSUE_REGENERATION	-0.315918	-1.07762	0.34375	0.375767	52	32	SOX15,GJA1,WNT10B,ENO3,PLAU,ANXA1,TXK,SOX2,NOTCH2,TEC,PRKCQ,BIN3,SEPN1,LARGE,BCL9,GSN,ADAM15,KLK6,GPX1,MTPN,PTPN12,NINJ2,EZH2,CCNB1,MAPK14,NOV,FZD7,NOTCH1,CFLAR,MUSTN1,NINJ1,IFRD1
GO_NEGATIVE_REGULATION_OF_LYMPHOCYTE_APOPTOTIC_PROCESS	-0.386241	-1.07716	0.323529	0.376554	27	18	BMP4,GPAM,ADA,DOCK8,NOC2L,IRS2,FADD,FOXP1,PRKCQ,HIF1A,HSH2D,BCL10,CCL5,AURKB,IDO1,TSC22D3,CD74,BCL6
GO_INOSITOL_LIPID_MEDIATED_SIGNALING	-0.244081	-1.07705	0.3125	0.376805	124	85	FGF20,FGF9,TNRC6B,GATA3,FGFR2,EZR,PIK3CD,IRS1,FGF3,KITLG,EGF,ZP3,PIK3C3,FGF19,EXOC1,PIK3R2,IRS2,ERBB2,NRG2,LTK,BTC,TYRO3,PIK3C2B,MLST8,MOV10,PIK3C2A,MAPKAP1,EDN1,EIF2C1,NRG1,NCS1,PIK3CB,PI4KA,CD86,C1QBP,PI4KAP1,AKT1,PLEKHA1,TNRC6A,EGFR,TNRC6C,PIK3R1,FGF5,FGFR4,OGT,MTOR,RICTOR,INPP5F,RPS6KB1,NF1,HBEGF,GAB2,PIK3CA,NRG4,FGF2,GSN,RHOA,PLD2,PI4KAP2,IGF1R,PDPK1,PTPN11,PDGFA,CSF1R,EIF2C3,FGF17,PIK3C2G,P…
GO_REGULATION_OF_MYELOID_LEUKOCYTE_DIFFERENTIATION	-0.251204	-1.07657	0.272727	0.377002	108	72	MYC,CAMK4,RUNX1,LILRB3,CASP8,ID2,CCR1,MITF,IL23A,GATA2,PPARGC1B,MAFB,KITLG,CTNNBIP1,INHBA,NDFIP1,LEF1,TLR3,KLF10,RASSF2,INHA,FADD,CUL4A,ACIN1,CA2,JUN,TLR4,UBASH3B,FOXP1,LYN,CTNNB1,PRKCA,ZNF675,PIK3R1,SIGLEC15,MLL5,IRF7,OGT,FOS,ESRRA,MTOR,SLC9B2,NME1,RB1,NF1,RIPK1,TRAF6,TMEM64,HAX1,ZBTB46,LIF,PRDM16,ATP6AP1,CSF1R,PTPN2,ZBTB7A,TRIB1,CCL5,CEBPB,ZFPM1,RARA,TJP2,FSTL3,CREB1,TESC,BGLAP,TOB2,TFE3,GNAS,C…
GO_REGULATION_OF_CELL_MATRIX_ADHESION	-0.261729	-1.07672	0.285714	0.377075	90	67	BCL2,ONECUT2,EPHA3,SEMA3E,VEGFC,THBS1,DISC1,WNT4,PLAU,PHLDB2,CLASP1,UTRN,ILK,EPHA1,PTPRJ,PTK2B,RASA1,PIK3CB,MACF1,SLK,CLASP2,DAPK3,EFNA5,PRKCZ,PIK3R1,NF2,MINK1,ROCK2,PPM1F,ITGB1BP1,BCAS3,NF1,CORO1C,WDPCP,DDR1,RAC1,EPB49,ADAM15,EMP2,CDK6,RCC2,CIB1,PTK2,SMAD3,GSK3B,VEGFA,LIMS1,ROCK1,TSC1,FMN1,S100A10,CASK,RHOD,PTEN,SDC4,SRC,LDB1,MMP14,PLEKHA2,EPB41L5,SLC9A1,SERPINE1,NINJ1,DLC1,ACER2,BCL6,CSF1
GO_REGULATION_OF_NUCLEOTIDE_METABOLIC_PROCESS	-0.251275	-1.0766	0.190476	0.377188	211	107	AKAP12,P2RX7,GPER,FZD2,ENTPD5,PTGER4,ME2,GIPR,THBS1,NOS3,GPR161,AKAP6,PALM,MLXIPL,PKD2,LPAR1,APLP1,PRKAA1,ADCY3,LTB4R2,P2RY11,HDAC4,PPARGC1A,MAPK7,PRKAG1,GUCY1A3,ATP7A,PRKAG2,RAPGEF3,DNAJC15,ECD,GNAL,PTHLH,PDE5A,EDN1,DNM1L,PTK2B,GNAI3,CRHR1,CAP1,TBL1XR1,GNAI2,CALM1,TIMP2,SLC25A23,EGLN1,PRKCA,GPR65,EDNRA,EDNRB,CALM2,HIF1A,ACTN3,OGT,TSPO,CXCL10,GADD45GIP1,PRKAA2,BPGM,CALM3,NF1,MC1R,PPIF,PDE2A,STAT3…
GO_REGULATION_OF_SKELETAL_MUSCLE_TISSUE_DEVELOPMENT	-0.336051	-1.07631	0.371429	0.377506	50	31	BCL2,DKK1,WNT10B,MTM1,PRKAA1,CAPN3,NLN,HDAC4,CDON,DDX17,TGFB1,CSDA,USP2,FBXO22,CTNNB1,FLOT1,SIX1,GPC1,ACTN3,RPS6KB1,USP19,DDX5,NR1D2,HMGCR,CYP26B1,ARNTL,ADRB2,SIX4,TSC22D3,SHOX2,HDAC9
GO_RESPONSE_TO_PH	-0.346319	-1.07509	0.368421	0.379391	42	21	TTPA,GJA1,IMPACT,GJA3,GBA,ARSB,CA2,PAM,CLCN7,CTSS,STS,GPR65,HYAL1,RAB11B,LGMN,GNA11,SRC,GPLD1,SLC9A1,RAB11FIP5,PCK1
GO_REGULATION_OF_CELLULAR_COMPONENT_SIZE	-0.194058	-1.07435	0.5	0.380662	337	254	PPP1R9A,P2RX7,IQGAP2,SPTB,PEX11G,SPTBN5,SPG20,TMOD2,ALOX15,ADD2,FHOD3,SEMA4F,SEMA3E,EZR,PYCARD,WDR36,DEPTOR,PLEKHH2,WAS,C15orf38,RND2,DISC1,VILL,VAV2,CTTN,CORO1A,FAM21C,MEGF8,SEMA4A,BBS4,ARFGEF1,NRP1,SEMA5A,RAP1GAP2,TMSB4Y,XK,BCL11A,MAP1B,TRIM27,TMOD4,EPS8,SEMA4G,SEMA6C,TRIOBP,C15orf62,DPYSL2,SEMA6B,SEMA3A,CDK5,WIPF1,RAB11A,SNF8,RAPGEF3,ANAPC2,PFN2,TMOD1,CDC42EP5,MLST8,CFL2,CLNS1A,AMOT,ARF6,SLC12…
GO_MODULATION_OF_TRANSCRIPTION_IN_OTHER_ORGANISM_INVOLVED_IN_SYMBIOTIC_INTERACTION	-0.359246	-1.07427	0.34375	0.38074	22	17	LEF1,JUN,TAF11,SMARCA4,HDAC1,TFAP4,SP1,TARDBP,SMARCB1,SNW1,CHD1,INPP5K,ZNF639,REST,HMGA2,CCL5,EP300
GO_ARTERY_MORPHOGENESIS	-0.300388	-1.07413	0.32	0.381022	51	39	HPGD,BMP4,PTGER4,ENG,PKD2,NPRL3,HOXA1,NRP1,WNT11,SOX4,LRP1,TBX2,SIX1,GJA5,PRRX1,HEY1,CHD7,NF1,MYLK,PROX1,SEC24B,SMAD7,ZMIZ1,DLL4,JAG1,STRA6,PRDM1,VEGFA,TGFBR1,NOTCH3,RBPJ,EYA1,HEY2,SRF,NOTCH1,HES1,FOXC1,APOE,PDGFRB
GO_NEGATIVE_REGULATION_OF_LEUKOCYTE_PROLIFERATION	-0.298132	-1.07406	0.25	0.381116	69	38	TNFRSF21,BMP4,ATM,NDFIP1,C10orf54,GLMN,KIAA0922,TNFRSF14,ERBB2,PTPN6,FOXJ1,MAD1L1,TGFB1,PDE5A,LGALS9,LYN,PKN1,HLA-DRB1,PDCD1LG2,CD276,DLG1,BTN2A2,MARCH7,PAWR,PRKAR1A,ITCH,PRDM1,GSTP1,CEBPB,PELI1,CD274,CASP3,RC3H1,TNFAIP3,IDO1,IL20RB,GAL,PRNP
GO_NEGATIVE_REGULATION_OF_CELL_CYCLE	-0.218035	-1.07391	0.125	0.381352	433	379	BCL2,MAP2K6,MYC,TERF1,CCND1,HPGD,IL12A,FAP,VASH1,GPER,TGFB2,MDM1,BMP4,GATA3,CGREF1,PLK2,HORMAD1,HTRA2,THBS1,WNT10B,TP73,KLLN,HMGN5,ANGEL2,TIPIN,GAS2,MLXIPL,CLSPN,PKD2,BLM,HUS1,RPA2,CTDSPL,ATM,NME6,RBL2,ZNF268,ZBTB49,PRKAA1,SLFN11,FZD3,ING4,EIF2AK4,NBN,FANCI,NAE1,MAPK12,TRIM35,MSH2,BMP7,INHBA,CRADD,BRCA1,CDC123,PNPT1,MDM4,TMEM67,PRKAG1,ETS1,XPC,CNOT10,GPR132,CDK5RAP3,PRKDC,CDK5,HEXIM2,BRD7,CDC14A,…
GO__DE_NOVO_PROTEIN_FOLDING	-0.358882	-1.07349	0.342105	0.381822	19	19	ENTPD5,CCT2,CHCHD4,UGGT1,DNAJC2,HSPE1,TOR1B,TOR1A,FKBP1A,FKBP1B,ERO1L,SEP15,HSPA14,DNAJB1,HSPH1,HSPA8,TOR2A,HSPD1,CD74
GO_PROTEIN_STABILIZATION	-0.238877	-1.07315	0.333333	0.381978	131	116	ANK2,AAK1,LEPRE1,WNT10B,CCT2,GTPBP4,PPAP2B,TELO2,NAA15,PPARGC1A,MDM4,ATP1B2,FKBPL,TMEM88,TAF9B,USP33,MSX1,ZSWIM7,PFN2,VHL,SOX4,IFT46,SUMO1,RASSF2,COG7,FLOT2,STX12,USP13,PIN1,STXBP1,TAF9,CCT7,TSPAN1,CRTAP,MUL1,CCT5,CCT6A,PHB,CDC37L1,STXBP4,CDC37,DNAJA3,FBXW7,PEX19,WIZ,CCT8,NLK,CCT4,CCT3,IFI30,CHEK2,USP2,HSP90AA1,PARK2,PHB2,PIK3R1,ZBED3,LAMP1,DVL1,DNLZ,PEX6,HIST1H1B,CALR,SYVN1,PDCD10,PRKCD,NAA16,US…
GO_POSITIVE_REGULATION_OF_AXONOGENESIS	-0.282981	-1.07317	0.285714	0.382166	69	55	AMIGO1,RND2,DISC1,MEGF8,NRP1,SEMA5A,BCL11A,MAP1B,ARHGDIA,RAB11A,PLXNB3,ANAPC2,TIAM1,ILK,KIAA1598,NRG1,STK25,NGFR,MACF1,PLXNB2,EFNA5,SLIT2,DSCAM,MAPT,ZEB2,SEMA4D,TWF2,RUFY3,SKIL,PLXNB1,CRABP2,WNT3,PAFAH1B1,BMPR2,RHOA,TNFRSF12A,NTN1,GSK3B,ADNP,VEGFA,FN1,STK11,IST1,BRAF,LIMK1,SEMA7A,MAP2K2,EP300,GOLGA4,SRF,NDEL1,MAP2K1,L1CAM,SHOX2,ROBO1
GO_POSITIVE_REGULATION_OF_MAP_KINASE_ACTIVITY	-0.232087	-1.07258	0.307692	0.382181	207	145	CSPG4,MAP2K6,P2RX7,DUSP19,EPHA4,CD40,C5,TNFRSF11A,MAP4K1,MAP3K7,TGFB3,THBS1,TP73,NOD1,MAP4K2,ADRA2B,DUSP6,MST1R,LPAR1,FZD4,PRKAA1,MAP3K6,KITLG,EGF,MAPK11,DBNL,DUSP9,FZD8,ERBB2,PTPLAD1,MAP4K5,TIAM1,RASGRP1,TRAF2,ILK,TGFB1,PDE5A,MUL1,PDE6G,EDN1,MAP2K5,IL1B,PTK2B,MAPK1,MAPKAPK3,CSK,ERCC6,TLR4,PIK3CB,PLCE1,MAPK3,PAK1,MAP3K5,DVL2,TGFA,TAOK3,EGFR,PKN1,PLA2G1B,MDFIC,ZEB2,ADRA2C,GHR,LRRK2,MUC20,PDGFC,KRA…
GO_POSITIVE_REGULATION_OF_LEUKOCYTE_MEDIATED_IMMUNITY	-0.263636	-1.07278	0.296296	0.382197	85	53	CD226,P2RX7,IL12A,GATA3,CD40,UNG,MAP3K7,IL23A,STX7,TNFSF13,IL4R,ZP3,CADM1,RASGRP1,FADD,TRAF2,SNX4,TGFB1,EXOSC3,IL1B,STAT6,VAMP7,MSH6,PRKCZ,PAXIP1,STX4,STAT5B,C3,LAMP1,PVR,SYK,GAB2,TRAF6,ADORA2B,HPX,HLA-A,B2M,VAMP8,WHSC1,LAG3,MALT1,PVRL2,CLCF1,F2RL1,FZD5,AP1G1,RSAD2,HSPD1,HLA-E,ZBTB1,HLA-B,CCL2,TNF
GO_EPITHELIAL_CELL_DEVELOPMENT	-0.238026	-1.07327	0.333333	0.382261	186	137	SLITRK6,VIM,BMP4,PTPRS,ONECUT2,GATA3,GJA1,EZR,PDZD7,STC1,ENG,IFT74,TFCP2L1,ARHGEF26,WNT4,SIX2,WNT7B,CLDN3,TMC1,RAPGEF3,BCL11B,TMOD1,RAPGEF2,TJP1,STRC,TYMS,VEZF1,EPHA2,ACTA2,SDC1,FOXJ1,MET,RAB1A,ID1,SIPA1L3,HSD17B4,SLC9A3R1,PALLD,PAX8,SLC4A5,RAB25,SOX8,SCRIB,ARID4B,CTNNB1,RAB13,B4GALT1,MYO7A,RAP2B,SIDT2,NKX3-2,ROS1,MAGI2,AGPAT6,ATRX,HEG1,C1orf172,RFX3,RAP1B,GSTM3,HIF1A,CCM2,PODXL,LAMB2,RDX,RILPL1,…
GO_NUCLEAR_TRANSCRIBED_MRNA_POLY_A_TAIL_SHORTENING	-0.329204	-1.07281	0.34375	0.382369	25	24	PAN2,MLH1,CNOT10,PARN,CNOT8,CNOT2,EIF4G1,C2orf29,EIF4A3,PAIP1,CNOT7,PAN3,PABPC1,CNOT4,EIF4A1,EIF4A2,EIF4E,CNOT6,CNOT1,CNOT3,TNKS1BP1,CNOT6L,EIF4B,ZFP36
GO_MITOTIC_CELL_CYCLE_CHECKPOINT	-0.249012	-1.07231	0.3125	0.382712	139	128	TERF1,CCND1,PLK2,TP73,TIPIN,CLSPN,BLM,HUS1,RPA2,ATM,RBL2,NBN,FANCI,NAE1,MSH2,CRADD,MDM4,XPC,CNOT10,CDK5RAP3,PRKDC,CHFR,USP17L2,PCNA,RAD9A,PPP2R5C,TFDP2,SOX4,MUC1,TPR,KNTC1,PIDD,CNOT8,MRE11A,MAD1L1,TP53,TGFB1,RAD17,TFDP1,ZWINT,BAX,BCL2L1,MAD2L1,INTS3,ZNF830,CHEK2,ZW10,PRMT1,TAOK3,CARM1,RFWD3,NEK11,SETMAR,CENPJ,MDC1,KLHL22,CNOT2,DLG1,TOP2B,ATF2,C2orf29,PSMG2,UBB,PCBP4,RPS27A,RB1,CNOT7,ZNF207,RPS6,E…
GO_CELL_MATURATION	-0.248546	-1.07218	0.15	0.3829	131	84	PDE3A,PLD6,LHX6,AXL,GATA3,GJA1,RUNX2,PCSK4,ID2,CATSPER3,GATA2,ERCC2,TFCP2L1,C19orf80,L3MBTL3,KIAA0196,PABPC1L,TRIP13,SLC26A6,CATSPERB,ACRBP,POU2F2,CLN5,TYMS,DLD,GLDN,ANKS1A,SCARF1,BRCA2,GDF11,REC8,PTK2B,RPS6KA2,MAEA,SOX8,IL15,PICK1,G6PD,CTNNB1,BHLHA15,MTCH1,FAM20C,AGRN,AGPAT6,SCLT1,RFX3,IRX5,LGI4,HIF1A,FBXO5,RB1,TUSC2,KLF2,APP,EPAS1,ABHD2,CDC25B,PRKACA,VEGFA,GNAQ,PPARG,TMEM79,CCNB1,DMC1,CBFB,CDKN…
GO_REGULATION_OF_ENDOTHELIAL_CELL_MIGRATION	-0.236678	-1.07188	0.25	0.383055	114	84	GPR124,ITGB3,VASH1,BMP4,GATA3,PTPRM,VEGFC,THBS1,STC1,SCARB1,PPAP2B,SEMA4A,MMRN2,NRP1,NRP2,SEMA5A,ETS1,SP100,SYNJ2BP,AMOT,EPHA2,PLCG1,MET,PDCD6,TGFB1,EDN1,MAP2K5,PTK2B,ALOX12,BCAR1,FOXP1,SRPX2,AKT1,CSNK2B,CCDC23,PRKCA,SLIT2,PRKD1,ROCK2,SPARC,ITGB1BP1,AMOTL1,BCAS3,PDCD10,STAT5A,RHOB,NF1,ANXA3,FGF2,PROX1,PRCP,EMP2,BMPR2,RHOA,CIB1,DLL4,PTK2,AAMP,PDPK1,SASH1,VEGFA,HSPB1,KLF4,AGER,SH3BGRL3,PRKD2,STARD1…
GO_REGULATION_OF_ORGAN_FORMATION	-0.361964	-1.07127	0.363636	0.383991	32	18	DKK1,BMP4,BMP7,WNT2,CITED2,SULF1,CTNNB1,SIX1,BMP2,ISL1,GNG5,FRS2,POU5F1,EYA1,WNT2B,NOTCH1,HES1,HOXC11
GO_POSITIVE_REGULATION_OF_DEPHOSPHORYLATION	-0.322287	-1.07081	0.4	0.384692	47	36	AKAP6,RIPK3,PPARGC1B,JAK2,GBA,PIN1,SMPD1,TGFB1,PPP1R12A,CALM1,SYMPK,MAGI2,CALM2,PPP2R5A,PPP1R7,IGBP1,ITGA1,NPNT,PRKCD,NELF,CALM3,SPPL3,ITGA2,PAWR,BMP2,ADORA1,PPP2R4,SMAD3,CDCA2,VRK3,PINK1,ANKLE2,GPLD1,PPP1R15A,DLC1,PDGFRB
GO_CYTOPLASMIC_SEQUESTERING_OF_PROTEIN	-0.294949	-1.07018	0.333333	0.3858	40	39	THRA,GRIK5,DZIP1,PKD2,CREB3,PDIA2,SRI,TONSL,KDELR3,FAF1,YWHAB,GPAA1,CCDC22,GOPC,SUFU,AKT1,OS9,TSPO,PDIA3,MDFI,KDELR2,KEAP1,NFKBIL1,NFKBIE,GET4,HK1,KDELR1,MXI1,G3BP2,FLNA,LATS1,PINK1,ANKRD13C,HK2,PSMD10,NFKBIB,PKD1,HSPA5,NFKBIA
GO_REGULATION_OF_CHOLESTEROL_EFFLUX	-0.361017	-1.0695	0.366667	0.386952	20	16	EGF,ABCA7,PLA2G10,ABCG1,NR1H3,LRP1,LAMTOR1,PTCH1,ABCA12,NR1H2,PLTP,SIRT1,SREBF2,ABCA1,NFKBIA,APOE
GO_CELLULAR_RESPONSE_TO_AMINO_ACID_STIMULUS	-0.287415	-1.06876	0.291667	0.388105	53	37	ZEB1,COL5A2,COL1A1,DNMT3A,DNMT1,HNRNPD,RAPGEF3,SH3BP4,UBR2,RRAGA,UBR1,SLC38A9,BCL2L1,LAMTOR2,LAMTOR1,CAPN2,EGFR,RRAGD,COL1A2,CYBA,PDGFC,RRAGB,CPEB3,HNRNPK,NELF,RPTOR,FAS,LAMTOR3,COL6A1,ASS1,RRAGC,CCL5,CEBPB,IPO5,XBP1,CPEB4,TNF
GO_POSITIVE_REGULATION_OF_EPITHELIAL_CELL_PROLIFERATION	-0.236505	-1.06828	0.235294	0.388566	154	104	MYC,ITGB3,CCND1,IL6,FGF9,BMP4,NOG,DLX5,STOX1,PGF,FGFR2,VEGFC,EGFL7,HAS2,NRP1,NRP2,SEMA5A,TGM1,AGGF1,TNFSF12,PLXNB3,WNT2,LAMB1,ERBB2,PDCL3,THBS4,HTRA1,PDCD6,ZNF304,TGFB1,ID1,JUN,MAP2K5,SRSF6,STXBP4,WDR48,CDH3,GLUL,CAV2,AKT1,TGFA,CTNNB1,B4GALT1,PRKCA,SCN5A,EGFR,DLX6,PTN,PRKD1,CAV1,CYBA,EGR3,HIF1A,VEGFB,F3,MTOR,RICTOR,KDM5B,NME1,HYAL1,STAT5A,NF1,RREB1,RPTOR,BMP2,FGF2,PROX1,BMPR1A,ZNF703,OSR1,BMPR2,L…
GO_POSITIVE_REGULATION_OF_PROTEIN_POLYMERIZATION	-0.257624	-1.06834	0.217391	0.388648	89	72	TERF1,IQGAP2,ALOX15,RGS2,PYCARD,CTTN,FAM21C,TPPP,TRIM27,C15orf62,TUBGCP5,PFN2,CDC42EP5,MLST8,CLASP1,TUBGCP6,ARF6,SPIRE2,LRRC16A,ARPC5,PTK2B,ARPC1B,BAIAP2L2,ACTR3B,VIL1,MAPT,CAV1,TUBGCP2,BAG4,TUBGCP3,ARL2,ARPC3,DLG1,ARPC1A,ARPC5L,BAIAP2,MTOR,FER,RICTOR,ACTR2,PFN1,NCK1,ACTR3,WASH3P,ARPC4,KIRREL,RAC1,GSN,NPHS1,CLIP1,CDC42EP3,WASH1,RPS3,BAIAP2L1,FMN1,ARPC2,SLAIN2,RLTPR,CDKN1B,GRB2,PINK1,PRKCE,TUBGCP4…
GO_POSITIVE_REGULATION_OF_MULTICELLULAR_ORGANISMAL_METABOLIC_PROCESS	-0.419654	-1.06639	0.413793	0.391443	23	15	F2R,CTGF,BMP4,TGFB3,WNT4,HDAC2,TGFB1,ITGA2,PRDX5,CBX8,EP300,SERPINB7,UCN,PDGFRB,CCL2
GO_CELLULAR_RESPONSE_TO_NUTRIENT	-0.328505	-1.06604	0.333333	0.392143	39	30	ADAMTS1,BRIP1,COL1A1,PDK2,FZD1,PRDM4,ATP2B1,IL15,PTN,CYP24A1,NCOA1,ITGB1,GAS6,CHMP1A,MDM2,CCNE1,PAWR,PIM1,USF2,PPARG,HMOX1,CCL5,VDR,CDKN2B,USF1,XBP1,SRF,BGLAP,TNC,FOXA2
GO_L_AMINO_ACID_TRANSPORT	-0.319351	-1.06602	0.333333	0.392159	58	32	SLC7A2,SLC1A1,SLC36A4,SLC25A15,CTNS,SLC25A12,NTSR1,SLC43A2,SLC43A1,SLC7A6,SLC25A13,PRAF2,SLC17A7,SLC7A11,SLC38A7,SERINC1,SERINC2,SLC36A1,SLC7A7,SERINC3,PSEN1,SLC25A22,CLN8,PQLC2,SLC38A1,SERINC5,ARL6IP5,SLC7A1,SLC1A4,SLC7A5,SLC1A3,SLC6A9
GO_REGULATION_OF_GLIAL_CELL_PROLIFERATION	-0.610898	-1.74949	0	0.392389	21	16	PRKCH,UFL1,LYN,DICER1,PTN,TSPO,MTOR,SKI,CERS2,PRKCI,RNF10,CREB1,PLAG1,NOTCH1,ETV5,HES1
GO_DNA_DEPENDENT_DNA_REPLICATION_MAINTENANCE_OF_FIDELITY	0.571558	1.55004	0.0483871	0.39261	24	22	TIPIN,BLM,STRA13,RTEL1,SMARCAL1,THOC1,PCNA,CCDC111,ZRANB3,WRN,TONSL,APITD1,BRCA2,CDK9,RAD51,ZNF830,POLD1,FBXO18,ATRX,SETMAR,MMS22L,FANCM
GO_CLEAVAGE_INVOLVED_IN_RRNA_PROCESSING	0.551825	1.54958	0.0172414	0.393336	19	19	RPSA,RRS1,EXOSC2,ERI2,UTP20,EXOSC9,ERI3,ERI1,RRP36,EXOSC7,RCL1,EXOSC3,NOB1,ABT1,NOL9,NOP14,BOP1,RPS21,EXOSC8
GO_POSTTRANSCRIPTIONAL_GENE_SILENCING	-0.299038	-1.06498	0.310345	0.393663	42	38	TNRC6B,TARBP2,ZCCHC11,MOV10,CNOT8,DGCR8,DROSHA,EIF2C1,TERT,SMAD1,SMAD2,ADAR,DICER1,PUM1,TNRC6A,TNRC6C,CLP1,XPO5,CNOT7,MRPL44,HNRNPA2B1,STAT3,PRKRA,RAN,WTIP,SMAD3,CELF1,LIMD1,EIF2C3,CNOT6,SNIP1,CNOT1,EIF2C4,EIF2C2,ZFP36,METTL3,RBM4,SRRT
GO_NEGATIVE_REGULATION_OF_RESPONSE_TO_CYTOKINE_STIMULUS	-0.316638	-1.06491	0.363636	0.393725	44	35	PADI2,MAPK7,SIGIRR,PELI3,PXDN,IRAK3,NR1H3,MUL1,IL1RN,MAP2K5,NOL3,RABGEF1,IL36RN,DNAJA3,ADAR,ZNF675,SLIT2,CAV1,GAS6,AES,TRAIP,NR1H2,ECM1,KLF4,GSTP1,PTPN2,PPARG,NLRC5,IL6ST,CCL5,PIAS4,F2RL1,RFFL,PALM3,ROBO1
GO_REGULATION_OF_CYTOPLASMIC_TRANSPORT	-0.184554	-1.06392	0.2	0.395258	481	386	ATP1A2,BCL2,JPH3,F2R,DNM1,IL6,P2RX7,TRPC1,ELMOD1,GPER,GSTM2,EDAR,BMP4,THRA,SEC16B,ANK2,RGS19,AXIN2,GRIK5,PARP1,PKIG,STX1B,MYO5A,SEPT5,RUVBL1,SMAD4,LRRC46,HTRA2,TGFB3,ZNF259,EZR,C8orf4,IL23A,NTSR1,CLIC2,AKAP6,ITGAX,TLR2,DAB2,HYAL2,BRSK2,PKD2,IL18R1,ATPBD4,HAP1,ABLIM3,ZNF268,PPP3CA,CORO1A,P2RX5,APC2,GLI3,GLS2,FZD1,CAPN3,PPP3CB,SEMA5A,BMP7,EGF,OGG1,PKDCC,JAK2,PKIA,TMEM173,RGS20,BRCA1,RAB3A,SNAPIN,CD…
GO_LEUKOCYTE_DEGRANULATION	-0.340465	-1.06401	0.416667	0.395327	30	20	PIK3CD,GATA2,CORO1A,RASGRP1,LAT,VAMP7,MILR1,LYN,SNAP23,UNC13D,ANXA3,RAB27A,VAMP8,VAMP2,S100A13,PI4K2A,STXBP3,STXBP2,NR4A3,PIK3CG
GO_REGULATION_OF_MEMBRANE_PERMEABILITY	-0.260254	-1.06353	0.411765	0.39588	70	63	BCL2,RHOT1,CASP8,TP73,THEM4,CNP,BLOC1S2,C2orf18,ZNF205,PPP3CC,NAIF1,TP53,MUL1,TFDP1,MTCH2,NOL3,YWHAB,YWHAZ,C22orf29,ACAA2,BAX,EYA2,BCL2L1,TMEM102,DYNLL2,BNIP3,RHOT2,YWHAQ,YWHAH,DYNLL1,ATF2,TP53BP2,SIVA1,YWHAE,MTOR,E2F1,PPIF,STAT3,NMT1,BMF,YWHAG,ATPIF1,HEBP2,ALKBH7,GSK3B,BID,MOAP1,BCL2L11,BNIP3L,BAK1,F11R,PPP1R13B,TJP2,SFN,PPP3R1,HK2,SLC25A5,GSK3A,SLC9A1,BAD,PMAIP1,HSPA1A,BBC3
GO_GLYCOLIPID_BIOSYNTHETIC_PROCESS	-0.284612	-1.06322	0.37037	0.396502	62	51	PIGM,PIGZ,PIGW,GAL3ST4,ST6GALNAC2,PIGP,ST3GAL2,PIGQ,PIGB,GAL3ST2,PIGX,PGAP3,A4GALT,PIGF,PGAP1,ALG5,PGAP2,B4GALNT1,PIGG,ST6GALNAC4,PIGV,PIGU,PIGO,GPAA1,PIGL,UGCG,DPM1,ST8SIA4,ST6GALNAC5,DPM2,PIGK,LARGE,MPPE1,PIGH,UGT8,PIGN,PIGC,PIGT,PIGS,ST6GALNAC6,ST6GALNAC3,ST3GAL4,DPM3,B3GNT5,ST3GAL1,PLAUR,ST3GAL6,ST8SIA1,PIGA,ST8SIA5,ST3GAL3
GO_RESPONSE_TO_AMINO_ACID	-0.269343	-1.06212	0.368421	0.398748	112	79	IL6,CTGF,ABCG2,ZEB1,COL5A2,ZNF354A,PTGER4,HMBS,MGMT,CPS1,COL1A1,DNMT3A,OGG1,PIK3C3,PPARGC1A,ALAD,BCHE,GSS,DNMT1,HNRNPD,RAPGEF3,TYMS,AIFM1,SH3BP4,UBR2,RRAGA,UBR1,EDN1,CHUK,UFL1,SLC38A9,PEMT,BCL2L1,LAMTOR2,LAMTOR1,LYN,CAPN2,EGFR,RRAGD,PTN,COL1A2,GLRB,CYBA,PDGFC,RRAGB,CPEB3,MTOR,HNRNPK,NELF,RPS6KB1,RPTOR,FAS,GSN,LAMTOR3,COL6A1,GSK3B,ASS1,GSTP1,CDKN1B,TMBIM6,RRAGC,CCL5,CEBPB,EEF2,CREB1,RELA,CASP3,IPO…
GO_CHROMOSOME_CONDENSATION	-0.315633	-1.06207	0.241379	0.39881	31	23	GPER,DFFB,NCAPD3,AIFM1,SMC2,ACIN1,NCAPH2,SMC4,CHMP1A,NCAPG2,TOP2A,NUSAP1,CDK1,AKAP8L,NCAPH,HMGA2,CDCA5,NCAPD2,CCNB1,NCAPG,PAPD7,AKAP8,PHF13
GO_REGULATION_OF_PEPTIDYL_SERINE_PHOSPHORYLATION	-0.26059	-1.06135	0.333333	0.399749	118	81	BCL2,DKK1,IL6,SMYD3,PLCL2,IFNE,STOX1,MLXIPL,PRKAA1,ARRB2,CNKSR3,RAPGEF3,HRC,PFN2,RASSF2,DOCK7,TGFB1,CAPRIN2,GPD1L,AKT2,NSD1,BAX,PAK1,AKT1,ATP2B4,SPRY2,PRKD1,CAV1,PLCL1,BAG4,PPM1F,PAQR3,OGT,TXN,PDCD10,RICTOR,CAMK1,GAS6,INPP5J,NCK1,PIK3CA,EPB49,ARAF,SMAD7,ARRB1,STK4,INPP5K,HAX1,AKAP9,PARK7,RAF1,IL11,AXIN1,GSK3B,LIF,VEGFA,IFNA1,IFNA13,CD44,CDC42,TERF2IP,MAD2L2,FNIP1,FNIP2,PRKD2,GNB2L1,PDE4D,BRAF,TBK…
GO_ENERGY_RESERVE_METABOLIC_PROCESS	-0.276907	-1.06134	0.387097	0.399749	72	50	MYC,GYG2,NHLRC1,PPP1R3E,CPS1,PHKB,AGL,PHKA2,PFKM,PRKAG2,GYS1,PPP1R3D,PHKG2,PPP1R2,PPP1CB,AKT2,PGM2,PHKA1,GAA,CALM1,AKT1,CALM2,PYGB,GFPT2,PPP1CA,UBB,PYGL,MTOR,CALM3,RPS27A,PER2,GSK3B,PGM1,UGP2,UBA52,EPM2A,PPP1CC,GBE1,IL6ST,GNMT,NR1D1,PPP1R3C,GSK3A,GFPT1,STBD1,PPP1R3B,PYGM,LEPR,STK40,GNAS
GO_REGULATION_OF_MEMBRANE_REPOLARIZATION	0.576739	1.54777	0.0163934	0.400228	30	20	CACNA2D1,GJA1,ANK2,KCNE3,AKAP6,NEDD4L,RNF207,CACNB3,KCNH2,SNTA1,SCN5A,GJA5,CAV1,SCN1B,YWHAE,NPPA,AKAP7,WDR1,AKAP9,NOS1AP
GO_CELLULAR_TRANSITION_METAL_ION_HOMEOSTASIS	-0.277182	-1.0604	0.3125	0.401738	77	53	MYC,SLC46A1,ABCG2,SMAD4,SCO1,SCO2,FXN,SLC39A4,NDFIP1,HEPH,ATP7B,ATP7A,SLC40A1,ACO1,SRI,SLC31A2,HFE,SLC39A6,CCDC22,NUBP1,IREB2,TTC7A,SLC30A7,HIF1A,SLC39A8,ATOX1,SLC11A2,LCN2,HMOX2,SLC39A13,ABCB7,APP,CYBRD1,ABCB6,SLC30A5,HPX,SOD1,SLC39A7,TFRC,ISCU,HMOX1,ARF1,TFR2,FTH1,SLC30A1,FTL,SLC39A14,FLVCR1,S100A9,SLC31A1,LCK,PRNP,MT2A
GO_EMBRYONIC_SKELETAL_SYSTEM_MORPHOGENESIS	-0.282087	-1.06034	0.384615	0.401846	93	63	BMP4,NOG,FUZ,ZEB1,RUNX2,FGFR2,TGFB3,MTHFD1,WDR19,MEGF8,SLC39A3,TGFBR2,GLI3,SIX2,HOXA1,BMP7,PCGF2,GSC,CHST11,SMAD2,CTNNB1,SIX1,MMP16,PRRX1,IRX5,DLG1,RDH10,HOXB7,MDFI,EIF4A3,MED12,HOXA6,HYAL1,DLX2,OSR1,SMAD3,NDST1,AXIN1,HOXB8,MTHFD1L,GRHL2,HOXA3,TULP3,TGFBR1,HOXB5,HOXB6,OSR2,SETD2,EYA1,MYCN,SATB2,MMP14,HOXA5,WNT9A,NIPBL,SLC39A1,TFAP2A,FLVCR1,SIX4,HOXC11,HOXC9,GNAS,SHOX2
GO_POSITIVE_REGULATION_OF_G1_S_TRANSITION_OF_MITOTIC_CELL_CYCLE	-0.358232	-1.05996	0.414634	0.402441	24	20	APEX1,MTBP,CDC45,CUL4A,ANXA1,PLCB1,LSM11,UBE2E2,CDK10,RDX,PLRG1,LSM10,MDM2,CUL4B,CDC6,ANKRD17,MEPCE,CREBBP,NACC2,DDX3X
GO_PROTEIN_HOMOOLIGOMERIZATION	-0.208038	-1.05959	0.4	0.402694	248	171	TERF1,EHD3,SLC1A1,SPTBN5,VWA2,C10orf2,HM13,DPYSL3,KCTD17,KCNB2,SAMHD1,P2RX6,ACACB,FGFRL1,ATL1,C1QTNF1,IKBKE,ALDH5A1,ANXA6,RIPK3,SMARCAD1,DCTPP1,HSF4,KCNC4,TRMT61B,MLKL,KCNF1,CLDN1,ACOT13,MFF,CLDN3,PNPT1,ALAD,KCTD1,KCTD12,ACAT1,CBR4,APAF1,TNFAIP1,DGKD,PCBD2,SRR,THBS4,ACACA,DECR1,TRAF2,RNF213,SHMT1,PFKL,HSD17B10,KCTD18,PEX11B,TAF10,KCTD14,CRYZ,TYSND1,DNM1L,HPRT1,ATL3,TOR1B,CPT1A,PAM,GLUL,GPX3,CHMP4…
GO_MATURATION_OF_SSU_RRNA_FROM_TRICISTRONIC_RRNA_TRANSCRIPT_SSU_RRNA_5_8S_RRNA_LSU_RRNA_	0.522416	1.54689	0.0285714	0.403734	33	32	RPSA,RRS1,BYSL,WDR3,UTP20,DCAF13,HEATR1,UTP23,UTP6,NOC4L,UTP3,PWP2,TBL3,RRP36,RCL1,MRPS11,DIEXF,ABT1,KRR1,RPS14,FCF1,EMG1,NOP14,TSR2,MRPS9,NGDN,UTP18,RPS21,RPS16,WDR46,RPS8,RPS19
GO_CYTOKINE_PRODUCTION	-0.265079	-1.05891	0.421053	0.403858	120	75	IL31RA,CD226,CAMK4,CASP1,GATA3,VTCN1,GPAM,PIK3CD,NOD1,TLR2,PLA2R1,SEH1L,TMEM173,CHI3L1,TRIM27,LIPA,WNT11,BTN3A1,CD46,RASGRP1,IRAK4,RAB1A,TRIM56,IL1B,TXK,TLR4,FOXP1,LYN,IFNAR1,MAF,PNP,AIM2,PLA2G1B,HEG1,RFTN1,IL18,HIF1A,IRF7,DLG1,NFATC2,STOML2,PRKCD,NFAT5,IRF3,AZI2,GAS6,PAWR,NFATC2IP,PCSK5,LTBP3,BCL10,CD55,TUSC2,DENND1B,ASH1L,BTN3A2,SIRT1,S100A13,GPR56,TBK1,RBPJ,HMGB1,F2RL1,MR1,GBP5,ABCA1,NOTCH1,HS…
GO_ENDOTHELIAL_CELL_PROLIFERATION	-0.412529	-1.05885	0.371429	0.403936	24	17	BMP4,SCARB1,SEMA5A,PIK3CB,ITGB1BP1,DLG1,PRKX,BMPR2,ERN1,HMOX1,HMGB1,BMPER,THAP1,MMP14,NRARP,XBP1,LOXL2
GO_POSITIVE_REGULATION_OF_CELL_CYCLE_G1_S_PHASE_TRANSITION	-0.326955	-1.05836	0.377778	0.404529	29	23	APEX1,MTBP,CDC45,CUL4A,ANXA1,PLCB1,LSM11,STXBP4,UBE2E2,PHB2,CDK10,RDX,PLRG1,LSM10,MDM2,CUL4B,CDC6,ANKRD17,FAM83D,MEPCE,CREBBP,NACC2,DDX3X
GO_CELL_FATE_COMMITMENT	-0.249097	-1.05854	0.266667	0.404557	227	127	BCL2,FOXN1,IL6,TGFB2,BMP4,ONECUT2,GATA3,NANOG,RUNX2,ID2,FGFR2,SMAD4,WNT10B,GATA2,ZNF521,WNT4,APC2,GLI3,GLI2,SMARCC2,SIX2,NRP1,WNT7B,TBX6,PRKDC,WNT2,BCL11B,WNT11,RTF1,GSC,LEO1,C17orf96,WNT10A,CDON,TCF7L2,DOCK7,CHD5,JAG2,WNT6,CDC73,CTR9,ELF5,NRG1,STAT6,SMAD1,SOX12,MCL1,EYA2,SOX2,SOX8,RAB10,SMAD5,SUFU,NOTCH2,SMAD2,TBX2,CTNNB1,GATA6,SPRY2,SIX1,NKX2-1,POU6F2,PRRX1,ISL2,PTCH1,ITGB1,LATS2,PPDPF,WNT3,DLX…
GO_MITOTIC_SPINDLE_ORGANIZATION	-0.269673	-1.05776	0.35	0.405568	69	63	ARHGEF10,KIAA1383,PLK2,MAP9,EML1,PIBF1,CDC14A,RAB11A,KIAA1377,SPC25,TUBGCP5,CLASP1,TUBGCP6,SMC3,FAM175B,OFD1,CLASP2,CHEK2,BIRC3,DYNC1H1,SPAST,TUBGCP2,TNKS,TUBGCP3,KIF3B,MYBL2,KIF11,SPICE1,RCC1,ZNF207,SMC1A,GPSM2,PRC1,DCTN2,STMN1,RHOA,PPP2R4,XIAP,RAN,GOLGA2,SUN2,WDR62,PCNT,KIF23,NDC80,RACGAP1,BIRC2,KIF4A,TTK,KPNB1,STIL,CCNB1,KIFC1,MAP4,FLNA,NEK2,AURKB,TPX2,SBDS,TUBGCP4,AURKC,BIRC5,AURKA
GO_REGULATION_OF_MITOCHONDRIAL_MEMBRANE_PERMEABILITY_INVOLVED_IN_APOPTOTIC_PROCESS	-0.340325	-1.05767	0.388889	0.405801	22	21	RHOT1,THEM4,BLOC1S2,NAIF1,MTCH2,NOL3,C22orf29,ACAA2,BAX,EYA2,BNIP3,RHOT2,ATF2,BMF,BID,MOAP1,BCL2L11,BNIP3L,BAD,PMAIP1,BBC3
GO_AMINO_ACID_ACTIVATION	-0.280924	-1.05766	0.347826	0.405816	52	50	FDXACB1,DARS2,EARS2,DALRD3,AARS2,POLG2,LARS,AIMP2,FARSB,MARS2,HARS2,HARS,PPA2,RARS,PET112,YARS2,SARS2,IARS2,RARS2,NARS2,PPA1,TARSL2,WARS2,DARS,FARS2,VARS,TARS2,LARS2,FARSA,GATC,QARS,EEF1E1,MRPL39,KARS,LRRC47,QRSL1,AIMP1,EPRS,VARS2,CARS2,NARS,IARS,TARS,SARS,YARS,WARS,AARS,GARS,MARS,CARS
GO_NEGATIVE_REGULATION_OF_CELL_GROWTH	-0.360692	-1.7431	0	0.405968	170	131	BCL2,TGFB2,SPG20,CGREF1,TNK1,GJA1,GDF9,CYP27B1,SMAD4,SEMA4F,SEMA3E,HYAL2,ST7L,NME6,SEMA4A,NRP1,SEMA5A,PRDM4,BCL11A,INHBA,SMARCA2,SEMA4G,SEMA6C,SEMA6B,SEMA3A,CDK5,ENPP1,HNF4A,MSX1,EAF2,WNT11,NDRG3,APBB2,DNAJC2,NAIF1,TCHP,RBBP7,PHF17,CCDC85B,SH3BP4,SEMA3B,TP53,TGFB1,MUL1,CAPRIN2,PTPRJ,PHB,PLXNA3,SMARCA4,SEMA3F,SEMA3C,SIPA1,GAS2L1,ULK2,NF2,SLIT2,EPHA7,DCBLD2,SEMA6D,SEMA3D,SEMA4D,EI24,DACT3,CRLF3,SEM…
GO_NEGATIVE_REGULATION_OF_MUSCLE_CELL_APOPTOTIC_PROCESS	-0.352155	-1.05748	0.3125	0.406173	30	21	ARRB2,SIRT5,BMP7,JAK2,RAPGEF3,ILK,EDN1,NOL3,PTK2B,ALOX12,NRG1,CAV1,PDPK1,GSK3B,LRP6,HMOX1,HMGCR,HEY2,BAG3,ZC3H12A,SIRT4
GO_MEMBRANE_LIPID_BIOSYNTHETIC_PROCESS	-0.237748	-1.05733	0.315789	0.406406	114	95	ALDH3A2,P2RX7,PIGM,PIGZ,PIGW,ALDH3B1,GAL3ST4,ST6GALNAC2,ALDH3B2,PIGP,SPTLC3,ST3GAL2,PIGQ,PPAP2B,PPM1L,PIGB,GAL3ST2,PIGX,PGAP3,A4GALT,VAPA,PIGF,PGAP1,ALG5,GBA,PGAP2,CERS5,B4GALNT1,PTPLA,PIGG,SMPD1,ST6GALNAC4,PIGV,PIGU,PIGO,DEGS1,SMPD2,SGPL1,GPAA1,PIGL,CERS6,SPTLC2,ELOVL1,UGCG,DPM1,ST8SIA4,ST6GALNAC5,PRKD1,DPM2,KDSR,CERS4,PIGK,SGMS1,LARGE,MPPE1,PIGH,UGT8,PIGN,PPAP2C,SMPD4,PIGC,SPTSSB,SPTSSA,ACER3,C…
GO_NEGATIVE_REGULATION_OF_EXTRINSIC_APOPTOTIC_SIGNALING_PATHWAY	-0.414532	-1.74002	0	0.407404	98	77	BCL2,CASP8,THBS1,NOS3,CTTN,NRP1,BRCA1,MAPK7,PELI3,SNAI2,STRADB,FADD,TRAF2,DAPK1,BIRC6,TCF7L2,PSME3,MAP2K5,NOL3,IL1B,LGALS3,TRADD,NRG1,TERT,MCL1,HTT,BCL2L1,AKT1,IFI6,ZC3HC1,ITGAV,SH3RF1,RPS6KB1,RNF34,RIPK1,FAS,YAP1,GCLC,RB1CC1,GCLM,ZMYND11,PARK7,RAF1,GPX1,CTNNA1,TNFSF10,TMBIM1,PHIP,UNC5B,GSTP1,ARHGEF2,TGFBR1,ITGA6,HMOX1,TNFRSF10A,IL7,SRC,EYA1,RELA,ACVR1,LMNA,RFFL,TNFAIP3,CFLAR,SERPINE1,ICAM1,HMGB2…
GO_PANCREAS_DEVELOPMENT	-0.274199	-1.05665	0.264706	0.407416	73	45	IL6,BMP4,ONECUT2,GIPR,CCDC40,SOX4,MEN1,NPHP3,ILDR2,ANXA1,TCF7L2,GDF11,WLS,HHEX,AKT1,SMAD2,ACVR2B,CTNNB1,GATA6,SIDT2,NKX3-2,RFX3,ALDH1A2,MEIS2,PPDPF,PROX1,ISL1,INSR,CDK6,MSLN,PDPK1,FOXO1,APC,CLU,IL6R,HNF1B,BAK1,MNX1,XBP1,NKX6-1,PDX1,EIF2AK3,HES1,SOX9,FOXA2
GO_APOPTOTIC_NUCLEAR_CHANGES	-0.336965	-1.05604	0.25641	0.408486	25	19	GPER,DFFB,DFFA,CDK5RAP3,ACIN1,ENDOG,SHARPIN,DICER1,TARDBP,H1F0,TOP2A,KPNA1,KPNB1,HMGB1,DEDD2,CASP3,ACVR1C,DNASE2,HMGB2
GO_HEPATICOBILIARY_SYSTEM_DEVELOPMENT	-0.2352	-1.05585	0.333333	0.408734	128	102	CCND1,RPGRIP1L,ONECUT2,THRA,PTCD2,FPGS,UCP2,CPS1,ADA,QDPR,CCDC40,PKD2,BDH1,PSMB9,HLX,MKS1,WNT4,UROD,HNRNPD,ACAT1,CAD,RAPGEF3,SEC63,CITED2,SULF2,LSR,ARF6,PRMT5,NPHP3,E2F8,ANXA1,SRSF5,HFE,ARID5B,AACS,JUN,TGFBR3,HHEX,SRD5A1,HMGCL,MPST,JARID2,TK1,CTNNB1,GATA6,CAST,IGF2R,RHBDD3,PTN,PTPN3,STAT5B,GNPNAT1,DBP,DDX39B,ALDH1A2,HNRNPK,UPF2,NF1,ITGA2,CCNE1,ALDH9A1,AK2,PIK3CA,PROX1,NCL,FAS,PHF2,COBL,RB1CC1,SMA…
GO_DSRNA_FRAGMENTATION	-0.33507	-1.05575	0.410256	0.408889	22	20	TARBP2,ZCCHC11,DGCR8,DROSHA,EIF2C1,TERT,SMAD1,SMAD2,ADAR,DICER1,MRPL44,HNRNPA2B1,PRKRA,SMAD3,EIF2C3,SNIP1,EIF2C4,EIF2C2,METTL3,SRRT
GO_REGULATION_OF_MAPK_CASCADE	-0.21085	-1.05541	0.333333	0.409571	660	451	CYSLTR2,CSPG4,LMO3,BANK1,MAP2K6,F2R,MYC,FGF20,C3orf33,IL6,P2RX7,DUSP19,FGF9,EPHA4,CTGF,GPER,TGFB2,EDAR,BMP4,KISS1R,CD40,ALOX15,C5,INHBB,TNFRSF11A,CARD9,MAP4K1,DUSP4,BMP8B,THPO,NDRG4,ANKRD6,MECOM,GDF9,FGFR2,MAP3K7,C1QTNF1,SYNGAP1,GLIPR2,CCR1,KSR1,RGS2,XDH,TGFB3,P2RY1,THBS1,EZR,TP73,NOD1,MAP4K2,MAP3K12,TIRAP,PYCARD,ADRA2B,HYAL2,FAM59A,FKTN,DUSP6,MST1R,CYR61,LPAR1,FZD4,PRKAA1,TNFRSF19,MAP3K6,ARRB2,C…
GO_NEGATIVE_REGULATION_OF_RESPONSE_TO_BIOTIC_STIMULUS	-0.332073	-1.05518	0.344828	0.410129	30	24	TARBP2,NLRX1,DAK,SPINK5,SIGIRR,IFIT1,HTRA1,MUL1,DHX58,TSPAN6,C1QBP,TRAF3IP1,EIF2AK2,NFKBIL1,ITCH,PRDM1,SEC14L1,TRIB1,SIRT2,PCBP2,TRIM38,PPM1B,TNFAIP3,MICB
GO_REGULATION_OF_CHROMATIN_ORGANIZATION	-0.229548	-1.05482	0.4375	0.410548	152	130	PADI2,DNMT3B,GATA3,SMAD4,EID1,GATA2,UHRF1,NOC2L,ATM,TADA2A,BRCA1,PPARGC1A,TET1,WDR61,DNMT1,BRD7,USP17L2,RAPGEF3,GFI1,RUVBL2,KAT2A,SNAI2,RTF1,MUC1,TPR,RNF20,JDP2,CDC45,RDBP,IWS1,ZNF304,TP53,TGFB1,UBE2N,CTR9,SETDB1,IL1B,CDK9,C6orf89,KDM1A,NSD1,GCFC1,MAPK3,KAT2B,ATAD2,RPS6KA4,SREBF1,JARID2,BCOR,MLL,ASF1A,CTNNB1,ATG5,RPS6KA5,PAXIP1,AUTS2,PRKD1,EED,OTUB1,KDM5A,CHEK1,SIN3A,TRIP12,TLK2,SART3,HIST1H1B,H2…
GO_REGULATION_OF_B_CELL_PROLIFERATION	-0.314206	-1.05429	0.34375	0.4114	55	28	BCL2,TNFRSF21,CD40,ADA,TIRAP,ATM,IRS2,AHR,TLR4,LYN,PKN1,NFATC2,PAWR,TNFSF13B,CD81,PRDM1,TCF3,IKZF3,IL7,PELI1,CLCF1,CASP3,RC3H1,CARD11,CDKN1A,CD74,GPR183,BCL6
GO_NEGATIVE_REGULATION_OF_VIRAL_TRANSCRIPTION	-0.36802	-1.05428	0.342857	0.4114	24	20	TRIM14,TRIM27,SP100,TRIM21,JUN,HDAC1,TFAP4,TARDBP,IFITM3,TRIM62,INPP5K,TRIM31,ZNF639,REST,HMGA2,CCL5,TRIM8,MID2,TRIM11,TRIM13
GO_REGULATION_OF_LYMPHOCYTE_MEDIATED_IMMUNITY	-0.247114	-1.05408	0.208333	0.411787	114	70	CD226,P2RX7,IL12A,SUSD4,GATA3,CD40,UNG,MAP3K7,IL23A,WAS,RIPK3,STX7,TNFSF13,ARRB2,PPP3CB,ZP3,C4BPB,NDFIP1,C10orf54,CADM1,THOC1,PTPN6,RASGRP1,FADD,TRAF2,FOXJ1,HFE,TGFB1,EXOSC3,LGALS9,IL1B,STAT6,MSH6,PRKCZ,PAXIP1,SERPINB9,STAT5B,C3,LAMP1,PVR,IL7R,TRPM4,APLF,TRAF6,SUPT6H,HPX,HLA-A,B2M,AGER,WHSC1,DUSP22,LAG3,MALT1,HMGB1,PVRL2,CLCF1,FZD5,AP1G1,CEACAM1,TAP1,MICA,RSAD2,HSPD1,HLA-E,ZBTB1,HLA-B,IL27RA,IL20…
GO_POSITIVE_REGULATION_OF_ORGANELLE_ASSEMBLY	-0.258015	-1.05336	0.357143	0.413087	47	41	PAN2,FUZ,KCTD17,HAP1,BBS4,RAB3GAP2,PIP4K2A,MNS1,STX18,KIAA1731,SDC1,EDN1,VPS4B,HTT,LRSAM1,PDCD6IP,PIP4K2B,CAPG,RALB,FSCN1,CNOT2,SEPT7,SEPT9,PAN3,PROX1,RAB3GAP1,MAPK9,SDCBP,ARHGEF5,LCP1,PIP4K2C,CNOT6,CNOT1,CNOT6L,SDC4,SRC,EP300,MSN,PLK4,CSF2,TNF
GO_REGULATION_OF_INTRACELLULAR_PROTEIN_TRANSPORT	-0.224723	-1.05324	0.166667	0.413132	381	314	IL6,ELMOD1,EDAR,BMP4,CEP290,THRA,SEC16B,RGS19,AXIN2,PARP1,PKIG,RUVBL1,SMAD4,LRRC46,HTRA2,TGFB3,ZNF259,KIAA0528,C8orf4,IL23A,AKAP6,SMCR7L,ITGAX,TLR2,DAB2,HYAL2,BRSK2,PKD2,MYO1C,IL18R1,ATPBD4,ABLIM3,ZNF268,PPP3CA,PCM1,APC2,GLI3,GLS2,FZD1,RAB7L1,PPP3CB,SEMA5A,BMP7,EGF,OGG1,PKDCC,JAK2,MFF,PKIA,TMEM173,RGS20,BRCA1,CDKL2,MAPK7,OSCP1,CYB5R1,VPS11,SP100,CDK5,AZI1,TLR3,PIK3R2,MICALL2,HNF4A,USP17L2,RHOU,RA…
GO_AMIDE_TRANSPORT	-0.262642	-1.05312	0.375	0.413411	97	53	IL6,SLC46A1,SLC19A1,SLC15A1,MYO5A,DISP1,MAFA,SLC15A3,LTBP4,ILDR2,ANXA1,RAB1A,SLC15A4,IL1RN,EDN1,SLC25A32,SLC9A3R1,CRHR1,CDK16,SMPD3,SMAD2,ACVR2B,PCLO,GLTPD1,CAMK2G,UBE2Q1,ABCA12,SLC38A7,SNX19,FKBP1B,COL4A3BP,TAP2,PLEKHA8,RAB11B,RAF1,AQP3,CYB5R4,RAB11FIP2,SLC5A6,STXBP3,HNF1B,RAPGEF4,VGF,SLC38A1,ABCA1,PDX1,TAPBP,TAP1,EIF2AK3,NPFF,GAL,RAB11FIP5,SLC19A2
GO_CELLULAR_RESPONSE_TO_KETONE	-0.267612	-1.0528	0.318182	0.413952	73	54	IL6,ADAMTS1,GNG2,DNMT3B,ABCG2,SMYD3,PTGER4,HMBS,FECH,PTGER2,PRKAA1,ADCY3,DCPS,ACACA,AIFM1,TGFB1,AACS,HNRNPU,ATP2B1,SRD5A1,AKT1,GNAI1,ROCK2,CBX3,TFAP4,PRKAA2,HNRNPK,GAS6,NDOR1,KLF2,CASP9,GNB1,FOXO1,FN1,ASS1,CDC5L,KLF4,PPARG,ADCY6,CCL5,P2RY6,KLF6,ELK1,SRC,PRKCE,EP300,MSN,ERRFI1,KLF9,FBXO32,GNAS,AKR1B1,AQP1,CCL2
GO_POSITIVE_REGULATION_OF_PROTEIN_COMPLEX_ASSEMBLY	-0.226464	-1.05247	0.272727	0.41443	197	162	TERF1,IQGAP2,GTF2H2,ALOX15,XPA,PARP1,RGS2,MITF,WNT10B,HRK,TMEM27,PYCARD,ERCC2,BIK,RPA2,GTF2H3,CTTN,FAM21C,STUB1,GTF2H5,TPPP,CHD1L,TRIM27,C15orf62,ANKRD32,TUBGCP5,PFN2,DDB2,SMCR7,ATAT1,SUMO1,CDC42EP5,MLST8,CLASP1,TUBGCP6,ARF6,CUL4A,KIAA0947,SPIRE2,HDAC6,LRRC16A,ERCC1,TP53,TGFB1,ARPC5,JUN,KIAA0146,GTF2H4,GTF2H1,PTK2B,UNC13B,FAF1,ARPC1B,FOSL1,PSMC2,MPP7,ERCC4,PSMC3,BAIAP2L2,CAND1,BAX,TLR4,ACTR3B,SET…
GO_HINDLIMB_MORPHOGENESIS	-0.346973	-1.05231	0.441176	0.414724	37	21	RPGRIP1L,BMP4,MSX1,MMP13,AFF3,CTNNB1,PTCH1,CHD7,WNT3,BMPR1A,OSR1,TBX3,RARG,FMN1,MSX2,MED1,OSR2,PITX1,NOTCH1,RARB,GNAS
GO_NATURAL_KILLER_CELL_MEDIATED_IMMUNITY	-0.313887	-1.05222	0.289474	0.41494	26	22	KLRC2,RAET1G,RAET1E,CORO1A,TUBB4B,PTPN6,ULBP3,SLAMF7,VAMP7,TUBB,LYST,UNC13D,RAB27A,KLRD1,VAMP2,ULBP2,ULBP1,RAET1L,MICA,CEBPG,PRDX1,MICB
GO_CELL_JUNCTION_ORGANIZATION	-0.215852	-1.05104	0.304348	0.41712	185	149	BCL2,ITGB3,TGFB2,PARD6G,FBF1,GJA1,ANK2,CNTNAP1,LIMS2,TGFB3,PARD6A,CTTN,CLDN1,PKP2,CLDN3,TLN2,GJD3,CADM1,MICALL2,HNF4A,GNPAT,WNT11,LAMA5,TJP1,SNAI2,LSR,ITGB4,TLN1,PLEC,AMOT,ACTN1,ILK,TGFB1,VMP1,TNS1,LAMA3,NUMBL,CDH24,ACTB,KRT5,FLNC,PTK2B,MTDH,CSK,MPP7,CDH3,NLGN2,PKN2,CTNNB1,RAB13,PLEKHA7,PRKCA,FERMT2,NF2,THY1,EPB41L3,GJA5,CDH2,HEG1,CLDN9,DST,ARHGEF7,PVR,CCM2,FSCN1,ARL2,DLG1,ACTN3,CD151,JUP,CXADR,K…
GO_ACTIN_MEDIATED_CELL_CONTRACTION	-0.293172	-1.05091	0.424242	0.417368	74	39	VIM,CACNA2D1,GJA1,ANK2,NUP155,TPM1,PKP2,TNNT3,NEDD4L,TMOD1,TNNC1,TNNC2,KIAA1598,GPD1L,KCNH2,SNTA1,TNNT1,VIL1,SCN5A,GJA5,ACTN3,SCN1B,TPM4,CAMK2D,TPM2,TPM3,TNNI3,FRMD6,EMP2,TNNI2,PARVA,ROCK1,MYL6,NEB,EPB41L5,SLC9A1,TNNT2,FGF12,TCAP
GO_REGULATION_OF_MICROTUBULE_BASED_PROCESS	-0.2083	-1.05064	0.222222	0.417832	243	212	CEP63,C16orf45,TERF1,ARHGEF10,MDM1,KIAA1383,PHLDB1,PLK2,NEK6,HAUS7,KATNB1,EPHA3,MAP9,RGS2,EZR,CCDC40,EML1,HAP1,CLIP3,APC2,KIAA0196,STARD9,BBS4,MLH1,RANBP1,MAP1A,BRCA1,TMEM67,HAUS5,HAUS1,PIBF1,AZI1,PARP3,CDC14A,RAB11A,KIAA1377,SPC25,GEN1,TUBGCP5,PHLDB2,ERBB2,ATAT1,CSNK1D,C16orf80,TPR,XRCC3,CLASP1,TUBGCP6,HAUS8,SMC3,HDAC6,MAP6D1,DIXDC1,HAUS4,HAUS6,RGS14,SENP6,FAM175B,PLK1S1,CHORDC1,HAUS2,XPO1,OFD1,…
GO_MITOTIC_DNA_INTEGRITY_CHECKPOINT	-0.257362	-1.05039	0.3	0.418172	100	92	CCND1,PLK2,TP73,TIPIN,CLSPN,BLM,HUS1,RPA2,ATM,RBL2,NBN,FANCI,NAE1,MSH2,CRADD,MDM4,XPC,CNOT10,CDK5RAP3,PRKDC,PCNA,RAD9A,PPP2R5C,TFDP2,SOX4,MUC1,PIDD,CNOT8,MRE11A,TP53,TFDP1,BAX,ZNF830,CHEK2,PRMT1,TAOK3,CARM1,RFWD3,NEK11,SETMAR,CENPJ,MDC1,CNOT2,TOP2B,ATF2,C2orf29,UBB,PCBP4,RPS27A,CNOT7,E2F1,CASP2,PLK3,MDM2,GIGYF2,TOP2A,FBXO31,TRIAP1,E2F4,CNOT4,CDK1,CDK2,NPM1,UBA52,GADD45A,FOXO4,RBM38,HMGA2,CNOT6,CD…
GO_NEUTROPHIL_MEDIATED_IMMUNITY	-0.347394	-1.05026	0.315789	0.418183	22	17	IL6,CXCL5,JAGN1,IRAK4,ACE,VAMP7,PLA2G1B,MLL5,ANXA3,TUSC2,VAMP8,ADAM17,VAMP2,STXBP3,IL6R,STXBP2,TREM1
GO_NEGATIVE_REGULATION_OF_VIRAL_ENTRY_INTO_HOST_CELL	-0.367185	-1.05014	0.309524	0.418384	19	15	TRIM10,MRE11A,PTX3,IFITM3,IFITM1,TRIM5,GSN,TRIM31,TRIM25,TRIM26,SNX3,IFITM2,TRIM8,MID2,TRIM11
GO_LIPOPROTEIN_METABOLIC_PROCESS	-0.2361	-1.04996	0.291667	0.41874	124	97	PIGM,PIGZ,PIGW,ATG10,PIGP,APOL3,SCARB1,ATM,CLIP3,PIGQ,NMT2,PIGB,ZDHHC21,PIGX,PGAP3,APOL1,PIGF,ZDHHC23,ZDHHC12,NOTUM,PGAP1,ZDHHC2,ALG5,PGAP2,PORCN,ABCG1,ATG4C,PIGG,ATG7,SDC1,PIGV,MAP6D1,PIGU,ZDHHC6,ZDHHC17,PIGO,OAS2,GPAA1,PIGL,ZDHHC9,WIPI1,LYPLAL1,LRP1,ATG5,DPM1,BMP1,DPM2,PPT1,PIGK,LYPLA2,ATG4B,ZDHHC1,WDR45,ZDHHC20,CUBN,MPPE1,ZDHHC5,PIGH,OLR1,ZDHHC16,PIGN,ZDHHC8,PIGC,NMT1,PIGT,LYPLA1,ATG12,GOLGA7,…
GO_MATURATION_OF_5_8S_RRNA_FROM_TRICISTRONIC_RRNA_TRANSCRIPT_SSU_RRNA_5_8S_RRNA_LSU_RRNA_	0.560604	1.543	0.0307692	0.418969	19	19	RPSA,RRS1,EXOSC2,ERI2,UTP20,FTSJ3,EXOSC9,ERI3,ERI1,EXOSC7,EXOSC3,WDR12,ABT1,NOL9,PES1,NOP14,BOP1,RPS21,EXOSC8
GO_NEGATIVE_REGULATION_OF_CHROMOSOME_ORGANIZATION	-0.244724	-1.04981	0.310345	0.419018	96	86	TERF1,DNMT3B,RAD50,PARP1,NOC2L,ATM,NAT10,GNL3L,TINF2,NBN,BRCA1,RTEL1,TET1,DNMT1,USP17L2,TPR,TERF2,MAD1L1,ERCC1,XRCC5,HNRNPU,KDM1A,ERCC4,MAD2L1,ATAD2,MCRS1,JARID2,ZW10,BCOR,ASF1A,ATG5,PINX1,ATRX,ACD,SETMAR,OTUB1,KDM5A,SIN3A,TNKS,TRIP12,KLHL22,WAPAL,H2AFY,MTF2,PSMG2,ZNF451,UBR5,PIH1D1,SET,CTBP1,ZNF207,SMARCB1,BUB3,PHF2,SUPT6H,TNKS2,TAF7,BUB1,HNRNPC,ATAD2B,SKI,SIRT1,SMG6,APC,KDM4A,TERF2IP,MAD2L2,UBE…
GO_LYMPHOCYTE_ACTIVATION	-0.223892	-1.0498	0.333333	0.419018	342	217	BCL2,PRLR,BANK1,CD8A,FOXN1,IL6,P2RX7,AXL,GATA3,CD40,EXO1,PLCL2,RUNX2,IFNE,CASP8,LFNG,PTGER4,ID2,HELLS,ADA,PIK3CD,IL23A,DPP4,WAS,RIPK3,DOCK8,IL18R1,ATM,POLM,PPP3CA,MAFB,CORO1A,WNT4,SEMA4A,EIF2AK4,GLI3,NBN,MSH2,MLH1,MERTK,PPP3CB,TCF7,HDAC4,LEF1,VPRBP,CADM1,PRKDC,ATP7A,FZD8,EGR1,BCL11B,BTN3A1,POU2F2,SOX4,TYRO3,CCND3,FADD,PLCG2,ANXA1,ERCC1,ULBP3,TGFB1,JAG2,LAT,TXLNA,EXOSC3,ZFP36L2,SLAMF7,SKAP2,ICOSLG…
GO_REGULATION_OF_LEUKOCYTE_MEDIATED_CYTOTOXICITY	-0.304067	-1.04932	0.391304	0.420022	53	31	CD226,P2RX7,IL12A,IL23A,RIPK3,STX7,ARRB2,PPP3CB,CADM1,RASGRP1,FADD,LGALS9,SERPINB9,STAT5B,LAMP1,PVR,IL7R,HLA-A,B2M,AGER,LAG3,PVRL2,F2RL1,AP1G1,CEACAM1,TAP1,ICAM1,MICA,HLA-E,HLA-B,CCL2
GO_EMBRYONIC_HINDLIMB_MORPHOGENESIS	-0.346164	-1.04874	0.37931	0.421351	29	18	RPGRIP1L,BMP4,MSX1,MMP13,AFF3,CTNNB1,CHD7,WNT3,OSR1,TBX3,RARG,MSX2,MED1,OSR2,PITX1,NOTCH1,RARB,GNAS
GO_REGULATION_OF_SYSTEMIC_ARTERIAL_BLOOD_PRESSURE	-0.280921	-1.04835	0.363636	0.421732	84	50	F2R,ADAMTS16,WNK1,GJA1,TPM1,NOS3,NTSR1,ENG,BBS4,UTS2R,HSD11B2,CYP4F12,KCNK6,ACE,ACE2,EDN1,RASL10B,RPS6KA2,SLC4A5,EDN2,PLCB3,NKX2-1,MME,ENPEP,ADRA1B,GJA5,CTSZ,CYBA,NPPA,TNNI3,GAS6,PCSK5,PRCP,ATP6AP2,ADRB1,EMP2,ADORA1,BMPR2,ECE1,PDE4D,F2RL1,GSK3A,MECP2,DDAH1,PDGFB,OXTR,ADRB2,SOD2,TACR1,CORIN
GO_NEGATIVE_REGULATION_OF_LYMPHOCYTE_DIFFERENTIATION	-0.337313	-1.04827	0.37931	0.421887	40	25	IL29,BMP4,ID2,HLX,GLI3,IL4R,INHBA,KIAA0922,ERBB2,INHA,ANXA1,FOXJ1,IRF1,ZC3H8,PTPN2,FBXO7,HMGB1,CYLD,RC3H1,NRARP,PGLYRP3,SOCS5,NFKBID,CD74,BCL6
GO_CELLULAR_RESPONSE_TO_INTERLEUKIN_1	-0.282039	-1.04755	0.44	0.423323	88	55	IL6,BYSL,ADAMTS7,PTGER4,ANKRD1,PYCARD,IL1R1,HYAL2,PSMB9,HAS2,CCL22,CHI3L1,EGR1,IRAK3,YY2,P2RY2,PLCB1,EDN1,MAPK3,RPS6KA4,RPS6KA5,OTUB1,HIF1A,IKBKB,IRAK2,HYAL1,PAWR,FAS,IL8,KLF2,TRAF6,RBMX,CCL20,MAPK9,FN1,VLDLR,UPF1,PPP4C,HSPA9,IL1RL2,DAB2IP,CCL5,CEBPB,RELA,IRAK1,TNIP2,HYAL3,RC3H1,NFKB1,ICAM1,ZC3H12A,SOX9,CCL24,CX3CL1,CCL2
GO_INSULIN_RECEPTOR_SIGNALING_PATHWAY	-0.268007	-1.04711	0.47619	0.424126	80	70	ATP6V0D2,KIAA0528,IRS1,PDK2,SLC2A8,ATP6V0A4,ATP6V0A2,ATP6V1E2,PIK3R2,IRS2,APPL1,PIK3C2A,SH2B2,ATP6V1C2,SMARCC1,STXBP4,BCAR1,AKT2,BAIAP2L2,CAV2,SREBF1,AKT1,IDE,RHOQ,PRKCZ,PIK3R1,ATP6V0E2,TCIRG1,ATP6V0A1,PTPRA,AP3S1,BAIAP2,SHC1,ATP6V1B2,FER,ATP6V1C1,EIF4EBP2,PTPN1,PIK3CA,ATP6V1E1,ATP6V1D,ATP6V1G1,ATP6V1G2,INSR,NAMPT,IGF1R,ATP6V1B1,FOXO1,ATP6V0B,PHIP,ATP6AP1,BAIAP2L1,FOXO4,SOCS7,PTPN2,SOS1,ATP6V0C,G…
GO_REGULATION_OF_NEURON_PROJECTION_REGENERATION	-0.540748	-1.73508	0	0.424532	20	17	EPHA4,PTPRF,SCARF1,KLK8,PRRX1,INPP5F,FKBP1B,CERS2,KLF4,BRAF,PTEN,MAP2K2,STK24,SPP1,NDEL1,MAP2K1,CNTF
GO_REGULATION_OF_TYPE_I_INTERFERON_PRODUCTION	-0.248023	-1.04659	0.409091	0.424922	111	98	POLR3H,RNF135,POLR3K,POLR3GL,IKBKE,TIRAP,PYCARD,TLR2,HERC5,UBA7,ZBTB20,DHX36,POLR3E,NMI,NLRX1,TMEM173,POLR3C,PRKDC,TLR3,DHX9,UBE2L6,TRIM21,MAVS,PIN1,PLCG2,CD14,MRE11A,POLR1C,MYD88,XRCC5,TRIM56,POLR3A,DHX58,IRF1,STAT6,POLR3B,RNF216,TLR4,IFIH1,DDX41,POLR1D,TRAF3IP1,IFNAR1,CTNNB1,TREX1,FLOT1,ISG15,POLR2L,TRAF3,DTX4,POLR2E,IRF7,POLR3F,UBB,SYK,IFI16,IRF3,RPS27A,DDX58,PTPN22,TRAIP,TAX1BP1,POLR3D,ITCH,I…
GO_CRANIAL_NERVE_DEVELOPMENT	-0.338102	-1.04662	0.363636	0.425115	43	22	SLITRK6,LPAR1,GLI3,EGR2,HOXA1,NRP1,EPHB2,SEMA3A,TMEM126A,PLXNA3,SEMA3F,CTNNB1,SIX1,ATP8B1,CHD7,ISL1,HOXA3,TFAP2A,ERBB3,HES1,SIX4,SLC1A3
GO_MUSCLE_HYPERTROPHY	-0.427103	-1.04614	0.40625	0.42571	28	15	PPP3CA,HDAC4,TIAM1,CAMTA2,HDAC2,GATA6,CYBA,CAMK2D,INPP5F,NPPA,GATA4,KDM4A,HEY2,PDLIM5,TCAP
GO_MRNA_SPLICE_SITE_SELECTION	-0.306825	-1.04539	0.266667	0.427161	26	24	PSIP1,SF3A3,LUC7L3,SRSF5,NOL3,SRSF6,SRSF10,SRSF1,PTBP2,SETX,SF1,YTHDC1,SF3A2,SNRPC,PRPF39,SFSWAP,CELF1,SRSF9,LUC7L2,LUC7L,ISY1,SF3A1,SLU7,RBMXL1
GO_CELLULAR_COMPONENT_DISASSEMBLY_INVOLVED_IN_EXECUTION_PHASE_OF_APOPTOSIS	-0.281962	-1.04534	0.423077	0.427269	43	36	GPER,CASP8,DFFB,CLSPN,CASP6,DFFA,CDK5RAP3,ACIN1,DNM1L,ENDOG,CASP7,SHARPIN,CAPN10,DICER1,PRKCQ,PRKCD,BCAP31,TARDBP,H1F0,TOP2A,PTK2,ROCK1,APC,MST4,FNTA,KPNA1,BIRC2,SATB1,KPNB1,HMGB1,DEDD2,CASP3,ACVR1C,STK24,DNASE2,HMGB2
GO_GENERATION_OF_PRECURSOR_METABOLITES_AND_ENERGY	-0.210919	-1.04525	0.555556	0.427315	292	235	MYC,MDH1B,GALK1,NDUFC2,GYG2,NHLRC1,NDUFV3,PPP1R3E,GIPR,CPS1,ALDH5A1,SLC25A12,FECH,IDH2,PHKB,SCO1,XYLB,SCO2,POLG2,AGL,ME3,FXN,NDUFB10,MSH2,AKD1,THTPA,TAZ,PHKA2,ENO3,PPARGC1A,PFKM,OXA1L,MYBBP1A,PDHB,ENPP1,DLST,ETFB,PRKAG2,FASTKD1,NDUFA5,SURF1,CROT,ACO1,SIRT3,CHCHD10,TBRG4,FASTKD2,NFATC4,DLD,GYS1,NDUFB6,SLC25A14,SLC25A13,PPP1R3D,ADPGK,NDUFS1,FAM54A,PDHA1,DHTKD1,CHCHD5,PFKL,NDUFB1,IMMP2L,PHKG2,MDH1,N…
GO_EPITHELIAL_TUBE_BRANCHING_INVOLVED_IN_LUNG_MORPHOGENESIS	-0.36632	-1.04528	0.314286	0.427315	25	19	BMP4,FGFR2,CTSH,HHEX,CTNNB1,SPRY2,NKX2-1,CTSZ,CELSR1,RDH10,KRAS,DAG1,YAP1,DLG5,VANGL2,HOXA5,TNC,FOXA1,SOX9
GO_POSITIVE_REGULATION_OF_MULTI_ORGANISM_PROCESS	-0.246055	-1.04504	0.3	0.42743	157	130	PDE3A,PLB1,INHBB,LY96,P2RY1,NOD1,YTHDC2,TARBP2,TMPRSS2,ZP3,INHBA,KLK5,CACNA1H,PLAU,LEF1,VAPA,DEFB103A,IFIT1,USP17L2,FAM125A,PTPLAD1,TRIM21,RDBP,P2RY2,FAM125B,PDE5A,PLCB1,JUN,LGALS9,CDK9,DHX58,DDX60,TAF11,VPS4B,SMARCA4,CAV2,C1QBP,MAPK3,POLR2G,PKN2,ADAR,LRSAM1,POLR2I,VPS4A,PRKCA,PUM1,CHMP2A,PPID,ADARB1,POLR2B,MDFIC,EDNRB,POLR2D,CYBA,POMZP3,GTF2F2,LARP1,SMURF2,POLR2L,CCNT1,POLR2E,TFAP4,PUM2,POLR2C,S…
GO_LOCALIZATION_WITHIN_MEMBRANE	-0.252863	-1.04501	0.363636	0.427461	122	96	SEC16B,GRIK5,SYNGAP1,LRP4,WDR19,SEC22B,KLHL12,VAPA,CDK5,RALA,AREG,CSNK1D,DLG4,REEP2,TRAPPC6A,IFT122,SERPINA1,PPP6R3,COL7A1,GOSR2,TFG,SCFD1,ANKRD28,RAB1A,CD59,LMAN1,CTSC,TRAPPC9,NSF,PREB,DLG3,DNAJA3,TRAPPC4,BET1,USO1,PICK1,PPP6C,TMEM48,TRAPPC6B,TGFA,TRAPPC1,TRAPPC5,SEC16A,MAGI2,GLRB,CDH2,AGRN,CTSZ,RFTN1,DVL1,ITGB1BP1,DLG1,CNIH,RILPL1,RER1,ITGB2,SSNA1,TRAPPC2L,ITGB1,RILP,SEC23IP,RAC1,SEC24B,SEC24C,…
GO_CELL_CYCLE_G2_M_PHASE_TRANSITION	-0.223162	-1.04471	0.411765	0.428124	138	133	CEP63,TERF1,NES,CEP290,HAUS7,WNT10B,CSRP2BP,CEP41,SFI1,BRSK2,PCM1,DCTN1,HAUS5,HAUS1,AZI1,CEP152,CSNK1D,TUBB4B,CETN2,CLASP1,HAUS8,PKMYT1,SKP2,DYNC1I2,FGFR1OP,CEP164,CEP135,PLCB1,NINL,HAUS4,HAUS6,PHLDA1,CEP78,USH1C,CUL1,ARPP19,KHDRBS1,CNTRL,HAUS2,PPP1CB,DCTN3,OFD1,TUBB,TUBG1,HMMR,PPP1R12A,ODF2,CEP70,ALMS1,CEP250,MELK,CALM1,CHEK2,CCNH,ENSA,HSP90AA1,CCP110,DYNC1H1,NEDD1,FBXL7,PRKAR2B,HAUS3,MNAT1,TUBA…
GO_UNSATURATED_FATTY_ACID_BIOSYNTHETIC_PROCESS	-0.277181	-1.04231	0.37037	0.432634	58	38	ALOX15,C9orf3,CBR1,FADS1,ALOX5,PTGDS,PNPLA8,PLA2G4F,ELOVL3,DECR2,PTGES2,FADS2,GGT1,EDN1,RNPEP,DEGS1,ALOX12,LTA4H,PTGS1,RNPEPL1,SCD5,EDN2,PLA2G1B,GGTLC2,GGT7,PTGES,SYK,FADS3,GGT6,PTGES3,SCD,MGST2,ELOVL5,ALOXE3,SPHK1,AKR1C3,CD74,PTGS2
GO_MODIFICATION_BY_SYMBIONT_OF_HOST_MORPHOLOGY_OR_PHYSIOLOGY	-0.281526	-1.04213	0.428571	0.433096	45	37	CASP8,HYAL2,EIF2AK4,VAPA,HIPK2,TYMS,ATG7,RRAGA,TGFB1,PTX3,BCL2L1,PARK2,KPNA3,SERPINB9,CPSF4,ITGAV,SUGT1,KPNA5,PABPN1,DAG1,EIF2AK2,INSR,SMAD3,KPNA7,RXRA,VAPB,BCL2L11,SLC25A6,KPNA1,CCNK,KPNA2,KPNB1,ZC3HAV1,KPNA4,TNIP1,BAD,ZC3H12A
GO_REGULATION_OF_INTERLEUKIN_4_PRODUCTION	-0.349125	-1.04184	0.384615	0.43347	31	15	GATA3,ZP3,NDFIP1,LEF1,CD83,LGALS9,CD86,PRKCZ,HLA-DRB1,PRKCQ,CEBPB,ZFPM1,RARA,HLA-E,IL20RB
GO_INTRACELLULAR_STEROID_HORMONE_RECEPTOR_SIGNALING_PATHWAY	-0.270855	-1.04193	0.36	0.433575	71	60	PADI2,GPER,PPARGC1B,PMEPA1,JAK2,BRCA1,PPARGC1A,MED17,TRIP4,MED4,CALCOCO1,PHB,PIAS2,DDX54,MED16,FHL2,CTNNB1,CARM1,KAT5,NEDD4,YWHAH,CALR,UBR5,NCOA1,RNF14,MED12,RB1,DNAJA1,NRIP1,CCNE1,SAFB,PIAS1,TAF7,ESR2,TADA3,EGLN2,RAN,RNF4,GRIP1,FKBP4,MED30,THRAP3,MED24,NCOA3,UBE3A,MED1,MED14,NR3C1,TGFB1I1,RBM14,CDK7,MED13,SRC,RBFOX2,KDM3A,ARID1A,DAXX,PPAP2A,NR6A1,NCOA6
GO_REGULATION_OF_INTRACELLULAR_TRANSPORT	-0.195295	-1.04151	0	0.433705	621	496	ATP1A2,BCL2,JPH3,F2R,DNM1,IL6,P2RX7,REEP6,C12orf4,TRPC1,ELMOD1,GPER,GSTM2,EDAR,BMP4,CEP290,THRA,SEC16B,ANK2,RGS19,AXIN2,GRIK5,CASP8,PARP1,NDRG4,PKIG,STX1B,MYO5A,SEPT5,RUVBL1,SMAD4,LRRC46,HTRA2,TGFB3,ZNF259,KIAA0528,EZR,TP73,C8orf4,IL23A,NTSR1,CLIC2,AKAP6,SMCR7L,ITGAX,TLR2,DAB2,HYAL2,BRSK2,PKD2,MYO1C,IL18R1,ATPBD4,HAP1,ABLIM3,ZNF268,PPP3CA,PCM1,CORO1A,P2RX5,APC2,GLI3,GLS2,FZD1,CAPN3,RAB7L1,PPP3CB,…
GO_INTRASPECIES_INTERACTION_BETWEEN_ORGANISMS	-0.344635	-1.04145	0.382353	0.433797	46	23	TH,BBS4,PPP3CB,VPS13A,DLG4,GNB1L,IL1B,MAPK8IP2,ANXA7,MKKS,DVL1,KRAS,MTOR,SHANK2,EIF4EBP2,DNAJC9,HRAS,CLN8,PTEN,MECP2,OXTR,NLGN3,UCN
GO_NEGATIVE_REGULATION_OF_CELL_MORPHOGENESIS_INVOLVED_IN_DIFFERENTIATION	-0.246218	-1.04089	0.434783	0.434722	117	87	TGFB2,SPG20,FUZ,SYNGAP1,LRP4,SEMA4F,SEMA3E,PPP3CA,SEMA4A,NRP1,SEMA5A,NGEF,BCL11A,EPHB2,SEMA4G,SEMA6C,STAT1,SEMA6B,SEMA3A,CDK5,ARHGDIA,RAPGEF2,NFATC4,PBLD,SEMA3B,ID1,PLXNA3,NGFR,MFI2,SEMA3F,SEMA3C,CTNNB1,EFNA5,MBP,ULK2,NKX2-1,SLIT2,EPHA7,SEMA6D,SEMA3D,THY1,TRPC6,SEMA4D,DACT3,OVOL2,SEMA4B,RUFY3,PPP2CA,YWHAH,ITGB1BP1,STRAP,WNT3,TRIM62,ACTN4,CORO1C,SDHAF2,EPB49,AP1AR,GBP1,RHOA,SMAD7,RCC2,PTK2,GDI1,TA…
GO_CARBOHYDRATE_HOMEOSTASIS	-0.23226	-1.04008	0.333333	0.436247	170	122	IL6,GPER,GJB6,C10orf2,GPR21,GRIK5,UCP2,PTGER4,SLC29A1,IRS1,IL1R1,MLXIPL,TH,GPRC5B,RPH3AL,PDK2,PPP3CA,PRKAA1,ERO1LB,PLAU,PPARGC1A,PFKM,ASPSCR1,NCOA5,PIK3R2,HNF4A,IRS2,PLSCR3,RMI1,VPS13C,KCNJ11,SLC24A6,SOX4,MEN1,RANBP2,IGFBP5,PDK3,TCF7L2,FOXA3,AACS,IL1B,NGFR,ENDOG,AKT1,GPI,BHLHA15,PIK3R1,SIDT2,ADRA1B,CYBA,SIN3A,NMB,HIF1A,FGFR4,OGT,PTCH1,PRKAA2,PYGL,MCU,HNRNPK,NME1,GAS6,LGALS1,RPS6,CRY2,PIK3CA,STAT3…
GO_NUCLEOTIDE_EXCISION_REPAIR_PREINCISION_COMPLEX_STABILIZATION	0.574192	1.53137	0.0461538	0.436794	21	20	GTF2H2,XPA,PARP1,ERCC2,RPA2,GTF2H3,GTF2H5,CHD1L,DDB2,CUL4A,ERCC1,GTF2H4,GTF2H1,ERCC4,RPA1,ERCC5,ERCC3,RBX1,DDB1,CUL4B
GO_REGULATION_OF_SYNAPTIC_PLASTICITY	-0.243018	-1.03969	0.4	0.436865	140	82	JPH3,PPP1R9A,NRGN,PLK2,RIMS1,SYNGAP1,SYNGR1,EIF2AK4,EGR2,PPP3CB,RIN1,EPHB2,RAB3A,NCDN,CDK5,RAB11A,ANAPC2,SYT12,RAPGEF2,NCAM1,NFATC4,DLG4,STXBP1,RGS14,PTK2B,MAPK1,UNC13B,ITPKA,ABHD6,PICK1,MLL,PRKCZ,CRTC1,SNAP25,PTN,RASGRF1,STX4,ARC,YWHAH,BAIAP2,KRAS,CPEB3,HNRNPK,SHANK2,NELF,EIF4EBP2,NF1,DBN1,ADORA1,YWHAG,RAB8A,RAB3GAP1,HRAS,CALB1,GSK3B,PPFIA3,PSEN1,SNAP47,ITPR3,VAMP2,GIPC1,BRAF,PTEN,SERPINE2,SIPA1…
GO_SODIUM_ION_TRANSPORT	-0.259629	-1.03926	0.444444	0.437559	144	65	ATP1A2,SLC4A8,SLC24A1,HCN3,CATSPER3,SCN8A,SLC9A9,PKD2,SLC10A7,SLC38A6,ATP1B2,KIAA1919,SLC38A10,SLC38A4,SLC4A4,NEDD4L,SLC24A6,SLC23A2,SLC22A4,COMMD9,SLC9A8,SCNN1A,SLC9A2,SLC9A3R1,SLC20A2,SLC4A11,SLC4A5,SLC17A7,SLC22A5,SCN5A,SLC12A2,SLC34A3,ATP1A3,SLC5A1,SCN1B,SLC6A8,SLC38A7,SLC9B2,SLC5A12,TRPM4,COMMD3,SLC4A7,SLC9A7,HCN2,TRAPPC10,SLC5A6,SHROOM2,SLC20A1,CNNM4,SLC9A6,WNK4,KCNK1,ANO6,NDUFA9,SLC38A1,AT…
GO_REGULATION_OF_LEUKOCYTE_APOPTOTIC_PROCESS	-0.286453	-1.03913	0.424242	0.437699	79	48	P2RX7,TGFB2,BMP4,AXL,GPAM,ADA,RIPK3,DOCK8,NOC2L,KITLG,MERTK,ST6GAL1,IRS2,RAPGEF2,FADD,ANXA1,TP53,LGALS9,LGALS3,BAX,FOXP1,LYN,PRKCQ,HIF1A,IRF7,ZC3H8,HSH2D,GAS6,PRELID1,BCL10,FAS,TCP1,ADAM8,SIRT1,ITPKB,ADAM17,FNIP1,PTEN,CCL5,CD274,AURKB,IDO1,TSC22D3,NR4A3,NFKBID,CD74,BBC3,BCL6
GO_ADENYLATE_CYCLASE_ACTIVATING_G_PROTEIN_COUPLED_RECEPTOR_SIGNALING_PATHWAY	-0.315971	-1.0376	0.413793	0.440591	73	29	GPER,GNG2,GPR52,S1PR4,GPR21,ADRA2B,PTGER2,ADCY3,RAPGEF2,GNAL,PTHLH,SLC9A3R1,CRHR1,ADRA2C,ADRA1B,ADRB1,ADORA2B,ADCY7,GNB1,GNAQ,ADCY9,ADCY6,PDE4D,NPR3,GNA13,ADRB2,ADORA2A,GNAS,CALCRL
GO_ATP_GENERATION_FROM_ADP	-0.313624	-1.03753	0.37037	0.440668	39	27	GALK1,AKD1,ENO3,PFKM,ADPGK,DHTKD1,PFKL,PFKFB4,PFKP,GPI,TPI1,BPGM,OGDH,ALDOA,PGK1,ENO1,GAPDH,PFKFB2,HK1,PGM1,ENO2,LDHA,ALDOC,PGAM1,HK2,PFKFB3,HKDC1
GO_CYTOPLASMIC_PATTERN_RECOGNITION_RECEPTOR_SIGNALING_PATHWAY	-0.309254	-1.03638	0.422222	0.442667	33	31	MAP2K6,CASP8,MAP3K7,NOD1,UBE2V1,MAVS,UBE2N,CHUK,IFIH1,FAM105B,IRF7,IKBKB,UBB,TAB3,TAB1,IRAK2,IRF3,RPS27A,DDX58,TRAF6,ITCH,UBA52,LSM14A,TAB2,CYLD,RELA,IRAK1,RIPK2,TNFAIP3,NFKBIA,IKBKG
GO_REGULATION_OF_ENDOCRINE_PROCESS	-0.328039	-1.03583	0.375	0.443558	48	25	F2R,INHBB,GDF9,SMAD4,C1QTNF1,INHBA,RAB11FIP3,INHA,IL1B,CRHR1,TMF1,GJA5,KDM5B,PTPN11,APLN,C1QTNF3,LIF,RAB8B,F2RL1,CRY1,RAB11FIP1,GAL,RAB11FIP5,UCN,GNAS
GO_CELLULAR_COMPONENT_DISASSEMBLY	-0.193174	-1.03565	0.333333	0.443911	515	423	MMP19,N6AMT1,KIF9,MRPL13,GPER,MMP11,FZD2,ADAMTS7,C5,NEK6,PNPO,MYOM1,MRPL16,REP15,HSF2BP,DZANK1,SMARCD3,CASP8,NUP155,CAPNS2,NTHL1,DFFB,MRPL24,APEH,MAP3K12,MRPS26,FANCF,CD163L1,ENG,MRPL12,HCAR1,MRPL40,FAM134B,CLSPN,MRPS33,CASP6,MRPS17,DNAAF2,NFE2,MRPS31,BOC,MRPS23,P2RX5,CTSL2,SUPT3H,FZD1,SMARCC2,SEH1L,MRPL42,NEK9,DFFA,USP30,MRPL27,TMEM39B,VTA1,MAP1A,MMP7,MRPL46,NAPB,ICT1,MRPS7,MRPL17,PPARGC1A,CTSL1…
GO_REGULATION_OF_ORGANIC_ACID_TRANSPORT	0.503076	1.5333	0.015873	0.443999	50	30	ATP1A2,MAP2K6,P2RX7,TNFRSF11A,THBS1,TMEM27,NTSR1,PLA2R1,PLA2G6,DPYSL2,IRS2,PLA2G10,P2RY2,EDN1,IL1B,SEPT2,AKT2,AKT1,P2RX4,ABAT,SYK,PER2,ADORA1,RAB3GAP1,MAPK9,NCOR1,ARL6IP1,REPIN1,ACSL4,ARL6IP5
GO_REGULATION_OF_VACUOLE_ORGANIZATION	-0.277368	-1.03511	0.4375	0.444755	41	38	IFT88,TBC1D14,MTM1,RAB3GAP2,PIP4K2A,SCFD1,RNF5,FEZ2,CALCOCO2,CHMP4A,UBQLN4,VPS16,LRSAM1,PIP4K2B,TBC1D25,UBQLN1,LRRK2,RALB,PIKFYVE,KIAA0226,SYNJ1,PHF23,RAB7A,RAB3GAP1,RAB5A,MTMR3,PIP4K2C,UBQLN2,FEZ1,IFT20,AMBRA1,TBC1D12,PINK1,CHMP4B,RAB20,RAB1B,RAB33B,ADRB2
GO_CELLULAR_RESPONSE_TO_INTERFERON_GAMMA	-0.405304	-1.7228	0	0.445135	122	71	HLA-DPA1,CIITA,CCL22,TRIM68,JAK2,SLC26A6,STAT1,SP100,TLR3,TRIM34,NCAM1,SYNCRIP,TRIM21,TRIM22,DAPK1,HLA-F,HLA-DRA,EDN1,LGALS9,OAS2,IRF1,DAPK3,IFI30,OASL,HLA-DRB1,HLA-DPB1,HLA-DQA1,IRF7,MID1,IRF9,CAMK2G,CAMK2D,IFNGR1,CD58,PRKCD,IRF3,TRIM62,TRIM5,GBP1,CCL20,IRF5,EPRS,OAS1,HLA-A,TRIM31,B2M,GAPDH,JAK1,TRIM25,ASS1,HLA-C,CD44,TRIM26,RPL13A,OAS3,PML,IRF2,CCL5,TRIM38,GBP5,TRIM8,ICAM1,IFNGR2,HLA-E,HLA-B,GB…
GO_POSITIVE_REGULATION_OF_PHOSPHATASE_ACTIVITY	-0.331187	-1.03417	0.371429	0.446101	28	20	AKAP6,RIPK3,PPARGC1B,JAK2,PPP1R12A,CALM1,MAGI2,CALM2,ITGA1,NPNT,CALM3,ITGA2,PAWR,BMP2,PPP2R4,SMAD3,VRK3,GPLD1,PPP1R15A,PDGFRB
GO_POSITIVE_REGULATION_OF_APOPTOTIC_SIGNALING_PATHWAY	-0.219868	-1.03424	0.25	0.446104	171	148	BCL2,GPER,TGFB2,G0S2,INHBB,CASP8,HTRA2,THBS1,HRK,TP73,PYCARD,RIPK3,HYAL2,BIK,CTSH,PLA2G6,INHBA,JAK2,MFF,CRADD,TNFSF12,APAF1,WWOX,DFNA5,MSX1,RAD9A,BMPR1B,ZNF205,NFATC4,PPP3CC,FADD,TRAF2,PIDD,INCA1,TP53,TP53INP1,TFDP1,CTSC,DNM1L,LGALS9,SLC9A3R1,PPP2R1B,FAF1,TRADD,YWHAB,YWHAZ,FBXW7,MCL1,BAX,BCL2L1,DAPK3,PARK2,ITM2C,DYNLL2,PAK2,CIDEB,BNIP3,FBXO18,CAV1,IL20RA,SRPX,YWHAQ,PDCD5,YWHAH,TFAP4,DYNLL1,PPP1CA…
GO_REGULATION_OF_ADAPTIVE_IMMUNE_RESPONSE	-0.262511	-1.03384	0.391304	0.446589	123	79	CD226,P2RX7,IL12A,SUSD4,GATA3,CD40,UNG,ALOX15,MAP3K7,ADA,IL23A,PYCARD,WAS,RIPK3,HLX,STX7,TNFSF13,EIF2AK4,PPP3CB,IL4R,ZP3,TRIM27,C4BPB,NDFIP1,C10orf54,THOC1,PTPN6,FADD,TRAF2,ANXA1,FOXJ1,HFE,TGFB1,EXOSC3,IL1B,IRF1,STAT6,MSH6,PRKCZ,PKN1,PAXIP1,PRKCQ,C3,PVR,IRF7,IL7R,TRPM4,APLF,TRAF6,SUPT6H,HPX,HLA-A,SIRT1,B2M,AGER,WHSC1,IL6ST,DUSP22,MALT1,HMGB1,PVRL2,CLCF1,RC3H1,FZD5,CEACAM1,RIPK2,TNFAIP3,RSAD2,HSPD…
GO_DEOXYRIBONUCLEOTIDE_METABOLIC_PROCESS	0.507323	1.53253	0.0294118	0.447263	36	33	NUDT1,UNG,NEIL2,NUDT18,SAMHD1,NEIL1,NTHL1,ADA,ADK,AKD1,OGG1,RRM2,NUDT16,TYMS,DUT,SHMT1,NT5C,DTYMK,MUTYH,DGUOK,SMUG1,MPG,MBD4,RRM2B,TDG,DERA,RRM1,AK2,CMPK2,TBPL1,GUK1,NUDT15,NT5M
GO_CELL_VOLUME_HOMEOSTASIS	-0.353257	-1.03344	0.405405	0.44731	28	16	P2RX7,CLNS1A,SLC12A4,CLCN6,SLC12A7,LRRC8A,ANXA7,AQP5,KCNN4,ADD1,CLCN3,AQP3,E2F4,ANO6,AQP1,SLC6A12
GO_ACTIN_CYTOSKELETON_REORGANIZATION	-0.268405	-1.03246	0.291667	0.449166	55	44	ANTXR1,EZR,BRSK2,CTTN,CDC42BPB,EPS8,PHACTR1,MICALL2,RALA,TNIK,ANXA1,CDC42BPG,CAPN10,PAK1,FRYL,PARVB,FRY,PRKCZ,ARAP1,SPTAN1,MINK1,GPR65,PTK7,CXADR,SHC1,MYH9,FER,RICTOR,PTPN1,DTNBP1,EPB49,GSN,RHOA,PARVA,PIP5K1A,SIPA1L1,FLNA,MKLN1,FARP2,CDC42BPA,RAP2A,WHAMM,S100A9,S1PR1
GO_ENDOCYTOSIS	-0.194951	-1.03148	0.428571	0.451145	509	344	DNM1,P2RX7,ENPP2,SCARA3,GTF2H2,NOSTRIN,AXL,CCBP2,ALOX15,LOC619207,TGM2,AAK1,CDC7,LRP4,CLTA,THBS1,EZR,PYCARD,GATA2,LY75,CD163L1,PECAM1,CYFIP2,WAS,DAB2,SCARB1,CD302,MYO1C,FCHO1,PLA2R1,ILDR1,VAV2,DNER,APLP1,CTTN,TMEM175,CORO1A,ARRB2,LRP3,PLA2G6,ELMO3,TMPRSS2,TGFBR2,RABEPK,SNX17,MERTK,HOOK2,DBNL,RIN1,APOL1,MRC2,SNX2,ABCA7,SNX10,CLTCL1,DPYSL2,C9orf72,CDK5,PIK3R2,ENPP1,MARCH2,WIPF1,CD47,USP33,STEAP2,DG…
GO_REGULATION_OF_IMMUNOGLOBULIN_PRODUCTION	-0.319154	-1.03106	0.392857	0.451159	47	29	IL6,CD40,UNG,TNFSF13,IL4R,NDFIP1,PRKDC,THOC1,TRAF2,TGFB1,EXOSC3,STAT6,MSH6,PKN1,PAXIP1,STX4,VAMP3,APLF,TRAF6,SUPT6H,HPX,WHSC1,TMBIM6,CLCF1,XBP1,HLA-E,IL27RA,BCL6,TNF
GO_REGULATION_OF_NEURON_DIFFERENTIATION	-0.199551	-1.03123	0.166667	0.451165	554	383	BCL2,PPP1R9A,DKK1,IL6,VIM,NDNF,TLE6,MYCL1,EPHA4,ADAMTS1,DNMT3B,BMP4,SPG20,GATA3,NOG,PLK2,ZEB1,HEYL,DPYSL3,PBX1,AMIGO1,RIMS1,IMPACT,SRCIN1,FIG4,BAG5,KATNB1,EPHA3,NDRG4,ID2,EEF2K,MEIS1,SYNGAP1,LRP4,SEMA4F,ANKRD1,SEMA3E,ENC1,TP73,GATA2,WDR36,ADRA2B,FBXW8,PALM,RND2,UST,GPRC5B,DISC1,PPP3CA,LPAR1,CTTN,KIAA0319,MEGF8,MARCKS,SEMA4A,EIF2AK4,GLI3,GLI2,SARM1,CYB5D2,CCDC88A,NRP1,RAB7L1,SEMA5A,RAP1GAP2,BMP7,N…
GO_PHOTOTRANSDUCTION	-0.357369	-1.03136	0.342857	0.451216	43	15	PLEKHB1,SAG,ABCA4,PDE6G,UNC119,CDS1,PITPNM1,ARRB1,GNB1,GNA11,GNAQ,GNGT2,RDH11,RP1,OPN3
GO_NUCLEAR_TRANSCRIBED_MRNA_CATABOLIC_PROCESS_DEADENYLATION_DEPENDENT_DECAY	-0.284695	-1.03072	0.375	0.451551	57	55	EXOSC2,EXOSC5,PAN2,DCPS,MLH1,CNOT10,EXOSC9,EXOSC7,PARN,EXOSC4,CNOT8,PATL2,EXOSC3,ZFP36L2,DIS3,DCP1B,POLR2D,CNOT2,EIF4G1,C2orf29,LSM6,CCRN4L,EIF4A3,PAIP1,LSM4,CNOT7,PAN3,LSM3,NT5C3L,LSM1,EXOSC1,PABPC1,EDC3,CNOT4,EIF4A1,LSM7,LSM5,EIF4A2,EIF4E,CNOT6,EDC4,DDX6,CNOT1,CNOT3,TNKS1BP1,CNOT6L,EIF4B,ZFP36,RC3H1,LSM2,PATL1,DCP2,DCP1A,EXOSC8,ZFP36L1
GO_REGULATION_OF_PHOSPHOLIPASE_ACTIVITY	-0.297679	-1.03048	0.518519	0.451821	64	33	S1PR4,FGFR2,RGS2,CYR61,PLA2R1,LPAR1,MARCKS,RASGRP1,ANXA1,TXK,ARL1,LRP1,PRKCZ,EGFR,PLA2G1B,EDNRA,ANXA8,PPT1,LPAR2,PRKCD,FGF2,BICD1,PDPK1,GNAQ,ABL1,CCL5,FGFR3,PRKCE,ARF4,GNA15,GNA13,ABL2,PDGFRB
GO_ACTOMYOSIN_STRUCTURE_ORGANIZATION	-0.278463	-1.03036	0.2	0.451959	77	53	MYH10,TMOD2,FHOD3,ANKRD1,TPM1,CDC42BPB,CAPN3,OBSL1,EPB41L4B,TMOD4,KRT8,PHACTR1,TNFAIP1,KRT19,TMOD1,ALKBH4,CFL2,TRPM7,PTK2B,LIMCH1,NEBL,OBSCN,MEF2A,CNN2,MYH9,PDCD10,ITGB1,MYH14,PROX1,MYO18A,RHOA,ARRB1,WDR1,PRKAR1A,ITGB5,KIF23,ACTG1,ZYX,RACGAP1,TMOD3,KCTD13,CUL3,F11R,SRC,CNN3,SRF,CFLAR,EPB41L5,CDC42BPA,MYH11,SIX4,TCAP,PDGFRB
GO_POSITIVE_REGULATION_OF_SKELETAL_MUSCLE_TISSUE_DEVELOPMENT	-0.364772	-1.02993	0.390244	0.452641	26	15	BCL2,MTM1,PRKAA1,CDON,USP2,CTNNB1,FLOT1,GPC1,ACTN3,RPS6KB1,HMGCR,CYP26B1,ARNTL,ADRB2,SHOX2
GO_REGULATION_OF_HUMORAL_IMMUNE_RESPONSE	-0.310385	-1.02926	0.411765	0.45375	52	31	SERPING1,SUSD4,C5,C2,SPINK5,ZP3,KLK5,C4BPB,DEFB103A,CFB,CD46,PTPN6,FOXJ1,CD59,PHB,PPP2R3C,CFH,C1QBP,CFI,PHB2,C4B,C3,PROS1,CD55,HPX,KLK7,SPNS2,C3AR1,CFP,TNF,C4A
GO_PROTEIN_K48_LINKED_UBIQUITINATION	-0.463181	-1.72525	0	0.453895	47	46	UBE2D4,HACE1,NEDD4L,TTC3,RNF5,UBE2K,UBE2E2,UBE2T,RNF216,RNF8,PARK2,UBE2D1,SYVN1,TOPORS,RNF34,UBE2E1,ZNRF1,UBE2Q2,RNF115,UBE2D2,MARCH6,UBE2G2,UBE2E3,UBE2G1,RNF4,ITCH,BFAR,CDC34,ARIH2,UBE3A,AMFR,UBE2A,UBE2B,UBE2D3,RNF126,UBE2R2,PELI1,TRIM38,UBE2H,RNF146,RNF6,RFFL,TNFAIP3,RNF187,UBE2C,RNF152
GO_REGULATION_OF_B_CELL_DIFFERENTIATION	-0.361772	-1.02876	0.419355	0.454675	22	15	ID2,INHBA,PTPN6,INHA,PPP2R3C,PCID2,STAT5B,SYK,PRDM1,IKZF3,ATP11C,MMP14,CARD11,XBP1,BAD
GO_PROTEIN_LOCALIZATION_TO_ORGANELLE	-0.19441	-1.02806	0.5	0.455569	556	500	PYGO1,F2R,WDR35,RGPD1,RPSA,FGF9,TSPAN10,CROCC,MIS12,TGFB2,BMP4,TIMM8B,SEC16B,GDAP1,CHAMP1,ANK2,H2AFY2,TMCO6,C6orf170,PEX10,GRIK5,ARFRP1,NUP155,TTC21A,ESCO2,RPL3L,ATR,TRNT1,VPS13D,ZFYVE16,TGFB3,CEP68,CCDC41,ARL6,COL1A1,MIPEP,TIA1,POLA2,DISC1,PEX1,NOP58,PPP3CA,VPS36,PCM1,TINF2,SNUPN,BBS4,TTC21B,NUP62CL,RAB3GAP2,IFT140,IPO8,SIX2,NRP1,CHCHD4,BMP7,BBS9,CRIPT,EGF,RANBP1,JAK2,MFF,OBSL1,POT1,VPS13A,VAPA,…
GO_SMOOTH_MUSCLE_CELL_DIFFERENTIATION	-0.559949	-1.72029	0.0571429	0.455706	30	21	BMP4,WNT4,SGCB,NFATC4,CTNNB1,GATA6,SIX1,MKL2,EDNRB,HEY1,NPNT,EPC1,VEGFA,ACVR1,HEY2,SRF,NOTCH1,MKL1,HES1,ADM,SOX9
GO_MACROMITOPHAGY	-0.237124	-1.02793	0.444444	0.455874	134	99	ADAMTS7,C5,PNPO,MYOM1,REP15,HSF2BP,DZANK1,NTHL1,MAP3K12,FANCF,CD163L1,HCAR1,DNAAF2,BOC,P2RX5,SUPT3H,TMEM39B,MAP1A,STK32A,KRCC1,SLC35B3,CRNKL1,PEX3,FAM131B,EIF2S1,RIMS3,TMEM203,STAT2,KRT15,HDAC6,ZNF593,TXLNA,ACIN1,MDH1,LENG9,CDC37,SNRPD1,FAM13B,PFKP,PLOD2,OBSCN,PARK2,SLC35C1,GMIP,TBC1D5,CAPS,MRPS10,RFWD3,MRPS2,C8orf59,CHAF1B,YIPF1,LARP1B,LSM4,IPPK,MYLK,PIK3CA,STOM,LMCD1,ATPIF1,ZCCHC17,PDK1,CHST3,N…
GO_SCF_DEPENDENT_PROTEASOMAL_UBIQUITIN_DEPENDENT_PROTEIN_CATABOLIC_PROCESS	-0.316882	-1.02722	0.371429	0.457209	23	21	FBXO4,FBXO2,FBXO6,CUL1,FBXW7,FBXO36,FBXL2,FBXL7,BTRC,RBX1,FBXL5,RNF7,FBXO31,FBXW5,FBXL15,KIF14,SKP1,FBXL3,CCNF,WWTR1,FBXW11
GO_KERATINOCYTE_DIFFERENTIATION	-0.254458	-1.02705	0.35	0.457621	101	57	PRR9,FOXN1,IVL,INTU,PPL,SPRR3,SCEL,IFT74,KAZN,KRT10,TGM1,FLG,BCL11B,TXNIP,EPHA2,ANXA1,EVPL,SPRR2D,PALLD,PPHLN1,CDH3,SHARPIN,ADAM9,C1orf172,KRT16,TSG101,LATS2,ABCA12,SAV1,EXPH5,FOSL2,FLNB,STK4,YAP1,JAG1,DNASE1L2,SPRR1A,DSP,CDC42,MED1,PIP5K1A,SPRR1B,ST14,TMEM79,RBPJ,LATS1,SFN,CASP3,CYP26B1,KRT17,NOTCH1,MAP2K1,IRF6,AKR1C3,CLIC4,SPRR2E,EREG
GO_INFLAMMATORY_RESPONSE_TO_ANTIGENIC_STIMULUS	-0.555355	-1.70565	0.0277778	0.45765	27	17	IL31RA,GATA3,RASGRP1,IL1B,PNMA1,HLA-DRB1,KDM6B,RBPJ,HMGB1,AHCY,NOTCH1,ICAM1,HMGB2,IL20RB,NPFF,BDKRB2,TNF
GO_REGULATION_OF_ATPASE_ACTIVITY	-0.269799	-1.02686	0.416667	0.457658	61	48	TPM1,UHRF1,BRSK2,RAB3A,ATP1B2,OXA1L,ABCA7,PXK,TNNT3,RAPGEF3,PFN2,VMA21,SUMO1,DNAJC2,AHSA1,HNRNPU,TNNC1,HSPA2,METTL21A,RAB4A,AHSA2,PLSCR1,SETMAR,DNAJC24,DNAJC1,SNRNP70,TOR1AIP1,TPM2,TNNI3,PFN1,PPIF,DNAJC9,TMEM64,ATPIF1,DNAJB11,TOR1AIP2,DNAJC7,CHTOP,DNAJB1,GABARAPL2,PAM16,DNAJB6,CNN3,ATP1B3,TNNT2,DNM2,ATP1B1,ADRB2
GO_NEGATIVE_REGULATION_OF_HORMONE_SECRETION	-0.282703	-1.02686	0.40625	0.457896	74	43	IL6,INHBB,UCP2,IRS1,ADRA2B,PPP3CA,MIDN,HADH,SYTL4,INHBA,RAB11FIP3,KCNJ11,INHA,PFKL,VSNL1,EDN1,IL1B,PDE4C,PTGS1,SREBF1,PSMD9,PARK2,ENY2,ADRA2C,NMB,FKBP1B,ADORA1,ANXA5,PTPN11,IL11,LIF,NDUFAF2,REST,HMGCR,PIM3,ACVR1C,NOV,CRY1,RAB11FIP1,NPFF,RAB11FIP5,UCN,SIRT4
GO_REGULATION_OF_CELL_MIGRATION_INVOLVED_IN_SPROUTING_ANGIOGENESIS	-0.576375	-1.7238	0	0.458789	19	16	MMRN2,MAP2K5,SRPX2,ITGB1BP1,PDCD10,RHOA,CIB1,DLL4,VEGFA,KLF4,STARD13,HDAC5,HDAC7,NOTCH1,PTGS2,HDAC9
GO_ER_NUCLEUS_SIGNALING_PATHWAY	-0.484189	-1.70128	0	0.460012	34	32	ATG10,ERLIN2,MBTPS2,EIF2S1,MBTPS1,SCAP,TP53,ATF6B,CALR,ERLIN1,INSIG2,IL8,CCDC47,NFE2L2,GSK3B,EIF2A,HSP90B1,WFS1,ATP2A2,DDIT3,ATF4,ATF6,PPP1R15B,XBP1,LMNA,ATF3,HSPA5,HERPUD1,EIF2AK3,INSIG1,ASNS,CCL2
GO_PROTEIN_ACYLATION	-0.230376	-1.02493	0.3	0.460713	159	136	CPA4,ESCO2,RUVBL1,MAP3K7,CSRP2BP,CLIP3,TADA2A,NMT2,ING4,SUPT3H,MEAF6,ZDHHC21,NAA15,ESCO1,LEF1,DSCC1,ZDHHC23,POLE4,ZDHHC12,ZDHHC2,PCGF2,RUVBL2,ELP3,ATAT1,KAT2A,MORF4L1,PORCN,TRIM16,WDR5,CCDC101,EHHADH,PHF17,TAF9,BRCA2,ASL,CHD5,MAP6D1,TADA1,CLOCK,TAF5,BEND3,TAF10,ZDHHC6,WDR75,ZDHHC17,NAT9,OAS2,EP400,DMAP1,ZDHHC9,KAT2B,TAF1,ACTL6A,MCRS1,MLL,MSL3,POR,TAF5L,HAT1,ING3,GTF3C4,KAT5,KAT8,YEATS2,TAF6L,OGT,…
GO_RESPONSE_TO_GAMMA_RADIATION	-0.267989	-1.02415	0.391304	0.462227	50	44	BCL2,MYC,GATA3,ATR,TP73,SOCS3,ATM,PRKAA1,GTF2H5,PRKDC,EGR1,WRN,MEN1,BRCA2,TP53,XRCC5,IL1B,KDM1A,ERCC6,RAD51,BAX,BCL2L1,FANCD2,TMEM109,CHEK2,CAV1,CYBA,XRCC2,TLK2,H2AFX,CXCL10,LIG4,C12orf5,YAP1,GPX1,POLG,XRCC6,PML,BAK1,ELK1,DCUN1D3,TRIM13,CCL2,CRYAB
GO_RESPONSE_TO_INCREASED_OXYGEN_LEVELS	-0.338212	-1.02395	0.46875	0.462276	23	17	DNMT3B,COL1A1,ALOX5,PLAU,HDAC2,CDK4,ATG7,BNIP3,CAV1,FAS,FOXO1,POLG,AGER,PPARG,CAT,CDKN1A,PDGFRB
GO_RESPONSE_TO_PROSTAGLANDIN	-0.350195	-1.02374	0.459459	0.46228	34	21	ADAMTS1,GNG2,PTGER4,PTGER2,PRKAA1,ACACA,YY2,EDN1,TGFBR3,AKT1,PRKAA2,GNB1,FN1,PPARG,ADCY6,P2RY6,PRKCE,TNC,AKR1C3,GNAS,AKR1C2
GO_PROTEIN_IMPORT	-0.229623	-1.02331	0.416667	0.46268	155	131	F2R,FGF9,TGFB2,TMCO6,PEX10,NUP155,TGFB3,POLA2,PEX1,NOP58,PPP3CA,SNUPN,NUP62CL,IPO8,SIX2,CHCHD4,EGF,RANBP1,JAK2,CBLB,NUP35,TOMM40L,PEX3,RANBP17,CSE1L,SAMM50,NUP133,TIMM23,TXNIP,TPR,PPP1R10,PEX12,TSC2,IPO9,PEX7,RANBP2,TOMM40,MCM3AP,TGFB1,PTTG1IP,TIMM22,JUN,TIMM9,PEX16,IPO4,RPAIN,PEX5,NUP188,MAPK1,TOMM22,PEX19,C11orf73,NUP205,MAPK3,AKT1,ADAR,HSP90AA1,PHB2,CTNNB1,NUP85,KPNA3,NUP214,PIK3R1,RPL23,RAE1,…
GO_REGULATION_OF_RYANODINE_SENSITIVE_CALCIUM_RELEASE_CHANNEL_ACTIVITY	0.551269	1.51026	0.0149254	0.463488	27	20	JPH3,GSTM2,CLIC2,AKAP6,PKD2,JPH2,HRC,SRI,CALM1,GSTO1,CALM2,ASPH,SEPN1,FKBP1A,CAMK2D,CALM3,FKBP1B,PRKACA,PDE4D,JPH1
GO_CELLULAR_KETONE_METABOLIC_PROCESS	-0.267874	-1.02228	0.454545	0.464992	68	50	PDDC1,CYP2W1,CBR1,CCBL2,CYP11A1,COQ6,PDSS1,COQ2,AKR7A2,AFMID,CACNA1H,ADCK3,HSD17B1,CCBL1,CBR4,AADAT,CYP4F11,VKORC1L1,VKORC1,CRYZL1,COQ7,OXCT1,HSD17B3,SCP2,COQ3,COQ4,PNKD,COQ5,GLO1,SRD5A1,COQ9,GPI,STAT5B,KDSR,GOT2,DHRS4,HAGH,PARK7,STARD3,PDSS2,UBIAD1,CBR3,HMGCR,NDUFA9,IDO1,ADM,AKR1C3,AKR1B1,AKR1C2,AKR1C1
GO_POSITIVE_REGULATION_OF_ORGANIC_ACID_TRANSPORT	0.594048	1.51723	0.0285714	0.465167	30	17	MAP2K6,P2RX7,TNFRSF11A,TMEM27,NTSR1,PLA2R1,PLA2G6,DPYSL2,PLA2G10,P2RY2,EDN1,IL1B,P2RX4,ABAT,RAB3GAP1,MAPK9,ARL6IP1
GO_HORMONE_TRANSPORT	-0.258757	-1.02187	0.4	0.465616	78	47	IL6,GATA3,SLC16A2,MYO5A,CRYM,SLCO1B1,SLC16A10,FZD4,INHBA,MAFA,LTBP4,ILDR2,ANXA1,RAB1A,IL1RN,EDN1,CRHR1,CDK16,SMPD3,TMF1,LYN,SMAD2,ACVR2B,PCLO,SNAP23,FOXD1,CAMK2G,UBE2Q1,SNX19,FKBP1B,RAB11B,RAF1,CYB5R4,TBX3,RAB11FIP2,STXBP3,HNF1B,RAPGEF4,VGF,SLCO4A1,PDX1,EIF2AK3,NPFF,GAL,ADM,RAB11FIP5,ABCC2
GO_POSITIVE_REGULATION_OF_AUTOPHAGY	-0.404972	-1.69994	0	0.465885	75	68	PLK2,NOD1,TRIM65,PRKAA1,EIF2AK4,RAB3GAP2,PIP4K2A,SCOC,GBA,TPCN1,TRIM21,TRIM22,ATG7,SH3BP4,TP53INP1,MTDH,CALCOCO2,PIK3CB,SPTLC2,MAPK3,LRSAM1,ATG5,TBC1D5,PIP4K2B,BNIP3,LRRK2,LARP1,RALB,HIF1A,PRKAA2,PAFAH1B2,SVIP,TFEB,RAB3GAP1,SPTLC1,BECN1,PARK7,WAC,WDFY3,FOXO1,SIRT1,TMEM59,STK11,PIP4K2C,EPM2A,AGER,PIM2,FLCN,AMBRA1,BNIP3L,TBK1,ATG14,SUPT5H,UVRAG,PINK1,RAB12,XBP1,TRIM8,RIPK2,MID2,BAD,TRIM13,ULK1,TP53…
GO_ORGAN_FORMATION	0.522241	1.51297	0.0322581	0.46726	34	23	BMP4,NOG,SMARCD3,AXIN2,FGFR2,TGFBR2,GLI3,GLI2,MAPK1,PAX8,HHEX,MAPK3,CTNNB1,GATA6,NKX3-2,RDH10,LEMD2,BMPR1A,ISL1,HOXA3,MAP2K2,RBPJ,MAP2K1
GO_ERYTHROCYTE_HOMEOSTASIS	-0.273187	-1.02099	0.333333	0.467441	73	55	TRIM10,BMP4,AXL,GATA3,THRA,ID2,ERCC2,L3MBTL3,MB,INHBA,JAK2,HIPK2,AMPD3,INHA,ACIN1,MAEA,TGFBR3,RPS14,SMAD5,G6PD,LYN,ADAR,GPI,MLL5,DYRK3,RB1,SLC11A2,SFXN1,RPS6,ADD1,EPB49,KLF2,ARID4A,ATPIF1,EPAS1,VEGFA,SP3,PTPN2,MED1,TMOD3,HOXB6,SLC25A38,HMOX1,RPS19,ZFPM1,PKNOX1,CASP3,SRF,DNASE2,CEBPG,FLVCR1,NFE2L1,PRDX1,JMJD6,BCL6
GO_TRNA_METABOLIC_PROCESS	0.370899	1.52	0.0235294	0.467505	176	166	FDXACB1,RPP40,EXOSC2,TRMT61A,METTL1,TRDMT1,TARBP1,SEPSECS,DARS2,TRMT5,RPUSD2,QTRTD1,ALKBH8,TRUB2,TRNT1,CTU2,EARS2,PUS7L,DALRD3,ELAC1,MOCS3,RPUSD3,AARS2,WDR4,PUS1,LAGE3,POLG2,LARS,TP53RK,NAT10,POP5,TRMT61B,RPP38,UBA5,NSUN2,AIMP2,FARSB,GRSF1,TRMT6,LCMT2,TRPT1,PSTK,TRIT1,OSGEPL1,ADAT1,DUS4L,SSB,ADAT2,PTCD1,EXOSC9,DUS2L,TSEN54,MARS2,CSTF2,PUSL1,TRMT2B,MTFMT,POP1,PUS7,DUS3L,EXOSC7,HARS2,ELP3,RPP14,TRM…
GO_ACTION_POTENTIAL	0.505557	1.51272	0.028169	0.467872	94	38	ATP1A2,GPER,CACNA2D1,GJA1,ANK2,TPCN2,NUP155,CNTNAP1,CATSPER3,KCNMB4,SCN8A,AKAP6,PKP2,CACNA1H,NEDD4L,CATSPER2,SRI,TPCN1,GPD1L,KCNH2,SNTA1,CLN3,P2RX4,KCNMB3,SCN5A,GJA5,YWHAH,SCN1B,YWHAE,FKBP1B,MYH14,AKAP7,GNA11,GNAQ,ATP1A1,ATP1B1,CACNB4,FGF12
GO_LYMPHOCYTE_MIGRATION	-0.544846	-1.69668	0	0.468852	49	17	CKLF,GATA3,PIK3CD,CCL22,CXCL16,CXCL10,GAS6,CCL20,ADAM8,CCL5,SPNS2,ITGB7,S1PR1,CCL24,PIK3CG,CX3CL1,CCL2
GO_NEGATIVE_REGULATION_OF_PROTEIN_POLYMERIZATION	0.427062	1.48989	0.0416667	0.470786	55	44	SPTB,SPTBN5,TMOD2,ADD2,FHOD3,VILL,CLIP3,BBS4,ARFGEF1,TMSB4Y,TMOD4,EPS8,TRIOBP,PFN2,TMOD1,CAPZA2,MKKS,SPTBN2,VIL1,SPTAN1,SLIT2,TWF2,CAPG,SPTBN1,EML2,RDX,PRKCD,INPP5J,PFN1,ADD1,EPB49,GSN,CAPZA1,STMN1,AVIL,TBCD,MYADM,CAPZB,FKBP4,TWF1,VDAC2,TMOD3,KANK1,MAPRE1
GO_RESPONSE_TO_ACID_CHEMICAL	-0.328104	-1.71818	0	0.470974	319	223	DKK1,IL6,CTGF,ADAMTS1,GNG2,BMP4,ABCG2,GDAP1,ZEB1,COL5A2,ZNF354A,EPHA3,TIE1,UCP2,PTGER4,DGAT2,HMBS,DHFR,GIPR,HTRA2,MGMT,CPS1,WNT10B,TMEM161A,COL1A1,TH,PKD2,PTGER2,DNAAF2,CTSH,FZD4,PRKAA1,CYP2E1,DNMT3A,OGG1,WNT7B,PIK3C3,PPARGC1A,ALAD,KRT8,BCHE,SP100,GSS,DNMT1,HNRNPD,WNT2,RAPGEF3,EGR1,GNPAT,WNT11,LTK,TRIM16,TYMS,PTK6,ACACA,AIFM1,PDK3,HDAC2,YY2,SH3BP4,SHMT1,UBR2,RRAGA,UBR1,WNT6,AACS,EDN1,CHUK,IL1B,OV…
GO_REGULATION_OF_LEUKOCYTE_PROLIFERATION	-0.241711	-1.0192	0.277778	0.47123	206	113	BCL2,IL6,TNFRSF21,IL12A,BMP4,CD40,CCDC88B,VTCN1,GPAM,HLA-DPA1,ADA,ADK,IL23A,TIRAP,PYCARD,RIPK3,ATM,CORO1A,KITLG,ZP3,ST6GAL1,NDFIP1,C10orf54,GLMN,KIAA0922,IRS2,TNFRSF14,ERBB2,AHR,CD46,PTPN6,FADD,EFNB1,ANXA1,FOXJ1,RAC2,MAD1L1,TGFB1,PDE5A,CD59,LGALS9,IL1B,ICOSLG,LGALS3,IRF1,DNAJA3,TLR4,CD86,IL15,LYN,CTNNB1,FLT3LG,PNP,PKN1,EBI3,HLA-DRB1,HLA-DPB1,PDCD1LG2,PRKCQ,STAT5B,IL18,CD276,DLG1,BTN2A2,SYK,NFATC2…
GO_LIPOPOLYSACCHARIDE_MEDIATED_SIGNALING_PATHWAY	-0.494545	-1.70592	0.0243902	0.472946	31	25	LY96,NOS3,TLR2,SCARB1,CD14,TGFB1,IL1B,MAPK1,MTDH,TLR4,MAPK3,LYN,AKT1,IL18,IRAK2,IRF3,PTPN22,CCL5,IRAK1,PRKCE,MAPK14,RIPK2,NFKBIA,CCL2,TNF
GO_REGULATION_OF_NEUROTRANSMITTER_TRANSPORT	0.471109	1.48269	0.0447761	0.474337	64	35	ATP1A2,PPP1R9A,GPER,RIMS1,GRIK5,STX1B,SEPT5,PTGER4,KCNMB4,KCNC4,RAB3A,PFN2,SYT12,RIMS3,STXBP1,PNKD,UNC13B,SNCG,TOR1A,PARK2,LRRK2,NF1,DTNBP1,PER2,RAB3GAP1,RAB5A,NAPA,RAP1A,BRAF,ATP2A2,FMR1,STX1A,SLC30A1,SPHK1,RAB3B
GO_POSITIVE_REGULATION_OF_CELL_PROJECTION_ORGANIZATION	-0.198249	-1.01747	0.384615	0.474483	303	226	PPP1R9A,P2RX7,ENPP2,NDNF,EPHA4,ADAMTS1,BMP4,FUZ,DPYSL3,AMIGO1,KCTD17,RIMS1,FIG4,KATNB1,EPHA3,NDRG4,EEF2K,ANKRD1,TGFB3,ENC1,FBXW8,PALM,RND2,GPRC5B,DISC1,HAP1,LPAR1,MEGF8,MARCKS,BBS4,NRP1,SEMA5A,BMP7,BCL11A,RRN3,OBSL1,MAP1B,HDAC4,INPP5E,EPS8L2,MNS1,C15orf62,ARHGDIA,RAB11A,PLXNB3,RALA,EPOR,OPA1,ANAPC2,RASAL1,NEDD4L,ESPN,KAT2A,RAPGEF2,LTK,CDC42EP5,TIAM1,PTK6,SS18L1,PROM2,P2RY2,SCARF1,ILK,ATF1,PACSIN1…
GO_CARDIAC_ATRIUM_DEVELOPMENT	-0.345162	-1.01718	0.375	0.475167	31	20	ANK2,CYR61,WNT2,SOX4,NPHP3,NOTCH2,GJA5,HEG1,MDM2,GATA4,PROX1,ISL1,DLL4,WHSC1,SOS1,ZFPM1,ACVR1,HEY2,NOTCH1,SHOX2
GO_PROTEIN_HOMOTETRAMERIZATION	-0.275237	-1.01697	0.375	0.475286	59	46	HM13,SAMHD1,ACACB,ALDH5A1,DCTPP1,ACOT13,CBR4,PCBD2,SRR,ACACA,DECR1,SHMT1,PFKL,HSD17B10,CRYZ,DNM1L,HPRT1,GPX3,APOA1BP,PPAT,CTH,IDE,TK1,CRTC1,THG1L,ACADS,IMPDH2,DCXR,ALDOA,USP16,PCBD1,ATPIF1,GOLGA2,RXRA,CRTC3,DHPS,SHMT2,CDA,GBP5,GNMT,VASP,CAT,GFPT1,CRTC2,SOD2,GLS
GO_NEGATIVE_REGULATION_OF_ACTIN_FILAMENT_POLYMERIZATION	0.49485	1.51406	0.056338	0.476435	44	36	SPTB,SPTBN5,TMOD2,ADD2,FHOD3,VILL,BBS4,ARFGEF1,TMSB4Y,TMOD4,EPS8,TRIOBP,PFN2,TMOD1,CAPZA2,MKKS,SPTBN2,VIL1,SPTAN1,SLIT2,TWF2,CAPG,SPTBN1,RDX,PRKCD,PFN1,ADD1,EPB49,GSN,CAPZA1,AVIL,MYADM,CAPZB,TWF1,TMOD3,KANK1
GO_POSITIVE_REGULATION_OF_CAMP_METABOLIC_PROCESS	-0.427379	-1.69848	0	0.47763	89	42	AKAP12,GPER,PTGER4,GIPR,GPR161,ADCY3,P2RY11,RAPGEF3,GNAL,PTHLH,CRHR1,CAP1,CALM1,TIMP2,PRKCA,GPR65,EDNRA,CALM2,CXCL10,CALM3,NF1,MC1R,ADRB1,ADORA2B,ADCY7,ECE1,RAF1,WFS1,ADCY9,GNB2L1,ADCY6,GSK3A,ABCA1,CAP2,ACR,ADRB2,ADORA2A,ADM,UCN,GNAS,RAMP1,CALCRL
GO_RENAL_TUBULE_DEVELOPMENT	0.467051	1.48477	0.0294118	0.478033	78	51	BCL2,FAT4,MYC,ADAMTS16,BMP4,GATA3,NOG,HEYL,PBX1,PGF,SMAD4,PKD2,WNT4,GLI3,CTNNBIP1,WNT7B,STAT1,ACAT1,WNT11,LAMA5,ILK,WNT6,PAX8,SOX8,MTSS1,CTNNB1,SIX1,LGR4,DLG1,FOXD1,PTCH1,NPNT,IRX3,GZF1,BMP2,AHI1,FGF2,OSR1,TACSTD2,JAG1,IRX2,CALB1,KIF26B,FMN1,HNF1B,WNK4,EYA1,NOTCH1,PKD1,HES1,SOX9
GO_PROTEIN_DEPHOSPHORYLATION	-0.230773	-1.01408	0.352941	0.48104	190	155	BCL2,PTPN13,DUSP19,PTPRS,UBLCP1,DUSP4,PPP1R3E,PPM1N,PTPRM,PTPN21,TENC1,MTM1,CTDSPL,DUSP6,PGAM5,PTP4A3,LHPP,PPP3CA,PPAP2B,PPM1L,CPPED1,PPP3CB,PPM1M,CDC14B,DUSP11,RPAP2,DUSP23,PPM1H,ACP2,CDC14A,DUSP9,PTPN18,PTPRG,PTPMT1,DUSP2,PTPRF,PTPN6,PPP3CC,PPA2,PTP4A2,PPP1R3D,SSH3,DUSP28,PHLPP1,MTMR6,PPP5C,PTPRU,CTTNBP2NL,PTPRJ,PPM1G,RNGTT,PPP1CB,STYX,PPP1R12A,EYA2,UBASH3B,PGP,PPP6C,DNAJC6,CTDSP1,SSH1,PTPN3,PP…
GO_ACUTE_PHASE_RESPONSE	-0.34814	-1.01387	0.428571	0.481435	43	18	IL6,SIGIRR,SERPINA1,HFE,IL1RN,IL1B,PLSCR1,STAT5B,HIF1A,HNRNPK,STAT3,FN1,ASS1,IL6R,TFRC,CEBPB,SERPINA3,IL1A
GO_CELLULAR_PROTEIN_COMPLEX_ASSEMBLY	-0.198457	-1.01366	0.4	0.481952	346	280	PRLR,CCT6B,CCDC114,MIS12,CCDC103,NDUFC2,NUBPL,DNAH5,NDUFV3,SMAD4,BCS1L,ACAD9,MAP7D3,LRRC6,BBS10,DYX1C1,PSMG1,ARL6,CCDC40,AARS2,WAS,SCO1,TIMMDC1,FCHO1,DNAAF2,STRA13,CCT2,TTC19,SCO2,CTTN,ATPAF2,NDUFB10,PSMD5,NDUFAF3,EGF,JAK2,CORO7,TPPP,NDUFAF4,TAZ,COX11,PSMD4,OXA1L,ATP6V0A4,ATP6V0A2,COX18,MICALL2,DNAH1,WASF3,ATPAF1,HEATR2,TMEM126B,TUBGCP5,TUBG2,SAMM50,SPAG1,TMEM70,EID2,NDUFA5,SURF1,CENPH,VMA21,AHCT…
GO_NEGATIVE_REGULATION_OF_MUSCLE_TISSUE_DEVELOPMENT	0.515134	1.49023	0.0684932	0.482058	36	24	SOX15,DKK1,BMP4,NOG,GJA1,TP73,FGF3,TGFBR2,CAPN3,MAPK11,LEF1,IGFBP5,TGFB1,CSDA,USP2,SAV1,USP19,BMP2,CTDP1,LUC7L,SIRT2,GSK3A,SIX4,TSC22D3
GO_NEGATIVE_REGULATION_OF_ACTIN_FILAMENT_DEPOLYMERIZATION	0.492846	1.51298	0.0294118	0.482227	35	28	SPTB,SPTBN5,TMOD2,ADD2,PLEKHH2,VILL,TMOD4,EPS8,TRIOBP,TMOD1,LIMA1,CAPZA2,SPTBN2,VIL1,SPTAN1,TWF2,CAPG,SPTBN1,RDX,ADD1,EPB49,GSN,CAPZA1,AVIL,CAPZB,TWF1,SWAP70,TMOD3
GO_DNA_STRAND_ELONGATION	0.509152	1.48038	0.038961	0.48437	30	29	RAD50,PARP1,POLA2,NBN,GINS2,POLD2,RFC3,RNASEH1,GINS4,RFC4,PARP3,PCNA,PRIM1,LIG1,LIG3,RNASEH2A,GINS3,MRE11A,POLD4,POLA1,TERT,DCLRE1B,POLD1,POLD3,LIG4,GINS1,FEN1,PARP2,DNA2
GO_NEGATIVE_REGULATION_OF_MUSCLE_CELL_DIFFERENTIATION	-0.457211	-1.71139	0	0.484481	55	39	DKK1,BMP4,BHLHE41,MBNL3,CEACAM5,HDAC4,MSX1,TGFB1,SOX8,HDAC1,BHLHA15,MED28,ID3,IL18,PTBP1,CXCL10,ZFHX3,BMP2,HDAC3,TBX3,ANKRD17,FOXO4,CTDP1,EZH2,DDIT3,HDAC5,DAXX,XBP1,GSK3A,HEY2,NOV,NOTCH1,CFLAR,PPARD,PDGFB,SOX9,PRDM6,EREG,TNF
GO_AORTA_MORPHOGENESIS	-0.582248	-1.70741	0	0.485025	22	17	NPRL3,SOX4,LRP1,TBX2,SIX1,HEY1,MYLK,PROX1,SEC24B,DLL4,JAG1,RBPJ,EYA1,HEY2,SRF,HES1,PDGFRB
GO_ENDOTHELIUM_DEVELOPMENT	-0.25098	-1.01193	0.45	0.485491	90	72	BMP4,PTPRS,GJA1,SMAD4,EZR,STC1,PECAM1,ENG,ARHGEF26,NRP1,WNT7B,SLC40A1,RAPGEF3,LAMA5,RAPGEF2,TJP1,VEZF1,MET,RAB1A,ID1,NRG1,CSNK2B,ACVR2B,CTNNB1,RAP2B,PTN,GJA5,HEY1,HEG1,RAP1B,OVOL2,GSTM3,CCM2,RDX,MLLT4,RHOB,PDE2A,PROX1,RAPGEF6,BMPR2,RHOA,DLL4,EDF1,STK4,MYADM,JAG1,GPX1,COL18A1,KDM6B,MARVELD2,RAP1A,PRKD2,PDE4D,STARD13,HOXB5,STK3,F11R,RBPJ,TJP2,BMPER,PLOD3,F2RL1,ACVR1,RAP2C,RAB1B,MSN,HEY2,NOTCH1,NR2F…
GO_VASODILATION	-0.572187	-1.71077	0	0.48561	26	19	RGS2,GUCY1A3,BBS2,MKKS,ATG5,EDNRB,ITGA1,GCH1,ADRB1,ADORA1,ADORA2B,GPX1,SOD1,PLOD3,PRKG1,ADRB2,BDKRB2,SOD2,APOE
GO_POSITIVE_REGULATION_OF_NERVOUS_SYSTEM_DEVELOPMENT	-0.206567	-1.01144	0.5	0.486454	437	285	BCL2,PPP1R9A,SLITRK6,IL6,LPHN3,NDNF,AMIGO2,TLE6,EPHA4,GPER,ADAMTS1,DNMT3B,BMP4,ZEB1,HEYL,DPYSL3,AMIGO1,SMARCD3,RIMS1,BAI1,IMPACT,FIG4,KATNB1,EPHA3,NDRG4,ID2,EEF2K,FLRT3,ANKRD1,VEGFC,ENC1,TP73,GATA2,ADRA2B,FBXW8,PALM,RND2,GPRC5B,DISC1,HAP1,LPAR1,FZD3,MEGF8,MARCKS,GLI3,GLI2,CYB5D2,NRP1,BAI2,SEMA5A,BMP7,EGF,BCL11A,RRN3,OBSL1,MAP1B,EPHB2,INPP5E,SEMA3A,ARHGDIA,GDPD5,RAB11A,PLXNB3,PRPF19,WASF3,WNT2,EPO…
GO_RESPONSE_TO_OXYGEN_LEVELS	-0.34081	-1.69213	0	0.486849	311	228	BCL2,NDNF,TRPC1,CTGF,CASP1,TGFB2,DNMT3B,ARNT2,STOX1,ZNF354A,PGF,UCP2,HMBS,EEF2K,SMAD4,SLC29A1,PLAT,ANKRD1,TGFB3,ADA,THBS1,STC1,DPP4,SOCS3,ERCC2,ENG,COL1A1,TH,ATM,ALOX5,LPAR1,PRKAA1,MB,SLC2A8,DNMT3A,NARFL,BMP7,CLDN3,PLAU,PPARGC1A,ALAD,MDM4,HIPK2,HSD11B2,ALDH3A1,ETS1,APAF1,EGR1,CITED2,VHL,UCP3,AIFM1,PDK3,HDAC2,CDK4,ATG7,ITPR1,SCAP,SCFD1,CA9,TP53,TGFB1,TBL2,AGTRAP,EDN1,NOL3,IL1B,PTK2B,SUV39H2,MMP13,…
GO_PROTEIN_LOCALIZATION_TO_NUCLEUS	-0.22482	-1.01038	0.4375	0.488176	156	132	PYGO1,F2R,FGF9,TGFB2,BMP4,TMCO6,NUP155,TGFB3,COL1A1,POLA2,NOP58,PPP3CA,SNUPN,BBS4,NUP62CL,IPO8,SIX2,BMP7,EGF,RANBP1,JAK2,CBLB,ABCA7,NUP35,RANBP17,MSX1,CSE1L,NUP133,TXNIP,SUMO1,TPR,PPP1R10,TSC2,IPO9,RANBP2,SYNE1,MCM3AP,TGFB1,PTTG1IP,JUN,IPO4,RPAIN,NUP188,MAPK1,SYNE2,XPO1,C11orf73,ARL2BP,HHEX,NUP205,MAPK3,TOR1A,AKT1,ADAR,WRAP53,PHB2,CTNNB1,NUP85,KPNA3,PINX1,SIX1,NUP214,PIK3R1,RPL23,RAE1,DVL1,SPTBN1…
GO_GENITALIA_DEVELOPMENT	-0.296665	-1.01015	0.482759	0.48857	42	22	AXL,MERTK,TCF7,DNAJC19,TYRO3,HSD17B3,ASB1,BAX,SRD5A1,CTNNB1,LGR4,CHD7,PTPN11,STRA6,LRP6,TBX3,HNF1B,BAK1,NIPBL,DHCR24,PKD1,SYCP2
GO_REGULATION_OF_LYMPHOCYTE_APOPTOTIC_PROCESS	-0.324365	-1.0101	0.558824	0.488616	54	35	P2RX7,TGFB2,BMP4,GPAM,ADA,RIPK3,DOCK8,NOC2L,IRS2,FADD,TP53,LGALS9,LGALS3,BAX,FOXP1,LYN,PRKCQ,HIF1A,ZC3H8,HSH2D,PRELID1,BCL10,FAS,ADAM8,FNIP1,PTEN,CCL5,CD274,AURKB,IDO1,TSC22D3,NFKBID,CD74,BBC3,BCL6
GO_REGULATION_OF_JNK_CASCADE	-0.223997	-1.00955	0.47619	0.489531	159	129	DUSP19,EPHA4,CTGF,EDAR,TNFRSF11A,CARD9,MAP4K1,ANKRD6,MECOM,MAP3K7,TP73,NOD1,MAP4K2,TIRAP,PYCARD,FKTN,FZD4,TNFRSF19,MAP3K6,DBNL,ULK4,FGF19,HIPK2,TLR3,FZD8,PTPLAD1,MAP4K5,MAP4K4,TIAM1,RASSF2,MEN1,RASGRP1,TRAF2,TNIK,MUL1,PLCB1,GPS2,PHLPP1,EDN1,MAPK8IP1,IL1B,PTK2B,MAPK8IP2,UNC5CL,ERCC6,TLR4,PAK1,MAP3K5,DVL2,AKT1,PARK2,TAOK3,ZNF675,ZNF622,PKN1,MINK1,MDFIC,ZEB2,NRK,COPS5,PDCD4,SYK,MDFI,TRAF4,SH3RF1,LTB…
GO_PIGMENT_BIOSYNTHETIC_PROCESS	0.486242	1.50089	0.027027	0.489993	47	37	TRPC1,PRPS1,UROS,PMEL,MYO5A,GART,HMBS,CTNS,ADA,FECH,ADAL,PRTFDC1,FXN,PPOX,ALAD,UROD,PAICS,SHMT1,HPRT1,COX15,PPAT,CPOX,ALAS1,AP3D1,TMEM14C,TSPO,SLC11A2,MC1R,ATPIF1,DDT,COX10,GMPS,APRT,SLC25A39,SLC25A38,IBA57,NFE2L1
GO_POSITIVE_REGULATION_OF_BINDING	-0.226192	-1.00828	0.4375	0.491613	127	106	TGFB2,BMP4,GATA3,PLK2,PLCL2,ADD2,LFNG,PARP1,CTHRC1,TIRAP,ERCC2,CLIC2,GNL3L,ZNF268,NRP1,EGF,JAK2,TMEM173,MAPRE3,HIPK2,CDK5,USP33,RAPGEF3,SPAG8,KAT2A,RAPGEF2,PACS1,TIAM1,MEN1,KDM4D,TRAF2,TCF7L2,HFE,TGFB1,CRBN,CAPRIN2,CDK9,TERT,ANXA2,KAT2B,CALM1,PARK2,FLOT1,PINX1,HMBOX1,LRRK2,ACD,CAV1,PLCL1,CALM2,ARHGEF7,RALB,CTBP2,MED25,TXN,FKBP1A,CALM3,AKTIP,TRAF4,DPH3,NME1,SPPL3,ITGA2,ADD1,BMP2,TRAF6,ISL1,MFNG,AR…
GO_NUCLEOSIDE_PHOSPHATE_CATABOLIC_PROCESS	0.448064	1.49101	0.0666667	0.491646	69	61	PDE3A,SMPDL3A,PDE11A,NUDT1,UNG,NEIL2,NUDT12,NUDT18,SAMHD1,NEIL1,PDE7B,ASPDH,NTHL1,XDH,ADA,NUDT7,DCTPP1,PRTFDC1,ITPA,OGG1,ENPP1,NUDT16,PDE3B,CNP,C6orf108,PDE9A,AMPD3,MLYCD,DUT,NUDT9,PDE5A,NT5C,PDE4C,HPRT1,MUTYH,ENTPD2,PDE7A,NUDT5,PNP,SMUG1,MPG,NT5C2,MBD4,NUDT3,TDG,PDE4A,DERA,PDE2A,PDE8A,GPX1,ENTPD4,GDA,PDE4D,HINT1,NUDT15,PDE4B,NT5M,CAT,VCP,NT5E,UPP1
GO_POSITIVE_REGULATION_OF_CALCIUM_ION_TRANSMEMBRANE_TRANSPORTER_ACTIVITY	0.518545	1.4972	0.0294118	0.492223	31	24	GSTM2,BMP4,CACNA2D1,ANK2,KCNE3,AKAP6,PKD2,HAP1,EFCAB4B,JPH2,SUMO1,PLCG2,TMEM110,STIM2,HSPA2,HTT,CALM1,GSTO1,CALM2,ASPH,CALM3,STIM1,SLC9A1,ATP1B1
GO_AMINO_SUGAR_METABOLIC_PROCESS	0.50922	1.49714	0.0454545	0.492689	40	30	CHI3L2,CHST4,NPL,EXTL2,DPAGT1,ST3GAL2,CTBS,AMDHD2,PGM3,CHI3L1,ST6GAL1,FN3K,CMAS,NAGK,CHID1,CHST7,GNPDA2,GFPT2,GNPNAT1,OGT,LARGE,OVGP1,UAP1,GNPDA1,UAP1L1,MGEA5,NANP,GFPT1,GNE,ST3GAL1
GO_CORONARY_VASCULATURE_DEVELOPMENT	-0.289282	-1.00767	0.366667	0.492977	37	29	MYH10,DYNC2H1,MEGF8,SNX17,NRP1,LTBP1,C5orf42,SMAD6,ADAMTS6,SUFU,GATA6,PTK7,VEGFB,AP2B1,TAB1,PCSK5,ZFP161,SEC24B,DCTN5,PLXND1,NDST1,PRDM1,VEGFA,SETD2,HEY2,SRF,NOTCH1,DNM2,PDGFRB
GO_REGULATION_OF_CENTROSOME_CYCLE	-0.280158	-1.00738	0.454545	0.493405	39	37	MDM1,PLK2,RANBP1,BRCA1,TMEM67,AZI1,GEN1,XRCC3,CHORDC1,XPO1,VPS4B,TRIM37,NUBP1,CHMP1B,PDCD6IP,CHMP2A,ROCK2,CHEK1,CENPJ,KIF11,SPICE1,CHMP1A,CHMP2B,CDK5RAP2,CEP76,CHMP5,NPM1,CEP85,CHMP3,RBM14,CCNF,NEK2,CHMP4B,CHMP4C,PLK4,ATF5,AURKA
GO_POSITIVE_REGULATION_OF_POTASSIUM_ION_TRANSMEMBRANE_TRANSPORT	-0.339379	-1.00678	0.365854	0.494271	27	17	ANK2,AMIGO1,AKAP6,ATP1B2,RAPGEF3,RNF207,KCNH2,NPPA,AKAP7,AKAP9,NOS1AP,AGER,ANO6,ATP1B3,DNM2,ATP1B1,GAL
GO_NEGATIVE_REGULATION_OF_I_KAPPAB_KINASE_NF_KAPPAB_SIGNALING	-0.479228	-1.67885	0.0540541	0.494844	51	37	CASP8,PYCARD,NLRX1,BMP7,STAT1,CARD8,TRIM59,FAF1,DNAJA3,CCDC22,TLE1,RIPK1,ASH1L,ZMYND11,C9orf89,C1QTNF3,SIRT1,OPTN,GSTP1,ABL1,G3BP2,DAB2IP,TNIP1,CYLD,PER1,PPM1B,PSMD10,NOV,LITAF,TNFAIP3,NFKBIB,PPM1A,FBXW11,OTUD7B,NFKBIA,ZC3H12A,NFKBID
GO_REGULATION_OF_CARBOHYDRATE_METABOLIC_PROCESS	-0.221265	-1.00611	0.416667	0.495333	172	121	IL6,P2RX7,GPER,ENTPD5,ACACB,PTGER4,DGAT2,C1QTNF1,PPP1R3E,P2RY1,SLC35B4,IRS1,NTSR1,MLXIPL,FKTN,KIAA0020,PDK2,MIDN,PRKAA1,TINF2,HAS2,ARFGEF1,EGF,NLN,HDAC4,COX11,PPARGC1A,ACN9,PRKAG1,IGFBP4,ENPP1,HNF4A,PRKAG2,IRS2,DYRK2,PASK,KAT2A,WDR5,MLYCD,ECD,RANBP2,IGFBP5,PDK3,PPP1R3D,TGFB1,PHKG2,MST1,PTK2B,ARPP19,PPP1CB,AKT2,LCMT1,PGP,KAT2B,IL15,AKT1,EPM2AIP1,SIK1,PARK2,FAM48A,HIF1A,ACTN3,OGT,PPP1CA,PRKAA2,FAM1…
GO_REGULATION_OF_RESPONSE_TO_OXIDATIVE_STRESS	-0.255893	-1.00587	0.5	0.495652	65	50	FBLN5,STOX1,BAG5,DHFR,HTRA2,VNN1,SZT2,BMP7,MAPK7,EPOR,FUT8,PDIA2,HDAC6,MET,NOL3,TRAP1,ENDOG,FBXW7,MCL1,AKT1,PARK2,UBQLN1,LRRK2,HIF1A,PYCR1,SEPN1,PSAP,TXN,GCH1,SFPQ,HEBP2,NFE2L2,NONO,PARK7,GPX1,SIRT1,SOD1,HSPB1,SESN3,MST4,GNB2L1,P4HB,ATF4,SESN1,PINK1,HSPH1,SESN2,SOD2,NR4A3,TNF
GO_CEREBELLAR_CORTEX_DEVELOPMENT	-0.3087	-1.00569	0.366667	0.496061	46	27	MYH10,AGTPBP1,GLI2,TRNP1,CDK5,HERC1,ATP7A,NAGLU,KNDC1,SPTBN2,CLP1,OGDH,MDK,PROX1,KIF14,PTPN11,RERE,MTPN,UQCRQ,EZH2,SERPINE2,LDB1,GLI1,ARCN1,HSPA5,MAP2K1,AARS
GO_DNA_STRAND_ELONGATION_INVOLVED_IN_DNA_REPLICATION	0.500186	1.47734	0.0746269	0.496473	25	24	PARP1,POLA2,GINS2,POLD2,RFC3,RNASEH1,GINS4,RFC4,PARP3,PCNA,PRIM1,LIG1,LIG3,RNASEH2A,GINS3,POLD4,POLA1,POLD1,POLD3,LIG4,GINS1,FEN1,PARP2,DNA2
GO_NEGATIVE_REGULATION_OF_AXONOGENESIS	-0.263452	-1.00548	0.407407	0.49659	65	47	SPG20,SYNGAP1,LRP4,SEMA4F,SEMA3E,SEMA4A,NRP1,SEMA5A,BCL11A,EPHB2,SEMA4G,SEMA6C,SEMA6B,SEMA3A,CDK5,ARHGDIA,SEMA3B,PLXNA3,NGFR,SEMA3F,SEMA3C,MBP,ULK2,SLIT2,EPHA7,SEMA6D,SEMA3D,THY1,SEMA4D,SEMA4B,RUFY3,WNT3,RHOA,PTK2,GDI1,NTN1,PSEN1,PTEN,SEMA7A,ARHGEF1,RTN4,RNF6,SEMA4C,SPP1,RTN4R,FGF13,IFRD1
[truncated: 1,763 more rows]
