# Supplementary material for: Shedding Light on the African Enigma: In Vitro Testing of Homo sapiens-Helicobacter pylori Coevolution
Source: Microorganisms. 2021 Jan 25;9(2):240. doi: 10.3390/microorganisms9020240 (PMC7912213; doi:10.3390/microorganisms9020240)
Supplement: Supplementary file 1 [file microorganisms-09-00240-s001.zip › microorganisms-1056872-sl-prood done/SupplementaryTable_S17.xlsx]

## Sheet: SupplementaryTableS17
Supplementary Table S17-T-test results for the analysis of apoptosis, cellular viability and cytotoxicity
	Human cell Line	Comparisons of infections		P-value	degrees of freedom
Apoptosis	HsEUR	HpAFR	Uninfected	0.624997	3.23106
	HsEUR	HpEUR	Uninfected	0.399711	3.89044
	HsEUR	HpAFR	HpEUR	0.857678	3.56667
	HsAFR	HpAFR	Uninfected	0.36449	4
	HsAFR	HpEUR	Uninfected	0.166529	2.62184
	HsAFR	HpAFR	HpEUR	0.277372	2.62087
	HsEAS	HpAFR	Uninfected	0.308645	3.02642
	HsEAS	HpEUR	Uninfected	0.42397	2.73167
	HsEAS	HpAFR	HpEUR	0.629166	3.86601
Cellular viability	HsEUR	HpAFR	Uninfected	0.000994919	3.97669
	HsEUR	HpEUR	Uninfected	0.000856389	3.83458
	HsEUR	HpAFR	HpEUR	0.114341	3.70956
	HsAFR	HpAFR	Uninfected	0.0187105	2.84874
	HsAFR	HpEUR	Uninfected	0.0150826	3.43361
	HsAFR	HpAFR	HpEUR	0.987799	3.65041
	HsEAS	HpAFR	Uninfected	0.141828	3.90395
	HsEAS	HpEUR	Uninfected	0.0548026	3.97939
	HsEAS	HpAFR	HpEUR	0.518967	3.97072
Cytotoxicity	HsEUR	HpAFR	Uninfected	0.0826919	2.8249
	HsEUR	HpEUR	Uninfected	0.0824514	2.29686
	HsEUR	HpAFR	HpEUR	0.319424	3.23538
	HsAFR	HpAFR	Uninfected	0.0616165	2.99249
	HsAFR	HpEUR	Uninfected	0.236938	3.70559
	HsAFR	HpAFR	HpEUR	0.171727	3.54847
	HsEAS	HpAFR	Uninfected	0.0238537	3.01438
	HsEAS	HpEUR	Uninfected	0.0625799	2.09316
	HsEAS	HpAFR	HpEUR	0.138299	2.3397
