# Supplementary material for: Shedding Light on the African Enigma: In Vitro Testing of Homo sapiens-Helicobacter pylori Coevolution
Source: Microorganisms. 2021 Jan 25;9(2):240. doi: 10.3390/microorganisms9020240 (PMC7912213; doi:10.3390/microorganisms9020240)
Supplement: Supplementary file 1 [file microorganisms-09-00240-s001.zip › microorganisms-1056872-sl-prood done/SupplementaryTable_S2.xlsx]

## Sheet: SupplementaryTableS2
Supplementary Table S2. Differentially expressed genes (adjusted p <0.05) in the HsEUR cell line infected by the HpAFR strain compared to the uninfected set. The Table displays fold changes and adjusted p-values of the differentially expressed genes. Genes with a fold change values > 0 are upregulated in the infected setting.
	baseMean	log2FoldChange	lfcSE	stat	pvalue	padj			Log2FoldChange	> 0	Enriched HpAFR
AQP1	54.583	-2.15746	0.553604	-3.89713	9.73401e-05	0.00714764				< 0	Enriched Uninfected
MYCBP	84.2555	-1.57184	0.465671	-3.37543	0.000737011	0.0350602
KCNF1	140.611	-1.43321	0.429991	-3.33311	0.000858814	0.0391042
PARD6G	272.397	-1.38842	0.272717	-5.09106	3.56069e-07	5.45989e-05
SFTA3	389.368	-1.34141	0.242542	-5.53062	3.19092e-08	5.54529e-06
LMO3	309.728	-1.25151	0.36428	-3.43556	0.000591333	0.0305239
RDH5	501.589	-1.22872	0.242491	-5.06709	4.03936e-07	6.10411e-05
EDN1	193.589	-1.15176	0.326345	-3.52928	0.000416692	0.0232345
ADORA1	261.981	-1.14154	0.314248	-3.63261	0.000280569	0.0166221
EFR3B	435.963	-1.06661	0.253431	-4.20866	2.56887e-05	0.00230911
FAM83D	480.954	-1.04266	0.243413	-4.28349	1.83984e-05	0.00172829
TMEM171	563.172	-1.02451	0.230655	-4.44175	8.9232e-06	0.00092121
TACR1	477.854	-1.01614	0.256805	-3.95684	7.59482e-05	0.00586602
COL1A2	1160.76	-0.997039	0.264416	-3.77072	0.000162775	0.0108105
AMOTL2	736.089	-0.936357	0.202032	-4.63471	3.57442e-06	0.000423528
MKI67	1023.41	-0.926179	0.184566	-5.01816	5.21699e-07	7.55522e-05
PLAT	805.502	-0.899512	0.223977	-4.01608	5.91734e-05	0.00474616
CDKN2C	1348.73	-0.852459	0.177627	-4.79915	1.59337e-06	0.00020261
TNC	3119.52	-0.771759	0.194977	-3.9582	7.55176e-05	0.00586602
EIF5	792.277	-0.766288	0.196196	-3.90573	9.39408e-05	0.00694695
TYMS	1285.43	-0.758705	0.22044	-3.44177	0.000577911	0.0299795
UBE2C	7622.34	-0.697921	0.162257	-4.30135	1.69764e-05	0.00162397
TOP2A	1828.57	-0.628424	0.18706	-3.35947	0.000780913	0.0363508
FLNC	8295.35	-0.621026	0.173112	-3.58743	0.00033395	0.0192381
ITGA6	1561.4	-0.620998	0.174304	-3.56274	0.000367005	0.0207976
GLS	3950.46	-0.620957	0.18186	-3.41449	0.000639021	0.0319521
CDK1	2439.72	-0.609465	0.165184	-3.68961	0.000224597	0.0136156
WWTR1	4583.56	-0.604502	0.175421	-3.446	0.000568947	0.0298111
HMGB2	2580.73	-0.598899	0.177483	-3.37441	0.000739738	0.0350602
ANLN	2579.51	-0.588647	0.172527	-3.41192	0.000645076	0.0320295
FAM126A	4241.51	-0.513712	0.157349	-3.2648	0.00109542	0.0477906
SLC16A3	6816.58	0.468042	0.141559	3.30634	0.000945245	0.0424831
ITGA5	3884.35	0.567919	0.146419	3.87872	0.000105008	0.00749947
SDCBP	3704.34	0.57095	0.15384	3.71131	0.000206187	0.0127398
SNAI2	1697.58	0.596162	0.178284	3.3439	0.000826101	0.0377796
PLEKHM1	1761.07	0.609308	0.182105	3.34592	0.000820088	0.0376699
ZBTB38	3420.63	0.609965	0.178517	3.41684	0.000633526	0.0319521
SNORA84	1446.24	0.610733	0.174565	3.49859	0.000467724	0.0255338
KLF6	2292.71	0.631928	0.176467	3.581	0.000342282	0.0196097
AMPD3	1089.52	0.63571	0.189545	3.35386	0.000796915	0.0369308
TUBGCP2	1817.14	0.638363	0.172707	3.69621	0.000218839	0.013344
VAC14	2333.2	0.645423	0.166114	3.88542	0.000102154	0.00739692
TPP1	1963.6	0.647264	0.167822	3.85686	0.000114854	0.00814683
SNORA71D	1711.29	0.647973	0.190022	3.40999	0.000649653	0.0321039
GNPDA1	1223.8	0.652144	0.170547	3.82383	0.000131393	0.00889633
ATP6V1C1	1358.12	0.653179	0.178354	3.66226	0.000250001	0.0149814
HK1	4569.3	0.668119	0.179278	3.72673	0.00019398	0.0121115
BNIP3L	3093.99	0.672616	0.166324	4.044	5.25473e-05	0.00428056
C19orf66	824.688	0.674124	0.196663	3.42782	0.000608448	0.0310995
LOX	8479.83	0.678008	0.16281	4.16441	3.12155e-05	0.00271237
EVC	908.384	0.678149	0.200021	3.39039	0.00069792	0.0340057
ABRACL	1799.04	0.680909	0.172962	3.93675	8.25918e-05	0.00633224
OSMR	1472.49	0.688481	0.206919	3.32729	0.000876943	0.039756
TNFRSF10B	1493.82	0.692137	0.205816	3.36289	0.000771298	0.0360642
NPC2	2707.27	0.707339	0.177289	3.98976	6.61406e-05	0.00522461
OSTM1	918.378	0.71311	0.190744	3.73857	0.000185068	0.0118387
HEATR7A	1657.35	0.720473	0.210966	3.41511	0.000637559	0.0319521
WSB1	770.742	0.728831	0.216503	3.36638	0.000761627	0.0357724
INSIG1	1908.56	0.735126	0.214171	3.43242	0.000598216	0.0307271
RRAGD	789.312	0.735195	0.206258	3.56444	0.00036463	0.0207759
GBA	750.296	0.735998	0.20511	3.58832	0.000332821	0.0192381
FTL	20068.4	0.739757	0.162899	4.54121	5.59328e-06	0.000613907
BRI3	12335.1	0.743858	0.199125	3.73563	0.000187243	0.0119048
EIF2AK2	1169.23	0.759508	0.197255	3.85039	0.000117932	0.00825283
SLC2A3	2984.46	0.77079	0.152962	5.0391	4.67722e-07	6.86892e-05
SCARB2	455.256	0.77574	0.230421	3.36662	0.000760951	0.0357724
WBP2	3814.46	0.780212	0.188396	4.14134	3.45285e-05	0.00295105
P4HA2	1904.89	0.787274	0.202239	3.89279	9.9098e-05	0.00722584
VAT1	7399.68	0.788763	0.16955	4.65209	3.28581e-06	0.000393806
VWA5A	1248.9	0.790924	0.187021	4.22907	2.34659e-05	0.00212764
SLC17A5	818.136	0.800095	0.224737	3.56013	0.000370665	0.0208915
GYS1	879.011	0.806815	0.244991	3.29325	0.000990367	0.0439428
METRNL	567.776	0.81047	0.233106	3.47683	0.000507382	0.0273067
IFI16	3566.37	0.813982	0.190874	4.26451	2.00341e-05	0.00186514
ERO1L	2689.26	0.817613	0.204877	3.99075	6.58635e-05	0.00522461
ACO1	641.565	0.827019	0.235511	3.5116	0.000445419	0.0245735
STAT2	578.652	0.842412	0.225276	3.73947	0.000184408	0.0118387
NAMPT	16683.3	0.845514	0.179387	4.71336	2.43662e-06	0.000298902
RASSF4	599.366	0.84591	0.245574	3.44463	0.000571841	0.029813
M6PR	1637.78	0.851065	0.173082	4.91712	8.78283e-07	0.000118933
SLC43A3	1554.89	0.851386	0.232692	3.65886	0.000253339	0.0150947
UBE2L6	815.415	0.857934	0.244739	3.50551	0.00045574	0.0250106
HLA-E	6400.68	0.858274	0.168577	5.0913	3.55616e-07	5.45989e-05
CEP250	1488.35	0.863	0.191893	4.49729	6.88259e-06	0.000732294
PPP1R13L	414.194	0.872681	0.242308	3.60153	0.000316345	0.0184275
HS1BP3	837.3	0.884117	0.255146	3.46515	0.000529944	0.0280494
ZC3H12C	724.341	0.887837	0.196325	4.52227	6.11792e-06	0.000660214
CTSS	2020.88	0.890033	0.174631	5.09665	3.45716e-07	5.45989e-05
GRINA	2787.34	0.899807	0.181472	4.95837	7.1086e-07	9.88285e-05
SLC11A2	688.717	0.900646	0.217692	4.13726	3.51482e-05	0.00297959
STC1	9424.94	0.913119	0.150039	6.08588	1.15856e-09	2.80938e-07
SCARNA10	407.26	0.913708	0.26705	3.42149	0.000622784	0.0316769
FTH1	42838.3	0.920537	0.179543	5.12712	2.9421e-07	4.79332e-05
LOC654433	478.638	0.928143	0.247425	3.75121	0.000175981	0.0114684
TCP11L2	598.083	0.932871	0.273258	3.41388	0.000640452	0.0319521
IFITM3	5525.06	0.933375	0.210509	4.4339	9.25416e-06	0.000936827
IFI44L	840.449	0.933698	0.253252	3.68683	0.000227065	0.0136856
MVD	494.803	0.93659	0.270592	3.46127	0.000537635	0.0283127
TNIP1	1897.42	0.942325	0.189514	4.97233	6.61536e-07	9.3214e-05
IFIT3	732.081	0.94728	0.247077	3.83394	0.000126105	0.00865411
CLEC2B	383.118	0.947428	0.279805	3.38603	0.000709106	0.0342308
DUSP10	466.518	0.948339	0.239233	3.96409	7.36776e-05	0.00577622
WARS	2636.1	0.972833	0.252568	3.85176	0.000117272	0.00825283
HELZ2	442.896	0.976636	0.293969	3.32225	0.000892961	0.0403069
ZSWIM4	282.894	0.981804	0.29297	3.35121	0.000804584	0.0371212
SNORA23	844.088	0.988911	0.237687	4.16055	3.17476e-05	0.0027358
UAP1L1	434.843	0.989115	0.241407	4.09729	4.18015e-05	0.003432
IFITM1	5329.43	1.00148	0.198122	5.05486	4.30712e-07	6.41577e-05
DTX3L	547.686	1.00738	0.266752	3.77647	0.000159068	0.0106321
TMEM158	896.884	1.01078	0.232655	4.34456	1.39558e-05	0.001365
STAT1	4756.54	1.01273	0.157175	6.44336	1.16861e-10	3.38474e-08
G0S2	2282.38	1.0187	0.242281	4.20464	2.61501e-05	0.00233049
SLC1A1	340.885	1.02994	0.29095	3.53993	0.000400235	0.0224368
CTSL1	8404.22	1.03052	0.172834	5.96248	2.48443e-09	5.63156e-07
BHLHE40	11579.8	1.04564	0.236101	4.42879	9.47647e-06	0.000950107
RND3	4708.33	1.04975	0.218659	4.80083	1.58011e-06	0.00020261
TBC1D7	300.556	1.05159	0.319198	3.29448	0.000986057	0.0439385
NEDD4L	1383.69	1.06652	0.21747	4.90422	9.38012e-07	0.000123806
BST2	2465.34	1.06906	0.179218	5.96514	2.44423e-09	5.63156e-07
AP5Z1	469.787	1.08908	0.251777	4.32558	1.52128e-05	0.00146874
PARP10	906.278	1.106	0.240676	4.5954	4.3191e-06	0.00048425
PARP14	579.81	1.10684	0.295456	3.7462	0.000179534	0.0116274
CLCN7	952.195	1.11075	0.193554	5.73873	9.53873e-09	1.98921e-06
IFI35	964.582	1.11734	0.196119	5.69727	1.2174e-08	2.48514e-06
PCK2	326.065	1.11771	0.292247	3.82455	0.000131014	0.00889633
SESN2	1458.74	1.11844	0.271225	4.12365	3.72912e-05	0.00311069
ASAH1	306.419	1.12137	0.323453	3.46686	0.000526578	0.0280134
SPAG4	455.476	1.12354	0.261851	4.29077	1.78051e-05	0.00168777
OPTN	1136.27	1.13044	0.270023	4.18645	2.83351e-05	0.00248277
SQSTM1	18549.7	1.13844	0.155783	7.30786	2.71436e-13	1.04825e-10
LIF	382.264	1.14054	0.305931	3.7281	0.000192933	0.0121115
NFKBIA	2434.99	1.14297	0.162136	7.04946	1.79615e-12	6.24283e-10
TRIM22	213.283	1.1438	0.328912	3.47753	0.000506057	0.0273067
NEU1	1951.91	1.16027	0.192981	6.01235	1.82853e-09	4.33321e-07
KLHL24	219.83	1.16452	0.345043	3.375	0.000738163	0.0350602
P2RX4	249.595	1.1663	0.355543	3.28035	0.0010368	0.0456148
MAPK8IP2	423.496	1.16816	0.29794	3.9208	8.82542e-05	0.00666831
NFKBIZ	2787.39	1.16944	0.20583	5.68157	1.33462e-08	2.57705e-06
KLF7	463.207	1.1726	0.279349	4.1976	2.69763e-05	0.00238375
DRAM1	424.907	1.17569	0.26515	4.43405	9.24789e-06	0.000936827
BAMBI	352.07	1.19059	0.309709	3.84421	0.00012094	0.00840693
SLC7A5	630.07	1.2065	0.261011	4.62242	3.79282e-06	0.000435946
PIK3CD	217.23	1.21092	0.348318	3.47647	0.000508056	0.0273067
LIMD2	385.828	1.21857	0.254204	4.79366	1.63769e-06	0.000205737
ZHX2	148.617	1.22196	0.37368	3.27007	0.0010752	0.0471054
CLSTN3	357.658	1.23493	0.277704	4.44693	8.71076e-06	0.000908271
CTNS	1090	1.23724	0.219846	5.62778	1.8254e-08	3.28163e-06
GFPT2	1039.12	1.25238	0.219939	5.69422	1.23935e-08	2.48514e-06
HERC6	236.967	1.26301	0.336253	3.75613	0.000172563	0.0113881
ZC3H12A	218.122	1.26444	0.350241	3.61021	0.000305946	0.0180232
OGFRL1	627.347	1.26678	0.218309	5.80268	6.52635e-09	1.41771e-06
TBC1D2	190.15	1.2965	0.36837	3.51955	0.000432285	0.0239757
INHBA	541.881	1.29682	0.263914	4.9138	8.93261e-07	0.000119411
NFKB2	2156.3	1.29959	0.23045	5.63938	1.7066e-08	3.12187e-06
FBXO32	1074.59	1.29977	0.206095	6.30664	2.85164e-10	7.82476e-08
LAMB3	537.678	1.31257	0.290299	4.52145	6.14182e-06	0.000660214
IRAK2	216.888	1.31982	0.340228	3.87922	0.00010479	0.00749947
NPC1	2770.01	1.32408	0.177214	7.47165	7.91976e-14	3.30317e-11
CEBPD	317.516	1.34393	0.394736	3.40464	0.000662521	0.0325854
PFKFB4	372.573	1.38441	0.270755	5.11314	3.16849e-07	5.08275e-05
PLIN2	463.092	1.38539	0.25745	5.38121	7.39875e-08	1.2647e-05
DDX60	242.672	1.38942	0.353552	3.9299	8.49813e-05	0.00646789
ITPR1	596.047	1.40034	0.32238	4.34375	1.40073e-05	0.001365
C8orf4	295.605	1.40132	0.329596	4.25165	2.12205e-05	0.00195811
ALDOC	1351.03	1.40155	0.209854	6.6787	2.41065e-11	7.39288e-09
CD82	319.41	1.40227	0.347046	4.04059	5.33178e-05	0.00430965
DSP	151.287	1.4035	0.404351	3.47099	0.000518551	0.0277279
TP53INP2	295.206	1.40832	0.300317	4.68946	2.73922e-06	0.000332114
IRF7	973.701	1.41072	0.238598	5.91253	3.36887e-09	7.47388e-07
OTUB2	195.684	1.44054	0.368578	3.90837	9.29228e-05	0.00692076
TNFAIP3	2591.81	1.45728	0.17216	8.4647	2.56821e-17	1.57522e-14
RIPK4	174.89	1.48049	0.378769	3.90869	9.27974e-05	0.00692076
DDX58	861.456	1.4894	0.263393	5.65468	1.56133e-08	2.90714e-06
IRF9	943.259	1.49337	0.203869	7.32517	2.38594e-13	9.56853e-11
MME	185.782	1.51062	0.365728	4.13045	3.6205e-05	0.00304443
IFI27	3956.02	1.53446	0.222604	6.89324	5.45374e-12	1.72322e-09
SH3D21	147.57	1.54407	0.456354	3.38349	0.000715712	0.0343905
MT1X	834.09	1.56391	0.208413	7.50392	6.19388e-14	2.69098e-11
STC2	2463.2	1.56629	0.256907	6.09671	1.08274e-09	2.68804e-07
IFIT5	294.815	1.5809	0.321105	4.92332	8.50878e-07	0.000116738
PLSCR1	843.441	1.60433	0.252848	6.34503	2.22379e-10	6.26689e-08
ANGPTL4	1263.76	1.60544	0.232444	6.90679	4.95758e-12	1.6154e-09
NDRG1	40802.8	1.62736	0.141042	11.5381	8.47999e-31	1.26316e-27
IL7R	181.77	1.63053	0.425298	3.83385	0.000126156	0.00865411
MT2A	22636.5	1.69932	0.160374	10.596	3.11085e-26	4.0546e-23
C1R	726.997	1.7062	0.239214	7.13254	9.85369e-13	3.54291e-10
JHDM1D	410.933	1.71564	0.321642	5.33402	9.60643e-08	1.58994e-05
EPSTI1	214.011	1.72185	0.372552	4.62178	3.80465e-06	0.000435946
CYP1B1	94.294	1.73099	0.461166	3.75351	0.000174376	0.0114353
OAS3	285.504	1.739	0.36703	4.73802	2.15816e-06	0.000267895
ENO2	4793.55	1.76049	0.170185	10.3445	4.43002e-25	5.13242e-22
MMP1	862.179	1.76845	0.311	5.68635	1.29785e-08	2.55333e-06
IER3	5176.91	1.77178	0.185442	9.55435	1.24366e-21	1.08064e-18
ZP1	78.959	1.78991	0.528604	3.3861	0.000708944	0.0342308
LRIG1	204.409	1.79819	0.437266	4.11235	3.91644e-05	0.00324101
TLR2	402.138	1.81501	0.29584	6.1351	8.51058e-10	2.16439e-07
TM4SF19	1943.59	1.84768	0.200259	9.22646	2.79732e-20	2.08341e-17
ISG15	1329.71	1.86244	0.286283	6.50559	7.73893e-11	2.30554e-08
ASNS	1464.03	1.86349	0.217403	8.57157	1.0208e-17	6.65244e-15
C1S	232.051	1.88087	0.349849	5.37624	7.60586e-08	1.27913e-05
PHGDH	86.1595	1.93292	0.585241	3.30278	0.000957314	0.0428408
PRDM1	309.265	1.982	0.396893	4.99379	5.92046e-07	8.45652e-05
IFIT1	1279.22	1.98456	0.275963	7.19139	6.41335e-13	2.38829e-10
AREG	90.163	1.99086	0.536484	3.71095	0.000206486	0.0127398
CFB	1188.97	2.02679	0.249727	8.11604	4.81647e-16	2.39149e-13
CMPK2	412.363	2.02875	0.357491	5.67498	1.38709e-08	2.62966e-06
TMEM132A	1300.54	2.06121	0.216663	9.51347	1.84398e-21	1.47902e-18
HDAC9	157.893	2.08001	0.463454	4.48805	7.18773e-06	0.000757034
TRIB3	83.1838	2.11622	0.643668	3.28776	0.00100989	0.0446194
BCL2A1	104.593	2.12458	0.458738	4.63137	3.63257e-06	0.000425582
PALMD	113.436	2.162	0.496828	4.35162	1.35138e-05	0.00134198
RELB	478.458	2.18332	0.26461	8.25108	1.56967e-16	8.6142e-14
PTGS2	1083.98	2.24034	0.281021	7.97214	1.5595e-15	7.39133e-13
IFI6	3941.35	2.24907	0.230436	9.76006	1.67062e-22	1.5836e-19
C15orf48	146.008	2.27964	0.46813	4.86967	1.11783e-06	0.000145695
OAS2	862.153	2.31702	0.280468	8.26129	1.44112e-16	8.34807e-14
XAF1	399.837	2.3416	0.371873	6.29677	3.03921e-10	8.1256e-08
LOC100505622	87.8822	2.39432	0.645528	3.70908	0.000208013	0.0127585
OAS1	611.346	2.44257	0.297791	8.20229	2.35851e-16	1.22961e-13
CXCL2	1473.46	2.44387	0.266259	9.17855	4.36923e-20	3.0372e-17
CXCL3	249.289	2.53552	0.458423	5.53095	3.18505e-08	5.54529e-06
TNFRSF9	1284.12	2.60822	0.224035	11.642	2.52029e-31	4.37984e-28
MX2	118.842	2.79448	0.609289	4.58646	4.50816e-06	0.00050007
CXCL1	2121.19	2.87123	0.464303	6.18396	6.25151e-10	1.62961e-07
NUPR1	83.8791	2.88511	0.626789	4.603	4.16452e-06	0.000471994
HMOX1	4956.72	2.9266	0.213034	13.7377	6.03343e-43	1.57276e-39
MX1	757.944	2.93193	0.283881	10.328	5.26309e-25	5.48783e-22
PTX3	50.142	2.94267	0.902632	3.2601	0.00111372	0.0483867
SERPINB2	268.746	2.97721	0.825695	3.6057	0.000311309	0.0182361
SOD2	16229.5	3.00861	0.245502	12.2549	1.58124e-34	3.29752e-31
CXCL5	166.659	3.09031	0.535844	5.76719	8.06028e-09	1.7152e-06
IL8	5484.19	3.11947	0.206875	15.079	2.22593e-51	1.16049e-47
RSAD2	309.388	3.95945	0.509939	7.76456	8.19322e-15	3.71438e-12
IL32	1742.25	4.10431	0.245714	16.7036	1.23393e-62	1.28662e-58
PNLIPRP3	47.4856	4.16063	1.22286	3.40236	0.000668055	0.0327033
ICAM1	214.299	4.32205	0.614101	7.03802	1.94989e-12	6.55856e-10
CSF2	1374.12	4.36391	0.294807	14.8026	1.40959e-49	4.89926e-46
BIRC3	50.7785	4.51682	1.18608	3.80819	0.000139986	0.00941701
IGFBP3	145.769	4.62585	1.09089	4.24043	2.23093e-05	0.00204051
C3	75.8164	5.77125	1.54622	3.73249	0.000189594	0.0119812
