# Supplementary material for: Shedding Light on the African Enigma: In Vitro Testing of Homo sapiens-Helicobacter pylori Coevolution
Source: Microorganisms. 2021 Jan 25;9(2):240. doi: 10.3390/microorganisms9020240 (PMC7912213; doi:10.3390/microorganisms9020240)
Supplement: Supplementary file 1 [file microorganisms-09-00240-s001.zip › microorganisms-1056872-sl-prood done/SupplementaryTable_S3.xlsx]

## Sheet: SupplementaryTableS3
Supplementary Table S3. Differentially expressed genes (adjusted p <0.05) in the HsEUR cell line infected by the HpEUR strain compared to the uninfected set. The Table displays fold changes and adjusted p-values of the differentially expressed genes. Genes with a fold change values > 0 are upregulated in the infected setting.
	baseMean	log2FoldChange	lfcSE	stat	pvalue	padj			Log2FoldChange	> 0	Enriched HpEUR
AQP1	54.583	-2.51199	0.555901	-4.51876	6.22022e-06	0.000281137				< 0	Enriched Uninfected
MAP1LC3C	65.4003	-2.41071	0.632982	-3.80849	0.000139816	0.00376792
SPRR2D	121.068	-2.17748	0.494132	-4.40667	1.0497e-05	0.000448301
MYCBP	84.2555	-1.94826	0.467404	-4.16826	3.06938e-05	0.00109705
KCNF1	140.611	-1.74363	0.430623	-4.04909	5.14169e-05	0.00168805
SDSL	75.3526	-1.72588	0.535141	-3.2251	0.00125928	0.0205046
LINC00341	78.6684	-1.66724	0.570894	-2.9204	0.00349582	0.0427602
ARHGEF26	158.622	-1.54452	0.361722	-4.26991	1.95556e-05	0.00076693
PARD6G	272.397	-1.52523	0.272207	-5.60321	2.10421e-08	1.96704e-06
COL1A2	1160.76	-1.52303	0.265177	-5.74345	9.27651e-09	9.25722e-07
HIST1H4A	1561.44	-1.51087	0.210608	-7.17383	7.29292e-13	1.47011e-10
POP1	95.6078	-1.50204	0.459636	-3.26788	0.00108356	0.018263
DSCAM	70.942	-1.49637	0.51478	-2.90681	0.00365133	0.0442329
WNK1	100.346	-1.49335	0.473742	-3.15224	0.00162025	0.0247946
HIST1H1D	432.549	-1.48705	0.270005	-5.50751	3.63942e-08	3.24617e-06
ZNF326	516.91	-1.46819	0.253172	-5.7992	6.66338e-09	6.92374e-07
HIVEP3	173.887	-1.4555	0.386147	-3.7693	0.000163709	0.00427468
HIST1H3B	11816.4	-1.44879	0.216317	-6.69754	2.11961e-11	3.44573e-09
HIST1H2AM	2636.01	-1.43217	0.191513	-7.47819	7.53507e-14	1.68769e-11
ROR1	235.414	-1.38737	0.329637	-4.20877	2.56768e-05	0.000951457
SFXN2	118.947	-1.37093	0.389841	-3.51664	0.000437039	0.00945262
FBXO5	651.944	-1.36231	0.31052	-4.38718	1.14828e-05	0.000488333
EXOG	142.323	-1.34501	0.369286	-3.6422	0.00027032	0.00633618
HELLS	260.229	-1.34183	0.289188	-4.63999	3.48424e-06	0.000172994
SUV39H2	139.178	-1.31835	0.360115	-3.66092	0.000251315	0.00603096
HIST1H2AH	3208.71	-1.28233	0.162919	-7.87096	3.5193e-15	8.65148e-13
HIST1H3A	1865.98	-1.27002	0.203339	-6.24584	4.21526e-10	5.81994e-08
MMP16	127.349	-1.26983	0.412326	-3.07967	0.00207232	0.029596
ADORA1	261.981	-1.25222	0.313713	-3.99162	6.5624e-05	0.00200964
FARSB	215.834	-1.24033	0.333434	-3.71989	0.000199313	0.0049237
PSPC1	144.507	-1.19573	0.409105	-2.92279	0.0034691	0.0425884
MKI67	1023.41	-1.19052	0.184665	-6.44692	1.14147e-10	1.74317e-08
FAM83D	480.954	-1.18638	0.243175	-4.87869	1.06794e-06	6.36909e-05
WDR76	257.245	-1.18278	0.341249	-3.46602	0.00052822	0.0110226
UTP15	180.827	-1.17162	0.330411	-3.54594	0.000391212	0.00868509
HIST1H4H	11282.6	-1.16973	0.165751	-7.05715	1.69956e-12	3.23205e-10
PBK	251.693	-1.16972	0.295101	-3.96381	7.37645e-05	0.00219253
EXO1	130.403	-1.15247	0.375005	-3.07322	0.00211762	0.0300403
GLI2	179.191	-1.14891	0.323425	-3.55232	0.000381852	0.00851479
SPC25	127.377	-1.14668	0.399655	-2.86916	0.00411557	0.0480102
TMPO	338.857	-1.14501	0.250575	-4.56954	4.88806e-06	0.000230219
BTBD11	228.739	-1.14273	0.385218	-2.96646	0.00301251	0.0383044
GINS2	257.661	-1.14124	0.318683	-3.58112	0.000342129	0.00776649
FAM72D	138.636	-1.13051	0.362013	-3.12283	0.0017912	0.0266211
MAGOHB	510.073	-1.1291	0.245233	-4.60418	4.14092e-06	0.000200655
KLHL4	151.698	-1.12481	0.369051	-3.04785	0.00230486	0.0316494
ACACA	134.071	-1.122	0.376971	-2.97637	0.00291686	0.0375467
BOLA3	334.639	-1.10511	0.266965	-4.13953	3.48012e-05	0.00122216
UCP2	343.882	-1.1039	0.280878	-3.9302	8.48762e-05	0.00245824
TACR1	477.854	-1.10037	0.256358	-4.29232	1.76819e-05	0.000707208
DHODH	229.521	-1.09752	0.285496	-3.84425	0.000120923	0.00334831
MCM10	351.169	-1.09396	0.27335	-4.00206	6.27938e-05	0.00193928
HIST1H4C	9926.99	-1.08597	0.163429	-6.64486	3.03503e-11	4.85557e-09
CTNNAL1	216.103	-1.08568	0.331468	-3.27536	0.00105528	0.0179465
SYNE3	239.261	-1.08439	0.335783	-3.22944	0.00124033	0.0203274
SFTA3	389.368	-1.08308	0.240408	-4.50519	6.6315e-06	0.000298388
TNFRSF21	419.111	-1.06977	0.266218	-4.0184	5.85946e-05	0.00186301
F2RL1	550.696	-1.06569	0.23233	-4.58698	4.49703e-06	0.000214813
CCAR1	794.811	-1.06261	0.201586	-5.27126	1.35489e-07	1.07527e-05
BRIP1	204.1	-1.06091	0.324174	-3.27267	0.00106538	0.018047
DCAF13	679.011	-1.05192	0.273768	-3.84237	0.00012185	0.00336473
CDK1	2439.72	-1.04086	0.16535	-6.29488	3.07638e-10	4.42954e-08
ALKBH8	490.216	-1.04025	0.281057	-3.70122	0.000214562	0.00524896
THY1	1435.65	-1.03853	0.248676	-4.17623	2.96382e-05	0.00107199
LMNB1	471.692	-1.03554	0.242729	-4.26623	1.98807e-05	0.000776657
UHRF1	1858.03	-1.03002	0.210579	-4.89136	1.00143e-06	6.008e-05
CDC6	431.83	-1.02881	0.245348	-4.19325	2.74984e-05	0.00100784
ZNF367	617.152	-1.02848	0.222016	-4.63243	3.61398e-06	0.000177684
WDR35	223.301	-1.02656	0.321967	-3.18839	0.00143067	0.0224257
NOP16	254.602	-1.0256	0.282968	-3.62442	0.000289606	0.0066948
FAM111B	371.185	-1.02449	0.25603	-4.00144	6.2958e-05	0.00193928
CCNE2	259.672	-1.02281	0.294806	-3.46942	0.000521585	0.0109522
PVRL1	745.305	-1.02227	0.288994	-3.53734	0.000404172	0.00893345
TIMM21	373.693	-1.01748	0.287821	-3.53511	0.000407613	0.00898978
HMOX2	551.779	-1.01642	0.25582	-3.97319	7.09177e-05	0.00212457
HNRNPA0	296.751	-1.01492	0.271837	-3.73356	0.000188792	0.00470998
GABRB1	276.138	-1.01268	0.319613	-3.16844	0.00153258	0.0236916
PCNA	1188.43	-1.00971	0.207679	-4.86185	1.16293e-06	6.81465e-05
ASPM	389.285	-1.00461	0.292577	-3.43367	0.000595458	0.0120273
UNG	459.961	-0.996528	0.239477	-4.16126	3.16493e-05	0.00112479
DNAJC2	209.08	-0.995668	0.31411	-3.16981	0.00152538	0.0236164
EFNB2	419.302	-0.989759	0.286273	-3.45739	0.000545432	0.0112422
XRCC2	173.125	-0.988668	0.328751	-3.00735	0.00263539	0.0350886
ATAD5	150.372	-0.98837	0.346694	-2.85084	0.00436034	0.0499976
RAD51AP1	304.437	-0.988319	0.288789	-3.42228	0.000620977	0.012443
CAMK4	222.608	-0.985918	0.293174	-3.36291	0.000771264	0.0144443
SNCG	288.162	-0.984636	0.283405	-3.4743	0.000512187	0.0108225
EXOSC2	732.746	-0.979077	0.232527	-4.2106	2.54691e-05	0.000947244
DPYSL3	1464.28	-0.978015	0.180007	-5.43321	5.53497e-08	4.68798e-06
CENPV	229.232	-0.975302	0.305449	-3.19301	0.00140798	0.022243
KIF15	293.534	-0.973611	0.287321	-3.38859	0.000702535	0.013617
DEPDC1	413.251	-0.973483	0.241936	-4.02372	5.72853e-05	0.00182715
SRSF1	5000.49	-0.972783	0.152292	-6.38761	1.68501e-10	2.49753e-08
DHFR	818.014	-0.972465	0.21367	-4.55125	5.33285e-06	0.000248842
CBX5	1656.05	-0.966024	0.175536	-5.50329	3.72768e-08	3.29572e-06
NFATC2	412.976	-0.965502	0.265	-3.6434	0.000269063	0.00633617
EFR3B	435.963	-0.965105	0.252308	-3.8251	0.000130717	0.00358015
EZH2	464.079	-0.963047	0.249781	-3.85557	0.000115459	0.00321468
PPRC1	451.947	-0.959038	0.242916	-3.94802	7.88003e-05	0.00231553
RPL22	926.929	-0.958398	0.227469	-4.21331	2.51651e-05	0.000939403
PRIM1	225.596	-0.939548	0.297475	-3.15841	0.00158632	0.0244099
CEP70	375.955	-0.938488	0.326378	-2.87547	0.00403428	0.0475018
RAD51C	379.453	-0.938035	0.257336	-3.64518	0.000267208	0.00630723
PRKACB	326.235	-0.937451	0.25501	-3.67614	0.000236792	0.00572332
HN1	1031.21	-0.937134	0.196549	-4.76794	1.86118e-06	0.000102507
TIAM1	183.465	-0.936653	0.322304	-2.90612	0.00365941	0.0442776
LOC730101	430.484	-0.935931	0.240926	-3.88473	0.000102445	0.00290235
CDKN2C	1348.73	-0.933819	0.177384	-5.2644	1.40649e-07	1.09891e-05
CSMD2	476.773	-0.931241	0.263942	-3.5282	0.000418401	0.00914765
TYMS	1285.43	-0.930248	0.220387	-4.22097	2.4325e-05	0.000914821
LOC388796	478.927	-0.926483	0.275125	-3.3675	0.000758539	0.0142874
HIST2H2AB	924.89	-0.92238	0.193665	-4.76275	1.90968e-06	0.000104042
ADD2	255.482	-0.914183	0.304295	-3.00427	0.00266223	0.0352596
RCN2	371.32	-0.910638	0.287661	-3.16567	0.00154728	0.0238821
NAA15	512.234	-0.910287	0.221125	-4.11661	3.84487e-05	0.00131364
KIAA0020	709.325	-0.909048	0.200675	-4.52995	5.89973e-06	0.000270288
ANLN	2579.51	-0.908845	0.172603	-5.26553	1.39787e-07	1.09891e-05
GEMIN2	403.809	-0.906817	0.255059	-3.55532	0.000377516	0.00843677
RDH5	501.589	-0.905955	0.241082	-3.75787	0.000171363	0.00439482
BZW2	1164.45	-0.901409	0.178151	-5.0598	4.19686e-07	2.86442e-05
RANBP1	1103.29	-0.898441	0.200025	-4.49164	7.06764e-06	0.000315198
TMEM171	563.172	-0.897783	0.229765	-3.90739	9.32984e-05	0.00266389
SNHG1	660.011	-0.896104	0.244956	-3.65823	0.000253966	0.00608009
KIF4A	425.422	-0.895482	0.247025	-3.62507	0.000288882	0.0066948
TNC	3119.52	-0.89482	0.194915	-4.59082	4.41507e-06	0.000211902
PHF17	253.999	-0.893769	0.28461	-3.14033	0.00168756	0.02543
CCP110	279.622	-0.892325	0.310597	-2.87294	0.00406677	0.0477727
MAK16	225.482	-0.891729	0.308716	-2.88851	0.00387074	0.0461695
METTL7B	440.635	-0.88907	0.233515	-3.80734	0.00014047	0.00377547
ENPP1	275.371	-0.887637	0.300163	-2.95719	0.0031046	0.0392121
TMEM106C	3365.95	-0.886924	0.169654	-5.22784	1.71505e-07	1.2997e-05
RRS1	886.831	-0.886742	0.236948	-3.74234	0.000182313	0.00458237
SRM	1465.63	-0.878334	0.201681	-4.35506	1.33032e-05	0.00055178
HAT1	961.92	-0.876391	0.21869	-4.00746	6.13741e-05	0.00193309
LUC7L	454.963	-0.875338	0.234289	-3.73614	0.000186863	0.00468507
HBEGF	798.144	-0.875102	0.230707	-3.79313	0.000148759	0.00397704
GTF3C6	229.876	-0.874475	0.301287	-2.90246	0.00370239	0.0446902
SH3RF2	634.034	-0.871145	0.271614	-3.20729	0.00133991	0.0214364
CDC45	778.891	-0.870517	0.228512	-3.8095	0.000139245	0.00376261
KDELC2	489.257	-0.868425	0.223543	-3.88481	0.000102409	0.00290235
PLAT	805.502	-0.867976	0.223482	-3.88388	0.000102802	0.00290235
HMGB2	2580.73	-0.863128	0.17751	-4.86242	1.15962e-06	6.81465e-05
CRISPLD1	313.898	-0.862845	0.255148	-3.38175	0.000720267	0.0138015
OTUD6B	397.027	-0.86109	0.254366	-3.38524	0.00071117	0.0137053
SRSF8	490.685	-0.857175	0.257453	-3.32945	0.000870189	0.0156618
UBE2T	1039.55	-0.85695	0.236412	-3.62481	0.000289174	0.0066948
EIF5	792.277	-0.856727	0.195915	-4.37294	1.22584e-05	0.000516954
BRIX1	525.942	-0.856394	0.233615	-3.66583	0.000246537	0.00594461
CDC20	716.397	-0.855716	0.265076	-3.22819	0.00124577	0.0203833
TOP2A	1828.57	-0.854971	0.187065	-4.57044	4.86695e-06	0.000230219
E2F1	1566.43	-0.85367	0.198703	-4.29621	1.73745e-05	0.000697681
CENPP	940.835	-0.847912	0.208227	-4.07205	4.66007e-05	0.00155526
POLA1	242.738	-0.845345	0.286193	-2.95376	0.00313932	0.0394529
OIP5	257.102	-0.844061	0.287005	-2.94092	0.00327234	0.0406682
UBE2C	7622.34	-0.842045	0.162239	-5.19015	2.10123e-07	1.53466e-05
ENC1	417.419	-0.841451	0.246614	-3.41202	0.00064483	0.0128698
AMOTL2	736.089	-0.840978	0.201467	-4.17427	2.98949e-05	0.00107611
ITGA6	1561.4	-0.840376	0.1743	-4.82142	1.42537e-06	8.16265e-05
DCPS	503.529	-0.839965	0.221701	-3.78873	0.000151421	0.00401479
PIK3CG	348.97	-0.835395	0.272221	-3.06882	0.00214909	0.0302947
MCM8	522.518	-0.834901	0.246353	-3.38904	0.000701372	0.013617
HNRNPAB	5463.74	-0.834619	0.161868	-5.15618	2.52036e-07	1.81448e-05
MCM6	1386.37	-0.833517	0.190433	-4.37695	1.2035e-05	0.000509666
NOL10	635.51	-0.830706	0.207433	-4.00469	6.20981e-05	0.00193928
FAM208B	297.292	-0.830658	0.283334	-2.93173	0.00337084	0.0416356
NUP188	1786.96	-0.830478	0.260702	-3.18554	0.00144485	0.0226127
FABP5	1884.64	-0.830281	0.178042	-4.66341	3.11016e-06	0.000156736
SLC25A16	421.266	-0.830102	0.288565	-2.87665	0.00401918	0.0473793
LYAR	3049.23	-0.828662	0.186854	-4.4348	9.21561e-06	0.000405608
UBE2E3	931.575	-0.828429	0.284477	-2.91211	0.00358996	0.0436995
TEX2	294.271	-0.824104	0.273052	-3.01812	0.00254346	0.0342264
NCAPG	652.845	-0.824061	0.199318	-4.1344	3.5588e-05	0.00124541
MRPS11	378.582	-0.821834	0.252523	-3.25449	0.00113598	0.0190192
KIAA0101	645.629	-0.821572	0.21264	-3.86367	0.000111695	0.00311903
RRM2	1758.27	-0.81942	0.187873	-4.36157	1.29132e-05	0.000540049
FAM126A	4241.51	-0.819377	0.157387	-5.20614	1.92809e-07	1.42891e-05
KNTC1	655.98	-0.814234	0.223522	-3.64274	0.00026975	0.00633618
RNF138	877.541	-0.813848	0.228407	-3.56314	0.000366442	0.00824414
NEK2	382.878	-0.811707	0.25574	-3.17396	0.00150377	0.0233536
DIP2B	611.347	-0.810141	0.26048	-3.11019	0.00186969	0.027509
USP1	531.772	-0.79942	0.25406	-3.14658	0.0016519	0.0249993
PHF19	808.693	-0.798382	0.23082	-3.45889	0.000542412	0.0112258
MRPL46	712.436	-0.796599	0.229066	-3.47759	0.00050594	0.0107355
GSG2	335.128	-0.792232	0.273393	-2.89778	0.00375813	0.0452547
WDR36	561.623	-0.79177	0.262094	-3.02094	0.0025199	0.0340764
RFWD3	973.001	-0.788159	0.178316	-4.42	9.86995e-06	0.000426949
EED	545.362	-0.787534	0.233902	-3.36694	0.00076008	0.0142874
MPHOSPH10	320.152	-0.785265	0.268189	-2.92802	0.00341123	0.042083
CAD	344.153	-0.783124	0.260262	-3.00899	0.00262122	0.0349727
AP5S1	457.288	-0.781805	0.256263	-3.0508	0.00228234	0.0315428
TWISTNB	479.771	-0.781758	0.235245	-3.32317	0.000890004	0.0159049
PGAM5	665.615	-0.781484	0.218707	-3.5732	0.000352651	0.00798735
FAM49B	576.835	-0.78066	0.252618	-3.09028	0.00199966	0.0289577
TAF13	377.189	-0.779601	0.249866	-3.12008	0.00180804	0.0267203
S100A2	618.989	-0.775865	0.237193	-3.27103	0.00107158	0.0181216
EYA3	445.896	-0.774194	0.229128	-3.37888	0.000727827	0.0138826
BIRC5	2300.13	-0.774179	0.160864	-4.81265	1.48944e-06	8.43377e-05
SFMBT2	646.292	-0.773795	0.267084	-2.8972	0.00376511	0.0452847
DUT	542.489	-0.7734	0.241136	-3.20732	0.00133978	0.0214364
SPDL1	396.45	-0.772639	0.252162	-3.06405	0.0021836	0.0306099
HIST1H2BD	11116.1	-0.768644	0.178597	-4.30379	1.67902e-05	0.000679633
FAM122B	647.298	-0.768135	0.204777	-3.75108	0.000176072	0.00446385
GPAM	368.329	-0.767649	0.267511	-2.8696	0.00410988	0.0479994
NF2	1004.98	-0.765378	0.185399	-4.12827	3.65506e-05	0.00127032
EEF1E1	601.549	-0.765341	0.22669	-3.37616	0.00073505	0.0139521
ZNF121	365.29	-0.762248	0.244282	-3.12036	0.00180628	0.0267203
NFIA	326.845	-0.760254	0.260218	-2.9216	0.00348235	0.0426991
TMEM19	396.462	-0.760067	0.233849	-3.25024	0.00115307	0.0192413
SFTA1P	807.531	-0.758656	0.22577	-3.36031	0.000778553	0.0145047
CTPS1	583.375	-0.758362	0.256858	-2.95245	0.0031526	0.0395355
ANKRD36BP1	442.536	-0.757406	0.26169	-2.89428	0.00380028	0.0455988
UBR7	1738.85	-0.754369	0.254313	-2.96631	0.00301399	0.0383044
RPL23A	809.584	-0.753753	0.200719	-3.75527	0.000173158	0.00441838
H2AFX	1441.02	-0.752406	0.25449	-2.95653	0.00311124	0.0392468
TOMM22	730.389	-0.75062	0.201615	-3.72304	0.000196842	0.00488663
CEP41	689.144	-0.745818	0.227527	-3.27793	0.00104572	0.0178642
LUC7L3	818.203	-0.745753	0.22962	-3.24777	0.00116315	0.0193775
FKBP5	799.721	-0.74447	0.20455	-3.63955	0.000273113	0.00638678
SUPT16H	1030.82	-0.74419	0.198759	-3.74418	0.000180982	0.00456029
LCLAT1	426.205	-0.741809	0.247486	-2.99738	0.00272309	0.0359241
GFM1	502.93	-0.741771	0.223803	-3.3144	0.000918411	0.0162969
SMURF2	2183.99	-0.740913	0.18208	-4.06917	4.71803e-05	0.00156737
RRM1	660.375	-0.740569	0.240627	-3.07767	0.00208629	0.0297422
ZFP36L2	570.933	-0.740126	0.234869	-3.15122	0.00162589	0.0248292
TUFT1	473.42	-0.739591	0.235044	-3.14661	0.00165173	0.0249993
SPC24	534.476	-0.736742	0.246457	-2.98933	0.00279592	0.0364084
ZFPM2	827.028	-0.734436	0.227309	-3.231	0.00123357	0.0202494
PPAT	427.161	-0.733661	0.24025	-3.05375	0.00226004	0.0312898
ETV5	1257.81	-0.73309	0.180868	-4.05317	5.05293e-05	0.00166433
INTS7	432.97	-0.731276	0.244249	-2.99398	0.00275365	0.0360595
KIAA0754	1348.73	-0.731127	0.219772	-3.32675	0.000878654	0.0157579
PRKDC	3179.96	-0.730446	0.174917	-4.17595	2.9674e-05	0.00107199
SNRPE	1076.51	-0.729338	0.183604	-3.97235	7.11679e-05	0.00212457
FN1	1863.13	-0.729113	0.206382	-3.53282	0.000411147	0.00901732
PRPF4	468.511	-0.727751	0.232648	-3.12812	0.00175925	0.026347
TMCC3	1626.56	-0.727592	0.201563	-3.60974	0.000306502	0.00705304
INCENP	1230.03	-0.727075	0.218273	-3.33103	0.000865255	0.0156009
MALL	1252.15	-0.722381	0.181861	-3.97216	7.1223e-05	0.00212457
OSBPL11	426.162	-0.721256	0.240436	-2.99978	0.00270171	0.0356887
EAF1	569.428	-0.719319	0.221876	-3.24199	0.00118697	0.0197416
GTF3C4	861.091	-0.718853	0.242594	-2.96319	0.00304466	0.0385517
FAM178A	557.137	-0.718035	0.233956	-3.0691	0.00214703	0.0302947
HIST1H2BC	4401.28	-0.716897	0.207766	-3.45051	0.000559537	0.0114161
RPF1	1122.65	-0.714729	0.243075	-2.94037	0.00327824	0.0406914
LRRC59	7197.58	-0.711659	0.186365	-3.81863	0.000134194	0.00365551
MNF1	1064.31	-0.709612	0.193692	-3.66362	0.000248677	0.0059819
CASP2	643.386	-0.708023	0.209444	-3.38048	0.000723593	0.0138389
AGFG2	499.224	-0.707358	0.230668	-3.06656	0.00216536	0.0304389
PARP1	2450.87	-0.707244	0.194545	-3.63538	0.00027757	0.006476
FLNC	8295.35	-0.704222	0.173083	-4.06871	4.72745e-05	0.00156737
MELK	644.907	-0.703485	0.220993	-3.1833	0.00145608	0.0227532
CDCA7L	711.388	-0.702392	0.232836	-3.01668	0.00255555	0.0343432
COPS3	1339.54	-0.70187	0.187984	-3.73366	0.000188717	0.00470998
CSE1L	1785.09	-0.699692	0.165266	-4.23374	2.29835e-05	0.000875802
CLSPN	1009.35	-0.698906	0.206926	-3.37757	0.000731289	0.0139069
NOP2	658.906	-0.698237	0.204229	-3.4189	0.000628753	0.0125738
IVD	395.588	-0.697981	0.239366	-2.91595	0.00354605	0.043322
AIM1	880.757	-0.69464	0.217624	-3.19193	0.00141326	0.0222914
HDGFRP3	656.936	-0.6923	0.240558	-2.87789	0.0040034	0.0472485
CEP55	991.08	-0.687851	0.196083	-3.50795	0.000451571	0.00969899
CCNB2	1366.7	-0.686875	0.213141	-3.22262	0.00127022	0.020616
ATAD2	1940	-0.686371	0.162231	-4.23082	2.32838e-05	0.000882245
SNRPF	1642.68	-0.685044	0.219057	-3.12724	0.00176458	0.0263875
CCNB1	772.441	-0.684356	0.20708	-3.30479	0.000950466	0.0166315
PLK1	1195.11	-0.680536	0.213363	-3.18957	0.00142485	0.0224041
MRPL3	1988.83	-0.67938	0.210917	-3.22108	0.00127709	0.0206943
ACTB	60731	-0.679235	0.18018	-3.76975	0.000163412	0.00427468
TOPBP1	431.332	-0.677636	0.228447	-2.96627	0.00301435	0.0383044
NOL11	665.836	-0.672079	0.222079	-3.02631	0.00247561	0.0336276
NAA50	1229.17	-0.669003	0.204187	-3.27642	0.00105131	0.0179291
KIF5B	3681.49	-0.668079	0.182912	-3.65245	0.000259747	0.006175
LOC100216001	684.598	-0.666971	0.211826	-3.14867	0.00164017	0.0249621
CDKN3	1086.14	-0.666139	0.213844	-3.11507	0.00183899	0.0271379
GTF3A	675.65	-0.661511	0.199915	-3.30897	0.000936408	0.0165001
ABCE1	2026.14	-0.661438	0.173119	-3.82071	0.00013307	0.00363472
HMGN2	2361.94	-0.659414	0.21833	-3.02026	0.00252556	0.0340764
HIST1H4B	2915.15	-0.656584	0.21126	-3.10794	0.00188396	0.0275994
SRSF7	1148.17	-0.653839	0.192924	-3.38909	0.000701241	0.013617
TXNL1	1882.41	-0.652368	0.211833	-3.07964	0.00207252	0.029596
PRPS1	767.252	-0.650423	0.218655	-2.97466	0.00293312	0.0377078
MCM3	1431.32	-0.649273	0.226159	-2.87086	0.00409353	0.0479443
NUCKS1	2687.85	-0.649165	0.158588	-4.09341	4.25083e-05	0.00143291
FANCG	505.182	-0.646124	0.222509	-2.90381	0.00368647	0.0445515
GNPNAT1	2850.18	-0.645695	0.225922	-2.85805	0.0042626	0.0493
SNRPD1	3128.41	-0.644435	0.156523	-4.11719	3.83523e-05	0.00131364
CALM2	5493.73	-0.643874	0.169417	-3.80053	0.000144387	0.00387043
PYGB	1600.01	-0.642471	0.177156	-3.62658	0.000287195	0.00668508
LMNB2	2845.05	-0.642364	0.218059	-2.94582	0.00322097	0.0401785
DPY19L1	1089.48	-0.639167	0.181688	-3.51793	0.000434922	0.00943171
EBNA1BP2	1956.05	-0.638402	0.165234	-3.86363	0.000111714	0.00311903
ASF1A	727.839	-0.638166	0.206877	-3.08476	0.00203719	0.0293498
HSPD1	3814.43	-0.63796	0.159423	-4.00168	6.28944e-05	0.00193928
RFT1	775.825	-0.637906	0.206551	-3.08836	0.00201262	0.0291035
XRCC3	771.272	-0.63753	0.209133	-3.04843	0.00230038	0.0316309
BCLAF1	785.685	-0.63746	0.188677	-3.37857	0.000728634	0.0138826
DNMT1	2780.92	-0.636775	0.162626	-3.91559	9.0183e-05	0.00258226
NUSAP1	797.596	-0.636634	0.21188	-3.00469	0.0026585	0.0352565
WWTR1	4583.56	-0.635205	0.175351	-3.62248	0.000291794	0.00672997
ADCY7	566.724	-0.634841	0.212012	-2.99437	0.00275015	0.0360595
CRABP2	1219.26	-0.632791	0.219628	-2.88119	0.00396174	0.0468666
ERH	3100.94	-0.632691	0.201032	-3.14721	0.00164835	0.0249993
ATIC	2123.57	-0.631379	0.187546	-3.36652	0.000761221	0.0142874
NOLC1	1818.09	-0.621871	0.215438	-2.88655	0.00389491	0.0462934
EIF5A	12420.3	-0.620169	0.142081	-4.3649	1.27184e-05	0.000534118
CDCA5	961.717	-0.618601	0.191759	-3.22593	0.00125564	0.0204783
ANAPC7	791.062	-0.618575	0.216448	-2.85785	0.00426527	0.0493
SEPHS1	656.286	-0.617162	0.201951	-3.056	0.00224313	0.0311841
NDUFA7	645.983	-0.615729	0.21324	-2.8875	0.0038832	0.0462604
HLA-DRA	786.833	-0.613067	0.204847	-2.99281	0.00276421	0.0360887
ATP2B4	2756.66	-0.612153	0.18222	-3.35942	0.00078105	0.0145244
RBFOX2	3536.59	-0.610707	0.210002	-2.9081	0.00363633	0.0441042
SF3A3	856.905	-0.608012	0.201404	-3.01887	0.00253721	0.0341878
S100A16	10092.5	-0.607801	0.184336	-3.29724	0.000976384	0.0169089
DSN1	1230.59	-0.606155	0.175357	-3.4567	0.000546832	0.011248
THOP1	902.303	-0.604241	0.196019	-3.08257	0.00205223	0.0294231
HCFC1	1550.16	-0.603072	0.175894	-3.42861	0.000606677	0.0122294
BCCIP	1362.66	-0.602584	0.18781	-3.20847	0.00133442	0.0214364
NRP1	2028.69	-0.600001	0.168063	-3.57009	0.000356862	0.00806459
CENPF	1317.57	-0.599556	0.186912	-3.2077	0.00133803	0.0214364
SMC4	1335.51	-0.598088	0.174154	-3.43425	0.000594206	0.0120261
SSR3	6178.35	-0.596072	0.184913	-3.22352	0.00126623	0.0205845
TPX2	2813.06	-0.590166	0.193517	-3.04968	0.00229085	0.0315478
RPA1	1630.44	-0.586763	0.175134	-3.35036	0.000807067	0.0148438
ADAM15	1350.35	-0.584058	0.186869	-3.12549	0.00177511	0.0264665
HRSP12	746.192	-0.58079	0.200697	-2.89386	0.00380539	0.0456058
CDK2	1162.05	-0.580603	0.182488	-3.1816	0.00146464	0.0228163
PSMC6	1758.17	-0.579911	0.202772	-2.85992	0.00423752	0.0491049
EIF1AX	1920.01	-0.57985	0.181721	-3.19088	0.0014184	0.0223376
NDUFS3	1384.81	-0.578287	0.200297	-2.88715	0.00388754	0.0462604
TRA2B	1540.35	-0.578155	0.188784	-3.06252	0.00219483	0.0307246
PRDX6	1504.71	-0.570682	0.174949	-3.26198	0.00110635	0.0185848
LSMD1	895.78	-0.569073	0.198561	-2.86599	0.00415707	0.0483266
CDC123	1151.58	-0.56814	0.175747	-3.23272	0.00122618	0.0201939
PTGES3	2540.98	-0.566286	0.198323	-2.85537	0.00429861	0.0495717
KPNA2	7635.82	-0.564883	0.166936	-3.38383	0.000714817	0.0137231
HIST1H1C	4541.02	-0.563188	0.170502	-3.30311	0.000956184	0.0167026
MTA2	1245.61	-0.563029	0.196312	-2.86803	0.00413034	0.0480713
ATP5A1	2194.5	-0.561972	0.178434	-3.14947	0.00163568	0.024941
RBM8A	2490.7	-0.555075	0.171569	-3.23529	0.00121519	0.0200456
SPARC	4305.59	-0.55333	0.158064	-3.50068	0.000464077	0.00993084
PHLDA2	1307.57	-0.552397	0.187105	-2.95234	0.00315374	0.0395355
NCAPD2	3612.04	-0.55088	0.175681	-3.13568	0.00171457	0.0257543
ADSL	942.278	-0.550717	0.183974	-2.99345	0.00275839	0.0360595
ACN9	1569.13	-0.547028	0.179375	-3.04963	0.0022912	0.0315478
TTC4	1819.9	-0.543705	0.159864	-3.40104	0.000671294	0.0132748
ANAPC5	1130.16	-0.542787	0.184865	-2.93613	0.00332332	0.0411496
TUBA1B	26740.1	-0.539066	0.155622	-3.46395	0.000532304	0.0110393
C1QBP	2105.61	-0.53665	0.171867	-3.12247	0.0017934	0.0266211
NDUFA4	2287.78	-0.533445	0.186929	-2.85373	0.00432093	0.0497722
PA2G4	1985.35	-0.531143	0.179798	-2.9541	0.0031358	0.0394529
ATP5L	6731.37	-0.530942	0.176122	-3.01463	0.00257291	0.0344845
TOMM34	1602.82	-0.524431	0.171465	-3.05853	0.00222429	0.030965
PAFAH1B2	1936.22	-0.522061	0.175379	-2.97676	0.00291311	0.0375464
TUBA1C	30994.1	-0.520289	0.18193	-2.85983	0.00423864	0.0491049
CCT3	1967.7	-0.518077	0.166593	-3.10984	0.00187188	0.027509
H2AFV	2986.8	-0.513157	0.15668	-3.2752	0.00105589	0.0179465
MAPRE1	2239.47	-0.51167	0.154034	-3.3218	0.000894398	0.0159282
CCT5	5507.24	-0.509436	0.150273	-3.39007	0.000698755	0.013617
XRCC6	5818.11	-0.500349	0.162276	-3.08333	0.00204697	0.0293895
CALM3	4449.46	-0.491826	0.156218	-3.14834	0.00164202	0.0249621
GPX1	1492.58	-0.491721	0.169687	-2.89781	0.00375776	0.0452547
RAN	3857.11	-0.483842	0.152044	-3.18225	0.00146133	0.0228
PPDPF	3931.91	-0.464586	0.162368	-2.86132	0.00421883	0.048988
CNN3	2694.37	-0.460772	0.155255	-2.96785	0.00299892	0.0383044
TGFB1	2437.39	0.451697	0.157455	2.86874	0.00412113	0.0480195
HK2	3035.39	0.459001	0.151363	3.03246	0.00242569	0.032994
STOM	1385.89	0.477112	0.166031	2.87363	0.00405778	0.0477227
ARL8B	3713.94	0.482072	0.169001	2.85249	0.00433783	0.0498529
PLEKHB2	2267.26	0.485447	0.160716	3.02053	0.00252334	0.0340764
ATP6AP1	1869.86	0.506479	0.168531	3.00525	0.00265361	0.0352565
RAB6A	2182.7	0.508527	0.161257	3.15351	0.00161318	0.0247476
ITPR3	3082.03	0.514591	0.174745	2.94481	0.00323155	0.0402109
CTSD	4310.87	0.517436	0.157205	3.29147	0.000996668	0.017201
TMBIM6	16711.8	0.519122	0.167452	3.10012	0.0019344	0.0282973
FOXO3	981.592	0.526959	0.179592	2.9342	0.00334407	0.0413557
PPP1R15A	2474.64	0.529103	0.177259	2.98492	0.00283649	0.036794
GLB1	1128.73	0.529258	0.182855	2.89441	0.0037987	0.0455988
SLC38A2	6182.37	0.52928	0.174095	3.04017	0.00236444	0.0323354
TRIM14	949.221	0.54684	0.186835	2.92686	0.003424	0.0421889
SLC25A6	4111.51	0.549273	0.171069	3.21083	0.00132353	0.0213097
GLTSCR2	1480.43	0.556937	0.19119	2.913	0.00357977	0.0436281
TMEM214	847.892	0.55971	0.193586	2.89127	0.00383691	0.045929
TKT	2144.36	0.561175	0.188343	2.97953	0.00288691	0.0373041
LIPA	1133.92	0.563688	0.197336	2.85649	0.00428358	0.049455
KLF3	1459.04	0.564803	0.195442	2.88987	0.00385406	0.0460795
DAPK3	2230.34	0.566688	0.17311	3.27358	0.00106194	0.018019
RAB7A	3564.36	0.567894	0.17003	3.33997	0.000837884	0.0152452
CD68	6244.8	0.569599	0.163049	3.49342	0.00047688	0.0101832
UBE2O	1582.2	0.569904	0.18506	3.07955	0.0020731	0.029596
ITGA5	3884.35	0.575259	0.146287	3.93241	8.41001e-05	0.00244278
SWAP70	1598.17	0.576644	0.168325	3.42579	0.000613023	0.0123307
LIMK1	2343.73	0.576759	0.163735	3.52251	0.000427476	0.00930569
LRP10	2430.23	0.582666	0.176468	3.30183	0.000960572	0.0167213
SNORA71D	1711.29	0.583714	0.189881	3.0741	0.00211137	0.0300147
ATP6V1B2	1118.78	0.584448	0.197368	2.9612	0.00306442	0.0387532
SNORA84	1446.24	0.588033	0.174386	3.37201	0.000746209	0.0141373
MSANTD3	1093.29	0.588231	0.184152	3.19428	0.00140182	0.0221805
ATP6V1E1	2278.99	0.589227	0.15639	3.76769	0.000164768	0.0042912
STX7	1436.07	0.592039	0.177666	3.33232	0.000861266	0.0155568
STAT3	761.635	0.593266	0.197137	3.0094	0.00261761	0.0349727
AKR1C1	2902.08	0.598491	0.176249	3.39571	0.000684499	0.0134356
CSDA	1505.39	0.599034	0.175621	3.41095	0.000647367	0.0128949
KDM4B	1482.78	0.599546	0.181699	3.29967	0.000968002	0.0168215
CDCP1	3327.35	0.599734	0.199718	3.00291	0.0026741	0.0353704
PTPRK	1033.79	0.602858	0.188534	3.19761	0.00138573	0.0219604
PSME1	776.939	0.603031	0.207227	2.91	0.0036143	0.0438898
FNDC3B	2324.9	0.604342	0.168742	3.58146	0.000341682	0.00776649
KIFC3	1623.69	0.604663	0.200968	3.00875	0.00262321	0.0349727
ZBTB38	3420.63	0.606433	0.178407	3.39916	0.00067594	0.0133323
AGTRAP	1191.72	0.607729	0.2028	2.99669	0.00272925	0.0359583
RIPK2	1425.2	0.608912	0.203388	2.99384	0.00275487	0.0360595
IRF2	918.92	0.609763	0.200713	3.03799	0.00238162	0.0324821
PEA15	2834.14	0.615582	0.173049	3.55728	0.000374722	0.00839293
POR	1241.61	0.615601	0.196182	3.1379	0.00170162	0.0255979
PPP1CB	2049.44	0.617278	0.162825	3.79105	0.000150013	0.00399996
ATP6V1C1	1358.12	0.617776	0.178166	3.46742	0.000525482	0.0109882
RDH11	1311.71	0.620596	0.201228	3.08404	0.0020421	0.0293614
FLII	1967.24	0.628858	0.189809	3.31311	0.000922633	0.0163431
SREBF2	897.837	0.629182	0.211598	2.97348	0.0029444	0.0378045
IGF2BP2	643.78	0.629619	0.202465	3.10977	0.00187233	0.027509
ZFP36	649.827	0.630108	0.204062	3.08782	0.00201632	0.0291153
FNIP1	1292.98	0.630406	0.186209	3.38547	0.000710554	0.0137053
CSF1	1816.66	0.631802	0.172981	3.65243	0.000259768	0.006175
NECAP2	1104.66	0.633363	0.210023	3.01569	0.00256393	0.03441
FUT11	1497.39	0.634035	0.203197	3.1203	0.00180668	0.0267203
SHMT2	665.257	0.635957	0.21233	2.99513	0.00274324	0.0360595
PROS1	2323.51	0.639539	0.170507	3.7508	0.000176269	0.00446385
PIM3	764.145	0.644545	0.208957	3.08458	0.00203838	0.0293498
BLVRB	668.353	0.645388	0.20551	3.14042	0.00168704	0.02543
SMCR8	863.598	0.646496	0.192506	3.35832	0.000784174	0.0145556
GSTO1	930.208	0.647883	0.196585	3.29569	0.000981805	0.0169736
LEPROT	964.613	0.649196	0.201649	3.21943	0.00128445	0.0207609
LAP3	1957.88	0.655489	0.195497	3.35294	0.000799567	0.0147328
PGK1	13988.5	0.656288	0.153382	4.27878	1.87921e-05	0.000745692
CD109	1626.79	0.656542	0.199997	3.28275	0.001028	0.0176511
EIF2C4	699.413	0.657187	0.215175	3.05419	0.00225665	0.0312858
FAM167A	913.75	0.661172	0.209598	3.15447	0.00160789	0.0247041
GOLGA2	1171.61	0.663559	0.193724	3.42529	0.000614149	0.0123307
PPIF	2426.72	0.666976	0.21746	3.06712	0.00216129	0.0304241
KHDRBS3	747.683	0.667215	0.208609	3.1984	0.00138193	0.0219346
PLOD2	1768.01	0.669842	0.200341	3.34351	0.000827261	0.0151599
LGMN	1113.13	0.670086	0.22459	2.9836	0.00284882	0.0369065
GBP2	885.018	0.670648	0.199755	3.35736	0.000786919	0.0145713
IDI1	792.444	0.674899	0.235167	2.86988	0.00410629	0.0479994
ABRACL	1799.04	0.676922	0.172806	3.91723	8.95732e-05	0.00257945
LOC440434	686.577	0.685835	0.217132	3.15861	0.00158526	0.0244099
GNPDA1	1223.8	0.686109	0.170288	4.02911	5.59882e-05	0.00180386
DSEL	1225.26	0.686162	0.179019	3.83289	0.000126645	0.00347807
ITGAV	846.199	0.686694	0.220913	3.10844	0.0018808	0.0275932
TSC22D3	489.65	0.69269	0.227074	3.0505	0.00228458	0.0315428
TOLLIP	524.654	0.693097	0.23483	2.95148	0.00316253	0.0395965
ATG2A	1580.58	0.695386	0.241407	2.88056	0.00396971	0.0469058
OSTM1	918.378	0.695922	0.190448	3.65414	0.000258046	0.00616313
AP3D1	1138.09	0.696823	0.227817	3.05869	0.00222307	0.030965
SLC6A6	2262.22	0.696942	0.188436	3.69855	0.000216832	0.00527887
MARK4	423.86	0.698585	0.235123	2.97115	0.00296691	0.0379968
GNG11	3325.46	0.699621	0.15322	4.56611	4.96859e-06	0.000232923
VEGFA	1933.47	0.704002	0.163669	4.30136	1.6975e-05	0.000684362
PPAP2C	869.385	0.704945	0.211768	3.32886	0.000872036	0.0156671
B2M	10508.9	0.709441	0.172	4.12466	3.71281e-05	0.00128596
MGAT4B	4099.58	0.711774	0.160822	4.42586	9.60585e-06	0.000419123
TMBIM1	923.684	0.712409	0.218474	3.26084	0.00111085	0.0186293
DDR1	659.442	0.712773	0.238969	2.9827	0.00285719	0.0369674
HEBP1	730.944	0.718281	0.206135	3.48451	0.000493041	0.0104839
CDKN1A	2812.48	0.718851	0.213277	3.3705	0.000750324	0.0141886
PPP1R16A	1375.27	0.719202	0.204825	3.5113	0.000445919	0.00962402
MPZL1	781.554	0.719828	0.206237	3.4903	0.000482473	0.0102809
SLC11A2	688.717	0.722786	0.217605	3.32155	0.000895195	0.0159282
HMGCL	702.395	0.723102	0.218631	3.3074	0.000941655	0.0165347
TBC1D9B	1613.37	0.724049	0.191134	3.78816	0.000151765	0.00401479
ANXA4	600.311	0.725525	0.251447	2.8854	0.00390915	0.0463026
NAPA	814.764	0.72965	0.247017	2.95384	0.00313846	0.0394529
TMEM87B	391.987	0.730443	0.246276	2.96595	0.00301753	0.0383044
GRN	6179.82	0.735002	0.152482	4.82025	1.43376e-06	8.16433e-05
PEX5	696.268	0.737781	0.219032	3.36837	0.000756141	0.0142718
FLCN	641.266	0.745337	0.250279	2.97802	0.0029012	0.0374407
VEGFB	650.969	0.745821	0.211059	3.53371	0.000409771	0.00901732
PI4K2A	675.712	0.74587	0.253262	2.94506	0.00322896	0.0402109
SPNS1	389.695	0.74633	0.24946	2.99179	0.00277348	0.0361629
MSMO1	971.728	0.746946	0.219487	3.40314	0.00066615	0.0132168
AGRN	1127.26	0.749224	0.207908	3.60363	0.000313809	0.00720473
NAB2	542.999	0.750687	0.242371	3.09726	0.00195318	0.0284071
RAB43	656.527	0.752352	0.227652	3.30483	0.000950336	0.0166315
CASP4	2424.44	0.753227	0.245144	3.07259	0.00212211	0.0300403
DUSP3	664.606	0.756379	0.200888	3.76517	0.000166433	0.00431228
AMPD3	1089.52	0.7568	0.189018	4.00385	6.23205e-05	0.00193928
KDM6B	546.467	0.763119	0.246291	3.09844	0.0019454	0.0284071
FRMD5	417.434	0.763378	0.242183	3.15207	0.00162116	0.0247946
MLLT6	422.394	0.764321	0.249431	3.06426	0.00218208	0.0306099
H1F0	3291.02	0.76511	0.190769	4.01067	6.05477e-05	0.00191806
ACO1	641.565	0.765346	0.235298	3.25267	0.00114326	0.0191094
CPD	1367.57	0.766567	0.186118	4.1187	3.81008e-05	0.00131064
ZFP36L1	10776.5	0.766576	0.162164	4.72717	2.2767e-06	0.000120773
GULP1	544.066	0.767824	0.259076	2.9637	0.00303966	0.0385368
GBA	750.296	0.768126	0.204702	3.75241	0.000175144	0.00445777
ADAR	2440.9	0.76902	0.181342	4.24072	2.22801e-05	0.000853845
LOX	8479.83	0.774365	0.162736	4.75842	1.95112e-06	0.000105727
TNIP2	491.482	0.775407	0.223222	3.4737	0.000513333	0.010824
TPRG1L	675.907	0.778435	0.210833	3.69218	0.000222339	0.00538691
SCARB2	455.256	0.778558	0.22996	3.38563	0.000710152	0.0137053
AMPD2	623.333	0.779171	0.266368	2.92517	0.00344271	0.0423677
SNORA23	844.088	0.779187	0.237656	3.27863	0.00104312	0.01785
TMSB4X	14701.6	0.780805	0.20451	3.81793	0.000134576	0.00365605
PLXNA3	664.304	0.782806	0.237029	3.30257	0.000958027	0.0167058
HEXB	1011.22	0.782903	0.195437	4.00591	6.17782e-05	0.00193928
EVC	908.384	0.785876	0.199602	3.93722	8.24295e-05	0.00240814
DNAJB2	430.66	0.787855	0.235799	3.34122	0.000834104	0.0152452
PHF1	845.903	0.788378	0.237149	3.32441	0.000886071	0.0158627
PCMTD1	412.784	0.789547	0.271247	2.9108	0.00360502	0.04383
TMEM45A	975.377	0.790259	0.228655	3.45611	0.000548022	0.0112495
SEMA5A	1026.45	0.795796	0.241845	3.29053	0.001	0.0172241
C1orf85	917.303	0.797905	0.198976	4.01005	6.07066e-05	0.00191806
SH3BP5	897.315	0.799875	0.263548	3.03502	0.00240519	0.0327593
GLRX	727.267	0.801197	0.212747	3.76596	0.000165908	0.00430977
PHF21A	337.926	0.801361	0.263564	3.04048	0.00236203	0.0323354
SAT2	938.554	0.806595	0.244499	3.29898	0.000970375	0.0168337
BCAS3	295.724	0.808321	0.283527	2.85095	0.00435892	0.0499976
CTSA	4396.4	0.809322	0.239116	3.38464	0.000712709	0.0137088
ADM	2256.43	0.812615	0.238943	3.40087	0.000671708	0.0132748
LGALS8	542.702	0.812772	0.243466	3.33834	0.000842818	0.0152509
NPAS2	319.208	0.813871	0.282068	2.88538	0.00390947	0.0463026
TFG	429.482	0.817867	0.253498	3.22632	0.00125391	0.0204783
CSGALNACT2	540.77	0.819908	0.233627	3.50947	0.000449	0.00966982
LY96	647.418	0.821234	0.259051	3.17016	0.00152355	0.0236164
DAZAP2	2511.51	0.821549	0.218435	3.76107	0.000169185	0.00437236
PLEKHM1	1761.07	0.82439	0.181684	4.5375	5.69243e-06	0.000263874
LOC654433	478.638	0.825301	0.247126	3.33959	0.000839013	0.0152452
BNIP3L	3093.99	0.827726	0.166141	4.98208	6.29044e-07	3.96259e-05
AP1S2	747.232	0.828776	0.250513	3.30832	0.000938565	0.0165092
DHCR7	1183.65	0.830064	0.227686	3.64566	0.000266708	0.00630723
M6PR	1637.78	0.83059	0.172942	4.80271	1.56533e-06	8.66864e-05
RELA	1489.03	0.831428	0.196401	4.23332	2.30268e-05	0.000875802
WDR81	601.673	0.831533	0.224328	3.70677	0.000209917	0.00514782
DFNA5	1643.85	0.833716	0.180992	4.60637	4.09761e-06	0.000199516
RASSF4	599.366	0.834836	0.245183	3.40494	0.000661775	0.0131559
DNASE1L1	350.084	0.841849	0.255871	3.29013	0.00100142	0.0172241
OSMR	1472.49	0.842328	0.206379	4.08146	4.4753e-05	0.00149856
SLC39A14	679.461	0.842335	0.247875	3.39823	0.000678242	0.0133516
TPD52	975.797	0.842765	0.214208	3.93433	8.34305e-05	0.00243034
WIPI1	403.946	0.843694	0.258256	3.26689	0.00108735	0.0182962
DSCR3	726.44	0.844174	0.209244	4.03439	5.47439e-05	0.00179101
ZMIZ1	969.783	0.845466	0.200555	4.21563	2.49081e-05	0.000933266
ADAMTS1	3589.95	0.845924	0.157854	5.35891	8.3724e-08	6.91684e-06
NINJ1	393.886	0.846221	0.262864	3.21924	0.00128532	0.0207609
SLC43A1	364.838	0.846762	0.283638	2.98536	0.00283241	0.0367885
DNASE2	897.066	0.846925	0.197585	4.28638	1.81612e-05	0.000723505
TNKS1BP1	998.205	0.852567	0.203789	4.18358	2.86952e-05	0.0010479
KLF6	2292.71	0.85259	0.176246	4.83751	1.31477e-06	7.5723e-05
LZTS2	910.069	0.854893	0.197187	4.33544	1.45467e-05	0.00059359
IFI44	3017.73	0.855218	0.163771	5.22205	1.76955e-07	1.32113e-05
RRAGD	789.312	0.855896	0.205698	4.16094	3.16937e-05	0.00112479
STC1	9424.94	0.857199	0.149998	5.71472	1.09885e-08	1.06494e-06
VPS18	288.959	0.857324	0.264671	3.23921	0.00119863	0.019866
PPP1R13L	414.194	0.858359	0.241891	3.54854	0.000387376	0.00861891
HPS1	305.644	0.859172	0.265275	3.23879	0.00120036	0.019866
SPIRE1	773.332	0.86397	0.230065	3.75533	0.000173116	0.00441838
HS1BP3	837.3	0.864834	0.254896	3.39289	0.000691592	0.0135351
HPS3	641.096	0.865908	0.218746	3.9585	7.54221e-05	0.00222926
LY6E	810.391	0.866741	0.211216	4.10358	4.06808e-05	0.00138055
THEMIS2	468.109	0.867666	0.297037	2.92107	0.00348828	0.0427198
PLEKHM1P	1049.77	0.868071	0.206787	4.19791	2.69391e-05	0.000990947
GNS	927.577	0.874494	0.2433	3.59431	0.000325256	0.00745057
SIK1	340.857	0.875022	0.279874	3.12649	0.00176909	0.0264158
SAMHD1	555.921	0.875233	0.254158	3.44366	0.000573895	0.0116854
TOM1	720.035	0.876479	0.198188	4.42247	9.75796e-06	0.000423924
TPP1	1963.6	0.878026	0.167476	5.24271	1.58238e-07	1.21053e-05
DVL2	358.724	0.879095	0.259234	3.39112	0.000696064	0.0135962
AJUBA	378.662	0.883195	0.290508	3.04017	0.00236444	0.0323354
C10orf10	832.846	0.886757	0.291751	3.03943	0.00237027	0.0323712
RRAGC	362.513	0.887612	0.257861	3.44221	0.000576974	0.0117244
TMEM158	896.884	0.89287	0.232479	3.84065	0.00012271	0.00337922
SAV1	605.757	0.894209	0.240132	3.72383	0.000196222	0.00488327
SHISA5	2035.28	0.896061	0.266601	3.36106	0.000776453	0.0144923
CTSB	5455.41	0.896439	0.153113	5.85475	4.77732e-09	5.14557e-07
SLC6A8	313.586	0.901718	0.287772	3.13344	0.0017277	0.0259129
SERINC5	379.995	0.90417	0.260979	3.46453	0.000531154	0.0110384
HK1	4569.3	0.905946	0.179159	5.05666	4.26663e-07	2.86689e-05
PRR5L	236.47	0.908555	0.304018	2.98849	0.00280362	0.0364615
SLC25A37	230.776	0.908759	0.300797	3.02117	0.002518	0.0340764
EPOR	786.229	0.909215	0.20905	4.34927	1.36592e-05	0.000563195
FTL	20068.4	0.912474	0.162879	5.60216	2.117e-08	1.96704e-06
SNAI2	1697.58	0.915846	0.177914	5.14769	2.63719e-07	1.87898e-05
SDCBP	3704.34	0.917508	0.15357	5.97453	2.30751e-09	2.76874e-07
ERO1L	2689.26	0.920588	0.204501	4.50163	6.74335e-06	0.000302072
TUBGCP2	1817.14	0.922974	0.172313	5.3564	8.48983e-08	6.95683e-06
RAB7L1	444.441	0.923873	0.27659	3.34022	0.000837124	0.0152452
PTPN18	278.588	0.925508	0.287927	3.21438	0.00130725	0.0210812
NPC2	2707.27	0.933612	0.177041	5.27341	1.33911e-07	1.07118e-05
RNASEK	1512.88	0.93406	0.197778	4.72276	2.32663e-06	0.000122136
TRIM4	214.493	0.936045	0.317621	2.94705	0.00320821	0.0400688
PARP6	408.413	0.937205	0.253616	3.69538	0.00021956	0.0053324
C19orf66	824.688	0.942514	0.195905	4.81108	1.50121e-06	8.45288e-05
HLA-A	1192.64	0.942885	0.247392	3.81129	0.000138242	0.00374555
SLC43A3	1554.89	0.945224	0.232431	4.06668	4.76872e-05	0.00157587
SLC1A1	340.885	0.949562	0.290409	3.26974	0.00107648	0.0181739
ABTB1	720.382	0.956055	0.240694	3.97208	7.12477e-05	0.00212457
BRI3	12335.1	0.956436	0.19909	4.80403	1.55505e-06	8.65931e-05
VAC14	2333.2	0.957331	0.165782	5.77465	7.71134e-09	7.85077e-07
ABHD4	1086.19	0.96098	0.220977	4.34877	1.36901e-05	0.000563195
TBX3	310.747	0.966762	0.271367	3.56256	0.000367261	0.00824414
PITPNM1	238.469	0.968711	0.316647	3.05928	0.00221869	0.030965
LMBR1L	267.364	0.970336	0.336265	2.88563	0.00390635	0.0463026
CHRNB1	698.133	0.979083	0.229285	4.27015	1.95342e-05	0.00076693
CYSTM1	207.44	0.980609	0.318814	3.0758	0.00209935	0.0298861
PARP12	581.747	0.981917	0.221402	4.43499	9.20751e-06	0.000405608
SGSH	659.578	0.982942	0.21974	4.47321	7.70523e-06	0.000342119
UGCG	426.504	0.982993	0.244178	4.02572	5.68003e-05	0.00182322
WSB1	770.742	0.988012	0.215779	4.57882	4.67615e-06	0.000222316
HEATR7A	1657.35	0.994457	0.210547	4.72321	2.32152e-06	0.000122136
EGR1	1636.76	0.994689	0.212413	4.68279	2.8299e-06	0.000144784
ATP2B1	463.066	1.00086	0.266192	3.75992	0.000169966	0.0043813
VAT1	7399.68	1.00104	0.169462	5.90713	3.48114e-09	3.94229e-07
GRINA	2787.34	1.00281	0.181286	5.53166	3.17222e-08	2.85471e-06
STARD10	267.247	1.00384	0.321237	3.12492	0.00177852	0.0264782
SCARNA10	407.26	1.00825	0.266456	3.78394	0.000154366	0.00406228
NRBP1	746.196	1.0085	0.253074	3.98499	6.7482e-05	0.00204865
PXK	319.579	1.01072	0.337608	2.99378	0.00275542	0.0360595
JUNB	2428.13	1.01121	0.201416	5.02051	5.15337e-07	3.37278e-05
SBNO2	568.013	1.01641	0.306939	3.31145	0.000928142	0.0163831
G0S2	2282.38	1.02384	0.242218	4.22695	2.36881e-05	0.000894203
GPNMB	827.577	1.02809	0.296447	3.46803	0.000524287	0.010986
EIF2AK2	1169.23	1.03055	0.196582	5.24236	1.58538e-07	1.21053e-05
GFPT2	1039.12	1.0315	0.219938	4.68994	2.7328e-06	0.00014053
P4HA2	1904.89	1.03748	0.201822	5.14055	2.7393e-07	1.93073e-05
CREBRF	893.144	1.03988	0.301041	3.45427	0.000551776	0.0112806
E2F7	523.343	1.04334	0.276525	3.77303	0.000161279	0.00423316
TRPV3	636.213	1.04437	0.270932	3.85474	0.000115855	0.0032168
CEP250	1488.35	1.04554	0.191503	5.45966	4.77059e-08	4.14506e-06
ASAH1	306.419	1.04697	0.323127	3.24011	0.00119484	0.0198399
IFI16	3566.37	1.04816	0.190678	5.497	3.863e-08	3.38567e-06
DLG4	323.593	1.04864	0.29767	3.52284	0.000426946	0.00930569
PPP1R3B	175.463	1.04895	0.328955	3.18875	0.00142892	0.0224257
ICAM5	278.688	1.05072	0.353636	2.97119	0.00296645	0.0379968
C1RL	236.16	1.06038	0.317587	3.33886	0.000841227	0.0152495
UNC93B1	195.831	1.06162	0.3533	3.00486	0.00265702	0.0352565
TAP1	1107.93	1.0631	0.213928	4.9694	6.71613e-07	4.20446e-05
FZD8	379.827	1.06347	0.300489	3.53915	0.000401421	0.00889214
IFIT3	732.081	1.0707	0.24651	4.34345	1.40263e-05	0.000574677
ABR	140.063	1.07731	0.375278	2.8707	0.00409565	0.0479443
NAMPT	16683.3	1.08784	0.179332	6.06606	1.31084e-09	1.6724e-07
RSPH3	235.798	1.0901	0.309881	3.5178	0.000435137	0.00943171
PLEKHM2	545.375	1.09248	0.252853	4.32063	1.55582e-05	0.000632302
METRNL	567.776	1.09831	0.232243	4.72916	2.25454e-06	0.00012023
TBC1D7	300.556	1.10365	0.318558	3.46453	0.000531166	0.0110384
HDAC5	571.484	1.10429	0.219068	5.04088	4.63402e-07	3.0527e-05
WBP2	3814.46	1.10553	0.18825	5.87269	4.28785e-09	4.80192e-07
PELI3	292.833	1.10854	0.279711	3.96317	7.39616e-05	0.00219253
TBC1D17	485.694	1.1097	0.261102	4.25005	2.13719e-05	0.000825938
CLCN6	417.755	1.1099	0.264078	4.20294	2.63465e-05	0.000972698
LAMB3	537.678	1.12304	0.290251	3.8692	0.000109192	0.00307415
DAB2	276.722	1.12871	0.380486	2.96649	0.0030122	0.0383044
PPFIA4	524.672	1.12886	0.273092	4.13361	3.57102e-05	0.00124541
SAMD9	487.962	1.12925	0.292137	3.86548	0.000110871	0.00311273
SLC7A5	630.07	1.13553	0.260734	4.35513	1.3299e-05	0.00055178
CDKN1B	362.566	1.13965	0.282585	4.03293	5.50863e-05	0.00179101
SYNGAP1	474.341	1.13978	0.32265	3.53257	0.000411545	0.00901732
RTN4RL2	135.852	1.14208	0.397776	2.87116	0.00408974	0.0479443
FOSL2	802.714	1.14568	0.228621	5.01128	5.40699e-07	3.51594e-05
KLF7	463.207	1.14683	0.278791	4.11357	3.89589e-05	0.00132658
F3	288.959	1.15316	0.348193	3.31184	0.000926854	0.0163831
MIDN	350.198	1.15943	0.290529	3.99076	6.58613e-05	0.00200964
PCK2	326.065	1.16085	0.291453	3.98296	6.80613e-05	0.00206003
NTNG2	175.159	1.1617	0.334134	3.47675	0.000507538	0.0107468
TPM2	306.002	1.1634	0.280457	4.14824	3.35041e-05	0.00118073
ZC3H12C	724.341	1.17439	0.195575	6.0048	1.91566e-09	2.32626e-07
MCTP1	126.061	1.17593	0.396058	2.9691	0.00298677	0.0382026
DDIT4	3877.55	1.17789	0.211431	5.57105	2.53209e-08	2.32008e-06
DTX3L	547.686	1.17966	0.266093	4.43325	9.28231e-06	0.000406767
CLIP4	2049.08	1.18733	0.256911	4.62155	3.80879e-06	0.000186353
NFKBIZ	2787.39	1.18814	0.205718	5.77559	7.66843e-09	7.85077e-07
ANKZF1	384.996	1.18968	0.254429	4.67587	2.92714e-06	0.000148255
SH3PXD2B	240.568	1.19132	0.290858	4.09587	4.20582e-05	0.0014225
BEX4	321.033	1.19416	0.280342	4.25964	2.04753e-05	0.000796797
LOC100126784	193.473	1.19531	0.389138	3.0717	0.00212845	0.0300878
CTSL1	8404.22	1.19683	0.172762	6.92763	4.2795e-12	7.84238e-10
CTSS	2020.88	1.19754	0.174209	6.87414	6.2367e-12	1.1225e-09
MAPK8IP2	423.496	1.19822	0.297399	4.02898	5.60183e-05	0.00180386
LURAP1L	243.23	1.20018	0.415399	2.88923	0.00386188	0.0461184
MRPS6	5056.02	1.21019	0.167966	7.20498	5.80539e-13	1.19413e-10
TDRD7	130.875	1.21241	0.392219	3.09115	0.00199384	0.028915
GPR176	434.527	1.2193	0.305568	3.99027	6.59978e-05	0.00200964
DUSP10	466.518	1.22666	0.238327	5.14697	2.64724e-07	1.87898e-05
UBE2L6	815.415	1.23356	0.244037	5.05482	4.30806e-07	2.87556e-05
TNIP1	1897.42	1.23601	0.189177	6.53362	6.41988e-11	1.01103e-08
SPAG4	455.476	1.2379	0.260968	4.74349	2.10068e-06	0.000112621
WARS	2636.1	1.241	0.252364	4.91748	8.76645e-07	5.37355e-05
YPEL3	684.104	1.24269	0.24079	5.16089	2.45782e-07	1.78219e-05
SLC17A5	818.136	1.24658	0.223827	5.5694	2.55623e-08	2.3211e-06
INSIG1	1908.56	1.25488	0.213824	5.86876	4.39074e-09	4.86311e-07
BST2	2465.34	1.25663	0.178936	7.02278	2.17503e-12	4.05966e-10
CALCOCO1	542.063	1.26375	0.225616	5.60132	2.12727e-08	1.96704e-06
UAP1L1	434.843	1.26447	0.24032	5.2616	1.42808e-07	1.1072e-05
ZNF385A	133.23	1.26615	0.395275	3.20321	0.00135903	0.0216661
BCL6	472.073	1.26717	0.249194	5.08506	3.67512e-07	2.53709e-05
VWA5A	1248.9	1.27124	0.186158	6.82881	8.56232e-12	1.51403e-09
INHBA	541.881	1.27565	0.263516	4.84089	1.29261e-06	7.48746e-05
MMP15	130.603	1.27609	0.417719	3.05491	0.0022513	0.0312546
RND3	4708.33	1.27908	0.218563	5.85224	4.84998e-09	5.14557e-07
LIMD2	385.828	1.28064	0.253566	5.05051	4.4063e-07	2.92178e-05
PARP9	126.76	1.28129	0.424008	3.02186	0.00251225	0.0340764
BHLHE40	11579.8	1.28327	0.236027	5.43695	5.42006e-08	4.62956e-06
FTH1	42838.3	1.28364	0.179525	7.15017	8.66703e-13	1.71284e-10
CTNS	1090	1.28477	0.219422	5.85521	4.76395e-09	5.14557e-07
LACTB	118.092	1.29074	0.393625	3.27913	0.00104129	0.017849
GGT7	103.515	1.2912	0.443054	2.91432	0.00356465	0.0434965
FAM50A	431.495	1.29168	0.274602	4.70381	2.55353e-06	0.000132799
ZHX2	148.617	1.29328	0.372562	3.47131	0.000517918	0.0108979
EPB41	162.72	1.29773	0.350802	3.69933	0.000216173	0.00527556
NEAT1	6906.22	1.30052	0.420601	3.09204	0.00198783	0.0288694
DRAM1	424.907	1.30594	0.264386	4.93953	7.83116e-07	4.84235e-05
PLEKHA4	126.605	1.3068	0.42187	3.09764	0.00195071	0.0284071
SLC15A3	442.984	1.3075	0.258497	5.0581	4.23454e-07	2.86442e-05
HLA-E	6400.68	1.31005	0.168451	7.77704	7.42392e-15	1.78156e-12
OTUB2	195.684	1.31229	0.368243	3.56365	0.000365737	0.00824414
SLC38A7	205.025	1.31455	0.380155	3.45794	0.000544328	0.0112422
ABI3BP	142.587	1.31555	0.418929	3.14027	0.00168793	0.02543
ZSWIM4	282.894	1.31618	0.291224	4.51948	6.19931e-06	0.000281137
SLC2A3	2984.46	1.32077	0.152583	8.65608	4.88283e-18	1.44747e-15
CLEC2B	383.118	1.32716	0.278533	4.76483	1.89017e-06	0.000103538
AP5Z1	469.787	1.34085	0.25072	5.34798	8.89393e-08	7.22918e-06
GABARAPL1	758.132	1.34094	0.265084	5.05857	4.22415e-07	2.86442e-05
NEDD4L	1383.69	1.34313	0.21706	6.18785	6.09906e-10	8.30708e-08
ATHL1	357.883	1.34365	0.271239	4.95377	7.27899e-07	4.5287e-05
USP18	302.109	1.35068	0.337383	4.0034	6.24373e-05	0.00193928
OGFRL1	627.347	1.3653	0.217745	6.27017	3.60662e-10	5.10898e-08
TRANK1	126.33	1.36901	0.479811	2.85323	0.00432771	0.0497934
SERPINE2	607.868	1.37733	0.292824	4.7036	2.55611e-06	0.000132799
TRIM21	149.803	1.39048	0.429419	3.23806	0.00120347	0.0198849
NEU1	1951.91	1.39333	0.192759	7.22835	4.88891e-13	1.04841e-10
BMF	171.975	1.39425	0.375555	3.7125	0.000205223	0.00505731
SPATA2L	106.806	1.39512	0.47724	2.92331	0.00346328	0.0425687
BCL3	94.2585	1.40238	0.465448	3.01296	0.00258711	0.0346288
NFKB2	2156.3	1.40782	0.230257	6.11415	9.70759e-10	1.25439e-07
CHKA	103.075	1.41806	0.480883	2.94886	0.0031895	0.0398846
LIF	382.264	1.42174	0.305007	4.66134	3.14162e-06	0.000157534
STAT1	4756.54	1.43199	0.156924	9.12539	7.14756e-20	2.88161e-17
SLC16A13	116.904	1.43491	0.429687	3.33944	0.000839476	0.0152452
FCRLA	168.872	1.43717	0.400146	3.59162	0.000328625	0.00751067
CCNG2	424.382	1.4376	0.270019	5.32408	1.01466e-07	8.18142e-06
NFKBIA	2434.99	1.4388	0.161857	8.88934	6.1475e-19	2.13657e-16
SLC5A3	2775.98	1.44151	0.254305	5.66842	1.44117e-08	1.38339e-06
REC8	111.628	1.44915	0.448456	3.23142	0.00123179	0.0202494
OPTN	1136.27	1.45716	0.269445	5.40799	6.37354e-08	5.309e-06
TMEM251	259.592	1.46674	0.312212	4.69791	2.62836e-06	0.000135853
IFI35	964.582	1.48659	0.195446	7.60614	2.82408e-14	6.6195e-12
DPP4	162.854	1.48693	0.399512	3.72188	0.000197748	0.00489706
IFI44L	840.449	1.48828	0.251417	5.91958	3.22767e-09	3.69678e-07
CLSTN3	357.658	1.49664	0.276484	5.41311	6.19382e-08	5.20229e-06
LOC100287177	105.87	1.49984	0.434108	3.45499	0.000550317	0.0112737
STAT2	578.652	1.50788	0.223463	6.74777	1.50132e-11	2.56472e-09
HELZ2	442.896	1.52824	0.292647	5.22214	1.76867e-07	1.32113e-05
TNFAIP3	2591.81	1.53083	0.171977	8.90136	5.51654e-19	1.98576e-16
GAB2	86.3443	1.53788	0.500468	3.07287	0.00212008	0.0300403
SQSTM1	18549.7	1.53975	0.15574	9.88664	4.75734e-23	2.2833e-20
EPAS1	208.999	1.54385	0.412213	3.74528	0.000180195	0.00455183
ITPR1	596.047	1.54637	0.321676	4.80724	1.53029e-06	8.5688e-05
CLCN7	952.195	1.54948	0.192608	8.04471	8.64486e-16	2.23414e-13
ORAI3	127.085	1.55575	0.50845	3.0598	0.00221486	0.030962
IFITM3	5525.06	1.5617	0.210326	7.42515	1.12651e-13	2.46828e-11
PARP10	906.278	1.56206	0.239942	6.51014	7.50796e-11	1.1642e-08
RPSAP52	114.869	1.56601	0.466776	3.35494	0.000793808	0.0146535
BCL2L2	89.5218	1.56808	0.467107	3.35701	0.00078791	0.0145713
TNFRSF14	175.185	1.56879	0.369412	4.24672	2.16925e-05	0.000834499
PIK3CD	217.23	1.56899	0.346518	4.52789	5.95765e-06	0.000271707
CD82	319.41	1.57158	0.346395	4.53695	5.70736e-06	0.000263874
IRAK2	216.888	1.57269	0.338484	4.64627	3.37992e-06	0.000168644
ALDOC	1351.03	1.59205	0.209426	7.60196	2.91677e-14	6.68138e-12
GPR146	115.361	1.60489	0.47985	3.34456	0.000824133	0.0151301
PLIN2	463.092	1.6073	0.256417	6.26832	3.64963e-10	5.10898e-08
JAG2	80.3027	1.61148	0.50314	3.20286	0.00136072	0.0216661
RIPK4	174.89	1.6147	0.377668	4.27544	1.90763e-05	0.000753999
RBM47	99.285	1.61521	0.504839	3.19945	0.00137689	0.0218891
HMHA1	122.483	1.6234	0.431886	3.75887	0.000170681	0.00438852
SLCO2B1	95.0908	1.62594	0.511196	3.18065	0.00146943	0.0228556
IFITM1	5329.43	1.63116	0.197922	8.24146	1.70125e-16	4.63431e-14
ATP8B1	191.258	1.63377	0.335215	4.87381	1.09468e-06	6.49018e-05
STC2	2463.2	1.6346	0.256795	6.36539	1.94799e-10	2.84548e-08
PFKFB4	372.573	1.65568	0.269388	6.14608	7.94227e-10	1.03961e-07
IRF9	943.259	1.65881	0.203363	8.15689	3.43757e-16	9.11771e-14
HERC6	236.967	1.66899	0.334305	4.99241	5.96309e-07	3.78e-05
C2	174.089	1.67661	0.400862	4.1825	2.88316e-05	0.00104908
C8orf4	295.605	1.68527	0.328458	5.13086	2.88417e-07	2.01872e-05
FER1L4	112.52	1.69573	0.528895	3.20617	0.00134513	0.0214858
IL7R	181.77	1.69754	0.424292	4.00087	6.31099e-05	0.00193928
ZC3H12A	218.122	1.70776	0.348742	4.89691	9.73563e-07	5.87577e-05
KLHL24	219.83	1.71376	0.342069	5.01	5.44307e-07	3.51671e-05
P2RX4	249.595	1.73538	0.352948	4.9168	8.79687e-07	5.37355e-05
TBC1D2	190.15	1.7363	0.365558	4.74971	2.03708e-06	0.000109796
TP53INP2	295.206	1.73874	0.299268	5.80998	6.24811e-09	6.55987e-07
IFIT5	294.815	1.74756	0.320268	5.45654	4.85499e-08	4.18235e-06
PARP14	579.81	1.75059	0.29391	5.95621	2.58156e-09	3.02553e-07
SH3D21	147.57	1.76488	0.454334	3.88455	0.00010252	0.00290235
TMEM140	197.394	1.78405	0.381488	4.67657	2.91718e-06	0.000148255
MME	185.782	1.78444	0.363924	4.90333	9.42262e-07	5.72112e-05
DDX58	861.456	1.78501	0.262619	6.79696	1.06852e-11	1.85683e-09
MMP25	86.6644	1.78754	0.608576	2.93725	0.00331141	0.0410525
LRIG1	204.409	1.81854	0.436284	4.16825	3.06943e-05	0.00109705
HDAC9	157.893	1.81966	0.463634	3.92478	8.68105e-05	0.00250706
TCP11L2	598.083	1.8224	0.271023	6.72414	1.76635e-11	2.91853e-09
DDX60	242.672	1.82477	0.351377	5.1932	2.06714e-07	1.52078e-05
BAMBI	352.07	1.83395	0.308032	5.95378	2.62023e-09	3.03555e-07
BCL2A1	104.593	1.84729	0.458984	4.02473	5.70408e-05	0.00182512
NPC1	2770.01	1.84864	0.176715	10.4611	1.30293e-25	8.20765e-23
RTP4	128.715	1.85466	0.473643	3.91573	9.01319e-05	0.00258226
ANGPTL4	1263.76	1.86563	0.232026	8.04063	8.93747e-16	2.25202e-13
HSD17B14	74.4936	1.86982	0.556083	3.36248	0.000772446	0.0144443
MMP1	862.179	1.87188	0.310773	6.02329	1.7091e-09	2.10073e-07
JHDM1D	410.933	1.87473	0.320278	5.85346	4.81459e-09	5.14557e-07
TRIM22	213.283	1.87927	0.325698	5.76998	7.92796e-09	7.99059e-07
MT2A	22636.5	1.89782	0.160355	11.8352	2.56848e-32	2.87641e-29
ASNS	1464.03	1.91152	0.21695	8.81088	1.24168e-18	4.17163e-16
EGR2	136.408	1.91539	0.433534	4.41808	9.95825e-06	0.000428928
IFI27	3956.02	1.92736	0.222427	8.66515	4.50929e-18	1.37725e-15
IFIT2	1122.97	1.93097	0.4903	3.93834	8.20467e-05	0.00240392
TLR2	402.138	1.98486	0.294993	6.72848	1.71446e-11	2.88001e-09
TM4SF19	1943.59	2.00606	0.200012	10.0297	1.12867e-23	5.68793e-21
DSP	151.287	2.0074	0.40081	5.00835	5.4898e-07	3.52431e-05
MT1X	834.09	2.01455	0.207474	9.70989	2.73643e-22	1.19915e-19
C1R	726.997	2.05287	0.238064	8.62317	6.51238e-18	1.87538e-15
CASP1	107.189	2.0629	0.496145	4.15785	3.21257e-05	0.00113612
IFIH1	75.636	2.07638	0.604211	3.43652	0.000589249	0.0119498
NDRG1	40802.8	2.0777	0.141014	14.734	3.90121e-49	7.86405e-46
FBXO32	1074.59	2.08517	0.204923	10.1754	2.55312e-24	1.35436e-21
IRF7	973.701	2.0882	0.23746	8.79391	1.44448e-18	4.69641e-16
ZP1	78.959	2.09042	0.525888	3.97502	7.03719e-05	0.00212359
NTN1	72.5924	2.09803	0.565275	3.71153	0.000206012	0.00506437
C1S	232.051	2.10703	0.348624	6.04383	1.50494e-09	1.89604e-07
CYP1B1	94.294	2.11249	0.459125	4.60112	4.20226e-06	0.000202654
PHGDH	86.1595	2.12795	0.582732	3.65167	0.000260537	0.00617872
AREG	90.163	2.15865	0.535357	4.03217	5.52647e-05	0.00179104
PLSCR1	843.441	2.18783	0.251944	8.68382	3.82693e-18	1.20536e-15
SIGLEC15	65.32	2.19563	0.580174	3.78444	0.000154055	0.00406228
CMPK2	412.363	2.19851	0.356742	6.16276	7.149e-10	9.48089e-08
EPSTI1	214.011	2.20752	0.370467	5.95875	2.54171e-09	3.01387e-07
CD177	49.1093	2.21206	0.65148	3.39544	0.000685178	0.0134356
CEBPD	317.516	2.21845	0.392139	5.65729	1.53781e-08	1.46222e-06
PALMD	113.436	2.24699	0.495496	4.53482	5.7652e-06	0.000265331
IER3	5176.91	2.26276	0.185319	12.21	2.74785e-34	3.46195e-31
ENO2	4793.55	2.27355	0.169936	13.3788	8.04033e-41	1.15769e-37
CXCL3	249.289	2.28947	0.458458	4.99384	5.91906e-07	3.77584e-05
BDKRB1	77.5872	2.31701	0.660582	3.50753	0.00045228	0.00969899
TNFRSF9	1284.12	2.35016	0.22409	10.4876	9.85397e-26	6.62121e-23
OAS3	285.504	2.35275	0.365125	6.44368	1.16613e-10	1.75424e-08
IDO1	67.2807	2.37855	0.716155	3.32128	0.000896052	0.0159282
PRDM1	309.265	2.3805	0.395124	6.02469	1.69436e-09	2.10073e-07
TMEM132A	1300.54	2.39299	0.216146	11.0712	1.73077e-28	1.4537e-25
PSG6	50.609	2.40478	0.776368	3.09748	0.00195176	0.0284071
ISG15	1329.71	2.42293	0.285864	8.47584	2.33391e-17	6.53429e-15
HMOX1	4956.72	2.44388	0.213111	11.4677	1.91749e-30	1.93264e-27
CFB	1188.97	2.45508	0.249084	9.85641	6.43076e-23	2.94617e-20
IFIT1	1279.22	2.46319	0.275533	8.93975	3.9005e-19	1.45604e-16
PTGS2	1083.98	2.51966	0.280638	8.97832	2.74935e-19	1.06579e-16
IFI6	3941.35	2.5971	0.230285	11.2778	1.6895e-29	1.54804e-26
XAF1	399.837	2.62983	0.370464	7.09874	1.259e-12	2.44029e-10
CXCL1	2121.19	2.65541	0.464302	5.71915	1.07057e-08	1.0476e-06
C15orf48	146.008	2.67375	0.465866	5.73931	9.50604e-09	9.39327e-07
CXCL2	1473.46	2.7197	0.266058	10.2222	1.577e-24	8.83031e-22
RELB	478.458	2.73351	0.263353	10.3797	3.06861e-25	1.81932e-22
CXCL5	166.659	2.73561	0.5364	5.09995	3.39752e-07	2.36163e-05
NUPR1	83.8791	2.76203	0.626316	4.40996	1.03391e-05	0.000443438
SERPINB2	268.746	2.95682	0.82556	3.58159	0.000341511	0.00776649
OAS2	862.153	2.9793	0.27938	10.664	1.5007e-26	1.1635e-23
GBP4	68.4448	3.04449	0.770196	3.95287	7.72183e-05	0.00227568
P2RX7	58.4501	3.05479	0.747906	4.08445	4.41808e-05	0.00148433
LOC100505622	87.8822	3.10316	0.640911	4.8418	1.2867e-06	7.48746e-05
OAS1	611.346	3.15653	0.296502	10.6459	1.82229e-26	1.31192e-23
IL8	5484.19	3.32061	0.206793	16.0576	5.05468e-58	2.54731e-54
PTX3	50.142	3.41153	0.900428	3.78879	0.000151382	0.00401479
MX2	118.842	3.737	0.605204	6.17479	6.62536e-10	8.90359e-08
SOD2	16229.5	3.79608	0.24543	15.467	5.79047e-54	1.9454e-50
MX1	757.944	3.80362	0.282676	13.4558	2.84817e-41	4.78444e-38
IL32	1742.25	4.27211	0.245529	17.3996	8.30342e-68	8.36902e-64
CSF2	1374.12	4.40399	0.294636	14.9472	1.62365e-50	4.0912e-47
ICAM1	214.299	4.42519	0.613357	7.2147	5.40518e-13	1.13497e-10
RSAD2	309.388	4.7641	0.50849	9.36912	7.314e-21	3.07158e-18
BIRC3	50.7785	4.77607	1.18414	4.03335	5.49867e-05	0.00179101
IGFBP3	145.769	5.04883	1.08882	4.63698	3.53534e-06	0.00017467
PNLIPRP3	47.4856	5.17601	1.21792	4.24989	2.1388e-05	0.000825938
C3	75.8164	6.36638	1.54434	4.12241	3.74937e-05	0.00129417
