# Supplementary material for: Shedding Light on the African Enigma: In Vitro Testing of Homo sapiens-Helicobacter pylori Coevolution
Source: Microorganisms. 2021 Jan 25;9(2):240. doi: 10.3390/microorganisms9020240 (PMC7912213; doi:10.3390/microorganisms9020240)
Supplement: Supplementary file 1 [file microorganisms-09-00240-s001.zip › microorganisms-1056872-sl-prood done/SupplementaryTable_S4.xlsx]

## Sheet: SupplementaryTableS4
Supplementary Table S4. Differentially expressed genes (adjusted p <0.05) in the HsEAS cell line infected by the HpAFR strain compared to the uninfected set. The Table displays fold changes and adjusted p-values of the differentially expressed genes. Genes with a fold change values > 0 are upregulated in the infected setting.
	baseMean	log2FoldChange	lfcSE	stat	pvalue	padj			Log2FoldChange	> 0	Enriched HpAFR
LHX1	4.95415	-5.1273	1.72433	-2.97349	0.00294432	0.0118481				< 0	Enriched Uninfected
PRSS56	2.72682	-4.8667	2.01504	-2.41518	0.0157272	0.0475022
CCL2	47.611	-4.70085	1.44542	-3.25224	0.00114498	0.00533317
LOC149086	7.80324	-4.40628	1.61305	-2.73165	0.00630173	0.022279
ARHGDIA	4.201	-4.27105	1.76354	-2.42186	0.0154413	0.0468231
FAM225A	6.10132	-4.19337	1.65236	-2.53781	0.0111547	0.035859
LGR6	7.45672	-4.16228	1.51552	-2.74645	0.00602448	0.0214859
CSF2RB	6.77892	-4.10073	1.44814	-2.83172	0.00462983	0.0173313
IL28A	39.8137	-3.97663	0.95805	-4.15075	3.31386e-05	0.000252893
IL1B	15.0751	-3.97085	1.59306	-2.4926	0.0126812	0.039776
EDNRB	29.8611	-3.94283	0.761447	-5.17807	2.2419e-07	2.94747e-06
PHF15	10.0284	-3.83857	1.2987	-2.9557	0.00311957	0.0124496
TTC32	21.2044	-3.79586	0.872503	-4.35055	1.35799e-05	0.000117602
C2orf54	127.464	-3.62915	0.412251	-8.80326	1.329e-18	1.18718e-16
LRCH1	10.3173	-3.61017	1.32781	-2.7189	0.00655002	0.0229947
CDC25A	35.1819	-3.54484	0.661606	-5.35794	8.41754e-08	1.20375e-06
GJA5	37.5957	-3.52006	0.600152	-5.86529	4.48362e-09	8.42584e-08
GPATCH4	72.4933	-3.28606	0.44147	-7.44344	9.8094e-14	4.36635e-12
FDXACB1	15.8105	-3.23607	0.883421	-3.66312	0.000249163	0.00145787
URB2	71.0584	-3.20947	0.442751	-7.24894	4.20032e-13	1.66506e-11
SNAPC5	14.2573	-3.15475	0.875112	-3.60496	0.000312199	0.00176877
TOE1	65.5587	-3.14927	0.451052	-6.98206	2.9089e-12	9.82847e-11
SIGLEC5	9.19046	-3.10844	1.18522	-2.62266	0.00872459	0.0291759
MTHFD2L	8.99051	-3.08352	1.08376	-2.84522	0.00443812	0.0167289
UTP20	64.6504	-3.05192	0.432563	-7.05543	1.72062e-12	6.08139e-11
PRRT4	11.7946	-3.00782	0.951175	-3.16222	0.00156573	0.00696937
NLRP10	13.9185	-2.99481	0.936177	-3.19897	0.00137917	0.00625641
TNS4	112.872	-2.97266	0.383896	-7.7434	9.67956e-15	5.17381e-13
RRP9	72.1601	-2.97148	0.398656	-7.45376	9.07161e-14	4.05178e-12
PPIL1	82.1867	-2.97142	0.378385	-7.85291	4.06496e-15	2.28514e-13
E2F2	49.9867	-2.95273	0.459874	-6.42074	1.35613e-10	3.45443e-09
GRHL3	253.376	-2.94124	0.284883	-10.3244	5.46771e-25	8.3894e-23
BIN1	10.287	-2.92976	1.04023	-2.81645	0.00485582	0.0180375
LOXL4	87.73	-2.92445	0.398873	-7.33179	2.27105e-13	9.52379e-12
ID1	1143.37	-2.91669	0.259837	-11.225	3.07214e-29	5.98013e-27
ATP6V1B1	22.1856	-2.90105	0.782042	-3.70958	0.000207602	0.00124028
LTV1	93.6705	-2.81992	0.41132	-6.85579	7.09189e-12	2.25042e-10
DSCC1	88.6142	-2.81934	0.392509	-7.18286	6.82663e-13	2.63411e-11
ANKRD1	186.316	-2.79585	0.783667	-3.56766	0.000360189	0.00200068
NOP16	134.886	-2.78245	0.383456	-7.25626	3.97941e-13	1.58714e-11
CDC45	326.117	-2.77106	0.253678	-10.9235	8.89915e-28	1.5899e-25
GPX2	10.2195	-2.74639	0.984014	-2.79101	0.00525439	0.0192982
AEN	332.78	-2.7156	0.29764	-9.12378	7.25495e-20	7.06113e-18
FJX1	229.772	-2.71526	0.274593	-9.8883	4.67889e-23	5.86751e-21
CHAC2	28.4451	-2.71282	0.738104	-3.67538	0.000237492	0.00139647
CXXC1	24.776	-2.67602	0.682685	-3.91984	8.86088e-05	0.000595162
NCF4	8.46961	-2.66883	1.04933	-2.54337	0.0109788	0.0354068
CTPS1	333.026	-2.6302	0.259789	-10.1243	4.30848e-24	6.17485e-22
HAUS7	65.2858	-2.62961	0.388368	-6.77093	1.27959e-11	3.83642e-10
FAM86A	35.8365	-2.62268	0.559166	-4.69034	2.72757e-06	2.81654e-05
LFNG	19.0138	-2.58098	0.781039	-3.30454	0.000951308	0.00455636
CCDC86	749.129	-2.57535	0.27731	-9.28688	1.58871e-20	1.63149e-18
BEND3	47.0662	-2.57288	0.463856	-5.54672	2.91084e-08	4.5794e-07
ID3	25.2749	-2.56635	0.686929	-3.73598	0.000186984	0.00113478
FANCA	41.5921	-2.54543	0.465525	-5.46787	4.55482e-08	6.88342e-07
DOK7	30.6812	-2.5438	0.608143	-4.18289	2.87823e-05	0.000224241
CD3EAP	168.938	-2.52923	0.329875	-7.66724	1.7574e-14	8.9183e-13
FOSL1	636.247	-2.52595	0.673095	-3.75273	0.000174918	0.00107102
IMMP1L	12.7429	-2.51166	0.914799	-2.74558	0.00604032	0.0215305
APCDD1	73.2394	-2.48638	0.476688	-5.21594	1.82891e-07	2.45146e-06
ZBTB7C	68.1703	-2.47955	0.384089	-6.45567	1.0774e-10	2.78798e-09
GABPB1-AS1	19.2204	-2.4537	0.690665	-3.55266	0.000381356	0.00210302
TAF9B	54.8805	-2.45105	0.442307	-5.54151	2.99874e-08	4.70632e-07
LYAR	385.175	-2.44455	0.257453	-9.49515	2.19902e-21	2.47239e-19
ZWINT	1050.91	-2.44171	0.182838	-13.3545	1.11483e-40	4.15417e-38
ACPP	36.4058	-2.42669	0.539052	-4.50178	6.73876e-06	6.31825e-05
CLCF1	102.499	-2.41106	0.365155	-6.60282	4.03398e-11	1.12417e-09
ALKBH8	88.5002	-2.40345	0.36368	-6.60869	3.87726e-11	1.08747e-09
C1orf53	11.5324	-2.39983	0.850199	-2.82266	0.00476264	0.0177419
RRP15	80.3282	-2.39877	0.494325	-4.85261	1.21849e-06	1.37233e-05
TYMS	553.661	-2.38246	0.189668	-12.5612	3.45159e-36	9.37826e-34
IL29	28.8489	-2.3782	0.850955	-2.79475	0.00519404	0.0191196
CARD9	127.971	-2.35245	0.312256	-7.53372	4.93144e-14	2.29699e-12
RFC3	269.474	-2.34384	0.250271	-9.36518	7.59226e-21	8.113e-19
SRM	615.506	-2.32091	0.245206	-9.46513	2.93184e-21	3.2132e-19
TNFSF10	16.1951	-2.31162	0.75165	-3.0754	0.00210223	0.00891328
GNL3L	16.298	-2.31025	0.771856	-2.99311	0.00276153	0.0112129
ABCG2	32.663	-2.29958	0.550584	-4.17663	2.95859e-05	0.000228997
BRMS1L	54.9301	-2.29086	0.427385	-5.36017	8.3144e-08	1.19292e-06
GTF3C6	67.553	-2.29081	0.398434	-5.74954	8.9487e-09	1.57715e-07
SNHG15	81.9971	-2.28865	0.375055	-6.10218	1.04629e-09	2.2152e-08
DTL	173.339	-2.28624	0.303164	-7.54129	4.65345e-14	2.19099e-12
POLE2	37.4467	-2.28535	0.510245	-4.47892	7.5022e-06	6.94419e-05
HIST1H4A	628.751	-2.26922	0.170832	-13.2833	2.89165e-40	1.04758e-37
ZBED3	39.6342	-2.25658	0.491127	-4.59469	4.3339e-06	4.26908e-05
S100A2	13.4921	-2.24141	0.890693	-2.51647	0.0118536	0.0377059
PFAS	173.63	-2.2408	0.274309	-8.16889	3.11227e-16	2.14763e-14
CHAC1	644.401	-2.24056	0.549972	-4.07395	4.62215e-05	0.000337715
NDC80	62.7181	-2.24024	0.398582	-5.62051	1.9039e-08	3.12336e-07
LINC00338	27.3705	-2.23652	0.600384	-3.72515	0.0001952	0.00117553
AQP3	716.885	-2.23351	0.273772	-8.15828	3.39823e-16	2.29636e-14
UHRF1	408.169	-2.22857	0.259045	-8.60302	7.76445e-18	6.329e-16
C17orf97	11.6921	-2.21652	0.901188	-2.45955	0.013911	0.0429312
THBS1	472.416	-2.2057	0.607825	-3.62885	0.000284689	0.00163349
MCM8	195.428	-2.1903	0.255316	-8.57876	9.58985e-18	7.76838e-16
KCNK5	63.3897	-2.18655	0.484151	-4.51626	6.29406e-06	5.93974e-05
AGMAT	12.3662	-2.18347	0.836001	-2.61181	0.00900648	0.029942
EPHA2	4335.19	-2.17895	0.193082	-11.2851	1.55536e-29	3.16954e-27
POP1	91.5302	-2.17873	0.389036	-5.60033	2.13948e-08	3.47919e-07
AURKA	102.939	-2.17267	0.310288	-7.00212	2.5212e-12	8.63031e-11
NOP2	533.633	-2.16732	0.217309	-9.97345	1.99184e-23	2.64742e-21
ALPP	124.496	-2.16606	0.390161	-5.5517	2.82911e-08	4.46157e-07
LOC81691	26.3085	-2.15591	0.585886	-3.67974	0.000233473	0.00137414
SRSF7	550.406	-2.15227	0.208389	-10.3281	5.2573e-25	8.16259e-23
DDX12P	13.8193	-2.15167	0.767473	-2.80358	0.00505393	0.0186512
SRSF2	677.968	-2.14417	0.247684	-8.6569	4.84781e-18	4.02708e-16
FGFR1OP2	31.2211	-2.14241	0.631674	-3.39164	0.000694764	0.00350662
PUS1	117.177	-2.13275	0.301317	-7.07807	1.46171e-12	5.26619e-11
UNG	353.323	-2.10924	0.238945	-8.8273	1.07237e-18	9.78031e-17
MCM7	792.15	-2.10764	0.20083	-10.4946	9.14659e-26	1.49112e-23
C2CD4A	69.8604	-2.10332	0.497906	-4.22433	2.39651e-05	0.000191398
MYC	2010.12	-2.10308	0.418751	-5.02226	5.10659e-07	6.27121e-06
NOL6	1022.7	-2.09974	0.23834	-8.80985	1.25317e-18	1.12716e-16
E2F1	605.913	-2.09521	0.215793	-9.70935	2.75077e-22	3.32181e-20
WDR77	670.552	-2.09011	0.230295	-9.07581	1.12838e-19	1.07419e-17
MLF1IP	145.153	-2.07969	0.286839	-7.25036	4.15656e-13	1.65274e-11
CENPM	67.3512	-2.07581	0.390106	-5.32114	1.03119e-07	1.44593e-06
RAD51	231.407	-2.07447	0.247532	-8.38062	5.26492e-17	3.94627e-15
TRAIP	105.869	-2.07401	0.307797	-6.73826	1.60299e-11	4.70859e-10
SLC5A6	1481.67	-2.07354	0.169676	-12.2206	2.41392e-34	5.94006e-32
CPNE7	32.2725	-2.07246	0.547136	-3.78784	0.000151966	0.000950569
FAM111B	220.778	-2.07121	0.269813	-7.67644	1.63567e-14	8.43178e-13
HNRNPAB	1978.39	-2.06833	0.194074	-10.6574	1.61028e-26	2.80016e-24
KIF23	234.056	-2.06786	0.262701	-7.87151	3.5038e-15	1.98681e-13
MCM3	898.834	-2.0643	0.195517	-10.5582	4.65673e-26	7.68774e-24
UTP15	134.106	-2.05785	0.288339	-7.13692	9.5443e-13	3.5976e-11
ING3	24.2076	-2.05417	0.632377	-3.24833	0.00116086	0.00539459
TRIP13	264.953	-2.05358	0.22502	-9.12619	7.09528e-20	6.95764e-18
DHX37	171.567	-2.05202	0.277785	-7.38709	1.50082e-13	6.43872e-12
EXO1	31.565	-2.04471	0.558339	-3.66214	0.000250121	0.00146207
OASL	17.9567	-2.03717	0.709643	-2.8707	0.00409568	0.0156141
CYB561	11.8905	-2.03578	0.802608	-2.53646	0.0111979	0.0359712
GINS4	104.093	-2.03495	0.331023	-6.14746	7.87342e-10	1.71127e-08
CCNB1	525.315	-2.03294	0.19209	-10.5833	3.56232e-26	5.95639e-24
RRS1	249.459	-2.02865	0.290096	-6.99302	2.69035e-12	9.13738e-11
SHROOM1	136.973	-2.02268	0.306238	-6.60493	3.97703e-11	1.11306e-09
ARMC6	199.171	-2.01893	0.293908	-6.86925	6.45396e-12	2.07322e-10
BGLAP	32.3222	-2.01367	0.517185	-3.89351	9.88047e-05	0.000653454
GYLTL1B	183.625	-2.01196	0.24667	-8.1565	3.44864e-16	2.30617e-14
HOXA10	16.0598	-2.00849	0.705591	-2.84654	0.00441977	0.0166838
ZNF587B	24.893	-2.00283	0.592162	-3.38223	0.000718986	0.00359686
CLSPN	157.857	-2.00124	0.286983	-6.97337	3.09431e-12	1.0401e-10
ACTRT3	18.4608	-2.00107	0.694041	-2.88322	0.00393631	0.0151126
EDN1	91.6377	-1.99923	0.809868	-2.46858	0.0135649	0.0420448
MIR205HG	153.263	-1.99285	0.327039	-6.0936	1.10398e-09	2.32979e-08
C17orf53	46.4518	-1.99276	0.453158	-4.3975	1.09504e-05	9.7618e-05
NIP7	358.072	-1.99129	0.278793	-7.14256	9.16103e-13	3.48333e-11
PRMT6	89.0805	-1.97661	0.346195	-5.70954	1.13281e-08	1.95424e-07
FZD2	115.043	-1.97652	0.721895	-2.73795	0.00618226	0.0219459
TUBA1B	11775.8	-1.97431	0.172557	-11.4415	2.59432e-30	5.54674e-28
TRMT6	304.083	-1.96704	0.266146	-7.39081	1.45935e-13	6.30227e-12
CAD	395.501	-1.96532	0.223876	-8.77861	1.655e-18	1.43897e-16
PPIF	603.988	-1.96068	0.2402	-8.16267	3.27703e-16	2.23765e-14
ORC6	134.164	-1.95907	0.290035	-6.75459	1.43239e-11	4.26513e-10
CMPK2	99.2373	-1.9528	0.392876	-4.97053	6.677e-07	8.01118e-06
TIGD7	24.4422	-1.95077	0.663881	-2.93843	0.00329874	0.0130528
PDF	108.338	-1.949	0.361599	-5.38995	7.04761e-08	1.03391e-06
C16orf59	29.5401	-1.94585	0.552162	-3.52405	0.000425004	0.00230187
TMPO	197.404	-1.94318	0.283726	-6.84879	7.44791e-12	2.35641e-10
DHFR	236.32	-1.93799	0.246516	-7.8615	3.79562e-15	2.14296e-13
FES	29.7577	-1.93586	0.556681	-3.47751	0.000506092	0.0026755
SF3B4	120.491	-1.93096	0.321696	-6.00242	1.94398e-09	3.94913e-08
L3MBTL2	64.162	-1.92894	0.392145	-4.91895	8.701e-07	1.0123e-05
LOC728643	138.847	-1.92673	0.409481	-4.70529	2.53505e-06	2.64074e-05
LANCL2	82.7675	-1.92513	0.336504	-5.72096	1.05922e-08	1.84437e-07
SUV39H1	213.701	-1.92294	0.280367	-6.85866	6.95073e-12	2.21642e-10
TRMT61A	71.5946	-1.91608	0.443358	-4.32174	1.54804e-05	0.000131614
SELRC1	264.761	-1.91475	0.260565	-7.34846	2.00506e-13	8.49024e-12
TRMT2B	13.2473	-1.91393	0.7862	-2.4344	0.0149164	0.0455597
LMNB1	636.975	-1.90392	0.187696	-10.1436	3.53757e-24	5.18393e-22
NCOA5	467.429	-1.9009	0.249467	-7.61984	2.53994e-14	1.23604e-12
LCMT2	132.301	-1.89945	0.280631	-6.76849	1.30131e-11	3.89257e-10
QTRT1	210.796	-1.88947	0.236688	-7.98292	1.42911e-15	8.66906e-14
MTHFD1	555.4	-1.88825	0.20649	-9.1445	5.99069e-20	5.91898e-18
MOCOS	44.2367	-1.87936	0.442304	-4.24902	2.14711e-05	0.000174362
ALDH1B1	42.5971	-1.87666	0.520014	-3.60886	0.000307541	0.00174769
PNO1	191.591	-1.87476	0.306301	-6.12063	9.32076e-10	1.99608e-08
KIF1A	20.6492	-1.8736	0.700577	-2.67437	0.00748701	0.0257097
KRT5	25.4746	-1.87188	0.640424	-2.92287	0.00346818	0.0135832
MCM10	262.194	-1.87131	0.250026	-7.48445	7.18467e-14	3.25356e-12
ANK1	63.6484	-1.87099	0.397431	-4.70772	2.50498e-06	2.61569e-05
GNB3	15.8333	-1.86344	0.768169	-2.42583	0.0152736	0.0464573
MRTO4	317.304	-1.86179	0.275589	-6.75567	1.42179e-11	4.24324e-10
ADI1	254.904	-1.86049	0.288504	-6.44875	1.12777e-10	2.90106e-09
SERTAD4	119.384	-1.85963	0.313886	-5.92455	3.13149e-09	6.05949e-08
TIPIN	196.793	-1.85902	0.310146	-5.99401	2.04732e-09	4.12692e-08
PLK1	857.071	-1.856	0.224404	-8.27081	1.33048e-16	9.64009e-15
POLR3B	51.4446	-1.85595	0.413278	-4.49081	7.09537e-06	6.60513e-05
PCNA	1497.96	-1.85485	0.186345	-9.95386	2.42589e-23	3.13252e-21
FEN1	702.228	-1.84964	0.214574	-8.62003	6.69377e-18	5.52533e-16
SMAD6	37.6204	-1.84324	0.461024	-3.99815	6.38406e-05	0.000446613
ATXN7L2	78.8199	-1.84087	0.372672	-4.93967	7.82558e-07	9.203e-06
XRCC2	117.453	-1.83726	0.306144	-6.00129	1.9576e-09	3.97061e-08
QTRTD1	100.633	-1.8362	0.364347	-5.03971	4.66235e-07	5.78007e-06
CCNE2	37.085	-1.83488	0.540963	-3.39188	0.00069414	0.00350483
ANKRD65	35.1286	-1.83477	0.482282	-3.80436	0.00014217	0.000897037
RECQL4	519.328	-1.83201	0.228587	-8.01449	1.10597e-15	6.87525e-14
GJB7	37.4003	-1.82977	0.494079	-3.70341	0.000212725	0.00126741
NUDT15	313.461	-1.82566	0.240176	-7.60135	2.93054e-14	1.42082e-12
GINS2	167.564	-1.82416	0.268767	-6.78716	1.1436e-11	3.47664e-10
ATAD3A	142.352	-1.82121	0.298226	-6.1068	1.01647e-09	2.15909e-08
B3GNTL1	15.7701	-1.82014	0.722143	-2.52047	0.0117198	0.0373441
ADCK3	129.678	-1.81969	0.304966	-5.96686	2.41858e-09	4.77926e-08
NUFIP1	48.8543	-1.81886	0.478387	-3.80207	0.000143495	0.000903649
FAM64A	198.694	-1.81853	0.252442	-7.20374	5.85848e-13	2.28078e-11
TRNT1	48.7076	-1.81684	0.434639	-4.18012	2.91361e-05	0.000226026
VGF	33.221	-1.80978	0.576189	-3.14095	0.00168398	0.00740724
UBIAD1	186.509	-1.80961	0.290806	-6.22274	4.88535e-10	1.1178e-08
PRNP	30.6544	-1.80698	0.537764	-3.36017	0.00077894	0.00383936
PTS	191.389	-1.80371	0.269205	-6.70015	2.08211e-11	6.03442e-10
URB1	114.672	-1.80295	0.31708	-5.68611	1.29964e-08	2.21858e-07
DTYMK	221.693	-1.80113	0.259231	-6.94794	3.70647e-12	1.23631e-10
NDUFAF4	248.023	-1.79276	0.274254	-6.53687	6.28185e-11	1.71039e-09
MCM5	831.501	-1.79233	0.212683	-8.4272	3.54037e-17	2.7002e-15
BAG2	136.645	-1.78844	0.2987	-5.9874	2.13221e-09	4.27162e-08
MYBBP1A	1108.57	-1.78628	0.171155	-10.4367	1.68645e-25	2.7154e-23
SCARA3	218.815	-1.77701	0.245238	-7.24607	4.29027e-13	1.68535e-11
IFRD2	251.214	-1.77597	0.224451	-7.91251	2.52247e-15	1.50547e-13
SRRT	492.784	-1.76889	0.277668	-6.37051	1.88396e-10	4.67122e-09
HCAR1	216.912	-1.76869	0.243061	-7.27674	3.41975e-13	1.38082e-11
SLC35D1	78.852	-1.76687	0.329698	-5.35904	8.36648e-08	1.19907e-06
HSPH1	540.877	-1.76425	0.231269	-7.62854	2.37419e-14	1.16846e-12
IMPA2	94.803	-1.76397	0.332277	-5.30872	1.104e-07	1.53563e-06
CENPW	125.235	-1.76311	0.308579	-5.71365	1.10577e-08	1.91267e-07
ZC3HC1	80.3166	-1.76116	0.349685	-5.0364	4.7436e-07	5.86964e-06
HBEGF	536.124	-1.7557	0.477127	-3.67973	0.000233483	0.00137414
POLD1	444.36	-1.75462	0.228631	-7.67444	1.66143e-14	8.53084e-13
ATP10A	24.3551	-1.74259	0.568779	-3.06373	0.00218593	0.00921129
FERMT1	298.6	-1.74131	0.253103	-6.87984	5.99215e-12	1.9392e-10
SUV39H2	85.2719	-1.73723	0.337446	-5.14816	2.63057e-07	3.42394e-06
C11orf82	49.8244	-1.73591	0.441264	-3.93395	8.35621e-05	0.000566727
C21orf91	116.604	-1.73583	0.303674	-5.71612	1.08983e-08	1.89513e-07
EXOSC2	280.055	-1.73508	0.234081	-7.41232	1.24111e-13	5.41355e-12
ITPA	341.241	-1.72872	0.2781	-6.21617	5.09428e-10	1.15951e-08
PARPBP	30.7239	-1.72699	0.530418	-3.2559	0.00113035	0.00527821
PBK	93.0631	-1.72504	0.338795	-5.09171	3.54852e-07	4.52393e-06
GINS1	206.019	-1.72314	0.268414	-6.41969	1.36549e-10	3.47149e-09
SPC25	59.8224	-1.71973	0.44247	-3.88667	0.00010163	0.000669762
GATSL2	49.3452	-1.71823	0.423399	-4.0582	4.94532e-05	0.000357948
XAGE2	46.8569	-1.71523	0.448816	-3.82168	0.000132543	0.000844931
GEN1	49.1873	-1.71478	0.47437	-3.61486	0.000300505	0.00171368
CYR61	1124.47	-1.71385	0.47294	-3.62382	0.000290283	0.00165974
CHAMP1	79.7399	-1.71353	0.339374	-5.04909	4.43911e-07	5.53488e-06
TIMELESS	437.492	-1.70589	0.201867	-8.45057	2.89878e-17	2.22387e-15
PHF19	257.252	-1.70311	0.222392	-7.65813	1.88665e-14	9.4637e-13
CENPJ	126.755	-1.70247	0.344476	-4.94221	7.72416e-07	9.10014e-06
CIRH1A	466.029	-1.6999	0.240858	-7.05769	1.69289e-12	5.99964e-11
NOL9	484.811	-1.6994	0.244626	-6.94694	3.73293e-12	1.24196e-10
VWA9	28.369	-1.69873	0.56273	-3.01873	0.00253838	0.0104566
DIMT1	171.041	-1.69531	0.276771	-6.1253	9.05145e-10	1.948e-08
ALG1L	60.6056	-1.69249	0.375082	-4.51232	6.41226e-06	6.03817e-05
CENPA	301.533	-1.6921	0.245193	-6.90109	5.16054e-12	1.69531e-10
TIMM8A	76.5791	-1.69019	0.373858	-4.52095	6.15632e-06	5.84357e-05
RCCD1	51.7744	-1.68966	0.428541	-3.94283	8.05254e-05	0.000549562
ADCK1	38.6526	-1.68794	0.506936	-3.32969	0.000869438	0.00423553
MPDU1	208.543	-1.68689	0.270975	-6.22525	4.80796e-10	1.10397e-08
MAT2A	1046.71	-1.68485	0.230112	-7.32186	2.44556e-13	1.01254e-11
IL17RB	43.6482	-1.68453	0.426766	-3.94721	7.90676e-05	0.000541312
MYBL2	1154.67	-1.68221	0.179624	-9.36513	7.59536e-21	8.113e-19
NOL8	73.9158	-1.67737	0.338989	-4.94815	7.49203e-07	8.8667e-06
FARSB	193.385	-1.67126	0.326042	-5.1259	2.96121e-07	3.81998e-06
CDC7	280.978	-1.66874	0.314566	-5.30489	1.12744e-07	1.5626e-06
MRPL52	102.792	-1.66784	0.32797	-5.08535	3.66951e-07	4.66905e-06
CENPK	55.2327	-1.66619	0.420117	-3.96601	7.30863e-05	0.000505404
SNRNP25	88.952	-1.66597	0.344936	-4.82978	1.36684e-06	1.52361e-05
DHX33	200.112	-1.66592	0.280005	-5.94962	2.6877e-09	5.25531e-08
POLR1B	141.973	-1.66572	0.296176	-5.62409	1.8649e-08	3.07484e-07
C8orf73	209.333	-1.66374	0.263349	-6.31761	2.65633e-10	6.39185e-09
DEPDC1	187.182	-1.66025	0.261171	-6.35695	2.05804e-10	5.0739e-09
MCM2	230.012	-1.65828	0.242616	-6.835	8.20053e-12	2.56478e-10
IPO4	877.132	-1.65782	0.193326	-8.57524	9.88808e-18	7.96052e-16
DPH2	207.294	-1.65778	0.314286	-5.27476	1.32928e-07	1.8249e-06
UMPS	312.889	-1.65641	0.225712	-7.33857	2.15882e-13	9.09583e-12
PNPT1	443.327	-1.65459	0.205325	-8.05839	7.73029e-16	4.94208e-14
FAM86C1	37.8168	-1.64868	0.47212	-3.49209	0.000479264	0.00255961
ATP5G1	336.573	-1.64763	0.280043	-5.8835	4.0167e-09	7.60317e-08
MX2	39.1074	-1.6475	0.486731	-3.38482	0.000712257	0.00357416
GADD45A	855.913	-1.64561	0.24388	-6.74762	1.50286e-11	4.43446e-10
KIAA1524	52.2577	-1.64559	0.417425	-3.94224	8.07229e-05	0.000550377
DCLRE1A	53.8558	-1.64038	0.403637	-4.06399	4.82412e-05	0.000350313
UBTF	329.82	-1.6369	0.239767	-6.82705	8.66785e-12	2.70445e-10
ACYP2	43.4386	-1.62973	0.445566	-3.65765	0.000254537	0.00148133
WDHD1	125.393	-1.6292	0.286651	-5.68357	1.31912e-08	2.24889e-07
POLA2	458.166	-1.62856	0.210532	-7.73546	1.0303e-14	5.44017e-13
ARHGAP23	2453.34	-1.62814	0.162919	-9.99358	1.62594e-23	2.18614e-21
MCM4	1115.2	-1.62702	0.179838	-9.04712	1.46788e-19	1.37728e-17
POLE	398.32	-1.62022	0.21026	-7.7058	1.3003e-14	6.81062e-13
METTL1	129.624	-1.61922	0.320588	-5.05077	4.40042e-07	5.49715e-06
PPRC1	363.394	-1.61744	0.226522	-7.14031	9.3124e-13	3.53059e-11
AUNIP	159.622	-1.61742	0.279845	-5.77969	7.4838e-09	1.34998e-07
MNF1	359.967	-1.61713	0.197298	-8.19639	2.47714e-16	1.72764e-14
LOC113230	17.7698	-1.61589	0.654969	-2.46713	0.0136201	0.0422033
DUS3L	161.174	-1.6155	0.302847	-5.33437	9.58751e-08	1.35179e-06
FDX1L	152.718	-1.61503	0.255624	-6.31798	2.65007e-10	6.38857e-09
PMAIP1	280.884	-1.61485	0.327998	-4.92336	8.50709e-07	9.92392e-06
MATN2	146.133	-1.61356	0.286956	-5.62301	1.87653e-08	3.09012e-07
BYSL	153.601	-1.6117	0.316442	-5.0932	3.52066e-07	4.4928e-06
SP110	40.0268	-1.60772	0.460549	-3.49087	0.000481444	0.002566
PCBD2	23.7204	-1.60378	0.593313	-2.70309	0.00686979	0.0239497
SGK3	56.2739	-1.60268	0.410322	-3.90592	9.38688e-05	0.000624823
AJUBA	561.702	-1.60171	0.4906	-3.2648	0.00109541	0.00514081
LRR1	76.5662	-1.60089	0.336142	-4.76255	1.91162e-06	2.06556e-05
CFLAR	392.572	-1.59978	0.199206	-8.03079	9.68463e-16	6.07971e-14
CLN6	482.224	-1.59866	0.209637	-7.62586	2.42415e-14	1.18856e-12
ZNF738	26.1846	-1.59816	0.574043	-2.78405	0.0053685	0.019616
SKA1	62.8197	-1.59555	0.405187	-3.93782	8.22239e-05	0.000559689
TYSND1	146.185	-1.59248	0.284961	-5.5884	2.29169e-08	3.69446e-07
GEMIN4	105.519	-1.59041	0.308561	-5.15428	2.54604e-07	3.32054e-06
SLC25A19	115.749	-1.58915	0.332999	-4.77226	1.82174e-06	1.98158e-05
AP4S1	44.8608	-1.58796	0.523989	-3.03052	0.00244135	0.0101208
ELAC1	28.8052	-1.58703	0.558587	-2.84115	0.00449511	0.0169046
ASNSD1	96.7298	-1.58618	0.358116	-4.42922	9.45755e-06	8.57161e-05
RABEPK	149.639	-1.58348	0.295149	-5.36501	8.09432e-08	1.16648e-06
PGP	55.25	-1.58323	0.451365	-3.50764	0.000452097	0.00243446
MAK16	102.929	-1.58155	0.351383	-4.50093	6.76557e-06	6.33884e-05
FGF12	25.9576	-1.57879	0.568409	-2.77756	0.0054769	0.0199357
ID2	416.715	-1.57689	0.242712	-6.49698	8.1951e-11	2.20372e-09
MYO19	238.356	-1.57669	0.250393	-6.29686	3.03735e-10	7.26847e-09
CACYBP	413.538	-1.5762	0.230151	-6.84852	7.46202e-12	2.35641e-10
CHTF18	201.617	-1.57526	0.263757	-5.97237	2.3383e-09	4.6488e-08
IQGAP2	108.377	-1.57253	0.34257	-4.59038	4.42443e-06	4.34841e-05
SWSAP1	60.6178	-1.5684	0.406187	-3.86128	0.000112797	0.000732617
MON1A	40.9618	-1.5674	0.446912	-3.50717	0.000452893	0.00243773
DTD2	42.3922	-1.5663	0.448284	-3.494	0.000475834	0.00254441
ABCE1	998.548	-1.5654	0.250003	-6.26152	3.81238e-10	8.94263e-09
ODC1	440.427	-1.56481	0.45987	-3.40273	0.000667162	0.00338565
MCM6	997.204	-1.56396	0.210219	-7.43966	1.00947e-13	4.46431e-12
LIG1	540.633	-1.56372	0.221971	-7.0447	1.85863e-12	6.46407e-11
GTSE1	646.346	-1.56269	0.244266	-6.39749	1.57947e-10	3.96907e-09
NR2C2AP	76.1576	-1.55606	0.388075	-4.00968	6.08009e-05	0.000429094
BPHL	50.267	-1.55536	0.414754	-3.75009	0.000176772	0.00107984
CENPL	71.0688	-1.5537	0.381978	-4.06751	4.75189e-05	0.000345838
MIS18A	310.009	-1.55314	0.2238	-6.93985	3.92508e-12	1.30257e-10
CHRNA5	98.0334	-1.55163	0.337474	-4.59777	4.27045e-06	4.22574e-05
ALYREF	762.936	-1.54899	0.228351	-6.78338	1.17397e-11	3.55241e-10
CEP128	145.779	-1.54631	0.278294	-5.5564	2.7539e-08	4.3535e-07
ZNF180	37.0628	-1.54461	0.486412	-3.17552	0.00149568	0.0066964
BAMBI	362.643	-1.54115	0.242922	-6.34421	2.23574e-10	5.45551e-09
HMGN2	2061.9	-1.54089	0.168908	-9.12269	7.32802e-20	7.07941e-18
RRM1	332.331	-1.53835	0.219821	-6.99817	2.5932e-12	8.83042e-11
ZNF326	254.248	-1.53589	0.311642	-4.92839	8.29087e-07	9.70642e-06
GAR1	44.9634	-1.53571	0.484864	-3.16731	0.00153858	0.00686257
HSPE1	1013.96	-1.53513	0.200141	-7.67024	1.7168e-14	8.74628e-13
BIRC5	738.364	-1.53493	0.194747	-7.88163	3.23134e-15	1.85652e-13
RPP40	79.7407	-1.53432	0.376469	-4.07555	4.59056e-05	0.000335783
TONSL	769.541	-1.53232	0.163633	-9.36436	7.65142e-21	8.113e-19
FRMD4B	92.5098	-1.52573	0.336697	-4.53146	5.85773e-06	5.58862e-05
GINS3	43.2927	-1.52511	0.507448	-3.00545	0.00265186	0.0108521
ERCC6L	116.69	-1.52336	0.273626	-5.56729	2.58726e-08	4.11501e-07
DKC1	333.337	-1.51978	0.244578	-6.21386	5.16973e-10	1.16852e-08
NIPAL1	82.2957	-1.51935	0.318095	-4.77642	1.78442e-06	1.94422e-05
CHEK1	58.1354	-1.51885	0.440919	-3.44474	0.000571605	0.00297837
GPR87	88.3145	-1.51788	0.318473	-4.76611	1.87818e-06	2.03449e-05
C10orf2	155.599	-1.51568	0.295926	-5.12182	3.02603e-07	3.89975e-06
CCT5	2588.85	-1.51541	0.186707	-8.11652	4.79739e-16	3.12838e-14
SFXN2	157.131	-1.51538	0.257175	-5.8924	3.80634e-09	7.23648e-08
PAK1IP1	310.752	-1.51299	0.280079	-5.40201	6.58975e-08	9.74416e-07
PMF1	287.078	-1.51164	0.213328	-7.08601	1.38039e-12	4.98698e-11
HPGD	149.737	-1.51093	0.324799	-4.6519	3.28892e-06	3.31803e-05
CDC20	517.883	-1.50988	0.229253	-6.58608	4.51585e-11	1.2531e-09
PRR15L	58.3392	-1.50973	0.415409	-3.63432	0.000278713	0.00160287
DNAAF2	44.4296	-1.50861	0.415611	-3.62986	0.000283579	0.00162855
SRSF3	1111.4	-1.50761	0.171962	-8.7671	1.83328e-18	1.58342e-16
FKRP	97.3378	-1.50722	0.336928	-4.47342	7.69788e-06	7.10515e-05
WDR76	308.371	-1.50461	0.241675	-6.22574	4.79293e-10	1.10246e-08
ARL4A	38.6044	-1.50241	0.566604	-2.65161	0.00801101	0.0272224
DHRS7B	76.77	-1.5015	0.330316	-4.54564	5.47677e-06	5.28314e-05
EBNA1BP2	1265.29	-1.50039	0.19825	-7.56818	3.78497e-14	1.80159e-12
RANBP1	1680.18	-1.49672	0.178322	-8.39337	4.72392e-17	3.56124e-15
CDCA3	223.766	-1.49575	0.251248	-5.95328	2.62815e-09	5.15434e-08
PKMYT1	178.46	-1.49533	0.283137	-5.2813	1.28268e-07	1.76463e-06
TMEM216	98.0695	-1.48903	0.336917	-4.41957	9.88981e-06	8.93234e-05
TRIP6	889.868	-1.48851	0.219722	-6.77449	1.2485e-11	3.76048e-10
LRRC61	51.9736	-1.48676	0.412164	-3.60719	0.000309526	0.00175591
ANAPC15	196.001	-1.48665	0.245524	-6.05504	1.40385e-09	2.91544e-08
KIF22	202.461	-1.48567	0.246426	-6.02888	1.65104e-09	3.391e-08
ANXA8	63.8823	-1.48452	0.364988	-4.0673	4.75602e-05	0.000345945
MRE11A	281.417	-1.48274	0.235527	-6.29543	3.06542e-10	7.32221e-09
ZAK	112.2	-1.48173	0.295909	-5.00738	5.51758e-07	6.71898e-06
CENPN	416.776	-1.47973	0.249388	-5.93342	2.96692e-09	5.75811e-08
GRWD1	499.009	-1.47971	0.194931	-7.59093	3.17616e-14	1.52854e-12
CENPF	702.422	-1.47937	0.199334	-7.42158	1.15728e-13	5.08189e-12
EIF5	141.849	-1.47871	0.314008	-4.70915	2.48758e-06	2.60377e-05
RFC5	109.692	-1.4782	0.346981	-4.26018	2.0426e-05	0.000166915
MSX1	30.8157	-1.47718	0.511086	-2.89027	0.0038491	0.0148345
ALDH16A1	445.504	-1.46958	0.201476	-7.29403	3.00813e-13	1.22984e-11
TTPAL	92.1485	-1.46948	0.346721	-4.23823	2.2529e-05	0.000181484
FAM104A	74.2316	-1.46874	0.359993	-4.07991	4.50532e-05	0.000330423
PIF1	71.9922	-1.46847	0.380133	-3.86304	0.000111985	0.000728798
TACC3	783.991	-1.46797	0.206175	-7.12002	1.07914e-12	4.0327e-11
GSG2	232.605	-1.46746	0.272185	-5.39141	6.99072e-08	1.02904e-06
CCDC14	131.42	-1.46289	0.299312	-4.88751	1.0212e-06	1.17137e-05
SRSF1	2207.58	-1.46165	0.190528	-7.67157	1.699e-14	8.68956e-13
CENPP	80.7912	-1.45851	0.409384	-3.56269	0.00036708	0.00203203
ZWILCH	308.422	-1.456	0.222918	-6.53155	6.50909e-11	1.76857e-09
CDC6	440.538	-1.45118	0.204299	-7.10321	1.21891e-12	4.4405e-11
NOL11	283.541	-1.45078	0.243238	-5.96443	2.45489e-09	4.84368e-08
ATAD3B	62.7005	-1.45046	0.385552	-3.76203	0.000168542	0.00103538
KIF20B	221.221	-1.45003	0.249769	-5.80546	6.41889e-09	1.17084e-07
DBR1	76.546	-1.4492	0.396791	-3.65231	0.00025989	0.00150845
LOC100128881	88.0388	-1.44815	0.386844	-3.74349	0.000181481	0.0011055
SRSF6	1803.39	-1.44762	0.167179	-8.65911	4.75481e-18	3.97515e-16
MYLIP	67.8559	-1.44761	0.361982	-3.99912	6.35797e-05	0.000445563
DCAF13	317.616	-1.44449	0.282943	-5.10521	3.30423e-07	4.24152e-06
POLE3	587.196	-1.44409	0.222956	-6.47699	9.35687e-11	2.46033e-09
SGK2	120.404	-1.4436	0.307373	-4.69658	2.64554e-06	2.74052e-05
PRC1	673.219	-1.44335	0.255014	-5.65991	1.51455e-08	2.55865e-07
RPL14	55.4652	-1.44278	0.427828	-3.37233	0.000745357	0.00370604
DDX11	208.43	-1.44245	0.256136	-5.63157	1.78573e-08	2.96304e-07
GCDH	113.993	-1.44075	0.290644	-4.9571	7.15532e-07	8.51457e-06
PSMA3	67.0039	-1.43791	0.354324	-4.05818	4.94574e-05	0.000357948
PLK2	1139.33	-1.4355	0.232872	-6.16433	7.07829e-10	1.56732e-08
EXOG	50.277	-1.43348	0.415626	-3.44898	0.000562717	0.00293793
ADAMTSL4	265.89	-1.43019	0.23176	-6.171	6.78582e-10	1.50768e-08
TIMM10	573.6	-1.42987	0.189815	-7.53293	4.96149e-14	2.30277e-12
DOCK8	94.9651	-1.4268	0.310301	-4.5981	4.26362e-06	4.22218e-05
CYP20A1	88.6846	-1.42527	0.317601	-4.48761	7.20257e-06	6.69059e-05
FGD3	149.528	-1.42266	0.263184	-5.40559	6.45967e-08	9.56266e-07
STK36	58.723	-1.42223	0.462699	-3.07377	0.00211369	0.00894734
TIMM50	59.3726	-1.42131	0.449832	-3.15965	0.0015796	0.00702392
SPTBN2	342.3	-1.421	0.247779	-5.73495	9.75423e-09	1.70758e-07
NME1	44.6094	-1.42065	0.508955	-2.79132	0.00524943	0.0192854
KDELC2	122.374	-1.41944	0.301007	-4.71563	2.40962e-06	2.52571e-05
ATP5J	29.8081	-1.41151	0.536983	-2.62859	0.00857388	0.02879
C1orf131	34.4937	-1.41084	0.499425	-2.82494	0.00472898	0.0176417
SPAG5	585.716	-1.40957	0.199919	-7.05069	1.78035e-12	6.25858e-11
BLM	105.655	-1.40891	0.285922	-4.92759	8.32508e-07	9.73493e-06
CPT2	112.67	-1.4086	0.309382	-4.55295	5.29e-06	5.11811e-05
SLC35B4	33.1183	-1.40777	0.509949	-2.76062	0.00576925	0.0207394
ARHGAP11A	363.629	-1.40677	0.21965	-6.40458	1.50788e-10	3.80384e-09
ZNF367	205.836	-1.40602	0.275823	-5.09753	3.44113e-07	4.40424e-06
ESCO2	73.3942	-1.40578	0.349726	-4.01967	5.82802e-05	0.000413992
ZNHIT6	117.063	-1.4041	0.319376	-4.3964	1.10063e-05	9.80489e-05
HELLS	239.499	-1.40325	0.289349	-4.84967	1.23668e-06	1.38802e-05
DIDO1	276.86	-1.40256	0.253639	-5.52973	3.20722e-08	5.01542e-07
GAL	39.3182	-1.40232	0.501327	-2.79722	0.0051544	0.0189897
NOC3L	93.4677	-1.40113	0.33068	-4.23713	2.26396e-05	0.00018215
OIP5	670.305	-1.40068	0.177063	-7.91064	2.56062e-15	1.51798e-13
CSTF2	228.701	-1.39996	0.217018	-6.45091	1.11181e-10	2.86565e-09
SMYD5	271.621	-1.39989	0.232246	-6.02763	1.66379e-09	3.41182e-08
DIAPH3	145.38	-1.39982	0.289772	-4.83075	1.36021e-06	1.51752e-05
SFXN5	78.5526	-1.39974	0.355065	-3.94222	8.07292e-05	0.000550377
SETD1B	410.294	-1.39966	0.221011	-6.33299	2.40449e-10	5.81807e-09
DDX28	145.175	-1.39951	0.280771	-4.98452	6.21157e-07	7.51497e-06
IFIT3	301.301	-1.39912	0.272848	-5.12784	2.93081e-07	3.78452e-06
HDHD3	84.4234	-1.39801	0.317019	-4.40987	1.03431e-05	9.29029e-05
ARMC5	110.729	-1.39589	0.34014	-4.10385	4.06329e-05	0.000303513
SAYSD1	44.3643	-1.39485	0.501682	-2.78034	0.00543026	0.0197994
KIF14	89.6612	-1.3947	0.362051	-3.85221	0.000117058	0.000756528
RNF138	172.037	-1.3927	0.281113	-4.95423	7.26184e-07	8.62558e-06
CCDC150	30.5038	-1.39223	0.561408	-2.47989	0.0131421	0.0409851
ATAD5	83.0496	-1.39162	0.322638	-4.31324	1.6088e-05	0.000135982
GLA	127.501	-1.39085	0.271081	-5.13073	2.88617e-07	3.73057e-06
CKMT1B	128.704	-1.38922	0.272101	-5.10555	3.29833e-07	4.23811e-06
MANEAL	104.407	-1.38916	0.292747	-4.74527	2.0823e-06	2.23334e-05
PLK4	115.701	-1.38906	0.29601	-4.6926	2.69751e-06	2.78772e-05
C9orf123	57.2447	-1.38845	0.392091	-3.54114	0.000398406	0.00218045
NXF1	483.881	-1.3874	0.254173	-5.4585	4.8017e-08	7.22304e-07
TMEM5	32.8463	-1.38653	0.536317	-2.58528	0.00972992	0.0319722
SLC25A15	52.2278	-1.38631	0.408794	-3.39123	0.000695806	0.00350916
NUF2	116.596	-1.38625	0.316466	-4.3804	1.18462e-05	0.000104461
EIF3J	454.512	-1.38535	0.220964	-6.26959	3.62007e-10	8.52218e-09
TMA16	284.352	-1.38525	0.217986	-6.35479	2.08712e-10	5.13589e-09
AVEN	25.9601	-1.38418	0.520911	-2.65723	0.00787859	0.0268354
POLR3F	41.6976	-1.38277	0.441734	-3.13033	0.0017461	0.0076316
FANCG	646.344	-1.38177	0.177396	-7.78919	6.74408e-15	3.68018e-13
VKORC1L1	153.617	-1.38124	0.24283	-5.68813	1.28441e-08	2.19833e-07
WDR62	193.93	-1.38103	0.23603	-5.85107	4.88408e-09	9.08676e-08
RRM2	984.432	-1.38085	0.17676	-7.81198	5.62944e-15	3.11098e-13
C1orf74	26.3176	-1.38061	0.525121	-2.62913	0.00856032	0.0287593
KSR1	150.729	-1.37987	0.283399	-4.86901	1.12159e-06	1.27643e-05
C14orf80	70.821	-1.37966	0.368924	-3.73969	0.000184247	0.00112078
RPS14	385.517	-1.37966	0.266301	-5.18081	2.20925e-07	2.9104e-06
ZNF746	131.978	-1.3795	0.278199	-4.9587	7.0966e-07	8.4524e-06
DNAJC9	445.805	-1.37907	0.246634	-5.59155	2.25048e-08	3.63702e-07
SPP1	70.2747	-1.37839	0.448845	-3.07097	0.00213366	0.00901305
TEAD4	320.993	-1.37586	0.26468	-5.19821	2.01219e-07	2.66969e-06
CKAP2L	175.635	-1.37519	0.234957	-5.85295	4.82927e-09	9.0105e-08
COA3	139.633	-1.3745	0.27946	-4.91842	8.72434e-07	1.01411e-05
THEM4	53.7401	-1.37383	0.411276	-3.34041	0.000836547	0.00408777
ESPL1	544.791	-1.37321	0.219628	-6.25245	4.04062e-10	9.4103e-09
WRN	65.506	-1.37315	0.351575	-3.90571	9.39486e-05	0.000624823
ZBTB2	205.371	-1.37081	0.235658	-5.81694	5.99361e-09	1.09942e-07
PLEKHN1	48.6904	-1.3701	0.414321	-3.30686	0.000943467	0.00452378
NUP155	446.573	-1.36903	0.182203	-7.51377	5.74503e-14	2.64759e-12
GMNN	66.8041	-1.36831	0.353821	-3.86725	0.000110072	0.000718136
CCNF	77.9973	-1.36777	0.377634	-3.62195	0.00029239	0.00167105
UBE2C	2646.43	-1.36723	0.148332	-9.21741	3.04366e-20	3.05349e-18
DDX10	645.924	-1.36599	0.175092	-7.80154	6.11557e-15	3.36537e-13
BRCA1	171.403	-1.36518	0.239129	-5.70896	1.1367e-08	1.95837e-07
MARS2	50.7074	-1.36411	0.416482	-3.27532	0.00105542	0.00499265
SNCG	76.3205	-1.36398	0.375197	-3.63537	0.000277581	0.00159903
ZNF473	81.9885	-1.36337	0.355521	-3.83485	0.00012564	0.000806792
MAD2L1	463.729	-1.36319	0.214559	-6.35346	2.1053e-10	5.17087e-09
CSE1L	880.226	-1.36252	0.183602	-7.42104	1.16207e-13	5.0858e-12
FUT4	91.993	-1.36198	0.339454	-4.01226	6.01402e-05	0.000425352
KLHDC4	110.363	-1.36148	0.291403	-4.67215	2.9806e-06	3.04171e-05
HIST1H3A	657.227	-1.36135	0.197165	-6.90462	5.03388e-12	1.65788e-10
POLR2L	1695.59	-1.36027	0.196484	-6.92305	4.42016e-12	1.46314e-10
NHP2	193.142	-1.36022	0.28693	-4.74061	2.13074e-06	2.27593e-05
CEBPA	121.302	-1.35811	0.299273	-4.53804	5.67799e-06	5.45431e-05
DUT	470.021	-1.35408	0.207913	-6.51275	7.37875e-11	1.99655e-09
INO80	328.924	-1.3538	0.197297	-6.86175	6.80216e-12	2.1797e-10
MRM1	29.0715	-1.34676	0.532666	-2.52834	0.0114604	0.0366881
PSD4	42.5654	-1.34633	0.443585	-3.03511	0.00240444	0.00998368
EPS8	128.129	-1.34442	0.291189	-4.61699	3.89344e-06	3.88452e-05
WDR3	154.899	-1.3437	0.282514	-4.75622	1.97256e-06	2.12613e-05
TXLNG	186.731	-1.34276	0.23754	-5.65278	1.57873e-08	2.66362e-07
TTK	287.109	-1.3427	0.227635	-5.89846	3.6691e-09	7.00621e-08
SLC19A1	85.82	-1.34262	0.324352	-4.13938	3.48239e-05	0.0002639
GEMIN5	116.324	-1.34038	0.269712	-4.96968	6.70651e-07	8.03919e-06
SERPINH1	2771.96	-1.33925	0.219617	-6.09812	1.07326e-09	2.26863e-08
HNRNPA1L2	58.9918	-1.33695	0.361971	-3.69352	0.000221171	0.00130876
LOC642846	47.6331	-1.33677	0.427246	-3.12881	0.00175513	0.00766078
G2E3	123.427	-1.33608	0.312043	-4.28174	1.8544e-05	0.000153653
FOXM1	417.271	-1.33522	0.206532	-6.46494	1.01338e-10	2.6486e-09
ARHGEF39	192.329	-1.33352	0.253615	-5.25805	1.45593e-07	1.98108e-06
XAF1	110.519	-1.33276	0.342426	-3.8921	9.93783e-05	0.000656581
NCAPH	299.891	-1.33275	0.219861	-6.06178	1.3462e-09	2.80466e-08
MAGOHB	189.955	-1.33249	0.269114	-4.95139	7.36841e-07	8.7442e-06
MRPL15	277.075	-1.33231	0.209302	-6.3655	1.94655e-10	4.80813e-09
CTU2	54.2243	-1.33196	0.415909	-3.20253	0.00136227	0.00618618
PPT2	578.543	-1.32624	0.233209	-5.68691	1.29356e-08	2.21109e-07
ASF1B	472.651	-1.32569	0.199556	-6.64319	3.06968e-11	8.72216e-10
SPDL1	188.495	-1.32453	0.245663	-5.39165	6.98126e-08	1.02881e-06
PRMT3	154.081	-1.32413	0.323436	-4.09396	4.2406e-05	0.000315301
DICER1	80.5974	-1.32411	0.367237	-3.6056	0.000311427	0.00176516
EEF1E1	537.561	-1.32263	0.237886	-5.55994	2.69867e-08	4.27656e-07
KIAA0664	1113.62	-1.32138	0.162015	-8.1559	3.4658e-16	2.30617e-14
LAS1L	260.482	-1.32075	0.241638	-5.46581	4.60792e-08	6.95561e-07
NUP160	203.411	-1.31871	0.236824	-5.56833	2.57188e-08	4.09553e-07
FUBP1	663.487	-1.31734	0.165723	-7.94904	1.87963e-15	1.12969e-13
KIAA0586	24.5228	-1.31681	0.543403	-2.42326	0.0153821	0.0467
STARD7	683.459	-1.31618	0.184875	-7.1193	1.08477e-12	4.04215e-11
SOGA1	378.237	-1.31601	0.238232	-5.52408	3.31217e-08	5.14867e-07
SMC4	455.609	-1.31506	0.187404	-7.01725	2.26274e-12	7.82775e-11
AMD1	550.961	-1.31432	0.202565	-6.48842	8.67419e-11	2.30405e-09
TBC1D7	107.644	-1.3123	0.336812	-3.89624	9.7699e-05	0.000647784
BUB1B	634.909	-1.31102	0.202801	-6.46457	1.0159e-10	2.64987e-09
PSMG1	291.533	-1.3109	0.247705	-5.29217	1.20877e-07	1.66823e-06
TYW3	75.4534	-1.31007	0.342616	-3.82372	0.000131451	0.000839564
CCNA2	477.603	-1.30949	0.19827	-6.60457	3.98667e-11	1.11337e-09
RBFA	42.466	-1.30878	0.438058	-2.98769	0.00281093	0.0113745
CENPE	115.493	-1.30859	0.288244	-4.53987	5.62879e-06	5.42176e-05
EPC2	232.502	-1.30834	0.251826	-5.19542	2.04253e-07	2.70444e-06
MEPCE	604.922	-1.30574	0.219528	-5.94794	2.71534e-09	5.30142e-08
GABPB1	56.3949	-1.30557	0.38794	-3.36538	0.000764376	0.003779
SMAD1	139.837	-1.30527	0.278816	-4.68145	2.84847e-06	2.92287e-05
SH3TC1	109.036	-1.30458	0.320026	-4.07647	4.57245e-05	0.000334646
NCAPG	405.229	-1.30453	0.198655	-6.56681	5.14055e-11	1.40552e-09
BROX	156.713	-1.30398	0.279032	-4.67324	2.96488e-06	3.0304e-05
COQ2	96.1226	-1.30307	0.331138	-3.93513	8.31506e-05	0.000564524
TROAP	141.034	-1.30238	0.290522	-4.4829	7.36347e-06	6.82547e-05
RPL23A	251.493	-1.30225	0.282789	-4.60505	4.12372e-06	4.09296e-05
LSG1	104.855	-1.302	0.33831	-3.84854	0.000118825	0.000766808
C1orf122	91.0296	-1.30162	0.337112	-3.86109	0.000112884	0.000732817
FAM136A	390.8	-1.29992	0.256693	-5.0641	4.10339e-07	5.18068e-06
FKBP4	1381.53	-1.29702	0.17624	-7.35942	1.84712e-13	7.84697e-12
NLRP2	291.806	-1.29646	0.204442	-6.34147	2.27581e-10	5.53753e-09
MMACHC	83.5148	-1.29626	0.328718	-3.9434	8.03355e-05	0.00054884
LPAR1	35.1225	-1.29577	0.527039	-2.45858	0.0139487	0.0430171
PCDHGA12	48.3133	-1.29568	0.399281	-3.24504	0.00117434	0.00544269
WDR12	206.951	-1.29479	0.315552	-4.10326	4.0736e-05	0.00030411
TWISTNB	196.047	-1.29286	0.242974	-5.32097	1.03218e-07	1.44593e-06
NCBP1	334.681	-1.29272	0.20787	-6.21888	5.00722e-10	1.14168e-08
SRD5A3	62.977	-1.29235	0.363759	-3.55278	0.00038119	0.00210299
OSGEP	139.986	-1.29204	0.26656	-4.84708	1.25293e-06	1.40505e-05
BCLAF1	663.266	-1.29104	0.177499	-7.27351	3.5026e-13	1.4099e-11
TMEM173	120.522	-1.28995	0.290732	-4.43691	9.12596e-06	8.29991e-05
CMSS1	598.519	-1.28984	0.251005	-5.13871	2.76627e-07	3.58626e-06
DLGAP5	708.167	-1.2891	0.177847	-7.24837	4.21824e-13	1.6671e-11
ALG1	134.862	-1.28799	0.276132	-4.66439	3.09527e-06	3.14642e-05
GFM1	177.812	-1.2873	0.253675	-5.07461	3.88294e-07	4.9358e-06
C9orf114	147.206	-1.28715	0.272824	-4.71789	2.38307e-06	2.50646e-05
DBF4B	297.338	-1.28633	0.239926	-5.36135	8.2602e-08	1.18699e-06
ZNF200	40.295	-1.28496	0.443947	-2.8944	0.00379884	0.0146625
C1QBP	1551.98	-1.28387	0.205903	-6.2353	4.50909e-10	1.039e-08
UBE2T	477.082	-1.28314	0.186179	-6.89195	5.50339e-12	1.78545e-10
SKA3	173.325	-1.28075	0.326049	-3.92808	8.56268e-05	0.000578325
MPHOSPH6	132.802	-1.28033	0.307845	-4.15902	3.19621e-05	0.000244774
TIMM8B	409.739	-1.27973	0.229591	-5.57398	2.48984e-08	3.97948e-07
CYP24A1	137.123	-1.27835	0.306629	-4.16904	3.05881e-05	0.000235496
NUP188	563.55	-1.27773	0.207359	-6.16189	7.18807e-10	1.58356e-08
IL27RA	421.721	-1.27717	0.208412	-6.12811	8.89296e-10	1.92342e-08
DUSP12	267.541	-1.27669	0.217575	-5.8678	4.41608e-09	8.32291e-08
USP1	309.379	-1.27654	0.218568	-5.84045	5.20587e-09	9.65789e-08
C15orf23	618.343	-1.27628	0.163296	-7.81574	5.46418e-15	3.04546e-13
EXOSC9	81.4002	-1.27266	0.352685	-3.6085	0.000307978	0.00174941
BRIX1	504.096	-1.27061	0.295357	-4.30194	1.6931e-05	0.000142003
PDCD11	405.775	-1.27033	0.186867	-6.79803	1.06057e-11	3.23933e-10
H2AFZ	4017.71	-1.26843	0.153915	-8.24112	1.70607e-16	1.21587e-14
HMBS	241.374	-1.26815	0.219622	-5.77423	7.73049e-09	1.38681e-07
FUS	831.718	-1.26794	0.220425	-5.75224	8.80664e-09	1.55421e-07
NOP56	947.216	-1.26752	0.195243	-6.492	8.47015e-11	2.26368e-09
STARD13	33.3871	-1.26491	0.489477	-2.5842	0.00976053	0.0320647
POLR3K	408.431	-1.26441	0.192464	-6.56956	5.04632e-11	1.38265e-09
RTKN2	125.103	-1.26308	0.305784	-4.13063	3.61778e-05	0.000272892
CHST14	117.725	-1.26278	0.303802	-4.15659	3.2304e-05	0.000246926
TUBB4B	337.116	-1.26136	0.222406	-5.67143	1.41608e-08	2.40162e-07
MUC20	159.646	-1.26043	0.284766	-4.42618	9.59158e-06	8.68101e-05
RUVBL1	449.758	-1.25843	0.204439	-6.15552	7.48322e-10	1.63752e-08
MINA	139.082	-1.25816	0.282104	-4.45989	8.20006e-06	7.5243e-05
ENC1	848.381	-1.25609	0.163341	-7.69001	1.47121e-14	7.64443e-13
KIF4A	347.017	-1.2537	0.223589	-5.60716	2.05668e-08	3.34871e-07
ELP6	113.327	-1.25328	0.295745	-4.2377	2.25817e-05	0.000181796
SLC25A28	124.235	-1.25234	0.290719	-4.30774	1.64934e-05	0.000138958
EPC1	132.987	-1.24965	0.265769	-4.70202	2.57594e-06	2.6748e-05
MTHFS	103.836	-1.24922	0.290551	-4.29947	1.71205e-05	0.000143408
DDX39A	649.777	-1.24598	0.264599	-4.70892	2.49033e-06	2.60456e-05
C17orf89	87.157	-1.24493	0.315383	-3.94735	7.90196e-05	0.000541312
ELAC2	470.198	-1.24453	0.200736	-6.19985	5.65166e-10	1.27304e-08
PGAM5	652.041	-1.24391	0.225118	-5.5256	3.2837e-08	5.1105e-07
TRIM26	419.749	-1.24379	0.184698	-6.7342	1.6483e-11	4.81998e-10
TXNDC5	696.224	-1.24354	0.205131	-6.06221	1.34263e-09	2.8017e-08
RNASEH2A	561.185	-1.24318	0.2057	-6.04366	1.50653e-09	3.11382e-08
SFPQ	1894.57	-1.24242	0.473022	-2.62656	0.00862524	0.0289104
TSFM	161.805	-1.24229	0.255967	-4.85331	1.21417e-06	1.36864e-05
CCNB2	1016.56	-1.24046	0.163731	-7.57622	3.55771e-14	1.69962e-12
GGCT	772.927	-1.23975	0.171052	-7.24781	4.23553e-13	1.66887e-11
KNTC1	342.637	-1.23953	0.217798	-5.69117	1.26169e-08	2.16229e-07
DNMT1	1606.66	-1.23948	0.159771	-7.75787	8.6369e-15	4.67396e-13
SMIM3	64.6186	-1.23736	0.358499	-3.4515	0.000557477	0.00291174
DANCR	155.87	-1.23735	0.31651	-3.90936	9.2542e-05	0.00061734
SCAMP5	122.592	-1.2363	0.286497	-4.31521	1.59455e-05	0.000135039
KIAA0101	1012.63	-1.23568	0.179654	-6.87811	6.06526e-12	1.958e-10
BRPF3	325.683	-1.23537	0.207802	-5.94492	2.76594e-09	5.39213e-08
DEM1	44.0714	-1.23242	0.443205	-2.78069	0.00542433	0.019794
BCS1L	190.074	-1.23218	0.283455	-4.34699	1.38017e-05	0.000119207
ZNF195	90.6927	-1.23197	0.376902	-3.26869	0.00108046	0.00508854
CEP78	183.869	-1.23155	0.241674	-5.09591	3.4707e-07	4.43339e-06
HMMR	44.2616	-1.23097	0.422338	-2.91466	0.00356074	0.0138914
ATAD2	1789.37	-1.23093	0.158733	-7.7547	8.85525e-15	4.75268e-13
BID	283.56	-1.22976	0.237192	-5.18464	2.16431e-07	2.85987e-06
WBSCR16	228.734	-1.22938	0.219772	-5.59388	2.22055e-08	3.59311e-07
SAMM50	128.669	-1.22868	0.271942	-4.51818	6.23742e-06	5.90337e-05
MPPE1	51.3298	-1.22746	0.42051	-2.91898	0.00351173	0.0137249
TMEM201	250.297	-1.22682	0.224113	-5.47414	4.39637e-08	6.69049e-07
WDR34	1691.48	-1.22621	0.188761	-6.49608	8.24422e-11	2.21237e-09
WDR74	405.388	-1.22578	0.21722	-5.64304	1.67073e-08	2.79125e-07
KIF15	47.2525	-1.22575	0.404413	-3.03093	0.00243804	0.0101103
RAD54L	139.965	-1.22509	0.268573	-4.56148	5.07942e-06	4.93267e-05
TFAM	442.975	-1.22475	0.25056	-4.88807	1.01828e-06	1.17008e-05
NDRG2	335.426	-1.2243	0.242551	-5.04759	4.47429e-07	5.57342e-06
SPATA5	139.467	-1.22305	0.278691	-4.38855	1.14111e-05	0.000101112
ZNF362	271.565	-1.22255	0.223505	-5.46988	4.5033e-08	6.81593e-07
ACOT7	545.61	-1.2205	0.189416	-6.44348	1.16767e-10	2.9919e-09
RIPK1	135.105	-1.22026	0.26882	-4.53931	5.64374e-06	5.4299e-05
NCAPD3	530.639	-1.21992	0.173102	-7.04743	1.82247e-12	6.37231e-11
ASPM	267.029	-1.21937	0.231458	-5.26822	1.37756e-07	1.87931e-06
NAF1	82.4132	-1.21861	0.359263	-3.39197	0.000693911	0.00350483
TMEM52B	589.289	-1.21804	0.190647	-6.389	1.66978e-10	4.18794e-09
PYCRL	84.9078	-1.21647	0.328755	-3.70023	0.000215403	0.00127869
ATF5	1119.06	-1.21614	0.191698	-6.34406	2.23792e-10	5.45551e-09
COMMD4	607.057	-1.2161	0.177785	-6.84029	7.90338e-12	2.48976e-10
POLR3C	214.883	-1.21599	0.270328	-4.49822	6.85247e-06	6.40185e-05
SLC29A1	211.192	-1.21519	0.260669	-4.6618	3.13456e-06	3.18139e-05
HIST1H1B	962.088	-1.21459	0.187381	-6.48192	9.05608e-11	2.39573e-09
SLC9B2	39.7039	-1.21434	0.468256	-2.59334	0.00950501	0.0313516
POC1A	78.7683	-1.21355	0.36039	-3.36732	0.000759024	0.00375966
RBBP8	64.7229	-1.21277	0.399135	-3.0385	0.0023776	0.00990692
C12orf43	123.468	-1.21138	0.26473	-4.57591	4.74163e-06	4.62877e-05
NARFL	215.15	-1.21033	0.232408	-5.20779	1.91104e-07	2.54324e-06
RBM14	197.307	-1.21014	0.282482	-4.28394	1.83613e-05	0.00015243
RAD1	114.678	-1.21004	0.282857	-4.27793	1.88642e-05	0.000155517
KPNA2	4498.71	-1.20975	0.175423	-6.89622	5.34062e-12	1.73697e-10
HEATR1	277.696	-1.20974	0.252124	-4.79821	1.60091e-06	1.75859e-05
CEBPD	73.1905	-1.20949	0.377818	-3.20126	0.00136829	0.00621137
MRPL46	629.225	-1.20833	0.238939	-5.05707	4.25758e-07	5.33404e-06
NCAPH2	347.683	-1.2069	0.235089	-5.13379	2.83961e-07	3.67402e-06
MDFI	286.228	-1.20652	0.200823	-6.00785	1.88e-09	3.82511e-08
MYCBP	146.036	-1.20648	0.312612	-3.85937	0.000113682	0.000737264
HSPB1	2823.76	-1.20634	0.183832	-6.56219	5.30217e-11	1.44667e-09
DNAJA1	3071.5	-1.20602	0.176696	-6.82539	8.7687e-12	2.72289e-10
HMGA2	141.528	-1.2057	0.321175	-3.75404	0.000174007	0.00106594
CDCA5	929.688	-1.20486	0.182277	-6.61008	3.84115e-11	1.07966e-09
DCLRE1C	46.5948	-1.20303	0.414479	-2.90251	0.00370189	0.0143477
PNPO	136.196	-1.20295	0.288273	-4.17294	3.00695e-05	0.000232326
TRMT5	32.8123	-1.20255	0.466658	-2.57695	0.00996765	0.0325892
TGS1	89.7747	-1.20137	0.389372	-3.08541	0.00203269	0.00868252
RASL11A	78.6341	-1.20123	0.351587	-3.4166	0.000634074	0.00323917
USP13	105.674	-1.20031	0.286575	-4.18847	2.80843e-05	0.000219722
TOR1A	268.917	-1.20008	0.211394	-5.67696	1.37112e-08	2.33449e-07
FANCI	212.287	-1.19987	0.230687	-5.2013	1.97896e-07	2.62827e-06
HIST1H3B	2945.23	-1.19864	0.164934	-7.26741	3.66456e-13	1.47056e-11
HIST1H2AL	322.61	-1.19814	0.199079	-6.01843	1.76115e-09	3.60015e-08
TRA2B	1302.84	-1.19657	0.240362	-4.97818	6.41859e-07	7.73671e-06
SETD6	93.2264	-1.19566	0.32674	-3.65936	0.000252847	0.00147282
CAB39L	237.064	-1.19561	0.229274	-5.21475	1.84062e-07	2.46208e-06
HIST1H4L	228.533	-1.19555	0.248913	-4.80307	1.56251e-06	1.72405e-05
ARHGDIB	513.782	-1.19545	0.181429	-6.58907	4.42603e-11	1.2308e-09
DIS3L	111.231	-1.19492	0.284971	-4.19312	2.75149e-05	0.000215914
NSMAF	149.266	-1.19444	0.292454	-4.0842	4.42284e-05	0.000326128
GTPBP6	171.261	-1.19422	0.274075	-4.35728	1.31688e-05	0.000114422
NOP58	861.387	-1.19339	0.21201	-5.62892	1.81341e-08	2.99753e-07
H2AFX	1001.07	-1.19304	0.194836	-6.1233	9.16544e-10	1.96929e-08
TMEM11	51.7045	-1.19289	0.411727	-2.89729	0.00376396	0.014548
POLA1	124.826	-1.19254	0.276989	-4.30536	1.66715e-05	0.000140186
RAD51AP1	113.722	-1.19243	0.296925	-4.01592	5.9214e-05	0.000419484
AXL	114.322	-1.19201	0.356495	-3.3437	0.000826686	0.00404564
HMGB2	2082.44	-1.19194	0.187813	-6.34643	2.20373e-10	5.39231e-09
PHF17	128.889	-1.1915	0.268842	-4.43198	9.33738e-06	8.46858e-05
FHDC1	61.329	-1.19012	0.35511	-3.3514	0.000804033	0.00394663
CDK1	848.69	-1.19009	0.198703	-5.98931	2.10728e-09	4.22817e-08
MRPL50	291.373	-1.18978	0.240338	-4.95043	7.405e-07	8.77964e-06
TMEM138	311.272	-1.18951	0.259912	-4.57658	4.72632e-06	4.61727e-05
CKS1B	1546.4	-1.18947	0.1666	-7.13966	9.35646e-13	3.53701e-11
APOBEC3G	1427.16	-1.18855	0.186375	-6.37722	1.80331e-10	4.47977e-09
CCND1	4127.78	-1.18778	0.252571	-4.70275	2.56678e-06	2.66953e-05
MRPS26	468.513	-1.18778	0.200606	-5.92096	3.20074e-09	6.16603e-08
RBM45	73.3995	-1.18743	0.345039	-3.44144	0.000578632	0.00300778
MTPAP	224.263	-1.18725	0.264654	-4.48604	7.25594e-06	6.73059e-05
ISOC1	38.5639	-1.18702	0.455683	-2.60493	0.00918922	0.0304496
NYNRIN	200.429	-1.18628	0.321152	-3.69384	0.000220893	0.00130771
ESF1	184.937	-1.18626	0.27616	-4.29556	1.74256e-05	0.000145776
PDAP1	49.413	-1.18589	0.436649	-2.7159	0.00660959	0.0231727
TOMM40	853.905	-1.1857	0.191391	-6.19516	5.82269e-10	1.30705e-08
TRMT10C	96.9855	-1.18558	0.339469	-3.49245	0.000478615	0.00255719
COG2	118.376	-1.18531	0.297924	-3.97855	6.9336e-05	0.000481769
E2F7	49.9033	-1.18467	0.419205	-2.826	0.0047134	0.0175886
CHAF1A	224.662	-1.18298	0.233331	-5.06996	3.97905e-07	5.03344e-06
POLR1A	242.063	-1.18273	0.272348	-4.34271	1.40733e-05	0.000121071
ALG8	187.174	-1.18151	0.29893	-3.95247	7.73475e-05	0.000531782
WNT6	175.017	-1.18098	0.339293	-3.48069	0.000500116	0.0026482
HERC6	179.632	-1.18094	0.263955	-4.47403	7.67607e-06	7.09003e-05
NCAPG2	491.597	-1.18058	0.19993	-5.90496	3.52738e-09	6.75538e-08
C7orf49	292.814	-1.17942	0.202563	-5.82249	5.79763e-09	1.06647e-07
TUBA1C	6570.99	-1.1779	0.202801	-5.80818	6.31572e-09	1.15525e-07
NAGPA	37.8394	-1.17785	0.468349	-2.5149	0.0119068	0.0378383
ZBTB45	194.514	-1.17735	0.233925	-5.03301	4.82846e-07	5.96439e-06
KIF1C	678.169	-1.17726	0.180324	-6.52857	6.63989e-11	1.80036e-09
BCAP31	101.23	-1.17682	0.290495	-4.05107	5.09832e-05	0.000367564
RPAP2	259.691	-1.17308	0.212177	-5.52876	3.22499e-08	5.03114e-07
RFC4	213.122	-1.17295	0.251023	-4.67267	2.97304e-06	3.03637e-05
SMC1A	972.863	-1.17285	0.160075	-7.32686	2.356e-13	9.78566e-12
DNAJC2	85.3312	-1.17272	0.359693	-3.26035	0.00111274	0.00520531
NAPEPLD	69.5538	-1.17263	0.340779	-3.44104	0.000579483	0.0030098
TAF6L	164.642	-1.1726	0.235646	-4.97612	6.48712e-07	7.80004e-06
MCM9	70.8607	-1.17232	0.340972	-3.43817	0.00058565	0.00303344
SHCBP1	136.836	-1.17126	0.276585	-4.23472	2.28833e-05	0.000183658
IFIT5	424.199	-1.17088	0.218396	-5.36127	8.26399e-08	1.18699e-06
PATZ1	88.6164	-1.17053	0.338591	-3.45707	0.000546092	0.00286259
XRCC3	117.796	-1.16859	0.296867	-3.93643	8.27036e-05	0.000562074
STIL	405.87	-1.16837	0.201781	-5.79029	7.02657e-09	1.27456e-07
PA2G4	1493.89	-1.16764	0.216781	-5.38626	7.19381e-08	1.05181e-06
DNAJA4	139.096	-1.16652	0.254887	-4.57662	4.72544e-06	4.61727e-05
FAM83H	2055.89	-1.16631	0.161715	-7.21214	5.50795e-13	2.15074e-11
MTBP	110.338	-1.16572	0.297581	-3.9173	8.95464e-05	0.000600637
NIPSNAP3A	32.2294	-1.16527	0.471985	-2.46888	0.0135536	0.042027
TUBG1	802.999	-1.16484	0.188695	-6.17314	6.6947e-10	1.49252e-08
TDP1	49.9389	-1.16481	0.435394	-2.67531	0.00746596	0.0256577
CABLES1	63.8779	-1.16471	0.364943	-3.19148	0.00141548	0.0063889
NSUN2	639.743	-1.16462	0.210979	-5.52009	3.38822e-08	5.26061e-07
UBE2S	2681.68	-1.16445	0.175268	-6.64385	3.05588e-11	8.70191e-10
HIST2H2AB	565.716	-1.16379	0.217359	-5.35425	8.59109e-08	1.22454e-06
POGLUT1	121.43	-1.16293	0.311643	-3.7316	0.00019027	0.00115204
TIMM21	61.6903	-1.16182	0.382718	-3.03572	0.00239966	0.00997335
SAPCD2	479.079	-1.16089	0.192709	-6.02404	1.70118e-09	3.48302e-08
SHMT2	782.913	-1.15967	0.197887	-5.86027	4.62125e-09	8.6471e-08
C7orf26	534.645	-1.15956	0.205349	-5.64679	1.63473e-08	2.7439e-07
CWF19L1	135.603	-1.15946	0.256168	-4.52618	6.00603e-06	5.72592e-05
SMN2	70.9826	-1.15916	0.362685	-3.19606	0.00139319	0.00630904
BRIP1	37.6301	-1.15895	0.446449	-2.59594	0.00943322	0.0311542
NUP93	417.101	-1.15885	0.184489	-6.2814	3.35532e-10	7.95638e-09
ING5	200.592	-1.1583	0.282051	-4.10669	4.01361e-05	0.000299975
DMBX1	41.4667	-1.15814	0.438896	-2.63875	0.00832133	0.0281012
KLHL21	312.744	-1.15598	0.282404	-4.09334	4.25195e-05	0.000315679
NPM3	604.771	-1.15555	0.242318	-4.76876	1.85364e-06	2.01125e-05
LOC100134868	128.389	-1.15515	0.298046	-3.87573	0.000106306	0.000696002
RBL1	139.997	-1.15456	0.279579	-4.12964	3.63327e-05	0.000273902
ZRANB3	36.6131	-1.15419	0.445462	-2.591	0.00956985	0.0315336
PRPS1	125.184	-1.15385	0.308736	-3.73734	0.000185975	0.00113024
AP4B1	54.4835	-1.15298	0.396186	-2.91019	0.00361205	0.0140622
LOC646329	56.9742	-1.15294	0.419422	-2.74887	0.00598006	0.0213618
HEATR3	52.3193	-1.1523	0.420322	-2.74148	0.00611639	0.0217594
DEPDC1B	150.306	-1.15208	0.296109	-3.89074	9.99401e-05	0.000659878
PRPF4	184.178	-1.1516	0.239794	-4.80245	1.56736e-06	1.72794e-05
CDKN3	586.361	-1.15129	0.222834	-5.16657	2.3843e-07	3.11896e-06
TTC4	332.887	-1.15041	0.247461	-4.64887	3.33757e-06	3.3561e-05
ARHGAP40	133.182	-1.14961	0.275158	-4.17801	2.94067e-05	0.00022788
SLC1A3	156.062	-1.14957	0.277097	-4.14861	3.34504e-05	0.000254676
BRAT1	745.579	-1.14921	0.179556	-6.40027	1.55098e-10	3.905e-09
LAP3	836.127	-1.14912	0.191812	-5.99086	2.08739e-09	4.20119e-08
ORC1	104.37	-1.14862	0.347083	-3.30934	0.000935166	0.00448898
AP5S1	175.249	-1.14775	0.252077	-4.55318	5.28414e-06	5.11624e-05
CHD1L	65.9818	-1.14763	0.348403	-3.29397	0.000987823	0.00470393
SMARCD1	320.77	-1.14287	0.213281	-5.35853	8.39028e-08	1.20116e-06
ZNF750	242.579	-1.14225	0.257578	-4.43456	9.2259e-06	8.37912e-05
WDR46	48.5212	-1.14212	0.390812	-2.92243	0.00347311	0.0135984
TELO2	355.557	-1.14163	0.226392	-5.04274	4.58906e-07	5.70548e-06
KEAP1	443.068	-1.14128	0.233913	-4.87908	1.06583e-06	1.21615e-05
TNFAIP8	98.4009	-1.14032	0.303904	-3.75225	0.000175255	0.00107125
RFC2	153.672	-1.13873	0.272877	-4.17303	3.00573e-05	0.000232326
SLC25A10	201.329	-1.13711	0.237649	-4.78481	1.71153e-06	1.86637e-05
VARS	1614.03	-1.13628	0.156143	-7.27715	3.40944e-13	1.38082e-11
HS6ST1	356.789	-1.13607	0.250425	-4.53655	5.71809e-06	5.47945e-05
ACSL5	73.2391	-1.13596	0.435849	-2.60631	0.00915247	0.03035
KIAA0247	185.611	-1.13528	0.26607	-4.26686	1.98244e-05	0.00016261
MRPL12	397.185	-1.13491	0.212786	-5.33355	9.63107e-08	1.35646e-06
TRMT1	487.26	-1.1335	0.190071	-5.96355	2.46814e-09	4.86246e-08
GRK6	216.585	-1.13279	0.241343	-4.6937	2.68301e-06	2.77493e-05
NLRC5	143.997	-1.1317	0.314161	-3.60231	0.000315403	0.00178459
FAM203A	232.238	-1.13168	0.255991	-4.42079	9.83407e-06	8.88815e-05
CENPO	175.484	-1.13156	0.246246	-4.59524	4.32244e-06	4.26101e-05
ERAL1	395.956	-1.13116	0.183982	-6.14823	7.83532e-10	1.70598e-08
TCOF1	438.328	-1.1303	0.214438	-5.27097	1.35705e-07	1.8591e-06
RRP7A	964.013	-1.12839	0.179414	-6.28933	3.18848e-10	7.59546e-09
TUBB6	478.963	-1.12759	0.27386	-4.11738	3.83207e-05	0.000287891
KAT2A	194.337	-1.1227	0.240977	-4.65897	3.17788e-06	3.22285e-05
WDR43	374.211	-1.12202	0.233858	-4.79788	1.6035e-06	1.75886e-05
SEH1L	107.447	-1.12198	0.345409	-3.24828	0.00116107	0.00539459
MMS22L	85.4347	-1.12158	0.314369	-3.56772	0.000360099	0.00200068
POLR2D	224.008	-1.11958	0.256019	-4.37303	1.22535e-05	0.000107219
TIMM23	177.579	-1.11898	0.236237	-4.73669	2.17242e-06	2.30892e-05
HAUS5	324.274	-1.11893	0.224372	-4.98692	6.13486e-07	7.43596e-06
GLRX2	50.3427	-1.1165	0.412469	-2.70688	0.00679192	0.023735
MRPS17	196.592	-1.11634	0.273735	-4.07818	4.53896e-05	0.000332381
PTPRE	189.876	-1.11508	0.25332	-4.40187	1.07323e-05	9.58706e-05
PKD2	167.609	-1.11466	0.262834	-4.24094	2.22587e-05	0.000179974
RPUSD2	120.578	-1.11269	0.309407	-3.5962	0.000322894	0.00182145
DDX21	1009.44	-1.11129	0.423158	-2.62618	0.00863494	0.0289281
PDRG1	49.1281	-1.11091	0.386189	-2.87659	0.00401995	0.0153839
IL17RE	55.3884	-1.11051	0.372055	-2.98481	0.00283755	0.0114751
HNRNPR	1046.19	-1.10988	0.192317	-5.77109	7.87612e-09	1.41099e-07
ASF1A	278.373	-1.10845	0.222757	-4.97606	6.48907e-07	7.80004e-06
SMAGP	338.575	-1.10726	0.198747	-5.57119	2.53e-08	4.03378e-07
CENPB	686.367	-1.10711	0.179536	-6.16651	6.98155e-10	1.54853e-08
TFPI2	95.461	-1.10694	0.414058	-2.6734	0.00750873	0.0257775
CENPQ	81.7537	-1.1066	0.316263	-3.49898	0.000467039	0.00250355
CSF1	45.9936	-1.10594	0.454176	-2.43504	0.0148901	0.0455005
SF1	2048.66	-1.10495	0.211786	-5.2173	1.81552e-07	2.436e-06
SARS2	181.334	-1.10432	0.266349	-4.14615	3.3811e-05	0.000257121
TOMM22	663.357	-1.10401	0.222771	-4.95578	7.20406e-07	8.56475e-06
ZNF480	77.765	-1.10247	0.328242	-3.35872	0.000783047	0.00385669
BORA	74.1706	-1.10179	0.335242	-3.28656	0.00101421	0.00481694
AAAS	339.265	-1.10178	0.206001	-5.34843	8.87218e-08	1.26184e-06
RHOBTB1	127.987	-1.10073	0.379494	-2.90052	0.00372539	0.0144302
C8orf82	190.478	-1.10065	0.27798	-3.95946	7.51186e-05	0.000518358
VANGL1	253.616	-1.10029	0.20107	-5.47216	4.44575e-08	6.74988e-07
PRDM4	254.477	-1.10013	0.213943	-5.14218	2.71572e-07	3.52773e-06
EOGT	71.8424	-1.0998	0.36567	-3.00763	0.0026329	0.0107835
IFIT2	1454.57	-1.0974	0.20886	-5.25422	1.48649e-07	2.01526e-06
C12orf29	157.151	-1.09667	0.34377	-3.19014	0.00142206	0.00641303
ANO1	75.6908	-1.09587	0.384416	-2.85075	0.00436164	0.0164883
HSPA14	85.1345	-1.09439	0.318347	-3.43771	0.000586657	0.00303618
NFKB1	265.987	-1.09423	0.250155	-4.37419	1.21883e-05	0.000106828
SPC24	290.152	-1.09246	0.2047	-5.33689	9.45529e-08	1.33748e-06
AURKB	60.3205	-1.09229	0.38411	-2.84369	0.00445947	0.0167997
ALG14	127.901	-1.09148	0.31336	-3.48316	0.000495537	0.00262989
TUBGCP3	438.601	-1.09112	0.190272	-5.73452	9.779e-09	1.70962e-07
RARRES2	128.803	-1.09083	0.286354	-3.80939	0.000139311	0.000881559
YAE1D1	77.8018	-1.08824	0.335136	-3.24717	0.00116558	0.00541365
SMARCB1	171.855	-1.08687	0.267507	-4.06294	4.84577e-05	0.000351689
PEMT	225.175	-1.08678	0.253321	-4.29013	1.78565e-05	0.000148523
MICALL1	538.455	-1.08637	0.19771	-5.49478	3.91195e-08	5.98822e-07
TFB2M	175.293	-1.08542	0.246218	-4.40838	1.04148e-05	9.34178e-05
TTC26	58.215	-1.0845	0.414919	-2.61376	0.00895517	0.0298018
ZDHHC23	53.0363	-1.08393	0.447781	-2.42067	0.015492	0.0469113
CCDC120	62.3824	-1.08326	0.368032	-2.9434	0.00324628	0.0128872
PAQR4	124.324	-1.08291	0.272719	-3.97077	7.16413e-05	0.000495674
BLOC1S1	94.7312	-1.08244	0.302194	-3.58193	0.000341066	0.0019132
GNL3	365.618	-1.08106	0.186701	-5.79033	7.02494e-09	1.27456e-07
FAM217B	117.789	-1.0804	0.276371	-3.90924	9.25868e-05	0.00061734
EME1	50.7806	-1.07889	0.408734	-2.63958	0.00830077	0.028039
SH2D4A	214.8	-1.07536	0.266808	-4.03048	5.5663e-05	0.000397349
LMO4	399.569	-1.07491	0.217368	-4.94513	7.60923e-07	8.98096e-06
RIOK1	151.897	-1.07459	0.274444	-3.9155	9.02162e-05	0.000603385
TMEM48	216.819	-1.07428	0.223083	-4.8156	1.46759e-06	1.62619e-05
RNF41	187.705	-1.0722	0.273751	-3.9167	8.97676e-05	0.000601618
TNRC6B	58.5678	-1.07121	0.433939	-2.46856	0.0135658	0.0420448
DHODH	114.862	-1.07057	0.303609	-3.52616	0.000421628	0.00228739
ACAD9	179.231	-1.07024	0.246455	-4.34256	1.40835e-05	0.000121079
HIST1H2AI	1237.46	-1.06927	0.151196	-7.07208	1.5263e-12	5.44586e-11
REXO2	407.606	-1.0683	0.247008	-4.32497	1.5255e-05	0.000130022
NUDT1	57.7256	-1.06817	0.3989	-2.67778	0.00741112	0.0254961
GSTO1	237.11	-1.06811	0.22056	-4.8427	1.28089e-06	1.4327e-05
DDX56	339.585	-1.06768	0.21093	-5.06179	4.15344e-07	5.21861e-06
LOC220729	46.9354	-1.06762	0.414105	-2.57814	0.00993343	0.0324935
YARS2	128.612	-1.06651	0.273868	-3.89426	9.85e-05	0.0006521
LRRC8D	871.685	-1.06623	0.184536	-5.77789	7.56416e-09	1.36071e-07
ADSS	174.702	-1.066	0.238941	-4.46133	8.14524e-06	7.48554e-05
ADSL	587.39	-1.06595	0.190927	-5.58301	2.36391e-08	3.79214e-07
PHB	600.762	-1.06286	0.198231	-5.3617	8.24437e-08	1.18679e-06
ZNF227	66.273	-1.06151	0.343729	-3.08823	0.00201355	0.00861573
SLC39A4	471.231	-1.06102	0.240533	-4.41109	1.02851e-05	9.2445e-05
GTPBP8	68.4674	-1.06033	0.343665	-3.08535	0.00203316	0.00868252
IMP4	613.045	-1.06016	0.202708	-5.23	1.69513e-07	2.28152e-06
BCL7B	67.0368	-1.05897	0.41485	-2.55266	0.0106904	0.0346053
VBP1	638.584	-1.05582	0.183332	-5.7591	8.45639e-09	1.50256e-07
POLR3E	337.893	-1.0552	0.195892	-5.38662	7.17934e-08	1.05087e-06
PPP2R1B	306.588	-1.05474	0.244131	-4.32038	1.55758e-05	0.000132253
NFX1	223.092	-1.05256	0.215019	-4.89519	9.82098e-07	1.1325e-05
MAGEA1	136.307	-1.05132	0.274753	-3.82643	0.000130013	0.000830783
CLDN9	84.2644	-1.05013	0.336562	-3.12018	0.00180742	0.00784294
HIST1H4D	1019.29	-1.04965	0.179965	-5.83253	5.45916e-09	1.01134e-07
TYRO3	436.427	-1.04934	0.196267	-5.34647	8.96851e-08	1.27415e-06
PALB2	112.337	-1.04883	0.301211	-3.48205	0.000497591	0.0026372
TPX2	1937.57	-1.04718	0.155104	-6.75148	1.46346e-11	4.34771e-10
RPIA	258.695	-1.04616	0.220271	-4.74944	2.03977e-06	2.18952e-05
GSTM4	69.6651	-1.04479	0.395971	-2.63856	0.00832582	0.0281091
CSRP2BP	44.6201	-1.04468	0.431258	-2.4224	0.0154182	0.0467857
SLC35C1	90.1638	-1.04462	0.307945	-3.39223	0.00069326	0.0035031
AP1AR	77.2747	-1.04401	0.380132	-2.74644	0.00602468	0.0214859
MED17	212.288	-1.04388	0.248402	-4.20239	2.64107e-05	0.000208504
ATIC	2159.64	-1.04383	0.217703	-4.79476	1.62868e-06	1.78348e-05
UHRF1BP1	224.455	-1.04328	0.229949	-4.53703	5.7053e-06	5.47524e-05
SGOL1	106.41	-1.0427	0.297956	-3.49953	0.000466086	0.00249946
RANGAP1	606.576	-1.04251	0.219334	-4.75309	2.00331e-06	2.15425e-05
WDR36	222.97	-1.04246	0.248486	-4.19522	2.72602e-05	0.000214173
ERI2	55.7314	-1.04204	0.413867	-2.51781	0.0118087	0.0375997
AGFG2	426.002	-1.04194	0.210963	-4.93899	7.85266e-07	9.22652e-06
DDX20	237.78	-1.0416	0.233407	-4.4626	8.09709e-06	7.44726e-05
SLC19A2	71.4672	-1.04064	0.341635	-3.04606	0.00231858	0.00969508
TMEM237	119.189	-1.04017	0.306981	-3.3884	0.000703029	0.00353466
E2F8	95.5993	-1.04016	0.304097	-3.42049	0.000625088	0.00320079
CHID1	383.919	-1.04008	0.211373	-4.92057	8.62945e-07	1.00577e-05
CENPI	78.5076	-1.03928	0.341766	-3.0409	0.00235875	0.00984411
EIF3B	1807.02	-1.03898	0.187699	-5.53534	3.10623e-08	4.86916e-07
C8orf31	164.832	-1.03831	0.242615	-4.27968	1.87165e-05	0.000154985
C16orf88	193.14	-1.03736	0.241562	-4.29438	1.75185e-05	0.000146366
C12orf5	125.13	-1.03689	0.284323	-3.64687	0.000265455	0.00153596
TRAP1	1020.76	-1.03663	0.211097	-4.91066	9.07698e-07	1.05322e-05
BOLA2B	631.731	-1.03619	0.180873	-5.72882	1.01134e-08	1.76572e-07
PPP1R10	634.799	-1.03481	0.204614	-5.05739	4.25034e-07	5.33009e-06
UCK2	429.697	-1.03311	0.191885	-5.38398	7.28548e-08	1.06402e-06
FGFR1OP	178.953	-1.03273	0.28689	-3.59976	0.000318514	0.00179985
ATR	86.3763	-1.03261	0.332695	-3.10376	0.00191076	0.00821635
NSMCE4A	394.738	-1.03238	0.184434	-5.59756	2.17388e-08	3.52195e-07
MRPL3	1316.11	-1.03216	0.188659	-5.47102	4.47445e-08	6.78555e-07
EMG1	294.897	-1.03203	0.222966	-4.62865	3.68058e-06	3.68114e-05
ANAPC7	527.481	-1.0318	0.191403	-5.3907	7.01835e-08	1.03143e-06
OAS2	341.434	-1.03166	0.306494	-3.366	0.000762664	0.00377196
PHTF2	142.775	-1.03161	0.303385	-3.40033	0.000673051	0.00341023
FANCD2	157.092	-1.03154	0.27804	-3.71002	0.000207243	0.00123871
PAXIP1	174.85	-1.03131	0.241001	-4.27928	1.875e-05	0.00015505
SIM2	215.521	-1.03055	0.230076	-4.47918	7.49287e-06	6.94049e-05
TOP2A	1399.56	-1.03028	0.145847	-7.06411	1.61651e-12	5.74455e-11
NUDCD1	112.435	-1.03006	0.363949	-2.83024	0.00465131	0.0174017
HSP90AA1	844.154	-1.02916	0.191176	-5.38331	7.31289e-08	1.06683e-06
SRSF8	285.912	-1.0281	0.246179	-4.17621	2.96402e-05	0.000229281
CLU	589.022	-1.02717	0.255249	-4.0242	5.71695e-05	0.000407212
FECH	71.8342	-1.02398	0.366234	-2.79597	0.0051744	0.019058
COPS3	451.617	-1.02331	0.196218	-5.21515	1.83665e-07	2.45931e-06
PSMD1	696.23	-1.02287	0.198547	-5.15177	2.58033e-07	3.3619e-06
XPO4	143.887	-1.02267	0.274355	-3.72752	0.000193371	0.00116649
MDN1	160.093	-1.02226	0.244407	-4.1826	2.88189e-05	0.000224261
SH3RF2	234.235	-1.02187	0.240209	-4.2541	2.09894e-05	0.00017109
PLAT	73.3621	-1.02039	0.37031	-2.75551	0.00586006	0.0210079
ABCB10	227.035	-1.02005	0.214974	-4.74497	2.08537e-06	2.23479e-05
WDR75	339.689	-1.01982	0.186594	-5.46547	4.61688e-08	6.96108e-07
STS	101.292	-1.01967	0.358874	-2.8413	0.00449302	0.0169046
PCDHB2	108.109	-1.01963	0.321391	-3.17256	0.00151104	0.00675358
APEX2	117.97	-1.01919	0.287115	-3.54976	0.000385587	0.00212276
TK1	1794.83	-1.01706	0.169056	-6.0161	1.78671e-09	3.64668e-08
TMEM70	214.242	-1.01639	0.276759	-3.67249	0.000240202	0.00141113
HNRNPM	679.504	-1.01614	0.259956	-3.90888	9.27256e-05	0.000617634
POLD3	211.816	-1.01296	0.231422	-4.37712	1.2026e-05	0.00010569
SERPINB5	303.766	-1.0123	0.247483	-4.09037	4.30689e-05	0.00031915
RTN4IP1	43.3599	-1.01208	0.419915	-2.4102	0.0159437	0.047956
NIPAL2	55.125	-1.01165	0.381255	-2.65348	0.0079666	0.0270785
CCDC94	139.298	-1.01146	0.293844	-3.44218	0.000577047	0.00300193
ST7	153.823	-1.0107	0.26901	-3.75709	0.000171902	0.00105368
JMJD4	95.4856	-1.00754	0.292221	-3.44787	0.00056503	0.00294883
FXN	105.014	-1.00692	0.334794	-3.00757	0.00263345	0.0107835
HSPBP1	636.601	-1.00678	0.181321	-5.55246	2.81672e-08	4.44741e-07
GLMN	216.2	-1.00629	0.266073	-3.78202	0.000155563	0.000967965
IDH3A	478.721	-1.00611	0.177567	-5.66606	1.46117e-08	2.47167e-07
KIAA0020	194.299	-1.00445	0.2688	-3.73678	0.000186393	0.00113225
UCHL5	129.057	-1.00419	0.268233	-3.74373	0.000181311	0.00110498
C6orf120	187.112	-1.00403	0.243863	-4.1172	3.83502e-05	0.000287947
PLAGL2	270.265	-1.00354	0.236395	-4.24517	2.18428e-05	0.000177187
RBM23	259.553	-1.00214	0.211472	-4.73887	2.14909e-06	2.29177e-05
MRPL42	199.301	-1.0015	0.279287	-3.58592	0.000335893	0.00188743
MELK	597.773	-1.00127	0.17403	-5.75347	8.74282e-09	1.54713e-07
LRIG3	50.4092	-1.00096	0.404166	-2.4766	0.0132641	0.0413062
GBAP1	44.3657	-1.00093	0.408496	-2.45027	0.0142749	0.0438777
VPS33A	157.775	-0.999185	0.269474	-3.70791	0.000208974	0.00124734
CTNNAL1	131.344	-0.999081	0.364552	-2.74057	0.00613319	0.0218132
TCERG1	98.4194	-0.998995	0.303925	-3.28697	0.0010127	0.00481153
BUB1	400.565	-0.998206	0.236643	-4.21819	2.46273e-05	0.000196206
PDSS1	85.298	-0.998126	0.33371	-2.991	0.00278065	0.011273
MYO7A	158.864	-0.997361	0.291059	-3.42666	0.000611047	0.00314122
UBR7	114.572	-0.997004	0.319196	-3.12349	0.00178721	0.0077696
C7orf29	165.964	-0.996604	0.337258	-2.95502	0.00312644	0.0124732
ERI3	478.941	-0.996173	0.200189	-4.97617	6.48551e-07	7.80004e-06
ARHGAP18	317.999	-0.995658	0.217247	-4.58306	4.58226e-06	4.48999e-05
CCT6A	1483.26	-0.995565	0.20524	-4.85074	1.23002e-06	1.38173e-05
SUPT16H	361.345	-0.99514	0.221008	-4.50273	6.70849e-06	6.2944e-05
CBX2	298.175	-0.994394	0.221437	-4.49065	7.10062e-06	6.6053e-05
FUZ	51.033	-0.993978	0.415323	-2.39327	0.0166992	0.0498034
LSM10	62.7702	-0.993352	0.367209	-2.70514	0.00682753	0.0238278
LBR	734.55	-0.992911	0.219459	-4.52435	6.05801e-06	5.76705e-05
TRIM28	6903.36	-0.992089	0.140971	-7.03754	1.95669e-12	6.78702e-11
NDOR1	184.045	-0.991114	0.285745	-3.46852	0.00052333	0.00275435
DDAH1	442.586	-0.99034	0.238873	-4.14588	3.3851e-05	0.000257276
MCRS1	303.771	-0.987815	0.203594	-4.85189	1.22291e-06	1.37611e-05
ZNF41	77.2829	-0.98723	0.35636	-2.77032	0.00560017	0.0202559
IPO9	301.431	-0.986562	0.203582	-4.84601	1.2597e-06	1.41143e-05
CKAP2	389.681	-0.985904	0.184524	-5.34295	9.14452e-08	1.29775e-06
ANAPC2	157.413	-0.985655	0.274012	-3.59712	0.000321763	0.00181585
SCFD2	55.8268	-0.985653	0.375049	-2.62806	0.00858721	0.0288143
SLC25A17	166.458	-0.985091	0.254914	-3.8644	0.000111364	0.000725505
TPST2	76.8403	-0.984885	0.339634	-2.89985	0.00373347	0.0144529
TEX30	107.294	-0.984808	0.30932	-3.18379	0.00145361	0.00653722
LEPREL2	214.961	-0.984346	0.252159	-3.90367	9.47457e-05	0.000629482
SH3TC2	97.6036	-0.983907	0.286355	-3.43597	0.000590435	0.00305089
NUP205	357.685	-0.982569	0.222834	-4.40943	1.03642e-05	9.3028e-05
ABCF2	458.418	-0.981146	0.195024	-5.03091	4.88164e-07	6.01193e-06
ARRB1	266.178	-0.980695	0.230583	-4.2531	2.10828e-05	0.000171648
NUP107	127.945	-0.980605	0.272391	-3.59999	0.000318224	0.00179899
SUOX	177.883	-0.980458	0.24313	-4.03265	5.51523e-05	0.000394568
TNFRSF21	704.91	-0.97927	0.223618	-4.37921	1.19111e-05	0.000104963
SLC25A13	74.7969	-0.97913	0.36699	-2.668	0.0076304	0.026099
SUPV3L1	226.984	-0.978769	0.223823	-4.37296	1.22576e-05	0.000107219
CASC5	100.402	-0.978488	0.311338	-3.14285	0.00167313	0.00737445
NDUFS6	639.234	-0.977972	0.202713	-4.8244	1.40422e-06	1.56128e-05
DOLPP1	254.2	-0.977517	0.210129	-4.65198	3.2876e-06	3.31803e-05
SEPHS1	601.48	-0.976013	0.169599	-5.75484	8.67221e-09	1.53672e-07
DNAJC11	1177.08	-0.975956	0.183961	-5.30525	1.12521e-07	1.56117e-06
ISOC2	176.775	-0.975389	0.263549	-3.70098	0.000214766	0.00127723
ANKRD40	449.745	-0.974953	0.190707	-5.11231	3.18242e-07	4.09724e-06
NAAA	105.041	-0.973874	0.287935	-3.38227	0.000718904	0.00359686
HIST1H2AJ	1885.56	-0.972795	0.158158	-6.15079	7.70989e-10	1.68148e-08
SNRPD1	1862.38	-0.972293	0.183538	-5.29751	1.17393e-07	1.62359e-06
ZBTB24	88.3039	-0.971133	0.330585	-2.93762	0.00330739	0.0130791
POM121C	539.439	-0.970752	0.213857	-4.53925	5.64556e-06	5.4299e-05
TCHP	200.044	-0.97069	0.235207	-4.12695	3.67601e-05	0.000276805
CD82	608.741	-0.970279	0.205302	-4.72612	2.28853e-06	2.41677e-05
TTL	127.963	-0.970259	0.326954	-2.96757	0.0030016	0.0120526
ZNF618	205.162	-0.970242	0.303352	-3.19841	0.00138189	0.00626657
KIF20A	277.656	-0.970162	0.237204	-4.08999	4.31395e-05	0.000319492
SLC10A3	221.492	-0.969744	0.223201	-4.34471	1.39458e-05	0.000120213
POP7	215.904	-0.969126	0.252155	-3.84337	0.000121356	0.000781592
WNT11	47.3522	-0.96867	0.397468	-2.4371	0.0148056	0.0452849
PSPC1	206.221	-0.966109	0.287008	-3.36614	0.000762271	0.00377145
RCHY1	118.278	-0.965469	0.303222	-3.18403	0.00145239	0.006534
FTSJ2	634.497	-0.964414	0.191095	-5.04677	4.49335e-07	5.59182e-06
SNRPF	1365.38	-0.964095	0.181584	-5.30936	1.1001e-07	1.53347e-06
SGOL2	120.806	-0.963642	0.265543	-3.62895	0.000284574	0.00163349
METTL7A	1061.1	-0.963225	0.236534	-4.07224	4.6563e-05	0.000339829
DPP3	563.47	-0.962941	0.177645	-5.42059	5.94011e-08	8.84371e-07
PEF1	274.827	-0.962635	0.226422	-4.2515	2.12341e-05	0.000172653
RRP12	1055.67	-0.962252	0.203042	-4.73918	2.14589e-06	2.29024e-05
BCL2L12	685.712	-0.961783	0.20175	-4.76721	1.86794e-06	2.02508e-05
TUBE1	115.813	-0.961346	0.28975	-3.31785	0.000907135	0.00437856
RSAD2	183.141	-0.961234	0.316624	-3.03589	0.0023983	0.00997086
JMJD8	658.288	-0.960519	0.167865	-5.72196	1.05299e-08	1.83598e-07
POLR1C	180.195	-0.960444	0.257947	-3.72342	0.000196539	0.00118286
CISD3	152.674	-0.96044	0.253918	-3.78248	0.000155276	0.000966639
C1QTNF6	121.786	-0.959554	0.293975	-3.26406	0.00109827	0.00515054
FMNL3	100.985	-0.959262	0.304136	-3.15406	0.00161015	0.00713541
SRSF10	360.633	-0.959164	0.224662	-4.26937	1.96027e-05	0.000161197
TMED10P1	72.4532	-0.957943	0.332333	-2.88248	0.00394562	0.0151438
EEFSEC	66.9389	-0.957741	0.355712	-2.69246	0.00709262	0.0245644
TRIM16	1181.02	-0.95741	0.19419	-4.93027	8.21152e-07	9.62216e-06
NUBP1	148.082	-0.957403	0.283742	-3.37421	0.000740292	0.00368648
LRFN4	132.487	-0.956931	0.298682	-3.20384	0.00135607	0.006161
NOC2L	649.861	-0.956557	0.228758	-4.18153	2.89556e-05	0.000225187
FBXO5	152.912	-0.956116	0.271392	-3.523	0.000426686	0.00231002
UBE2E3	174.756	-0.956032	0.240581	-3.97385	7.07212e-05	0.000490088
TMEM109	651.937	-0.956022	0.183755	-5.20271	1.96406e-07	2.61114e-06
KANSL3	88.4853	-0.955725	0.365273	-2.61647	0.00888442	0.0296041
NEK4	92.854	-0.955678	0.305741	-3.12577	0.00177339	0.00771722
TFCP2	263.108	-0.955262	0.242582	-3.9379	8.21979e-05	0.000559689
ITPRIPL2	194.698	-0.955106	0.243893	-3.91609	8.9996e-05	0.00060253
NT5DC3	147.36	-0.954233	0.296451	-3.21886	0.00128702	0.00589167
TSTA3	1678.97	-0.953748	0.173723	-5.49007	4.01785e-08	6.14312e-07
TOP3A	251.237	-0.953331	0.242275	-3.93491	8.32294e-05	0.000564765
EXOSC4	497.402	-0.952469	0.194132	-4.9063	9.28127e-07	1.07597e-05
RIN3	208.797	-0.952376	0.217514	-4.37845	1.19525e-05	0.000105256
ZMYND19	193.251	-0.951817	0.267502	-3.55817	0.000373443	0.00206287
GJB5	106.378	-0.95158	0.343186	-2.77278	0.00555797	0.0201353
MND1	108.12	-0.951097	0.290435	-3.27474	0.0010576	0.00500117
RPUSD3	234.65	-0.950774	0.228008	-4.16992	3.04708e-05	0.000235009
SVIP	107.199	-0.950432	0.314411	-3.02289	0.00250369	0.0103378
APOBEC3B	182.524	-0.948653	0.246974	-3.84111	0.00012248	0.000788445
BTBD6	84.1141	-0.948373	0.302704	-3.13301	0.00173025	0.00757756
HCAR3	51.0995	-0.946247	0.394606	-2.39796	0.0164869	0.0492604
TTC31	203.182	-0.945911	0.24748	-3.82217	0.000132281	0.000844037
CDCA2	122.821	-0.945801	0.294262	-3.21414	0.00130835	0.0059767
VWA1	99.6164	-0.945773	0.288736	-3.27556	0.00105453	0.00499026
KIF2C	800.172	-0.94558	0.185276	-5.10363	3.33196e-07	4.2729e-06
SLC43A2	79.9778	-0.941256	0.322617	-2.91756	0.00352776	0.0137834
NECAP1	433.686	-0.940729	0.225627	-4.1694	3.05397e-05	0.000235355
OPLAH	208.425	-0.940539	0.26103	-3.60319	0.00031434	0.00178012
DDX19A	274.381	-0.939903	0.235018	-3.99928	6.35345e-05	0.000445493
CHAF1B	258.953	-0.939495	0.223303	-4.20726	2.58488e-05	0.000204468
DOM3Z	68.2741	-0.938885	0.360736	-2.60269	0.00924951	0.030625
NBPF1	211.62	-0.938464	0.301905	-3.10847	0.0018806	0.00811606
OVOL2	358.416	-0.938438	0.202134	-4.64266	3.43949e-06	3.4506e-05
GEMIN2	204.146	-0.938046	0.239509	-3.91654	8.98286e-05	0.000601718
HNRNPH1	1301.58	-0.937549	0.221209	-4.2383	2.25215e-05	0.000181484
MKI67IP	236.192	-0.936843	0.304578	-3.07587	0.00209888	0.00890196
HNRNPA2B1	10279.5	-0.936787	0.145013	-6.46004	1.04675e-10	2.71947e-09
ALG5	224.966	-0.936368	0.223047	-4.19807	2.69203e-05	0.000211885
UPK2	154.036	-0.935738	0.293997	-3.18281	0.00145853	0.00655483
FAM82A2	201.384	-0.935304	0.229945	-4.06751	4.75177e-05	0.000345838
SLC12A9	245.153	-0.935145	0.223112	-4.19137	2.7727e-05	0.000217317
EBPL	277.871	-0.935106	0.221148	-4.22842	2.3534e-05	0.000188532
NAA15	247.015	-0.934889	0.251362	-3.7193	0.000199779	0.0011988
HMGB3	429.566	-0.933004	0.192549	-4.84554	1.26266e-06	1.41353e-05
MIS18BP1	200.389	-0.932821	0.231785	-4.0245	5.7096e-05	0.000406911
ACTL6A	352.11	-0.931363	0.212269	-4.38764	1.14585e-05	0.00010139
KRR1	403.928	-0.931091	0.197252	-4.72032	2.35471e-06	2.48062e-05
TRIM25	728.091	-0.93094	0.195726	-4.75633	1.97142e-06	2.12613e-05
ZNF644	113.43	-0.929028	0.339604	-2.73562	0.00622626	0.022072
NCL	3379.47	-0.92774	0.183488	-5.05613	4.27854e-07	5.35515e-06
MRPL11	390.783	-0.926392	0.235328	-3.9366	8.26441e-05	0.000561963
RPUSD1	221.661	-0.92528	0.232178	-3.98521	6.74198e-05	0.000469455
SPAG7	289.27	-0.925125	0.208528	-4.43645	9.14552e-06	8.31191e-05
STRAP	403.78	-0.92509	0.225093	-4.10981	3.95988e-05	0.000296128
PRPF19	1694.45	-0.924127	0.175157	-5.27599	1.32041e-07	1.81462e-06
TTI1	176.101	-0.923924	0.238572	-3.87272	0.000107626	0.000703939
APOO	129.049	-0.922147	0.298653	-3.08769	0.0020172	0.00862285
CRCP	223.883	-0.922027	0.25266	-3.64927	0.000262982	0.00152368
SPRY2	225.663	-0.921328	0.299693	-3.07424	0.00211039	0.00893917
ANGEL1	133.031	-0.920785	0.278439	-3.30695	0.000943163	0.00452378
PSMB3	1986.07	-0.920725	0.175757	-5.23862	1.61786e-07	2.18202e-06
MAP3K6	413.896	-0.91997	0.203539	-4.51987	6.18768e-06	5.86907e-05
CIT	263.116	-0.919767	0.236907	-3.8824	0.00010343	0.000680065
IPO5	548.829	-0.919729	0.189139	-4.86272	1.15784e-06	1.31081e-05
MAGOH	261.389	-0.919258	0.220823	-4.16287	3.14266e-05	0.000241239
MTMR1	184.857	-0.919226	0.232986	-3.94541	7.96633e-05	0.000545105
C19orf24	211.183	-0.918538	0.236469	-3.8844	0.000102583	0.000675363
MRPL4	161.899	-0.918127	0.246254	-3.72837	0.00019272	0.00116418
HARS	271.083	-0.917631	0.243586	-3.76718	0.000165103	0.00101618
GTPBP10	130.679	-0.91742	0.316654	-2.89723	0.00376471	0.014548
GART	236.401	-0.917188	0.272373	-3.36739	0.000758831	0.00375966
MRPL20	406.761	-0.916185	0.229358	-3.99457	6.4813e-05	0.000452754
E2F3	158.734	-0.915967	0.266756	-3.43372	0.000595357	0.00307258
SFT2D2	526.837	-0.915722	0.203496	-4.49996	6.79661e-06	6.36334e-05
PARP1	1872.1	-0.915207	0.152653	-5.99536	2.03038e-09	4.10546e-08
TRAF4	1211	-0.912945	0.157518	-5.79582	6.79867e-09	1.23666e-07
NBN	424.518	-0.912474	0.224503	-4.06442	4.81526e-05	0.000349864
ADPGK	136.03	-0.912353	0.280119	-3.25702	0.0011259	0.00526119
RNASEH1	286.438	-0.911601	0.213023	-4.27936	1.87432e-05	0.00015505
PHLDB3	149.672	-0.911249	0.280163	-3.25257	0.00114367	0.00533005
PSRC1	115.147	-0.910502	0.308561	-2.9508	0.00316955	0.0126105
TOMM34	622.326	-0.910353	0.185277	-4.91348	8.94718e-07	1.03908e-05
MRS2	249.64	-0.909989	0.207101	-4.39394	1.11312e-05	9.90245e-05
TRAPPC12	355.46	-0.908979	0.190765	-4.76492	1.88928e-06	2.04312e-05
SPR	202.506	-0.908916	0.272992	-3.32946	0.000870137	0.00423603
LRP8	184.621	-0.908559	0.275798	-3.2943	0.000986688	0.00470164
ORAOV1	97.5594	-0.908505	0.300834	-3.01995	0.00252813	0.0104275
DDX58	1355.73	-0.907886	0.181179	-5.01098	5.41547e-07	6.60698e-06
UBA5	131.134	-0.907786	0.265952	-3.41335	0.000641705	0.00327174
POLR2G	720.046	-0.907208	0.173752	-5.22128	1.77689e-07	2.38663e-06
BCCIP	1291.44	-0.906654	0.198162	-4.57531	4.75525e-06	4.63859e-05
RACGAP1	378.522	-0.906467	0.225427	-4.02112	5.79223e-05	0.000411674
CUL2	245.475	-0.906295	0.208847	-4.33951	1.42803e-05	0.000122609
LOC374443	62.8269	-0.905173	0.364116	-2.48595	0.0129207	0.0404104
PHF5A	284.946	-0.905113	0.225851	-4.00758	6.13449e-05	0.000431765
MRPS25	90.8584	-0.904923	0.305713	-2.96004	0.00307603	0.0122985
DGCR8	490.759	-0.903527	0.225295	-4.01042	6.06107e-05	0.000427983
UTP11L	137.136	-0.902702	0.278138	-3.24552	0.00117236	0.00543546
DHX9	825.455	-0.902599	0.175812	-5.13389	2.83816e-07	3.67402e-06
KIF18A	169.591	-0.900818	0.241093	-3.73639	0.000186681	0.00113347
C2orf47	159.066	-0.899796	0.279256	-3.22212	0.00127244	0.00583928
CDCA8	184.175	-0.899752	0.262422	-3.42864	0.000606613	0.00312458
PTGES	528.943	-0.899469	0.208599	-4.31196	1.61812e-05	0.000136504
MORF4L1	361.141	-0.899005	0.22772	-3.94785	7.88554e-05	0.000540711
CKS2	664.736	-0.898066	0.177069	-5.07185	3.9397e-07	4.99335e-06
LRRC45	230.022	-0.897835	0.238255	-3.76838	0.000164311	0.00101321
DCTPP1	604.67	-0.897738	0.208658	-4.30244	1.68925e-05	0.000141771
POLQ	74.3794	-0.897634	0.316746	-2.83392	0.00459807	0.0172322
SMPD4	1068.36	-0.897559	0.161782	-5.54794	2.8906e-08	4.55305e-07
TRIM47	85.6935	-0.897391	0.351372	-2.55396	0.0106505	0.0345144
BRCA2	56.5869	-0.896448	0.365224	-2.45452	0.0141074	0.0434127
TMEM241	68.5509	-0.896332	0.352117	-2.54555	0.0109106	0.0352218
ZNF593	213.361	-0.896187	0.259299	-3.45619	0.000547868	0.0028696
XRCC5	1998.54	-0.895044	0.159002	-5.62915	1.81098e-08	2.99731e-07
NOL12	163.254	-0.894699	0.241694	-3.70179	0.000214088	0.00127378
C5orf24	244.111	-0.894308	0.222662	-4.01644	5.90834e-05	0.000419013
CLP1	142.566	-0.894158	0.256462	-3.48651	0.000489372	0.00260081
CCT2	906.298	-0.894139	0.206515	-4.32966	1.49343e-05	0.000127553
PSMD8	1260.55	-0.893898	0.162628	-5.49658	3.87226e-08	5.95542e-07
NUP85	207.605	-0.893888	0.244238	-3.65991	0.000252304	0.00147097
FBXL18	705.272	-0.893643	0.217858	-4.10194	4.09692e-05	0.000305675
UGDH	351.975	-0.893413	0.203621	-4.38763	1.1459e-05	0.00010139
ACSS1	294.538	-0.892716	0.275921	-3.23541	0.0012147	0.00560783
NASP	658.968	-0.892191	0.19037	-4.68663	2.77744e-06	2.85904e-05
DOHH	106.858	-0.892139	0.331911	-2.68788	0.00719064	0.0248622
MOCS3	225.863	-0.891755	0.211421	-4.21791	2.46581e-05	0.000196331
TNFRSF12A	872.331	-0.891552	0.213012	-4.18546	2.84585e-05	0.00022185
RNF26	1344.35	-0.891478	0.17966	-4.96202	6.97636e-07	8.33202e-06
PIDD	370.34	-0.890918	0.270232	-3.29686	0.00097771	0.00466738
TGFBRAP1	151.207	-0.89065	0.315506	-2.82293	0.00475871	0.0177323
DYNC1LI1	229.854	-0.890462	0.271585	-3.27876	0.00104265	0.00493583
SMG8	243.294	-0.889958	0.2114	-4.20982	2.5557e-05	0.000202746
BANF1	286.533	-0.888937	0.295633	-3.00689	0.00263935	0.0108043
MRPS23	292.028	-0.888883	0.229019	-3.88126	0.000103916	0.000682068
HNRNPA3	1932.57	-0.888842	0.229935	-3.86562	0.000110806	0.000722567
ATP2A2	1655.97	-0.888761	0.161095	-5.51699	3.44856e-08	5.34159e-07
NPEPL1	411.136	-0.88848	0.207671	-4.27832	1.88311e-05	0.000155342
DHX57	93.9808	-0.886906	0.293203	-3.02489	0.00248725	0.0102803
SKP2	362.329	-0.886838	0.223058	-3.97581	7.01397e-05	0.000486575
HADH	166.314	-0.886031	0.274517	-3.2276	0.00124832	0.00574676
NDUFV3	135.43	-0.885858	0.273166	-3.24292	0.0011831	0.00547941
IRF2BP1	236.771	-0.885346	0.261719	-3.38281	0.000717471	0.00359204
MRPS7	337.575	-0.884923	0.208456	-4.24514	2.18461e-05	0.000177187
B3GALTL	77.4783	-0.884915	0.321182	-2.75518	0.00586592	0.0210174
ARMC7	77.2032	-0.882113	0.314479	-2.805	0.00503167	0.0185954
SFXN4	269.242	-0.881868	0.20816	-4.23648	2.27048e-05	0.000182338
HYOU1	1875.33	-0.881146	0.152777	-5.76751	8.04499e-09	1.43927e-07
DDX51	263.606	-0.879952	0.248358	-3.54308	0.000395482	0.002169
COASY	445.275	-0.879918	0.19736	-4.45845	8.25554e-06	7.56632e-05
SMYD4	139.823	-0.879525	0.261433	-3.36425	0.000767526	0.00378882
SF3A3	601.704	-0.879479	0.189071	-4.65157	3.29418e-06	3.31803e-05
RPA2	213.512	-0.877227	0.241617	-3.63065	0.000282714	0.0016243
TBCCD1	107.734	-0.876808	0.292213	-3.00058	0.00269465	0.0109824
HAT1	529.325	-0.876111	0.21299	-4.11339	3.89886e-05	0.000292403
PYCR2	418.666	-0.874814	0.183348	-4.77133	1.83012e-06	1.98904e-05
CDAN1	176.164	-0.874315	0.244426	-3.57702	0.000347533	0.00194362
ENDOG	125.505	-0.874307	0.312005	-2.80222	0.00507522	0.0187033
ZNF320	497.25	-0.874169	0.19076	-4.58257	4.59296e-06	4.4971e-05
RUVBL2	452.468	-0.873279	0.194313	-4.49419	6.98367e-06	6.50579e-05
CTSC	118.606	-0.872427	0.273095	-3.1946	0.00140027	0.006334
SLC7A6	495.639	-0.871956	0.228236	-3.82042	0.000133224	0.000848392
NDUFAF6	145.644	-0.871846	0.25039	-3.48195	0.000497773	0.0026372
HCFC1	1724.8	-0.87101	0.184324	-4.72543	2.29625e-06	2.42295e-05
DESI1	234.23	-0.868922	0.25028	-3.47181	0.000516968	0.00272747
EARS2	124.875	-0.86889	0.30567	-2.84258	0.00447506	0.0168535
WDR5	246.809	-0.867956	0.231613	-3.74743	0.000178654	0.00109032
PRIM1	141.356	-0.867518	0.289767	-2.99385	0.00275481	0.0111891
RRN3	323.628	-0.867463	0.215391	-4.02739	5.63985e-05	0.000402379
LMNB2	1375.96	-0.867053	0.181089	-4.78801	1.68445e-06	1.83991e-05
WDR82	321.273	-0.866873	0.212823	-4.07321	4.63689e-05	0.000338602
PRMT7	370.538	-0.866448	0.192247	-4.50695	6.57654e-06	6.17949e-05
IFI30	753.789	-0.866437	0.179438	-4.82861	1.37491e-06	1.53131e-05
MIEN1	233.826	-0.86599	0.215103	-4.02594	5.67483e-05	0.000404654
WDR83	265.479	-0.865853	0.207767	-4.16742	3.08073e-05	0.000236764
MGST2	137.281	-0.864301	0.266205	-3.24675	0.00116732	0.00541739
RPS6KB1	261.77	-0.864082	0.24012	-3.59854	0.000320005	0.0018075
ECT2	498.09	-0.864068	0.213699	-4.0434	5.26825e-05	0.00037856
SMARCA1	171.534	-0.863669	0.262108	-3.29509	0.000983913	0.00469184
PPAP2C	245.543	-0.863667	0.231803	-3.72587	0.000194646	0.00117309
H2AFV	2377.97	-0.862938	0.158985	-5.4278	5.70531e-08	8.52345e-07
RRP1	666.353	-0.862575	0.1783	-4.83778	1.31298e-06	1.46734e-05
PSMD11	1492.65	-0.862544	0.203313	-4.24245	2.21098e-05	0.000179103
HIRA	533.615	-0.862356	0.194234	-4.43977	9.00551e-06	8.20181e-05
CHCHD4	85.9625	-0.862135	0.302227	-2.85261	0.0043362	0.0164016
C1orf109	184.952	-0.862072	0.280719	-3.07095	0.00213381	0.00901305
ZFX	272.946	-0.860803	0.201686	-4.26803	1.97209e-05	0.000162067
BAZ1A	165.767	-0.860049	0.251077	-3.42544	0.000613796	0.00315038
NOL10	361.551	-0.859845	0.220449	-3.90042	9.6024e-05	0.000637326
INCENP	1179.77	-0.859771	0.160099	-5.37025	7.86277e-08	1.13814e-06
PLXNB1	458.989	-0.858729	0.254294	-3.37691	0.00073305	0.0036546
ZNF498	139.438	-0.858269	0.270738	-3.17011	0.00152383	0.00680376
MPV17L2	139.881	-0.858219	0.291794	-2.94119	0.00326959	0.012965
COX16	432.786	-0.858027	0.181951	-4.71571	2.40875e-06	2.52571e-05
TTC38	72.4873	-0.857538	0.324365	-2.64374	0.00819947	0.0277904
MRPS11	242.999	-0.857125	0.227896	-3.76103	0.000169215	0.00103805
ANAPC5	639.993	-0.857117	0.159532	-5.3727	7.75681e-08	1.12655e-06
NT5C3	153.427	-0.855482	0.265661	-3.22021	0.00128099	0.00587229
U2AF2	1606.01	-0.855453	0.203701	-4.19956	2.67435e-05	0.000210876
NDUFS5	673.287	-0.854793	0.170396	-5.01652	5.26157e-07	6.43728e-06
PAGR1	273.59	-0.854115	0.240911	-3.54536	0.000392084	0.00215398
LRP3	168.54	-0.854108	0.251401	-3.39739	0.000680312	0.00344434
HMGB1	1576.17	-0.85376	0.185067	-4.61325	3.96416e-06	3.94661e-05
NOC4L	840.85	-0.852884	0.180065	-4.73654	2.17402e-06	2.30892e-05
OPA1	168.659	-0.851981	0.253996	-3.35431	0.000795636	0.00390688
NUSAP1	1543.85	-0.851262	0.143761	-5.92139	3.19237e-09	6.16603e-08
VSIG10	150.763	-0.851117	0.250121	-3.40282	0.000666947	0.00338565
RAD9A	344.256	-0.85036	0.2576	-3.30109	0.000963093	0.00460603
MAPKAP1	187.187	-0.849929	0.263513	-3.22538	0.00125804	0.00578945
YRDC	224.254	-0.849895	0.243048	-3.49682	0.00047084	0.0025213
NFE2L2	492.893	-0.849106	0.196034	-4.33141	1.48154e-05	0.000126704
ARPC5L	295.622	-0.848038	0.209573	-4.04651	5.19861e-05	0.000373967
ZNF689	76.6949	-0.847465	0.344404	-2.46067	0.0138676	0.0428176
PEBP1	914.81	-0.847253	0.189503	-4.47091	7.7887e-06	7.18389e-05
TAPT1	93.7011	-0.847097	0.324871	-2.60749	0.00912086	0.0302606
PACRGL	83.1544	-0.846745	0.307245	-2.75593	0.00585256	0.0209926
NT5C2	816.845	-0.846733	0.17601	-4.81071	1.50395e-06	1.66365e-05
PVR	367.07	-0.846477	0.221633	-3.81927	0.000133849	0.000851205
NDUFB2	289.38	-0.8464	0.219668	-3.85309	0.000116638	0.000754188
BAG1	248.093	-0.846387	0.245803	-3.44336	0.000574542	0.00299129
VCP	8527.45	-0.845235	0.139026	-6.0797	1.20409e-09	2.52879e-08
DUSP14	587.588	-0.844765	0.275402	-3.06739	0.00215938	0.00910232
TAF5L	211.18	-0.84448	0.23474	-3.59751	0.000321273	0.00181387
FANCL	159.89	-0.844235	0.251393	-3.35823	0.00078444	0.00386063
CTC1	201.293	-0.843993	0.254518	-3.31605	0.000912997	0.00440033
NFYC	338.834	-0.843824	0.231842	-3.63966	0.000273001	0.00157544
DCPS	351.27	-0.843019	0.249462	-3.37935	0.00072657	0.00362768
CCDC85B	1202.46	-0.842988	0.236278	-3.56777	0.000360026	0.00200068
EIF3I	121.469	-0.842956	0.292208	-2.88478	0.00391686	0.0150467
INTS7	206.78	-0.84226	0.274392	-3.06955	0.00214381	0.00904546
LRPAP1	498.12	-0.841668	0.185472	-4.53799	5.6793e-06	5.45431e-05
DHTKD1	150.096	-0.841546	0.269849	-3.11859	0.00181722	0.00788165
ZNF710	304.968	-0.840479	0.213724	-3.93255	8.40509e-05	0.000569155
PIGU	188.505	-0.840256	0.239085	-3.51447	0.00044063	0.00237663
LYRM2	207.79	-0.840034	0.227217	-3.69707	0.000218106	0.00129297
DNMT3A	101.912	-0.840025	0.315334	-2.66392	0.00772356	0.0263624
KIFC1	592.721	-0.840021	0.18578	-4.5216	6.1375e-06	5.82996e-05
TRA2A	491.863	-0.839949	0.205802	-4.08134	4.47764e-05	0.000328814
NOLC1	4120.4	-0.839078	0.196668	-4.26647	1.9859e-05	0.000162792
ZC3H4	291.72	-0.838965	0.225166	-3.72598	0.000194558	0.00117309
ANAPC4	81.0004	-0.838624	0.313361	-2.67623	0.00744562	0.0256013
ARAF	282.477	-0.838536	0.207018	-4.05055	5.1097e-05	0.000368181
SLC27A2	94.1567	-0.838449	0.302929	-2.7678	0.00564353	0.0203943
ZNF16	115.23	-0.838142	0.279777	-2.99575	0.00273768	0.0111298
CD320	295.845	-0.837634	0.211575	-3.95904	7.52503e-05	0.000518704
DLG5	1495.69	-0.836378	0.143447	-5.83057	5.52396e-09	1.02189e-07
C9orf91	167.371	-0.836178	0.256895	-3.25495	0.00113414	0.00529023
HAUS2	84.9786	-0.835966	0.306321	-2.72905	0.00635163	0.0224057
REEP4	199.788	-0.835917	0.239754	-3.48656	0.000489273	0.00260081
DNAJB11	830.49	-0.835875	0.18128	-4.61095	4.00835e-06	3.98452e-05
HIST1H3F	841.898	-0.835822	0.182347	-4.58368	4.56867e-06	4.48004e-05
ZNF512B	98.4088	-0.834944	0.300756	-2.77615	0.00550073	0.0199946
PKN3	290.809	-0.834629	0.25094	-3.32601	0.000880986	0.0042729
FAM40A	622.412	-0.834596	0.179187	-4.65769	3.19773e-06	3.24046e-05
GPAM	69.7144	-0.834419	0.339669	-2.45657	0.0140272	0.0432157
PHAX	393.366	-0.834312	0.197398	-4.22655	2.373e-05	0.000189752
NOM1	170.785	-0.833789	0.244949	-3.40392	0.000664254	0.00337615
NARS2	192.392	-0.832085	0.262166	-3.17389	0.00150411	0.00672722
SOWAHC	790.968	-0.832053	0.212006	-3.92466	8.68519e-05	0.000585643
SIRPA	127.105	-0.831451	0.298686	-2.7837	0.00537432	0.0196226
HNRNPA0	155.427	-0.831067	0.271482	-3.06122	0.00220436	0.00927394
SRPRB	263.131	-0.830775	0.235308	-3.53058	0.000414643	0.00225418
TRIAP1	183.262	-0.830656	0.291148	-2.85304	0.00433031	0.0163841
SPRTN	116.043	-0.830211	0.28549	-2.90802	0.0036372	0.0141432
AXIN2	150.555	-0.83017	0.242092	-3.42915	0.000605469	0.00311992
NAE1	268.973	-0.830146	0.243597	-3.40787	0.000654714	0.00333156
FRMD4A	148.609	-0.829764	0.258326	-3.21208	0.00131776	0.0060121
TFIP11	174.771	-0.829649	0.266484	-3.11331	0.00184999	0.0080105
HSPG2	786.548	-0.829018	0.22755	-3.64323	0.000269236	0.0015544
HJURP	809.602	-0.827129	0.193979	-4.264	2.00797e-05	0.000164188
CTCF	716.736	-0.82682	0.192433	-4.29667	1.73383e-05	0.000145139
MRPS28	139.871	-0.826591	0.255506	-3.23512	0.00121592	0.00561148
RNASEH2C	301.396	-0.82633	0.217949	-3.79139	0.000149809	0.000939786
TAF5	83.5734	-0.825898	0.324903	-2.54198	0.0110226	0.0355219
SPRYD7	161.665	-0.825533	0.277326	-2.97676	0.00291311	0.0117443
NECAB3	159.543	-0.825501	0.248616	-3.32038	0.00089894	0.00434597
OAF	114.108	-0.825167	0.291301	-2.83269	0.00461579	0.0172837
MYD88	174.631	-0.824717	0.251456	-3.27977	0.00103892	0.00491999
ACAT1	215.292	-0.824286	0.258353	-3.19054	0.00142007	0.00640629
C1orf112	79.5783	-0.824004	0.323583	-2.5465	0.010881	0.0351437
SPCS3	215.92	-0.823072	0.23416	-3.515	0.000439758	0.00237291
PABPC4	3811.49	-0.82078	0.179783	-4.5654	4.98535e-06	4.84493e-05
SIVA1	218.225	-0.819755	0.237328	-3.4541	0.000552137	0.00288963
HYAL2	121.469	-0.819753	0.285942	-2.86685	0.00414577	0.0157682
CHORDC1	489.222	-0.819456	0.246112	-3.3296	0.000869709	0.00423553
PCNT	512.053	-0.819346	0.276327	-2.96513	0.0030255	0.0121374
SENP5	239.354	-0.818978	0.224147	-3.65375	0.000258434	0.00150067
ZNF252P	214.193	-0.818436	0.236089	-3.46664	0.000527016	0.00277151
INPP1	85.8817	-0.818389	0.314314	-2.60373	0.0092214	0.0305475
ADRBK1	1053.3	-0.818089	0.180481	-4.53283	5.8198e-06	5.5565e-05
TMX2	1207.95	-0.817873	0.183595	-4.45478	8.39811e-06	7.67832e-05
FIGNL1	253.531	-0.817451	0.213419	-3.83026	0.000128008	0.000820784
SRCAP	801.859	-0.816694	0.190869	-4.27882	1.87886e-05	0.000155187
ZNFX1	641.611	-0.816354	0.17787	-4.58961	4.44085e-06	4.36126e-05
UTP3	332.231	-0.816167	0.20758	-3.93182	8.4304e-05	0.000570572
OGG1	102.231	-0.815388	0.286725	-2.8438	0.00445789	0.0167986
NFU1	188.739	-0.815219	0.248212	-3.28436	0.00102214	0.0048493
METTL8	79.7028	-0.815194	0.328218	-2.48369	0.0130027	0.0406378
SCO1	98.1222	-0.814432	0.299791	-2.71666	0.00659435	0.0231254
EPHX1	437.536	-0.814214	0.187461	-4.34337	1.40312e-05	0.000120788
UTP23	239.397	-0.813569	0.219633	-3.70422	0.000212038	0.0012639
SCO2	108.868	-0.812871	0.299894	-2.71053	0.00671766	0.0235136
IFIT1	1975.3	-0.812834	0.189985	-4.27841	1.8823e-05	0.000155342
PMM2	249.219	-0.812652	0.220322	-3.68847	0.00022561	0.00133201
USP18	1280.29	-0.811951	0.157092	-5.16863	2.35821e-07	3.09103e-06
RBM28	106.841	-0.811531	0.314952	-2.57668	0.00997546	0.0326065
RFWD3	491.245	-0.811218	0.189089	-4.29015	1.78554e-05	0.000148523
FOPNL	198.793	-0.810919	0.257931	-3.14395	0.00166687	0.00734932
ZFP36L2	703.385	-0.810386	0.229182	-3.536	0.000406237	0.00221494
PSMB5	1026.06	-0.809263	0.186201	-4.34619	1.38525e-05	0.00011954
SLIRP	784.416	-0.80864	0.209788	-3.85456	0.000115939	0.000750784
PSMD5	113.729	-0.808495	0.28113	-2.87587	0.0040291	0.0154053
MAX	113.322	-0.80762	0.293173	-2.75476	0.00587359	0.0210379
PLAA	118.819	-0.806653	0.273226	-2.95232	0.00315391	0.012556
RIF1	226.022	-0.806535	0.245316	-3.28774	0.00100995	0.00480195
UBE2Q2	83.9717	-0.806391	0.321715	-2.50654	0.0121921	0.0385383
VWA8	102.957	-0.806238	0.278081	-2.89929	0.00374008	0.0144699
DCAF4	113.054	-0.805519	0.287347	-2.80329	0.00505836	0.0186623
MAZ	3481.83	-0.805255	0.139803	-5.75994	8.41436e-09	1.49714e-07
PYURF	233.1	-0.804905	0.237847	-3.38414	0.000714028	0.00357892
TNPO1	189.732	-0.804443	0.263649	-3.05119	0.00227936	0.0095556
PPM1F	301.425	-0.803867	0.228432	-3.51907	0.000433061	0.00234162
PRSS23	225.336	-0.803752	0.291948	-2.75306	0.0059041	0.0211252
SAMHD1	211.086	-0.803613	0.307081	-2.61694	0.00887206	0.0295781
WARS2	101.155	-0.803381	0.290594	-2.76461	0.00569902	0.0205493
E2F6	129.666	-0.803051	0.297375	-2.70047	0.00692421	0.0240686
MTA2	1324.62	-0.802813	0.159971	-5.0185	5.20767e-07	6.38331e-06
KLHDC5	150.703	-0.802525	0.253822	-3.16176	0.00156819	0.00697795
PRKDC	1816.12	-0.802462	0.163667	-4.90301	9.43794e-07	1.09219e-05
XPA	124.452	-0.801576	0.266813	-3.00426	0.0026623	0.010888
PSKH1	214.291	-0.800972	0.253694	-3.15723	0.00159273	0.00707266
UFD1L	1071.33	-0.799645	0.22444	-3.56285	0.000366852	0.00203203
AKT1S1	171.811	-0.799219	0.289495	-2.76074	0.00576712	0.0207374
ADAT1	198.69	-0.799101	0.230674	-3.4642	0.000531811	0.00279222
CYCS	1351.3	-0.79885	0.191657	-4.16813	3.07108e-05	0.000236301
FAM13B	112.95	-0.798552	0.267759	-2.98235	0.00286041	0.0115533
SHMT1	407.421	-0.79848	0.186191	-4.28849	1.79892e-05	0.000149531
DDX3X	2937.1	-0.798475	0.178982	-4.4612	8.15018e-06	7.48554e-05
AHCTF1	192.872	-0.798175	0.249449	-3.19975	0.00137545	0.00624169
RBM15B	80.5664	-0.798042	0.331914	-2.40436	0.0162008	0.0486095
PUF60	775.209	-0.797712	0.171518	-4.6509	3.30487e-06	3.32578e-05
SLBP	941.077	-0.797623	0.170306	-4.68346	2.82079e-06	2.89904e-05
DNAJA3	490.286	-0.797349	0.184028	-4.33275	1.47257e-05	0.000126018
POLR3H	516.333	-0.796481	0.183989	-4.32896	1.49816e-05	0.000127789
MSH2	378.533	-0.796273	0.185965	-4.28185	1.85343e-05	0.000153653
LRRC57	307.699	-0.795916	0.216192	-3.68153	0.000231843	0.00136572
MRPL32	575.763	-0.794734	0.170447	-4.66264	3.12181e-06	3.17092e-05
ANKRD36BP1	596.492	-0.793612	0.19129	-4.14875	3.343e-05	0.00025467
HIST1H4C	6225.63	-0.792963	0.18069	-4.38853	1.14121e-05	0.000101112
NACC2	531.686	-0.792688	0.193923	-4.08764	4.35779e-05	0.00032219
KCNN4	1235.42	-0.792199	0.200432	-3.95247	7.73493e-05	0.000531782
CEBPZ	148.132	-0.79149	0.245184	-3.22815	0.00124595	0.0057379
FARSA	1069.49	-0.791466	0.161931	-4.88768	1.02032e-06	1.17137e-05
GOT2	422.866	-0.790805	0.194341	-4.06917	4.71812e-05	0.000344026
SLC25A32	1114.96	-0.789872	0.200106	-3.94728	7.90454e-05	0.000541312
ERH	1239.27	-0.789234	0.161707	-4.88066	1.05732e-06	1.20855e-05
CAP2	265.973	-0.788919	0.215406	-3.66248	0.000249781	0.00146083
NUP214	466.355	-0.788904	0.182551	-4.32156	1.54931e-05	0.000131636
TRPM4	69.87	-0.788732	0.328046	-2.40434	0.0162019	0.0486095
PRKRIR	270.429	-0.788532	0.259978	-3.03307	0.00242078	0.0100451
CCDC34	151.268	-0.788511	0.263844	-2.98856	0.00280298	0.0113459
NOP9	241.395	-0.788401	0.230065	-3.42685	0.000610617	0.00314122
MCMBP	518.328	-0.787085	0.222735	-3.53372	0.000409755	0.00222946
TNPO2	454.539	-0.786328	0.18903	-4.15981	3.18508e-05	0.000244162
EZH2	730.408	-0.786292	0.172408	-4.56064	5.09968e-06	4.94866e-05
HIF1A	684.16	-0.785986	0.18268	-4.30252	1.6887e-05	0.000141771
RPL22	532.05	-0.785905	0.225542	-3.48451	0.000493034	0.00261814
BCL2L1	3281.71	-0.78564	0.185348	-4.23874	2.24779e-05	0.000181409
DLX2	226.167	-0.785567	0.262581	-2.99172	0.00277412	0.0112535
SERF1A	138.916	-0.785091	0.272127	-2.88502	0.00391389	0.0150398
GTF2I	136.421	-0.781907	0.317557	-2.46226	0.0138065	0.0426795
TOPBP1	274.256	-0.78107	0.201638	-3.87362	0.00010723	0.000701701
CRELD2	231.369	-0.780794	0.217489	-3.59005	0.00033062	0.0018602
SESN2	815.028	-0.780684	0.197959	-3.94368	8.02423e-05	0.00054849
PLXNA2	570.359	-0.78025	0.171423	-4.55161	5.3238e-06	5.147e-05
STAG1	141.029	-0.779387	0.287519	-2.71073	0.00671353	0.0235055
MLF2	1970.14	-0.77922	0.15367	-5.07074	3.96271e-07	5.01764e-06
FN3KRP	178.764	-0.778431	0.262948	-2.9604	0.0030724	0.0122877
HDHD2	84.0285	-0.778224	0.320993	-2.42443	0.0153324	0.0466229
APOA1BP	310.174	-0.777328	0.208112	-3.73514	0.000187608	0.00113751
NUP133	118.32	-0.777081	0.26749	-2.90508	0.00367159	0.0142472
SNRPB	5618.96	-0.776619	0.145583	-5.33453	9.5792e-08	1.35179e-06
THAP7	969.427	-0.776571	0.159615	-4.86526	1.14307e-06	1.29746e-05
AIMP2	689.127	-0.776502	0.231717	-3.35108	0.00080497	0.00394975
BLOC1S2	391.991	-0.776337	0.274443	-2.82878	0.00467265	0.0174665
SAE1	1089.77	-0.776046	0.15941	-4.86825	1.12593e-06	1.28025e-05
GPAA1	1183.83	-0.776003	0.158976	-4.88126	1.05412e-06	1.20595e-05
DSN1	452.84	-0.776002	0.183874	-4.22028	2.43996e-05	0.00019451
SENP6	135.542	-0.775817	0.26987	-2.87478	0.00404305	0.0154496
C15orf41	166.416	-0.774695	0.259098	-2.98997	0.00279002	0.0113039
LRG1	92.0264	-0.774345	0.314445	-2.46258	0.0137942	0.0426514
RPF2	154.029	-0.774272	0.278455	-2.7806	0.00542581	0.019794
ZNF777	93.9939	-0.774266	0.308553	-2.50935	0.0120955	0.0383072
FOXRED1	465.494	-0.773237	0.176631	-4.37771	1.19934e-05	0.000105545
PRKX	96.0414	-0.772215	0.297273	-2.59766	0.009386	0.031014
SLC52A2	1161.29	-0.771517	0.167043	-4.61868	3.86191e-06	3.85658e-05
MARVELD1	576.492	-0.771145	0.187195	-4.11947	3.79738e-05	0.000285614
VPS36	138.273	-0.770831	0.268463	-2.87127	0.00408827	0.0155904
PSMA5	1731.89	-0.770793	0.165976	-4.64399	3.41746e-06	3.43114e-05
TUBB	12615	-0.770695	0.17319	-4.45	8.58709e-06	7.83714e-05
PALM3	139.012	-0.770686	0.306674	-2.51305	0.0119694	0.0379909
MTMR10	216.756	-0.770658	0.249987	-3.0828	0.00205064	0.00874003
SRSF5	2573.34	-0.770475	0.196084	-3.92932	8.51873e-05	0.000575654
CDT1	283.884	-0.770364	0.230977	-3.33525	0.000852243	0.00415823
POLDIP2	702.391	-0.76984	0.187739	-4.10058	4.1212e-05	0.000307311
PPAT	327.814	-0.769059	0.2645	-2.9076	0.00364214	0.0141582
NDUFAB1	678.67	-0.768842	0.188335	-4.0823	4.45921e-05	0.00032783
RND3	973.801	-0.768035	0.241808	-3.17622	0.00149206	0.00668711
THOP1	489.726	-0.767809	0.170206	-4.51105	6.45089e-06	6.07017e-05
DIEXF	352.109	-0.767448	0.213024	-3.60264	0.000315	0.00178309
TRIM41	436.543	-0.767154	0.214358	-3.57884	0.000345121	0.00193262
NVL	87.3969	-0.766882	0.307353	-2.49512	0.0125914	0.0395802
CUL1	446.371	-0.76578	0.187057	-4.09384	4.24285e-05	0.000315301
HSPB11	138.378	-0.76507	0.254711	-3.00368	0.00266738	0.0109053
CLCN2	94.1974	-0.764546	0.314734	-2.42918	0.0151329	0.0460914
RPUSD4	344.779	-0.764002	0.210695	-3.6261	0.000287731	0.00164804
FTSJD1	97.9635	-0.76373	0.303699	-2.51476	0.0119114	0.0378437
RBM19	165.498	-0.763151	0.254111	-3.00322	0.00267138	0.0109183
PTTG1	100.342	-0.7626	0.299568	-2.54566	0.010907	0.0352188
COA1	313.971	-0.761808	0.201466	-3.78133	0.000155994	0.00096972
PAFAH1B3	226.001	-0.760343	0.243114	-3.12752	0.00176288	0.00768174
SHC1	2896.81	-0.760308	0.135808	-5.5984	2.16345e-08	3.50941e-07
ABCD3	774.309	-0.760224	0.181348	-4.19208	2.7641e-05	0.000216773
NDST1	1255.03	-0.760038	0.175404	-4.33307	1.47043e-05	0.000125918
NUP43	362.331	-0.759948	0.211924	-3.58594	0.000335862	0.00188743
LYPD3	2078.35	-0.759885	0.242907	-3.12829	0.00175826	0.00766416
TMEM18	360.428	-0.759859	0.190776	-3.98299	6.80523e-05	0.000473606
MTRR	219.413	-0.759818	0.251293	-3.02364	0.00249756	0.0103177
PHLPP2	218.881	-0.759164	0.258447	-2.93741	0.00330965	0.0130841
ENDOD1	115.917	-0.756782	0.277412	-2.72801	0.00637184	0.0224538
EPN3	374.226	-0.756556	0.183114	-4.1316	3.6025e-05	0.000271897
DDX27	656.807	-0.756085	0.17208	-4.3938	1.11386e-05	9.90245e-05
PPP5C	829.989	-0.755071	0.16683	-4.526	6.01102e-06	5.72649e-05
TUFM	570.155	-0.754727	0.189838	-3.97564	7.01901e-05	0.000486666
PPM1D	107.382	-0.754568	0.280147	-2.69347	0.00707116	0.0245141
SMCR7L	177.554	-0.754561	0.277231	-2.72177	0.00649324	0.0228261
SLC46A1	140.555	-0.752995	0.259031	-2.90697	0.00364953	0.0141785
STEAP3	542.986	-0.752962	0.186434	-4.03877	5.37327e-05	0.000385257
GLRX5	636.87	-0.752929	0.186746	-4.03183	5.53437e-05	0.000395719
PIN1	221.179	-0.752609	0.246342	-3.05514	0.00224958	0.00943983
MRPS18C	493.815	-0.752011	0.196699	-3.82316	0.000131752	0.000841074
FOXQ1	202.658	-0.750824	0.226396	-3.31642	0.000911779	0.00439609
RPF1	256.861	-0.749432	0.226452	-3.30945	0.00093478	0.00448898
KIAA0528	102.854	-0.748146	0.297825	-2.51203	0.0120038	0.0380816
CCDC97	320.184	-0.747049	0.205591	-3.63367	0.000279415	0.00160605
MRPS35	263.186	-0.746771	0.209605	-3.56276	0.000366971	0.00203203
HIRIP3	121.226	-0.745687	0.286666	-2.60124	0.00928876	0.0307394
DCUN1D5	310.794	-0.74505	0.219579	-3.39309	0.000691084	0.00349345
HSPD1	2491.32	-0.744989	0.184818	-4.03092	5.5558e-05	0.000396816
EWSR1	4605.78	-0.74426	0.162041	-4.59303	4.36857e-06	4.29675e-05
CPSF7	769.87	-0.743777	0.170552	-4.36101	1.29465e-05	0.000112565
ANAPC1	275.231	-0.743682	0.199257	-3.73228	0.000189758	0.00115001
AKTIP	385.437	-0.743678	0.218116	-3.40956	0.000650689	0.00331366
KIAA0754	350.831	-0.743601	0.236377	-3.14582	0.00165621	0.0073147
PYGO2	411.819	-0.74314	0.178109	-4.17239	3.01424e-05	0.000232751
FAM53C	432.541	-0.742728	0.177776	-4.17788	2.94242e-05	0.00022788
OTUD6B	177.52	-0.742541	0.246066	-3.01765	0.00254739	0.0104871
CPSF1	1081.05	-0.742196	0.183356	-4.04784	5.16931e-05	0.000372065
FTSJ3	229.229	-0.741626	0.251186	-2.9525	0.00315212	0.0125526
NCLN	434.198	-0.741358	0.178631	-4.15022	3.32157e-05	0.000253333
ALDH7A1	506.013	-0.741164	0.228275	-3.2468	0.0011671	0.00541739
LSM3	356.621	-0.741006	0.229822	-3.22426	0.001263	0.00580205
WDR6	216.235	-0.740371	0.281264	-2.6323	0.0084809	0.0285357
PSMD14	854.551	-0.740196	0.237224	-3.12024	0.00180703	0.00784294
ENG	368.248	-0.740031	0.184835	-4.00375	6.23462e-05	0.000438339
NSMCE1	243.639	-0.739978	0.267719	-2.76401	0.00570959	0.0205745
GPS1	879.037	-0.739302	0.18305	-4.0388	5.37254e-05	0.000385257
NLE1	161.571	-0.739223	0.270302	-2.7348	0.00624178	0.022109
DECR2	233.253	-0.739047	0.210741	-3.50689	0.000453371	0.0024393
RBM8A	1372.91	-0.738346	0.174817	-4.22354	2.40496e-05	0.000191838
HYPK	851.944	-0.738208	0.21287	-3.46788	0.000524575	0.00275978
DTX4	348.901	-0.738146	0.229478	-3.21663	0.00129708	0.00593145
TMEM2	709.277	-0.737028	0.184346	-3.99808	6.38584e-05	0.000446613
SNX5	1476.19	-0.736981	0.146586	-5.02765	4.96526e-07	6.10914e-06
MRPS16	966.063	-0.736669	0.183618	-4.01196	6.02169e-05	0.000425663
CRLF3	185.23	-0.736655	0.260837	-2.82419	0.00473996	0.0176726
DARS2	227.799	-0.736522	0.250381	-2.9416	0.0032652	0.0129516
IFT122	178.18	-0.736416	0.252201	-2.91996	0.00350081	0.0136986
APOBEC3C	1678.29	-0.735475	0.200299	-3.67188	0.00024077	0.00141383
POGK	345.312	-0.734629	0.208841	-3.51765	0.000435379	0.00235123
LPCAT3	307.32	-0.734603	0.252739	-2.90657	0.00365415	0.014188
MRPS30	627.278	-0.734424	0.191086	-3.84341	0.000121335	0.000781592
ZC3H7B	703.104	-0.733968	0.211766	-3.46594	0.000528376	0.00277754
MRPL51	321.574	-0.733681	0.210661	-3.48276	0.000496265	0.00263208
FURIN	2370.91	-0.733508	0.14273	-5.13912	2.76033e-07	3.58211e-06
PCYT1A	373.976	-0.733495	0.215581	-3.40242	0.000667931	0.00338824
C6orf228	149.258	-0.733371	0.251902	-2.91133	0.00359895	0.0140238
SLC4A2	954.52	-0.733271	0.188817	-3.8835	0.000102962	0.000677511
SIGMAR1	625.177	-0.732692	0.202568	-3.61702	0.000298018	0.00170024
RAB35	1599.57	-0.732567	0.193792	-3.78017	0.000156723	0.000973323
TFDP1	849.033	-0.732065	0.216643	-3.37914	0.000727134	0.00362788
RBM10	356.379	-0.731632	0.191813	-3.81429	0.000136576	0.000867196
MRPL16	387.568	-0.731594	0.21949	-3.33316	0.000858667	0.00418644
LOC100288637	191.738	-0.731365	0.247515	-2.95483	0.00312837	0.0124771
PXMP2	364.425	-0.731359	0.248876	-2.93865	0.00329647	0.0130478
C1orf106	383.044	-0.730653	0.218588	-3.34261	0.000829959	0.00406014
MRPL39	185.059	-0.730503	0.225329	-3.24194	0.00118718	0.00549441
FDX1	459.22	-0.730168	0.180178	-4.05249	5.06761e-05	0.000365754
XRCC1	592.891	-0.729686	0.185055	-3.94308	8.04428e-05	0.000549285
REPIN1	140.631	-0.729556	0.2573	-2.83543	0.00457639	0.0171559
RPL7L1	535.45	-0.729257	0.209555	-3.48003	0.000501357	0.00265262
GTPBP4	525.817	-0.729104	0.221265	-3.29516	0.000983646	0.00469184
RPAP3	152.019	-0.729076	0.248944	-2.92868	0.00340404	0.0133892
PSMD6	233.938	-0.728558	0.234877	-3.10187	0.00192302	0.00826633
DDX1	189.4	-0.728351	0.259379	-2.80805	0.00498421	0.0184461
SNRPC	883.492	-0.728075	0.167266	-4.35279	1.34416e-05	0.000116559
NUP50	1186.33	-0.727995	0.174119	-4.18103	2.90187e-05	0.000225544
S100A11	5284.38	-0.727861	0.176106	-4.13309	3.57918e-05	0.00027045
AAR2	722.628	-0.727722	0.155493	-4.6801	2.86736e-06	2.93995e-05
C20orf72	121.711	-0.727329	0.301726	-2.41056	0.015928	0.0479311
PMPCA	673.458	-0.727009	0.183929	-3.95267	7.7285e-05	0.000531782
RAN	2969.46	-0.726862	0.171453	-4.23943	2.24085e-05	0.000180961
FDXR	242.928	-0.726425	0.2127	-3.41525	0.000637224	0.00325271
METTL17	212.62	-0.725924	0.212237	-3.42035	0.000625411	0.00320118
TIMM13	262.461	-0.725706	0.23377	-3.10436	0.00190693	0.00820365
LETM1	340.034	-0.725339	0.240221	-3.01947	0.0025322	0.010441
MKI67	1495.01	-0.724201	0.202244	-3.58084	0.000342496	0.00191957
MAU2	333.576	-0.724159	0.199754	-3.62526	0.000288673	0.00165198
PCCB	297.696	-0.722208	0.206854	-3.4914	0.000480496	0.00256235
SUMO3	839.281	-0.721769	0.174414	-4.13824	3.49975e-05	0.000265063
MPHOSPH10	183.541	-0.719834	0.233116	-3.08788	0.00201591	0.00862015
HIST1H2BI	243.177	-0.718418	0.243244	-2.95349	0.00314206	0.0125279
PSMB10	288.231	-0.717599	0.21302	-3.3687	0.000755235	0.00374659
LARP4	504.809	-0.717366	0.207711	-3.45367	0.000553009	0.00289304
ZNF142	217.733	-0.717227	0.239243	-2.99791	0.00271842	0.0110689
TBRG4	713.123	-0.716887	0.189437	-3.7843	0.00015414	0.0009614
SP2	296.86	-0.716779	0.2133	-3.36043	0.000778219	0.00383725
UTP6	403.173	-0.716389	0.19627	-3.65002	0.000262218	0.00151993
PTP4A1	537.384	-0.715822	0.219233	-3.26512	0.00109419	0.00513695
PSME4	573.65	-0.715445	0.167494	-4.27148	1.94181e-05	0.000159779
GOLIM4	191.668	-0.71528	0.237317	-3.01403	0.002578	0.0105864
BZW2	1128.33	-0.714176	0.205589	-3.4738	0.000513149	0.00270842
CEP41	249.123	-0.713985	0.224214	-3.1844	0.00145056	0.00652802
NDUFA7	238.08	-0.713967	0.2108	-3.38695	0.00070675	0.00354926
PRDX1	191.137	-0.713791	0.254489	-2.8048	0.00503479	0.0185974
DUSP7	213.901	-0.713563	0.231502	-3.08232	0.00205392	0.00874827
PSMA4	892.472	-0.713121	0.211029	-3.37926	0.000726816	0.00362768
PSMC3	2190.32	-0.713115	0.185805	-3.83796	0.000124059	0.000797425
CDC123	611.495	-0.712398	0.213046	-3.34387	0.000826199	0.00404478
KIAA0930	1005.36	-0.71236	0.164248	-4.33711	1.44367e-05	0.000123708
ABHD16A	405.202	-0.712356	0.231512	-3.07697	0.00209116	0.00887791
ZNF768	277.342	-0.711194	0.205534	-3.46023	0.000539715	0.00283144
C8orf33	434.283	-0.710948	0.191182	-3.7187	0.000200248	0.00120075
ZNF576	114.196	-0.710359	0.288428	-2.46287	0.0137831	0.0426274
FABP5	197.242	-0.709197	0.239416	-2.96219	0.00305455	0.0122313
NAA50	583.665	-0.709024	0.207669	-3.41421	0.00063967	0.00326392
ATP1B3	892.952	-0.705976	0.182393	-3.87064	0.000108552	0.000709287
FAM72D	137.559	-0.705534	0.271333	-2.60025	0.00931566	0.0307972
COMT	1205.19	-0.705429	0.161006	-4.38137	1.17936e-05	0.000104138
USP5	347.595	-0.705232	0.196964	-3.58052	0.000342917	0.0019211
U2AF1	1518.91	-0.70344	0.198826	-3.53797	0.000403209	0.00220027
ISG20L2	648.858	-0.702428	0.181879	-3.86206	0.000112433	0.000730985
PSMD2	1407.11	-0.702419	0.160878	-4.36615	1.26456e-05	0.000110243
RARG	155.645	-0.70126	0.259607	-2.70123	0.0069083	0.024034
SLC35B1	275.907	-0.70082	0.222551	-3.14904	0.0016381	0.00724451
SENP3	549.046	-0.700764	0.168585	-4.15675	3.22807e-05	0.000246924
TSN	411.885	-0.700107	0.209844	-3.33633	0.00084893	0.00414362
DDX52	290.631	-0.700095	0.242403	-2.88815	0.0038752	0.0149043
CDC25B	974.493	-0.699857	0.207984	-3.36495	0.00076557	0.00378203
BCAS2	1246.67	-0.69971	0.158894	-4.40363	1.06457e-05	9.52268e-05
SLC25A33	112.255	-0.69962	0.291778	-2.39778	0.0164945	0.0492721
THOC5	406.978	-0.698231	0.186076	-3.75239	0.000175158	0.00107125
SMARCC1	501.61	-0.697357	0.171958	-4.0554	5.00495e-05	0.000361865
NUDT4	1418.75	-0.697041	0.155729	-4.47599	7.6057e-06	7.035e-05
PRDX6	1428.27	-0.69696	0.181078	-3.84895	0.000118624	0.00076589
TDG	439.652	-0.696835	0.214277	-3.25203	0.00114583	0.00533522
PSME3	870.607	-0.696512	0.202467	-3.44012	0.000581447	0.0030164
LY6E	7340.88	-0.696287	0.20251	-3.43828	0.000585422	0.00303344
GMPS	577.492	-0.69617	0.206814	-3.36617	0.000762199	0.00377145
ESYT1	936.876	-0.695465	0.184163	-3.77636	0.000159139	0.000984769
KLHL11	263.664	-0.695222	0.212654	-3.26926	0.00107829	0.00508166
DDB1	4562.6	-0.694987	0.137831	-5.0423	4.59974e-07	5.71236e-06
AASDHPPT	238.101	-0.694742	0.238199	-2.91665	0.00353812	0.0138156
DNAJC21	313.524	-0.694331	0.208622	-3.32818	0.000874146	0.00425079
LOC388796	757.967	-0.692498	0.208107	-3.32761	0.000875952	0.0042564
NDUFAF2	349.477	-0.692399	0.264614	-2.61663	0.00888013	0.0295974
USB1	319.188	-0.692101	0.204164	-3.38992	0.000699127	0.00351914
CYBASC3	133.986	-0.69089	0.269508	-2.56352	0.0103616	0.0336997
ADCY3	359.826	-0.690842	0.188945	-3.65631	0.000255873	0.00148646
NFATC3	313.784	-0.690477	0.216742	-3.18571	0.00144398	0.00650516
PSMD9	294.988	-0.690394	0.193166	-3.5741	0.000351429	0.00196372
SOD1	2807.91	-0.68971	0.168902	-4.0835	4.43628e-05	0.000326512
DNAJB12	309.199	-0.689426	0.224285	-3.07388	0.00211293	0.00894702
ZBTB9	202.621	-0.688877	0.235979	-2.91923	0.00350894	0.0137181
EIF4G2	5178.17	-0.68831	0.170616	-4.03425	5.47761e-05	0.000392091
ZNF207	986.817	-0.688252	0.156642	-4.3938	1.11385e-05	9.90245e-05
PHIP	141.056	-0.68627	0.284463	-2.41251	0.015843	0.0477193
UBB	6907.4	-0.686059	0.162984	-4.20937	2.56084e-05	0.000203031
RCN2	345.377	-0.686047	0.234261	-2.92855	0.00340546	0.0133898
GATC	401.117	-0.68556	0.178608	-3.83835	0.000123866	0.00079658
GTF2H2	124.565	-0.685281	0.270277	-2.53548	0.0112293	0.0360543
LRWD1	229.267	-0.684622	0.224318	-3.05202	0.0022731	0.00953238
PDE7A	164.019	-0.684272	0.243557	-2.8095	0.00496187	0.0183739
NUBPL	139.445	-0.683925	0.252855	-2.7048	0.00683447	0.0238393
FNTB	204.862	-0.68384	0.236644	-2.88975	0.00385552	0.0148461
WDR81	245.344	-0.683702	0.234369	-2.9172	0.00353185	0.0137953
ZMYND11	452.412	-0.682739	0.202541	-3.37087	0.000749317	0.00372147
ACO2	774.649	-0.682727	0.170966	-3.99335	6.51466e-05	0.000454841
MCM3AP	253.565	-0.682668	0.241169	-2.83066	0.0046452	0.0173838
MED27	285.957	-0.682609	0.214101	-3.18825	0.00143137	0.0064528
PRELID1	1288.79	-0.682445	0.193924	-3.51914	0.000432952	0.00234162
PLEKHG3	596.843	-0.682305	0.190968	-3.57288	0.000353081	0.00197211
NCEH1	184.446	-0.682204	0.232714	-2.93151	0.00337319	0.013287
YLPM1	202.91	-0.68148	0.241949	-2.81662	0.00485315	0.0180375
SRC	799.761	-0.681456	0.184862	-3.6863	0.000227535	0.00134216
FAM84B	1611.25	-0.681143	0.180266	-3.77854	0.000157751	0.00097924
ARHGEF11	446.427	-0.680336	0.196112	-3.46912	0.000522167	0.00275037
MRPL47	219.536	-0.680042	0.259481	-2.62077	0.00877303	0.0293003
RBM3	1388.6	-0.679987	0.159978	-4.25049	2.13301e-05	0.000173325
NUPL2	676.43	-0.679764	0.201579	-3.3722	0.000745711	0.00370639
TNRC18	1623.73	-0.679507	0.212675	-3.19506	0.00139803	0.00632657
JOSD1	591.641	-0.678189	0.204474	-3.31675	0.00091072	0.00439261
HPS6	138.706	-0.677376	0.245493	-2.75925	0.00579351	0.0208151
TMEM222	231.708	-0.676945	0.228889	-2.95752	0.00310121	0.0123877
CIAPIN1	132.332	-0.6769	0.266267	-2.54218	0.0110163	0.0355192
DDX49	424.454	-0.676635	0.178858	-3.78308	0.000154898	0.000964745
SUV420H1	311.853	-0.67661	0.190964	-3.54313	0.00039541	0.002169
EXOSC8	439.065	-0.676386	0.203527	-3.32332	0.000889515	0.00430787
CNP	696.644	-0.675819	0.168692	-4.00624	6.1693e-05	0.000433981
EIF2S1	292.981	-0.675756	0.207977	-3.24919	0.00115734	0.00538302
FAM208B	246.455	-0.675413	0.219557	-3.07625	0.00209622	0.00889361
TET3	698.52	-0.674664	0.180858	-3.73035	0.000191216	0.0011567
OGFOD1	172.654	-0.674162	0.237521	-2.83832	0.00453514	0.0170208
GPD2	326.729	-0.673886	0.197838	-3.40626	0.000658594	0.00334999
EBAG9	270.569	-0.673791	0.203298	-3.3143	0.000918727	0.00442632
PWP2	273.567	-0.673743	0.204341	-3.29715	0.000976702	0.00466599
KIAA1279	384.371	-0.673587	0.216934	-3.10503	0.00190258	0.00818925
AHSA1	327.161	-0.67355	0.210607	-3.19813	0.00138321	0.00627035
CDC42SE1	821.907	-0.673347	0.154856	-4.34822	1.37249e-05	0.000118622
PTPLAD1	630.608	-0.67327	0.165025	-4.07982	4.50715e-05	0.000330423
COX17	586.672	-0.673055	0.191806	-3.50903	0.000449741	0.00242277
TRIM27	233.035	-0.672207	0.263137	-2.55459	0.0106313	0.0344823
NUDC	696.485	-0.672028	0.195085	-3.44479	0.000571509	0.00297837
WDR91	352.548	-0.671125	0.205539	-3.2652	0.00109386	0.00513695
TST	267.709	-0.670399	0.213852	-3.13487	0.00171928	0.00753456
AIFM1	411.328	-0.670319	0.19118	-3.50622	0.000454512	0.00244343
RFT1	238.809	-0.66878	0.231603	-2.88762	0.00388169	0.0149248
SETD7	229.977	-0.668103	0.265396	-2.51738	0.0118232	0.0376368
AP5Z1	359.769	-0.667824	0.266603	-2.50494	0.0122473	0.0386847
PURB	172.853	-0.667615	0.249887	-2.67167	0.00754756	0.0258836
PSMD12	387.333	-0.666902	0.210828	-3.16326	0.00156014	0.00694688
TMEM209	176.537	-0.666471	0.246148	-2.7076	0.00677707	0.0236898
PDCD5	620.891	-0.666353	0.252622	-2.63775	0.00834581	0.0281547
NUP54	347.466	-0.666323	0.198561	-3.35576	0.000791465	0.0038908
KPNA3	222.822	-0.666197	0.228822	-2.91142	0.0035979	0.0140238
HAUS1	121.236	-0.66612	0.277495	-2.40048	0.0163736	0.0490119
PSMD3	1243.75	-0.664491	0.15617	-4.25492	2.09124e-05	0.000170569
SDC1	1858.03	-0.66402	0.17046	-3.89547	9.80102e-05	0.000649187
NUP153	1102.8	-0.663872	0.172203	-3.85517	0.000115647	0.000749266
LIN9	255.616	-0.663199	0.21177	-3.1317	0.001738	0.00760127
SYK	169.182	-0.662838	0.247514	-2.67798	0.00740677	0.0254924
SORD	346.127	-0.661755	0.210959	-3.13689	0.00170748	0.00749796
SNAPIN	205.019	-0.66114	0.232895	-2.83878	0.00452858	0.0170158
MMP14	1386.93	-0.660736	0.205155	-3.22067	0.00127893	0.00586493
PARVA	296.326	-0.660732	0.2152	-3.07031	0.00213834	0.0090253
SEMA4C	516.383	-0.659097	0.20565	-3.20495	0.00135085	0.00614075
BRI3BP	225.606	-0.658252	0.252214	-2.60989	0.00905714	0.0300874
GMIP	144.48	-0.657361	0.271385	-2.42224	0.0154251	0.0467863
TMEM126A	266.885	-0.65731	0.227579	-2.88828	0.0038736	0.0149025
KARS	608.105	-0.656944	0.171558	-3.82929	0.000128515	0.00082257
SLC30A7	898.135	-0.65661	0.164465	-3.9924	6.54074e-05	0.000456173
VPS54	207.841	-0.655485	0.243743	-2.68924	0.00716142	0.0247799
EDC4	242.972	-0.655043	0.230909	-2.83681	0.00455672	0.0170933
FAM98B	322.568	-0.655031	0.198552	-3.29904	0.000970161	0.00463644
DROSHA	352.871	-0.654981	0.202856	-3.22879	0.00124316	0.00572906
C7orf43	195.846	-0.654768	0.272849	-2.39975	0.0164065	0.0490764
C3orf37	425.836	-0.654371	0.219662	-2.97899	0.00289202	0.0116665
SLC7A11	1315.18	-0.653095	0.236399	-2.76269	0.00573279	0.0206425
KIF24	219.09	-0.652887	0.218399	-2.98943	0.00279501	0.0113207
FAM32A	504.244	-0.652776	0.187307	-3.48505	0.00049204	0.00261393
QRSL1	144.913	-0.652708	0.242423	-2.69244	0.00709321	0.0245644
CDK5RAP2	376.024	-0.652283	0.186029	-3.50635	0.000454297	0.00244328
PNN	1747.56	-0.65226	0.164479	-3.96561	7.32092e-05	0.000505717
VGLL1	821.724	-0.652034	0.251668	-2.59085	0.00957384	0.0315388
RBM26	269.341	-0.652033	0.227501	-2.86607	0.00415608	0.0157936
HIST1H2BN	796.827	-0.651908	0.217409	-2.99853	0.00271283	0.0110496
PSMB2	4763.1	-0.650334	0.177717	-3.65937	0.000252835	0.00147282
TMEM147	947.551	-0.649567	0.186215	-3.48825	0.000486185	0.00258809
AGPAT6	380.433	-0.648917	0.183502	-3.53629	0.000405787	0.00221341
ISYNA1	285.315	-0.648815	0.237318	-2.73394	0.00625809	0.0221504
FUCA2	882.963	-0.648489	0.161755	-4.00909	6.0954e-05	0.000429942
WSB2	713.865	-0.646739	0.180444	-3.58415	0.000338174	0.00189942
FAM122B	438.79	-0.646158	0.188581	-3.42641	0.000611608	0.00314163
ADK	320.592	-0.645262	0.207355	-3.11187	0.00185906	0.00804174
POLD2	1600.39	-0.644873	0.179608	-3.59046	0.000330099	0.00185807
CXorf56	179.566	-0.644679	0.257433	-2.50426	0.0122709	0.0387404
STAT6	1029.29	-0.643489	0.17916	-3.5917	0.000328523	0.0018508
MTOR	670.789	-0.643409	0.16917	-3.80332	0.000142769	0.000899948
EED	256.012	-0.643365	0.200461	-3.20943	0.00133	0.00605864
PSMA7	1034.75	-0.642513	0.190172	-3.37859	0.000728588	0.00363374
HSD17B10	274.806	-0.642432	0.254159	-2.52768	0.011482	0.036721
URM1	187.48	-0.641894	0.239691	-2.67801	0.00740608	0.0254924
PELP1	1756.07	-0.641051	0.178596	-3.58939	0.000331458	0.00186411
PCBD1	1084.19	-0.640867	0.187568	-3.41672	0.000633805	0.00323917
ZW10	148.54	-0.640453	0.251007	-2.55153	0.010725	0.0347
RAE1	268.77	-0.639851	0.24541	-2.60727	0.00912669	0.0302722
UBE2J2	202.671	-0.639258	0.264965	-2.41261	0.0158387	0.0477173
MPC1	232.066	-0.637727	0.233735	-2.72842	0.00636377	0.0224375
TUBGCP4	658.379	-0.637175	0.16573	-3.84466	0.000120721	0.000778274
UBL4A	232.277	-0.636823	0.237148	-2.68534	0.00724551	0.0250254
IRAK1	332.463	-0.636534	0.205394	-3.09909	0.00194118	0.00833616
SSB	748.424	-0.635622	0.215774	-2.94578	0.0032214	0.0128012
KIAA0368	1419.06	-0.635042	0.16857	-3.76723	0.000165071	0.00101618
NDUFS8	1081.36	-0.635023	0.155336	-4.08806	4.34998e-05	0.000321795
UGGT1	213.359	-0.634339	0.224766	-2.82222	0.00476924	0.0177614
CEP55	419.362	-0.634115	0.178692	-3.54864	0.000387225	0.00212908
TPRKB	184.077	-0.633498	0.231205	-2.73998	0.00614432	0.0218416
DPAGT1	482.302	-0.63348	0.179517	-3.5288	0.000417442	0.00226656
PCGF6	134.266	-0.632522	0.255243	-2.47812	0.0132076	0.0411598
CCNG1	424.632	-0.631413	0.183757	-3.43613	0.000590082	0.00305028
C10orf32	431.741	-0.631336	0.215572	-2.92866	0.00340427	0.0133892
SYNCRIP	2281.65	-0.629909	0.164826	-3.82167	0.000132551	0.000844931
SNRPA	998.524	-0.628931	0.257654	-2.44099	0.0146469	0.0448626
UBE2N	441.866	-0.628359	0.221369	-2.83852	0.00453236	0.0170202
C6orf47	184.419	-0.628097	0.235509	-2.66698	0.00765358	0.0261578
C1orf159	137.23	-0.628079	0.259544	-2.41993	0.0155235	0.0469956
CCZ1	937.1	-0.625552	0.152177	-4.11069	3.94483e-05	0.000295341
COX10	345.378	-0.624653	0.215847	-2.89396	0.00380417	0.0146752
MTA3	345.382	-0.624619	0.194426	-3.21263	0.00131527	0.00600412
CUL3	592.824	-0.624174	0.170463	-3.66163	0.000250612	0.00146372
S100A4	449.277	-0.624054	0.250674	-2.48951	0.0127921	0.0400756
METTL2A	161.497	-0.623963	0.252656	-2.46962	0.0135258	0.0419808
SMC3	410.135	-0.623923	0.200111	-3.11788	0.00182158	0.00789534
CSDA	1089.67	-0.622601	0.185519	-3.356	0.000790788	0.00388894
RFXANK	581.049	-0.622255	0.187239	-3.32332	0.000889518	0.00430787
TMBIM4	331.698	-0.621365	0.225349	-2.75734	0.0058273	0.020925
SLC3A2	4755.29	-0.620259	0.191921	-3.23185	0.0012299	0.00566997
FAM169A	152.881	-0.619541	0.246638	-2.51195	0.0120067	0.0380816
IFI35	786.374	-0.61947	0.222808	-2.78029	0.0054311	0.0197994
RPL26L1	326.62	-0.618761	0.2207	-2.80363	0.00505307	0.0186512
SSBP1	1021.15	-0.618442	0.189705	-3.26002	0.00111405	0.00520954
TMEM30B	919.26	-0.618361	0.155324	-3.9811	6.85967e-05	0.000476886
PSMD13	315.228	-0.618354	0.206674	-2.99193	0.00277222	0.0112493
SRPK1	459.157	-0.617977	0.207142	-2.98335	0.00285114	0.0115194
IDE	379.714	-0.616413	0.205271	-3.00293	0.00267396	0.0109219
MEIS2	1357.99	-0.616378	0.174202	-3.5383	0.000402714	0.00219923
GPN3	285.379	-0.616053	0.230283	-2.6752	0.00746841	0.0256594
FAM83D	453.599	-0.615882	0.197523	-3.11803	0.00182062	0.00789378
COL12A1	204.027	-0.615689	0.255015	-2.41433	0.0157643	0.047581
IPO8	346.29	-0.615404	0.194099	-3.17056	0.00152143	0.00679539
DDX5	3543.8	-0.614065	0.136559	-4.49671	6.90125e-06	6.44281e-05
GDF15	2522.26	-0.614047	0.232351	-2.64276	0.00822344	0.0278489
UROD	361.491	-0.613379	0.194855	-3.14787	0.00164467	0.00727111
CALR	10546.5	-0.613366	0.171787	-3.57051	0.000356289	0.00198663
ETF1	707.967	-0.613032	0.184255	-3.32709	0.000877576	0.00426111
CCT3	1751.55	-0.612729	0.220705	-2.77623	0.00549932	0.0199946
WBP11	1533.72	-0.612092	0.155511	-3.93601	8.28476e-05	0.00056276
EXOSC3	240.45	-0.611892	0.243627	-2.5116	0.0120186	0.0381101
UBAC1	249.394	-0.611625	0.22113	-2.76591	0.00567642	0.0204904
ARL2BP	198.643	-0.61117	0.233144	-2.62143	0.0087562	0.0292712
MED12	372.577	-0.610893	0.254594	-2.39948	0.0164184	0.0490985
PMS2	230.698	-0.610766	0.239315	-2.55214	0.0107063	0.0346479
UBE2J1	525.041	-0.610339	0.184429	-3.30934	0.000935175	0.00448898
TAX1BP3	225.023	-0.610322	0.225697	-2.70417	0.00684747	0.0238783
VAV2	465.621	-0.609986	0.224374	-2.71861	0.00655574	0.0230029
ANP32E	663.176	-0.609715	0.184968	-3.29632	0.000979596	0.00467468
POLR1E	454.754	-0.609547	0.188379	-3.23574	0.00121326	0.00560318
ACTR5	169.187	-0.60954	0.233995	-2.60492	0.0091895	0.0304496
LCLAT1	328.722	-0.608559	0.218328	-2.78736	0.00531388	0.0194728
EIF5A	6471.64	-0.608524	0.205616	-2.95952	0.0030812	0.0123154
SLC35A4	562.084	-0.607956	0.17074	-3.56071	0.000369858	0.00204394
KRT23	1858.09	-0.607578	0.234305	-2.59311	0.00951133	0.0313645
NPAT	214.253	-0.607521	0.236232	-2.57171	0.0101197	0.0330284
PILRB	594.293	-0.607175	0.250815	-2.42081	0.0154859	0.0469113
MSX2	1195.77	-0.607	0.218859	-2.77347	0.00554617	0.0200981
ATG3	314.838	-0.606896	0.211275	-2.87254	0.00407183	0.0155323
SLC30A1	796.801	-0.606744	0.200986	-3.01884	0.00253745	0.0104561
TXNRD2	356.175	-0.606213	0.183282	-3.30755	0.000941167	0.00451608
EHD1	1944.45	-0.604881	0.194598	-3.10836	0.00188128	0.00811631
NOSIP	188.854	-0.604624	0.236763	-2.55371	0.0106581	0.0345264
GAS2L1	358.203	-0.604148	0.201061	-3.0048	0.00265758	0.0108721
SNRPE	887.092	-0.603728	0.221292	-2.72819	0.00636824	0.0224472
CBX5	1691.78	-0.603436	0.169465	-3.56083	0.000369677	0.0020438
RPRD1B	550.408	-0.603432	0.191205	-3.15595	0.00159976	0.00709422
AQR	472.879	-0.602843	0.194637	-3.09728	0.00195308	0.00837898
CS	476.661	-0.602566	0.18921	-3.18463	0.00144938	0.00652496
FMN1	217.375	-0.602105	0.226204	-2.66178	0.00777285	0.0264959
BUB3	1319.62	-0.601222	0.155926	-3.85582	0.000115342	0.000747657
CEP85	419.385	-0.600527	0.204734	-2.93321	0.0033548	0.0132305
DLC1	485.696	-0.600503	0.183485	-3.27277	0.001065	0.00503068
SNRNP40	495.133	-0.600376	0.199468	-3.00989	0.00261341	0.0107115
CCDC125	205.563	-0.600305	0.223815	-2.68215	0.00731507	0.0252322
DPY19L1	194.382	-0.599952	0.236656	-2.53513	0.0112407	0.036082
IFITM2	305.648	-0.599748	0.217719	-2.75469	0.00587486	0.0210379
NOTUM	1213.82	-0.599676	0.186041	-3.22335	0.00126701	0.00581843
PSME2	808.067	-0.599465	0.183744	-3.26249	0.00110437	0.00516983
IQGAP3	391.153	-0.597929	0.227642	-2.62662	0.00862364	0.0289104
MYO1C	595.81	-0.597835	0.193852	-3.08398	0.00204251	0.0087082
CASP3	246.984	-0.59755	0.231618	-2.57989	0.00988313	0.0323778
C2CD2	364.824	-0.596839	0.196638	-3.03521	0.00240364	0.00998355
TTF2	517.099	-0.595422	0.179134	-3.32389	0.000887704	0.00430228
NAGA	233.781	-0.595207	0.234366	-2.53964	0.0110966	0.0357163
PHTF1	312.418	-0.595158	0.214072	-2.78017	0.00543301	0.0197994
YBX1	5650	-0.594758	0.191965	-3.09826	0.00194659	0.00835664
WDR18	633.274	-0.593969	0.172435	-3.4446	0.000571909	0.00297877
EXTL2	282.78	-0.592834	0.226696	-2.6151	0.00892008	0.029712
TCEB3	595.646	-0.592706	0.180651	-3.28095	0.00103459	0.00490124
PPP2R4	566.457	-0.592616	0.224373	-2.64121	0.00826116	0.0279283
SUCLA2	333.253	-0.592396	0.210519	-2.81398	0.00489318	0.0181608
PLXNA1	1070.57	-0.5917	0.158077	-3.74312	0.00018175	0.00110662
ILF2	1452.47	-0.590569	0.16935	-3.48728	0.000487957	0.00259541
B4GALT3	335.441	-0.589477	0.199019	-2.96191	0.00305737	0.0122351
KIAA0317	568.072	-0.589347	0.175946	-3.34959	0.000809304	0.00396951
MAN2A2	775.948	-0.589232	0.166043	-3.54867	0.000387179	0.00212908
SIRT1	175.395	-0.588808	0.241674	-2.43638	0.0148352	0.0453542
NAA25	420.72	-0.587848	0.213864	-2.7487	0.00598318	0.0213671
HNRNPL	3588.85	-0.587845	0.156464	-3.75706	0.000171924	0.00105368
RBMX	1226.12	-0.587753	0.1667	-3.52581	0.00042219	0.00228948
BRMS1	577.913	-0.58769	0.186836	-3.14548	0.00165814	0.00732072
DOCK9	694.783	-0.587675	0.187824	-3.12886	0.00175488	0.00766078
C17orf85	676.53	-0.587661	0.174512	-3.36745	0.000758669	0.00375966
PPID	319.273	-0.587468	0.219411	-2.67748	0.00741789	0.0255127
KLF10	1410.51	-0.586057	0.226281	-2.58996	0.00959876	0.0315926
SURF6	411.502	-0.585118	0.187133	-3.12675	0.0017675	0.00769931
HIST1H4H	4486.92	-0.584896	0.153144	-3.81924	0.000133862	0.000851205
EMC1	225.587	-0.58412	0.222554	-2.62462	0.00867455	0.029043
IKBKAP	482.681	-0.583652	0.19878	-2.93617	0.00332297	0.0131288
NDUFS3	1049.86	-0.583118	0.17578	-3.31732	0.000908848	0.0043852
NDUFB7	410.193	-0.583085	0.226162	-2.57817	0.00993237	0.0324935
ZDHHC12	396.136	-0.582833	0.208586	-2.79421	0.00520262	0.0191404
NEDD4	368.697	-0.582408	0.219029	-2.65905	0.00783611	0.0266976
RANBP9	224.064	-0.582142	0.210841	-2.76105	0.00576162	0.0207265
EIF2AK4	277.462	-0.580977	0.209357	-2.77506	0.00551921	0.0200428
CDK2	956.696	-0.579418	0.160143	-3.61812	0.000296751	0.00169524
QSOX2	203.669	-0.578415	0.224621	-2.57507	0.0100218	0.0327335
SKIV2L2	448.25	-0.578372	0.239994	-2.40994	0.0159551	0.0479792
REXO1	341.25	-0.578274	0.207054	-2.79286	0.00522442	0.0192043
ERBB2	528.525	-0.577934	0.197472	-2.92667	0.00342617	0.013455
TSR1	534.495	-0.576812	0.203987	-2.82768	0.00468862	0.0175162
SMURF2	255.648	-0.576633	0.230464	-2.50205	0.0123477	0.0389546
APBB2	555.149	-0.576353	0.186812	-3.0852	0.00203414	0.00868388
CASP2	428.934	-0.576299	0.192326	-2.99647	0.00273129	0.0111109
HSPA8	5637.09	-0.5759	0.204967	-2.80972	0.00495852	0.0183667
ERCC3	412.551	-0.575455	0.184767	-3.11449	0.00184264	0.00798398
ZNF24	244.078	-0.574826	0.214175	-2.68391	0.0072766	0.0251261
MTG1	522.716	-0.574308	0.218482	-2.62863	0.00857294	0.02879
MGAT2	188.167	-0.574241	0.229014	-2.50745	0.0121606	0.0384666
SNHG16	640.509	-0.573383	0.201395	-2.84705	0.00441259	0.0166616
ISG15	2202.26	-0.572869	0.229758	-2.49336	0.0126541	0.0397196
HIST1H2AM	2050.19	-0.572668	0.150595	-3.8027	0.000143128	0.000901777
CRABP2	2993.01	-0.572292	0.225293	-2.54021	0.0110786	0.0356758
MASTL	498.109	-0.572281	0.188019	-3.04373	0.00233664	0.00976745
MAPKAPK5	261.855	-0.571902	0.202885	-2.81885	0.00481961	0.0179416
MLEC	543.784	-0.570631	0.200415	-2.84725	0.00440991	0.0166563
PNRC2	754.263	-0.570238	0.154466	-3.69167	0.000222784	0.00131651
MDC1	359.693	-0.570215	0.214134	-2.66289	0.00774728	0.0264226
MED25	830.237	-0.570196	0.176797	-3.22515	0.00125906	0.00579212
ZNHIT2	250.692	-0.569728	0.210258	-2.70966	0.00673514	0.0235656
NUPR1	607.588	-0.568155	0.214439	-2.64949	0.00806122	0.0273788
C2CD3	721.737	-0.568078	0.166584	-3.41016	0.000649256	0.00330895
NDUFA2	545.84	-0.568065	0.179932	-3.15712	0.00159338	0.00707315
DHRS1	234.367	-0.567651	0.231275	-2.45444	0.0141103	0.0434127
EIF4G1	5386.89	-0.566201	0.169143	-3.34747	0.000815519	0.00399589
FAM100B	3208.56	-0.565761	0.161912	-3.49426	0.000475379	0.00254303
STOML2	1325.11	-0.564657	0.19421	-2.90746	0.00364382	0.0141605
OBSL1	378.333	-0.5644	0.223086	-2.52996	0.0114074	0.0365543
NDUFS1	305.411	-0.56413	0.204302	-2.76125	0.005758	0.0207218
DNTTIP2	2133.88	-0.562246	0.165962	-3.3878	0.00070455	0.00354094
RABL6	1695.88	-0.561956	0.157696	-3.56354	0.000365894	0.00202891
HIST1H2BH	894.807	-0.561469	0.17576	-3.19452	0.00140065	0.006334
POLR2B	669.725	-0.561111	0.186542	-3.00795	0.00263014	0.0107767
PNKP	537.994	-0.560649	0.182142	-3.07808	0.00208339	0.00885193
RFX5	346.827	-0.560373	0.210056	-2.66773	0.00763651	0.0261131
TRUB2	383.679	-0.560175	0.202498	-2.76633	0.00566911	0.0204697
DIP2A	418.197	-0.558539	0.187789	-2.97429	0.00293665	0.0118209
CDK4	1004.25	-0.558013	0.177987	-3.13514	0.00171775	0.00753383
CLCC1	421.662	-0.557981	0.182975	-3.0495	0.00229223	0.00959412
WDR61	280.102	-0.557543	0.195377	-2.85368	0.00432164	0.016356
TXN	2108.34	-0.556808	0.19562	-2.84637	0.00442205	0.0166876
ATP5G3	1722.32	-0.555064	0.173068	-3.20719	0.00134037	0.00609949
SNRPD3	1132.62	-0.554796	0.172292	-3.2201	0.00128148	0.00587246
SET	4203.3	-0.554657	0.156651	-3.54071	0.000399046	0.00218304
ALG10B	224.13	-0.554514	0.22514	-2.46297	0.013779	0.0426248
EI24	1290.76	-0.554337	0.158902	-3.48855	0.000485643	0.00258626
NDUFV1	1285.83	-0.553541	0.161611	-3.42514	0.00061448	0.00315161
FCF1	409.533	-0.553271	0.227813	-2.42862	0.0151566	0.0461527
ICMT	481.53	-0.552587	0.197756	-2.7943	0.0052013	0.0191404
MRPS9	273.024	-0.552078	0.210691	-2.62032	0.00878466	0.0293246
ARL6IP1	2078.77	-0.551006	0.168924	-3.26186	0.00110683	0.00517952
DDX54	1028.09	-0.550962	0.168528	-3.26927	0.00107827	0.00508166
DAP3	610.889	-0.550894	0.207596	-2.65368	0.00796183	0.0270694
ERGIC2	325.092	-0.550851	0.195996	-2.81052	0.0049461	0.0183359
POMGNT1	257.643	-0.550788	0.221455	-2.48714	0.0128775	0.0402959
MED24	479.857	-0.550577	0.206294	-2.66889	0.00761018	0.0260438
FAM49B	820.157	-0.550518	0.229177	-2.40215	0.016299	0.0488558
ECHS1	1333.1	-0.550497	0.190866	-2.8842	0.00392404	0.0150699
SRRD	228.033	-0.550428	0.221688	-2.48289	0.013032	0.0406927
GSTP1	13256.7	-0.55029	0.14241	-3.86413	0.000111484	0.000725899
E2F4	599.834	-0.549263	0.193514	-2.83837	0.00453446	0.0170208
CTDSPL	226.521	-0.548653	0.207973	-2.6381	0.00833726	0.0281331
PAK6	198.667	-0.548596	0.228398	-2.40194	0.0163086	0.0488733
YTHDF3	223.776	-0.548532	0.213717	-2.56663	0.0102693	0.033458
HSBP1	540.913	-0.547886	0.195489	-2.80264	0.0050686	0.0186842
PSMA1	578.27	-0.547479	0.204021	-2.68345	0.00728673	0.0251544
MOB4	618.496	-0.547202	0.177413	-3.08433	0.00204008	0.00870069
PRMT1	2490.33	-0.546715	0.180974	-3.02096	0.00251978	0.0103997
TMEM106C	1221.76	-0.546697	0.172414	-3.17084	0.00151997	0.00679119
NEMF	256.527	-0.545141	0.211232	-2.58077	0.00985801	0.0323198
RTF1	1484	-0.544278	0.177716	-3.06263	0.00219402	0.00923941
YWHAH	594.76	-0.544054	0.199911	-2.72148	0.00649902	0.0228341
TMEM33	790.259	-0.543311	0.171425	-3.16938	0.00152764	0.00681844
LSM7	612.934	-0.541903	0.200546	-2.70213	0.00688961	0.0239931
SCRIB	1175.79	-0.541383	0.175886	-3.07804	0.00208368	0.00885193
MTIF2	238.659	-0.541012	0.21535	-2.51224	0.0119967	0.0380685
DENR	536.225	-0.540995	0.20805	-2.60031	0.00931391	0.0307972
NACC1	928.261	-0.540007	0.164991	-3.27294	0.00106435	0.00502946
TMEM19	245.508	-0.538301	0.222091	-2.42378	0.0153598	0.0466734
RRP1B	444.115	-0.538263	0.189126	-2.84606	0.00442639	0.0166895
NEK2	304.752	-0.537193	0.215515	-2.4926	0.0126812	0.039776
SNF8	510.569	-0.53678	0.213503	-2.51416	0.0119316	0.0378803
METTL3	326.795	-0.536753	0.216149	-2.48325	0.0130189	0.040678
ETFB	326.206	-0.536418	0.221351	-2.42338	0.015377	0.0467
AURKAIP1	585.27	-0.536245	0.20256	-2.64734	0.00811288	0.027547
TCP1	2094.81	-0.535916	0.160488	-3.33929	0.000839921	0.00410271
ANXA7	1075.67	-0.535901	0.171642	-3.12221	0.00179499	0.00780084
GSTK1	419.268	-0.535525	0.193704	-2.76466	0.00569828	0.0205493
MAPK12	480.297	-0.535062	0.195007	-2.74382	0.00607295	0.0216344
PCSK7	913.158	-0.53482	0.166199	-3.21795	0.00129111	0.00590831
MRPL9	681.284	-0.53471	0.183774	-2.90961	0.00361875	0.0140841
SRXN1	436.625	-0.53428	0.21727	-2.45907	0.0139299	0.0429794
DCXR	881.983	-0.53394	0.182572	-2.92454	0.00344961	0.0135308
MRPL38	452.215	-0.533745	0.20556	-2.59654	0.00941684	0.031108
ANKS6	328.709	-0.53262	0.208339	-2.55651	0.0105729	0.0343013
WHSC1	1833.72	-0.531736	0.162427	-3.27368	0.00106156	0.00501806
TRIM14	788.484	-0.531701	0.186237	-2.85497	0.0043041	0.0163038
NUCKS1	1957.11	-0.530561	0.163124	-3.25251	0.00114391	0.00533005
COPS8	583.13	-0.530552	0.169087	-3.13775	0.00170248	0.00747853
HIST1H3G	1460.46	-0.530301	0.201898	-2.62658	0.00862478	0.0289104
MARS	3526.18	-0.530169	0.169717	-3.12385	0.00178503	0.00776271
ARMC8	380.115	-0.529869	0.196254	-2.69991	0.00693572	0.0240958
EFTUD2	593.152	-0.529231	0.198036	-2.67239	0.00753125	0.025844
MLX	825.081	-0.528894	0.170139	-3.10859	0.00187982	0.00811541
POFUT1	273.104	-0.528478	0.212212	-2.49033	0.0127624	0.0400018
HTATSF1	405.839	-0.527982	0.220046	-2.39941	0.0164214	0.0490985
G3BP1	2290.83	-0.525733	0.159654	-3.29295	0.000991414	0.00471899
G6PD	1830.74	-0.525693	0.172331	-3.05048	0.00228476	0.00957515
NRBP1	748.359	-0.525621	0.195708	-2.68575	0.00723675	0.0250018
FRG1	222.247	-0.525582	0.218568	-2.40466	0.0161876	0.0485887
COPS7B	613.386	-0.525346	0.183729	-2.85935	0.00424513	0.0160992
MCCC2	410.45	-0.525337	0.214709	-2.44674	0.0144155	0.0442369
ATP5SL	391.842	-0.524888	0.185667	-2.82704	0.0046981	0.0175416
ARL17A	700.107	-0.524653	0.189343	-2.77091	0.00559002	0.0202289
KDM4A	347.794	-0.521908	0.209084	-2.49616	0.0125545	0.0394926
[truncated: 2,375 more rows]
