# Supplementary material for: Shedding Light on the African Enigma: In Vitro Testing of Homo sapiens-Helicobacter pylori Coevolution
Source: Microorganisms. 2021 Jan 25;9(2):240. doi: 10.3390/microorganisms9020240 (PMC7912213; doi:10.3390/microorganisms9020240)
Supplement: Supplementary file 1 [file microorganisms-09-00240-s001.zip › microorganisms-1056872-sl-prood done/SupplementaryTable_S5.xlsx]

## Sheet: SupplementaryTableS5
Supplementary Table S5. Differentially expressed genes (adjusted p <0.05) in the HsEAS cell line infected by the HpEUR strain compared to the uninfected set. The Table displays fold changes and adjusted p-values of the differentially expressed genes. Genes with a fold change values > 0 are upregulated in the infected setting.
	baseMean	log2FoldChange	lfcSE	stat	pvalue	padj			Log2FoldChange	> 0	Enriched HpEUR
LOC100506804	2.98398	-5.93734	2.05895	-2.88367	0.00393076	0.0136869				< 0	Enriched Uninfected
LGR6	7.45672	-5.69665	1.58585	-3.59217	0.000327937	0.00158971
LOC100507391	2.90961	-5.62661	1.91502	-2.93815	0.00330174	0.0117935
STOX2	6.261	-5.40669	1.65833	-3.26032	0.00111288	0.0046288
IL2RB	6.76179	-5.18827	1.72361	-3.01012	0.00261141	0.00968087
SLC25A21	2.88199	-5.12847	2.11085	-2.42958	0.0151165	0.042649
APOL2	2.88985	-5.07309	2.03974	-2.48712	0.012878	0.0373273
METTL25	5.26528	-4.99794	1.66378	-3.00396	0.00266491	0.00984991
LOC284751	4.01005	-4.98192	1.84718	-2.69704	0.00699592	0.0222988
MIS12	3.76053	-4.96853	1.81121	-2.74322	0.00608406	0.0198445
SETMAR	13.8788	-4.94872	1.11759	-4.42803	9.5097e-06	6.85789e-05
SYT12	2.21323	-4.90618	2.07193	-2.36793	0.0178881	0.0490751
PHF15	10.0284	-4.81341	1.38689	-3.47066	0.000519185	0.00238044
FAM225A	6.10132	-4.8065	1.68595	-2.8509	0.00435951	0.0149172
LY9	3.36225	-4.69578	1.96352	-2.39151	0.0167794	0.0464329
LOC149086	7.80324	-4.68423	1.62968	-2.87433	0.00404892	0.0140274
GJA5	37.5957	-4.58572	0.658496	-6.96393	3.3091e-12	8.20333e-11
C1orf229	3.99096	-4.41998	1.7895	-2.46995	0.013513	0.0388527
SLC6A4	6.62762	-4.4179	1.61445	-2.73647	0.00621023	0.0202015
IL28A	39.8137	-4.24043	0.972436	-4.36063	1.2969e-05	9.05714e-05
CDC25A	35.1819	-4.09594	0.692733	-5.91273	3.36478e-09	4.91244e-08
EXO1	31.565	-4.06674	0.65309	-6.22693	4.75656e-10	8.09028e-09
C2orf54	127.464	-4.05101	0.426035	-9.50863	1.93184e-21	1.42385e-19
GALNTL1	4.70808	-3.98813	1.57471	-2.53262	0.0113214	0.0335277
TNS4	112.872	-3.89951	0.408611	-9.54334	1.38304e-21	1.03607e-19
LRCH1	10.3173	-3.87181	1.35731	-2.85256	0.00433691	0.0148674
TOE1	65.5587	-3.81272	0.474674	-8.03229	9.56687e-16	3.79053e-14
CSF2RB	6.77892	-3.79203	1.42581	-2.65955	0.00782447	0.0245179
GPATCH4	72.4933	-3.72659	0.459837	-8.10416	5.31112e-16	2.18649e-14
ABCA1	30.3955	-3.70707	1.51123	-2.45301	0.0141665	0.0404348
SLC4A8	4.74054	-3.70505	1.55966	-2.37555	0.0175229	0.0481986
FDXACB1	15.8105	-3.6459	0.916849	-3.97655	6.99231e-05	0.000405523
PRMT6	89.0805	-3.61382	0.393418	-9.18569	4.0888e-20	2.64403e-18
POLE2	37.4467	-3.56097	0.564837	-6.30442	2.89277e-10	5.10386e-09
PSTK	7.22394	-3.49456	1.23425	-2.83133	0.00463549	0.0156947
CCL2	47.611	-3.48539	1.43198	-2.43397	0.0149341	0.0422127
NLRP10	13.9185	-3.48433	0.976801	-3.56709	0.000360973	0.00172665
UTP20	64.6504	-3.46219	0.450657	-7.68255	1.55958e-14	5.30731e-13
LOC439949	7.25373	-3.4568	1.22568	-2.8203	0.00479784	0.0161606
CHAC2	28.4451	-3.42704	0.774841	-4.42289	9.73889e-06	7.0121e-05
SLC16A10	8.4851	-3.41616	1.1282	-3.02798	0.00246197	0.00920652
URB2	71.0584	-3.33369	0.450791	-7.39518	1.41212e-13	4.2176e-12
TMEM140	5.28547	-3.31107	1.39231	-2.37812	0.0174013	0.0479121
LFNG	19.0138	-3.26083	0.821952	-3.96718	7.27282e-05	0.000420644
RCBTB2	6.22668	-3.25215	1.36971	-2.37433	0.0175808	0.0482995
KIF2A	7.2996	-3.23912	1.20887	-2.67946	0.00737421	0.0233007
ALKBH8	88.5002	-3.22295	0.387216	-8.3234	8.54776e-17	3.87641e-15
TTC32	21.2044	-3.21109	0.851857	-3.76952	0.000163562	0.000865405
DPF1	12.5132	-3.17801	0.911829	-3.48531	0.000491558	0.00227201
CDC45	326.117	-3.16454	0.259569	-12.1915	3.44937e-34	7.627e-32
FAM86A	35.8365	-3.13497	0.583576	-5.372	7.78703e-08	8.62297e-07
GJB6	9.41182	-3.11862	1.14955	-2.7129	0.00666978	0.0214447
SNAPC5	14.2573	-3.10373	0.882163	-3.51832	0.000434291	0.00203751
ZBED3	39.6342	-3.08972	0.524954	-5.88569	3.96385e-09	5.70204e-08
PDF	108.338	-3.04755	0.384375	-7.92858	2.21664e-15	8.44109e-14
FAM111B	220.778	-3.02216	0.283089	-10.6757	1.32278e-26	1.57687e-24
DOK7	30.6812	-3.01176	0.632093	-4.76474	1.89099e-06	1.60518e-05
DSCC1	88.6142	-2.99467	0.400124	-7.48435	7.19046e-14	2.24542e-12
ATP6V1B1	22.1856	-2.99337	0.795531	-3.76273	0.000168068	0.00088617
GYLTL1B	183.625	-2.99273	0.263674	-11.3501	7.40957e-30	1.19503e-27
DTL	173.339	-2.98829	0.315425	-9.47387	2.69668e-21	1.95602e-19
CTPS1	333.026	-2.98766	0.264765	-11.2842	1.5709e-29	2.39283e-27
ZNF587B	24.893	-2.96527	0.639129	-4.63955	3.49176e-06	2.79443e-05
CENPM	67.3512	-2.94986	0.415301	-7.10294	1.22133e-12	3.21367e-11
AEN	332.78	-2.93845	0.301334	-9.7515	1.81762e-22	1.51938e-20
RRP15	80.3282	-2.9062	0.507342	-5.72829	1.01446e-08	1.35153e-07
LTV1	93.6705	-2.90029	0.416599	-6.96182	3.3591e-12	8.31226e-11
ZBTB7C	68.1703	-2.89909	0.400114	-7.24566	4.30331e-13	1.20151e-11
CECR7	7.53787	-2.89738	1.1867	-2.44155	0.0146246	0.0414746
APCDD1	73.2394	-2.87593	0.488698	-5.88488	3.98354e-09	5.72436e-08
FZD2	115.043	-2.84277	0.730829	-3.88979	0.000100332	0.00055867
POLR3B	51.4446	-2.83282	0.444949	-6.36662	1.93243e-10	3.53223e-09
CCNE2	37.085	-2.83071	0.576928	-4.90652	9.27079e-07	8.34493e-06
GINS2	167.564	-2.8156	0.284756	-9.88775	4.70494e-23	4.10828e-21
BEND3	47.0662	-2.8022	0.475944	-5.88767	3.91675e-09	5.64614e-08
GRHL3	253.376	-2.79625	0.285079	-9.80868	1.03307e-22	8.79647e-21
MAT2A	1046.71	-2.78328	0.234148	-11.8869	1.38524e-32	2.63754e-30
LOC100506810	11.0996	-2.75036	0.98741	-2.78542	0.00534578	0.0177705
POP1	91.5302	-2.74615	0.402658	-6.82006	9.10057e-12	2.08628e-10
PPIL1	82.1867	-2.72977	0.376459	-7.25116	4.13206e-13	1.15841e-11
STK36	58.723	-2.72682	0.494349	-5.51597	3.46855e-08	4.16743e-07
E2F1	605.913	-2.70989	0.220178	-12.3077	8.22915e-35	1.88022e-32
TAF9B	54.8805	-2.70131	0.453585	-5.95546	2.59339e-09	3.87286e-08
CXXC1	24.776	-2.69128	0.68988	-3.90108	9.57662e-05	0.000536298
ZWINT	1050.91	-2.69069	0.184511	-14.5828	3.61476e-48	1.30407e-45
SPC25	59.8224	-2.6887	0.467881	-5.74656	9.10779e-09	1.22772e-07
DHFR	236.32	-2.68328	0.256555	-10.4589	1.33417e-25	1.46321e-23
SHROOM1	136.973	-2.68031	0.318601	-8.41276	4.00489e-17	1.92443e-15
SPTLC3	18.493	-2.66811	0.754166	-3.53782	0.000403444	0.00190389
ID1	1143.37	-2.6596	0.259516	-10.2483	1.20434e-24	1.23211e-22
GABRR1	10.1558	-2.6588	0.978542	-2.71711	0.00658548	0.0212424
MIR205HG	153.263	-2.64707	0.337594	-7.84099	4.47026e-15	1.6542e-13
MTHFD2L	8.99051	-2.64547	1.06375	-2.48692	0.0128853	0.0373376
CLSPN	157.857	-2.64096	0.298602	-8.8444	9.20192e-19	5.19132e-17
DCLRE1A	53.8558	-2.64028	0.433067	-6.0967	1.08282e-09	1.72208e-08
UNG	353.323	-2.63627	0.244598	-10.7779	4.37595e-27	5.40449e-25
UHRF1	408.169	-2.63564	0.2631	-10.0176	1.27531e-23	1.20574e-21
MCM3	898.834	-2.62901	0.198483	-13.2455	4.79066e-40	1.28775e-37
LOXL4	87.73	-2.61391	0.395558	-6.60814	3.89171e-11	8.08355e-10
FAM86JP	9.62503	-2.61311	0.973377	-2.68458	0.00726215	0.023003
FJX1	229.772	-2.61282	0.275318	-9.49017	2.30662e-21	1.69099e-19
TYMS	553.661	-2.60072	0.192313	-13.5234	1.13842e-41	3.46813e-39
ELAC1	28.8052	-2.59201	0.598241	-4.33272	1.47277e-05	0.000101561
HIST1H4A	628.751	-2.59195	0.173862	-14.9081	2.91794e-50	1.21218e-47
CPVL	21.314	-2.57983	0.712608	-3.62027	0.000294297	0.0014497
BIN1	10.287	-2.56342	1.02724	-2.49544	0.01258	0.0366224
RFC3	269.474	-2.56159	0.254166	-10.0784	6.88138e-24	6.69056e-22
ATP6V1E2	10.2281	-2.56009	1.01662	-2.51825	0.0117941	0.0347262
GINS4	104.093	-2.55772	0.343321	-7.44993	9.33865e-14	2.87048e-12
E2F2	49.9867	-2.55356	0.452728	-5.64038	1.69672e-08	2.15573e-07
ILDR1	13.6551	-2.52909	0.842152	-3.00313	0.00267218	0.00987409
FERMT1	298.6	-2.52646	0.260552	-9.69657	3.1182e-22	2.51455e-20
MCM8	195.428	-2.52343	0.261596	-9.64628	5.09719e-22	4.06264e-20
CD3EAP	168.938	-2.51831	0.331895	-7.58765	3.25747e-14	1.05322e-12
STMN1	10.4573	-2.50516	0.977692	-2.56232	0.0103974	0.0312584
C17orf97	11.6921	-2.50368	0.926154	-2.70331	0.0068653	0.0219539
SPEF1	9.53412	-2.49741	1.02123	-2.4455	0.0144652	0.0411077
LOC728643	138.847	-2.47922	0.420766	-5.89216	3.81169e-09	5.50627e-08
FAM86C1	37.8168	-2.47848	0.501614	-4.94101	7.77183e-07	7.15541e-06
ANKRD1	186.316	-2.47824	0.781689	-3.17037	0.00152245	0.0060938
PFAS	173.63	-2.47029	0.279721	-8.83125	1.0351e-18	5.79193e-17
KRT13	372.867	-2.46486	0.549937	-4.48209	7.39172e-06	5.47155e-05
ADCK1	38.6526	-2.46419	0.533804	-4.61629	3.90664e-06	3.08681e-05
IL29	28.8489	-2.46378	0.861624	-2.85946	0.00424357	0.0146096
LOC113230	17.7698	-2.46134	0.699959	-3.51641	0.00043743	0.00204876
MCM7	792.15	-2.45951	0.203355	-12.0946	1.12751e-33	2.378e-31
CPNE7	32.2725	-2.45733	0.565041	-4.34895	1.36793e-05	9.47122e-05
DNMT3B	30.1576	-2.44427	0.589493	-4.14639	3.37757e-05	0.000213476
KCNK5	63.3897	-2.44002	0.492746	-4.95188	7.34994e-07	6.82195e-06
FOSL1	636.247	-2.43714	0.673338	-3.61949	0.000295188	0.00145305
RAD51	231.407	-2.43362	0.253162	-9.6129	7.05332e-22	5.43224e-20
EXOSC2	280.055	-2.43024	0.241572	-10.0601	8.29404e-24	8.00725e-22
SRSF2	677.968	-2.42685	0.249578	-9.7238	2.38695e-22	1.97125e-20
S100A2	13.4921	-2.4265	0.908578	-2.67066	0.0075702	0.0238246
HPSE	12.1834	-2.41432	0.859512	-2.80894	0.00497051	0.0166685
LYAR	385.175	-2.40543	0.258421	-9.30818	1.30036e-20	8.82508e-19
ANKRD65	35.1286	-2.3949	0.505039	-4.74201	2.1161e-06	1.77755e-05
BRIP1	37.6301	-2.38457	0.486218	-4.90433	9.37462e-07	8.43285e-06
MCM5	831.501	-2.38354	0.215432	-11.064	1.87559e-28	2.73537e-26
GTF3C6	67.553	-2.38347	0.404213	-5.89656	3.71151e-09	5.37854e-08
SFXN2	157.131	-2.38268	0.270577	-8.80592	1.29783e-18	7.18151e-17
FANCA	41.5921	-2.38267	0.465488	-5.11864	3.0775e-07	3.05943e-06
RRS1	249.459	-2.38158	0.294625	-8.08345	6.29584e-16	2.55354e-14
GNB3	15.8333	-2.36924	0.798653	-2.96655	0.00301162	0.0109426
FGFR1OP2	31.2211	-2.36557	0.644034	-3.67304	0.000239679	0.001208
NIP7	358.072	-2.36157	0.282216	-8.36794	5.86348e-17	2.71562e-15
ING3	24.2076	-2.35905	0.649948	-3.62961	0.000283855	0.00140584
QTRTD1	100.633	-2.35854	0.375173	-6.28653	3.24635e-10	5.69107e-09
IQGAP2	108.377	-2.35593	0.356173	-6.61455	3.7268e-11	7.76454e-10
CKLF	26.7671	-2.35517	0.624676	-3.77023	0.000163097	0.000863614
RRP9	72.1601	-2.35194	0.387451	-6.0703	1.27669e-09	2.00919e-08
EPHA2	4335.19	-2.35148	0.193428	-12.1569	5.2724e-34	1.14729e-31
QTRT1	210.796	-2.34943	0.243859	-9.6344	5.72269e-22	4.48299e-20
SRSF7	550.406	-2.34749	0.210391	-11.1578	6.56156e-29	9.6723e-27
ODC1	440.427	-2.34542	0.463052	-5.06514	4.08095e-07	3.97624e-06
TRAIP	105.869	-2.34292	0.315394	-7.42856	1.09788e-13	3.32247e-12
GNL3L	16.298	-2.34078	0.780889	-2.99758	0.00272134	0.0100224
CLCF1	102.499	-2.33438	0.366647	-6.36683	1.92979e-10	3.5321e-09
CCDC86	749.129	-2.32747	0.276986	-8.40285	4.35778e-17	2.07434e-15
LOXL3	11.0691	-2.31817	0.908934	-2.55042	0.0107592	0.0321838
CARD9	127.971	-2.31453	0.314198	-7.36646	1.75212e-13	5.17669e-12
BRMS1L	54.9301	-2.31105	0.431995	-5.34972	8.80924e-08	9.63814e-07
LOC81691	26.3085	-2.31102	0.597625	-3.867	0.000110182	0.000607092
NOP16	134.886	-2.30873	0.378903	-6.0932	1.10677e-09	1.75408e-08
ALDH1B1	42.5971	-2.30659	0.535915	-4.30403	1.67719e-05	0.000114505
CAD	395.501	-2.30581	0.227319	-10.1435	3.54197e-24	3.51861e-22
CASP8	31.189	-2.30489	0.552552	-4.17134	3.02809e-05	0.00019371
LANCL2	82.7675	-2.30484	0.347221	-6.63796	3.18059e-11	6.70811e-10
PYCRL	84.9078	-2.30012	0.350681	-6.55899	5.41721e-11	1.09535e-09
ZNF326	254.248	-2.297	0.317999	-7.22329	5.07447e-13	1.40537e-11
MLF1IP	145.153	-2.28852	0.292072	-7.83548	4.67059e-15	1.7166e-13
LCMT2	132.301	-2.27898	0.288717	-7.89347	2.93903e-15	1.09785e-13
TIMELESS	437.492	-2.2789	0.206463	-11.0378	2.51127e-28	3.58614e-26
PPAPDC2	18.0586	-2.27057	0.749915	-3.02777	0.00246369	0.00920794
DBR1	76.546	-2.26505	0.413587	-5.4766	4.3358e-08	5.08899e-07
SP110	40.0268	-2.26123	0.483155	-4.68014	2.86684e-06	2.3366e-05
METAP1D	29.7569	-2.25995	0.543962	-4.1546	3.25851e-05	0.000206905
UBTF	329.82	-2.25575	0.245229	-9.19854	3.62852e-20	2.36874e-18
UMPS	312.889	-2.25191	0.231651	-9.72114	2.45031e-22	2.01145e-20
TMEM98	21.8792	-2.25022	0.64984	-3.46274	0.000534712	0.00244183
AGMAT	12.3662	-2.24967	0.849147	-2.64933	0.00806527	0.0251861
UTP15	134.106	-2.24845	0.293606	-7.65805	1.88782e-14	6.34317e-13
CDC7	280.978	-2.22966	0.319708	-6.97404	3.0796e-12	7.66212e-11
C1orf53	11.5324	-2.22928	0.84966	-2.62373	0.0086973	0.0268963
N6AMT2	10.8661	-2.2219	0.908779	-2.44493	0.0144881	0.0411471
IVL	16.4708	-2.22045	0.821962	-2.70141	0.00690471	0.0220491
TIGD7	24.4422	-2.21905	0.680063	-3.26301	0.00110237	0.00459065
KRT5	25.4746	-2.21835	0.6575	-3.37392	0.000741057	0.00325197
CHRNA5	98.0334	-2.21831	0.350309	-6.33245	2.41293e-10	4.33536e-09
C19orf57	17.6973	-2.21346	0.713819	-3.10086	0.00192957	0.00747878
C8orf73	209.333	-2.21316	0.270587	-8.17911	2.85947e-16	1.21741e-14
MRM1	29.0715	-2.21235	0.565003	-3.91565	9.01617e-05	0.000508653
PCNA	1497.96	-2.20624	0.187617	-11.7593	6.32836e-32	1.17237e-29
MCM10	262.194	-2.20047	0.254181	-8.65711	4.83888e-18	2.50325e-16
C1orf74	26.3176	-2.20005	0.558797	-3.93712	8.24648e-05	0.000470654
CNPY4	21.4048	-2.19992	0.691647	-3.1807	0.00146919	0.00590129
KRT6A	99.6765	-2.1996	0.460641	-4.77509	1.79627e-06	1.52856e-05
CPT2	112.67	-2.19765	0.323176	-6.80016	1.04501e-11	2.37186e-10
WDR77	670.552	-2.19576	0.231423	-9.48805	2.35393e-21	1.71649e-19
CIRH1A	466.029	-2.19543	0.244209	-8.98998	2.47283e-19	1.48035e-17
CMPK2	99.2373	-2.19016	0.398594	-5.49471	3.91355e-08	4.62109e-07
SRM	615.506	-2.18997	0.24534	-8.92625	4.40696e-19	2.54916e-17
TUBA1B	11775.8	-2.18751	0.172683	-12.6678	8.92079e-37	2.10854e-34
SELL	11.5813	-2.18691	0.878647	-2.48895	0.012812	0.0371804
SLC40A1	20.1282	-2.17872	0.6871	-3.1709	0.00151968	0.00608628
NDUFAF4	248.023	-2.17404	0.279304	-7.78379	7.03858e-15	2.51937e-13
ARMC6	199.171	-2.17129	0.297164	-7.3067	2.73774e-13	7.83543e-12
PDX1	13.9714	-2.16966	0.749075	-2.89646	0.00377401	0.0132356
HAUS7	65.2858	-2.16957	0.381135	-5.69239	1.25274e-08	1.63731e-07
KIF23	234.056	-2.16643	0.265508	-8.15957	3.36215e-16	1.42699e-14
WDHD1	125.393	-2.15481	0.29659	-7.26526	3.72329e-13	1.05026e-11
IMPA2	94.803	-2.15468	0.341482	-6.30978	2.7944e-10	4.95581e-09
POLE	398.32	-2.14789	0.214854	-9.99698	1.57109e-23	1.45527e-21
MYC	2010.12	-2.14447	0.419001	-5.11807	3.08686e-07	3.0665e-06
MCM4	1115.2	-2.14369	0.181737	-11.7956	4.11432e-32	7.72648e-30
WDR76	308.371	-2.14036	0.247227	-8.65749	4.82246e-18	2.50325e-16
MARK3	21.2627	-2.13695	0.667373	-3.20203	0.00136464	0.00554801
ZNF738	26.1846	-2.13652	0.597738	-3.57434	0.000351106	0.00168829
MYBL2	1154.67	-2.13164	0.181476	-11.7461	7.39434e-32	1.35159e-29
HNRNPAB	1978.39	-2.12828	0.194445	-10.9454	6.98762e-28	9.30032e-26
MTERFD3	32.8021	-2.12049	0.547305	-3.87442	0.000106878	0.000590566
THEM4	53.7401	-2.11964	0.430977	-4.91823	8.73312e-07	7.92338e-06
MRTO4	317.304	-2.11896	0.27847	-7.60929	2.75598e-14	9.01713e-13
SLC35B4	33.1183	-2.11672	0.53494	-3.95693	7.5919e-05	0.000437116
ZNF488	19.9044	-2.11245	0.716864	-2.94679	0.00321093	0.0115172
MCM6	997.204	-2.11189	0.21202	-9.96082	2.26179e-23	2.06713e-21
APOC1	19.2573	-2.11092	0.662423	-3.18667	0.00143922	0.00580132
SELRC1	264.761	-2.11043	0.26345	-8.01071	1.14043e-15	4.49259e-14
THBS1	472.416	-2.10834	0.608022	-3.46753	0.000525259	0.00240346
BPHL	50.267	-2.10802	0.432247	-4.87688	1.07777e-06	9.61298e-06
ASAH2B	11.601	-2.10128	0.837308	-2.50956	0.0120881	0.0354093
KIAA1524	52.2577	-2.09713	0.431875	-4.85588	1.19855e-06	1.05665e-05
CCDC150	30.5038	-2.09501	0.586039	-3.57486	0.000350411	0.00168554
CEBPA-AS1	15.6618	-2.09223	0.740124	-2.82687	0.00470061	0.0158799
MARS2	50.7074	-2.08826	0.436967	-4.77899	1.76179e-06	1.50388e-05
TMPO	197.404	-2.08817	0.286786	-7.2813	3.30631e-13	9.36491e-12
NOL9	484.811	-2.08803	0.247324	-8.4425	3.10618e-17	1.51002e-15
NCOA5	467.429	-2.08782	0.251424	-8.30399	1.00673e-16	4.51023e-15
FARSB	193.385	-2.08767	0.331304	-6.30139	2.9499e-10	5.18464e-09
HELLS	239.499	-2.08239	0.295346	-7.05068	1.78039e-12	4.5965e-11
IL28B	30.0144	-2.08046	0.782854	-2.65753	0.00787149	0.0246427
FKRP	97.3378	-2.0797	0.347931	-5.97732	2.26839e-09	3.43238e-08
MOCOS	44.2367	-2.07961	0.451854	-4.60241	4.17634e-06	3.26789e-05
MNS1	15.0027	-2.05818	0.77501	-2.65569	0.00791467	0.0247666
TIPIN	196.793	-2.05676	0.313433	-6.56203	5.30792e-11	1.07484e-09
AP4S1	44.8608	-2.0518	0.537207	-3.81939	0.000133782	0.000722907
ISOC1	38.5639	-2.05091	0.482099	-4.25413	2.0986e-05	0.000139456
ZNF180	37.0628	-2.04128	0.504816	-4.04361	5.26337e-05	0.000317167
XRCC2	117.453	-2.04034	0.311521	-6.5496	5.76923e-11	1.15968e-09
OASL	17.9567	-2.03757	0.7168	-2.84259	0.00447484	0.0152449
TERF1	21.5901	-2.02994	0.649025	-3.12767	0.00176196	0.00691716
RECQL4	519.328	-2.02893	0.230409	-8.80581	1.29916e-18	7.18151e-17
MTHFD1	555.4	-2.02752	0.207962	-9.74949	1.85406e-22	1.54045e-20
LOC399815	20.2692	-2.02749	0.706373	-2.87029	0.004101	0.014183
TTPAL	92.1485	-2.02678	0.358909	-5.64708	1.63198e-08	2.08702e-07
RRM2	984.432	-2.02548	0.179222	-11.3015	1.29028e-29	2.00624e-27
ZC3HC1	80.3166	-2.02432	0.357376	-5.6644	1.47537e-08	1.89914e-07
GEMIN4	105.519	-2.01843	0.317656	-6.35414	2.09592e-10	3.81579e-09
ALPP	124.496	-2.01807	0.390328	-5.17018	2.33873e-07	2.37188e-06
TIMM8A	76.5791	-2.01662	0.382642	-5.27024	1.36244e-07	1.43895e-06
CEP128	145.779	-2.01556	0.285996	-7.0475	1.82166e-12	4.69419e-11
XKRX	37.8467	-2.01456	0.552804	-3.64425	0.000268168	0.00133587
SMAD6	37.6204	-2.00766	0.470443	-4.26759	1.97599e-05	0.000132529
SGK3	56.2739	-2.00592	0.422262	-4.75041	2.03007e-06	1.71579e-05
PNPT1	443.327	-2.00566	0.208172	-9.63464	5.70943e-22	4.48299e-20
SLC25A19	115.749	-2.00197	0.340825	-5.87391	4.25633e-09	6.09719e-08
ITPA	341.241	-2.00063	0.280661	-7.12829	1.01625e-12	2.69472e-11
C11orf82	49.8244	-1.99165	0.4508	-4.41805	9.95968e-06	7.15229e-05
TRMT6	304.083	-1.98874	0.267556	-7.43298	1.06175e-13	3.24176e-12
CTRL	17.0601	-1.98344	0.766745	-2.58683	0.00968631	0.0294368
RBM45	73.3995	-1.97475	0.362053	-5.45431	4.91632e-08	5.68758e-07
ANXA8L2	35.901	-1.97018	0.507974	-3.8785	0.000105102	0.000581457
PSPC1	206.221	-1.96556	0.297285	-6.61169	3.7996e-11	7.9042e-10
TRIP13	264.953	-1.95668	0.225631	-8.67204	4.24436e-18	2.21239e-16
POLD1	444.36	-1.95519	0.23052	-8.48167	2.2199e-17	1.09077e-15
ANXA8	63.8823	-1.95499	0.377821	-5.17437	2.2868e-07	2.32392e-06
CHAMP1	79.7399	-1.95133	0.346714	-5.62806	1.82245e-08	2.30267e-07
EDAR	81.476	-1.94967	0.434776	-4.48431	7.31495e-06	5.42351e-05
MYLIP	67.8559	-1.94647	0.374815	-5.19316	2.06753e-07	2.11678e-06
DIDO1	276.86	-1.94473	0.258711	-7.517	5.60491e-14	1.76638e-12
ERI2	55.7314	-1.94386	0.434974	-4.46892	7.86169e-06	5.78535e-05
LOC257396	18.4198	-1.94144	0.724633	-2.6792	0.00737973	0.0233108
RCCD1	51.7744	-1.93315	0.437904	-4.41456	1.01218e-05	7.2573e-05
SH3TC1	109.036	-1.93218	0.331318	-5.83179	5.48354e-09	7.71015e-08
BLM	105.655	-1.93108	0.296403	-6.51506	7.26621e-11	1.42916e-09
ANK1	63.6484	-1.93072	0.40195	-4.80337	1.56018e-06	1.34519e-05
GEN1	49.1873	-1.92943	0.482497	-3.99885	6.36518e-05	0.000373386
MEOX1	15.712	-1.92572	0.75938	-2.5359	0.0112157	0.0332806
CLN6	482.224	-1.92516	0.211979	-9.08183	1.06768e-19	6.68349e-18
ITGAE	26.3556	-1.92196	0.603072	-3.18695	0.00143782	0.00579739
GINS1	206.019	-1.91915	0.271847	-7.05969	1.66879e-12	4.31649e-11
SPIN3	14.5368	-1.91909	0.782973	-2.45102	0.014245	0.0406167
B3GNTL1	15.7701	-1.91475	0.733439	-2.61065	0.00903698	0.027815
NOP56	947.216	-1.91309	0.197423	-9.69032	3.31473e-22	2.65741e-20
FAM104A	74.2316	-1.91299	0.371153	-5.15417	2.54752e-07	2.55665e-06
C19orf40	20.3894	-1.91174	0.624331	-3.06206	0.00219819	0.00836849
TRPV6	49.191	-1.90657	0.413392	-4.61201	3.98788e-06	3.14194e-05
FAM64A	198.694	-1.90648	0.25521	-7.47024	8.005e-14	2.47721e-12
PPIF	603.988	-1.90633	0.240653	-7.92146	2.34732e-15	8.91396e-14
MCM2	230.012	-1.90478	0.246615	-7.72367	1.13023e-14	3.9729e-13
POLA1	124.826	-1.90146	0.288175	-6.59828	4.15944e-11	8.57469e-10
ZNF195	90.6927	-1.90133	0.388401	-4.89529	9.81628e-07	8.8128e-06
ESCO2	73.3942	-1.89527	0.361678	-5.24022	1.60381e-07	1.67199e-06
CENPK	55.2327	-1.8915	0.428345	-4.41583	1.00625e-05	7.21854e-05
SNRNP25	88.952	-1.89124	0.351319	-5.38325	7.3154e-08	8.16004e-07
HEATR3	52.3193	-1.89045	0.438237	-4.31376	1.60499e-05	0.000109959
ZNF434	19.6218	-1.88653	0.666094	-2.83223	0.0046225	0.015661
EXOG	50.277	-1.8769	0.428911	-4.37598	1.2089e-05	8.52075e-05
TNRC6B	58.5678	-1.86563	0.452654	-4.12154	3.76356e-05	0.000234735
SLC25A15	52.2278	-1.86326	0.42234	-4.41174	1.02542e-05	7.34454e-05
SWSAP1	60.6178	-1.8616	0.41517	-4.48394	7.32783e-06	5.43012e-05
CHAC1	644.401	-1.86052	0.549205	-3.38766	0.000704912	0.00310528
PNPO	136.196	-1.85839	0.297511	-6.24647	4.19833e-10	7.19436e-09
SRSF6	1803.39	-1.85556	0.16813	-11.0365	2.54829e-28	3.60149e-26
C10orf2	155.599	-1.85491	0.301573	-6.15078	7.71017e-10	1.25832e-08
SCAMP5	122.592	-1.85479	0.296316	-6.25948	3.86251e-10	6.6942e-09
ZNF367	205.836	-1.85231	0.281256	-6.58587	4.52226e-11	9.28078e-10
BYSL	153.601	-1.85228	0.321265	-5.76559	8.13705e-09	1.10775e-07
MNF1	359.967	-1.851	0.200021	-9.25402	2.16208e-20	1.43883e-18
SLC35G1	22.3409	-1.84963	0.627775	-2.94633	0.00321566	0.0115304
MMACHC	83.5148	-1.84085	0.340196	-5.41115	6.26225e-08	7.08327e-07
ELP6	113.327	-1.83773	0.306506	-5.99574	2.02564e-09	3.08893e-08
SRSF1	2207.58	-1.83763	0.191116	-9.61524	6.89506e-22	5.35651e-20
C12orf29	157.151	-1.83733	0.352549	-5.21156	1.87262e-07	1.93794e-06
ORC6	134.164	-1.83713	0.29057	-6.32249	2.57377e-10	4.58826e-09
C1orf131	34.4937	-1.83515	0.514821	-3.56463	0.000364365	0.00173923
TONSL	769.541	-1.82861	0.165402	-11.0555	2.0607e-28	2.9737e-26
SLC25A10	201.329	-1.8281	0.24645	-7.41773	1.19149e-13	3.59783e-12
TIMM8B	409.739	-1.82732	0.233054	-7.84079	4.47721e-15	1.6542e-13
ZDHHC23	53.0363	-1.82507	0.464253	-3.93121	8.45204e-05	0.00048092
UBIAD1	186.509	-1.82163	0.292608	-6.22547	4.80108e-10	8.15588e-09
NOP2	533.633	-1.82023	0.216373	-8.41247	4.01478e-17	1.92443e-15
ZNHIT6	117.063	-1.81757	0.326604	-5.56506	2.62055e-08	3.2076e-07
DIS3L	111.231	-1.81747	0.295733	-6.14563	7.96471e-10	1.29523e-08
KLHDC4	110.363	-1.81713	0.300069	-6.0557	1.39805e-09	2.18538e-08
LMNB1	636.975	-1.80446	0.187982	-9.5991	8.06431e-22	6.14187e-20
PKMYT1	178.46	-1.80446	0.288247	-6.26011	3.84711e-10	6.67595e-09
SERTAD4	119.384	-1.80356	0.315496	-5.71661	1.08671e-08	1.43661e-07
SLC5A6	1481.67	-1.80278	0.169428	-10.6404	1.93358e-26	2.2464e-24
CCND1	4127.78	-1.80189	0.252997	-7.12219	1.06229e-12	2.80595e-11
CHTF18	201.617	-1.80128	0.267548	-6.73253	1.66739e-11	3.65732e-10
ENC1	848.381	-1.80043	0.165689	-10.8663	1.66878e-27	2.09883e-25
EXOSC9	81.4002	-1.80025	0.364166	-4.94348	7.67392e-07	7.08429e-06
MX2	39.1074	-1.79963	0.494871	-3.63656	0.000276302	0.0013719
IFIT5	424.199	-1.796	0.222331	-8.07806	6.58067e-16	2.66119e-14
KNTC1	342.637	-1.79588	0.222017	-8.08892	6.01945e-16	2.44868e-14
FEN1	702.228	-1.79157	0.214975	-8.33383	7.8267e-17	3.57654e-15
GINS3	43.2927	-1.79095	0.51679	-3.46552	0.000529204	0.0024199
NIPSNAP3A	32.2294	-1.78958	0.49388	-3.62351	0.000290633	0.00143475
PKD2	167.609	-1.78721	0.270889	-6.59757	4.17944e-11	8.60299e-10
SKA3	173.325	-1.78577	0.331866	-5.381	7.40749e-08	8.25604e-07
SH3TC2	97.6036	-1.78576	0.301004	-5.93268	2.98024e-09	4.37432e-08
TIMM10	573.6	-1.78547	0.192121	-9.29349	1.49307e-20	1.0083e-18
C16orf55	14.8309	-1.78508	0.729778	-2.44606	0.0144427	0.0410607
DICER1	80.5974	-1.78427	0.376555	-4.73841	2.15401e-06	1.80497e-05
AJUBA	561.702	-1.78344	0.491663	-3.62737	0.000286326	0.00141653
HCAR1	216.912	-1.78292	0.244686	-7.28658	3.17912e-13	9.0233e-12
ADI1	254.904	-1.78175	0.289086	-6.16339	7.12048e-10	1.17325e-08
DTYMK	221.693	-1.7709	0.260507	-6.79789	1.06164e-11	2.40562e-10
CSTF2	228.701	-1.77049	0.221925	-7.97788	1.48872e-15	5.76523e-14
LOC284551	19.2712	-1.7701	0.65832	-2.68882	0.00717057	0.0227602
C14orf80	70.821	-1.76833	0.379341	-4.66158	3.13791e-06	2.53343e-05
AFG3L1P	19.1577	-1.76758	0.626552	-2.82112	0.00478561	0.0161273
POLA2	458.166	-1.76741	0.212242	-8.32732	8.26909e-17	3.76614e-15
HPGD	149.737	-1.76667	0.328684	-5.37496	7.6598e-08	8.5234e-07
HOXA10	16.0598	-1.76478	0.701976	-2.51403	0.0119362	0.0350767
JMJD4	95.4856	-1.76238	0.305854	-5.76216	8.30464e-09	1.1261e-07
FUZ	51.033	-1.76208	0.433672	-4.06317	4.84115e-05	0.00029462
SAMHD1	211.086	-1.76196	0.314003	-5.61131	2.00803e-08	2.52089e-07
PSD4	42.5654	-1.76116	0.457047	-3.85334	0.000116518	0.000638429
SLC7A11	1315.18	-1.76103	0.238497	-7.38385	1.53772e-13	4.57279e-12
MRE11A	281.417	-1.76076	0.238673	-7.37732	1.6151e-13	4.79251e-12
CTC1	201.293	-1.76064	0.26306	-6.6929	2.18796e-11	4.70876e-10
RAD54L	139.965	-1.75488	0.27672	-6.34174	2.27188e-10	4.09566e-09
CCNB1	525.315	-1.75348	0.19144	-9.15944	5.21666e-20	3.32629e-18
ARHGEF39	192.329	-1.75311	0.258969	-6.76957	1.29162e-11	2.87915e-10
DHX33	200.112	-1.7526	0.282304	-6.2082	5.35939e-10	9.04826e-09
VSNL1	15.6452	-1.75184	0.730022	-2.39971	0.0164082	0.0455397
TRMT5	32.8123	-1.75059	0.486235	-3.6003	0.000317856	0.00154802
LIG1	540.633	-1.7498	0.223363	-7.83389	4.72999e-15	1.72916e-13
IL17RB	43.6482	-1.74809	0.43241	-4.04268	5.28436e-05	0.000318153
GABPB1-AS1	19.2204	-1.74353	0.667407	-2.61239	0.0089911	0.0277111
PDSS1	85.298	-1.7416	0.346911	-5.02032	5.1585e-07	4.92122e-06
AURKA	102.939	-1.74045	0.305683	-5.69366	1.24348e-08	1.62971e-07
KDELC2	122.374	-1.74022	0.306861	-5.67104	1.41931e-08	1.83387e-07
ATXN7L2	78.8199	-1.73899	0.373746	-4.65285	3.27375e-06	2.62763e-05
ATP10A	24.3551	-1.73836	0.574131	-3.02781	0.00246335	0.00920794
PTS	191.389	-1.73757	0.270144	-6.43199	1.25944e-10	2.38148e-09
PGP	55.25	-1.73699	0.458016	-3.79242	0.000149186	0.000797593
WDR34	1691.48	-1.73364	0.189782	-9.13487	6.54826e-20	4.1179e-18
EIF5	141.849	-1.73204	0.318597	-5.43644	5.43564e-08	6.22014e-07
HERC6	179.632	-1.73012	0.270295	-6.40087	1.54493e-10	2.87374e-09
SNHG15	81.9971	-1.7299	0.367202	-4.71103	2.46468e-06	2.04035e-05
RFC5	109.692	-1.72843	0.35194	-4.91113	9.05523e-07	8.17774e-06
NUFIP1	48.8543	-1.72778	0.479919	-3.60014	0.000318042	0.00154802
BRCA1	171.403	-1.72539	0.24518	-7.03722	1.96116e-12	5.03474e-11
TRMT61A	71.5946	-1.72538	0.44285	-3.89608	9.77608e-05	0.000546352
CENPP	80.7912	-1.72508	0.415589	-4.15092	3.31142e-05	0.000209973
PIH1D2	15.8059	-1.72404	0.697721	-2.47096	0.0134749	0.0387676
ACPP	36.4058	-1.71975	0.523173	-3.28716	0.00101204	0.00426501
CDC6	440.538	-1.71937	0.206746	-8.31633	9.07286e-17	4.09144e-15
MYCBP	146.036	-1.71864	0.318986	-5.38783	7.1312e-08	7.98054e-07
MAK16	102.929	-1.7182	0.355569	-4.83225	1.34996e-06	1.17876e-05
ATRIP	34.1429	-1.71719	0.52675	-3.25997	0.00111424	0.00463303
PRPS1	125.184	-1.71717	0.317064	-5.41585	6.09977e-08	6.9166e-07
RBFA	42.466	-1.71207	0.451655	-3.79066	0.000150249	0.000801774
HERC2P9	112.483	-1.71117	0.360604	-4.74529	2.08205e-06	1.75109e-05
PHF19	257.252	-1.71011	0.223825	-7.64038	2.16587e-14	7.20678e-13
C3orf33	26.2976	-1.70984	0.588495	-2.90544	0.00366736	0.0129146
RANBP1	1680.18	-1.70747	0.17902	-9.53782	1.45863e-21	1.08676e-19
MTHFS	103.836	-1.70689	0.299733	-5.69471	1.23584e-08	1.62125e-07
SLC39A4	471.231	-1.70421	0.244077	-6.98226	2.90478e-12	7.26673e-11
KAT2A	194.337	-1.7025	0.247959	-6.86604	6.60085e-12	1.5495e-10
SLC25A13	74.7969	-1.70053	0.380034	-4.47468	7.65266e-06	5.64641e-05
NIPAL1	82.2957	-1.70051	0.323975	-5.24889	1.53015e-07	1.60128e-06
DHODH	114.862	-1.69963	0.313342	-5.42418	5.82197e-08	6.63453e-07
C17orf53	46.4518	-1.69919	0.449809	-3.77758	0.000158363	0.00084147
HBEGF	536.124	-1.69834	0.477452	-3.55708	0.000374999	0.00178193
DUT	470.021	-1.69582	0.2104	-8.05998	7.63084e-16	3.05881e-14
NDC80	62.7181	-1.69304	0.389895	-4.34231	1.40993e-05	9.73738e-05
XAF1	110.519	-1.69176	0.348493	-4.85451	1.20683e-06	1.06259e-05
PSMG1	291.533	-1.69142	0.250955	-6.73995	1.58446e-11	3.48659e-10
DKC1	333.337	-1.68605	0.246687	-6.83478	8.21308e-12	1.89551e-10
DTD2	42.3922	-1.68442	0.454957	-3.70238	0.000213589	0.0010938
ATAD2	1789.37	-1.68442	0.159769	-10.5428	5.48196e-26	6.16001e-24
SCARA3	218.815	-1.68345	0.24587	-6.84691	7.54613e-12	1.75042e-10
AUNIP	159.622	-1.68294	0.282226	-5.96309	2.47518e-09	3.70439e-08
RAD51AP1	113.722	-1.68216	0.305531	-5.50569	3.6772e-08	4.37593e-07
SFPQ	1894.57	-1.68175	0.473352	-3.55285	0.000381075	0.00180829
IFRD2	251.214	-1.68107	0.225033	-7.47032	8.0002e-14	2.47721e-12
SLC9B2	39.7039	-1.6804	0.4826	-3.48198	0.000497724	0.00229608
DHX37	171.567	-1.67686	0.275411	-6.08858	1.13917e-09	1.80333e-08
FAM173B	68.6671	-1.67634	0.353208	-4.74604	2.07434e-06	1.74568e-05
GJB7	37.4003	-1.67505	0.49426	-3.389	0.000701485	0.00309217
TTC31	203.182	-1.67465	0.254897	-6.56992	5.03428e-11	1.02548e-09
FANCI	212.287	-1.67058	0.236363	-7.06785	1.57355e-12	4.10111e-11
METTL1	129.624	-1.66958	0.323014	-5.16877	2.35641e-07	2.38406e-06
TRNT1	48.7076	-1.6689	0.434955	-3.83694	0.000124579	0.000678529
ZBTB45	194.514	-1.66755	0.240081	-6.94579	3.7636e-12	9.24646e-11
SFXN5	78.5526	-1.66715	0.361817	-4.60772	4.07109e-06	3.20015e-05
RASL11B	21.529	-1.66714	0.649197	-2.56801	0.0102285	0.030825
TGS1	89.7747	-1.6662	0.397341	-4.19338	2.74834e-05	0.000177554
ABCE1	998.548	-1.66561	0.250582	-6.64697	2.99192e-11	6.34926e-10
ISPD	25.9377	-1.66555	0.56923	-2.92596	0.00343393	0.0122116
TMEM185B	52.5914	-1.66404	0.409236	-4.0662	4.77864e-05	0.000291546
TADA2A	41.9331	-1.66364	0.451877	-3.68163	0.000231744	0.00117214
ALG6	39.0608	-1.66181	0.468529	-3.54686	0.000389849	0.00184673
TIMM50	59.3726	-1.66177	0.458034	-3.62804	0.000285584	0.00141338
MRPL46	629.225	-1.65826	0.24067	-6.89018	5.5723e-12	1.32623e-10
ACAD9	179.231	-1.65796	0.253506	-6.5401	6.14775e-11	1.23216e-09
HENMT1	42.398	-1.65792	0.467363	-3.5474	0.000389052	0.00184359
POLR3C	214.883	-1.65206	0.274946	-6.00866	1.87062e-09	2.86849e-08
HMGA2	141.528	-1.65153	0.32679	-5.0538	4.33095e-07	4.1871e-06
LOC100128881	88.0388	-1.64909	0.391509	-4.21214	2.52961e-05	0.000164665
C12orf43	123.468	-1.64834	0.272463	-6.04978	1.45046e-09	2.25958e-08
NUP155	446.573	-1.64796	0.184587	-8.92783	4.3445e-19	2.52367e-17
SUV39H1	213.701	-1.64706	0.279315	-5.89677	3.70676e-09	5.37735e-08
MINA	139.082	-1.64446	0.28824	-5.70518	1.1622e-08	1.52904e-07
DDX58	1355.73	-1.64302	0.182637	-8.99608	2.33925e-19	1.41272e-17
DNAJC9	445.805	-1.64261	0.248703	-6.60472	3.98262e-11	8.2474e-10
ALG1	134.862	-1.64085	0.282242	-5.81364	6.113e-09	8.55134e-08
CLDN9	84.2644	-1.63982	0.348575	-4.70436	2.54668e-06	2.10442e-05
HNRNPA0	155.427	-1.63799	0.280612	-5.83722	5.30796e-09	7.47286e-08
RPS14	385.517	-1.6378	0.268555	-6.09857	1.07019e-09	1.70419e-08
ADCK3	129.678	-1.63532	0.304677	-5.36738	7.98891e-08	8.83226e-07
LOC642846	47.6331	-1.63176	0.43712	-3.73297	0.000189231	0.000983759
TSPAN2	24.5817	-1.63137	0.586518	-2.78144	0.00541177	0.0179398
SPDL1	188.495	-1.62964	0.250036	-6.5176	7.14406e-11	1.40918e-09
GATSL2	49.3452	-1.6294	0.425023	-3.83368	0.000126239	0.00068648
CDKN3	586.361	-1.6284	0.225237	-7.22973	4.83968e-13	1.34306e-11
BAG2	136.645	-1.62716	0.298704	-5.44741	5.11077e-08	5.88769e-07
MIS18A	310.009	-1.62673	0.225446	-7.2156	5.36955e-13	1.48111e-11
TOR1A	268.917	-1.6261	0.215728	-7.53774	4.78196e-14	1.52102e-12
CCDC14	131.42	-1.62572	0.302924	-5.36674	8.01711e-08	8.85629e-07
PLEKHN1	48.6904	-1.62449	0.423404	-3.83673	0.000124682	0.00067882
PCDHB2	108.109	-1.6239	0.330225	-4.91754	8.76395e-07	7.9461e-06
SLC29A1	211.192	-1.62282	0.265492	-6.11251	9.80763e-10	1.57255e-08
ME2	27.9534	-1.61891	0.590941	-2.73955	0.00615238	0.0200339
EBNA1BP2	1265.29	-1.6169	0.198803	-8.13316	4.18242e-16	1.7485e-14
PBK	93.0631	-1.61603	0.339603	-4.75859	1.94951e-06	1.65178e-05
NCBP1	334.681	-1.61225	0.210898	-7.64469	2.09443e-14	7.00306e-13
FGD3	149.528	-1.61197	0.267143	-6.03409	1.59861e-09	2.46795e-08
PLK2	1139.33	-1.61026	0.233745	-6.88897	5.6197e-12	1.33288e-10
FANCG	646.344	-1.61009	0.179097	-8.99003	2.47155e-19	1.48035e-17
SAYSD1	44.3643	-1.60812	0.509557	-3.15593	0.00159989	0.00636291
C21orf91	116.604	-1.60285	0.304064	-5.27143	1.35367e-07	1.4319e-06
ORC5	34.4984	-1.59983	0.564662	-2.83325	0.00460777	0.0156233
FDX1L	152.718	-1.59861	0.257375	-6.21123	5.25713e-10	8.88656e-09
IFIT3	301.301	-1.59834	0.274725	-5.81796	5.95684e-09	8.3414e-08
LPAR1	35.1225	-1.59829	0.537885	-2.97143	0.00296416	0.0107873
MYBBP1A	1108.57	-1.59815	0.171083	-9.34137	9.50925e-21	6.51811e-19
RNASEH2A	561.185	-1.59524	0.207852	-7.6749	1.65545e-14	5.60361e-13
TYSND1	146.185	-1.59402	0.286883	-5.55635	2.7547e-08	3.36279e-07
PAK1IP1	310.752	-1.59339	0.281805	-5.65421	1.56562e-08	2.00777e-07
IPO4	877.132	-1.59308	0.193626	-8.22759	1.91017e-16	8.31317e-15
ADAMTSL4	265.89	-1.59242	0.23409	-6.8026	1.02747e-11	2.33591e-10
RRM1	332.331	-1.59217	0.221251	-7.19622	6.19031e-13	1.69387e-11
ZNF334	23.2986	-1.5912	0.645224	-2.46612	0.0136586	0.0391924
AVEN	25.9601	-1.58742	0.53249	-2.98113	0.00287186	0.0105056
WDR12	206.951	-1.58645	0.319082	-4.97191	6.62961e-07	6.20378e-06
ARSB	25.4512	-1.5858	0.568985	-2.78708	0.00531859	0.0176972
NOL11	283.541	-1.58436	0.245242	-6.46039	1.04434e-10	1.99121e-09
SMN2	70.9826	-1.58365	0.37251	-4.2513	2.12536e-05	0.000141085
PRMT3	154.081	-1.58323	0.327802	-4.82984	1.36645e-06	1.19165e-05
CCDC64B	18.7019	-1.58296	0.636903	-2.48541	0.0129403	0.0374732
GPR87	88.3145	-1.5829	0.322041	-4.91522	8.86831e-07	8.02479e-06
LINC00338	27.3705	-1.58244	0.583411	-2.7124	0.00667981	0.0214609
FUS	831.718	-1.58219	0.221711	-7.13625	9.59144e-13	2.56815e-11
LRR1	76.5662	-1.58217	0.338705	-4.67124	2.99384e-06	2.42856e-05
E2F7	49.9033	-1.58111	0.430439	-3.67325	0.000239487	0.00120748
LOC646329	56.9742	-1.57899	0.431301	-3.661	0.000251233	0.00126212
PLA2G4F	27.3523	-1.57862	0.54893	-2.87582	0.00402983	0.0139762
HIST1H2AI	1237.46	-1.5765	0.15288	-10.312	6.21784e-25	6.5069e-23
ERCC6L	116.69	-1.57445	0.276567	-5.69283	1.2495e-08	1.63605e-07
SMAD1	139.837	-1.57391	0.283909	-5.54373	2.96103e-08	3.60184e-07
RPL23A	251.493	-1.5737	0.28569	-5.50842	3.62064e-08	4.31988e-07
RBL1	139.997	-1.57323	0.2858	-5.50466	3.69877e-08	4.39397e-07
CLCN4	28.3996	-1.57292	0.537923	-2.92407	0.00345489	0.0122665
EPC2	232.502	-1.57253	0.255218	-6.16153	7.20458e-10	1.18426e-08
RUVBL1	449.758	-1.5714	0.206675	-7.60325	2.88775e-14	9.40337e-13
MANEAL	104.407	-1.57119	0.297701	-5.27776	1.30773e-07	1.38974e-06
NOL6	1022.7	-1.57073	0.237442	-6.61522	3.70997e-11	7.74124e-10
HNRNPA1L2	58.9918	-1.57005	0.369816	-4.2455	2.18108e-05	0.000144098
SDSL	53.4681	-1.56898	0.421767	-3.72002	0.00019921	0.00102969
MPHOSPH6	132.802	-1.56594	0.313029	-5.00253	5.65817e-07	5.34951e-06
FGF12	25.9576	-1.56472	0.573043	-2.73054	0.00632297	0.020497
CISD3	152.674	-1.56421	0.261912	-5.97227	2.33975e-09	3.52479e-08
MRPL52	102.792	-1.56389	0.328773	-4.75675	1.96736e-06	1.66588e-05
MPDU1	208.543	-1.56093	0.271331	-5.75286	8.77459e-09	1.1863e-07
SUV39H2	85.2719	-1.55985	0.337188	-4.62606	3.72692e-06	2.96237e-05
RHOBTB1	127.987	-1.55981	0.385046	-4.05098	5.10043e-05	0.000308569
GJB5	106.378	-1.55857	0.352223	-4.42494	9.64686e-06	6.94949e-05
XRRA1	23.3183	-1.55807	0.615661	-2.53072	0.0113829	0.0336672
OSGEP	139.986	-1.55725	0.271349	-5.7389	9.52939e-09	1.27951e-07
PPRC1	363.394	-1.5572	0.227192	-6.85413	7.17456e-12	1.67557e-10
KIF20B	221.221	-1.5542	0.25205	-6.16623	6.99362e-10	1.15652e-08
CYR61	1124.47	-1.55416	0.472943	-3.28615	0.00101565	0.0042776
SNORA70F	28.4759	-1.5534	0.527772	-2.94332	0.00324715	0.0116228
ASF1B	472.651	-1.5533	0.201501	-7.70865	1.27152e-14	4.40182e-13
NYNRIN	200.429	-1.55156	0.324499	-4.7814	1.74082e-06	1.48704e-05
ATAD5	83.0496	-1.54993	0.327732	-4.72927	2.25329e-06	1.88012e-05
LAP3	836.127	-1.54796	0.193306	-8.00779	1.16789e-15	4.57437e-14
HEATR1	277.696	-1.54789	0.255059	-6.06876	1.28902e-09	2.02418e-08
ACY1	26.5284	-1.54525	0.553586	-2.79134	0.00524908	0.0174914
TFAM	442.975	-1.54504	0.252609	-6.11632	9.57617e-10	1.53904e-08
ZWILCH	308.422	-1.54402	0.224499	-6.87759	6.08716e-12	1.43428e-10
CTNNAL1	131.344	-1.54385	0.371946	-4.15075	3.31392e-05	0.000210035
PCBD2	23.7204	-1.54173	0.596479	-2.58473	0.00974563	0.0295837
TWISTNB	196.047	-1.54142	0.247033	-6.23975	4.38265e-10	7.48013e-09
TMEM52B	589.289	-1.54012	0.192335	-8.00747	1.17095e-15	4.57437e-14
HTR1D	45.3142	-1.53866	0.431822	-3.56318	0.000366393	0.00174709
HAUS5	324.274	-1.538	0.227563	-6.75859	1.39342e-11	3.091e-10
RPP40	79.7407	-1.53647	0.378888	-4.0552	5.00914e-05	0.000303582
SLC24A1	51.0919	-1.53634	0.434519	-3.53574	0.000406642	0.00191569
CSE1L	880.226	-1.5344	0.184557	-8.31396	9.25597e-17	4.16033e-15
PIGM	78.4833	-1.53389	0.345473	-4.43998	8.99685e-06	6.53965e-05
C16orf59	29.5401	-1.53334	0.544376	-2.81669	0.00485216	0.0163035
UBE2Q2	83.9717	-1.53171	0.334556	-4.57834	4.68679e-06	3.63858e-05
GBAP1	44.3657	-1.53029	0.423445	-3.61391	0.000301608	0.0014804
SPP1	70.2747	-1.52751	0.454224	-3.36289	0.000771302	0.0033653
BRCA2	56.5869	-1.52668	0.38021	-4.01535	5.93574e-05	0.0003512
DDX11	208.43	-1.5244	0.258182	-5.90436	3.54022e-09	5.16308e-08
SKA1	62.8197	-1.52316	0.407122	-3.7413	0.000183071	0.000958061
SPATA5	139.467	-1.52213	0.283645	-5.36632	8.03592e-08	8.86992e-07
RRP7A	964.013	-1.52059	0.180713	-8.41436	3.95044e-17	1.90692e-15
CFLAR	392.572	-1.52008	0.199689	-7.61226	2.69336e-14	8.85451e-13
ALYREF	762.936	-1.51992	0.228733	-6.64495	3.03311e-11	6.42671e-10
MANSC1	75.7113	-1.51921	0.36357	-4.1786	2.93313e-05	0.00018825
ALDH16A1	445.504	-1.51455	0.202515	-7.47872	7.50478e-14	2.33295e-12
AACSP1	35.4675	-1.51229	0.493427	-3.06486	0.00217772	0.00830442
INCA1	23.156	-1.51203	0.621915	-2.43125	0.0150469	0.0424877
NUDT15	313.461	-1.51175	0.238835	-6.32967	2.45688e-10	4.39704e-09
CDCA3	223.766	-1.50858	0.252756	-5.96852	2.39409e-09	3.59088e-08
TUBB6	478.963	-1.50783	0.27603	-5.46255	4.69346e-08	5.47131e-07
HIST1H3A	657.227	-1.50601	0.198215	-7.59785	3.01099e-14	9.78144e-13
ALG1L	60.6056	-1.50522	0.374554	-4.01871	5.85187e-05	0.000347472
DHRS7B	76.77	-1.50465	0.333131	-4.5167	6.28101e-06	4.75201e-05
NLRC5	143.997	-1.50374	0.318974	-4.71431	2.42535e-06	2.01266e-05
MDFI	286.228	-1.50354	0.204239	-7.36166	1.81642e-13	5.34696e-12
LRRC8D	871.685	-1.50321	0.186184	-8.07382	6.81339e-16	2.7472e-14
ZNF200	40.295	-1.50298	0.453148	-3.31675	0.000910709	0.00389059
HIST1H2AJ	1885.56	-1.49972	0.159345	-9.41175	4.87942e-21	3.44804e-19
GMNN	66.8041	-1.49773	0.359135	-4.17039	3.04082e-05	0.000194343
RAB19	23.2108	-1.49737	0.605045	-2.47481	0.0133306	0.0384089
MAGEA1	136.307	-1.49726	0.281429	-5.3202	1.03654e-07	1.12154e-06
CROT	21.3775	-1.49707	0.610579	-2.45189	0.014211	0.0405534
PLK1	857.071	-1.49562	0.223807	-6.68263	2.34686e-11	5.04281e-10
BCS1L	190.074	-1.49546	0.287006	-5.21056	1.8827e-07	1.94499e-06
DIMT1	171.041	-1.49513	0.276341	-5.41044	6.28693e-08	7.09946e-07
LOC283299	49.7536	-1.49397	0.41424	-3.60653	0.000310315	0.00151662
NR2C2AP	76.1576	-1.48742	0.389561	-3.8182	0.000134429	0.000725831
GPAA1	1183.83	-1.48631	0.160915	-9.23663	2.54391e-20	1.67666e-18
TPCN2	77.7365	-1.48495	0.353957	-4.19529	2.72527e-05	0.00017623
LRRC45	230.022	-1.48451	0.243602	-6.09401	1.10116e-09	1.74721e-08
SERPINH1	2771.96	-1.48369	0.219838	-6.74901	1.48853e-11	3.29665e-10
PPP2R1B	306.588	-1.48286	0.247225	-5.99802	1.99742e-09	3.04929e-08
PDDC1	36.4619	-1.48282	0.560002	-2.64788	0.00809978	0.0252881
TRA2B	1302.84	-1.48258	0.241071	-6.14999	7.74867e-10	1.2631e-08
TMEM237	119.189	-1.48159	0.313508	-4.72586	2.29139e-06	1.90958e-05
CCT5	2588.85	-1.48142	0.186832	-7.92915	2.20652e-15	8.42595e-14
ATAD3A	142.352	-1.47983	0.296165	-4.99664	5.83365e-07	5.50782e-06
CYP20A1	88.6846	-1.47932	0.320867	-4.61038	4.01931e-06	3.16489e-05
C8orf31	164.832	-1.47788	0.248651	-5.94358	2.7887e-09	4.11522e-08
SPTBN2	342.3	-1.47749	0.248897	-5.93615	2.91791e-09	4.29202e-08
C9orf123	57.2447	-1.4768	0.397011	-3.7198	0.00019938	0.00102988
SUPT16H	361.345	-1.47669	0.224158	-6.58774	4.46586e-11	9.17879e-10
DGCR8	490.759	-1.47624	0.228314	-6.46582	1.00749e-10	1.929e-09
AP5S1	175.249	-1.4762	0.257127	-5.74115	9.40384e-09	1.26389e-07
PRMT7	370.538	-1.47291	0.196597	-7.49203	6.78144e-14	2.12739e-12
MATN2	146.133	-1.47052	0.287152	-5.12104	3.03859e-07	3.02293e-06
C17orf89	87.157	-1.46941	0.321249	-4.57406	4.78354e-06	3.70704e-05
ZSCAN5A	39.1284	-1.4681	0.460054	-3.19115	0.00141708	0.00572555
COA3	139.633	-1.46723	0.282503	-5.19368	2.06175e-07	2.11245e-06
C7orf49	292.814	-1.46703	0.205783	-7.129	1.01102e-12	2.68607e-11
CHDH	23.2364	-1.46558	0.554908	-2.64113	0.00826304	0.0257392
GEMIN6	55.276	-1.46393	0.379807	-3.8544	0.000116015	0.000636179
C8orf82	190.478	-1.46297	0.282638	-5.17615	2.26513e-07	2.30361e-06
IFIT2	1454.57	-1.46279	0.209574	-6.97982	2.95566e-12	7.38054e-11
COMMD4	607.057	-1.462	0.179405	-8.14914	3.66536e-16	1.54611e-14
KIF14	89.6612	-1.45974	0.365423	-3.99466	6.47859e-05	0.000379227
TMA16	284.352	-1.45641	0.219602	-6.63204	3.31076e-11	6.97192e-10
GGNBP2	30.5843	-1.45295	0.52828	-2.75035	0.00595319	0.0194872
ARL4A	38.6044	-1.45203	0.569357	-2.5503	0.010763	0.032188
NAGPA	37.8394	-1.45161	0.478258	-3.0352	0.00240377	0.00903079
H2AFX	1001.07	-1.45132	0.195743	-7.41442	1.22158e-13	3.67252e-12
PSMA3	67.0039	-1.45049	0.357495	-4.05739	4.96252e-05	0.000301023
HIST1H2AL	322.61	-1.44833	0.201909	-7.17316	7.32866e-13	1.98554e-11
PIF1	71.9922	-1.44796	0.382506	-3.78546	0.000153421	0.000817751
GCFC2	52.9271	-1.44714	0.383777	-3.77079	0.000162733	0.000862019
UBE2I	23.4653	-1.4469	0.573749	-2.52184	0.0116743	0.0344251
FAM122A	39.3045	-1.44641	0.469843	-3.07849	0.00208049	0.00798945
SLC25A28	124.235	-1.44608	0.295093	-4.90042	9.56337e-07	8.597e-06
CENPI	78.5076	-1.44539	0.350119	-4.12829	3.6547e-05	0.000228673
DUS1L	33.2532	-1.44338	0.484552	-2.9788	0.00289376	0.010576
SNCG	76.3205	-1.43997	0.378634	-3.80307	0.000142916	0.000767093
MYO7A	158.864	-1.43949	0.295951	-4.86395	1.15066e-06	1.01836e-05
CHAF1A	224.662	-1.43855	0.23681	-6.07473	1.24196e-09	1.96379e-08
GRWD1	499.009	-1.43787	0.195496	-7.35498	1.90956e-13	5.59363e-12
CSRP2BP	44.6201	-1.43785	0.44262	-3.24851	0.00116013	0.00480344
SRSF3	1111.4	-1.43638	0.172195	-8.34162	7.32804e-17	3.35987e-15
AQP3	716.885	-1.43629	0.271923	-5.28198	1.27797e-07	1.36022e-06
GADD45A	855.913	-1.43607	0.243618	-5.89477	3.75211e-09	5.42592e-08
BAMBI	362.643	-1.43318	0.243278	-5.89114	3.83534e-09	5.5346e-08
MKKS	62.9309	-1.43231	0.389907	-3.67347	0.000239275	0.00120685
KIAA0586	24.5228	-1.43192	0.551956	-2.59427	0.00947926	0.0289078
LSG1	104.855	-1.43136	0.342085	-4.18422	2.86148e-05	0.000184429
ZNF362	271.565	-1.43125	0.226027	-6.33221	2.41678e-10	4.33661e-09
ATR	86.3763	-1.43053	0.34042	-4.20225	2.6428e-05	0.000171463
TAPT1	93.7011	-1.43014	0.334299	-4.27804	1.88546e-05	0.000127141
NTSR1	94.5045	-1.42972	0.376133	-3.8011	0.000144058	0.000772045
POLR1B	141.973	-1.42946	0.295334	-4.84015	1.2974e-06	1.13503e-05
FAM203A	232.238	-1.42857	0.259115	-5.51324	3.52279e-08	4.21781e-07
CENPW	125.235	-1.42787	0.306102	-4.66467	3.0912e-06	2.50013e-05
C12orf4	37.8178	-1.42778	0.531533	-2.68615	0.00722805	0.0229003
FES	29.7577	-1.42516	0.546621	-2.60722	0.00912811	0.0280514
NHP2	193.142	-1.42473	0.288794	-4.9334	8.0812e-07	7.41534e-06
RTEL1	46.7613	-1.42332	0.427202	-3.33171	0.000863129	0.00371511
HSPA14	85.1345	-1.42143	0.325419	-4.36799	1.25397e-05	8.79317e-05
ZNF41	77.2829	-1.42103	0.364724	-3.89618	9.77223e-05	0.000546352
ZC3H4	291.72	-1.42078	0.229513	-6.19042	6.00026e-10	1.00314e-08
LRRC37A3	28.3128	-1.42063	0.547717	-2.59373	0.00949424	0.0289237
C6orf108	59.5354	-1.41969	0.399923	-3.54992	0.00038535	0.00182732
EPS8	128.129	-1.41892	0.293804	-4.82948	1.36893e-06	1.19305e-05
DUS3L	161.174	-1.4189	0.302492	-4.69071	2.72256e-06	2.23014e-05
TCOF1	438.328	-1.41831	0.216561	-6.54923	5.78326e-11	1.1608e-09
ADSS	174.702	-1.417	0.243944	-5.80874	6.2946e-09	8.7785e-08
TMED10P1	72.4532	-1.41647	0.342116	-4.14032	3.46819e-05	0.000218599
PRDM4	254.477	-1.41627	0.21791	-6.49932	8.0683e-11	1.57338e-09
MAGOHB	189.955	-1.41245	0.271093	-5.21021	1.88627e-07	1.94721e-06
FAM83H	2055.89	-1.41136	0.162269	-8.69765	3.38841e-18	1.7866e-16
XAGE2	46.8569	-1.40916	0.445494	-3.16314	0.00156075	0.00623073
PUS1	117.177	-1.40911	0.292775	-4.81294	1.48728e-06	1.28882e-05
FANCL	159.89	-1.40883	0.258405	-5.45202	4.98015e-08	5.75172e-07
NOL8	73.9158	-1.40774	0.337048	-4.17668	2.958e-05	0.000189758
PSKH1	214.291	-1.40543	0.259535	-5.41517	6.12296e-08	6.93716e-07
GTPBP10	130.679	-1.40536	0.322835	-4.35317	1.34184e-05	9.33295e-05
ALG8	187.174	-1.40503	0.30195	-4.65319	3.26845e-06	2.62491e-05
CACYBP	413.538	-1.40502	0.230101	-6.10611	1.02087e-09	1.63114e-08
ATPBD4	51.5722	-1.40501	0.421136	-3.33625	0.000849159	0.00365958
LINC00346	24.0013	-1.40343	0.560736	-2.50284	0.01232	0.0359582
DHX57	93.9808	-1.40205	0.302682	-4.63209	3.61997e-06	2.88692e-05
KIAA0020	194.299	-1.40146	0.273138	-5.13096	2.88276e-07	2.87625e-06
KIAA0101	1012.63	-1.40047	0.180507	-7.75856	8.58989e-15	3.04286e-13
GCDH	113.993	-1.40024	0.292245	-4.79132	1.65684e-06	1.42049e-05
HIST1H3B	2945.23	-1.40021	0.165262	-8.47264	2.3989e-17	1.17452e-15
CENPO	175.484	-1.39977	0.250261	-5.59324	2.22874e-08	2.7732e-07
SHMT2	782.913	-1.39957	0.199245	-7.02435	2.15057e-12	5.49017e-11
DNMT1	1606.66	-1.39935	0.160313	-8.72889	2.57193e-18	1.37193e-16
RPL14	55.4652	-1.39911	0.429959	-3.25405	0.00113771	0.00471773
ADSL	587.39	-1.39815	0.192746	-7.25384	4.05111e-13	1.13805e-11
CEP78	183.869	-1.39699	0.244837	-5.70579	1.15802e-08	1.525e-07
SPC24	290.152	-1.39684	0.207965	-6.71674	1.85838e-11	4.04389e-10
RFC4	213.122	-1.39619	0.254221	-5.49203	3.9735e-08	4.68381e-07
DARS2	227.799	-1.39539	0.25645	-5.44118	5.29289e-08	6.07707e-07
TTC4	332.887	-1.39484	0.249645	-5.5873	2.30623e-08	2.85602e-07
MBLAC2	27.4273	-1.39481	0.537287	-2.59602	0.00943113	0.0288147
HDHD3	84.4234	-1.39474	0.319636	-4.36353	1.2798e-05	8.95141e-05
RABEPK	149.639	-1.39333	0.294849	-4.72555	2.29494e-06	1.91138e-05
NCAPH2	347.683	-1.39318	0.237064	-5.87681	4.18243e-09	5.99759e-08
BGLAP	32.3222	-1.39297	0.503853	-2.76465	0.00569845	0.0187578
USP1	309.379	-1.39112	0.22049	-6.3092	2.80477e-10	4.96366e-09
OVOL2	358.416	-1.3911	0.20545	-6.771	1.27892e-11	2.86482e-10
TCERG1	98.4194	-1.38957	0.311749	-4.45735	8.29789e-06	6.0767e-05
SRSF8	285.912	-1.38935	0.249221	-5.57476	2.47869e-08	3.04756e-07
ANAPC15	196.001	-1.38697	0.246134	-5.635	1.75057e-08	2.22003e-07
MRPL24	191.247	-1.38608	0.284006	-4.88046	1.05836e-06	9.45833e-06
SF3B4	120.491	-1.38564	0.316812	-4.37371	1.22151e-05	8.60073e-05
PAQR4	124.324	-1.38439	0.278342	-4.97371	6.56832e-07	6.15483e-06
SLC35D1	78.852	-1.3843	0.325843	-4.24837	2.15334e-05	0.000142678
UCHL5	129.057	-1.38387	0.274271	-5.04563	4.5204e-07	4.35184e-06
RBM14	197.307	-1.38379	0.284926	-4.85665	1.1939e-06	1.05323e-05
AP4B1	54.4835	-1.38239	0.403573	-3.42538	0.000613938	0.00274869
CKMT1B	128.704	-1.38052	0.273908	-5.04008	4.65339e-07	4.46732e-06
URB1	114.672	-1.3804	0.313631	-4.40136	1.07574e-05	7.65695e-05
DDX28	145.175	-1.37418	0.282329	-4.8673	1.1313e-06	1.00382e-05
ZAK	112.2	-1.37392	0.296591	-4.63236	3.61514e-06	2.88475e-05
TEAD4	320.993	-1.37353	0.265561	-5.17218	2.3138e-07	2.34962e-06
EEF1E1	537.561	-1.37259	0.238684	-5.75067	8.88884e-09	1.20049e-07
MSX1	30.8157	-1.37112	0.512638	-2.67463	0.00748124	0.0235843
LY6G6C	77.4642	-1.36928	0.49092	-2.78921	0.00528369	0.0175982
TXLNG	186.731	-1.36924	0.239412	-5.71916	1.0705e-08	1.41929e-07
HMGN2	2061.9	-1.36843	0.168891	-8.10247	5.3856e-16	2.21051e-14
SUOX	177.883	-1.36739	0.247974	-5.51424	3.50294e-08	4.20138e-07
OPLAH	208.425	-1.36706	0.265565	-5.14776	2.63612e-07	2.63785e-06
NUDT1	57.7256	-1.36555	0.407112	-3.35423	0.000795856	0.00346032
SYBU	35.5313	-1.36468	0.551376	-2.47505	0.0133218	0.0383916
USP13	105.674	-1.36441	0.290878	-4.69066	2.72322e-06	2.23014e-05
HMBS	241.374	-1.36392	0.221605	-6.15474	7.51998e-10	1.23021e-08
MYO19	238.356	-1.3623	0.249959	-5.45008	5.03472e-08	5.80984e-07
XRCC3	117.796	-1.36082	0.300954	-4.52167	6.13537e-06	4.65209e-05
POLR3H	516.333	-1.35916	0.186904	-7.27196	3.54302e-13	1.00147e-11
DHX9	825.455	-1.35907	0.177483	-7.65746	1.89645e-14	6.35658e-13
CMSS1	598.519	-1.3561	0.251829	-5.385	7.24452e-08	8.08755e-07
COQ2	96.1226	-1.35604	0.33447	-4.05429	5.02871e-05	0.000304499
NCAPD3	530.639	-1.35484	0.174494	-7.76441	8.20273e-15	2.92081e-13
TELO2	355.557	-1.35483	0.228437	-5.93089	3.01293e-09	4.41757e-08
DIAPH3	145.38	-1.35339	0.290988	-4.65101	3.30308e-06	2.64806e-05
ATP5G1	336.573	-1.35289	0.279134	-4.84676	1.25494e-06	1.10071e-05
GFM1	177.812	-1.35271	0.25571	-5.29002	1.22301e-07	1.30579e-06
ELAC2	470.198	-1.35259	0.201977	-6.69673	2.13134e-11	4.5941e-10
TTC26	58.215	-1.35172	0.422583	-3.19871	0.00138044	0.00560558
XYLB	40.2425	-1.34821	0.446618	-3.01872	0.00253847	0.00944623
SLC25A35	47.6153	-1.34644	0.422178	-3.18927	0.00142632	0.0057561
PNO1	191.591	-1.3455	0.302961	-4.44116	8.94772e-06	6.50739e-05
TUBE1	115.813	-1.34485	0.296058	-4.54253	5.55835e-06	4.25458e-05
SMIM5	49.5768	-1.34469	0.440654	-3.05157	0.00227652	0.00861883
CENPF	702.422	-1.3443	0.19943	-6.74073	1.57593e-11	3.47338e-10
ZNF746	131.978	-1.34421	0.279698	-4.80595	1.5402e-06	1.32963e-05
NCAPG2	491.597	-1.34077	0.201391	-6.65755	2.78421e-11	5.92683e-10
RBBP8	64.7229	-1.34043	0.403848	-3.31916	0.000902896	0.00386323
IGFBP4	241.51	-1.3404	0.291906	-4.59189	4.39244e-06	3.42136e-05
ARV1	29.3744	-1.33994	0.516142	-2.59607	0.00942961	0.0288147
POLR2L	1695.59	-1.3355	0.196677	-6.79035	1.11863e-11	2.53058e-10
ASNSD1	96.7298	-1.33343	0.356865	-3.73652	0.000186586	0.000972958
PRIM1	141.356	-1.3325	0.295843	-4.50409	6.66587e-06	5.01275e-05
VKORC1L1	153.617	-1.33224	0.24407	-5.45843	4.80355e-08	5.57594e-07
KIAA0664	1113.62	-1.33162	0.162423	-8.19848	2.43441e-16	1.04948e-14
DEM1	44.0714	-1.33112	0.448829	-2.96575	0.00301942	0.0109593
SETD6	93.2264	-1.32915	0.330683	-4.0194	5.83464e-05	0.000347016
SAMM50	128.669	-1.32853	0.275039	-4.83033	1.36306e-06	1.18945e-05
OGG1	102.231	-1.32846	0.295521	-4.49532	6.94664e-06	5.18408e-05
AXIN2	150.555	-1.32811	0.248781	-5.33848	9.37307e-08	1.02061e-06
GTPBP6	171.261	-1.3268	0.276791	-4.79351	1.63887e-06	1.40596e-05
PXMP2	364.425	-1.32658	0.252019	-5.26384	1.41079e-07	1.48536e-06
ANAPC4	81.0004	-1.32625	0.322952	-4.10663	4.01467e-05	0.000249262
TMEM201	250.297	-1.32587	0.226051	-5.86534	4.48206e-09	6.40714e-08
MRPS26	468.513	-1.32322	0.201958	-6.55194	5.67959e-11	1.14502e-09
C1QBP	1551.98	-1.32317	0.206189	-6.41728	1.38729e-10	2.60526e-09
DEPDC1	187.182	-1.32262	0.259521	-5.09641	3.46161e-07	3.42637e-06
CORO1A	117.586	-1.3225	0.329891	-4.00889	6.10036e-05	0.000359853
NUP188	563.55	-1.32117	0.208035	-6.35072	2.14316e-10	3.89147e-09
BRAT1	745.579	-1.3206	0.180612	-7.31183	2.63537e-13	7.55821e-12
NOC3L	93.4677	-1.31927	0.331768	-3.97648	6.9943e-05	0.000405523
HES2	30.9575	-1.31877	0.500489	-2.63497	0.00841442	0.0261513
LBR	734.55	-1.3186	0.220676	-5.9753	2.29672e-09	3.47141e-08
NLRP2	291.806	-1.31787	0.205677	-6.40751	1.47913e-10	2.76636e-09
C9orf156	50.0674	-1.31713	0.403012	-3.26822	0.00108225	0.00452058
NBN	424.518	-1.31709	0.226692	-5.81005	6.2455e-09	8.72778e-08
CHAF1B	258.953	-1.31685	0.226927	-5.80297	6.51519e-09	9.0528e-08
POLR1A	242.063	-1.31564	0.274214	-4.79784	1.60385e-06	1.37851e-05
HSPH1	540.877	-1.31436	0.230015	-5.71424	1.10195e-08	1.45396e-07
MTAP	64.6274	-1.31429	0.432835	-3.03647	0.00239364	0.00900506
ARHGDIB	513.782	-1.31375	0.182588	-7.19516	6.23894e-13	1.70378e-11
CHD1L	65.9818	-1.31341	0.353924	-3.71099	0.000206446	0.00106317
ARMC5	110.729	-1.31022	0.341069	-3.8415	0.000122283	0.000667346
FECH	71.8342	-1.30944	0.372957	-3.51096	0.000446494	0.0020848
KIF1C	678.169	-1.307	0.181341	-7.2074	5.70308e-13	1.5668e-11
GSG2	232.605	-1.30676	0.272192	-4.80088	1.57967e-06	1.36028e-05
NFX1	223.092	-1.30515	0.218504	-5.97312	2.32762e-09	3.51425e-08
FANCD2	157.092	-1.30432	0.282103	-4.62355	3.77227e-06	2.99271e-05
NCAPG	405.229	-1.30331	0.199531	-6.53186	6.49588e-11	1.29061e-09
FDXR	242.928	-1.30032	0.217817	-5.96979	2.37563e-09	3.56708e-08
MRPL15	277.075	-1.29853	0.210192	-6.17782	6.49917e-10	1.08259e-08
HSPE1	1013.96	-1.29721	0.199968	-6.48709	8.75095e-11	1.69445e-09
ARHGAP23	2453.34	-1.29422	0.16271	-7.95412	1.80405e-15	6.94713e-14
SKP2	362.329	-1.29416	0.2258	-5.73144	9.95805e-09	1.32926e-07
ZNF227	66.273	-1.29329	0.350342	-3.6915	0.000222935	0.00113403
L3MBTL2	64.162	-1.29212	0.383184	-3.37205	0.000746102	0.00327097
C9orf114	147.206	-1.29195	0.274534	-4.70598	2.52648e-06	2.09026e-05
CENPA	301.533	-1.29158	0.243287	-5.30888	1.10298e-07	1.18502e-06
AURKB	60.3205	-1.29157	0.391418	-3.29972	0.000967824	0.00409921
NCAPH	299.891	-1.29041	0.220699	-5.84693	5.00737e-09	7.10148e-08
ZNF618	205.162	-1.28805	0.306159	-4.20712	2.58643e-05	0.000168045
FAM217B	117.789	-1.28556	0.280783	-4.57847	4.68389e-06	3.63858e-05
AXL	114.322	-1.28444	0.359825	-3.56964	0.000357473	0.0017129
KAT6B	27.0337	-1.28339	0.532026	-2.41227	0.0158534	0.0443305
POC1A	78.7683	-1.2801	0.36392	-3.51754	0.000435565	0.00204072
ADAT1	198.69	-1.27962	0.235951	-5.42325	5.85241e-08	6.65814e-07
HIST1H1B	962.088	-1.27943	0.187935	-6.80782	9.90854e-12	2.26017e-10
CCNF	77.9973	-1.27848	0.378891	-3.37427	0.000740112	0.00324886
NAAA	105.041	-1.27814	0.2938	-4.35036	1.35911e-05	9.4292e-05
PRNP	30.6544	-1.27802	0.526702	-2.42646	0.015247	0.0429289
PLK4	115.701	-1.27765	0.296674	-4.30657	1.65804e-05	0.000113416
HECTD2	41.9205	-1.27759	0.460516	-2.77426	0.0055327	0.0182898
BRIX1	504.096	-1.27739	0.295847	-4.31773	1.5764e-05	0.000108109
ATF5	1119.06	-1.27703	0.192203	-6.64415	3.04976e-11	6.45202e-10
CEBPA	121.302	-1.27678	0.300212	-4.25294	2.10982e-05	0.000140133
LOC344595	33.1799	-1.27577	0.502516	-2.53878	0.0111241	0.0330876
LOC100134868	128.389	-1.27572	0.300981	-4.23854	2.24983e-05	0.000147998
SRRT	492.784	-1.27358	0.276401	-4.60773	4.07084e-06	3.20015e-05
ZNF252P	214.193	-1.2717	0.240566	-5.28627	1.24836e-07	1.33181e-06
TRMT10C	96.9855	-1.27024	0.342902	-3.70438	0.000211906	0.00108802
BCLAF1	663.266	-1.27023	0.178009	-7.13577	9.62461e-13	2.572e-11
RTKN2	125.103	-1.26924	0.307552	-4.12691	3.67675e-05	0.000229843
SRSF10	360.633	-1.26882	0.226946	-5.59085	2.25956e-08	2.80583e-07
WNT11	47.3522	-1.26784	0.406501	-3.1189	0.00181528	0.00710007
CHRM3	118.873	-1.26714	0.300263	-4.2201	2.44189e-05	0.000159409
C6orf120	187.112	-1.26666	0.247651	-5.11471	3.14222e-07	3.11924e-06
CENPB	686.367	-1.26566	0.180635	-7.00674	2.4393e-12	6.1698e-11
FANCM	31.6454	-1.26538	0.49597	-2.55131	0.0107318	0.0321227
APOBEC3G	1427.16	-1.26517	0.186735	-6.77523	1.24213e-11	2.78696e-10
OTUD6B	177.52	-1.26492	0.251702	-5.02546	5.0224e-07	4.79471e-06
DNLZ	28.1332	-1.26089	0.531632	-2.37174	0.0177048	0.048611
GGCT	772.927	-1.26083	0.171642	-7.34572	2.0465e-13	5.95658e-12
WRN	65.506	-1.26049	0.352431	-3.57655	0.000348157	0.00167587
SNAPIN	205.019	-1.25958	0.238821	-5.27416	1.33368e-07	1.41294e-06
MGST2	137.281	-1.25799	0.271619	-4.63143	3.63155e-06	2.89279e-05
NAF1	82.4132	-1.25717	0.362004	-3.47281	0.000515035	0.00236324
LINC00467	56.9623	-1.25698	0.390603	-3.21805	0.00129067	0.00528333
GRK6	216.585	-1.25681	0.243608	-5.15916	2.48063e-07	2.50051e-06
SFT2D2	526.837	-1.25664	0.20519	-6.12427	9.10997e-10	1.46928e-08
FUT4	91.993	-1.25539	0.340188	-3.69028	0.00022401	0.00113866
C15orf41	166.416	-1.25527	0.264863	-4.7393	2.14454e-06	1.79813e-05
TRIM26	419.749	-1.25509	0.185677	-6.75954	1.38432e-11	3.0758e-10
NOP58	861.387	-1.25487	0.212552	-5.90386	3.55096e-09	5.16774e-08
NARFL	215.15	-1.25443	0.23421	-5.35604	8.50678e-08	9.3221e-07
GTF2H2	124.565	-1.25338	0.278262	-4.50432	6.65852e-06	5.01272e-05
NKD1	53.454	-1.25197	0.393499	-3.18164	0.00146443	0.00588736
TTI1	176.101	-1.25103	0.242908	-5.15022	2.60175e-07	2.60727e-06
DMBX1	41.4667	-1.2505	0.444246	-2.81488	0.00487961	0.0163837
IFI35	786.374	-1.25002	0.224363	-5.57139	2.5271e-08	3.10431e-07
RIF1	226.022	-1.24988	0.249256	-5.01444	5.31885e-07	5.05659e-06
RASL11A	78.6341	-1.2476	0.354674	-3.5176	0.000435471	0.00204072
PATZ1	88.6164	-1.24727	0.342144	-3.64545	0.000266926	0.00133065
SSX2IP	81.3826	-1.24656	0.333805	-3.7344	0.000188167	0.000978967
SRD5A3	62.977	-1.24624	0.36576	-3.40725	0.000656207	0.00291131
KIF22	202.461	-1.246	0.245664	-5.07198	3.93701e-07	3.85242e-06
WDR5	246.809	-1.24366	0.235432	-5.28247	1.27457e-07	1.35766e-06
PMAIP1	280.884	-1.24342	0.326131	-3.81264	0.00013749	0.000740899
FRMD4B	92.5098	-1.24063	0.334927	-3.70418	0.000212072	0.00108831
DCAF4	113.054	-1.2404	0.294147	-4.21696	2.47621e-05	0.000161418
DCPS	351.27	-1.23941	0.251766	-4.92286	8.52905e-07	7.78489e-06
ABCB10	227.035	-1.23746	0.218059	-5.67489	1.38779e-08	1.80162e-07
ESPL1	544.791	-1.23742	0.219729	-5.63157	1.78577e-08	2.26258e-07
MYD88	174.631	-1.23717	0.256334	-4.82638	1.39039e-06	1.20944e-05
FAM136A	390.8	-1.23706	0.257208	-4.80956	1.51264e-06	1.30996e-05
GDAP1	68.9022	-1.23685	0.378819	-3.26502	0.00109458	0.00456374
NT5DC2	37.1844	-1.23411	0.46222	-2.66997	0.00758584	0.0238629
PASK	128.382	-1.2337	0.341233	-3.61542	0.000299857	0.00147233
APOA1BP	310.174	-1.23312	0.211799	-5.82214	5.81e-09	8.16079e-08
WDR62	193.93	-1.23288	0.236158	-5.22056	1.78382e-07	1.85401e-06
RNF138	172.037	-1.2317	0.281119	-4.38141	1.17914e-05	8.33666e-05
TRIM59	113.496	-1.22996	0.428722	-2.8689	0.00411897	0.0142377
ANKRD32	64.3875	-1.22947	0.359608	-3.41892	0.00062871	0.00280475
NAE1	268.973	-1.22916	0.247087	-4.9746	6.53836e-07	6.13094e-06
FKTN	73.468	-1.22869	0.341295	-3.6001	0.000318096	0.00154802
RFC2	153.672	-1.22802	0.275252	-4.46143	8.14129e-06	5.97159e-05
PIDD	370.34	-1.2278	0.272172	-4.5111	6.44932e-06	4.87128e-05
DOCK8	94.9651	-1.22576	0.309759	-3.95713	7.58565e-05	0.00043694
COG2	118.376	-1.2255	0.300338	-4.08041	4.49559e-05	0.000275996
TMEM173	120.522	-1.2247	0.29183	-4.19662	2.70929e-05	0.000175279
DDX10	645.924	-1.22203	0.175157	-6.97677	3.02034e-12	7.52833e-11
ASF1A	278.373	-1.22189	0.22453	-5.44197	5.26933e-08	6.05765e-07
GABPB1	56.3949	-1.22052	0.389371	-3.13459	0.00172095	0.00677558
MRPS11	242.999	-1.22019	0.231417	-5.27268	1.34443e-07	1.42323e-06
PRKRIR	270.429	-1.2194	0.263231	-4.63242	3.61409e-06	2.88475e-05
MELK	597.773	-1.21713	0.175359	-6.94081	3.89851e-12	9.54368e-11
SLC12A9	245.153	-1.21571	0.226212	-5.37419	7.69282e-08	8.55167e-07
TMEM194B	32.3423	-1.21522	0.50586	-2.40228	0.0162932	0.0452712
RPAP2	259.691	-1.21508	0.213708	-5.6857	1.30281e-08	1.69774e-07
NUF2	116.596	-1.21502	0.316343	-3.84081	0.000122627	0.000668959
NOL12	163.254	-1.21465	0.246309	-4.9314	8.16403e-07	7.48133e-06
MOB3B	76.8467	-1.21387	0.371961	-3.26344	0.00110069	0.00458506
ZBTB2	205.371	-1.21303	0.235691	-5.14668	2.65139e-07	2.65119e-06
PPARGC1B	39.3345	-1.21232	0.449889	-2.69472	0.00704485	0.0224235
CHID1	383.919	-1.21088	0.213036	-5.68392	1.31644e-08	1.71387e-07
TRIM66	64.6962	-1.21054	0.396261	-3.05492	0.00225123	0.00853653
RSAD2	183.141	-1.21019	0.319219	-3.79111	0.000149975	0.000800939
TUBG1	802.999	-1.21007	0.189292	-6.39259	1.63101e-10	3.00935e-09
SMC1A	972.863	-1.20781	0.160587	-7.52121	5.42711e-14	1.71825e-12
ECM1	42.3426	-1.20732	0.431543	-2.79769	0.00514703	0.0171848
INTS9	70.5556	-1.20686	0.34869	-3.46111	0.000537944	0.00245495
PAGR1	273.59	-1.20557	0.244224	-4.93633	7.96075e-07	7.30971e-06
ARHGEF26	45.9745	-1.2051	0.452382	-2.6639	0.00772395	0.0242417
HNRNPR	1046.19	-1.20457	0.192879	-6.24523	4.23185e-10	7.24275e-09
EMG1	294.897	-1.20235	0.224894	-5.3463	8.97702e-08	9.79045e-07
RIPK1	135.105	-1.2023	0.270402	-4.44634	8.7344e-06	6.36914e-05
ZNF518A	66.5563	-1.2021	0.394739	-3.04531	0.00232441	0.00877109
STARD7	683.459	-1.20178	0.18504	-6.49472	8.3187e-11	1.6199e-09
MMS22L	85.4347	-1.20073	0.317762	-3.77871	0.000157644	0.000838813
UBR7	114.572	-1.20066	0.322853	-3.71889	0.000200099	0.0010332
OIP5	670.305	-1.20055	0.176906	-6.7864	1.14964e-11	2.59217e-10
WDR3	154.899	-1.19998	0.282691	-4.24484	2.18754e-05	0.000144456
EIF3B	1807.02	-1.19935	0.18811	-6.37579	1.8202e-10	3.34045e-09
SMG8	243.294	-1.199	0.214797	-5.582	2.37766e-08	2.93652e-07
FOXM1	417.271	-1.19851	0.206665	-5.79929	6.65977e-09	9.23142e-08
C1orf122	91.0296	-1.19824	0.337967	-3.54543	0.000391968	0.00185549
CCT2	906.298	-1.19818	0.20759	-5.77185	7.84079e-09	1.07168e-07
BROX	156.713	-1.19791	0.279537	-4.28532	1.82475e-05	0.00012335
TUBGCP3	438.601	-1.19783	0.191507	-6.25476	3.98131e-10	6.87403e-09
NDUFV3	135.43	-1.19763	0.277831	-4.31063	1.62791e-05	0.000111418
POLR3F	41.6976	-1.19703	0.441186	-2.71321	0.00666356	0.0214338
CASP6	102.518	-1.19662	0.309887	-3.86147	0.000112707	0.000620022
MND1	108.12	-1.19596	0.295744	-4.04391	5.25673e-05	0.000316907
DUSP12	267.541	-1.19518	0.218136	-5.47906	4.27588e-08	5.02297e-07
ORAOV1	97.5594	-1.1941	0.306653	-3.89399	9.86088e-05	0.000550643
ABCD3	774.309	-1.19249	0.183179	-6.50994	7.51795e-11	1.47444e-09
TACC3	783.991	-1.19248	0.205817	-5.79388	6.87777e-09	9.51437e-08
HIST1H2BL	33.1784	-1.19169	0.489483	-2.43458	0.0149091	0.0421507
LRIG3	50.4092	-1.19162	0.410635	-2.90189	0.00370921	0.013035
ZNF473	81.9885	-1.19035	0.355334	-3.34995	0.000808272	0.00350985
LPCAT3	307.32	-1.18903	0.255494	-4.65384	3.25809e-06	2.61812e-05
NECAB3	159.543	-1.1886	0.253269	-4.69304	2.69179e-06	2.21101e-05
PLD6	58.8626	-1.18805	0.426193	-2.7876	0.00531001	0.0176772
LAS1L	260.482	-1.18759	0.241839	-4.91067	9.07658e-07	8.19162e-06
DPH2	207.294	-1.18712	0.311906	-3.80602	0.00014122	0.000758613
EIF3J	454.512	-1.18358	0.220783	-5.36081	8.2849e-08	9.10078e-07
SARS2	181.334	-1.18342	0.268346	-4.41005	1.03348e-05	7.39453e-05
PI4K2B	87.3236	-1.18341	0.334548	-3.53735	0.000404163	0.00190598
DBF4B	297.338	-1.18249	0.240278	-4.92134	8.59523e-07	7.82417e-06
HMMR	44.2616	-1.18238	0.424798	-2.7834	0.00537919	0.0178685
DOLK	63.727	-1.1821	0.386343	-3.05972	0.00221544	0.0084295
EPC1	132.987	-1.18192	0.266862	-4.42894	9.46987e-06	6.83636e-05
ANAPC2	157.413	-1.18161	0.277491	-4.25819	2.06091e-05	0.00013735
RNF207	222.735	-1.18146	0.305116	-3.87218	0.000107868	0.000595552
EEFSEC	66.9389	-1.18119	0.361695	-3.26571	0.0010919	0.00455534
TLCD1	82.5495	-1.17905	0.326827	-3.60756	0.000309085	0.00151168
RHPN1	104.471	-1.1787	0.322018	-3.66036	0.000251863	0.00126429
CDC20	517.883	-1.17723	0.228507	-5.15184	2.57937e-07	2.58673e-06
BRCC3	38.3886	-1.17705	0.46248	-2.54508	0.0109253	0.0325862
UBA5	131.134	-1.17665	0.270845	-4.34438	1.39669e-05	9.66057e-05
METTL18	49.5119	-1.17616	0.421989	-2.78719	0.00531678	0.0176955
PURB	172.853	-1.17524	0.255145	-4.60615	4.10198e-06	3.21705e-05
NPEPL1	411.136	-1.17498	0.209672	-5.60388	2.09609e-08	2.62183e-07
ZNF480	77.765	-1.1745	0.331872	-3.53903	0.000401607	0.00189588
ZNF181	40.3882	-1.17388	0.480145	-2.44484	0.0144915	0.0411483
GLMN	216.2	-1.17141	0.268104	-4.36926	1.2467e-05	8.75562e-05
MRPS17	196.592	-1.17099	0.275456	-4.25108	2.12742e-05	0.000141097
AAAS	339.265	-1.17075	0.207362	-5.64594	1.64279e-08	2.09888e-07
TRIM25	728.091	-1.17054	0.19681	-5.94756	2.72168e-09	4.02584e-08
VWA1	99.6164	-1.16977	0.293749	-3.98219	6.8283e-05	0.000397322
HADH	166.314	-1.16915	0.277994	-4.20566	2.60326e-05	0.000168978
SLC19A1	85.82	-1.16675	0.324128	-3.59967	0.000318625	0.00155005
ACAA2	47.677	-1.16645	0.437263	-2.66763	0.0076389	0.0240139
B4GALT6	64.9545	-1.16522	0.371865	-3.13346	0.00172758	0.00679778
APOO	129.049	-1.1647	0.303071	-3.84299	0.000121542	0.000663833
MAD2L1	463.729	-1.16274	0.214375	-5.42389	5.83167e-08	6.64006e-07
ZNFX1	641.611	-1.16228	0.179662	-6.46925	9.84934e-11	1.88846e-09
DHX58	124.433	-1.16151	0.290194	-4.00252	6.26717e-05	0.000368583
TK1	1794.83	-1.16078	0.169501	-6.84822	7.47746e-12	1.73743e-10
DECR2	233.253	-1.16028	0.21509	-5.39439	6.87578e-08	7.73258e-07
INO80	328.924	-1.16026	0.1971	-5.88666	3.94071e-09	5.6747e-08
BUB1B	634.909	-1.15976	0.202837	-5.71769	1.07982e-08	1.42889e-07
GPR39	124.227	-1.15959	0.285105	-4.06725	4.7571e-05	0.00029049
ING5	200.592	-1.15927	0.283193	-4.09358	4.24761e-05	0.000262181
AMD1	550.961	-1.15887	0.202592	-5.72023	1.06382e-08	1.41215e-07
BCAP31	101.23	-1.15871	0.292384	-3.96297	7.4024e-05	0.000427462
TMEM138	311.272	-1.15844	0.260681	-4.44389	8.83471e-06	6.43544e-05
DESI1	234.23	-1.1579	0.253499	-4.56766	4.932e-06	3.80917e-05
PSMD5	113.729	-1.15705	0.287192	-4.02883	5.60543e-05	0.000335128
DNAJC30	64.7576	-1.15595	0.378166	-3.05674	0.00223762	0.00849502
GTF2H2C	50.05	-1.15576	0.403543	-2.86403	0.00418282	0.0144316
PPP1R10	634.799	-1.15466	0.205661	-5.61437	1.97284e-08	2.47898e-07
SIGMAR1	625.177	-1.15368	0.204428	-5.64344	1.66683e-08	2.12169e-07
MTMR1	184.857	-1.15275	0.236319	-4.87795	1.07192e-06	9.56702e-06
XPA	124.452	-1.15271	0.272376	-4.23206	2.31563e-05	0.000152035
NDOR1	184.045	-1.15255	0.288217	-3.99889	6.36409e-05	0.000373386
DCLRE1C	46.5948	-1.15162	0.416657	-2.76395	0.00571067	0.0187898
NAPEPLD	69.5538	-1.15161	0.343016	-3.3573	0.000787072	0.0034294
ARHGAP11A	363.629	-1.15158	0.219116	-5.25557	1.47564e-07	1.55016e-06
SPRED1	163.885	-1.15066	0.259607	-4.43233	9.32205e-06	6.75097e-05
TUBB4B	337.116	-1.15047	0.222693	-5.16615	2.38963e-07	2.41589e-06
CENPN	416.776	-1.15004	0.248601	-4.62602	3.72754e-06	2.96237e-05
DMAP1	136.382	-1.14992	0.264111	-4.35394	1.33712e-05	9.30956e-05
NOP9	241.395	-1.14974	0.233536	-4.92319	8.51431e-07	7.78152e-06
NUDCD1	112.435	-1.14812	0.366975	-3.12859	0.00175648	0.0068976
C6orf203	66.4674	-1.14784	0.342173	-3.35455	0.000794939	0.00345853
CSTF2T	82.8513	-1.1478	0.330094	-3.4772	0.000506689	0.00233094
HSP90AA1	844.154	-1.14745	0.191801	-5.98251	2.1973e-09	3.33216e-08
THAP7	969.427	-1.14741	0.161043	-7.12489	1.04162e-12	2.75668e-11
PLAT	73.3621	-1.14706	0.374419	-3.06356	0.0021872	0.00833128
PRKDC	1816.12	-1.14341	0.164304	-6.95911	3.42434e-12	8.44322e-11
WBSCR16	228.734	-1.14307	0.220405	-5.18623	2.14594e-07	2.19379e-06
TTK	287.109	-1.14285	0.22735	-5.02683	4.98653e-07	4.76379e-06
CENPQ	81.7537	-1.14265	0.319138	-3.58044	0.000343018	0.00165462
NUP160	203.411	-1.14243	0.236693	-4.82663	1.38863e-06	1.20882e-05
TGFBRAP1	151.207	-1.14168	0.319087	-3.57797	0.000346273	0.00166797
TCTA	86.2485	-1.14043	0.33188	-3.43626	0.000589794	0.00266145
SH2D4A	214.8	-1.13965	0.268541	-4.24388	2.19692e-05	0.000145005
GPR176	54.1882	-1.13905	0.394983	-2.8838	0.00392908	0.0136849
PRPF19	1694.45	-1.13867	0.175681	-6.48147	9.08323e-11	1.75136e-09
ATIC	2159.64	-1.13842	0.217907	-5.22431	1.74808e-07	1.81824e-06
KIF4A	347.017	-1.13808	0.223851	-5.08411	3.69361e-07	3.63502e-06
SYK	169.182	-1.13781	0.252613	-4.50416	6.66356e-06	5.01275e-05
CHST14	117.725	-1.13728	0.304222	-3.73834	0.000185242	0.000967056
C16orf88	193.14	-1.13614	0.243643	-4.66312	3.11449e-06	2.51749e-05
MTHFSD	57.1991	-1.13607	0.398247	-2.85267	0.00433529	0.0148673
CEBPZ	148.132	-1.13508	0.250158	-4.53747	5.69344e-06	4.34826e-05
NSMCE4A	394.738	-1.13494	0.185814	-6.10794	1.00922e-09	1.61629e-08
TAX1BP3	225.023	-1.13443	0.23093	-4.91243	8.99542e-07	8.13444e-06
MKI67IP	236.192	-1.13324	0.30674	-3.69445	0.000220365	0.00112388
SVIP	107.199	-1.13307	0.318415	-3.55846	0.000373036	0.00177445
OPA1	168.659	-1.1325	0.257951	-4.39036	1.13163e-05	8.02976e-05
PRICKLE4	46.0073	-1.13201	0.452268	-2.50297	0.0123156	0.0359527
UCK2	429.697	-1.131	0.19303	-5.8592	4.65107e-09	6.62801e-08
SENP6	135.542	-1.13019	0.275498	-4.10237	4.08944e-05	0.000253331
NXF1	483.881	-1.12969	0.253807	-4.45096	8.54853e-06	6.24731e-05
NBPF1	211.62	-1.12931	0.304193	-3.71246	0.000205252	0.00105822
PA2G4	1493.89	-1.12923	0.216939	-5.20529	1.93697e-07	1.99503e-06
TNFRSF21	704.91	-1.12864	0.224444	-5.02858	4.94117e-07	4.72375e-06
BIRC5	738.364	-1.12858	0.193932	-5.81948	5.90314e-09	8.27466e-08
SGK2	120.404	-1.12846	0.305723	-3.69113	0.000223263	0.00113528
LOC374443	62.8269	-1.12784	0.370026	-3.04799	0.00230375	0.0087073
ZNF696	53.6336	-1.12776	0.442078	-2.55104	0.0107401	0.0321335
STAT6	1029.29	-1.12772	0.180306	-6.25451	3.98776e-10	6.87651e-09
DNAAF2	44.4296	-1.12762	0.410702	-2.74559	0.00604023	0.0197332
MBOAT1	46.0386	-1.12754	0.423924	-2.65977	0.00781951	0.0245092
MRPS25	90.8584	-1.12731	0.310697	-3.62831	0.000285283	0.00141241
VPS36	138.273	-1.12531	0.273482	-4.11477	3.87572e-05	0.000241181
MAP3K6	413.896	-1.1253	0.205214	-5.48355	4.16868e-08	4.90544e-07
C7orf43	195.846	-1.12511	0.276916	-4.06298	4.84495e-05	0.000294673
PGGT1B	90.7044	-1.12504	0.330137	-3.40779	0.000654906	0.00290836
GTSE1	646.346	-1.1243	0.243187	-4.62316	3.77934e-06	2.99485e-05
TTC12	148.708	-1.12399	0.276881	-4.05945	4.91879e-05	0.000298767
RFXAP	41.6454	-1.12388	0.445471	-2.5229	0.0116393	0.0343294
HIST1H4L	228.533	-1.12232	0.249517	-4.49798	6.86008e-06	5.13042e-05
TUBA1C	6570.99	-1.12195	0.202841	-5.53117	3.18107e-08	3.84223e-07
PDCL3	36.6056	-1.12157	0.463154	-2.4216	0.0154522	0.0433465
CENPE	115.493	-1.12103	0.287924	-3.89351	9.88035e-05	0.000551505
FAM210B	90.1669	-1.121	0.372925	-3.00598	0.00264728	0.00978736
SPRY2	225.663	-1.12082	0.302112	-3.70996	0.000207291	0.00106713
LEPREL2	214.961	-1.11899	0.254202	-4.40196	1.07276e-05	7.63975e-05
REXO2	407.606	-1.11858	0.247954	-4.51122	6.44547e-06	4.87105e-05
SMC4	455.609	-1.11785	0.187228	-5.97056	2.36439e-09	3.5541e-08
TRPM4	69.87	-1.11778	0.335578	-3.3309	0.00086565	0.00372479
SETD1B	410.294	-1.11505	0.220481	-5.05735	4.2512e-07	4.12162e-06
LRRC61	51.9736	-1.11445	0.407938	-2.73191	0.0062969	0.0204366
HDHD2	84.0285	-1.11408	0.327624	-3.40049	0.000672656	0.00297466
YAE1D1	77.8018	-1.1135	0.338019	-3.2942	0.000987023	0.00416983
LSR	152.406	-1.11292	0.260952	-4.26486	2.00025e-05	0.000133828
HIST1H4D	1019.29	-1.11232	0.180428	-6.16489	7.05335e-10	1.16359e-08
PDCD11	405.775	-1.11149	0.186881	-5.94757	2.72152e-09	4.02584e-08
TRIP6	889.868	-1.11136	0.219188	-5.07037	3.97039e-07	3.88231e-06
PEF1	274.827	-1.11136	0.228359	-4.86673	1.13462e-06	1.00611e-05
BANF1	286.533	-1.11078	0.297502	-3.73369	0.000188692	0.000981325
KSR1	150.729	-1.11015	0.282204	-3.93387	8.35906e-05	0.000476682
IL17RE	55.3884	-1.10959	0.375043	-2.95858	0.00309059	0.0111644
TNFRSF12A	872.331	-1.1091	0.214017	-5.18231	2.19149e-07	2.23369e-06
MRPS7	337.575	-1.10854	0.210601	-5.26371	1.41179e-07	1.48536e-06
CREB3L4	52.0572	-1.10791	0.407806	-2.71677	0.00659233	0.0212595
DNAJA1	3071.5	-1.1075	0.176745	-6.26608	3.70239e-10	6.44112e-09
NUDT19	45.2823	-1.10714	0.425809	-2.60009	0.00931993	0.0285067
TXNDC5	696.224	-1.10667	0.205209	-5.39292	6.93211e-08	7.78953e-07
HNRNPH1	1301.58	-1.10666	0.221714	-4.99138	5.99496e-07	5.64844e-06
NASP	658.968	-1.10605	0.191598	-5.77279	7.79674e-09	1.06886e-07
RPUSD3	234.65	-1.1058	0.230473	-4.79797	1.6028e-06	1.37847e-05
TLN2	120.981	-1.1056	0.30449	-3.63097	0.000282356	0.00139892
MDN1	160.093	-1.10537	0.246704	-4.48053	7.44569e-06	5.50852e-05
ARMC7	77.2032	-1.10494	0.320129	-3.45154	0.000557388	0.00253105
PKI55	73.743	-1.10466	0.376001	-2.93793	0.00330417	0.0117964
ACYP2	43.4386	-1.10365	0.437174	-2.5245	0.0115862	0.0341948
MTBP	110.338	-1.10345	0.298738	-3.6937	0.00022101	0.00112633
SEH1L	107.447	-1.10246	0.347006	-3.17707	0.0014877	0.0059704
ANKRD49	53.3862	-1.10227	0.394023	-2.79748	0.00515031	0.0171915
PDE7A	164.019	-1.10169	0.248603	-4.43154	9.35635e-06	6.76867e-05
EGR1	6501.84	-1.10123	0.435302	-2.52981	0.0114123	0.0337472
HMGB3	429.566	-1.10108	0.19408	-5.6733	1.40072e-08	1.81498e-07
MRPL12	397.185	-1.10063	0.213442	-5.1566	2.51472e-07	2.53115e-06
MED17	212.288	-1.10007	0.250035	-4.39968	1.08412e-05	7.71262e-05
CHPT1	89.8257	-1.09863	0.32781	-3.35144	0.000803936	0.00349324
COMMD10	53.4332	-1.09766	0.382307	-2.87115	0.00408981	0.0141548
CCDC97	320.184	-1.09727	0.208406	-5.26503	1.40164e-07	1.47694e-06
HNRNPM	679.504	-1.0971	0.260488	-4.2117	2.53451e-05	0.000164906
UBE2T	477.082	-1.09707	0.186074	-5.89591	3.7263e-09	5.39428e-08
ZNF644	113.43	-1.09548	0.343383	-3.19025	0.00142152	0.00574177
AIMP2	689.127	-1.09547	0.232971	-4.70216	2.57421e-06	2.12334e-05
POLE4	98.4168	-1.09273	0.312639	-3.49518	0.000473734	0.00219777
TMEM216	98.0695	-1.09231	0.333766	-3.27269	0.00106529	0.00445383
FHDC1	61.329	-1.09215	0.356225	-3.06589	0.00217021	0.00828038
TMEM79	85.0067	-1.09205	0.354784	-3.07807	0.00208348	0.00799622
PUS7L	72.3953	-1.09196	0.343647	-3.17757	0.00148514	0.00596188
C5orf24	244.111	-1.09138	0.225051	-4.84949	1.23781e-06	1.08776e-05
HMGB2	2082.44	-1.09132	0.187887	-5.80836	6.30888e-09	8.78947e-08
PGAM5	652.041	-1.09018	0.22514	-4.84221	1.28403e-06	1.12406e-05
TOMM34	622.326	-1.08991	0.186652	-5.83925	5.24366e-09	7.40323e-08
MICALL1	538.455	-1.08951	0.198316	-5.49381	3.93354e-08	4.6407e-07
RPP30	56.5795	-1.08803	0.445454	-2.44252	0.0145853	0.0413889
FAM13B	112.95	-1.08792	0.272944	-3.98585	6.72392e-05	0.000391746
SCO1	98.1222	-1.08694	0.305128	-3.56225	0.000367697	0.00175209
MFF	68.3522	-1.0868	0.385381	-2.82006	0.00480142	0.0161647
ANKRD36BP1	596.492	-1.08596	0.192673	-5.63631	1.73732e-08	2.20527e-07
LRP3	168.54	-1.08591	0.254865	-4.26072	2.03765e-05	0.000135866
SCARF2	83.5962	-1.08545	0.345952	-3.13756	0.00170358	0.00671874
TMCO7	68.9687	-1.08542	0.340951	-3.18351	0.00145502	0.0058564
HPS6	138.706	-1.0854	0.251293	-4.31927	1.56543e-05	0.000107518
SHCBP1	136.836	-1.0831	0.27738	-3.90476	9.43188e-05	0.000528841
RNASEH2C	301.396	-1.08214	0.220469	-4.90836	9.18402e-07	8.27769e-06
MOCS3	225.863	-1.082	0.214102	-5.05363	4.3348e-07	4.18787e-06
ZMYND19	193.251	-1.08185	0.269789	-4.00998	6.07248e-05	0.000358517
RBM10	356.379	-1.08126	0.194497	-5.55928	2.70886e-08	3.31274e-07
SLC35C1	90.1638	-1.08047	0.310657	-3.478	0.000505165	0.00232549
DDX56	339.585	-1.0794	0.211884	-5.09426	3.50097e-07	3.46033e-06
GEMIN5	116.324	-1.0789	0.268479	-4.01858	5.85498e-05	0.000347472
IFIT1	1975.3	-1.07781	0.19037	-5.66166	1.4992e-08	1.928e-07
RTF1	1484	-1.07765	0.178559	-6.03526	1.58707e-09	2.45289e-08
TYRO3	436.427	-1.07743	0.197149	-5.46504	4.6279e-08	5.40868e-07
CENPL	71.0688	-1.07742	0.376241	-2.86365	0.00418789	0.0144432
LRP8	184.621	-1.07706	0.277991	-3.87445	0.000106868	0.000590566
SLC43A1	58.1254	-1.07674	0.455575	-2.36348	0.0181041	0.0495584
C1QTNF6	121.786	-1.07533	0.29699	-3.62074	0.000293757	0.00144756
FOXQ1	202.658	-1.07494	0.230039	-4.67286	2.97034e-06	2.41092e-05
HIST1H3F	841.898	-1.07464	0.183347	-5.86122	4.59485e-09	6.55472e-08
LOC100133315	73.6211	-1.07423	0.339965	-3.15983	0.0015786	0.00629326
MSH2	378.533	-1.0741	0.188213	-5.70684	1.15095e-08	1.51715e-07
MTPAP	224.263	-1.0733	0.26501	-4.05001	5.1215e-05	0.000309623
SNRPD1	1862.38	-1.07301	0.183823	-5.83717	5.30934e-09	7.47286e-08
SMARCD1	320.77	-1.07033	0.213825	-5.00565	5.56738e-07	5.27094e-06
NT5C	167.029	-1.07012	0.245915	-4.35157	1.35165e-05	9.38219e-05
MRPL16	387.568	-1.06906	0.221643	-4.82332	1.41185e-06	1.22734e-05
ENOSF1	134.287	-1.06816	0.280695	-3.80541	0.000141568	0.000760184
IGFL4	811.756	-1.06716	0.190985	-5.58766	2.30146e-08	2.85269e-07
RPA2	213.512	-1.06701	0.244302	-4.36758	1.2563e-05	8.80267e-05
OAS2	341.434	-1.06686	0.307102	-3.47395	0.000512849	0.00235611
FUBP1	663.487	-1.06599	0.165383	-6.4456	1.15145e-10	2.18028e-09
CCNA2	477.603	-1.06545	0.197849	-5.38519	7.23682e-08	8.08554e-07
BLOC1S2	391.991	-1.06498	0.275962	-3.85915	0.000113781	0.000625183
H2AFZ	4017.71	-1.06269	0.153881	-6.9059	4.98846e-12	1.19977e-10
KRT23	1858.09	-1.06221	0.234765	-4.52458	6.05153e-06	4.5936e-05
E2F8	95.5993	-1.06175	0.30643	-3.46489	0.000530441	0.00242475
MRPL4	161.899	-1.06092	0.249226	-4.25687	2.07304e-05	0.000138025
ATF7IP	467.373	-1.06086	0.201823	-5.25641	1.46895e-07	1.54432e-06
C15orf23	618.343	-1.06084	0.163076	-6.50522	7.75819e-11	1.51722e-09
GTPBP8	68.4674	-1.06082	0.346267	-3.0636	0.00218694	0.00833128
FBXO5	152.912	-1.06046	0.273916	-3.87147	0.00010818	0.000597037
PTPRE	189.876	-1.0603	0.254289	-4.16966	3.05061e-05	0.000194878
ORC1	104.37	-1.06027	0.347868	-3.04792	0.00230433	0.0087073
ARHGAP18	317.999	-1.0597	0.218465	-4.85068	1.23036e-06	1.08192e-05
KLHL23	68.4033	-1.05922	0.362718	-2.92022	0.0034978	0.0123937
TSFM	161.805	-1.05807	0.255728	-4.13747	3.51151e-05	0.000221127
PLXNA2	570.359	-1.05785	0.173058	-6.11271	9.79506e-10	1.57237e-08
LOC728752	43.1873	-1.05746	0.43508	-2.4305	0.0150781	0.0425656
NUP93	417.101	-1.05704	0.184792	-5.72019	1.06408e-08	1.41215e-07
TSTA3	1678.97	-1.05676	0.174071	-6.07082	1.27259e-09	2.00685e-08
USP40	139.249	-1.0564	0.344033	-3.07064	0.00213599	0.00816574
TTC5	114.681	-1.05629	0.306912	-3.44166	0.000578157	0.00261324
ZNF232	56.9697	-1.05604	0.384599	-2.74582	0.00603596	0.0197251
RIN3	208.797	-1.05561	0.219639	-4.80611	1.53892e-06	1.32937e-05
SLC43A2	79.9778	-1.05534	0.326525	-3.23205	0.00122906	0.00505676
CNPY2	186.614	-1.0545	0.258296	-4.08253	4.45483e-05	0.000273617
ZNF512B	98.4088	-1.05342	0.305645	-3.44654	0.000567823	0.00257494
CHCHD4	85.9625	-1.05313	0.307046	-3.42989	0.00060382	0.00271272
SLC27A2	94.1567	-1.05272	0.307434	-3.42422	0.000616573	0.00275688
VARS	1614.03	-1.05149	0.156266	-6.72885	1.71007e-11	3.73898e-10
POLR3K	408.431	-1.05	0.192194	-5.46323	4.67558e-08	5.45975e-07
CCDC103	71.8837	-1.04991	0.367818	-2.85443	0.00431147	0.0148061
RAD9A	344.256	-1.04948	0.259273	-4.04777	5.17083e-05	0.00031214
KIF15	47.2525	-1.04842	0.404101	-2.59446	0.00947389	0.0289078
FIP1L1	301.057	-1.04836	0.233619	-4.48745	7.20802e-06	5.35001e-05
SNHG11	183.756	-1.04821	0.314859	-3.32914	0.000871152	0.00374259
TRAPPC12	355.46	-1.0477	0.192357	-5.44664	5.13305e-08	5.90839e-07
TMEM48	216.819	-1.0477	0.224198	-4.6731	2.96683e-06	2.41092e-05
ZNF655	101.877	-1.04755	0.320575	-3.2677	0.00108424	0.00452751
NDUFB10	76.2111	-1.04748	0.378488	-2.76753	0.00564835	0.0186263
NPM3	604.771	-1.04727	0.242481	-4.31899	1.56748e-05	0.000107604
BCL2L1	3281.71	-1.04717	0.185649	-5.6406	1.69461e-08	2.15505e-07
TATDN3	67.6799	-1.04713	0.408152	-2.56554	0.0103015	0.0310107
PARP1	1872.1	-1.04698	0.153019	-6.84215	7.80113e-12	1.80347e-10
THADA	43.0912	-1.04644	0.434564	-2.40802	0.0160392	0.0447641
POLD3	211.816	-1.04616	0.232981	-4.49034	7.11108e-06	5.28952e-05
CABLES1	63.8779	-1.04546	0.36569	-2.85887	0.00425157	0.0146334
ALG10B	224.13	-1.04515	0.229712	-4.54981	5.36946e-06	4.12149e-05
CEP41	249.123	-1.0439	0.227178	-4.59509	4.32565e-06	3.37317e-05
MECR	97.7481	-1.04382	0.297797	-3.50514	0.000456361	0.00212508
RFT1	238.809	-1.04374	0.234979	-4.44184	8.91915e-06	6.4935e-05
TOMM22	663.357	-1.04321	0.223049	-4.67703	2.91061e-06	2.36804e-05
VPS33A	157.775	-1.04296	0.271227	-3.84534	0.000120387	0.000658574
EWSR1	4605.78	-1.0427	0.162263	-6.42602	1.3099e-10	2.47007e-09
ZDHHC12	396.136	-1.04233	0.211352	-4.93173	8.15037e-07	7.47381e-06
MRPL3	1316.11	-1.04172	0.188935	-5.51365	3.51461e-08	4.2117e-07
TMTC4	48.3974	-1.04161	0.400006	-2.604	0.00921438	0.0282721
ZNF75A	108.788	-1.04075	0.31156	-3.34045	0.000836432	0.00361268
TIGD2	62.3489	-1.03947	0.412761	-2.51834	0.011791	0.0347244
SFXN4	269.242	-1.03925	0.210276	-4.94233	7.71946e-07	7.11675e-06
DLX2	226.167	-1.03872	0.265432	-3.91334	9.10299e-05	0.000512286
FAM122B	438.79	-1.03855	0.190843	-5.4419	5.27155e-08	6.05765e-07
TEX30	107.294	-1.03809	0.311875	-3.32853	0.000873062	0.00374845
CDK1	848.69	-1.0366	0.198724	-5.21627	1.82563e-07	1.89316e-06
PHF17	128.889	-1.03582	0.268911	-3.8519	0.000117206	0.00064194
HIRA	533.615	-1.03558	0.195401	-5.29974	1.15969e-07	1.24205e-06
ZNF623	147.848	-1.03498	0.285983	-3.61903	0.000295709	0.00145457
SHMT1	407.421	-1.03497	0.188049	-5.50371	3.71885e-08	4.414e-07
ADAT2	57.1442	-1.03476	0.362866	-2.85163	0.00434957	0.0148922
TTC30B	42.0417	-1.03447	0.42201	-2.4513	0.0142341	0.0406023
ACOT7	545.61	-1.03371	0.189322	-5.46007	4.7594e-08	5.53407e-07
APBB2	555.149	-1.03311	0.188993	-5.4664	4.59262e-08	5.37204e-07
TIMM21	61.6903	-1.03268	0.383265	-2.69442	0.00705103	0.0224379
SLC7A6	495.639	-1.03218	0.229377	-4.4999	6.79854e-06	5.09018e-05
NCL	3379.47	-1.03114	0.183655	-5.61455	1.97075e-08	2.47863e-07
ANKRD28	118.25	-1.03039	0.284462	-3.62224	0.000292062	0.00144024
GTF2H3	173.245	-1.03007	0.278784	-3.69486	0.000220007	0.00112247
POGLUT1	121.43	-1.02937	0.311937	-3.29992	0.000967111	0.00409834
IDH3A	478.721	-1.02823	0.17839	-5.76396	8.2161e-09	1.1163e-07
PALB2	112.337	-1.028	0.302865	-3.39426	0.000688139	0.00303725
INPP5E	127.15	-1.02759	0.303423	-3.38665	0.000707513	0.00311474
ALG10	96.6781	-1.02694	0.326474	-3.14556	0.0016577	0.00656235
KEAP1	443.068	-1.02623	0.234106	-4.38364	1.16713e-05	8.25604e-05
FPGS	97.3735	-1.02481	0.305512	-3.35439	0.000795407	0.00345947
VANGL1	253.616	-1.02474	0.201708	-5.08033	3.76782e-07	3.70538e-06
MCRS1	303.771	-1.02302	0.204834	-4.9944	5.90182e-07	5.56452e-06
ICK	88.8459	-1.02281	0.335768	-3.04618	0.0023177	0.0087506
HSPBP1	636.601	-1.02231	0.181901	-5.62014	1.90808e-08	2.40422e-07
G2E3	123.427	-1.01952	0.310175	-3.28693	0.00101287	0.0042672
PLA2G4B	140.074	-1.01839	0.339246	-3.00191	0.00268289	0.00990215
TP53I3	53.3272	-1.01773	0.396003	-2.57001	0.0101697	0.0306813
SYTL1	654.511	-1.01726	0.194972	-5.21749	1.81365e-07	1.88359e-06
TFDP1	849.033	-1.01643	0.2177	-4.66894	3.02764e-06	2.45017e-05
DNAJC11	1177.08	-1.01532	0.184302	-5.50899	3.60901e-08	4.30974e-07
MRPL20	406.761	-1.0151	0.230338	-4.407	1.04812e-05	7.47976e-05
NOD1	59.1354	-1.01509	0.369402	-2.74792	0.0059975	0.0196135
CDCA7L	377.98	-1.01442	0.245407	-4.13364	3.5707e-05	0.000224236
MAPKAP1	187.187	-1.01422	0.266063	-3.81194	0.000137883	0.000742726
C7orf29	165.964	-1.01408	0.338499	-2.99581	0.00273717	0.0100681
GEMIN2	204.146	-1.01364	0.241326	-4.20028	2.66585e-05	0.000172632
IPO9	301.431	-1.0133	0.204788	-4.94804	7.49631e-07	6.93903e-06
C21orf58	46.2789	-1.01308	0.425133	-2.38297	0.0171735	0.0473895
EOGT	71.8424	-1.0128	0.366793	-2.76123	0.00575843	0.018931
TRIM14	788.484	-1.01261	0.1877	-5.39481	6.85974e-08	7.72087e-07
TBCCD1	107.734	-1.0125	0.295734	-3.42368	0.000617784	0.0027587
DEPDC1B	150.306	-1.01172	0.296297	-3.41456	0.000638858	0.00284262
FZD1	38.9309	-1.01169	0.424075	-2.38565	0.0170491	0.0470937
C19orf24	211.183	-1.01166	0.23847	-4.2423	2.21241e-05	0.000145957
RCHY1	118.278	-1.01163	0.305394	-3.31254	0.000924538	0.0039423
HSPB1	2823.76	-1.0112	0.183808	-5.5014	3.76797e-08	4.46843e-07
AP4E1	63.5219	-1.01084	0.375448	-2.69236	0.00709486	0.022546
PLXNB1	458.989	-1.00999	0.255218	-3.95736	7.5783e-05	0.000436828
PROM2	642.403	-1.00882	0.222844	-4.52701	5.98234e-06	4.54612e-05
ZNF710	304.968	-1.00697	0.215602	-4.6705	3.00469e-06	2.43447e-05
BAG1	248.093	-1.00628	0.247792	-4.06099	4.88653e-05	0.000296939
B3GALT6	91.8334	-1.00547	0.318641	-3.1555	0.00160224	0.00637038
LRRC8B	97.4437	-1.00519	0.302344	-3.32466	0.000885269	0.00379136
FRMD4A	148.609	-1.00518	0.261375	-3.84575	0.000120183	0.000657865
THOC1	61.6508	-1.00507	0.402202	-2.49892	0.0124573	0.0362969
ZC3H7B	703.104	-1.00496	0.212823	-4.72205	2.33474e-06	1.94099e-05
XRCC5	1998.54	-1.00462	0.159308	-6.30615	2.86057e-10	5.05355e-09
BTBD6	84.1141	-1.00433	0.305686	-3.28549	0.00101806	0.00428509
SLC16A14	74.8948	-1.00394	0.393269	-2.55281	0.0106856	0.0320195
ZNF320	497.25	-1.00377	0.191838	-5.23241	1.67316e-07	1.7425e-06
ARPC5L	295.622	-1.00212	0.211432	-4.73965	2.1409e-06	1.79618e-05
NUP205	357.685	-1.00186	0.22363	-4.47998	7.46504e-06	5.51986e-05
EZH2	730.408	-1.00143	0.173489	-5.77229	7.81995e-09	1.0699e-07
PRC1	673.219	-1.00135	0.254106	-3.94068	8.12497e-05	0.000464299
CCNB2	1016.56	-1.00112	0.163547	-6.12127	9.28309e-10	1.49375e-08
NOL10	361.551	-1.00016	0.221783	-4.50964	6.49375e-06	4.90214e-05
SESN2	815.028	-0.998683	0.1991	-5.01599	5.27599e-07	5.02282e-06
CCDC94	139.298	-0.99778	0.295249	-3.37945	0.000726305	0.00319132
GPD1L	51.7211	-0.996854	0.378526	-2.63352	0.00845057	0.0262398
IRF2BP1	236.771	-0.99613	0.263514	-3.78018	0.000156713	0.00083432
MRPL50	291.373	-0.995604	0.240131	-4.14609	3.38206e-05	0.000213662
ANKRD6	68.0843	-0.995197	0.367364	-2.70903	0.00674812	0.0216416
DAK	386.872	-0.994921	0.181396	-5.4848	4.1393e-08	4.87506e-07
MED22	281.136	-0.99386	0.215429	-4.6134	3.96138e-06	3.12466e-05
ANO1	75.6908	-0.993774	0.385179	-2.58003	0.00987913	0.0299366
CAB39L	237.064	-0.991933	0.228996	-4.33166	1.47989e-05	0.000101949
MEPCE	604.922	-0.991537	0.218953	-4.52854	5.9392e-06	4.51583e-05
PLEKHA6	112.506	-0.991398	0.312137	-3.17616	0.00149237	0.00598565
SIM2	215.521	-0.991389	0.231046	-4.29087	1.77975e-05	0.000120725
TROAP	141.034	-0.991225	0.289	-3.42985	0.000603925	0.00271272
BRI3BP	225.606	-0.991176	0.254954	-3.88766	0.000101214	0.000562896
DCAF13	317.616	-0.991036	0.281404	-3.52175	0.000428704	0.00201202
ANKS6	328.709	-0.990088	0.211485	-4.68159	2.8466e-06	2.32286e-05
ASPM	267.029	-0.990081	0.231052	-4.28511	1.82651e-05	0.000123409
EBPL	277.871	-0.989691	0.222481	-4.44842	8.65038e-06	6.31123e-05
WDR75	339.689	-0.989222	0.187325	-5.28077	1.28641e-07	1.36814e-06
GLRX2	50.3427	-0.988514	0.413104	-2.3929	0.016716	0.0462762
GSTM4	69.6651	-0.988299	0.39789	-2.48385	0.0129971	0.0375821
LRPAP1	498.12	-0.988245	0.186751	-5.29177	1.21137e-07	1.29578e-06
POLR2D	224.008	-0.988244	0.256225	-3.85693	0.000114818	0.000630122
CNP	696.644	-0.985733	0.170041	-5.79702	6.75033e-09	9.34751e-08
MEIS2	1357.99	-0.985168	0.174949	-5.63118	1.78985e-08	2.26566e-07
ARRB1	266.178	-0.985032	0.231706	-4.25121	2.12621e-05	0.000141085
FKBP4	1381.53	-0.98445	0.176008	-5.5932	2.22924e-08	2.7732e-07
TMEM19	245.508	-0.983494	0.225944	-4.35282	1.34395e-05	9.3362e-05
DDX39A	649.777	-0.98334	0.264311	-3.72038	0.00019892	0.00102878
PAXIP1	174.85	-0.983205	0.242009	-4.06268	4.85124e-05	0.000294925
TMEM241	68.5509	-0.98317	0.355764	-2.76354	0.00571773	0.0188062
NFU1	188.739	-0.982138	0.250664	-3.91814	8.92345e-05	0.000504668
CTU2	54.2243	-0.981543	0.412527	-2.37934	0.0173436	0.0477916
DDX20	237.78	-0.981401	0.234103	-4.19218	2.76282e-05	0.000178405
ZNF629	170.777	-0.980957	0.26805	-3.6596	0.000252608	0.00126757
CASP10	126.702	-0.98025	0.334444	-2.93099	0.00337888	0.0120305
SOGA1	378.237	-0.979522	0.237475	-4.12473	3.71165e-05	0.000231919
DNMT3A	101.912	-0.977525	0.318565	-3.06852	0.00215122	0.00821477
MORF4L1	361.141	-0.977231	0.229104	-4.26545	1.99502e-05	0.000133543
PWP2	273.567	-0.976594	0.207282	-4.71142	2.46002e-06	2.03896e-05
EXOSC8	439.065	-0.976034	0.205483	-4.74994	2.03474e-06	1.71695e-05
ZNF777	93.9939	-0.975418	0.313562	-3.11077	0.001866	0.00726322
POP7	215.904	-0.973343	0.25337	-3.84159	0.000122241	0.000667346
STXBP5	157.137	-0.972566	0.268216	-3.62606	0.000287779	0.00142168
ANAPC7	527.481	-0.972451	0.191813	-5.0698	3.98244e-07	3.89133e-06
ABCF2	458.418	-0.971835	0.195654	-4.96711	6.7957e-07	6.3462e-06
MARVELD1	576.492	-0.971483	0.188431	-5.15563	2.52775e-07	2.53867e-06
STIL	405.87	-0.971025	0.201599	-4.81661	1.46016e-06	1.26692e-05
LMO4	399.569	-0.970905	0.217655	-4.46075	8.16748e-06	5.9876e-05
ZNF642	59.1797	-0.970727	0.373978	-2.59568	0.00944042	0.0288366
CDAN1	176.164	-0.970302	0.246641	-3.93407	8.35205e-05	0.000476481
SMYD5	271.621	-0.969321	0.23036	-4.20786	2.57802e-05	0.000167577
DLGAP5	708.167	-0.969292	0.177312	-5.46658	4.58791e-08	5.37111e-07
JMJD7	70.853	-0.969103	0.374085	-2.5906	0.00958098	0.0291491
SRSF5	2573.34	-0.967789	0.196379	-4.92816	8.30089e-07	7.59659e-06
CTDSPL	226.521	-0.967518	0.212365	-4.55591	5.21581e-06	4.0148e-05
SYNM	64.5652	-0.967391	0.380007	-2.54572	0.0109052	0.0325495
CWF19L1	135.603	-0.967342	0.255841	-3.78103	0.00015618	0.000831806
NT5C3	153.427	-0.967318	0.268099	-3.60806	0.000308495	0.00150987
RAD18	55.0125	-0.967017	0.409069	-2.36395	0.0180813	0.049506
SPAG5	585.716	-0.966851	0.198817	-4.86301	1.15615e-06	1.02256e-05
ENDOG	125.505	-0.966241	0.314654	-3.0708	0.00213486	0.00816368
GPER	107.003	-0.965979	0.281874	-3.427	0.000610299	0.00273686
HMGB1	1576.17	-0.9656	0.185439	-5.20712	1.91798e-07	1.97696e-06
VWA8	102.957	-0.965477	0.281884	-3.42509	0.000614605	0.00274988
PSRC1	115.147	-0.965231	0.311057	-3.10307	0.00191527	0.00742967
CLU	589.022	-0.964973	0.255492	-3.77692	0.000158781	0.000843369
ITPRIPL2	194.698	-0.964022	0.245224	-3.93119	8.45269e-05	0.00048092
PGAP3	107.965	-0.963224	0.286399	-3.36323	0.00077037	0.00336231
PPHLN1	81.3251	-0.961186	0.375854	-2.55734	0.0105476	0.0316613
KIF11	110.379	-0.960363	0.32306	-2.97271	0.00295186	0.0107511
HIST1H2AM	2050.19	-0.96032	0.151224	-6.3503	2.14899e-10	3.89689e-09
NSUN2	639.743	-0.960093	0.210856	-4.55332	5.28068e-06	4.0579e-05
RBBP9	202.689	-0.959902	0.263942	-3.63679	0.000276057	0.00137118
ALDH7A1	506.013	-0.9595	0.229456	-4.18163	2.89427e-05	0.000186192
JMJD8	658.288	-0.958599	0.168404	-5.69226	1.25371e-08	1.63731e-07
CBX5	1691.78	-0.95762	0.170073	-5.63063	1.79553e-08	2.27075e-07
COX7B2	152.804	-0.956808	0.263038	-3.63753	0.000275264	0.00136824
TAF6L	164.642	-0.955925	0.235102	-4.066	4.78267e-05	0.000291662
FAM35A	82.4206	-0.955843	0.355053	-2.69211	0.00710011	0.0225574
ZDHHC14	119.074	-0.954731	0.273224	-3.49431	0.000475287	0.00220423
LY6E	7340.88	-0.95294	0.202617	-4.70316	2.56165e-06	2.11425e-05
NUBPL	139.445	-0.952813	0.257103	-3.70595	0.000210598	0.00108212
FXN	105.014	-0.952444	0.33602	-2.83449	0.00458988	0.0155711
ZNF688	66.5877	-0.951996	0.356923	-2.66723	0.00764792	0.0240306
DCTPP1	604.67	-0.95188	0.20932	-4.5475	5.42871e-06	4.16231e-05
SERF1A	138.916	-0.95152	0.27516	-3.45806	0.000544074	0.00248127
FMNL3	100.985	-0.95058	0.305889	-3.1076	0.00188616	0.00733541
FBXO30	69.1445	-0.950247	0.346117	-2.74545	0.00604274	0.0197332
NOM1	170.785	-0.950146	0.247676	-3.83624	0.000124931	0.000679903
ARHGAP11B	263.237	-0.950046	0.322884	-2.94237	0.00325709	0.0116523
ENTPD5	141.647	-0.950039	0.277539	-3.42309	0.000619141	0.00276386
ALDH5A1	124.161	-0.949923	0.26021	-3.6506	0.000261633	0.00130711
MTRR	219.413	-0.949895	0.25361	-3.7455	0.000180036	0.000944189
GUF1	91.5244	-0.949291	0.319229	-2.9737	0.00294231	0.010722
ZNF786	69.1354	-0.948957	0.349662	-2.71392	0.00664914	0.0214038
PNKP	537.994	-0.948811	0.184031	-5.15572	2.52654e-07	2.53867e-06
MRPL11	390.783	-0.948405	0.23609	-4.01713	5.8912e-05	0.000349351
SLC29A2	137.765	-0.948174	0.276317	-3.43147	0.000600309	0.00270179
DDX5	3543.8	-0.947998	0.136921	-6.92368	4.40073e-12	1.06589e-10
SAPCD2	479.079	-0.947303	0.192471	-4.92181	8.57477e-07	7.81267e-06
HIST2H2AB	565.716	-0.946447	0.217188	-4.35774	1.31411e-05	9.16337e-05
NFYC	338.834	-0.946347	0.233159	-4.05881	4.93236e-05	0.000299459
PMF1	287.078	-0.945562	0.21065	-4.48879	7.16296e-06	5.32233e-05
MXD3	153.459	-0.945553	0.332051	-2.84761	0.00440485	0.0150401
LRFN4	132.487	-0.945518	0.300376	-3.14778	0.00164515	0.00651643
APOBEC3F	379.005	-0.944883	0.23877	-3.95729	7.58053e-05	0.000436828
ATP9A	147.424	-0.944614	0.285707	-3.30624	0.000945575	0.00402075
ACTL6A	352.11	-0.943905	0.213232	-4.42666	9.57054e-06	6.89814e-05
SPCS3	215.92	-0.943696	0.236052	-3.99783	6.39267e-05	0.000374678
AARS2	139.843	-0.943263	0.26876	-3.50968	0.000448647	0.00209414
RPIA	258.695	-0.942953	0.220669	-4.27315	1.9273e-05	0.000129644
HS6ST1	356.789	-0.942772	0.250275	-3.76695	0.000165256	0.000873358
G6PC3	162	-0.942659	0.291167	-3.23752	0.00120572	0.00496822
IFT122	178.18	-0.942152	0.255092	-3.69338	0.000221296	0.00112695
HIRIP3	121.226	-0.941798	0.29086	-3.23798	0.0012038	0.00496177
PSMD11	1492.65	-0.94145	0.203587	-4.62432	3.75835e-06	2.98339e-05
RABEP2	111.824	-0.941046	0.296818	-3.17045	0.00152205	0.0060938
HNRNPA2B1	10279.5	-0.940589	0.145054	-6.48441	8.90772e-11	1.72237e-09
PCDHGA12	48.3133	-0.940447	0.395483	-2.37797	0.0174081	0.0479212
TMEM109	651.937	-0.938551	0.18423	-5.09444	3.49767e-07	3.45956e-06
PBX1	154.65	-0.938526	0.347208	-2.70307	0.00687032	0.0219648
HIST1H2BM	993.26	-0.938003	0.198674	-4.72131	2.34333e-06	1.94695e-05
PLEKHH1	67.3179	-0.937614	0.360116	-2.60364	0.00922389	0.028295
AASDHPPT	238.101	-0.93746	0.240568	-3.89686	9.74495e-05	0.000545066
CKAP2L	175.635	-0.936375	0.232152	-4.03346	5.49608e-05	0.000329308
TTL	127.963	-0.936293	0.328148	-2.85327	0.00432719	0.0148489
HARS	271.083	-0.936062	0.244537	-3.8279	0.00012924	0.00070085
ARHGAP40	133.182	-0.935598	0.274579	-3.40739	0.000655884	0.00291131
ENG	368.248	-0.935478	0.18677	-5.00872	5.47944e-07	5.19127e-06
SNORA6	81.1774	-0.935475	0.319967	-2.92366	0.00345944	0.0122703
ATAD3B	62.7005	-0.93544	0.379333	-2.46601	0.0136626	0.0391924
COQ7	55.2691	-0.934499	0.364988	-2.56036	0.0104564	0.0314083
GLB1L2	259.113	-0.934245	0.232236	-4.02282	5.75045e-05	0.000342752
OGFOD3	93.0359	-0.933665	0.291257	-3.20564	0.00134763	0.00548697
HIST1H2BI	243.177	-0.933522	0.245806	-3.7978	0.000145984	0.000781342
PSMD1	696.23	-0.932944	0.198721	-4.69473	2.6696e-06	2.19542e-05
NLE1	161.571	-0.932939	0.273435	-3.41192	0.000645077	0.00286843
BRPF3	325.683	-0.932628	0.206946	-4.50661	6.58705e-06	4.96437e-05
TCF20	150.428	-0.932401	0.254814	-3.65915	0.000253055	0.00126935
INTS7	206.78	-0.931995	0.275925	-3.37772	0.000730901	0.00321049
NECAP1	433.686	-0.931791	0.226237	-4.11865	3.81096e-05	0.000237475
KPNA2	4498.71	-0.931782	0.175353	-5.31375	1.0739e-07	1.1574e-06
PRPF4	184.178	-0.931504	0.239271	-3.8931	9.89727e-05	0.000552225
UBE2E3	174.756	-0.931468	0.241689	-3.85399	0.000116207	0.000636977
TRAP1	1020.76	-0.931228	0.211196	-4.40931	1.03702e-05	7.41602e-05
MTG1	522.716	-0.931182	0.220245	-4.22793	2.35847e-05	0.000154404
PDRG1	49.1281	-0.930705	0.385832	-2.4122	0.0158566	0.0443305
OBSL1	378.333	-0.930436	0.225365	-4.12857	3.65023e-05	0.000228498
STX18	176.612	-0.929827	0.261329	-3.55807	0.000373596	0.00177624
DDAH1	442.586	-0.929327	0.239248	-3.88437	0.000102594	0.000569646
S100A4	449.277	-0.928837	0.252274	-3.68186	0.000231543	0.00117173
ZNF45	80.7887	-0.928383	0.327911	-2.8312	0.00463731	0.015697
LETM1	340.034	-0.92816	0.241752	-3.83931	0.00012338	0.000672532
TBC1D7	107.644	-0.928138	0.334333	-2.77609	0.00550174	0.0182094
PHB	600.762	-0.928066	0.198323	-4.67956	2.87485e-06	2.34034e-05
POLDIP2	702.391	-0.927948	0.188728	-4.91684	8.79511e-07	7.96908e-06
KRR1	403.928	-0.927755	0.19801	-4.68539	2.7943e-06	2.2829e-05
SF1	2048.66	-0.927541	0.211771	-4.37993	1.18719e-05	8.38494e-05
WDR43	374.211	-0.927119	0.233702	-3.9671	7.27513e-05	0.000420644
CMTM3	121.465	-0.927083	0.277011	-3.34674	0.000817692	0.00354514
FOXRED2	256.041	-0.926712	0.218194	-4.24719	2.16469e-05	0.000143223
TRA2A	491.863	-0.926266	0.206826	-4.47849	7.51743e-06	5.55561e-05
HAT1	529.325	-0.925188	0.21368	-4.32978	1.49255e-05	0.000102769
RBM23	259.553	-0.925006	0.212007	-4.36309	1.28239e-05	8.96493e-05
ISG15	2202.26	-0.924647	0.230088	-4.01867	5.85273e-05	0.000347472
FTSJ3	229.229	-0.924569	0.253334	-3.6496	0.00026265	0.00131124
TOP2A	1399.56	-0.924447	0.145952	-6.33391	2.39028e-10	4.30031e-09
KATNB1	80.9722	-0.924347	0.329901	-2.80189	0.00508036	0.0169911
YLPM1	202.91	-0.924083	0.244949	-3.77256	0.000161583	0.000856588
TRMT1	487.26	-0.924013	0.18987	-4.86656	1.13558e-06	1.00632e-05
TCHP	200.044	-0.923864	0.236053	-3.91379	9.0857e-05	0.000511523
CHORDC1	489.222	-0.923408	0.246921	-3.73969	0.000184249	0.000962237
CBY1	201.306	-0.923268	0.243331	-3.79428	0.000148071	0.000792002
DCAF17	57.7232	-0.922536	0.376753	-2.44865	0.0143392	0.0408089
FTSJD1	97.9635	-0.922241	0.308009	-2.9942	0.00275168	0.0101079
DLG5	1495.69	-0.92215	0.143843	-6.4108	1.44755e-10	2.71099e-09
PPAP2C	245.543	-0.921764	0.233208	-3.95255	7.73241e-05	0.00044446
TSEN15	68.1534	-0.920946	0.368417	-2.49974	0.0124285	0.0362362
DDX1	189.4	-0.920021	0.261938	-3.51237	0.000444133	0.00207732
DUSP14	587.588	-0.919152	0.276177	-3.32813	0.000874313	0.00375265
DANCR	155.87	-0.919009	0.315186	-2.91577	0.0035481	0.0125525
MRPL42	199.301	-0.918699	0.279873	-3.28256	0.00102868	0.0043245
ZNF708	65.0962	-0.918352	0.362789	-2.53137	0.0113619	0.0336198
C1orf112	79.5783	-0.918102	0.327021	-2.80747	0.00499326	0.0167407
ZMYND11	452.412	-0.918021	0.203962	-4.50093	6.76574e-06	5.07671e-05
HIST1H4C	6225.63	-0.91782	0.180773	-5.0772	3.83043e-07	3.75887e-06
SOWAHC	790.968	-0.917724	0.212623	-4.3162	1.58737e-05	0.000108806
UTP14A	164.863	-0.917334	0.304249	-3.01508	0.00256912	0.00954474
PYCARD	78.7737	-0.916542	0.340267	-2.6936	0.00706854	0.0224771
BLOC1S1	94.7312	-0.916427	0.302134	-3.03318	0.00241989	0.00908388
MRPL40	274.403	-0.916036	0.242548	-3.77672	0.000158909	0.000843722
PEMT	225.175	-0.915782	0.253261	-3.61596	0.000299241	0.00147036
KIAA0284	73.6649	-0.914851	0.35876	-2.55004	0.0107712	0.0322055
TACO1	88.3766	-0.914474	0.353168	-2.58935	0.00961584	0.0292421
H2AFV	2377.97	-0.914124	0.159203	-5.74187	9.36365e-09	1.25973e-07
IPO8	346.29	-0.914021	0.196394	-4.65402	3.25529e-06	2.61741e-05
VAV2	465.621	-0.914013	0.226099	-4.04254	5.28764e-05	0.00031821
UROS	121.845	-0.913486	0.284107	-3.2153	0.0013031	0.00532943
COPS3	451.617	-0.91327	0.196432	-4.64929	3.3308e-06	2.66717e-05
TOMM40	853.905	-0.91233	0.191123	-4.77353	1.81027e-06	1.53951e-05
POLQ	74.3794	-0.910766	0.319272	-2.85264	0.00433581	0.0148673
MACROD1	140.699	-0.910685	0.314901	-2.89197	0.00382838	0.013392
ALG5	224.966	-0.910586	0.224032	-4.06453	4.81287e-05	0.000293112
CYP24A1	137.123	-0.909553	0.304442	-2.9876	0.00281173	0.0103119
LYRM2	207.79	-0.909407	0.228933	-3.97238	7.11589e-05	0.000412132
POLD2	1600.39	-0.909164	0.1801	-5.04811	4.46194e-07	4.3016e-06
E2F3	158.734	-0.909046	0.268019	-3.39172	0.000694548	0.00306357
OAF	114.108	-0.908448	0.29374	-3.09269	0.00198352	0.00766188
NADKD1	161.406	-0.9083	0.259303	-3.50285	0.000460306	0.00214127
RIOK1	151.897	-0.908205	0.274398	-3.30982	0.000933576	0.00397589
HNRNPA3	1932.57	-0.907918	0.230126	-3.94532	7.96951e-05	0.000456557
CBX2	298.175	-0.907796	0.221856	-4.09182	4.28005e-05	0.000263709
TST	267.709	-0.907337	0.216178	-4.19716	2.70278e-05	0.00017494
TRMT12	220.89	-0.907107	0.221619	-4.09308	4.25677e-05	0.000262511
IPO5	548.829	-0.905999	0.189637	-4.77754	1.77456e-06	1.51196e-05
TSTD2	72.792	-0.905987	0.380801	-2.37916	0.0173522	0.0477962
PRKAA1	188.496	-0.905302	0.318911	-2.83873	0.00452939	0.0153887
FNTB	204.862	-0.904532	0.239379	-3.77865	0.000157679	0.000838813
PPM1D	107.382	-0.904386	0.283897	-3.18561	0.00144449	0.00581914
IMP4	613.045	-0.904267	0.202727	-4.46051	8.17645e-06	5.99097e-05
NUP133	118.32	-0.903893	0.270579	-3.34059	0.000836012	0.003612
CENPH	68.4986	-0.903484	0.358418	-2.52076	0.0117103	0.0345164
SLIRP	784.416	-0.903164	0.210361	-4.29341	1.75954e-05	0.000119413
COX11	69.3107	-0.902947	0.377229	-2.39363	0.0166825	0.0462021
ZNF142	217.733	-0.902307	0.241476	-3.73663	0.000186505	0.000972908
MRPS23	292.028	-0.90099	0.23004	-3.91667	8.97806e-05	0.00050692
ESYT1	936.876	-0.900166	0.184846	-4.86982	1.11698e-06	9.93686e-06
HAUS2	84.9786	-0.898868	0.309374	-2.90544	0.0036674	0.0129146
CCNYL1	95.9007	-0.897687	0.302858	-2.96405	0.00303616	0.0110113
LOC100288637	191.738	-0.897609	0.249939	-3.59131	0.000329015	0.00159401
NEDD1	121.525	-0.897461	0.309092	-2.90354	0.00368974	0.0129799
C7orf50	742.506	-0.897451	0.206722	-4.34134	1.41617e-05	9.7756e-05
TRIM21	107.494	-0.896407	0.285519	-3.13957	0.00169198	0.00667684
SMPD4	1068.36	-0.895789	0.16212	-5.52548	3.28578e-08	3.95824e-07
CDK5RAP2	376.024	-0.895773	0.18792	-4.76679	1.87188e-06	1.59092e-05
HSPA4L	111.446	-0.89447	0.35092	-2.54893	0.0108053	0.0322935
TNS1	61.0399	-0.894436	0.355875	-2.51334	0.0119593	0.0351112
PDHB	66.0893	-0.894362	0.356152	-2.51118	0.0120328	0.0352677
RUVBL2	452.468	-0.894169	0.195102	-4.58308	4.58184e-06	3.56281e-05
TTF2	517.099	-0.89394	0.180754	-4.94561	7.59055e-07	7.01636e-06
NDRG2	335.426	-0.893513	0.241787	-3.69545	0.000219495	0.00112061
CCDC138	61.2129	-0.892394	0.350344	-2.5472	0.0108592	0.0324264
SEPHS1	601.48	-0.892075	0.169893	-5.2508	1.51439e-07	1.586e-06
UBE2C	2646.43	-0.891137	0.147959	-6.02288	1.71345e-09	2.63338e-08
RBM28	106.841	-0.889919	0.317626	-2.80178	0.0050821	0.0169928
DDX31	78.4684	-0.889545	0.345897	-2.57171	0.0101199	0.030558
AGPS	252.052	-0.888337	0.268774	-3.30514	0.000949283	0.00403276
UBE3B	286.232	-0.887654	0.228749	-3.88047	0.000104255	0.000577702
RRAGB	95.658	-0.887581	0.335968	-2.64186	0.0082452	0.0256953
SHPRH	75.4877	-0.88677	0.3563	-2.48883	0.0128165	0.0371855
CDK4	1004.25	-0.886674	0.179077	-4.95137	7.36935e-07	6.83535e-06
CDC123	611.495	-0.886653	0.213976	-4.14371	3.4173e-05	0.00021559
MAGOH	261.389	-0.885647	0.221738	-3.99411	6.4937e-05	0.000379625
CD320	295.845	-0.885594	0.212945	-4.15879	3.19941e-05	0.00020353
UROD	361.491	-0.885555	0.196941	-4.49655	6.90665e-06	5.15704e-05
NDUFAF6	145.644	-0.885399	0.252163	-3.51122	0.000446058	0.00208348
NSMCE1	243.639	-0.884167	0.269375	-3.28229	0.00102968	0.00432607
CCDC85B	1202.46	-0.883603	0.236602	-3.73455	0.000188052	0.000978967
TRIM28	6903.36	-0.883594	0.140994	-6.26688	3.68347e-10	6.41636e-09
CASC5	100.402	-0.882808	0.312151	-2.82814	0.0046819	0.0158284
TOMM40L	96.1733	-0.882795	0.292812	-3.01489	0.00257076	0.00954825
MAN2C1	159.382	-0.882409	0.253657	-3.47874	0.000503771	0.00231985
CEP164	191.561	-0.88238	0.233246	-3.78305	0.000154918	0.000825406
RPF1	256.861	-0.881045	0.228318	-3.85886	0.000113919	0.000625689
SNRPF	1365.38	-0.880169	0.18171	-4.84382	1.27367e-06	1.11571e-05
C17orf80	106.41	-0.879865	0.306816	-2.86773	0.00413433	0.0142803
MPHOSPH9	121.696	-0.879836	0.285445	-3.08233	0.00205389	0.00790475
C2CD2	364.824	-0.879147	0.198802	-4.42223	9.76868e-06	7.02986e-05
NT5DC3	147.36	-0.879025	0.297225	-2.95744	0.00310208	0.0111912
VSIG10	150.763	-0.878759	0.25195	-3.48783	0.000486955	0.00225225
FBXL6	231.559	-0.878204	0.210708	-4.16787	3.07456e-05	0.000196225
KANSL3	88.4853	-0.878112	0.366372	-2.39678	0.0165399	0.0458536
TYW3	75.4534	-0.876813	0.33827	-2.59205	0.00954049	0.0290516
SLC18B1	92.0218	-0.876772	0.316149	-2.77329	0.00554925	0.0183312
GSTO1	237.11	-0.876178	0.220343	-3.97643	6.99585e-05	0.000405523
CENPJ	126.755	-0.876018	0.336518	-2.60318	0.00923634	0.0283205
DDX52	290.631	-0.875991	0.243928	-3.59119	0.000329174	0.00159401
METTL8	79.7028	-0.875503	0.33124	-2.6431	0.00821497	0.0256127
ERI3	478.941	-0.875437	0.20037	-4.36911	1.24756e-05	8.75718e-05
KIF18A	169.591	-0.874158	0.242268	-3.60823	0.00030829	0.00150941
WDR36	222.97	-0.874068	0.248439	-3.51823	0.000434434	0.00203751
SPRYD7	161.665	-0.874002	0.279022	-3.13237	0.001734	0.00681519
TNFAIP8	98.4009	-0.873708	0.302639	-2.88696	0.00388978	0.0135756
SGOL1	106.41	-0.872997	0.297857	-2.93093	0.00337951	0.0120305
PRSS23	225.336	-0.8722	0.293272	-2.97403	0.00293918	0.0107134
TMEM18	360.428	-0.872069	0.192065	-4.54049	5.61241e-06	4.29291e-05
APEX2	117.97	-0.870146	0.28726	-3.02912	0.00245268	0.0091818
FAM173A	107.064	-0.869824	0.289942	-3	0.00269982	0.00995478
TRIM45	76.8659	-0.869288	0.338523	-2.56788	0.0102322	0.0308294
HIST1H4H	4486.92	-0.869004	0.153369	-5.66611	1.46077e-08	1.88211e-07
ZNF552	164.874	-0.868644	0.285831	-3.03901	0.00237357	0.00893935
RHOT2	520.141	-0.868476	0.224568	-3.86731	0.000110042	0.000606581
NMI	130.579	-0.868311	0.293036	-2.96316	0.00304502	0.0110289
ATPAF1	148.467	-0.868242	0.261615	-3.31877	0.000904145	0.00386677
MUM1	63.2678	-0.867024	0.345019	-2.51297	0.0119718	0.0351199
WDR74	405.388	-0.865221	0.216221	-4.00156	6.29268e-05	0.000369607
RND3	973.801	-0.86517	0.242246	-3.57145	0.000355009	0.00170288
STAG1	141.029	-0.864685	0.289608	-2.98571	0.00282925	0.0103651
CTTN	2086.22	-0.863569	0.16158	-5.34453	9.06519e-08	9.87875e-07
VEZT	407.534	-0.863505	0.235	-3.67449	0.000238322	0.00120293
FAM208A	170.683	-0.863272	0.237731	-3.63129	0.000282005	0.00139769
NDST1	1255.03	-0.862896	0.175849	-4.90702	9.24695e-07	8.32894e-06
NSMAF	149.266	-0.861763	0.291013	-2.96125	0.0030639	0.0110884
BZW2	1128.33	-0.861392	0.206011	-4.1813	2.89846e-05	0.000186287
SIRPA	127.105	-0.860877	0.300423	-2.86555	0.00416282	0.0143676
ZNF274	102.886	-0.860353	0.323196	-2.66201	0.00776745	0.0243726
NAA15	247.015	-0.860333	0.251858	-3.41594	0.000635611	0.00283131
SERPINB5	303.766	-0.860299	0.247531	-3.47552	0.000509869	0.00234478
PUF60	775.209	-0.858383	0.172183	-4.9853	6.18668e-07	5.82108e-06
RBM8A	1372.91	-0.858323	0.175223	-4.89847	9.6586e-07	8.67692e-06
NIT2	183.561	-0.858223	0.297859	-2.8813	0.00396034	0.0137798
ARAP3	95.0214	-0.856842	0.305393	-2.8057	0.00502069	0.0168162
SLC2A4RG	552.486	-0.856608	0.19982	-4.2869	1.81187e-05	0.000122662
HNRNPU	4681.54	-0.856002	0.183769	-4.65802	3.19258e-06	2.57151e-05
DROSHA	352.871	-0.855889	0.204567	-4.1839	2.86545e-05	0.000184598
RNASEH1	286.438	-0.855711	0.21369	-4.00444	6.21635e-05	0.000365908
GPS1	879.037	-0.855513	0.18364	-4.65864	3.18308e-06	2.56687e-05
TMEM70	214.242	-0.855139	0.276761	-3.08981	0.00200285	0.00772134
PVRIG	285.557	-0.855115	0.313889	-2.72426	0.00644454	0.0208368
SLC44A5	285.239	-0.855086	0.223788	-3.82097	0.000132926	0.000719133
ANAPC1	275.231	-0.854682	0.200856	-4.2552	2.08866e-05	0.000138863
CXorf56	179.566	-0.853673	0.260261	-3.28007	0.00103781	0.00435248
ACTB	42219.6	-0.853388	0.209355	-4.07627	4.57641e-05	0.00028033
IMPACT	73.3688	-0.853126	0.327389	-2.60585	0.0091647	0.0281449
MCCC2	410.45	-0.8531	0.216466	-3.94103	8.11308e-05	0.000464006
FIBP	885.351	-0.851829	0.16929	-5.03179	4.85932e-07	4.64874e-06
STK38L	104.382	-0.851517	0.285972	-2.97762	0.00290496	0.0106085
OVCA2	142.468	-0.851357	0.252577	-3.37069	0.00074981	0.00328512
NDUFB2	289.38	-0.851341	0.220738	-3.8568	0.000114883	0.000630223
MEST	327.179	-0.85025	0.200256	-4.24582	2.17792e-05	0.000143959
ESF1	184.937	-0.849726	0.27485	-3.0916	0.00199079	0.00767917
VPS52	547.206	-0.849047	0.199472	-4.25647	2.07678e-05	0.000138187
EXOSC3	240.45	-0.847949	0.246035	-3.44645	0.000567994	0.00257494
NUDT4	1418.75	-0.847648	0.156211	-5.42631	5.75303e-08	6.56689e-07
PPAP2B	127.217	-0.846821	0.305794	-2.76925	0.00561855	0.0185423
KIAA1586	98.0753	-0.846471	0.291893	-2.89993	0.00373244	0.0131066
KIAA0754	350.831	-0.845413	0.23754	-3.55904	0.000372217	0.0017724
MTFMT	112.742	-0.845172	0.280046	-3.01798	0.00254466	0.00946671
TRAF4	1211	-0.844529	0.1577	-5.3553	8.5415e-08	9.35267e-07
ANAPC5	639.993	-0.844374	0.160057	-5.27546	1.32425e-07	1.40403e-06
SDAD1	208.587	-0.844355	0.225762	-3.74003	0.000184001	0.000961671
ABHD11	138.342	-0.844163	0.278719	-3.02872	0.0024559	0.00918886
DHTKD1	150.096	-0.843834	0.271537	-3.10762	0.00188599	0.00733541
XPO4	143.887	-0.843689	0.274192	-3.077	0.00209099	0.00801843
PVRL1	467.306	-0.843353	0.250386	-3.36821	0.000756583	0.00330845
DTWD1	83.2314	-0.842129	0.329091	-2.55896	0.0104987	0.0315215
TMEM203	107.908	-0.841997	0.293164	-2.87211	0.00407745	0.0141156
CCDC125	205.563	-0.841486	0.226751	-3.71105	0.000206402	0.00106317
NARS2	192.392	-0.841303	0.263434	-3.1936	0.0014051	0.00568721
MRPS14	187.748	-0.840423	0.255604	-3.28798	0.00100908	0.00425384
ENTHD2	199.268	-0.839977	0.277198	-3.03024	0.00244358	0.00915524
TRIOBP	857.623	-0.839966	0.19181	-4.37916	1.19138e-05	8.4102e-05
FABP5	197.242	-0.839446	0.241628	-3.47412	0.000512529	0.00235544
MRPL39	185.059	-0.838583	0.227535	-3.6855	0.000228251	0.00115721
NOC2L	649.861	-0.836549	0.228875	-3.65504	0.00025714	0.00128655
COA1	313.971	-0.836452	0.202854	-4.12341	3.73303e-05	0.000233149
WDR6	216.235	-0.836313	0.283062	-2.95452	0.00313156	0.0112856
PPT2	578.543	-0.835826	0.232166	-3.60013	0.000318059	0.00154802
EMP2	252.881	-0.835215	0.292383	-2.85658	0.00428234	0.0147171
DPY19L3	110.323	-0.83484	0.295806	-2.82225	0.00476875	0.0160784
TMEM64	357.208	-0.833496	0.214883	-3.87884	0.000104956	0.000580878
C6orf228	149.258	-0.833436	0.254423	-3.27579	0.00105367	0.00441333
FBXW9	87.2739	-0.8329	0.314593	-2.64755	0.0081078	0.0253074
RAD1	114.678	-0.832581	0.280264	-2.9707	0.00297121	0.0108072
ERAL1	395.956	-0.83254	0.183276	-4.54254	5.55814e-06	4.25458e-05
ANGEL1	133.031	-0.831352	0.279221	-2.9774	0.00290707	0.0106133
TMEM209	176.537	-0.831216	0.248682	-3.34249	0.000830316	0.00359419
PHLPP2	218.881	-0.830923	0.25992	-3.19684	0.00138941	0.00563531
IRS1	126.629	-0.830894	0.264211	-3.14482	0.00166191	0.00657331
KCNN4	1235.42	-0.829659	0.200708	-4.13367	3.5701e-05	0.000224236
CCM2	182.961	-0.828654	0.252363	-3.28358	0.00102497	0.00431155
ADAL	82.1737	-0.828347	0.3256	-2.54406	0.0109571	0.0326617
HTATSF1	405.839	-0.828341	0.222276	-3.72663	0.000194056	0.00100579
PTBP2	219.993	-0.828055	0.30209	-2.74109	0.00612367	0.0199642
PPM1F	301.425	-0.827948	0.229376	-3.60956	0.000306714	0.00150438
APOBEC3B	182.524	-0.827817	0.247406	-3.34599	0.0008199	0.00355247
FTSJD2	539.198	-0.827358	0.168173	-4.9197	8.66774e-07	7.87449e-06
CIT	263.116	-0.826907	0.237316	-3.48441	0.000493232	0.00227897
NDUFA7	238.08	-0.826813	0.212719	-3.88688	0.000101541	0.00056426
CENPV	146.175	-0.826589	0.267875	-3.08572	0.00203058	0.00782386
PYCR2	418.666	-0.826489	0.183908	-4.49404	6.98858e-06	5.2097e-05
NEK4	92.854	-0.826188	0.306146	-2.69867	0.00696168	0.0222155
YDJC	118.441	-0.825824	0.29069	-2.84092	0.00449842	0.0153063
TAF1C	436.737	-0.825771	0.254814	-3.24068	0.00119244	0.00492236
PTCD1	174.472	-0.825723	0.270468	-3.05295	0.00226607	0.00858402
HIST1H2BH	894.807	-0.825	0.176668	-4.66976	3.01548e-06	2.44177e-05
THOC5	406.978	-0.824904	0.187382	-4.40226	1.07131e-05	7.63336e-05
CKS1B	1546.4	-0.824858	0.16619	-4.96333	6.92932e-07	6.4534e-06
EFHA1	149.699	-0.823978	0.26646	-3.09231	0.00198604	0.00766517
PMS2	230.698	-0.823428	0.241759	-3.40599	0.000659255	0.00292294
COL9A3	522.943	-0.823352	0.222722	-3.69677	0.00021836	0.00111615
GMPS	577.492	-0.822647	0.20767	-3.96132	7.45358e-05	0.000430055
HJURP	809.602	-0.822401	0.194401	-4.23043	2.33245e-05	0.00015292
TXNRD2	356.175	-0.821522	0.185244	-4.43482	9.21508e-06	6.68057e-05
DPY19L1	194.382	-0.821128	0.239316	-3.43114	0.000601041	0.00270242
CUL2	245.475	-0.820792	0.209358	-3.92051	8.83604e-05	0.000500344
TBCB	233.239	-0.81962	0.237495	-3.45111	0.000558291	0.00253431
YARS2	128.612	-0.819086	0.272934	-3.00104	0.00269058	0.00992605
SMAGP	338.575	-0.818819	0.198028	-4.13486	3.55174e-05	0.00022325
NAGA	233.781	-0.817991	0.236715	-3.45559	0.000549086	0.00249831
GART	236.401	-0.817223	0.272751	-2.99622	0.00273345	0.0100625
ALKBH4	78.9884	-0.81709	0.32883	-2.48484	0.0129608	0.0375089
LMNB2	1375.96	-0.815432	0.181267	-4.49852	6.8427e-06	5.12045e-05
C9orf91	167.371	-0.815339	0.258034	-3.15981	0.00157871	0.00629326
IRAK1	332.463	-0.815101	0.207318	-3.93164	8.43685e-05	0.000480518
TRUB2	383.679	-0.814354	0.204316	-3.98575	6.72675e-05	0.000391746
HERC5	313.002	-0.814226	0.227187	-3.58395	0.000338433	0.00163525
RPUSD2	120.578	-0.814218	0.308036	-2.64325	0.00821139	0.0256074
SF3A3	601.704	-0.813456	0.189384	-4.29528	1.74471e-05	0.000118657
NVL	87.3969	-0.812953	0.309912	-2.62318	0.0087114	0.0269338
VMA21	208.116	-0.812295	0.255193	-3.18305	0.0014573	0.00586235
PHAX	393.366	-0.811767	0.198036	-4.09909	4.14775e-05	0.000256595
PHACTR2	165.379	-0.811688	0.327711	-2.47684	0.0132552	0.0382238
ASH2L	369.37	-0.811038	0.192196	-4.21984	2.44473e-05	0.000159518
NDUFS5	673.287	-0.81098	0.170744	-4.7497	2.0372e-06	1.71759e-05
SAAL1	134.077	-0.810956	0.28603	-2.83521	0.00457952	0.0155398
E2F6	129.666	-0.810907	0.299017	-2.71191	0.00668962	0.0214823
GMIP	144.48	-0.809998	0.274229	-2.95372	0.00313964	0.0113088
RCN2	345.377	-0.809679	0.235556	-3.43731	0.000587531	0.00265211
TMEM192	124.77	-0.809275	0.299358	-2.70337	0.00686408	0.0219539
NME4	477.356	-0.8089	0.223139	-3.6251	0.000288848	0.00142645
WDR82	321.273	-0.808496	0.213363	-3.78931	0.000151069	0.000805525
C7orf26	534.645	-0.808106	0.20462	-3.9493	7.83807e-05	0.000449591
EED	256.012	-0.807658	0.202574	-3.98698	6.69192e-05	0.000390049
CYBASC3	133.986	-0.807048	0.27233	-2.96349	0.00304175	0.0110257
FAM53C	432.541	-0.806603	0.178961	-4.50714	6.57066e-06	4.95474e-05
CTCF	716.736	-0.805939	0.192819	-4.17978	2.91796e-05	0.000187365
NUP107	127.945	-0.805319	0.272249	-2.95802	0.00309621	0.0111788
PPP5C	829.989	-0.804708	0.167339	-4.80886	1.51793e-06	1.31372e-05
MCM9	70.8607	-0.804432	0.337802	-2.38137	0.0172484	0.0475611
RRP36	193.601	-0.804372	0.261311	-3.07822	0.00208244	0.00799443
C8orf33	434.283	-0.803992	0.192275	-4.18146	2.89645e-05	0.000186245
SNF8	510.569	-0.803965	0.214953	-3.7402	0.000183877	0.00096139
RBM5	166.388	-0.803144	0.248919	-3.22652	0.00125304	0.0051477
PIGP	96.4848	-0.802953	0.333859	-2.40507	0.0161695	0.045027
ARAF	282.477	-0.802774	0.207755	-3.86403	0.00011153	0.000614042
ENGASE	94.2723	-0.802026	0.310413	-2.58374	0.00977346	0.0296476
RPAP3	152.019	-0.801543	0.251089	-3.19226	0.00141162	0.00571021
MYO1C	595.81	-0.800856	0.194792	-4.11134	3.93375e-05	0.000244459
MRPS28	139.871	-0.79999	0.256793	-3.11532	0.00183747	0.00716844
SLC1A3	156.062	-0.79996	0.275542	-2.90322	0.00369348	0.0129882
HYAL2	121.469	-0.799702	0.287428	-2.78227	0.00539802	0.0179093
APEH	313.037	-0.799545	0.216023	-3.7012	0.000214582	0.00109847
PCGF6	134.266	-0.799542	0.258548	-3.09243	0.00198526	0.00766428
CHMP6	99.6167	-0.798208	0.299501	-2.66513	0.00769586	0.0241646
LRRC57	307.699	-0.797785	0.217073	-3.67519	0.000237671	0.00120009
POLE3	587.196	-0.79657	0.221239	-3.6005	0.000317602	0.00154802
FAM98B	322.568	-0.796564	0.200044	-3.98194	6.83551e-05	0.000397404
BUB1	400.565	-0.796115	0.236471	-3.36665	0.000760875	0.00332298
NEDD4	368.697	-0.794976	0.220587	-3.6039	0.000313474	0.00153097
CUL3	592.824	-0.794103	0.171591	-4.62789	3.69417e-06	2.93925e-05
NUP88	126.622	-0.79356	0.273242	-2.90423	0.00368153	0.0129577
EPN3	374.226	-0.79178	0.184056	-4.30184	1.69389e-05	0.00011553
PSME3	870.607	-0.790868	0.20301	-3.8957	9.79136e-05	0.000546983
MGAT2	188.167	-0.790272	0.232062	-3.40544	0.000660573	0.00292784
ANKH	110.335	-0.789712	0.311355	-2.53637	0.0112008	0.0332437
CDCA5	929.688	-0.789678	0.181533	-4.35004	1.36111e-05	9.43349e-05
FTSJ2	634.497	-0.789345	0.191052	-4.13158	3.60278e-05	0.000226044
SETD7	229.977	-0.788421	0.266924	-2.95373	0.00313959	0.0113088
NUPL2	676.43	-0.788236	0.202275	-3.89685	9.7451e-05	0.000545066
ABHD15	149.63	-0.787291	0.259805	-3.03032	0.00244298	0.00915524
COMT	1205.19	-0.786162	0.161512	-4.86752	1.13005e-06	1.00336e-05
CDX2	221.345	-0.786071	0.250298	-3.14054	0.00168636	0.0066585
SMCHD1	191.779	-0.785325	0.254899	-3.08093	0.00206354	0.00793301
KIAA1279	384.371	-0.784439	0.218045	-3.5976	0.000321161	0.00156072
HDAC2	897.755	-0.783385	0.20667	-3.79051	0.000150341	0.000801953
TIMM13	262.461	-0.783334	0.235181	-3.33077	0.000866058	0.00372538
MCMBP	518.328	-0.78305	0.223246	-3.50757	0.000452226	0.00210805
TMEM106C	1221.76	-0.782134	0.173083	-4.51883	6.2183e-06	4.70976e-05
POLR2G	720.046	-0.781998	0.173862	-4.49781	6.86564e-06	5.13042e-05
REPIN1	140.631	-0.781993	0.259248	-3.01639	0.00255803	0.00951385
IFT46	170.523	-0.7819	0.237056	-3.29838	0.000972448	0.0041146
FBXO28	201.029	-0.781465	0.247339	-3.15948	0.0015805	0.00629672
NDUFAF2	349.477	-0.781372	0.265591	-2.94201	0.00326089	0.0116628
ANKRD39	77.4166	-0.780282	0.327332	-2.38376	0.0171367	0.0473072
PIN1	221.179	-0.780138	0.247597	-3.15083	0.00162805	0.00645616
PLEC	379.562	-0.780113	0.187443	-4.16188	3.1564e-05	0.000201167
EFTUD2	593.152	-0.779767	0.199313	-3.91227	9.14339e-05	0.000513927
VBP1	638.584	-0.779761	0.18297	-4.26169	2.02887e-05	0.000135347
NAA50	583.665	-0.779632	0.208345	-3.74203	0.000182538	0.000955848
TUBB	12615	-0.779095	0.173218	-4.49776	6.86725e-06	5.13042e-05
NUBP1	148.082	-0.778569	0.283584	-2.74546	0.00604258	0.0197332
PSMC3	2190.32	-0.777936	0.185997	-4.18253	2.88281e-05	0.000185542
PHF14	550.353	-0.777912	0.183412	-4.24133	2.22194e-05	0.000146375
ZNF445	126.981	-0.776561	0.281806	-2.75566	0.00585738	0.0192286
PLXNA1	1070.57	-0.776437	0.158763	-4.89055	1.00557e-06	9.01005e-06
ICT1	261.896	-0.776316	0.217121	-3.57551	0.000349551	0.00168199
BCCIP	1291.44	-0.776233	0.198208	-3.91625	8.99374e-05	0.000507596
PTGES2	492.086	-0.776108	0.198096	-3.91783	8.93506e-05	0.000505117
PILRB	594.293	-0.77603	0.251514	-3.08544	0.00203252	0.00782912
ALG14	127.901	-0.775698	0.311684	-2.48873	0.0128201	0.0371881
CNOT10	112.621	-0.775549	0.323019	-2.40094	0.0163532	0.0454001
ADCY3	359.826	-0.775461	0.19019	-4.07729	4.55635e-05	0.000279227
MAPK12	480.297	-0.775255	0.196375	-3.94782	7.88645e-05	0.000451987
TAF5L	211.18	-0.77501	0.23541	-3.29217	0.00099417	0.00419873
PACSIN3	603.072	-0.774803	0.167715	-4.61975	3.84204e-06	3.04102e-05
RFXANK	581.049	-0.774496	0.188148	-4.11641	3.8482e-05	0.000239686
TBRG4	713.123	-0.774376	0.190048	-4.07463	4.60882e-05	0.000282064
SNRPB	5618.96	-0.773708	0.145661	-5.31169	1.0861e-07	1.1678e-06
C17orf70	136.018	-0.773545	0.279874	-2.76391	0.00571136	0.0187898
FAM96A	157	-0.773241	0.25247	-3.0627	0.00219347	0.00835285
C1orf159	137.23	-0.773176	0.26251	-2.94532	0.00322619	0.0115568
POLR2A	6009.73	-0.773057	0.157273	-4.91538	8.86082e-07	8.02331e-06
PEX10	477.02	-0.77245	0.191666	-4.03018	5.57336e-05	0.000333356
CLCN2	94.1974	-0.772142	0.316711	-2.438	0.0147688	0.0418145
RPRD1B	550.408	-0.772	0.192191	-4.01683	5.89859e-05	0.000349454
SRCAP	801.859	-0.770757	0.191133	-4.03257	5.51703e-05	0.000330275
CASP3	246.984	-0.76971	0.233517	-3.29617	0.000980143	0.00414332
COX16	432.786	-0.768269	0.182274	-4.2149	2.49888e-05	0.000162819
NAA25	420.72	-0.766779	0.215156	-3.56383	0.000365487	0.00174398
PSPH	274.017	-0.766628	0.274938	-2.78837	0.00529746	0.0176398
ADPGK	136.03	-0.766536	0.280281	-2.73489	0.00624016	0.0202717
SRXN1	436.625	-0.766035	0.218683	-3.50295	0.000460143	0.00214124
TPP2	306.579	-0.76586	0.198326	-3.86162	0.000112638	0.000619893
ZNF16	115.23	-0.765277	0.280732	-2.726	0.00641063	0.0207321
ACAT1	215.292	-0.764596	0.258987	-2.95226	0.0031546	0.0113562
POLR3E	337.893	-0.76421	0.195115	-3.91671	8.97654e-05	0.00050692
ZFP36L2	703.385	-0.763626	0.229407	-3.32869	0.000872553	0.00374744
NDUFS6	639.234	-0.763599	0.202546	-3.76999	0.000163252	0.000864099
DOCK9	694.783	-0.76338	0.188709	-4.04528	5.22598e-05	0.00031533
SDC1	1858.03	-0.763041	0.170745	-4.46891	7.86207e-06	5.78535e-05
U2SURP	669.447	-0.762967	0.208678	-3.65619	0.000255988	0.00128125
STAT1	3691.42	-0.761931	0.190244	-4.00502	6.20131e-05	0.000365179
PCCB	297.696	-0.761087	0.208046	-3.65826	0.000253929	0.0012728
SLC35A4	562.084	-0.760923	0.171842	-4.42803	9.50966e-06	6.85789e-05
SPAG1	152.857	-0.760844	0.26714	-2.84811	0.00439796	0.0150241
CDT1	283.884	-0.760033	0.231845	-3.27819	0.00104474	0.00437994
TIMM23	177.579	-0.759258	0.234351	-3.23983	0.00119601	0.00493414
FAM208B	246.455	-0.758762	0.221052	-3.4325	0.000598034	0.00269243
TEX261	313.59	-0.758737	0.209428	-3.6229	0.000291322	0.00143763
BID	283.56	-0.757914	0.235173	-3.2228	0.00126945	0.00521045
ENDOD1	115.917	-0.757866	0.279025	-2.71613	0.00660508	0.0212806
SMYD4	139.823	-0.75608	0.261791	-2.88811	0.00387563	0.0135331
ACAD8	200.042	-0.755858	0.249954	-3.02399	0.00249467	0.00930598
SUMO3	839.281	-0.75526	0.174884	-4.31865	1.56988e-05	0.000107715
ZNF750	242.579	-0.753584	0.256202	-2.94137	0.00326764	0.0116809
NOTUM	1213.82	-0.753548	0.186482	-4.04085	5.3257e-05	0.00032036
ROGDI	223.873	-0.753235	0.219519	-3.4313	0.000600704	0.00270179
UTP3	332.231	-0.75245	0.208115	-3.61554	0.000299717	0.00147217
CPSF1	1081.05	-0.752311	0.183669	-4.09601	4.20336e-05	0.000259684
RPUSD1	221.661	-0.752038	0.232093	-3.24024	0.00119427	0.00492845
SORD	346.127	-0.751874	0.21208	-3.54523	0.000392268	0.00185627
FGFR1OP	178.953	-0.750629	0.286032	-2.62428	0.00868311	0.0268585
C17orf85	676.53	-0.750086	0.175467	-4.27479	1.91315e-05	0.000128755
GLI2	151.113	-0.750011	0.269272	-2.78532	0.00534745	0.0177717
NCDN	135.246	-0.749804	0.273029	-2.74624	0.00602824	0.0197046
AKTIP	385.437	-0.749588	0.218852	-3.4251	0.00061458	0.00274988
RPL7L1	535.45	-0.749544	0.210212	-3.56566	0.000362938	0.00173423
NFATC3	313.784	-0.749244	0.217798	-3.44009	0.000581519	0.0026267
TMCO6	89.3646	-0.748766	0.309647	-2.41813	0.0156006	0.0437091
QDPR	97.7197	-0.748117	0.308346	-2.42623	0.0152567	0.0429388
SMCR7	111.761	-0.748028	0.301202	-2.48348	0.0130107	0.0376057
TMX2	1207.95	-0.747952	0.183742	-4.07066	4.68801e-05	0.000286527
NUP85	207.605	-0.747597	0.244349	-3.05955	0.00221671	0.00843198
TBC1D13	395.119	-0.747372	0.210563	-3.5494	0.000386108	0.00183027
COA4	226.867	-0.746699	0.308397	-2.42122	0.0154684	0.043383
SMURF2	255.648	-0.746159	0.232274	-3.21241	0.00131627	0.00537525
C1orf126	122.403	-0.745827	0.296318	-2.51698	0.0118366	0.034814
MIS18BP1	200.389	-0.744711	0.231584	-3.21573	0.00130114	0.00532298
RMI1	133.604	-0.743942	0.288836	-2.57566	0.010005	0.0302913
UBE2N	441.866	-0.742835	0.222322	-3.34126	0.000833994	0.00360783
THOP1	489.726	-0.742674	0.170762	-4.34917	1.36652e-05	9.4662e-05
TMEM2	709.277	-0.742154	0.184789	-4.01623	5.91375e-05	0.00035005
UTP23	239.397	-0.742053	0.220264	-3.36892	0.000754642	0.00330102
KIF24	219.09	-0.741981	0.220211	-3.36942	0.000753277	0.00329684
AKAP1	342.656	-0.741969	0.213019	-3.48311	0.000495631	0.00228852
SHC1	2896.81	-0.741328	0.135926	-5.4539	4.92781e-08	5.69606e-07
TNS3	786.008	-0.739622	0.188579	-3.92209	8.77841e-05	0.000497697
MSX2	1195.77	-0.738734	0.219206	-3.37004	0.000751573	0.00329179
BCL2L12	685.712	-0.737368	0.201581	-3.65793	0.000254262	0.001274
CCDC109B	92.8623	-0.737235	0.306583	-2.40469	0.0161864	0.0450556
PAK6	198.667	-0.736964	0.230932	-3.19125	0.00141656	0.00572514
SIVA1	218.225	-0.736718	0.237906	-3.09667	0.00195708	0.00757515
ARMC8	380.115	-0.736603	0.19789	-3.72229	0.000197425	0.0010217
RRP1	666.353	-0.736401	0.178419	-4.12737	3.66935e-05	0.000229485
CUL1	446.371	-0.735844	0.187605	-3.9223	8.77085e-05	0.000497474
EFCAB4B	114.251	-0.735624	0.272721	-2.69735	0.00698939	0.0222883
DLC1	485.696	-0.735521	0.184712	-3.98199	6.83395e-05	0.000397404
C2orf47	159.066	-0.735452	0.279235	-2.63381	0.00844324	0.026223
CDCA2	122.821	-0.735419	0.293754	-2.50352	0.0122964	0.0359208
CCT6A	1483.26	-0.735225	0.205112	-3.58451	0.00033771	0.00163246
LRRK1	219.224	-0.735024	0.239787	-3.06532	0.0021744	0.00829405
ANXA7	1075.67	-0.734948	0.172263	-4.26642	1.98638e-05	0.00013303
CCNT2	227.323	-0.733952	0.237328	-3.09256	0.00198437	0.00766302
SNX5	1476.19	-0.733558	0.146845	-4.99546	5.86943e-07	5.53778e-06
SLC25A26	120.767	-0.733494	0.304895	-2.40573	0.0161402	0.0449636
DPP3	563.47	-0.733272	0.177426	-4.13283	3.58332e-05	0.000224925
SSRP1	2796.78	-0.733258	0.220477	-3.32578	0.000881724	0.00378091
DDX39B	1320.67	-0.732869	0.160098	-4.57764	4.7026e-06	3.64844e-05
HPRT1	159.401	-0.731406	0.277695	-2.63385	0.00844234	0.026223
STAT2	781.316	-0.731397	0.196076	-3.73017	0.000191351	0.000992898
USP5	347.595	-0.731367	0.197991	-3.69394	0.000220806	0.00112571
NCLN	434.198	-0.731007	0.179282	-4.07741	4.55408e-05	0.000279213
SMARCA1	171.534	-0.730053	0.262311	-2.78316	0.0053833	0.0178752
KIAA0391	132.468	-0.72972	0.270652	-2.69616	0.00701443	0.0223422
PKD1P1	1207.44	-0.729616	0.237626	-3.07044	0.00213741	0.00816889
C20orf72	121.711	-0.72947	0.303214	-2.40579	0.0161374	0.0449636
DOLPP1	254.2	-0.72895	0.209543	-3.47876	0.00050373	0.00231985
COPS6	1775.17	-0.728391	0.166576	-4.37271	1.22712e-05	8.63141e-05
BAZ1A	165.767	-0.728308	0.251316	-2.89798	0.0037558	0.0131819
SLC4A3	357.992	-0.728192	0.208043	-3.5002	0.000464901	0.00216045
NFKB1	265.987	-0.728071	0.248933	-2.92477	0.00344715	0.0122491
ZNF695	99.6401	-0.727043	0.302684	-2.40198	0.0163065	0.0452887
SMARCB1	171.855	-0.726986	0.265742	-2.73568	0.00622517	0.0202373
SH3RF1	169	-0.726146	0.246094	-2.95068	0.00317073	0.0113968
ESD	180.058	-0.725575	0.275273	-2.63584	0.00839284	0.026096
UBXN2A	113.264	-0.725474	0.30528	-2.37642	0.0174813	0.0481035
PPP1R8	150.578	-0.7253	0.290457	-2.4971	0.0125215	0.0364762
AGPAT6	380.433	-0.725118	0.184711	-3.92569	8.64811e-05	0.000491123
AFG3L2	152.468	-0.724323	0.269441	-2.68824	0.00718293	0.0227942
FAM84B	1611.25	-0.724154	0.180558	-4.01065	6.05516e-05	0.000357648
GAS2L1	358.203	-0.723768	0.20256	-3.5731	0.000352785	0.00169517
ADAM15	1342.6	-0.723491	0.177086	-4.08554	4.39752e-05	0.000270451
WDR18	633.274	-0.723329	0.17337	-4.17218	3.01702e-05	0.000193092
ERLIN2	199.792	-0.722162	0.222603	-3.24418	0.00117791	0.00486676
AGPAT3	401.355	-0.721684	0.202527	-3.5634	0.000366085	0.00174623
RARRES2	128.803	-0.721422	0.284344	-2.53714	0.0111762	0.0331993
CRELD2	231.369	-0.719881	0.218148	-3.29997	0.000966954	0.00409834
ACTR5	169.187	-0.719692	0.236285	-3.04586	0.00232012	0.00875732
ZFX	272.946	-0.719435	0.20182	-3.56474	0.000364213	0.00173911
NFIA	240.672	-0.719375	0.225371	-3.19195	0.00141316	0.00571474
FDX1	459.22	-0.719258	0.18077	-3.97886	6.92472e-05	0.000401909
RPTOR	376.534	-0.719198	0.191401	-3.75755	0.000171586	0.000902292
MIEN1	233.826	-0.719011	0.215207	-3.34102	0.000834707	0.00360864
SNRNP40	495.133	-0.718612	0.200512	-3.58388	0.000338526	0.00163525
KIAA1161	249.997	-0.718583	0.242917	-2.95814	0.00309503	0.0111775
SPAG7	289.27	-0.717661	0.208257	-3.44603	0.000568887	0.00257814
PKN3	290.809	-0.71714	0.25117	-2.8552	0.00430099	0.0147738
S100A11	5284.38	-0.716085	0.17617	-4.06474	4.80862e-05	0.000292984
SLC25A17	166.458	-0.715638	0.254035	-2.81708	0.00484619	0.0162954
METTL6	105.924	-0.715453	0.287735	-2.4865	0.0129005	0.0373739
ZNHIT2	250.692	-0.714774	0.212113	-3.36977	0.000752302	0.00329393
PEX16	139.886	-0.714416	0.275388	-2.59422	0.00948061	0.0289078
GLA	127.501	-0.714416	0.265102	-2.69487	0.00704161	0.0224183
URM1	187.48	-0.714165	0.241843	-2.95301	0.00314689	0.011332
HSPB11	138.378	-0.713864	0.255767	-2.79107	0.00525336	0.0175014
MFSD3	421.583	-0.713622	0.187029	-3.81557	0.000135868	0.000733315
KIAA0368	1419.06	-0.713255	0.168897	-4.22302	2.41054e-05	0.000157588
ITGA6	574.817	-0.713027	0.204303	-3.49005	0.000482932	0.00223666
MRPL51	321.574	-0.712929	0.211463	-3.3714	0.000747859	0.00327762
LINC00630	141.54	-0.71191	0.256557	-2.77486	0.00552259	0.0182652
C1orf123	262.433	-0.711668	0.222658	-3.19623	0.00139236	0.00564396
RPL26L1	326.62	-0.711422	0.221976	-3.20495	0.00135087	0.00549852
LAMA5	1011.33	-0.711416	0.204457	-3.47954	0.000502278	0.00231531
RABIF	430.55	-0.711232	0.217909	-3.26389	0.00109892	0.00457906
PPFIBP1	416.196	-0.711122	0.186027	-3.82269	0.000132004	0.000714709
SH3RF2	234.235	-0.710686	0.239211	-2.97095	0.00296877	0.0108012
TNRC18	1623.73	-0.710661	0.212936	-3.33743	0.000845566	0.00364639
TSR1	534.495	-0.710295	0.205005	-3.46478	0.000530672	0.00242499
SYNCRIP	2281.65	-0.709798	0.165036	-4.30087	1.70128e-05	0.000115919
MRPL47	219.536	-0.709206	0.260677	-2.72063	0.00651577	0.0210423
CASP2	428.934	-0.708191	0.193408	-3.66165	0.000250597	0.00126025
TRIM16	1181.02	-0.707981	0.194051	-3.64843	0.000263847	0.00131626
PYURF	233.1	-0.707543	0.23827	-2.9695	0.00298287	0.010841
TPRKB	184.077	-0.707491	0.233018	-3.03621	0.00239572	0.00901039
RFWD3	491.245	-0.70731	0.189303	-3.7364	0.000186676	0.000973056
APTX	204.085	-0.70665	0.22259	-3.17468	0.00150004	0.00601286
RNF26	1344.35	-0.706281	0.179624	-3.93199	8.42461e-05	0.000480021
POM121C	539.439	-0.703582	0.2135	-3.29547	0.000982576	0.00415232
EPHX1	437.536	-0.703166	0.187672	-3.74679	0.000179115	0.00093972
CLCC1	421.662	-0.701832	0.184231	-3.80952	0.000139239	0.000749733
FH	282.352	-0.701265	0.213734	-3.28102	0.00103431	0.00434285
ZNF593	213.361	-0.700944	0.259081	-2.7055	0.00682017	0.021835
UHRF1BP1	224.455	-0.700679	0.228708	-3.06364	0.00218663	0.00833128
RRN3	323.628	-0.699399	0.215357	-3.24763	0.00116372	0.00481541
LCLAT1	328.722	-0.698811	0.219435	-3.18459	0.0014496	0.0058363
AHCTF1	192.872	-0.69857	0.249891	-2.79549	0.00518206	0.0172891
AMOT	134.696	-0.697674	0.274291	-2.54356	0.010973	0.0326807
MCM3AP	253.565	-0.697649	0.242163	-2.8809	0.00396537	0.0137938
FAM40A	622.412	-0.697643	0.179262	-3.89175	9.95247e-05	0.000554854
MRPS16	966.063	-0.697381	0.183892	-3.79234	0.000149232	0.000797593
RANGAP1	606.576	-0.69733	0.218734	-3.18802	0.00143249	0.00577759
SLC30A1	796.801	-0.69607	0.201452	-3.45527	0.000549752	0.00250051
SPR	202.506	-0.695589	0.272655	-2.55117	0.0107361	0.0321286
U2AF2	1606.01	-0.695373	0.203703	-3.41367	0.000640944	0.00285097
COQ4	386.568	-0.695309	0.221164	-3.14386	0.00166736	0.00659107
HYPK	851.944	-0.695273	0.21309	-3.26281	0.00110312	0.00459099
IGSF9	288.415	-0.695106	0.222892	-3.11858	0.00181726	0.00710372
RAN	2969.46	-0.694674	0.171548	-4.04943	5.13415e-05	0.000310198
ZMPSTE24	153.554	-0.694577	0.257696	-2.69534	0.00703173	0.0223921
HSPG2	786.548	-0.694311	0.227602	-3.05055	0.00228426	0.00864338
UPK2	154.036	-0.693955	0.293393	-2.36527	0.0180167	0.0493686
UBE2S	2681.68	-0.693409	0.17498	-3.96278	7.40807e-05	0.00042761
KIF2C	800.172	-0.691346	0.185012	-3.73677	0.000186398	0.000972717
DHX36	220.205	-0.691282	0.263831	-2.62017	0.00878852	0.0271478
SMC2	143.523	-0.690308	0.273233	-2.52644	0.0115224	0.0340358
TCF19	243.502	-0.68967	0.266178	-2.59101	0.00956946	0.0291205
PLEKHG3	596.843	-0.688655	0.191527	-3.5956	0.000323648	0.00157114
CTNNBIP1	480.056	-0.688221	0.226693	-3.03592	0.00239805	0.00901439
NIF3L1	215.003	-0.687878	0.236237	-2.91182	0.00359334	0.0126913
KIFC1	592.721	-0.687603	0.185815	-3.70047	0.0002152	0.00110081
FAM53B	125.302	-0.687582	0.285581	-2.40766	0.016055	0.0447901
EIF1AX	1233.59	-0.687488	0.204783	-3.35715	0.000787493	0.0034294
HIF1A	684.16	-0.686885	0.182849	-3.75657	0.000172256	0.000904773
PNP	290.049	-0.686568	0.218273	-3.14545	0.0016583	0.00656282
CEP55	419.362	-0.686448	0.179759	-3.81873	0.000134143	0.000724571
MRS2	249.64	-0.685682	0.206669	-3.31778	0.000907372	0.00387754
IQGAP3	391.153	-0.685526	0.228697	-2.99752	0.00272182	0.0100224
ABHD16A	405.202	-0.684671	0.231994	-2.95125	0.00316495	0.011379
PAFAH1B3	226.001	-0.683749	0.243667	-2.80608	0.00501475	0.0168045
CIAPIN1	132.332	-0.683614	0.267899	-2.55176	0.0107179	0.0320881
PSMA4	892.472	-0.683043	0.211266	-3.23309	0.00122457	0.00503982
PDCD5	620.891	-0.682467	0.253022	-2.69726	0.00699126	0.0222891
PARVA	296.326	-0.682268	0.216306	-3.15417	0.00160953	0.00639566
NSD1	221.677	-0.680242	0.236949	-2.87083	0.0040939	0.0141654
EI24	1290.76	-0.680007	0.159362	-4.26705	1.98075e-05	0.000132783
NUSAP1	1543.85	-0.679898	0.143742	-4.72997	2.24552e-06	1.87478e-05
C19orf55	189.126	-0.679893	0.271093	-2.50797	0.0121428	0.0355467
PWP1	377.294	-0.677966	0.239677	-2.82867	0.00467418	0.0158101
GRB10	314.088	-0.677796	0.221221	-3.06389	0.00218482	0.00832916
PLAGL2	270.265	-0.677713	0.235351	-2.87959	0.00398198	0.0138375
EIF4G1	5386.89	-0.677497	0.169233	-4.00333	6.24565e-05	0.000367475
FAM82A2	201.384	-0.677135	0.229123	-2.95533	0.00312333	0.0112589
TSSC1	126.016	-0.677096	0.273989	-2.47125	0.0134642	0.038745
LMF2	346.55	-0.676892	0.231501	-2.92392	0.00345652	0.0122665
C17orf75	111.885	-0.675345	0.286223	-2.3595	0.0182995	0.0499936
PSMD14	854.551	-0.674309	0.237404	-2.84034	0.0045065	0.0153261
ITGB3BP	116.646	-0.674048	0.277615	-2.428	0.0151825	0.0428002
PSMD8	1260.55	-0.673815	0.162527	-4.14587	3.38531e-05	0.000213769
ZDHHC6	178.499	-0.673673	0.235811	-2.85683	0.00427891	0.014709
HDAC10	242.378	-0.673321	0.243298	-2.76747	0.00564933	0.0186263
ECT2	498.09	-0.672987	0.213602	-3.15066	0.00162903	0.00645818
DNAJA4	139.096	-0.672598	0.251604	-2.67323	0.0075124	0.0236753
[truncated: 3,020 more rows]
