# Supplementary material for: Shedding Light on the African Enigma: In Vitro Testing of Homo sapiens-Helicobacter pylori Coevolution
Source: Microorganisms. 2021 Jan 25;9(2):240. doi: 10.3390/microorganisms9020240 (PMC7912213; doi:10.3390/microorganisms9020240)
Supplement: Supplementary file 1 [file microorganisms-09-00240-s001.zip › microorganisms-1056872-sl-prood done/SupplementaryTable_S6.xlsx]

## Sheet: SupplementaryTableS6
Supplementary Table S6. Differentially expressed genes (adjusted p <0.05) in the HsAFR cell line infected by the HpAFR strain compared to the uninfected set. The Table displays fold changes and adjusted p-values of the differentially expressed genes. Genes with a fold change values > 0 are upregulated in the infected setting.
	baseMean	log2FoldChange	lfcSE	stat	pvalue	padj			Log2FoldChange	> 0	Enriched HpAFR
CDC25A	33.3287	-6.66484	1.26104	-5.28518	1.2558e-07	3.12762e-06				< 0	Enriched Uninfected
NRG1	6.60865	-5.75004	2.15404	-2.66942	0.00759818	0.0342505
WDR4	12.7824	-5.06276	1.78177	-2.84142	0.00449132	0.022666
EXO1	36.3325	-5.02485	1.0541	-4.76697	1.8702e-06	3.34296e-05
KRT13	169.168	-5.02457	0.562364	-8.93473	4.08191e-19	9.78493e-17
SLC6A20	8.50689	-4.98354	1.75375	-2.84165	0.00448808	0.0226582
DKK1	30.7393	-4.80881	1.37301	-3.50239	0.00046111	0.00356974
CDC45	246.675	-4.68087	0.445407	-10.5092	7.83636e-26	4.57371e-23
BMP6	12.6757	-4.61631	1.47041	-3.13947	0.00169256	0.0103273
OTOP1	19.2504	-4.46062	1.25121	-3.56505	0.000363792	0.00293306
SPC25	60.2638	-4.1779	0.75219	-5.55431	2.78708e-08	8.27738e-07
ADAM19	113.275	-3.98962	0.499934	-7.98029	1.45988e-15	1.99974e-13
FGF20	46.4641	-3.80309	0.771947	-4.92662	8.36646e-07	1.70427e-05
FGF19	159.607	-3.77737	0.466314	-8.10048	5.47414e-16	8.07526e-14
CXorf57	15.8875	-3.72624	1.26005	-2.95721	0.00310441	0.0170027
TYMS	466.62	-3.70889	0.378054	-9.81048	1.01483e-22	3.68192e-20
ACTL8	895.739	-3.64046	0.92919	-3.91789	8.9328e-05	0.000905694
CENPK	44.0131	-3.58886	0.75651	-4.74397	2.09571e-06	3.70168e-05
METTL1	129.347	-3.58775	0.50225	-7.14337	9.10703e-13	7.06663e-11
FJX1	46.9678	-3.57996	0.796629	-4.49388	6.99373e-06	0.0001042
IVL	580.722	-3.57961	0.424022	-8.44204	3.11834e-17	5.50798e-15
TERT	19.9716	-3.54843	1.05678	-3.35778	0.0007857	0.00556289
DEM1	86.1591	-3.52996	0.60439	-5.84053	5.20362e-09	1.80034e-07
HAS2	57.9598	-3.51648	0.702923	-5.00265	5.65464e-07	1.20107e-05
MCM6	775.306	-3.50927	0.313876	-11.1805	5.08262e-29	4.54861e-26
IKBIP	23.8764	-3.50623	1.19664	-2.93006	0.00338896	0.0182028
SLC43A3	706.666	-3.4865	0.307271	-11.3466	7.7061e-30	7.38905e-27
CTPS1	273.303	-3.46186	0.408595	-8.47258	2.40008e-17	4.47482e-15
DSCC1	59.6222	-3.42933	0.6337	-5.4116	6.24651e-08	1.7078e-06
MCM3	517.076	-3.36795	0.446097	-7.54982	4.35861e-14	4.50077e-12
GEMIN4	55.1243	-3.34396	0.707667	-4.72532	2.29752e-06	3.98989e-05
DUSP6	855.462	-3.32507	0.376371	-8.83456	1.00489e-18	2.24826e-16
BRCA1	139.746	-3.31294	0.46155	-7.17785	7.08159e-13	5.65853e-11
CXCL2	53.5495	-3.30947	0.919727	-3.59832	0.000320286	0.00263936
DDX20	127.717	-3.28238	0.492008	-6.6714	2.53375e-11	1.46608e-09
PCNA	648.569	-3.27275	0.379196	-8.63078	6.09358e-18	1.25846e-15
MCM4	528.126	-3.26773	0.417082	-7.83475	4.69789e-15	5.68148e-13
MCM5	495.038	-3.25409	0.374261	-8.69471	3.47725e-18	7.4093e-16
C10orf2	184.373	-3.23891	0.446611	-7.2522	4.10068e-13	3.64553e-11
ALKBH8	151.169	-3.19354	0.49374	-6.46806	9.92706e-11	5.03232e-09
AAK1	24.6377	-3.19266	0.998615	-3.19709	0.00138822	0.00877378
POLR1B	125.838	-3.17434	0.494547	-6.41867	1.37467e-10	6.78439e-09
TUBA1B	5516.01	-3.15687	0.318379	-9.91544	3.56684e-23	1.40827e-20
CD3EAP	201.731	-3.14608	0.480192	-6.55171	5.68803e-11	3.00614e-09
SH3TC2	80.0292	-3.14526	0.729638	-4.31071	1.62729e-05	0.00021106
KRT6A	522.002	-3.13204	0.38256	-8.18707	2.67667e-16	4.13007e-14
FGF3	37.5759	-3.11194	0.816254	-3.81247	0.000137586	0.00130279
RAD51AP1	93.7489	-3.10689	0.58089	-5.34851	8.86822e-08	2.30711e-06
MAGOHB	185.473	-3.10365	0.439765	-7.05753	1.69494e-12	1.25378e-10
C17orf53	43.7477	-3.0967	0.745459	-4.15409	3.26585e-05	0.000385922
PPIL1	37.3231	-3.09249	0.753067	-4.10653	4.01651e-05	0.000458874
HAUS7	29.5266	-3.07475	0.887558	-3.46428	0.00053165	0.0040253
URB2	102.774	-3.06931	0.52918	-5.80013	6.6264e-09	2.24628e-07
ABO	77.049	-3.06201	0.672615	-4.55239	5.3039e-06	8.10929e-05
ZWINT	699.441	-3.06057	0.361572	-8.46464	2.56942e-17	4.66107e-15
KRT6B	85.6473	-3.05069	0.70541	-4.3247	1.5274e-05	0.00020082
EDAR	1638.61	-3.02307	0.380928	-7.93607	2.08694e-15	2.77377e-13
NOL6	274.323	-3.0203	0.442233	-6.82966	8.51139e-12	5.54645e-10
CENPM	58.324	-3.01285	0.6135	-4.91091	9.06525e-07	1.82721e-05
DBR1	94.0342	-3.00911	0.599467	-5.01963	5.17709e-07	1.10841e-05
GINS2	209.242	-3.00861	0.390325	-7.70796	1.27849e-14	1.43021e-12
FEN1	259.012	-2.99167	0.415185	-7.20563	5.77741e-13	4.84725e-11
FAM111B	341.522	-2.98255	0.452732	-6.58789	4.46129e-11	2.42463e-09
UTP20	117.963	-2.97697	0.525031	-5.67009	1.42726e-08	4.55097e-07
LAS1L	159.671	-2.97149	0.461229	-6.44256	1.17471e-10	5.86221e-09
MCM8	195.048	-2.94405	0.423618	-6.94977	3.65871e-12	2.5454e-10
NCAPG	163.333	-2.94223	0.473776	-6.21017	5.29267e-10	2.2919e-08
WDR76	100.513	-2.93719	0.4969	-5.91102	3.3999e-09	1.22689e-07
NOLC1	1817.57	-2.93284	0.366271	-8.0073	1.17252e-15	1.67446e-13
POP1	92.469	-2.93239	0.57579	-5.09281	3.52801e-07	8.00859e-06
ESCO2	83.7444	-2.92589	0.52972	-5.52347	3.3237e-08	9.65742e-07
EXOSC2	352.638	-2.91834	0.396582	-7.35873	1.85662e-13	1.75516e-11
QTRTD1	154.625	-2.9154	0.408809	-7.13145	9.93157e-13	7.61836e-11
SRM	241.283	-2.91289	0.437772	-6.65391	2.85415e-11	1.60983e-09
NME1	34.3455	-2.91179	0.808831	-3.6	0.000318222	0.0026288
AXIN2	783.322	-2.91107	0.308719	-9.42953	4.11948e-21	1.25681e-18
WDR35	93.8386	-2.89622	0.59108	-4.89987	9.58989e-07	1.91855e-05
MCIN	23.5707	-2.88756	0.972116	-2.97039	0.00297425	0.0164036
GTF3C6	20.2826	-2.87965	1.01449	-2.83853	0.0045322	0.0228294
RAD51	222.022	-2.87772	0.383805	-7.49786	6.48669e-14	6.45017e-12
LMNB1	471.212	-2.87379	0.342771	-8.38401	5.11564e-17	8.6927e-15
RUVBL1	451.906	-2.87323	0.43084	-6.66891	2.57715e-11	1.47845e-09
ATAD3A	159.868	-2.86948	0.50429	-5.69014	1.26939e-08	4.06688e-07
TRA2B	830.396	-2.86371	0.282783	-10.1269	4.19943e-24	1.9439e-21
TSC22D2	26.1469	-2.86093	1.0648	-2.68683	0.00721339	0.0328468
HEATR3	93.3768	-2.85952	0.569412	-5.02188	5.11688e-07	1.09727e-05
ERVMER34-1	76.6578	-2.84822	0.57932	-4.91649	8.81086e-07	1.78666e-05
IGFL4	60.7849	-2.83636	0.66699	-4.25247	2.11424e-05	0.000265248
POLE	249.751	-2.8349	0.366463	-7.73585	1.02718e-14	1.17854e-12
SLC25A15	59.8135	-2.83107	0.611658	-4.62852	3.68289e-06	6.00719e-05
RPP40	36.5571	-2.82841	0.864741	-3.27082	0.00107236	0.00710528
KIF22	90.7164	-2.82096	0.514888	-5.47879	4.28256e-08	1.22058e-06
SFPQ	1149.52	-2.81763	0.381505	-7.38556	1.51811e-13	1.47674e-11
CLSPN	90.4824	-2.81012	0.556086	-5.05339	4.34039e-07	9.5674e-06
PYCRL	61.854	-2.80226	0.691058	-4.05503	5.01288e-05	0.00055614
DTL	283.128	-2.78873	0.461212	-6.04652	1.48007e-09	5.75898e-08
GJB6	25.6571	-2.7851	0.90573	-3.07498	0.00210516	0.0123458
DIS3L	73.0006	-2.77922	0.555381	-5.00417	5.61029e-07	1.19544e-05
LTV1	92.4114	-2.77466	0.599825	-4.62579	3.7318e-06	6.04492e-05
PPRC1	223.053	-2.77298	0.41659	-6.65639	2.80634e-11	1.58955e-09
CAD	289.986	-2.77115	0.407786	-6.7956	1.07861e-11	6.86223e-10
TCOF1	490.54	-2.76316	0.331274	-8.341	7.36638e-17	1.20593e-14
C12orf29	166.321	-2.75778	0.452305	-6.09716	1.07969e-09	4.32651e-08
EXOSC5	169.093	-2.754	0.551733	-4.99155	5.98958e-07	1.26223e-05
SNHG15	77.2784	-2.74674	0.541419	-5.07323	3.91126e-07	8.69285e-06
PRPS1	211.712	-2.74553	0.418932	-6.55364	5.61513e-11	2.99117e-09
SUV39H1	229.518	-2.73235	0.375517	-7.27622	3.43312e-13	3.15658e-11
BYSL	153.328	-2.72536	0.46325	-5.88313	4.02589e-09	1.42972e-07
RIF1	133.636	-2.71271	0.473608	-5.72775	1.01769e-08	3.31588e-07
BLM	60.1076	-2.7111	0.589133	-4.60185	4.18762e-06	6.67593e-05
PRMT6	31.2444	-2.69896	0.847093	-3.18615	0.00144181	0.00904012
HNRNPAB	2270.79	-2.69858	0.315595	-8.55076	1.2228e-17	2.37896e-15
MYC	1631.63	-2.69562	0.807033	-3.34016	0.000837309	0.00586029
TMEM201	130.039	-2.69559	0.50086	-5.38193	7.3693e-08	1.98247e-06
DHODH	123.453	-2.68566	0.533487	-5.03416	4.79958e-07	1.04087e-05
GPATCH4	112.27	-2.68265	0.562649	-4.76789	1.86164e-06	3.33653e-05
HR	118.398	-2.68253	0.517604	-5.18258	2.18837e-07	5.22716e-06
RPP30	44.2172	-2.68213	0.715037	-3.75104	0.000176104	0.00160382
TTC32	40.204	-2.6775	0.798916	-3.35142	0.00080399	0.00566252
FOXQ1	204.509	-2.66975	0.479102	-5.57241	2.51234e-08	7.57881e-07
EDN1	49.5694	-2.66315	0.755573	-3.52467	0.000424011	0.00331311
HIST1H3G	917.022	-2.65794	0.314739	-8.44491	3.04292e-17	5.44642e-15
POLR1A	227.399	-2.65594	0.45205	-5.87533	4.22002e-09	1.48297e-07
SH2D2A	39.1682	-2.65433	0.749897	-3.5396	0.000400737	0.00315698
WNT11	2293.76	-2.65326	0.350918	-7.5609	4.00304e-14	4.16564e-12
WDR3	134.067	-2.65071	0.531383	-4.98832	6.0907e-07	1.28153e-05
GEMIN5	98.4506	-2.64876	0.506627	-5.22823	1.7114e-07	4.16193e-06
CCNE2	39.4379	-2.63069	0.68644	-3.83237	0.000126914	0.00122128
MAK16	124.474	-2.60485	0.50624	-5.14548	2.66844e-07	6.22977e-06
DKC1	258.903	-2.60136	0.439262	-5.92212	3.17812e-09	1.15618e-07
CLN6	511.352	-2.58871	0.332324	-7.78971	6.71652e-15	7.909e-13
PAK1IP1	89.1335	-2.58765	0.542329	-4.77136	1.82988e-06	3.28839e-05
ANO1	275.359	-2.57247	0.354703	-7.25245	4.09289e-13	3.64553e-11
MTHFD1	580.545	-2.56521	0.337285	-7.60546	2.83896e-14	3.02462e-12
AADAT	75.6363	-2.56451	0.559798	-4.58113	4.6246e-06	7.24395e-05
BRIP1	40.0987	-2.56086	0.711854	-3.59746	0.000321344	0.00264298
SELRC1	280.591	-2.55872	0.381041	-6.71508	1.87964e-11	1.10668e-09
SLC29A1	369.706	-2.55693	0.372157	-6.87058	6.39423e-12	4.24931e-10
PLK1	661.579	-2.55309	0.338651	-7.539	4.73591e-14	4.81627e-12
SLC5A6	619.708	-2.54956	0.318522	-8.00435	1.20096e-15	1.69703e-13
LEF1	59.4392	-2.5452	0.674172	-3.77529	0.000159821	0.00147757
CSE1L	629.057	-2.54066	0.305148	-8.326	8.36188e-17	1.35241e-14
CMSS1	471.319	-2.53942	0.351824	-7.21788	5.2804e-13	4.49458e-11
ZFAND4	33.5606	-2.52432	0.758279	-3.32901	0.000871551	0.00604324
RPS14	288.063	-2.52149	0.424068	-5.94596	2.74837e-09	1.0108e-07
NOP2	544.243	-2.51218	0.360586	-6.96692	3.23959e-12	2.28885e-10
RNASEH2A	504.196	-2.50881	0.32677	-7.6776	1.62098e-14	1.76911e-12
STAMBPL1	37.5502	-2.50557	0.772913	-3.24172	0.0011881	0.00771607
TRIP13	317.821	-2.50275	0.362889	-6.89675	5.32057e-12	3.62555e-10
GEMIN6	64.4335	-2.49901	0.613687	-4.07213	4.65854e-05	0.000522442
NDUFAF4	292.056	-2.4984	0.347354	-7.19267	6.35385e-13	5.21805e-11
NOM1	149.04	-2.49218	0.459296	-5.42609	5.76017e-08	1.59011e-06
TRMT6	208.081	-2.48656	0.394269	-6.30675	2.84954e-10	1.31904e-08
MESDC1	84.3233	-2.48077	0.539968	-4.5943	4.34211e-06	6.87753e-05
WDHD1	133.315	-2.47908	0.4989	-4.96909	6.72682e-07	1.39568e-05
MRTO4	167.364	-2.47803	0.464233	-5.33789	9.40331e-08	2.43687e-06
PTGER2	96.8016	-2.47526	0.546026	-4.53323	5.8089e-06	8.82112e-05
TRAP1	828.232	-2.47244	0.415312	-5.95322	2.62925e-09	9.80416e-08
LANCL2	87.6397	-2.46774	0.567337	-4.34969	1.36331e-05	0.000182464
SLC9B2	71.6622	-2.46409	0.640555	-3.8468	0.000119668	0.00116408
LOC100505839	38.7554	-2.46369	0.720728	-3.41834	0.000630045	0.00462929
CDKN3	466.269	-2.46355	0.342832	-7.18588	6.6778e-13	5.4329e-11
REP15	31.7354	-2.46325	0.865191	-2.84706	0.00441247	0.0224283
BEND3	42.8931	-2.46075	0.732376	-3.35996	0.000779544	0.00552222
JAG1	909.195	-2.45626	0.309937	-7.92502	2.28112e-15	2.97299e-13
PRMT3	65.8981	-2.45322	0.561784	-4.36683	1.2606e-05	0.000170416
ID1	3243.62	-2.45123	0.311459	-7.87017	3.54168e-15	4.36179e-13
PNO1	163.249	-2.44713	0.503719	-4.85813	1.18502e-06	2.30547e-05
ZNF37BP	60.8413	-2.44509	0.622245	-3.92946	8.5137e-05	0.000869771
WDR77	399.764	-2.44069	0.48467	-5.03578	4.75912e-07	1.03544e-05
RRS1	151.947	-2.43908	0.464418	-5.25191	1.50532e-07	3.68749e-06
HPDL	98.9389	-2.43247	0.547119	-4.44597	8.74974e-06	0.000124788
SLC35G1	29.4541	-2.43073	0.93214	-2.60769	0.00911564	0.0395612
HIST1H3C	2040.39	-2.43027	0.290103	-8.37727	5.41698e-17	9.08969e-15
PUS1	79.6762	-2.42956	0.596049	-4.0761	4.57972e-05	0.000514461
LIG1	828.285	-2.42292	0.284524	-8.5157	1.65581e-17	3.13064e-15
WDR36	259.475	-2.42059	0.35347	-6.84807	7.4852e-12	4.90153e-10
CHAF1B	82.2816	-2.41891	0.498825	-4.84921	1.23953e-06	2.39416e-05
RRP15	97.3823	-2.41788	0.642697	-3.76208	0.000168504	0.00154614
THEM4	87.3525	-2.41732	0.586741	-4.11991	3.79014e-05	0.000437281
HIST1H3J	1202.98	-2.41681	0.307076	-7.87039	3.53528e-15	4.36179e-13
FERMT1	643.595	-2.41657	0.418562	-5.77352	7.76339e-09	2.5989e-07
ZCWPW1	36.4337	-2.39253	0.840861	-2.84533	0.00443655	0.0224924
IPO4	239.639	-2.39131	0.413432	-5.78405	7.29218e-09	2.45339e-07
NIP7	391.708	-2.3875	0.410125	-5.82139	5.83614e-09	1.99858e-07
EP400NL	21.4976	-2.38631	0.940112	-2.53833	0.0111383	0.0462768
LOC148413	84.4997	-2.38544	0.546369	-4.36599	1.26547e-05	0.000170902
HIST1H1A	281.326	-2.37981	0.465891	-5.10809	3.25427e-07	7.44213e-06
BRCA2	74.4188	-2.37699	0.539661	-4.4046	1.05982e-05	0.000147736
C1QBP	695.341	-2.36994	0.351476	-6.74283	1.55326e-11	9.39899e-10
SIGMAR1	523.925	-2.36958	0.756768	-3.13119	0.00174102	0.0105033
C9orf152	235.686	-2.36871	0.387883	-6.10678	1.01664e-09	4.09829e-08
SHPRH	107.101	-2.36794	0.476503	-4.96941	6.71578e-07	1.39555e-05
RRP7A	255.358	-2.36747	0.405631	-5.83652	5.33025e-09	1.83942e-07
OIP5	215.956	-2.36654	0.394259	-6.00249	1.94309e-09	7.38926e-08
DDX28	127.787	-2.3619	0.505692	-4.67062	3.00297e-06	5.03898e-05
CCNA2	323.473	-2.3611	0.372496	-6.3386	2.31861e-10	1.09983e-08
SLC27A2	77.0756	-2.35912	0.528589	-4.46304	8.08038e-06	0.000116853
TUBA1C	7762.69	-2.35824	0.288876	-8.16348	3.25499e-16	4.96534e-14
ERCC6L	132.193	-2.35805	0.436958	-5.39652	6.79455e-08	1.83521e-06
GINS3	62.1997	-2.35493	0.57847	-4.07096	4.68202e-05	0.000524542
TRAIP	106.725	-2.35417	0.458799	-5.13115	2.87974e-07	6.71139e-06
RFC3	351.43	-2.34784	0.337478	-6.95702	3.47556e-12	2.44272e-10
NPM3	417.554	-2.34767	0.339905	-6.90686	4.95483e-12	3.41096e-10
HIST1H3B	1966.82	-2.34618	0.257457	-9.11291	8.02028e-20	2.06504e-17
LOC257396	29.4324	-2.34347	0.927185	-2.52751	0.0114874	0.0474337
UBTF	256.038	-2.34264	0.52319	-4.47762	7.54811e-06	0.000110377
RPUSD2	82.5084	-2.33632	0.528104	-4.42398	9.69011e-06	0.000136209
TCF19	79.9353	-2.33529	0.568411	-4.10845	3.98326e-05	0.000455462
TMEM237	135.586	-2.33171	0.439168	-5.30938	1.10001e-07	2.78615e-06
GPR39	176.782	-2.3295	0.424856	-5.48304	4.1807e-08	1.19408e-06
RBFA	33.0209	-2.32856	0.844304	-2.75797	0.00581622	0.0276672
CSTF2	245.749	-2.32787	0.37403	-6.22375	4.85406e-10	2.1225e-08
RANBP1	364.078	-2.32724	0.375664	-6.195	5.82852e-10	2.49974e-08
VSNL1	312.97	-2.32574	0.38218	-6.08544	1.1617e-09	4.62748e-08
FAM198B	62.2643	-2.32414	0.741161	-3.13581	0.0017138	0.0104053
CTU2	69.0653	-2.32286	0.568255	-4.08771	4.35656e-05	0.000493106
NOL8	76.7075	-2.32272	0.604933	-3.83963	0.000123219	0.00119257
ADAM1A	53.153	-2.31862	0.637793	-3.63538	0.000277571	0.00235532
TSR1	165.258	-2.3184	0.477024	-4.86013	1.17309e-06	2.28557e-05
DPH2	127.078	-2.31779	0.519349	-4.46287	8.08673e-06	0.000116853
EEF2K	261.736	-2.31413	0.408534	-5.66447	1.47478e-08	4.66921e-07
L3MBTL2	61.3017	-2.31412	0.578486	-4.0003	6.32618e-05	0.00068047
RRM2	612.674	-2.31394	0.319545	-7.24137	4.4419e-13	3.9229e-11
NOP56	686.835	-2.31175	0.368165	-6.27912	3.40499e-10	1.55471e-08
SCLY	69.7902	-2.30653	0.603145	-3.82416	0.000131218	0.00125372
ABCE1	1309.03	-2.30224	0.275654	-8.35191	6.71697e-17	1.11319e-14
MCM10	331.774	-2.30137	0.327907	-7.01837	2.24478e-12	1.6201e-10
NRP2	937.471	-2.29896	0.33406	-6.88189	5.90621e-12	3.96425e-10
MINA	107.909	-2.29475	0.523896	-4.38017	1.18589e-05	0.000161783
MAP3K6	352.655	-2.2938	0.414486	-5.53409	3.12849e-08	9.14965e-07
PGAM5	242.805	-2.2933	0.395535	-5.79798	6.71203e-09	2.26958e-07
ARHGEF39	60.0501	-2.29305	0.629231	-3.6442	0.00026822	0.00229045
RFWD3	404.445	-2.28788	0.318105	-7.19222	6.37485e-13	5.21805e-11
HNRNPR	616.541	-2.28572	0.328893	-6.94974	3.65958e-12	2.5454e-10
TAGAP	57.9154	-2.28429	0.581826	-3.92607	8.63449e-05	0.000878768
ZNF180	40.5326	-2.28365	0.792097	-2.88304	0.00393856	0.0205086
PFAS	92.9316	-2.28237	0.609498	-3.74467	0.000180629	0.00163614
GINS1	64.933	-2.28193	0.569913	-4.00399	6.22821e-05	0.000671193
UTP14A	205.242	-2.28173	0.426487	-5.35007	8.79204e-08	2.29269e-06
UBASH3B	74.2651	-2.28101	0.524261	-4.35091	1.35571e-05	0.000181809
CIT	237.157	-2.2802	0.409679	-5.56583	2.60908e-08	7.80052e-07
NOD1	81.9789	-2.27943	0.538437	-4.23343	2.30157e-05	0.000285284
CXorf26	124.182	-2.27754	0.445227	-5.11545	3.13002e-07	7.18245e-06
ATXN7L2	77.799	-2.27297	0.598531	-3.79758	0.000146118	0.00137071
PUS7	46.4545	-2.27014	0.738105	-3.07563	0.00210058	0.0123244
NSUN2	588.354	-2.26898	0.316358	-7.1722	7.38046e-13	5.82796e-11
CCT5	1815.89	-2.26855	0.358165	-6.33381	2.39179e-10	1.13054e-08
TONSL	644.171	-2.26398	0.315301	-7.18038	6.95168e-13	5.59373e-11
PRKDC	623.163	-2.26197	0.334414	-6.764	1.34238e-11	8.38143e-10
NUFIP1	64.143	-2.26186	0.58481	-3.86769	0.000109872	0.00108132
HIST1H1B	499.728	-2.25899	0.286997	-7.87113	3.51455e-15	4.36179e-13
UNG	322.722	-2.2534	0.435263	-5.17709	2.25379e-07	5.36433e-06
B3GALNT1	56.9998	-2.2532	0.637298	-3.53555	0.000406923	0.00320008
EBNA1BP2	1099.41	-2.25218	0.3335	-6.75315	1.44664e-11	8.82716e-10
TUBB4B	526.216	-2.24141	0.320574	-6.99187	2.71242e-12	1.93679e-10
CENPP	83.1502	-2.24104	0.497648	-4.50326	6.69184e-06	0.000100035
HIST2H2AB	739.338	-2.24025	0.311009	-7.20316	5.88317e-13	4.87504e-11
MRPL3	1359.13	-2.23371	0.268332	-8.32445	8.47245e-17	1.35398e-14
C6orf108	120.966	-2.23347	0.497289	-4.49129	7.07935e-06	0.000104777
PA2G4	1887.07	-2.23158	0.302716	-7.37186	1.68269e-13	1.60202e-11
BCL2L12	409.309	-2.23108	0.306685	-7.27481	3.46905e-13	3.16793e-11
C11orf82	39.9866	-2.22824	0.84851	-2.62606	0.00863799	0.037919
HIST1H2AL	404.35	-2.22696	0.360701	-6.17398	6.65927e-10	2.82e-08
ROR1	108.791	-2.22674	0.540636	-4.11875	3.80938e-05	0.000438569
HIST1H2AB	197.653	-2.22619	0.442585	-5.02997	4.90553e-07	1.05532e-05
RFC4	314.519	-2.21142	0.332613	-6.64864	2.95817e-11	1.66152e-09
GINS4	140.1	-2.20937	0.428494	-5.15613	2.52103e-07	5.92685e-06
PSMA3	52.3251	-2.20803	0.623147	-3.54335	0.00039508	0.00312525
NIPAL4	140.137	-2.20744	0.411094	-5.36967	7.88808e-08	2.09682e-06
CTGF	824.86	-2.20527	0.344225	-6.40647	1.48925e-10	7.2697e-09
ATP5G1	318.298	-2.20481	0.384812	-5.72957	1.00687e-08	3.30243e-07
NOP58	534.641	-2.20283	0.356847	-6.17303	6.69946e-10	2.8281e-08
SLC35B4	30.2405	-2.2014	0.757488	-2.90618	0.00365869	0.0193287
ATAD5	67.1834	-2.20093	0.571764	-3.84938	0.000118419	0.0011536
RBBP8	87.9479	-2.1994	0.488058	-4.50644	6.59255e-06	9.89914e-05
DTYMK	151.315	-2.19697	0.471696	-4.65759	3.19925e-06	5.28901e-05
ITPA	252.051	-2.19399	0.382947	-5.72922	1.00892e-08	3.30243e-07
CDC7	121.987	-2.19287	0.458361	-4.78417	1.71699e-06	3.12739e-05
ZNF658	37.5206	-2.19118	0.873613	-2.50818	0.0121354	0.0495304
CEP78	216.808	-2.19099	0.352104	-6.22256	4.89096e-10	2.13169e-08
DNMT1	888.127	-2.19023	0.285566	-7.66979	1.72283e-14	1.8651e-12
WDR62	114.997	-2.18917	0.45527	-4.80851	1.52059e-06	2.83112e-05
AEN	211.696	-2.18916	0.379968	-5.76142	8.34082e-09	2.76462e-07
ORC1	99.2616	-2.18843	0.491894	-4.44899	8.62763e-06	0.000123604
LOC653501	57.0673	-2.18517	0.856442	-2.55145	0.0107276	0.0449882
MNS1	36.1926	-2.18112	0.723994	-3.01262	0.00259001	0.0146578
ENC1	295.182	-2.17726	0.388292	-5.60728	2.05528e-08	6.32799e-07
APAF1	63.1783	-2.17629	0.590909	-3.68295	0.000230553	0.00202394
PDCD11	261.78	-2.17544	0.368546	-5.90276	3.57475e-09	1.27626e-07
NCOA5	374.191	-2.17153	0.345928	-6.2774	3.44284e-10	1.56667e-08
HIST1H4L	220.966	-2.16868	0.36693	-5.91035	3.41378e-09	1.2283e-07
ZBED5	81.8803	-2.16784	0.506777	-4.2777	1.88835e-05	0.000239822
LYAR	448.596	-2.16725	0.338167	-6.40882	1.46651e-10	7.18484e-09
SORD	511.719	-2.16711	0.314385	-6.89318	5.45577e-12	3.6989e-10
NCAPH	160.108	-2.16453	0.40753	-5.31135	1.08816e-07	2.76134e-06
DHX33	97.3797	-2.16057	0.557856	-3.873	0.000107505	0.0010588
MCM7	886.54	-2.16041	0.348651	-6.19648	5.774e-10	2.4843e-08
GSG2	146.966	-2.15389	0.427769	-5.03517	4.77424e-07	1.03705e-05
ATIC	2025.73	-2.15358	0.294076	-7.3232	2.42123e-13	2.25713e-11
TAF9B	78.5837	-2.14942	0.650314	-3.30521	0.000949068	0.00647044
TCERG1	144.886	-2.14712	0.460844	-4.65909	3.17609e-06	5.25719e-05
HIST1H2AJ	704.739	-2.14477	0.318086	-6.74273	1.55436e-11	9.39899e-10
NUP155	351.906	-2.14324	0.396268	-5.40857	6.35314e-08	1.73343e-06
ARMC6	140.029	-2.14247	0.428939	-4.9948	5.88955e-07	1.2431e-05
RFC2	284.508	-2.14156	0.348427	-6.14636	7.92833e-10	3.26472e-08
EME1	44.5179	-2.13965	0.702754	-3.04466	0.00232942	0.0133862
PMS1	59.8593	-2.13524	0.600881	-3.55352	0.000380105	0.00303001
E2F2	30.3952	-2.13498	0.769781	-2.77349	0.00554591	0.0266649
SDSL	58.954	-2.1336	0.734766	-2.90378	0.00368685	0.0194469
CENPJ	149.224	-2.13071	0.449824	-4.73677	2.17151e-06	3.8255e-05
TP53	1055.48	-2.12647	0.26576	-8.00144	1.22973e-15	1.71958e-13
FOXRED1	334.252	-2.12461	0.315588	-6.73221	1.67101e-11	9.92551e-10
VARS	564.113	-2.12099	0.349066	-6.07619	1.23075e-09	4.87363e-08
BUB1B	350.197	-2.12096	0.323603	-6.55422	5.59318e-11	2.99117e-09
DHFR	459.415	-2.1181	0.358771	-5.90375	3.55331e-09	1.27199e-07
FANCD2	185.336	-2.11583	0.413127	-5.12151	3.03091e-07	6.99089e-06
DDX10	436.635	-2.11511	0.327295	-6.46237	1.03073e-10	5.20168e-09
ORC5	34.2519	-2.1119	0.84061	-2.51234	0.0119935	0.0490855
CIRH1A	590.113	-2.11153	0.355052	-5.94709	2.72952e-09	1.00898e-07
RPA2	95.5275	-2.10752	0.52117	-4.04382	5.25866e-05	0.000581485
MRPL16	362.528	-2.10499	0.422312	-4.98444	6.21418e-07	1.30342e-05
AAAS	173.548	-2.10479	0.383077	-5.49442	3.9199e-08	1.12437e-06
HIST1H3F	1033.61	-2.10387	0.264537	-7.95303	1.82001e-15	2.46785e-13
TIPIN	95.6739	-2.10144	0.494299	-4.25135	2.12482e-05	0.000265582
TERF1	81.58	-2.09937	0.602166	-3.48635	0.000489653	0.00375177
CHAC2	62.0405	-2.08967	0.649345	-3.21812	0.00129036	0.00826815
DCTPP1	424.142	-2.08832	0.422749	-4.93986	7.81806e-07	1.60473e-05
FAM86A	40.8265	-2.08711	0.705439	-2.9586	0.0030904	0.0169329
RABEPK	175.785	-2.08481	0.453124	-4.60097	4.2053e-06	6.6807e-05
FAM86HP	73.6749	-2.08147	0.606974	-3.42927	0.000605214	0.00447378
E2F1	820.935	-2.07316	0.312514	-6.63381	3.27132e-11	1.82976e-09
NCBP1	395.85	-2.06828	0.351516	-5.88388	4.00767e-09	1.42703e-07
MRPL24	390.217	-2.066	0.403637	-5.11848	3.08016e-07	7.08015e-06
ZWILCH	271.194	-2.06421	0.324839	-6.35454	2.09048e-10	9.98669e-09
AURKB	34.668	-2.06346	0.813681	-2.53596	0.0112139	0.0465189
RRP9	79.2888	-2.05925	0.62621	-3.28843	0.00100748	0.00679618
AIMP2	283.978	-2.05813	0.387779	-5.30747	1.11157e-07	2.81011e-06
DCAF16	196.235	-2.05551	0.43436	-4.73226	2.22028e-06	3.89609e-05
ASF1B	481.054	-2.05549	0.299945	-6.8529	7.23691e-12	4.76217e-10
KLK6	4193.68	-2.05462	0.358501	-5.73114	9.97598e-09	3.28229e-07
MRPS17	227.026	-2.05404	0.408144	-5.03262	4.8382e-07	1.04418e-05
PSMG1	229.771	-2.05269	0.413195	-4.96785	6.77007e-07	1.40249e-05
SRPRB	200.537	-2.05134	0.411732	-4.98222	6.28575e-07	1.31433e-05
SPDL1	185.574	-2.04977	0.410075	-4.99851	5.77746e-07	1.22522e-05
NUP107	180.307	-2.04903	0.38657	-5.30054	1.1546e-07	2.89707e-06
PSMD5	57.7916	-2.04768	0.631321	-3.24348	0.00118078	0.00768362
FANCA	103.731	-2.04684	0.466452	-4.38811	1.14339e-05	0.000157532
OGFOD1	212.248	-2.04297	0.376675	-5.42369	5.83802e-08	1.60593e-06
CCNB1	451.753	-2.04134	0.33834	-6.0334	1.60541e-09	6.19284e-08
SLC12A8	92.9862	-2.03839	0.616421	-3.30681	0.000943654	0.00644007
SERPINB5	1088.11	-2.03167	0.310166	-6.55027	5.7435e-11	3.02356e-09
LAP3	362.492	-2.02884	0.32537	-6.23549	4.50363e-10	1.98219e-08
GARNL3	34.8831	-2.02874	0.739232	-2.74439	0.0060623	0.0286622
ATG16L2	51.3818	-2.0269	0.800856	-2.53092	0.0113764	0.047091
RRP1B	267.89	-2.02678	0.370162	-5.47537	4.36597e-08	1.23909e-06
ZNF642	61.4574	-2.02449	0.636349	-3.18141	0.00146558	0.0091464
SLC25A32	818.84	-2.02169	0.310885	-6.50302	7.87215e-11	4.03343e-09
TUBG1	966.686	-2.02166	0.267959	-7.54465	4.53515e-14	4.64732e-12
FBXO5	152.609	-2.01685	0.430513	-4.68476	2.80283e-06	4.74467e-05
DCLRE1B	163.812	-2.01635	0.402992	-5.00346	5.63109e-07	1.19797e-05
PPIF	562.311	-2.01615	0.292623	-6.88992	5.58223e-12	3.76562e-10
BIRC5	463.632	-2.01416	0.340809	-5.90995	3.42212e-09	1.2283e-07
LRR1	64.5974	-2.00487	0.606618	-3.30499	0.000949802	0.00647216
TGM2	1049.45	-2.00414	0.429551	-4.66565	3.0764e-06	5.13652e-05
TM2D2	85.8846	-2.00355	0.537707	-3.72611	0.000194458	0.0017496
SLC5A1	59.3311	-2.0029	0.562384	-3.56145	0.000368813	0.00296105
NCL	3005.77	-2.00206	0.325686	-6.14723	7.88482e-10	3.2568e-08
ATAD2	1062.61	-2.002	0.258737	-7.73759	1.01322e-14	1.17254e-12
MBLAC2	50.5944	-2.00012	0.594105	-3.36661	0.000760971	0.0054135
RRM1	192.734	-1.9992	0.415726	-4.80894	1.51734e-06	2.82998e-05
TUBB	3643.37	-1.99852	0.277411	-7.20418	5.83931e-13	4.86875e-11
CCDC86	361.146	-1.99805	0.357634	-5.58686	2.3121e-08	7.07007e-07
CEBPZ	150.825	-1.99478	0.442697	-4.50597	6.60705e-06	9.90984e-05
HIST1H4A	555.833	-1.99433	0.309226	-6.44943	1.12268e-10	5.62345e-09
GYLTL1B	223.27	-1.99395	0.446165	-4.46908	7.8557e-06	0.000114129
CAMKK2	176.077	-1.98983	0.375936	-5.29301	1.20323e-07	3.00225e-06
APOBEC3B	127.859	-1.98932	0.455222	-4.36999	1.2425e-05	0.000168369
FAM104A	118.37	-1.98852	0.490041	-4.05786	4.95245e-05	0.000551715
ABCF2	272.159	-1.98763	0.394928	-5.03289	4.83141e-07	1.04418e-05
GTF2H2	131.425	-1.98489	0.44315	-4.47905	7.49775e-06	0.00010988
SERTAD4	36.3932	-1.98438	0.68417	-2.90042	0.00372657	0.0196025
POLR1E	472.854	-1.98321	0.30913	-6.41546	1.40402e-10	6.90385e-09
FARSB	131.204	-1.98155	0.464431	-4.26663	1.9845e-05	0.000250375
HJURP	923.28	-1.98122	0.277706	-7.13426	9.73084e-13	7.50729e-11
UTP15	180.122	-1.97594	0.440497	-4.48569	7.26767e-06	0.00010721
CCNF	63.0367	-1.97559	0.596179	-3.31376	0.000920515	0.00631559
LOC388796	418.312	-1.97381	0.328354	-6.01122	1.84128e-09	7.04199e-08
THRAP3	875.951	-1.97113	0.332474	-5.92868	3.05377e-09	1.11396e-07
KPNA2	3042.58	-1.97063	0.276862	-7.11773	1.09719e-12	8.36856e-11
TRMT10C	110.958	-1.96959	0.519626	-3.7904	0.000150406	0.00140176
FGF2	107.929	-1.96205	0.496293	-3.95341	7.70437e-05	0.000802977
TIMELESS	421.618	-1.95623	0.301474	-6.48889	8.64735e-11	4.41377e-09
TOE1	84.3346	-1.95439	0.54399	-3.5927	0.000327272	0.00268211
TMPO	200.546	-1.9528	0.445742	-4.381	1.18135e-05	0.000161326
XRCC3	160.236	-1.94962	0.394575	-4.94107	7.76953e-07	1.59722e-05
SKA3	96.1856	-1.94858	0.559619	-3.48197	0.000497734	0.003805
TIMM8B	181.226	-1.94726	0.490972	-3.96613	7.30492e-05	0.000767302
ZNF367	278.137	-1.94569	0.364647	-5.33581	9.5119e-08	2.46027e-06
VIL1	48.7596	-1.94465	0.630858	-3.08255	0.00205238	0.0120785
NT5DC3	65.6922	-1.94397	0.611519	-3.17892	0.00147825	0.00921694
CDCA5	565.743	-1.94188	0.274503	-7.07418	1.50331e-12	1.1274e-10
HIST1H3A	554.221	-1.93977	0.330338	-5.87207	4.30384e-09	1.50848e-07
ZNF512	112.102	-1.93827	0.550213	-3.52275	0.000427087	0.00333518
SWSAP1	39.2463	-1.93535	0.716644	-2.70058	0.00692196	0.0317677
ALG1	159.29	-1.93226	0.444023	-4.35171	1.35077e-05	0.000181328
LOC100506469	48.0675	-1.93115	0.725918	-2.66029	0.00780729	0.0350212
SYTL2	225.482	-1.9288	0.539138	-3.57756	0.000346818	0.00282163
PXMP2	113.017	-1.92859	0.453638	-4.25139	2.12446e-05	0.000265582
OGG1	168.934	-1.92765	0.463712	-4.15701	3.22442e-05	0.000381698
RDH10	406.774	-1.92227	0.365863	-5.25407	1.48776e-07	3.65782e-06
SKP2	164.175	-1.92123	0.411909	-4.66422	3.09792e-06	5.15961e-05
RECQL4	426.596	-1.91869	0.403988	-4.74938	2.04045e-06	3.62316e-05
CDCA3	83.8835	-1.91736	0.54229	-3.53567	0.000406743	0.00320008
TRNT1	127.71	-1.91639	0.44382	-4.31793	1.57499e-05	0.000205656
EPHX4	74.4032	-1.91635	0.659262	-2.90681	0.00365139	0.0193054
SKA1	41.1898	-1.91584	0.68105	-2.81307	0.00490707	0.0243611
LRAT	186.471	-1.91381	0.40664	-4.70639	2.52139e-06	4.33381e-05
SRSF7	580.082	-1.91211	0.310921	-6.1498	7.75792e-10	3.21563e-08
IFRD2	282.815	-1.91208	0.401882	-4.75782	1.95694e-06	3.48871e-05
NUP188	946.283	-1.91066	0.319902	-5.97262	2.33472e-09	8.77907e-08
HNRNPM	641.198	-1.91061	0.378678	-5.04547	4.52413e-07	9.92352e-06
WRN	70.4787	-1.90829	0.539662	-3.53609	0.000406098	0.00319734
MKI67	1028.02	-1.90755	0.312577	-6.10267	1.0431e-09	4.1924e-08
HMBS	101.975	-1.90683	0.476155	-4.00464	6.21115e-05	0.000671193
AMD1	637.424	-1.90669	0.285856	-6.67012	2.55599e-11	1.4726e-09
HSPA12A	68.093	-1.90461	0.545063	-3.49429	0.00047532	0.00365866
ZAK	135.901	-1.90429	0.433969	-4.38807	1.14362e-05	0.000157532
PDSS1	61.6906	-1.9012	0.600089	-3.1682	0.00153385	0.0095106
DARS2	198.042	-1.89803	0.483166	-3.92832	8.55406e-05	0.00087323
SLC26A9	182.507	-1.8971	0.397222	-4.77592	1.78885e-06	3.2407e-05
BMS1	437.762	-1.89589	0.306652	-6.18254	6.30785e-10	2.67964e-08
HIST1H3E	978.658	-1.89394	0.287441	-6.58898	4.42861e-11	2.41665e-09
NLE1	161.213	-1.89332	0.39799	-4.7572	1.96299e-06	3.49485e-05
SAMHD1	75.3209	-1.89069	0.637451	-2.96602	0.00301686	0.0165841
CCT2	615.413	-1.89057	0.351882	-5.37272	7.75566e-08	2.06571e-06
DNAJC11	458.417	-1.88878	0.335384	-5.63168	1.78463e-08	5.54556e-07
UROS	112.279	-1.88759	0.463895	-4.06901	4.72124e-05	0.00052815
SUPT16H	231.971	-1.88472	0.353775	-5.32744	9.96068e-08	2.56645e-06
CGREF1	125.395	-1.88152	0.59151	-3.18088	0.00146827	0.00915894
CACYBP	395.974	-1.8807	0.392468	-4.79198	1.6514e-06	3.03676e-05
CBY1	175.241	-1.87812	0.398046	-4.71835	2.37766e-06	4.1078e-05
HEATR1	366.866	-1.87711	0.347209	-5.40629	6.43424e-08	1.74845e-06
C17orf89	98.2671	-1.87582	0.573839	-3.26889	0.00107969	0.00714328
ZRANB3	53.0642	-1.87268	0.591576	-3.16558	0.00154776	0.00957469
SLC35C1	989.215	-1.86699	0.27909	-6.68956	2.23838e-11	1.30643e-09
ANLN	1042.29	-1.86522	0.322798	-5.77827	7.54705e-09	2.53279e-07
HIST1H2AM	1178.45	-1.86382	0.281159	-6.62907	3.37805e-11	1.88162e-09
POLD1	473.704	-1.86206	0.313898	-5.93206	2.99164e-09	1.09726e-07
JPH1	206.54	-1.86024	0.392023	-4.74524	2.08259e-06	3.68539e-05
TNFRSF21	232.411	-1.85975	0.414425	-4.48753	7.20526e-06	0.000106524
KRT18	8477.26	-1.85938	0.283012	-6.56997	5.03243e-11	2.70222e-09
NCAPD3	379.491	-1.85916	0.29783	-6.24236	4.31023e-10	1.91591e-08
STOML2	558.226	-1.85179	0.292807	-6.32428	2.54416e-10	1.18586e-08
BCCIP	1026.69	-1.84931	0.334159	-5.53422	3.12623e-08	9.14965e-07
C2orf54	985.732	-1.84623	0.386924	-4.77156	1.82805e-06	3.28839e-05
MX2	94.6796	-1.84613	0.54746	-3.37217	0.000745785	0.00531956
AP4B1	44.1386	-1.84428	0.658498	-2.80074	0.00509848	0.0250971
LRRC59	2073.32	-1.84039	0.26212	-7.02116	2.20035e-12	1.59662e-10
DEPDC1B	118.34	-1.83974	0.434704	-4.23217	2.31451e-05	0.000286624
RPS7	46.7403	-1.83942	0.647056	-2.84276	0.00447251	0.0226306
PDF	98.8361	-1.83919	0.525078	-3.5027	0.000460573	0.00356765
THAP7	247.045	-1.83675	0.383686	-4.78712	1.69194e-06	3.09016e-05
SEH1L	212.698	-1.83649	0.393886	-4.6625	3.12397e-06	5.17731e-05
DCAF13	420.14	-1.83348	0.344702	-5.31904	1.04315e-07	2.67238e-06
DCBLD1	66.0621	-1.83243	0.542419	-3.37826	0.000729455	0.00523368
MDFI	556.135	-1.83187	0.34052	-5.37963	7.46372e-08	2.00386e-06
TMCO7	58.1292	-1.83165	0.626524	-2.92352	0.00346099	0.0185174
UBE2C	1229.53	-1.82899	0.31459	-5.81388	6.10418e-09	2.08505e-07
KIF23	74.7401	-1.82536	0.524905	-3.4775	0.000506112	0.00385593
MELK	291.484	-1.82476	0.343184	-5.31714	1.05412e-07	2.69022e-06
EARS2	178.457	-1.82142	0.410477	-4.43732	9.10877e-06	0.000128983
GTPBP4	564.328	-1.8186	0.341649	-5.32302	1.02061e-07	2.62256e-06
ADSL	419.606	-1.81808	0.341564	-5.32281	1.02175e-07	2.62256e-06
ZBTB24	135.131	-1.81708	0.432671	-4.19967	2.673e-05	0.000326203
KIAA0101	475.123	-1.81691	0.326155	-5.5707	2.53714e-08	7.63646e-07
PSMG4	163.8	-1.81649	0.417677	-4.34903	1.3674e-05	0.000182828
MND1	98.0483	-1.81156	0.472587	-3.83328	0.000126447	0.00121854
FOXM1	364.249	-1.81124	0.337975	-5.3591	8.36388e-08	2.1972e-06
CHAMP1	66.9708	-1.81092	0.575388	-3.14729	0.00164789	0.0101057
NCAPG2	417.166	-1.81019	0.288767	-6.26871	3.64048e-10	1.64545e-08
BMP4	3670.84	-1.80882	0.388706	-4.65344	3.26447e-06	5.38357e-05
MYEOV	1268.11	-1.80766	0.284677	-6.34987	2.15499e-10	1.02584e-08
POLR3F	36.3455	-1.80756	0.691111	-2.61544	0.00891131	0.0388834
PVRL1	827.431	-1.8075	0.320576	-5.6383	1.71735e-08	5.38638e-07
KIF20B	179.158	-1.80644	0.494781	-3.65099	0.000261234	0.00224364
DOK7	140.726	-1.80153	0.461291	-3.90541	9.40648e-05	0.000947281
NOP16	186.484	-1.80102	0.581642	-3.09643	0.00195864	0.0116032
CKMT1A	504.383	-1.8001	0.293982	-6.12315	9.1742e-10	3.73195e-08
FGFR1OP2	184.295	-1.7987	0.407518	-4.41379	1.01576e-05	0.000142185
STARD7	721.44	-1.79808	0.334487	-5.37564	7.63096e-08	2.0406e-06
ENDOG	144.575	-1.79653	0.453016	-3.9657	7.31799e-05	0.000768074
GPER	39.3674	-1.79527	0.704894	-2.54686	0.0108698	0.0454849
PNPT1	459.766	-1.79293	0.337838	-5.30706	1.11408e-07	2.81118e-06
ALDH1B1	61.2755	-1.79242	0.701166	-2.55634	0.010578	0.0445278
TIMM21	116.447	-1.78858	0.438562	-4.07829	4.5368e-05	0.000510495
PLEK2	127.94	-1.78759	0.463039	-3.86057	0.000113123	0.00111084
HIST1H2BE	579.25	-1.78677	0.381555	-4.68286	2.82898e-06	4.77089e-05
SLFN11	56.3132	-1.78632	0.609674	-2.92997	0.00338997	0.0182028
SDF2L1	49.4464	-1.78553	0.667453	-2.67513	0.00746998	0.0337406
ALYREF	598.159	-1.78505	0.401356	-4.44756	8.68525e-06	0.00012406
NTSR1	937.247	-1.78379	0.419536	-4.25181	2.12046e-05	0.000265582
PELP1	560.049	-1.78156	0.298168	-5.97501	2.30078e-09	8.67574e-08
AASDHPPT	217.58	-1.78052	0.401465	-4.43505	9.20491e-06	0.00013007
ANAPC1	228.994	-1.78037	0.361271	-4.92808	8.30434e-07	1.69676e-05
SGK223	249.498	-1.78024	0.438796	-4.0571	4.96865e-05	0.000552602
SPC24	191.105	-1.77493	0.414094	-4.28631	1.81669e-05	0.000233148
TEX261	335.013	-1.77251	0.395121	-4.486	7.25727e-06	0.000107174
APOO	69.8417	-1.7715	0.539856	-3.28144	0.00103279	0.00691482
HIST1H2BM	526.289	-1.7697	0.415755	-4.25659	2.0757e-05	0.000260657
TTK	262.948	-1.76481	0.349978	-5.04262	4.59195e-07	1.00395e-05
MMACHC	116.726	-1.7642	0.438017	-4.02769	5.63272e-05	0.00061692
SLC1A5	6137.19	-1.7641	0.244416	-7.21763	5.29011e-13	4.49458e-11
RPGRIP1L	51.2012	-1.76376	0.6646	-2.65386	0.00795768	0.0355605
ACTR10	402.307	-1.76053	0.392826	-4.48171	7.40489e-06	0.000108875
NVL	73.4745	-1.75913	0.521549	-3.3729	0.000743815	0.00530833
TELO2	335.451	-1.75847	0.462061	-3.80571	0.000141396	0.00133387
KITLG	163.707	-1.75749	0.387517	-4.53527	5.75288e-06	8.74594e-05
LCMT2	110.252	-1.75708	0.540531	-3.25066	0.00115139	0.00752752
ZMYND19	195.785	-1.7567	0.392164	-4.47949	7.48203e-06	0.000109769
B4GALT6	79.4596	-1.75545	0.509682	-3.44422	0.000572717	0.00428548
GPR19	58.6757	-1.75284	0.589392	-2.97399	0.00293959	0.016286
TRIM16	296.79	-1.75179	0.326313	-5.36844	7.94191e-08	2.10696e-06
LOC100128881	120.049	-1.75174	0.484253	-3.61741	0.000297568	0.00247801
BCS1L	181.112	-1.74924	0.480819	-3.63805	0.000274712	0.00233401
TSFM	156.415	-1.74903	0.428826	-4.07865	4.52978e-05	0.000510132
SAPCD2	324.838	-1.74874	0.356727	-4.9022	9.4771e-07	1.89882e-05
CANT1	1414.29	-1.74803	0.260487	-6.71062	1.93801e-11	1.13607e-09
WDR34	838.377	-1.74734	0.332599	-5.2536	1.49158e-07	3.66051e-06
CENPW	216.95	-1.74715	0.416382	-4.19602	2.71643e-05	0.000330044
HERC6	217.415	-1.74654	0.36192	-4.82577	1.39466e-06	2.63318e-05
TPX2	865.366	-1.74615	0.312764	-5.58295	2.36466e-08	7.19802e-07
GGCT	707.917	-1.74564	0.31598	-5.52453	3.30372e-08	9.62019e-07
SDAD1	239.922	-1.74544	0.442696	-3.94274	8.05567e-05	0.000834409
ELAC2	288.629	-1.7454	0.343342	-5.08357	3.70416e-07	8.34305e-06
FAM72D	156.186	-1.74369	0.504155	-3.45864	0.00054292	0.00409447
SNRPC	238.931	-1.74335	0.382229	-4.56101	5.09084e-06	7.85511e-05
TOMM40	728.647	-1.74333	0.416625	-4.18443	2.85889e-05	0.000344195
GTPBP8	112.046	-1.74234	0.508175	-3.42863	0.000606646	0.0044776
PLEC	558.411	-1.74187	0.368582	-4.72586	2.29148e-06	3.98456e-05
EFNB2	112.589	-1.74167	0.5136	-3.3911	0.000696121	0.00504213
SH3RF3	104.307	-1.74035	0.480419	-3.62257	0.000291691	0.00244576
PPFIBP1	1157.84	-1.73939	0.266048	-6.53789	6.2393e-11	3.27173e-09
COPS7A	547.728	-1.73892	0.342476	-5.0775	3.82443e-07	8.55652e-06
MCMBP	347.29	-1.73823	0.313145	-5.55089	2.84224e-08	8.42256e-07
ZFP36L2	1574.78	-1.73784	0.320648	-5.41976	5.96782e-08	1.63828e-06
USP13	172.281	-1.73635	0.427814	-4.05865	4.93577e-05	0.000550313
DHX37	146.43	-1.73597	0.450789	-3.85095	0.000117662	0.00114789
CENPA	144.176	-1.73388	0.417176	-4.15623	3.23539e-05	0.00038266
AVEN	42.6849	-1.73168	0.656859	-2.6363	0.00838156	0.0370234
POP5	134.239	-1.73069	0.438086	-3.95057	7.79642e-05	0.000810683
KIF15	66.7021	-1.72757	0.619202	-2.78999	0.00527089	0.025739
AURKA	57.0657	-1.72645	0.608039	-2.83937	0.00452021	0.0227946
CPT1A	497.619	-1.72597	0.351143	-4.9153	8.86462e-07	1.79215e-05
HOTAIR	71.8019	-1.72529	0.56794	-3.0378	0.00238316	0.0136541
MRPL15	101.103	-1.72521	0.52063	-3.3137	0.00092071	0.00631559
WDR92	58.7103	-1.72477	0.594596	-2.90075	0.00372274	0.0195977
SFXN4	166.984	-1.72179	0.383278	-4.49226	7.04702e-06	0.000104604
LARS	325.433	-1.72076	0.408939	-4.20786	2.57799e-05	0.000315756
GALNT7	426.329	-1.71938	0.415315	-4.13995	3.47388e-05	0.000406588
UBE2D4	60.806	-1.71877	0.600645	-2.86155	0.00421579	0.0216581
XPO4	131.375	-1.71841	0.437258	-3.92996	8.49603e-05	0.000869288
FAM136A	484.056	-1.71774	0.366751	-4.68367	2.81778e-06	4.75836e-05
DICER1	96.914	-1.71725	0.487617	-3.52171	0.000428776	0.00334451
PUS7L	88.6594	-1.71667	0.488908	-3.51125	0.000446011	0.00346284
MLKL	86.3332	-1.71607	0.474037	-3.62012	0.000294463	0.00246285
CHORDC1	288.775	-1.71586	0.335727	-5.11088	3.20668e-07	7.34582e-06
DHRS7B	140.345	-1.7145	0.431941	-3.9693	7.20838e-05	0.000760573
CCDC150	49.476	-1.71396	0.680471	-2.51878	0.0117761	0.0483942
FAM64A	69.1073	-1.71361	0.540212	-3.17211	0.00151335	0.00940085
ESPL1	262.243	-1.71238	0.463371	-3.69548	0.000219474	0.00193958
CCDC14	281.676	-1.71073	0.329613	-5.19012	2.10163e-07	5.03791e-06
TEAD4	444.667	-1.71065	0.312424	-5.4754	4.36526e-08	1.23909e-06
CENPH	74.8121	-1.71059	0.594453	-2.87759	0.00400727	0.0207617
PMM2	274.95	-1.70939	0.374667	-4.56241	5.05689e-06	7.8117e-05
NUDT15	225.722	-1.70856	0.35795	-4.77319	1.81331e-06	3.28058e-05
TUBB6	756.983	-1.70681	0.342694	-4.98056	6.34014e-07	1.32364e-05
PLEKHA6	284.051	-1.70636	0.363778	-4.69066	2.72322e-06	4.6274e-05
FAM83D	191.285	-1.70611	0.381977	-4.46652	7.95011e-06	0.000115375
TOR3A	244.682	-1.70602	0.336626	-5.06799	4.02039e-07	8.9059e-06
SOWAHC	2597.28	-1.70561	0.389221	-4.38213	1.17527e-05	0.000160824
KIFC1	218.287	-1.70388	0.348923	-4.88327	1.0434e-06	2.06283e-05
SIPA1L2	329.077	-1.70346	0.335171	-5.08237	3.72754e-07	8.38166e-06
ORC3	140.076	-1.70121	0.432181	-3.93633	8.27373e-05	0.000851488
KIAA0754	313.452	-1.69974	0.440347	-3.86	0.000113386	0.00111183
POLA1	155.383	-1.69799	0.422568	-4.01825	5.86316e-05	0.000636274
TRMT61B	74.8623	-1.69698	0.571381	-2.96996	0.00297836	0.0164128
MAGOH	290.394	-1.69519	0.358546	-4.72795	2.26798e-06	3.95394e-05
ACTB	29482.2	-1.69288	0.274447	-6.16834	6.90113e-10	2.9041e-08
NCAPD2	1877.23	-1.69284	0.269173	-6.28903	3.19454e-10	1.4636e-08
C15orf23	399.479	-1.69177	0.302178	-5.59857	2.16125e-08	6.63904e-07
HERC2P9	53.4597	-1.6906	0.620622	-2.72405	0.00644877	0.0301107
NAE1	333.619	-1.68962	0.331772	-5.09272	3.5297e-07	8.00859e-06
FUS	712.327	-1.68916	0.364436	-4.635	3.56944e-06	5.84343e-05
FAM48A	76.3889	-1.68745	0.56968	-2.9621	0.00305551	0.0167691
E2F4	460.575	-1.68547	0.31167	-5.40787	6.37803e-08	1.73669e-06
MX1	1566.36	-1.68503	0.344047	-4.89767	9.69814e-07	1.93732e-05
NCAPH2	284.456	-1.68247	0.421303	-3.99348	6.51105e-05	0.000696448
ZNF518A	59.0457	-1.68145	0.590458	-2.84771	0.00440345	0.0223994
AGPS	420.381	-1.67891	0.372419	-4.50811	6.54087e-06	9.85461e-05
POLA2	197.897	-1.67767	0.372367	-4.50541	6.62436e-06	9.92471e-05
FN3KRP	140.83	-1.67755	0.397467	-4.22061	2.43643e-05	0.000300612
MRPL12	404.687	-1.67564	0.349965	-4.78801	1.6844e-06	3.08477e-05
FANCL	228.006	-1.67475	0.36494	-4.58913	4.45107e-06	7.01304e-05
ARNT2	65.9976	-1.6746	0.59437	-2.81744	0.00484088	0.0240949
VKORC1L1	451.121	-1.67443	0.451828	-3.70589	0.000210646	0.00187414
NUP35	98.1972	-1.67429	0.476244	-3.51561	0.000438742	0.00341121
DDX21	692.113	-1.67389	0.341048	-4.9081	9.19653e-07	1.84812e-05
WDR5	290.924	-1.67253	0.332479	-5.03047	4.89272e-07	1.05425e-05
POC5	59.0733	-1.67063	0.600632	-2.78145	0.00541173	0.0261791
SMC1A	889.855	-1.67048	0.252075	-6.62692	3.42758e-11	1.90132e-09
HIST1H3I	1591.78	-1.66948	0.267615	-6.23837	4.42154e-10	1.95246e-08
PHF19	190.175	-1.66929	0.362702	-4.60237	4.177e-06	6.66731e-05
MRP63	62.2189	-1.66751	0.561547	-2.9695	0.00298286	0.0164293
TRIM65	163.102	-1.66495	0.425299	-3.91476	9.04936e-05	0.000916128
PRR5L	272.205	-1.66481	0.399125	-4.17114	3.03081e-05	0.000362616
ISG20L2	711.3	-1.66356	0.299899	-5.54709	2.90469e-08	8.56979e-07
GCFC2	54.3878	-1.65936	0.602042	-2.75622	0.00584736	0.0277957
POLR3K	337.692	-1.65927	0.318815	-5.20448	1.94536e-07	4.68002e-06
DCAF4	97.6521	-1.65908	0.490971	-3.37919	0.000727006	0.00522413
WDR18	487.183	-1.65779	0.322106	-5.14672	2.65078e-07	6.21013e-06
RTTN	47.4429	-1.65777	0.655683	-2.5283	0.0114615	0.047356
UMPS	409.776	-1.65753	0.294305	-5.632	1.78132e-08	5.54556e-07
WDR12	239.279	-1.65643	0.379216	-4.36803	1.25375e-05	0.000169661
SH3RF1	244.334	-1.65613	0.355721	-4.6557	3.22886e-06	5.33139e-05
UHRF1	298.878	-1.65596	0.342834	-4.8302	1.36398e-06	2.58616e-05
TSR3	469.148	-1.65492	0.354638	-4.66649	3.06393e-06	5.12207e-05
ICT1	461.722	-1.64974	0.351807	-4.68935	2.74081e-06	4.6514e-05
NUP93	683.423	-1.64939	0.272628	-6.04999	1.44853e-09	5.66913e-08
RPIA	180.152	-1.64789	0.409881	-4.0204	5.80984e-05	0.00063202
FABP5	863.791	-1.64758	0.385212	-4.27707	1.89367e-05	0.00024027
MAD2L1	522.112	-1.64614	0.343869	-4.78712	1.69194e-06	3.09016e-05
NHSL1	287.732	-1.64557	0.333462	-4.93482	8.02253e-07	1.64419e-05
HIST1H4H	2538.45	-1.64208	0.248538	-6.60695	3.92315e-11	2.15838e-09
KLHDC4	235.451	-1.64181	0.395544	-4.15077	3.31353e-05	0.000390525
CENPF	584.643	-1.64023	0.322615	-5.08417	3.69241e-07	8.33057e-06
MRS2	144.231	-1.63915	0.416394	-3.93653	8.26677e-05	0.000851488
NETO2	245.981	-1.63899	0.395473	-4.14439	3.40721e-05	0.000400161
SNRNP40	413.474	-1.63739	0.340803	-4.8045	1.55141e-06	2.88052e-05
KRT23	5391.05	-1.63518	0.310094	-5.27317	1.34084e-07	3.31481e-06
TYSND1	70.8254	-1.63401	0.609818	-2.67951	0.00737301	0.0334211
AARS2	108.046	-1.63369	0.483931	-3.37587	0.000735835	0.005271
MCM2	177.113	-1.6321	0.509436	-3.20374	0.00135655	0.00861821
RASL10B	73.2234	-1.62966	0.546692	-2.98096	0.00287348	0.016019
SMARCB1	118.95	-1.62914	0.474953	-3.43012	0.000603325	0.00446512
COQ2	69.8266	-1.62437	0.567949	-2.86007	0.00423552	0.0217396
PMEPA1	2139.72	-1.62326	0.378693	-4.28649	1.81519e-05	0.000233148
TSTA3	806.119	-1.62314	0.33621	-4.82774	1.38091e-06	2.61089e-05
TGS1	54.9258	-1.62063	0.59491	-2.72417	0.00644642	0.0301102
CASP6	133.149	-1.61881	0.440835	-3.67214	0.000240528	0.00209666
RAD54L	115.564	-1.61724	0.441317	-3.66458	0.000247748	0.00214843
BLMH	92.433	-1.61667	0.504658	-3.2035	0.00135767	0.00862128
MOCOS	186.771	-1.61567	0.369197	-4.37618	1.20775e-05	0.00016412
PBK	59.5856	-1.61464	0.619817	-2.60502	0.00918677	0.0397721
WDR61	152.186	-1.61457	0.468505	-3.44621	0.000568511	0.00426198
HIST1H2AI	176.945	-1.61382	0.492154	-3.2791	0.0010414	0.00694471
SMYD5	250.56	-1.61203	0.395071	-4.08035	4.4968e-05	0.000506843
PAQR3	126.599	-1.60863	0.451447	-3.56328	0.000366247	0.00294754
MNF1	190.824	-1.60764	0.390909	-4.11256	3.91297e-05	0.000448188
POLR3H	539.761	-1.60649	0.350741	-4.58027	4.64367e-06	7.26535e-05
CD44	376.317	-1.60486	0.475618	-3.37427	0.000740129	0.00529047
UCK2	793.103	-1.60146	0.283727	-5.64436	1.65797e-08	5.21231e-07
PACSIN2	1417.63	-1.60141	0.330848	-4.84032	1.2963e-06	2.47342e-05
NSMCE4A	190.434	-1.59806	0.368359	-4.33833	1.43572e-05	0.000191012
NUP160	200.124	-1.5978	0.425301	-3.75686	0.000172056	0.00157336
FH	189.317	-1.59527	0.380344	-4.19427	2.73747e-05	0.000331958
KANK1	222.676	-1.59494	0.33761	-4.7242	2.31028e-06	4.00687e-05
EIF3I	111.965	-1.59062	0.438965	-3.62356	0.000290572	0.00244095
UBIAD1	130.054	-1.588	0.415548	-3.82146	0.000132666	0.00126485
SLC7A6	206.677	-1.58642	0.414271	-3.82943	0.00012844	0.0012311
DHX9	490.164	-1.58634	0.386893	-4.10021	4.12771e-05	0.000470377
SRSF10	196.033	-1.58611	0.361398	-4.38881	1.13974e-05	0.000157406
KDELC2	63.2554	-1.58487	0.562255	-2.81877	0.00482083	0.0240129
FAM72A	76.5306	-1.58428	0.525126	-3.01696	0.00255324	0.0144823
LSR	231.437	-1.5842	0.410819	-3.8562	0.000115161	0.00112677
HIRA	383.257	-1.58397	0.323582	-4.89512	9.82474e-07	1.95678e-05
PRKCDBP	452.337	-1.58311	0.326402	-4.85017	1.23354e-06	2.38602e-05
EIF5	275.062	-1.58079	0.411904	-3.83776	0.000124163	0.00120084
HMGB1	483.615	-1.57985	0.31251	-5.05536	4.29585e-07	9.48479e-06
SFXN2	83.8528	-1.57977	0.497161	-3.17758	0.00148512	0.00924259
NOL11	328.247	-1.57917	0.329362	-4.79463	1.62972e-06	3.00513e-05
HSPD1	4793.17	-1.5753	0.278355	-5.65934	1.5196e-08	4.79979e-07
LETM1	206.99	-1.57514	0.363766	-4.3301	1.49044e-05	0.000196733
FAM78A	72.4949	-1.57349	0.572199	-2.74991	0.00596121	0.0282469
XAF1	69.8953	-1.57235	0.569395	-2.76144	0.00575462	0.0274424
ZNF703	88.1646	-1.57047	0.511353	-3.0712	0.00213198	0.0124759
AMOTL2	681.821	-1.57045	0.393126	-3.99476	6.47593e-05	0.000693798
MYCBP	193.416	-1.57005	0.433475	-3.62202	0.000292311	0.00244943
PSMC3	1191.56	-1.56976	0.292743	-5.36224	8.21958e-08	2.16777e-06
SNRPD1	2105.81	-1.5683	0.25555	-6.13695	8.41234e-10	3.43244e-08
GNPNAT1	1770.62	-1.56667	0.284371	-5.50927	3.60324e-08	1.04246e-06
UBE2T	905.639	-1.56538	0.321043	-4.87591	1.08306e-06	2.13181e-05
PAICS	991.465	-1.56295	0.323043	-4.83822	1.31008e-06	2.49453e-05
ALDH16A1	288.35	-1.561	0.321743	-4.8517	1.22405e-06	2.37109e-05
PFDN6	77.3878	-1.55825	0.57632	-2.70379	0.0068553	0.0315579
SDC1	917.079	-1.55791	0.338557	-4.60161	4.19235e-06	6.67593e-05
GAS7	59.3745	-1.5577	0.586809	-2.65454	0.00794176	0.0355191
DCLRE1A	59.9407	-1.556	0.589335	-2.64026	0.00828426	0.0367128
NARS2	82.7056	-1.55571	0.491899	-3.16267	0.0015633	0.00965748
TTI1	158.207	-1.55552	0.400904	-3.88002	0.000104446	0.00103442
CCT7	983.012	-1.55518	0.337387	-4.60947	4.03694e-06	6.4591e-05
BCL2L1	3336.17	-1.55414	0.304303	-5.10723	3.2691e-07	7.46333e-06
MYO19	206.245	-1.55402	0.370571	-4.19358	2.74587e-05	0.000332676
MRPS23	239.565	-1.55351	0.364568	-4.26122	2.0331e-05	0.000255546
FASTKD2	78.7427	-1.55257	0.532679	-2.91464	0.00356102	0.0189028
GTPBP10	239.259	-1.55233	0.35977	-4.3148	1.59751e-05	0.0002078
FANCI	149.689	-1.55207	0.484966	-3.20037	0.00137249	0.00869072
KLK14	1670.83	-1.55168	0.267801	-5.79415	6.86692e-09	2.31612e-07
MKKS	77.462	-1.54988	0.522423	-2.96671	0.00301001	0.0165532
FANCG	399.607	-1.54978	0.323021	-4.79778	1.60437e-06	2.96246e-05
C9orf64	215.836	-1.54965	0.37469	-4.13582	3.53694e-05	0.000413228
RRN3	337.321	-1.54822	0.340011	-4.55343	5.2778e-06	8.08022e-05
PALD1	221.939	-1.54659	0.361241	-4.28133	1.8578e-05	0.000237289
RPUSD3	180.697	-1.54554	0.405071	-3.81549	0.000135915	0.00129216
EGR1	8204.88	-1.54302	0.263887	-5.84728	4.99674e-09	1.73324e-07
SLC25A17	180.024	-1.54291	0.409265	-3.76995	0.00016328	0.0015065
MECR	135.443	-1.54189	0.462679	-3.33253	0.000860611	0.00597046
SAAL1	101.126	-1.54157	0.503118	-3.06403	0.00218378	0.0127235
ZNF227	124.687	-1.54154	0.484983	-3.17854	0.00148017	0.0092246
IL20RA	183.924	-1.54077	0.427859	-3.60111	0.000316858	0.00262077
THOP1	349.442	-1.5406	0.314715	-4.89523	9.81887e-07	1.95678e-05
NSUN5	116.624	-1.54038	0.432451	-3.56197	0.00036808	0.00295697
TNFRSF12A	1799.07	-1.53985	0.365913	-4.20824	2.57367e-05	0.000315516
RAD18	85.3921	-1.5381	0.544156	-2.82658	0.00470487	0.0235314
SULF2	85.6957	-1.53733	0.555044	-2.76975	0.00560997	0.0268882
TDG	470.198	-1.53598	0.338501	-4.5376	5.6898e-06	8.65985e-05
NUBP1	136.124	-1.53587	0.412535	-3.723	0.000196869	0.00176655
TOP2A	2045.47	-1.53569	0.297318	-5.16514	2.40259e-07	5.68824e-06
HSPE1	1195.78	-1.53461	0.338585	-4.53242	5.8313e-06	8.83734e-05
RNASEH1	270.528	-1.53429	0.361589	-4.24318	2.20371e-05	0.000273913
VWA2	475.447	-1.53223	0.354513	-4.32208	1.54565e-05	0.000202625
MIS18A	239.871	-1.532	0.365378	-4.19291	2.75395e-05	0.000333354
DDX55	425.645	-1.53089	0.330948	-4.62577	3.73207e-06	6.04492e-05
KRT8	19469	-1.53056	0.294609	-5.1952	2.04496e-07	4.91083e-06
SPATA5	221.608	-1.53031	0.405314	-3.77561	0.000159619	0.00147673
TRIM59	136.719	-1.529	0.409726	-3.73176	0.00019015	0.00171543
HIST1H2AD	166.608	-1.52875	0.426624	-3.58335	0.000339211	0.00276644
ALG8	149.97	-1.52785	0.491686	-3.10737	0.0018876	0.0112369
GTSE1	236.114	-1.52732	0.348224	-4.38604	1.15433e-05	0.000158605
IARS	3575.15	-1.52702	0.252193	-6.05494	1.40469e-09	5.51362e-08
HIST1H4B	877.727	-1.52597	0.279774	-5.45429	4.91679e-08	1.37698e-06
STK36	106.782	-1.5243	0.600038	-2.54034	0.0110743	0.0461253
IRS1	261.946	-1.52325	0.363691	-4.18832	2.81021e-05	0.00033877
TTF2	270.846	-1.52309	0.340537	-4.47262	7.72661e-06	0.000112497
KIAA0020	512.466	-1.52289	0.313104	-4.86386	1.15116e-06	2.25924e-05
SNX18	956.24	-1.52228	0.255945	-5.94768	2.71971e-09	1.00855e-07
SLC25A19	201.328	-1.52135	0.387449	-3.92659	8.61569e-05	0.000878529
MYBL2	630.896	-1.51832	0.317515	-4.78188	1.73666e-06	3.15466e-05
CDCA8	116.046	-1.5178	0.520182	-2.91783	0.00352476	0.0187615
KNTC1	286.809	-1.51679	0.36724	-4.13024	3.62389e-05	0.000421918
CDK1	862.228	-1.51624	0.285871	-5.30392	1.13339e-07	2.84918e-06
EXOSC9	132.983	-1.51572	0.427051	-3.54927	0.000386304	0.00306496
COQ3	73.0057	-1.51516	0.537849	-2.81707	0.0048464	0.0241134
SLC12A2	304.569	-1.51493	0.367717	-4.11982	3.79168e-05	0.000437281
ERH	1559.43	-1.5106	0.323821	-4.66491	3.08746e-06	5.14857e-05
STEAP1	70.913	-1.50963	0.540927	-2.79083	0.0052573	0.0256913
U2SURP	823.048	-1.50918	0.326114	-4.62775	3.69665e-06	6.02231e-05
LONRF3	96.9726	-1.50792	0.473765	-3.18284	0.00145839	0.00911851
BOLA2B	721.876	-1.50723	0.343156	-4.39225	1.12182e-05	0.000155091
ATF5	285.501	-1.50677	0.364975	-4.12842	3.6526e-05	0.000424524
DNAJC15	158.403	-1.50653	0.383109	-3.9324	8.41033e-05	0.000861835
KIAA1524	75.8924	-1.50385	0.56079	-2.68166	0.00732585	0.0332462
MTBP	95.8106	-1.50383	0.457301	-3.28849	0.00100727	0.00679618
HLTF	133.322	-1.50333	0.539316	-2.78748	0.00531198	0.0258362
CCNB2	691.903	-1.5009	0.305952	-4.90567	9.31068e-07	1.86826e-05
PARVB	185.474	-1.50011	0.453503	-3.30783	0.000940226	0.0064232
SAP30BP	1181.49	-1.50005	0.265603	-5.6477	1.62609e-08	5.1241e-07
UCHL5	186.876	-1.49922	0.42987	-3.48762	0.000487335	0.00373614
HAUS6	226.613	-1.49776	0.392864	-3.81241	0.000137616	0.00130279
HELLS	214.136	-1.49758	0.384777	-3.89206	9.93958e-05	0.000989828
AQP5	306.45	-1.4965	0.333897	-4.48191	7.3978e-06	0.000108875
DEPDC1	148.822	-1.49635	0.443337	-3.37521	0.000737605	0.00527804
APEX2	211.483	-1.49611	0.381028	-3.9265	8.61906e-05	0.000878529
TACC3	289.491	-1.49485	0.335024	-4.46192	8.12286e-06	0.000117249
U2AF1	623.246	-1.49413	0.308514	-4.84297	1.2791e-06	2.44945e-05
RMI2	401.134	-1.49318	0.308154	-4.84557	1.26249e-06	2.42489e-05
HSPBP1	618.067	-1.49273	0.344114	-4.3379	1.4385e-05	0.000191157
MYO10	561.112	-1.49059	0.306056	-4.87031	1.11425e-06	2.18999e-05
MIOS	87.3684	-1.49058	0.509491	-2.92562	0.00343766	0.018422
SLC35C2	712.557	-1.48923	0.295896	-5.03296	4.8297e-07	1.04418e-05
MANEAL	122.458	-1.48568	0.498546	-2.98003	0.00288222	0.0160435
DDX27	444.786	-1.48324	0.333177	-4.4518	8.51524e-06	0.000122517
DCPS	311.87	-1.48199	0.366741	-4.04096	5.32318e-05	0.000587169
MRPL20	727.533	-1.48181	0.35875	-4.13048	3.6201e-05	0.000421843
LSG1	101.531	-1.48059	0.493918	-2.99764	0.00272078	0.0153139
EED	266.114	-1.4793	0.397296	-3.72341	0.000196548	0.00176604
IMP4	545.631	-1.47715	0.346153	-4.26734	1.97817e-05	0.00024999
MRE11A	220.147	-1.476	0.366963	-4.02219	5.76596e-05	0.000628775
DDX31	85.0145	-1.47598	0.556057	-2.65437	0.00794576	0.0355191
MTHFS	100.376	-1.47441	0.481372	-3.06292	0.00219187	0.0127596
PRC1	251.41	-1.47424	0.350213	-4.20955	2.55877e-05	0.000313976
ERI3	311.141	-1.47181	0.405172	-3.63256	0.000280623	0.00237671
CHTF18	281.238	-1.47096	0.423847	-3.4705	0.000519482	0.00394654
HIST1H4C	2353.12	-1.4693	0.316181	-4.64701	3.36784e-06	5.52013e-05
NDC80	93.9771	-1.46882	0.534662	-2.74719	0.00601078	0.0284516
CABLES1	56.8831	-1.46465	0.583782	-2.5089	0.0121106	0.0494895
TNFRSF19	485.366	-1.46262	0.333802	-4.38172	1.17747e-05	0.000160961
EIF3C	2132.16	-1.46209	0.297369	-4.91677	8.79836e-07	1.78666e-05
ATR	116.981	-1.46206	0.424895	-3.44098	0.000579604	0.00432496
MRPL4	162.505	-1.46039	0.464292	-3.14541	0.00165854	0.0101524
E2F3	108.63	-1.46029	0.541788	-2.69531	0.00703225	0.0321955
RFT1	304.103	-1.46016	0.349209	-4.18134	2.89793e-05	0.000348582
GLI2	148.027	-1.45976	0.428958	-3.40305	0.000666391	0.00486176
CASP10	61.8509	-1.45971	0.580386	-2.51507	0.0119009	0.0488258
RFC5	113.986	-1.4587	0.442343	-3.29766	0.000974935	0.00660998
ZMYM1	346.774	-1.45845	0.341616	-4.26927	1.96115e-05	0.000248363
NUF2	96.1338	-1.4577	0.52699	-2.76609	0.00567322	0.0271216
CCDC51	108.683	-1.45761	0.47229	-3.08626	0.0020269	0.0119496
ZBED2	488.396	-1.45635	0.397643	-3.66246	0.000249804	0.0021579
FAM203A	269.319	-1.45625	0.432825	-3.36453	0.000766743	0.00544878
PCCB	150.183	-1.45526	0.444417	-3.27454	0.00105833	0.00703928
MST1R	808.691	-1.45491	0.360838	-4.03204	5.52941e-05	0.00060742
FAM98B	325.094	-1.45184	0.373422	-3.88794	0.000101098	0.00100454
SCO2	82.0665	-1.45157	0.498487	-2.91196	0.00359166	0.019027
PWP1	332.825	-1.45136	0.364572	-3.98101	6.86227e-05	0.000729945
ACOT7	291.476	-1.45049	0.351712	-4.12408	3.72213e-05	0.000429999
PYCR2	722.034	-1.45047	0.265053	-5.47239	4.44e-08	1.25479e-06
DIMT1	128.793	-1.44982	0.433323	-3.34582	0.000820387	0.0057659
FAM83A	108.455	-1.44874	0.49591	-2.92139	0.00348478	0.0186151
TXLNG	260.472	-1.44808	0.332055	-4.36096	1.29495e-05	0.000174522
HNMT	80.2075	-1.44806	0.521305	-2.77777	0.0054734	0.0264298
HIST1H2BI	431.444	-1.44598	0.361384	-4.00122	6.3017e-05	0.00067838
ZNF75A	87.8168	-1.44592	0.558059	-2.59098	0.00957039	0.0411398
FAR2	85.6612	-1.44487	0.539458	-2.67838	0.00739796	0.0334829
EFCAB4B	173.807	-1.44374	0.410674	-3.51554	0.000438853	0.00341121
MRPL46	584.54	-1.44167	0.306867	-4.69803	2.62679e-06	4.49048e-05
FIBP	868.547	-1.4411	0.307031	-4.69368	2.68339e-06	4.56551e-05
TRIM47	114.789	-1.44045	0.449448	-3.20493	0.00135097	0.00859091
SNORA6	76.1864	-1.43962	0.552934	-2.6036	0.00922497	0.0398828
DSN1	259.051	-1.43721	0.333736	-4.30643	1.65912e-05	0.000214981
C2orf43	77.8153	-1.43682	0.492683	-2.91633	0.00354179	0.0188297
DUT	449.07	-1.43681	0.352955	-4.07081	4.68508e-05	0.000524542
DOCK5	284.919	-1.4357	0.342478	-4.19209	2.76395e-05	0.000333962
BZW2	1101.74	-1.43548	0.334618	-4.2899	1.78754e-05	0.000229846
EPB41L2	287.309	-1.43358	0.474362	-3.02212	0.00251011	0.01429
CCL24	170.001	-1.43274	0.409224	-3.5011	0.000463338	0.00358493
ACAT1	136.333	-1.43216	0.488105	-2.93413	0.00334484	0.0180181
IPO5	630.082	-1.43203	0.294495	-4.86266	1.1582e-06	2.2673e-05
KIAA0368	1280.98	-1.43044	0.258029	-5.54372	2.96112e-08	8.69803e-07
NOC4L	312.633	-1.42962	0.324851	-4.40085	1.07827e-05	0.000149996
WDR43	258.752	-1.42803	0.342274	-4.17219	3.01683e-05	0.000361266
ZBTB45	105.022	-1.4266	0.473167	-3.01499	0.00256984	0.0145559
DHX57	115.284	-1.42593	0.527754	-2.70188	0.00689483	0.0316657
RUVBL2	397.122	-1.42566	0.343357	-4.15211	3.29418e-05	0.000388586
SNRPB	3442.63	-1.42561	0.280987	-5.07359	3.90385e-07	8.69075e-06
ACN9	309.634	-1.4253	0.3455	-4.12532	3.70221e-05	0.000428616
CNPY2	361.201	-1.4231	0.338397	-4.20541	2.60613e-05	0.000318332
RAN	2933.35	-1.423	0.309741	-4.59418	4.34457e-06	6.87753e-05
IPO8	495.431	-1.42277	0.349754	-4.0679	4.74378e-05	0.000529788
AHCY	1816.1	-1.42275	0.293945	-4.84019	1.29714e-06	2.47342e-05
C16orf59	61.6779	-1.42099	0.566713	-2.50741	0.0121618	0.049608
CDK4	776.237	-1.42029	0.280162	-5.06953	3.98807e-07	8.84891e-06
HN1	783.131	-1.4186	0.326579	-4.34382	1.40027e-05	0.000187037
NOL9	219.327	-1.41824	0.365808	-3.877	0.000105754	0.00104539
WDR75	565.529	-1.41792	0.327237	-4.333	1.47094e-05	0.000194925
FGD3	158.511	-1.41753	0.557793	-2.54132	0.0110434	0.0460535
MEPCE	932.965	-1.41649	0.251442	-5.63347	1.76622e-08	5.52675e-07
C7orf49	74.399	-1.41601	0.525386	-2.69518	0.00703501	0.0321955
KCNN4	793.469	-1.41443	0.306482	-4.61504	3.93011e-06	6.30477e-05
BRIX1	561.952	-1.41131	0.295719	-4.77247	1.81982e-06	3.28792e-05
NOP14	423.622	-1.4112	0.293552	-4.8073	1.52981e-06	2.84434e-05
SF3A3	435.589	-1.41035	0.297912	-4.7341	2.20034e-06	3.86986e-05
CDC20	328.107	-1.40945	0.341667	-4.12522	3.70378e-05	0.000428616
PSME3	986.165	-1.40855	0.361458	-3.89685	9.74507e-05	0.000972623
SLC39A3	107.483	-1.40845	0.461639	-3.05097	0.00228104	0.0131815
PARP1	1797.31	-1.40746	0.252181	-5.58115	2.3893e-08	7.24016e-07
DLGAP5	523.559	-1.40712	0.300697	-4.67954	2.87515e-06	4.84267e-05
NOC2L	1316.46	-1.40638	0.31708	-4.4354	9.18994e-06	0.000129995
RHOBTB2	70.0755	-1.40623	0.552229	-2.54645	0.0108823	0.0455091
ZNF142	224.313	-1.40595	0.343982	-4.08728	4.36457e-05	0.000493598
POLDIP2	444.777	-1.40592	0.315834	-4.45144	8.52953e-06	0.000122591
PLK2	731.962	-1.40463	0.344852	-4.07313	4.63862e-05	0.000520642
CWF19L1	114.221	-1.40457	0.488825	-2.87336	0.00406127	0.0210009
AUNIP	66.8467	-1.40449	0.550518	-2.55122	0.0107348	0.0450042
SMURF2	297.245	-1.40248	0.323758	-4.33188	1.47841e-05	0.000195722
RBM45	85.6341	-1.40186	0.54558	-2.56949	0.0101848	0.0431706
EPB41L4A	87.206	-1.40045	0.531714	-2.63383	0.00844271	0.0372287
CKMT1B	310.622	-1.39971	0.332808	-4.20575	2.6022e-05	0.000318142
TRUB2	366.361	-1.39951	0.393272	-3.55864	0.000372775	0.00298398
TK1	1202.58	-1.3994	0.256581	-5.45405	4.92364e-08	1.37698e-06
WHSC1	727.039	-1.39815	0.323699	-4.31929	1.56529e-05	0.0002048
TCF20	150.446	-1.39718	0.442267	-3.15914	0.00158234	0.00974822
CSK	829.16	-1.39711	0.274197	-5.09527	3.48236e-07	7.93671e-06
MYBBP1A	552.703	-1.39591	0.393433	-3.54803	0.000388131	0.00307754
ZNHIT6	122.469	-1.3955	0.435661	-3.20318	0.0013592	0.00862692
MPHOSPH6	175.848	-1.39462	0.384688	-3.62532	0.000288599	0.00242741
DDX51	239.583	-1.39393	0.387436	-3.59782	0.000320894	0.00264163
OSBPL3	357.668	-1.39318	0.294298	-4.7339	2.20245e-06	3.86986e-05
NOC3L	99.0076	-1.39297	0.485756	-2.86764	0.00413549	0.0213272
TMA16	297.687	-1.39032	0.317115	-4.38429	1.16365e-05	0.000159722
COG2	83.7052	-1.39025	0.513497	-2.70742	0.00678093	0.0313
SETD6	132.982	-1.38912	0.467363	-2.97224	0.00295631	0.016354
CHTOP	685.689	-1.38778	0.306769	-4.52385	6.07246e-06	9.16949e-05
TMEM147	839.097	-1.38753	0.355488	-3.90316	9.49449e-05	0.000954819
MPHOSPH10	150.535	-1.3872	0.441303	-3.14343	0.00166983	0.0102076
PINX1	127.631	-1.38719	0.424508	-3.26775	0.00108404	0.00716485
RRP1	218.704	-1.38708	0.422332	-3.28435	0.00102218	0.0068643
EFNB1	1332.08	-1.38666	0.294797	-4.70378	2.55393e-06	4.38414e-05
TMEM109	229.152	-1.38573	0.385097	-3.59839	0.000320188	0.00263936
ADAL	83.8946	-1.38509	0.516237	-2.68305	0.00729537	0.0331589
DGCR8	231.991	-1.38471	0.425242	-3.25629	0.0011288	0.00742069
ANAPC5	529.748	-1.38442	0.30451	-4.54638	5.45775e-06	8.33502e-05
HKDC1	302.688	-1.3841	0.326075	-4.24474	2.18843e-05	0.000272266
CDK5RAP2	388.164	-1.3819	0.313357	-4.40997	1.03384e-05	0.000144415
ELP3	143.832	-1.38167	0.470428	-2.93704	0.0033136	0.0178857
DFFA	324.845	-1.38124	0.381241	-3.62301	0.0002912	0.00244319
DPY19L3	72.9368	-1.38051	0.523513	-2.637	0.00836418	0.0369588
POLE3	703.463	-1.38007	0.284794	-4.84586	1.26062e-06	2.42489e-05
HMGN2	534.945	-1.37893	0.302635	-4.55641	5.20361e-06	8.00152e-05
KIAA1279	188.403	-1.37729	0.379291	-3.63121	0.00028209	0.00238613
TUBGCP3	355.914	-1.37638	0.339206	-4.05766	4.95663e-05	0.000551723
APOA1BP	318.039	-1.37497	0.378781	-3.62999	0.000283429	0.00239293
CIAPIN1	229.519	-1.37229	0.359842	-3.81358	0.00013697	0.00129943
SSRP1	1649.04	-1.37175	0.262053	-5.23461	1.65336e-07	4.02809e-06
SUV39H2	149.032	-1.3714	0.439615	-3.11954	0.00181134	0.01086
SPRY2	106.21	-1.37062	0.482251	-2.84213	0.00448134	0.0226468
SLC25A39	1151.82	-1.37015	0.296283	-4.62448	3.75545e-06	6.07387e-05
KRT7	5490.89	-1.3689	0.378255	-3.61897	0.000295776	0.00246921
EIF2S1	363.886	-1.36726	0.346858	-3.94183	8.08621e-05	0.000836445
FOSL1	309.163	-1.36647	0.508962	-2.68482	0.00725688	0.0330225
LBR	738.024	-1.366	0.338207	-4.03894	5.36934e-05	0.000591774
GPHN	268.513	-1.36444	0.343249	-3.97506	7.03627e-05	0.000746089
MTRR	165.375	-1.36299	0.375033	-3.63433	0.000278707	0.00236197
MRPS11	345.41	-1.3625	0.359551	-3.78944	0.000150985	0.00140557
EWSR1	5002.61	-1.36085	0.251237	-5.41661	6.07393e-08	1.66401e-06
MRPS26	365.176	-1.36023	0.365915	-3.71733	0.000201335	0.00180302
METTL18	100.779	-1.35917	0.466612	-2.91284	0.00358159	0.0189886
CDCA2	112.902	-1.35739	0.47276	-2.8712	0.00408921	0.0211291
PHLDA1	4820.96	-1.35627	0.224964	-6.02884	1.65144e-09	6.35211e-08
DGAT2	160.454	-1.35591	0.41597	-3.25963	0.00111557	0.00734806
MAP1B	1671.08	-1.35495	0.316182	-4.28534	1.82457e-05	0.00023349
TAF11	149.04	-1.35487	0.414125	-3.27164	0.00106927	0.00708831
FIP1L1	412.668	-1.35446	0.319572	-4.23837	2.25145e-05	0.00027933
GNAL	102.596	-1.35301	0.455372	-2.97122	0.00296622	0.0163728
SHCBP1	106.437	-1.35205	0.445719	-3.03341	0.00241807	0.0138187
MSX2	334.76	-1.35097	0.346123	-3.90313	9.49556e-05	0.000954819
PYROXD1	136.485	-1.35044	0.428082	-3.15462	0.00160706	0.00987783
NUDT4	473.461	-1.34996	0.286369	-4.71406	2.42834e-06	4.1846e-05
G6PC3	574.309	-1.34788	0.296017	-4.55339	5.27887e-06	8.08022e-05
ELP6	137.62	-1.34674	0.404656	-3.3281	0.0008744	0.00605361
ZNF860	73.6765	-1.34627	0.51042	-2.63757	0.00835019	0.0369213
MUC13	157.207	-1.34525	0.405057	-3.32113	0.000896547	0.00618143
PRPF4	234.425	-1.34498	0.39743	-3.38419	0.000713885	0.00514999
PHB	636.795	-1.34439	0.400664	-3.35539	0.00079252	0.00559642
PCSK6	182.859	-1.34424	0.380233	-3.5353	0.000407307	0.00320122
PCDHGA10	85.2021	-1.34391	0.515375	-2.60764	0.00911689	0.0395612
RTKN	446.932	-1.34381	0.347636	-3.86555	0.000110838	0.00109003
SEMA3A	168.726	-1.34245	0.427658	-3.13908	0.0016948	0.0103273
NUP62CL	108.005	-1.34233	0.440037	-3.05048	0.00228474	0.0131916
SLIRP	1367.55	-1.34105	0.304893	-4.39841	1.09045e-05	0.000151221
IRF2BP2	4172.77	-1.3408	0.319813	-4.19246	2.75941e-05	0.000333714
METTL2A	125.289	-1.33809	0.456623	-2.93041	0.00338515	0.0181988
CDKN2AIPNL	174.338	-1.33807	0.431292	-3.10247	0.00191914	0.0113892
DSG3	381.278	-1.33768	0.333857	-4.00674	6.15618e-05	0.000665919
TIMM8A	130.705	-1.33751	0.464434	-2.87986	0.00397854	0.0206687
MKI67IP	334.536	-1.33731	0.328675	-4.06879	4.72581e-05	0.00052822
ZBTB7C	314.589	-1.336	0.366562	-3.64467	0.000267733	0.00228782
SURF6	568.755	-1.33593	0.26871	-4.97164	6.63885e-07	1.3817e-05
C1orf109	151.784	-1.33587	0.400628	-3.33443	0.000854746	0.00593554
NOTCH2	1248.21	-1.33528	0.355658	-3.7544	0.000173757	0.00158783
KIF4A	263.093	-1.33491	0.347155	-3.84527	0.000120421	0.00117055
HIST1H2AG	844.208	-1.33397	0.276006	-4.83312	1.34411e-06	2.5521e-05
PES1	629.369	-1.33311	0.319398	-4.17381	2.99546e-05	0.000359028
NUP210	1596.51	-1.33119	0.270001	-4.9303	8.21033e-07	1.68011e-05
C8orf33	412.182	-1.33102	0.392515	-3.391	0.000696373	0.00504213
TIMM23	335.23	-1.33072	0.325524	-4.08793	4.35234e-05	0.000493045
TBL3	412.786	-1.32971	0.359114	-3.70275	0.000213272	0.001891
SHROOM1	256.035	-1.32892	0.409039	-3.24888	0.00115861	0.00756479
GFM1	476.678	-1.32778	0.337136	-3.93843	8.20179e-05	0.000845628
EPHA2	4316.97	-1.32694	0.280699	-4.72728	2.27544e-06	3.9618e-05
NFX1	146.576	-1.32675	0.397495	-3.33779	0.000844479	0.00588419
KIAA0317	643.255	-1.32518	0.265903	-4.9837	6.23795e-07	1.30637e-05
INTS10	171.52	-1.32493	0.388683	-3.40877	0.000652564	0.00477386
PRPF19	1306.55	-1.3242	0.262681	-5.0411	4.62861e-07	1.01032e-05
COG1	195.151	-1.32303	0.389399	-3.39761	0.000679762	0.00494586
UTP6	293.702	-1.31914	0.354342	-3.72278	0.000197041	0.00176692
ECT2	797.351	-1.31844	0.293502	-4.49211	7.05205e-06	0.000104604
KRT20	290.681	-1.31793	0.387659	-3.39971	0.000674575	0.00491345
HIST1H2BH	702.492	-1.31771	0.294282	-4.47771	7.54479e-06	0.000110377
UTP18	164.792	-1.31742	0.374273	-3.51994	0.000431647	0.00336299
ALAS1	203.37	-1.31709	0.355366	-3.70628	0.000210322	0.0018735
ACTG1	66373.4	-1.31641	0.250323	-5.25885	1.44962e-07	3.57714e-06
TBRG4	745.276	-1.31602	0.267909	-4.91218	9.00704e-07	1.8182e-05
KIF18A	84.6091	-1.31583	0.479476	-2.74431	0.00606381	0.0286622
HDAC4	271.582	-1.31502	0.356718	-3.68645	0.000227406	0.00200176
CENPN	603.722	-1.31486	0.355012	-3.70371	0.000212471	0.00188638
NUP37	120.326	-1.31437	0.461133	-2.85031	0.00436762	0.0222424
TMEM62	147.359	-1.31413	0.458986	-2.86312	0.00419487	0.0215754
LOC152217	468.35	-1.31387	0.311546	-4.21725	2.47295e-05	0.000304279
COMMD4	420.668	-1.31288	0.311129	-4.21974	2.44588e-05	0.000301501
MYO5C	434.304	-1.3123	0.288133	-4.55451	5.25089e-06	8.05576e-05
ALKBH2	112.646	-1.3123	0.466617	-2.81236	0.00491791	0.0243969
SMARCC1	415.174	-1.31173	0.362253	-3.62103	0.000293428	0.00245572
PSMA5	595.395	-1.31167	0.316508	-4.14418	3.41032e-05	0.000400176
HIST1H2BN	700.514	-1.31138	0.331636	-3.95427	7.67696e-05	0.000801375
SEMA3F	703.746	-1.31137	0.271242	-4.83469	1.33356e-06	2.53566e-05
FKRP	89.2163	-1.31084	0.476915	-2.74857	0.0059855	0.0283519
HDDC2	341.819	-1.30959	0.371533	-3.52484	0.000423744	0.00331311
FKBP4	2294.47	-1.30925	0.332199	-3.94118	8.10829e-05	0.000837475
POP7	222.535	-1.308	0.362212	-3.61113	0.000304861	0.00252933
TMEM5	95.3014	-1.30704	0.511079	-2.55741	0.0105454	0.0444185
PRMT7	320.424	-1.3069	0.341286	-3.82935	0.000128484	0.0012311
UBA5	116.785	-1.30623	0.448391	-2.91315	0.00357799	0.018977
ADCY7	1469.2	-1.30547	0.271985	-4.79977	1.58849e-06	2.93929e-05
ACAD9	226.958	-1.30399	0.379103	-3.43968	0.000582405	0.00434334
NIF3L1	179.402	-1.30291	0.379996	-3.42875	0.000606378	0.0044776
POLR2F	371.81	-1.30288	0.362785	-3.59134	0.000328981	0.00269447
ARAP3	465.166	-1.30183	0.36856	-3.5322	0.00041212	0.00323715
CDC123	1184.36	-1.30162	0.300852	-4.32644	1.51542e-05	0.000199578
CALML4	122.319	-1.30098	0.427152	-3.0457	0.00232137	0.0133513
ZNF252P	241.71	-1.30097	0.403471	-3.22443	0.00126223	0.00811893
HSPA9	2378.19	-1.29945	0.269132	-4.82831	1.37697e-06	2.60712e-05
TSN	372.282	-1.29922	0.364985	-3.55965	0.000371347	0.00297432
TFAM	379.042	-1.29809	0.359087	-3.61497	0.000300381	0.00249833
MAOB	488.831	-1.29728	0.319773	-4.05687	4.97352e-05	0.000552686
FTSJ2	260.843	-1.2967	0.34002	-3.81361	0.000136951	0.00129943
MRPS9	437.557	-1.29665	0.331465	-3.91187	9.15841e-05	0.000926469
CCT6A	1201.8	-1.29657	0.317503	-4.08365	4.43345e-05	0.000500544
SNX17	431.351	-1.29618	0.320386	-4.04568	5.21723e-05	0.000577856
GEMIN2	178.651	-1.29446	0.377548	-3.42859	0.00060673	0.0044776
PPP1R10	659.378	-1.29332	0.407222	-3.17595	0.00149346	0.00929018
VPS36	240.682	-1.29323	0.34305	-3.76979	0.000163384	0.0015065
ARL2	116.512	-1.29191	0.463245	-2.78883	0.00528994	0.0257851
SF3B3	3344.55	-1.29162	0.242933	-5.31678	1.05619e-07	2.69037e-06
ANKRD32	117.511	-1.29068	0.423437	-3.04811	0.00230286	0.0132733
SMC4	1253.89	-1.28965	0.290601	-4.43786	9.08567e-06	0.000128792
RIPK1	167.869	-1.28923	0.405174	-3.18193	0.00146297	0.00913783
HNRNPF	821.762	-1.28915	0.305669	-4.21747	2.47059e-05	0.000304267
ITPRIPL2	159.211	-1.28881	0.465349	-2.76955	0.00561343	0.0268882
TOPBP1	312.809	-1.28686	0.379134	-3.39423	0.000688229	0.00499664
ZC3H14	136.508	-1.28645	0.422126	-3.04756	0.0023071	0.0132864
NR2C2AP	81.6907	-1.28612	0.497331	-2.58605	0.00970826	0.041637
ILF2	640.401	-1.28508	0.324985	-3.95426	7.67706e-05	0.000801375
INO80E	259.574	-1.28281	0.337133	-3.80506	0.000141773	0.00133649
NAA15	303.821	-1.27927	0.399957	-3.19852	0.00138137	0.00874283
NDUFS6	814.85	-1.2792	0.276829	-4.62093	3.82031e-06	6.16392e-05
HIST1H1E	1268	-1.27888	0.284481	-4.4955	6.94074e-06	0.000103525
NABP2	617.568	-1.27882	0.296605	-4.31152	1.62137e-05	0.000210496
HMOX2	538.654	-1.27812	0.299639	-4.26553	1.99429e-05	0.000251374
CLP1	116.601	-1.27774	0.446808	-2.8597	0.00424042	0.0217431
PSKH1	165.503	-1.27751	0.41024	-3.11406	0.00184533	0.0110233
CCDC94	88.5585	-1.27675	0.465619	-2.74204	0.00610595	0.0288309
MDN1	177.539	-1.27534	0.393601	-3.24017	0.00119459	0.00775442
FAF1	433.885	-1.27322	0.293247	-4.3418	1.41323e-05	0.000188483
SRPR	854.283	-1.27313	0.29083	-4.37757	1.20012e-05	0.000163392
HSD17B10	355.133	-1.27288	0.380522	-3.34509	0.000822549	0.00577763
IKBKE	92.6897	-1.27288	0.48299	-2.63541	0.00840359	0.0371085
F8A1	147.266	-1.27269	0.393675	-3.23286	0.00122559	0.00792304
AHCTF1	172.743	-1.27224	0.405571	-3.13692	0.00170735	0.0103788
NECAP1	525.09	-1.27169	0.309018	-4.11527	3.86724e-05	0.000443329
OAS2	628.989	-1.27163	0.372704	-3.4119	0.000645129	0.00472204
INO80	245.09	-1.26837	0.35101	-3.61348	0.000302119	0.00251124
TOMM34	617.325	-1.26771	0.293486	-4.31948	1.56394e-05	0.0002048
EIF4G1	7405.91	-1.26708	0.222456	-5.69589	1.22732e-08	3.95096e-07
TUBGCP4	656.472	-1.26655	0.290443	-4.36075	1.29618e-05	0.000174522
POLD3	180.95	-1.26577	0.368313	-3.43667	0.000588915	0.00437256
SLC25A10	308.911	-1.26559	0.3535	-3.58018	0.000343358	0.00279517
OXA1L	103.468	-1.26535	0.474553	-2.6664	0.00766677	0.0345249
RWDD2B	186.436	-1.26531	0.410043	-3.08579	0.00203011	0.011958
WWC1	869.928	-1.26463	0.314237	-4.02443	5.71138e-05	0.00062333
LRFN4	216.38	-1.26356	0.482791	-2.61721	0.00886525	0.0387393
IFIT3	203.232	-1.26266	0.36102	-3.49747	0.000469691	0.00362156
GCDH	99.276	-1.26177	0.453462	-2.78253	0.00539372	0.0261372
XRCC2	95.7511	-1.26129	0.466822	-2.70187	0.00689502	0.0316657
ZNF473	123.939	-1.26105	0.431871	-2.91996	0.00350074	0.0186706
TAF15	1628.7	-1.2606	0.267028	-4.72084	2.3487e-06	4.06301e-05
ALKBH4	89.2089	-1.26048	0.494816	-2.54738	0.0108535	0.0454311
CMTM7	204.541	-1.25984	0.427622	-2.94615	0.00321757	0.0174926
ARMC8	324.355	-1.25828	0.335948	-3.74545	0.00018007	0.00163336
PPAPDC1B	89.7031	-1.25739	0.494066	-2.54498	0.0109283	0.0456586
RBP1	2278.63	-1.25734	0.282541	-4.45009	8.58329e-06	0.000123126
HIST1H2AH	717.239	-1.25597	0.312849	-4.01462	5.95405e-05	0.000645094
GNL2	786.723	-1.25553	0.301524	-4.16395	3.12791e-05	0.000372574
GAL	314.429	-1.25474	0.348608	-3.5993	0.000319076	0.00263424
PRKRA	268.967	-1.25465	0.363882	-3.44797	0.000564826	0.00424062
PRIM1	140.836	-1.25459	0.407476	-3.07893	0.00207745	0.0121994
PVR	592.554	-1.2545	0.321484	-3.90221	9.53193e-05	0.000956984
ATAD3B	144.425	-1.25441	0.480371	-2.61135	0.00901868	0.039231
FAM98A	272.624	-1.25305	0.351341	-3.56647	0.000361816	0.00292063
EXTL2	106.874	-1.25299	0.442342	-2.83263	0.00461666	0.0231939
SRSF1	2726.6	-1.25263	0.256014	-4.89283	9.93941e-07	1.97669e-05
TMEM209	136.705	-1.2521	0.424886	-2.94691	0.00320966	0.0174651
CDC6	1113.15	-1.25193	0.284845	-4.39514	1.10704e-05	0.000153363
TPM3	3908.65	-1.25066	0.265907	-4.7034	2.55868e-06	4.38668e-05
DDX39A	470.284	-1.25059	0.335619	-3.72622	0.000194375	0.0017496
PMF1	188.788	-1.25033	0.39455	-3.169	0.00152963	0.00948882
PKMYT1	188.723	-1.24992	0.419569	-2.97905	0.00289148	0.0160792
GOLIM4	663.291	-1.24981	0.333651	-3.74586	0.000179774	0.0016328
TPP2	553.907	-1.2494	0.298913	-4.17982	2.91738e-05	0.000350295
FGFR1OP	167.339	-1.24842	0.399558	-3.12449	0.00178112	0.010711
EIF1AX	825.357	-1.24766	0.309586	-4.03009	5.57564e-05	0.000611998
PUF60	393.002	-1.24642	0.310255	-4.01742	5.88385e-05	0.000638004
ALDH3B1	451.898	-1.24635	0.3047	-4.09044	4.30558e-05	0.000488573
LEMD1	483.504	-1.24363	0.335305	-3.70896	0.000208109	0.00185872
DIDO1	537.7	-1.24304	0.345593	-3.59682	0.000322127	0.00264641
NT5DC2	285.182	-1.24136	0.383466	-3.23722	0.00120702	0.00782375
HEATR2	729.457	-1.24098	0.31276	-3.96783	7.25301e-05	0.000763044
B4GALNT3	425.95	-1.24012	0.365013	-3.39746	0.000680145	0.00494598
TUSC1	97.0209	-1.23782	0.448299	-2.76116	0.00575972	0.0274568
MRPL27	84.1194	-1.23765	0.478827	-2.58475	0.00974484	0.0417405
ADORA2B	107.241	-1.23755	0.440545	-2.80913	0.00496759	0.0245889
BARX1	167.764	-1.23613	0.433616	-2.85074	0.00436178	0.0222211
NHP2	198.606	-1.23584	0.486578	-2.53987	0.0110894	0.046137
PLK4	97.9334	-1.23517	0.471263	-2.62099	0.00876749	0.0383871
EIF6	1340.3	-1.23508	0.274943	-4.49214	7.05124e-06	0.000104604
PITPNA	170.374	-1.23478	0.439556	-2.80915	0.00496731	0.0245889
SLC7A1	2246.44	-1.2326	0.267738	-4.60374	4.14961e-06	6.63147e-05
TMEM222	117.391	-1.23251	0.4415	-2.79165	0.005244	0.0256428
RPL37	745.971	-1.23247	0.298695	-4.12617	3.68853e-05	0.000427589
PM20D2	114.839	-1.23228	0.452542	-2.72301	0.006469	0.0301737
TFDP1	991.931	-1.23227	0.323197	-3.81275	0.000137431	0.00130279
KARS	851.225	-1.23222	0.279919	-4.40206	1.0723e-05	0.000149321
MAPKAPK5	273.616	-1.2321	0.337837	-3.64704	0.000265281	0.00227258
XRCC6	4588.94	-1.22772	0.260003	-4.72196	2.33583e-06	4.04596e-05
ZNF318	126.016	-1.22766	0.438397	-2.80034	0.00510488	0.0251018
ZNF384	326.403	-1.22759	0.36182	-3.39281	0.000691788	0.00501705
SACM1L	178.528	-1.22662	0.399919	-3.06718	0.0021609	0.0126176
PPP2R4	775.843	-1.22579	0.299748	-4.08941	4.32471e-05	0.000490328
PNPO	164.675	-1.225	0.406801	-3.01129	0.00260137	0.0147097
OXCT1	116.58	-1.22432	0.480134	-2.54996	0.0107736	0.045153
UBE2N	560.898	-1.22366	0.324599	-3.76977	0.000163398	0.0015065
MSN	2471.28	-1.2216	0.329822	-3.70381	0.000212387	0.00188638
ACTL6A	355.327	-1.22097	0.330231	-3.69733	0.00021788	0.0019293
PDCD5	574.722	-1.22095	0.365558	-3.33995	0.000837946	0.00586088
EXOSC3	271.348	-1.21938	0.368612	-3.30802	0.000939574	0.00642202
PYCR1	609.424	-1.2183	0.445181	-2.73664	0.00620705	0.0292363
UTP3	495.208	-1.21713	0.294779	-4.12896	3.64404e-05	0.000423896
HPRT1	159.14	-1.21642	0.432163	-2.81472	0.00488196	0.0242571
UBE2Q2	146.89	-1.21581	0.424927	-2.86121	0.0042203	0.021673
SLC52A2	936.887	-1.21569	0.295186	-4.11838	3.81543e-05	0.000438889
GPR56	3710.19	-1.21544	0.252217	-4.81902	1.44269e-06	2.70207e-05
EXOSC10	316.686	-1.21539	0.320371	-3.79368	0.00014843	0.00139018
PDHA1	847.158	-1.2149	0.299782	-4.05262	5.06471e-05	0.000561425
CTSC	240.576	-1.21469	0.457148	-2.65711	0.00788141	0.0352902
NUSAP1	739.612	-1.21411	0.261203	-4.64815	3.34931e-06	5.49646e-05
FOXRED2	130.293	-1.21351	0.421506	-2.87898	0.00398958	0.020718
RANGAP1	436.989	-1.21334	0.317723	-3.81887	0.000134067	0.0012773
PPID	424.047	-1.21326	0.323579	-3.7495	0.000177187	0.00161149
SUPV3L1	164.506	-1.21319	0.373555	-3.24769	0.00116347	0.00758544
KIAA1967	196.227	-1.20872	0.392557	-3.07908	0.00207639	0.0121985
DPAGT1	260.917	-1.20745	0.367952	-3.28155	0.00103238	0.00691482
FCF1	624.529	-1.20523	0.292011	-4.12736	3.66944e-05	0.000426112
LIN9	341.071	-1.20234	0.327348	-3.67296	0.000239757	0.00209129
PSMB3	5983.88	-1.20203	0.272208	-4.41585	1.00615e-05	0.000140987
MTMR9	99.3669	-1.202	0.443957	-2.70747	0.00677988	0.0313
NASP	476.776	-1.20157	0.305491	-3.93325	8.38042e-05	0.000860082
NUPL2	240.885	-1.2001	0.363181	-3.30441	0.000951781	0.00647984
MRPL47	378.396	-1.19856	0.369466	-3.24404	0.00117847	0.00767576
TUBA4A	694.482	-1.19829	0.271648	-4.41119	1.02804e-05	0.000143755
PLAA	210.477	-1.19805	0.389504	-3.07583	0.00209917	0.0123215
LSM3	379.979	-1.19719	0.422613	-2.83282	0.0046139	0.0231887
VRK1	177.804	-1.19709	0.40754	-2.93737	0.00331013	0.0178742
POM121C	1175.31	-1.19607	0.276181	-4.33075	1.48601e-05	0.00019634
SPATA2L	148.551	-1.19543	0.401099	-2.98039	0.00287883	0.0160354
VANGL1	158.206	-1.19494	0.380781	-3.13814	0.00170025	0.0103511
SNRPE	1294.47	-1.194	0.296676	-4.0246	5.70712e-05	0.00062333
APEX1	388.598	-1.19388	0.324702	-3.67684	0.000236145	0.00206381
BAP1	476.821	-1.19366	0.318253	-3.75068	0.000176353	0.00160499
DUSP12	278.138	-1.19346	0.364273	-3.27628	0.00105185	0.0070005
CHERP	428.773	-1.19268	0.313697	-3.802	0.000143533	0.00135024
LCLAT1	528.831	-1.19237	0.316698	-3.76501	0.000166543	0.00153024
VASP	327.081	-1.19206	0.369901	-3.22265	0.0012701	0.00815779
DHRS4	116.777	-1.19084	0.413766	-2.87805	0.00400145	0.0207476
KCTD15	382.684	-1.1904	0.335245	-3.55083	0.000384013	0.00305029
GTF2H3	241.926	-1.19018	0.397527	-2.99397	0.00275374	0.0154606
FADD	442.442	-1.19017	0.351851	-3.3826	0.000718033	0.00517107
GOT2	746.085	-1.19015	0.355322	-3.34951	0.000809551	0.0056987
HDGF	7789.42	-1.18963	0.235438	-5.05286	4.35249e-07	9.57833e-06
GART	405.019	-1.18861	0.30673	-3.87509	0.000106587	0.00105053
UBE2S	1222.59	-1.18819	0.300602	-3.95269	7.72763e-05	0.000804776
WIBG	97.752	-1.18702	0.447841	-2.65055	0.00803616	0.0358397
PSMD14	877.819	-1.18669	0.301054	-3.94178	8.08779e-05	0.000836445
TOMM22	748.605	-1.18663	0.310936	-3.81631	0.000135465	0.00128879
C12orf52	169.319	-1.18641	0.409764	-2.89535	0.00378739	0.0198757
PCGF2	171.296	-1.18627	0.412241	-2.87762	0.0040069	0.0207617
NUP85	241.957	-1.18597	0.339668	-3.49156	0.0004802	0.00368776
PEX10	104.429	-1.18443	0.472216	-2.50824	0.0121333	0.0495304
QTRT1	310.574	-1.18279	0.40754	-2.90226	0.00370476	0.0195107
ODF2	153.674	-1.18128	0.447923	-2.63725	0.00835822	0.0369446
PPIB	3065.85	-1.18106	0.352134	-3.35401	0.000796502	0.00562158
STIL	463.781	-1.18102	0.288628	-4.09183	4.27985e-05	0.000486064
ODC1	1290.52	-1.18089	0.304353	-3.88	0.000104457	0.00103442
DDX18	312.982	-1.18024	0.325026	-3.63121	0.00028209	0.00238613
IMMT	1071.23	-1.17959	0.295272	-3.99492	6.47157e-05	0.000693798
NDUFAF6	160.029	-1.17843	0.395131	-2.98237	0.00286026	0.0159585
CHRNA5	248.8	-1.1777	0.374234	-3.14697	0.00164971	0.0101122
COQ9	269.586	-1.17699	0.355144	-3.31412	0.000919304	0.0063124
MRPS25	126.477	-1.17673	0.407382	-2.88851	0.00387069	0.0202101
DGUOK	364.411	-1.17625	0.354241	-3.32047	0.000898662	0.00619134
URB1	337.817	-1.17574	0.436448	-2.69388	0.00706265	0.0322616
CMPK2	119.205	-1.17527	0.414006	-2.83877	0.00452883	0.022821
MIPEP	199.544	-1.175	0.377458	-3.11293	0.00185242	0.0110519
ALG5	372.846	-1.17443	0.350286	-3.35278	0.000800048	0.00563772
IKBKAP	556.275	-1.17406	0.351478	-3.34035	0.000836718	0.00585921
DPM2	947.429	-1.17187	0.267388	-4.38266	1.1724e-05	0.000160595
MED10	162.598	-1.17077	0.445451	-2.62829	0.00858151	0.0377451
URGCP	451.121	-1.17039	0.290448	-4.0296	5.5873e-05	0.000612777
IFI16	383.207	-1.16855	0.321148	-3.63867	0.00027405	0.00233134
TJP2	1023.07	-1.16728	0.253067	-4.61255	3.97761e-06	6.37177e-05
APEH	361.967	-1.1671	0.31113	-3.75116	0.000176022	0.00160382
SEPHS2	691.217	-1.16701	0.301137	-3.87535	0.000106471	0.00105016
HSPB3	208.234	-1.16693	0.365304	-3.19441	0.00140117	0.00884314
FKTN	177.332	-1.16611	0.406804	-2.86651	0.00415029	0.0213814
CCT4	1568.44	-1.16605	0.270796	-4.30599	1.66237e-05	0.000214987
SGOL1	117.204	-1.16488	0.458462	-2.54085	0.0110584	0.0460876
NCLN	390.974	-1.16433	0.395394	-2.94473	0.00323238	0.0175532
ENOSF1	212.884	-1.16328	0.448512	-2.59365	0.0094963	0.0408978
IFIT5	196.455	-1.16278	0.402387	-2.88971	0.00385592	0.0201643
TLE1	276.043	-1.16195	0.349064	-3.32877	0.000872308	0.00604536
CCDC137	108.455	-1.1608	0.44963	-2.58169	0.0098318	0.0420727
HNF4A	169.165	-1.16018	0.382458	-3.03349	0.00241744	0.0138187
SFT2D2	398.432	-1.15978	0.356363	-3.25449	0.00113596	0.00744742
TMEM48	346.685	-1.15937	0.379353	-3.05618	0.00224175	0.0130105
XRCC5	2397.38	-1.15908	0.320362	-3.61801	0.000296871	0.00247664
A4GALT	1067.91	-1.15782	0.304006	-3.80854	0.000139792	0.0013206
MTMR10	677.195	-1.1567	0.317523	-3.64288	0.000269602	0.00229933
OSBPL5	481.427	-1.15641	0.30964	-3.73468	0.000187953	0.00169904
NUDT5	1276.96	-1.15576	0.250021	-4.62268	3.78822e-06	6.1195e-05
AHSA1	545.139	-1.15462	0.386163	-2.98999	0.00278989	0.0156243
MSH2	401.345	-1.15326	0.30674	-3.75973	0.0001701	0.00155652
NUDC	345.065	-1.15278	0.305949	-3.76788	0.000164637	0.00151583
SART3	714.959	-1.1521	0.266301	-4.32628	1.51646e-05	0.000199578
ANXA4	406.244	-1.15138	0.326417	-3.52732	0.00041979	0.0032897
CLCN3	433.259	-1.15051	0.391829	-2.93625	0.0033221	0.0179244
NDUFAF2	651.324	-1.15018	0.296713	-3.8764	0.000106015	0.00104721
HAT1	794.621	-1.14753	0.322745	-3.55552	0.000377229	0.00301603
POLR3E	287.332	-1.14648	0.432955	-2.64802	0.00809636	0.0360363
GSS	401.383	-1.14591	0.392437	-2.91999	0.00350042	0.0186706
ORC6	349.461	-1.14548	0.315525	-3.6304	0.000282977	0.00239212
IFFO2	551.695	-1.14538	0.388111	-2.95115	0.00316589	0.017283
DDX49	368.951	-1.14469	0.302306	-3.78654	0.000152757	0.00142009
C9orf114	222.891	-1.1444	0.404124	-2.83179	0.00462875	0.0232372
CRAT	153.346	-1.14267	0.408772	-2.79539	0.00518379	0.0254246
MAD1L1	291.781	-1.14251	0.322502	-3.54266	0.000396119	0.00312794
FKBP5	200.537	-1.14251	0.383696	-2.97763	0.00290485	0.0161226
GLTPD1	249.426	-1.14217	0.341995	-3.33971	0.000838656	0.00586088
DBF4B	179.767	-1.14179	0.448214	-2.54743	0.010852	0.0454311
LDHB	1584	-1.14161	0.315576	-3.61755	0.000297403	0.00247801
SAE1	782.924	-1.14082	0.292378	-3.90186	9.5456e-05	0.000956984
PSMB10	261.606	-1.13899	0.347396	-3.27866	0.001043	0.00695196
NAGK	134.885	-1.13803	0.40346	-2.82068	0.00479215	0.0239322
COMT	1999.19	-1.13759	0.272092	-4.18091	2.90344e-05	0.000348933
IVD	399.617	-1.1374	0.309915	-3.67003	0.000242522	0.00210993
BRI3BP	415.972	-1.13725	0.319938	-3.55459	0.000378564	0.00302292
FAM208A	310.833	-1.13699	0.355202	-3.20096	0.00136968	0.00868114
UQCRFS1	1095.67	-1.13686	0.253917	-4.47729	7.55964e-06	0.000110425
RANBP2	277.289	-1.13443	0.395787	-2.86627	0.00415336	0.0213865
TMEM223	194.036	-1.13409	0.372183	-3.04713	0.00231038	0.0132996
SRSF6	1604.75	-1.13311	0.329464	-3.43923	0.000583361	0.00434334
RAD51C	146.772	-1.1328	0.396605	-2.85624	0.00428694	0.0218943
KIF2C	361.234	-1.13193	0.343824	-3.29216	0.000994195	0.00673364
B4GALT2	180.869	-1.13152	0.408547	-2.76962	0.00561224	0.0268882
WNK2	221.678	-1.1315	0.374441	-3.02185	0.00251232	0.0142904
SENP3	296.886	-1.1312	0.326502	-3.46459	0.000531034	0.00402309
BANF1	222.589	-1.12992	0.399292	-2.8298	0.00465772	0.0233652
HNRNPU	4035.14	-1.12955	0.254071	-4.4458	8.75672e-06	0.000124788
CRLS1	188.058	-1.12827	0.386105	-2.92218	0.00347586	0.0185822
IGFL2	1201.31	-1.12639	0.321297	-3.50575	0.000455326	0.00353108
RGS14	208.121	-1.12305	0.389176	-2.88571	0.00390537	0.0203595
PTPLAD1	378.699	-1.1226	0.320954	-3.49771	0.000469277	0.00362044
ACD	176.366	-1.1221	0.382243	-2.93557	0.00332941	0.0179494
RPL7L1	374.007	-1.12097	0.339846	-3.29847	0.000972148	0.00659763
ACTN1	1901.3	-1.12009	0.282606	-3.96345	7.38735e-05	0.000774144
USP1	362.283	-1.11962	0.337912	-3.31335	0.000921849	0.00632017
SLC12A9	211.829	-1.11842	0.418077	-2.67514	0.00746977	0.0337406
CHID1	247.995	-1.11787	0.33968	-3.29095	0.000998513	0.00675948
WBSCR16	413.573	-1.11716	0.323417	-3.45424	0.00055184	0.00415241
CAAP1	230.463	-1.11609	0.361353	-3.08864	0.00201072	0.0118698
ASPM	308.631	-1.11602	0.385599	-2.89424	0.00380079	0.0199148
SMAGP	502.912	-1.1159	0.302725	-3.68617	0.00022765	0.0020026
FBXL4	131.825	-1.11557	0.392523	-2.84205	0.00448247	0.0226468
ZC3H7B	723.553	-1.11512	0.285469	-3.90627	9.37319e-05	0.000945347
KRT19	55502.5	-1.11468	0.251122	-4.4388	9.04628e-06	0.000128369
SOAT1	433.544	-1.11405	0.33013	-3.37457	0.0007393	0.00528736
HSPA14	292.952	-1.11276	0.390051	-2.85284	0.00433299	0.0220828
PRMT5	691.037	-1.11152	0.264818	-4.19731	2.70101e-05	0.000329024
S100A11	17044.6	-1.11085	0.273911	-4.05552	5.00229e-05	0.000555424
TP53RK	182.685	-1.11082	0.361946	-3.06902	0.00214762	0.0125565
YARS2	166.36	-1.11015	0.3728	-2.97788	0.0029025	0.0161205
MRPL17	244.101	-1.11005	0.333675	-3.32674	0.000878693	0.00608019
ARHGAP11A	266.134	-1.10911	0.385825	-2.87464	0.00404494	0.0209246
NFS1	292.856	-1.10723	0.331876	-3.33628	0.000849065	0.00590806
KDSR	148.244	-1.10572	0.408245	-2.70847	0.00675935	0.0312514
RBL1	152.795	-1.10523	0.421012	-2.62516	0.00866072	0.0380064
RTKN2	218.192	-1.10448	0.374205	-2.95153	0.00316205	0.0172691
MRPL50	541.993	-1.10416	0.321959	-3.42949	0.000604708	0.00447251
FAM171A1	244.477	-1.10383	0.374878	-2.94451	0.00323462	0.0175582
TXNDC5	332.29	-1.10267	0.385623	-2.85946	0.00424365	0.0217465
HNRNPA0	310.707	-1.1024	0.339068	-3.25127	0.00114889	0.00751597
ALDH18A1	401.155	-1.10097	0.310039	-3.55109	0.000383646	0.00304918
USP18	232.552	-1.10087	0.355405	-3.09751	0.00195153	0.0115661
TMEM138	157.219	-1.10053	0.431058	-2.5531	0.0106769	0.0448178
SLBP	330.745	-1.10049	0.316185	-3.48052	0.000500443	0.00381702
HARS	316.105	-1.09935	0.362077	-3.03624	0.00239552	0.0137073
AQP1	246.451	-1.09921	0.393395	-2.79417	0.00520337	0.025475
SNRPD3	829.221	-1.09862	0.344416	-3.18981	0.00142367	0.00895563
SETD7	599.48	-1.09776	0.373444	-2.93957	0.00328669	0.0177834
POP4	240.586	-1.0965	0.344416	-3.18366	0.00145427	0.00909695
USP36	999.746	-1.09629	0.267863	-4.09272	4.26334e-05	0.000484599
EIF3B	1179.5	-1.09501	0.320096	-3.42087	0.000624211	0.00459397
TTC19	125.209	-1.09433	0.427152	-2.56192	0.0104095	0.0439592
OPA1	313.994	-1.09321	0.332657	-3.28629	0.00101517	0.00683432
SNX5	1497.49	-1.09296	0.245956	-4.44372	8.84174e-06	0.000125733
GMPS	1621.27	-1.09186	0.252931	-4.31683	1.58288e-05	0.000206097
IQGAP3	530.169	-1.08794	0.311545	-3.49207	0.0004793	0.00368295
UTP23	313.358	-1.08679	0.343795	-3.16117	0.00157137	0.00969845
DDX54	726.023	-1.08612	0.324702	-3.34497	0.000822917	0.00577763
PRMT1	2130.86	-1.08425	0.272631	-3.977	6.97897e-05	0.000741185
COQ4	371.225	-1.08374	0.3361	-3.22444	0.00126218	0.00811893
BOLA3	307.991	-1.08277	0.426281	-2.54004	0.0110839	0.0461364
CTNNBL1	332.898	-1.08265	0.317983	-3.40474	0.000662268	0.00483693
PTGFRN	282.834	-1.08237	0.319872	-3.38375	0.00071504	0.00515228
DCK	368.104	-1.08193	0.316923	-3.41384	0.000640536	0.00469354
CKAP4	346.657	-1.08192	0.312778	-3.45906	0.000542061	0.00409029
RASSF3	368.085	-1.08116	0.343608	-3.14649	0.00165246	0.0101244
TGFBRAP1	167.944	-1.07971	0.407382	-2.65036	0.00804064	0.0358477
E2F5	284.158	-1.07913	0.396751	-2.71992	0.00652968	0.0303618
PSMC5	414.327	-1.079	0.300308	-3.59299	0.000326905	0.0026815
TMEM64	240.424	-1.07832	0.371426	-2.9032	0.00369375	0.0194695
DAK	546.529	-1.07792	0.378894	-2.8449	0.00444252	0.0225128
NHP2L1	1406.52	-1.07786	0.304228	-3.54294	0.000395686	0.00312636
XPO5	405.72	-1.07718	0.292806	-3.67881	0.000234321	0.0020492
SPTBN2	1144.53	-1.07543	0.273214	-3.93622	8.27765e-05	0.000851488
UBE2J2	405.358	-1.07523	0.354711	-3.03129	0.00243511	0.0139102
TLR4	140.372	-1.0746	0.415784	-2.5845	0.00975192	0.0417575
TRRAP	551.362	-1.07334	0.293533	-3.65661	0.00025557	0.00220062
RPS6KA4	573.774	-1.0726	0.346727	-3.0935	0.00197808	0.0117028
VMP1	4236.61	-1.07248	0.31949	-3.35684	0.000788394	0.00557021
RPA1	628.219	-1.07186	0.289174	-3.70661	0.00021005	0.00187232
HIST1H2BC	1054.02	-1.07172	0.287849	-3.72321	0.000196704	0.00176625
SPAG5	374.751	-1.0702	0.327051	-3.27227	0.00106688	0.00707601
DCUN1D5	390.216	-1.06969	0.353608	-3.02507	0.00248576	0.0141634
GBP1	157.431	-1.06893	0.416206	-2.56826	0.0102209	0.0432962
EMC8	498.717	-1.0671	0.314966	-3.38799	0.000704061	0.00508956
MTIF2	287.125	-1.06667	0.348736	-3.05867	0.00222325	0.0129255
SMPD4	702.207	-1.06603	0.264679	-4.02763	5.63427e-05	0.00061692
RPF1	444.815	-1.06558	0.33952	-3.1385	0.00169817	0.0103431
VAV2	493.086	-1.06513	0.290744	-3.66347	0.000248821	0.00215356
VHL	622.535	-1.06502	0.300727	-3.54149	0.000397872	0.00313994
PSMB8	292.228	-1.06479	0.320401	-3.3233	0.000889603	0.00613986
HIST1H1D	1652.22	-1.06313	0.288308	-3.68748	0.000226483	0.00199495
PLXNB1	388.498	-1.06166	0.358747	-2.95934	0.00308295	0.0168989
MRPL21	305.679	-1.06087	0.33858	-3.13328	0.00172863	0.0104714
CDT1	379	-1.06072	0.326566	-3.24809	0.00116183	0.0075784
B4GALT5	576.175	-1.06045	0.308332	-3.4393	0.000583215	0.00434334
SLC20A2	686.642	-1.06044	0.297005	-3.57044	0.000356381	0.00288675
SNRPF	1606.72	-1.05996	0.26705	-3.96916	7.21253e-05	0.000760573
ANXA3	1717.36	-1.05774	0.266448	-3.96979	7.19367e-05	0.000759778
MAPKAP1	235.182	-1.05729	0.377186	-2.80309	0.00506152	0.0249532
SIVA1	251.593	-1.05716	0.329107	-3.21219	0.00131727	0.00840851
ASCC3	336.686	-1.05715	0.325973	-3.24307	0.00118249	0.00769079
H2AFY	1530.82	-1.05681	0.297575	-3.55142	0.000383163	0.00304802
EXOSC4	361.464	-1.05497	0.311403	-3.38779	0.000704581	0.00509058
PSMD11	1457.66	-1.05452	0.315891	-3.33824	0.000843096	0.00588239
TAP2	534.271	-1.05446	0.327227	-3.22242	0.00127111	0.00816038
EID1	699.89	-1.05427	0.29307	-3.59732	0.000321513	0.00264298
NCS1	674.276	-1.05312	0.273469	-3.85098	0.000117645	0.00114789
NUP43	355.335	-1.05178	0.335823	-3.13193	0.00173661	0.0104916
ORC2	172.914	-1.05113	0.419468	-2.50587	0.0122149	0.0497705
POLR3A	154.645	-1.05086	0.415023	-2.53206	0.0113394	0.0469668
SRCAP	827.689	-1.0494	0.284975	-3.68245	0.000231006	0.00202417
ACAA2	270.822	-1.04898	0.360447	-2.91022	0.00361169	0.0191105
KIAA0664	760.277	-1.04781	0.284514	-3.68281	0.000230679	0.00202394
HAUS5	329.107	-1.04705	0.412312	-2.53946	0.0111023	0.046156
HRSP12	635.194	-1.04478	0.303842	-3.43858	0.000584781	0.00434871
C2orf47	207.745	-1.0447	0.383079	-2.72711	0.00638917	0.0298532
SRSF8	507.619	-1.04336	0.307778	-3.38998	0.000698988	0.00505834
AIFM1	581.959	-1.04309	0.273197	-3.81808	0.000134492	0.00128044
EI24	795.519	-1.04281	0.296035	-3.5226	0.000427333	0.00333518
GTF3C2	882.916	-1.04089	0.264777	-3.93121	8.45209e-05	0.000865453
CRELD2	375.745	-1.04011	0.350275	-2.9694	0.00298382	0.0164293
CDC42EP4	332.579	-1.03874	0.346191	-3.00048	0.00269552	0.0151845
TFCP2	271.29	-1.03851	0.375853	-2.76307	0.00572604	0.0273448
KRR1	561.534	-1.03777	0.298953	-3.47137	0.000517817	0.00393834
RNPS1	1538.96	-1.03545	0.258965	-3.99844	6.37625e-05	0.000685307
MRPS2	790.774	-1.03483	0.268779	-3.85013	0.000118056	0.0011509
SRP72	725.899	-1.03325	0.2768	-3.73284	0.000189332	0.00171036
IAH1	274.878	-1.03227	0.3425	-3.01392	0.00257896	0.0146014
EIF3J	274.501	-1.03211	0.39244	-2.62998	0.00853907	0.0375831
IPO9	326.987	-1.03153	0.373546	-2.76144	0.00575464	0.0274424
IFI35	700.172	-1.03114	0.316186	-3.26117	0.00110952	0.00731544
EIF5A	5181.37	-1.02974	0.295749	-3.4818	0.000498055	0.00380529
THOC3	382.378	-1.0292	0.333465	-3.08637	0.0020262	0.0119496
CCDC111	241.338	-1.02836	0.399727	-2.57265	0.0100922	0.0429305
GORASP2	488.751	-1.02785	0.38795	-2.64945	0.00806233	0.0359064
DNM1L	1042.79	-1.02685	0.285136	-3.60127	0.000316669	0.00262077
MRPL40	293.559	-1.02683	0.382703	-2.68311	0.00729404	0.0331589
SPR	351.975	-1.02534	0.324749	-3.15733	0.00159221	0.00979551
SLCO3A1	259.5	-1.02501	0.349824	-2.93008	0.0033888	0.0182028
SMEK1	240.915	-1.0244	0.398343	-2.57164	0.0101217	0.0430117
FXN	168.772	-1.02387	0.374337	-2.73517	0.0062348	0.0293053
HIATL1	908.869	-1.02354	0.30086	-3.40203	0.000668861	0.00487713
MAZ	3257.2	-1.02353	0.278986	-3.66873	0.000243754	0.00211653
GTF3C4	960.124	-1.0228	0.291523	-3.50849	0.000450656	0.00349688
STK32C	350.462	-1.02141	0.308819	-3.30748	0.000941378	0.0064278
MCCC2	958.894	-1.02033	0.256763	-3.97383	7.07271e-05	0.000748181
SLC25A24	316.003	-1.01984	0.358532	-2.84449	0.00444832	0.0225281
ARHGAP1	789.883	-1.01975	0.259511	-3.92952	8.51167e-05	0.000869771
CISD3	621.409	-1.01844	0.326975	-3.11473	0.00184111	0.0110089
SEC13	989.754	-1.01796	0.27976	-3.6387	0.000274018	0.00233134
CHAF1A	275.357	-1.01718	0.324272	-3.13682	0.00170789	0.0103788
MTOR	223.438	-1.01534	0.355225	-2.8583	0.00425924	0.0218063
TCP1	2648.46	-1.01463	0.25717	-3.94537	7.96759e-05	0.00082656
ZNF618	327.129	-1.01427	0.318179	-3.18772	0.00143398	0.0090163
TRIM14	435.632	-1.01368	0.346097	-2.92889	0.00340179	0.0182589
EMP2	2127.57	-1.01326	0.257098	-3.94112	8.11023e-05	0.000837475
RBMX	1418.53	-1.01323	0.264154	-3.83578	0.000125169	0.00120969
CEP128	187.577	-1.01239	0.383234	-2.64169	0.0082494	0.0365961
MESDC2	774.803	-1.01051	0.273948	-3.68868	0.000225421	0.0019869
DNAJC9	269.417	-1.0098	0.359426	-2.80949	0.00496204	0.0245795
BAMBI	940.422	-1.0094	0.347779	-2.90242	0.00370288	0.0195084
RCC2	1311.69	-1.00845	0.330152	-3.05449	0.00225441	0.0130614
PSMA7	1865.57	-1.00465	0.234424	-4.28562	1.8223e-05	0.00023349
PRDM4	203.689	-1.00334	0.392907	-2.55363	0.0106605	0.0447839
FARSA	875.458	-1.00275	0.337376	-2.9722	0.00295673	0.016354
NOL10	656.171	-1.00179	0.270154	-3.70824	0.000208707	0.00186159
ARIH2	368.276	-1.00162	0.312377	-3.20643	0.00134391	0.00855006
SLC1A4	354.17	-1.00073	0.334717	-2.98978	0.00279175	0.0156282
MAPK13	483.889	-0.999982	0.320245	-3.12255	0.00179289	0.0107734
ADPRHL2	241.003	-0.99992	0.333027	-3.00252	0.00267755	0.0150896
HNRNPUL1	2655.02	-0.999899	0.267927	-3.73199	0.000189977	0.00171503
ADO	213.752	-0.99985	0.399187	-2.50471	0.012255	0.0498973
PSPH	164.485	-0.999269	0.398434	-2.50799	0.012142	0.0495422
EPRS	1531.07	-0.998894	0.264439	-3.77741	0.000158466	0.00146707
HSPA4L	216.563	-0.998383	0.397221	-2.51342	0.0119568	0.048995
TRAPPC12	501.393	-0.996997	0.320546	-3.11031	0.0018689	0.0111305
PRPF6	348.494	-0.996358	0.314597	-3.16709	0.0015397	0.00953367
PPM1G	828.691	-0.996044	0.260077	-3.82981	0.000128244	0.00123055
LARP1	1759.63	-0.995502	0.260943	-3.81502	0.000136172	0.00129368
NEMF	207.514	-0.994142	0.34136	-2.9123	0.00358782	0.0190142
SEC23IP	729.058	-0.994096	0.258626	-3.84376	0.000121166	0.00117609
HIST1H4E	1692.51	-0.993085	0.273901	-3.62571	0.000288174	0.00242688
MARS	2618.3	-0.993041	0.260918	-3.80596	0.000141257	0.0013335
PARK7	1442.26	-0.992842	0.289951	-3.42417	0.000616676	0.00454409
CD320	346.957	-0.992326	0.394796	-2.51352	0.0119534	0.048995
RARS2	195.321	-0.991182	0.386238	-2.56625	0.0102805	0.0435213
TERF2	838.834	-0.990075	0.306448	-3.23081	0.00123439	0.00797426
SEPHS1	1005.77	-0.990004	0.247629	-3.99794	6.38963e-05	0.000686195
PCDH1	1286.4	-0.988742	0.252295	-3.91899	8.89208e-05	0.000902247
TGFBI	4437.27	-0.987642	0.257535	-3.83498	0.000125574	0.00121187
CUL1	292.071	-0.987528	0.345076	-2.86177	0.00421278	0.021651
UBA2	671.044	-0.987039	0.281613	-3.50494	0.000456703	0.00353971
POLR2D	223.643	-0.987022	0.360852	-2.73525	0.00623326	0.0293053
XPO6	885.242	-0.985224	0.274979	-3.58291	0.000339794	0.00276951
UBE2G2	712.1	-0.985142	0.317301	-3.10476	0.00190435	0.0113165
PSMF1	1568.4	-0.983968	0.255493	-3.85125	0.000117517	0.00114789
AURKAIP1	1103.21	-0.983454	0.29674	-3.3142	0.000919068	0.0063124
VMA21	332.381	-0.982887	0.347942	-2.82486	0.0047302	0.0236492
ABCF1	471.857	-0.982758	0.283135	-3.47099	0.000518551	0.00394169
ST6GAL1	277.706	-0.982735	0.344003	-2.85676	0.00427985	0.021882
CARD11	496.06	-0.981926	0.281406	-3.48936	0.000484178	0.00371619
RPL22	740.913	-0.981639	0.268291	-3.65885	0.000253345	0.00218708
RAVER1	596.842	-0.981529	0.298345	-3.28991	0.0010022	0.00677417
MLF1IP	270.512	-0.97978	0.353471	-2.77189	0.00557325	0.0267675
AQR	427.716	-0.979638	0.351811	-2.78456	0.00536008	0.0260308
DNTTIP2	892.197	-0.978289	0.306504	-3.19177	0.00141406	0.0089119
NNT	347.031	-0.97818	0.311888	-3.13631	0.00171086	0.0103921
NIT2	238.472	-0.977813	0.360865	-2.70963	0.00673575	0.0311795
DPY19L1	402.287	-0.977674	0.318448	-3.07012	0.00213969	0.0125156
CPT2	208.355	-0.976222	0.351024	-2.78107	0.00541805	0.0261908
ANXA1	9540.11	-0.975765	0.253028	-3.85635	0.000115095	0.00112677
NFATC3	336.559	-0.974837	0.308213	-3.16287	0.00156222	0.00965529
LYPD3	1140.34	-0.971472	0.300416	-3.23376	0.00122173	0.00790387
C10orf137	199.826	-0.971366	0.359654	-2.70084	0.00691652	0.0317535
EFTUD2	435.461	-0.970942	0.361239	-2.68781	0.00719221	0.0327726
BRMS1	283.681	-0.970858	0.321853	-3.01647	0.00255739	0.0144976
GPS1	713.423	-0.968703	0.301002	-3.21827	0.00128968	0.00826777
H2AFZ	7571.65	-0.967931	0.274292	-3.52884	0.000417391	0.00327281
TOR1A	453.731	-0.967773	0.333736	-2.89982	0.00373383	0.0196329
RACGAP1	296.811	-0.967285	0.354198	-2.73092	0.00631581	0.0296135
SLC16A5	519.112	-0.966545	0.329287	-2.93527	0.00333258	0.0179593
EPS8L3	407.013	-0.966507	0.343695	-2.81211	0.00492184	0.0244074
RTF1	1702.73	-0.965566	0.245377	-3.93502	8.3189e-05	0.000855076
SYNCRIP	2343.58	-0.965332	0.2827	-3.41468	0.00063856	0.00468161
MTR	186.724	-0.964306	0.383753	-2.51283	0.0119766	0.0490614
IKBKB	208.54	-0.962925	0.374591	-2.5706	0.0101521	0.0431
CEP55	738.935	-0.96237	0.318456	-3.02198	0.00251123	0.0142903
ALDH9A1	597.723	-0.961888	0.346337	-2.77732	0.00548098	0.0264563
CENPB	458.25	-0.960106	0.305216	-3.14566	0.00165714	0.0101485
DPP3	560.272	-0.95956	0.325711	-2.94605	0.00321862	0.0174926
R3HDM1	674.042	-0.959526	0.285316	-3.36303	0.000770931	0.00546986
PCNXL3	1077.89	-0.959511	0.284892	-3.36798	0.000757211	0.00539246
ERCC3	440.679	-0.959151	0.310132	-3.09272	0.00198334	0.0117288
RAB34	538.545	-0.958495	0.297982	-3.21662	0.00129708	0.00830332
SSX2IP	213.179	-0.957182	0.371541	-2.57625	0.00998792	0.0425751
POLD2	1660.49	-0.955662	0.260458	-3.66915	0.000243355	0.00211443
EYA2	300.441	-0.954498	0.319352	-2.98886	0.0028002	0.0156642
PABPC4	5260.41	-0.953844	0.277405	-3.43845	0.000585054	0.00434871
IGSF9B	1427.31	-0.953433	0.347851	-2.74093	0.00612664	0.0289184
PRPF31	611.879	-0.953203	0.275391	-3.46128	0.000537622	0.00406365
PSMD12	391.281	-0.952427	0.36247	-2.6276	0.00859888	0.0377968
TCTN3	358.807	-0.946829	0.302196	-3.13316	0.00172937	0.0104714
POLR3C	254.805	-0.945891	0.368203	-2.56893	0.0102012	0.0432262
RNF26	974.013	-0.943514	0.28274	-3.33703	0.000846782	0.00589585
HSPA4	2819.47	-0.943271	0.24682	-3.82169	0.00013254	0.00126454
NT5C	407.186	-0.943017	0.327439	-2.87998	0.00397704	0.0206687
DDX11	386.762	-0.94249	0.320692	-2.93893	0.0032935	0.0177987
ZBTB38	1054.62	-0.941738	0.25558	-3.68471	0.000228966	0.00201154
PIK3R1	317.372	-0.941123	0.345613	-2.72305	0.00646817	0.0301737
MTMR1	340.416	-0.940719	0.330553	-2.8459	0.00442868	0.0224924
SYK	632.666	-0.940072	0.295264	-3.18383	0.0014534	0.00909577
ASAP2	1528.72	-0.939565	0.294519	-3.19017	0.0014219	0.00894871
WBP11	1554.71	-0.938895	0.254497	-3.68922	0.000224945	0.00198532
PREP	648.165	-0.937335	0.299798	-3.12655	0.00176868	0.0106422
C11orf24	274.823	-0.936918	0.343037	-2.73124	0.00630958	0.0295946
CDC23	202.918	-0.935945	0.346357	-2.70226	0.00688703	0.0316506
PRR11	345.846	-0.935878	0.342339	-2.73377	0.0062613	0.0294093
CTAGE5	400.374	-0.93547	0.364869	-2.56385	0.0103518	0.0437628
CEACAM6	3293.74	-0.932849	0.344627	-2.70684	0.00679277	0.0313355
BCRP3	424.887	-0.932722	0.288205	-3.23632	0.00121083	0.00784467
MUS81	432.488	-0.932311	0.352324	-2.64617	0.0081408	0.0362101
RBBP4	1267.27	-0.932097	0.276057	-3.37646	0.00073425	0.00526245
LOC728554	495.751	-0.931514	0.312591	-2.97998	0.00288267	0.0160435
TMEM106C	1624.26	-0.931334	0.299051	-3.1143	0.0018438	0.0110201
FAM83H	2048.01	-0.929881	0.362715	-2.56367	0.0103571	0.0437628
AP1M1	389.811	-0.929179	0.310491	-2.99261	0.00276602	0.0155152
PPP1R26	277.823	-0.928891	0.319155	-2.91047	0.00360887	0.0191031
PSME2	292.188	-0.928067	0.331391	-2.80052	0.00510205	0.0250971
NUDT9	223.274	-0.927666	0.35499	-2.61321	0.00896951	0.0390677
ELK3	918.766	-0.926824	0.290307	-3.19256	0.00141018	0.00889159
ALG2	415.495	-0.926334	0.328542	-2.81953	0.0048094	0.0239865
JTB	571.321	-0.926185	0.307687	-3.01016	0.00261113	0.0147524
TATDN2	428.877	-0.924206	0.297726	-3.10421	0.00190787	0.0113274
ZHX2	465.279	-0.923333	0.283316	-3.25903	0.00111795	0.00735656
MGST2	834.824	-0.923207	0.290491	-3.17809	0.00148249	0.00923477
NARS	562.871	-0.92238	0.313071	-2.94623	0.00321671	0.0174926
SMARCD2	1126.3	-0.922351	0.262078	-3.51938	0.000432559	0.00336814
MRPL2	324.515	-0.922118	0.338631	-2.72307	0.00646778	0.0301737
DDX39B	1839.51	-0.921635	0.253883	-3.63015	0.000283253	0.00239293
PSMB2	6022.44	-0.921057	0.274365	-3.35705	0.000787799	0.00557021
MRPS16	778.906	-0.918072	0.286707	-3.20213	0.00136417	0.00865437
EPS8L1	1821.85	-0.917071	0.323537	-2.83452	0.00458947	0.023091
ATP2A2	1874.88	-0.916694	0.323416	-2.83441	0.00459102	0.023091
PPAT	401.536	-0.915569	0.339583	-2.69616	0.00701448	0.0321373
C2orf29	324.351	-0.914806	0.338463	-2.70282	0.00687534	0.0316077
NUP214	558.697	-0.914479	0.288847	-3.16597	0.00154569	0.00956632
MSH6	409.53	-0.914345	0.333282	-2.74346	0.00607964	0.0287269
STAT1	4484.84	-0.914278	0.318301	-2.87237	0.00407405	0.0210589
ARNTL2	442.852	-0.914085	0.326394	-2.80055	0.0051015	0.0250971
TMEM18	466.489	-0.913286	0.294708	-3.09895	0.00194206	0.0115169
ANAPC13	241.098	-0.912582	0.335371	-2.72111	0.00650635	0.0302952
PSMD1	818.411	-0.912426	0.331361	-2.75357	0.00589489	0.027982
PSMB6	623.09	-0.912291	0.331262	-2.75399	0.00588741	0.0279563
MAP7	1621.91	-0.911422	0.23335	-3.90581	9.39097e-05	0.000946429
NUP153	307.155	-0.910764	0.330883	-2.75252	0.00591383	0.0280571
HYOU1	1112.08	-0.91039	0.266571	-3.41519	0.000637377	0.00467549
EID2	261.509	-0.910372	0.357996	-2.54297	0.0109916	0.0458946
MTPAP	234.714	-0.908545	0.359065	-2.53031	0.0113963	0.0471267
METTL3	276.982	-0.905952	0.326553	-2.77429	0.00553226	0.0266374
SERBP1	2494.79	-0.905732	0.267094	-3.39107	0.00069621	0.00504213
PTCD3	616.499	-0.905258	0.281567	-3.21507	0.00130414	0.00833539
POLR2G	482.987	-0.905116	0.28848	-3.13753	0.00170376	0.0103631
COX10	218.128	-0.904336	0.354034	-2.55438	0.0106378	0.0447234
LGR6	818.81	-0.904279	0.274359	-3.29597	0.000980818	0.00664639
TST	760.955	-0.904272	0.256844	-3.52071	0.000430398	0.00335521
CTTN	1538.59	-0.903173	0.341569	-2.64419	0.00818873	0.0363992
CCT3	2300.96	-0.902832	0.263379	-3.42788	0.000608323	0.00448688
YWHAH	494.35	-0.901284	0.28925	-3.11593	0.00183363	0.0109789
DNAJB11	1519.48	-0.900822	0.258693	-3.48221	0.000497293	0.00380379
NSMCE1	293.585	-0.89984	0.32006	-2.81147	0.00493153	0.0244464
HIST1H4D	1225.45	-0.899826	0.340756	-2.64068	0.0082741	0.0366936
MLEC	763.584	-0.89976	0.289111	-3.11216	0.00185725	0.0110709
AIMP1	307.758	-0.899659	0.345462	-2.60422	0.00920834	0.0398237
VPS25	613.078	-0.899619	0.328504	-2.73853	0.00617143	0.0291094
SMG8	257.681	-0.898855	0.328003	-2.74038	0.00613673	0.0289559
ANKRD36BP1	420.44	-0.898853	0.335423	-2.67976	0.00736746	0.0334124
NLN	517.843	-0.896355	0.34384	-2.60689	0.00913674	0.0396034
ATP11A	457.274	-0.895635	0.284269	-3.15066	0.00162904	0.0100049
PTBP1	3847.43	-0.894762	0.230852	-3.87592	0.000106223	0.00104849
CUEDC1	532.476	-0.894239	0.308779	-2.89605	0.00377893	0.0198468
IFI30	656.61	-0.893434	0.323759	-2.75956	0.00578791	0.0275618
XBP1	1069.43	-0.892817	0.285364	-3.12869	0.00175585	0.0105792
SMARCA4	1819.8	-0.891832	0.247042	-3.61004	0.000306151	0.00253846
RNF4	742.825	-0.891568	0.279464	-3.19028	0.00142136	0.00894871
FTSJ3	281.643	-0.891361	0.355714	-2.50584	0.0122163	0.0497705
PTDSS1	739.51	-0.890898	0.334195	-2.6658	0.00768055	0.0345753
PRELID1	1268.76	-0.889756	0.293919	-3.02722	0.00246818	0.0140751
NAB1	776.824	-0.88798	0.278622	-3.18705	0.00143734	0.00903204
TUFM	572.438	-0.887526	0.333981	-2.65742	0.00787419	0.0352696
MAPKAPK3	398.153	-0.886338	0.324048	-2.73521	0.00623405	0.0293053
MAEA	509.482	-0.885284	0.294632	-3.00471	0.00265831	0.0149875
MTMR6	257.231	-0.884561	0.346343	-2.55401	0.0106492	0.0447571
FLNA	5822.84	-0.88386	0.277723	-3.18252	0.00146	0.00912431
TTC4	486.67	-0.882622	0.306672	-2.87807	0.00400119	0.0207476
LMNB2	692.713	-0.881875	0.268267	-3.28731	0.00101151	0.00681368
RAP1GAP2	322.122	-0.881796	0.333354	-2.64522	0.0081637	0.0362999
VDAC3	982.324	-0.879798	0.264606	-3.32493	0.000884403	0.00611025
DIEXF	370.486	-0.879423	0.314497	-2.79629	0.00516936	0.0253631
INPP1	334.206	-0.878856	0.332613	-2.64228	0.00823502	0.0365565
DROSHA	574.98	-0.875953	0.281299	-3.11396	0.00184597	0.0110233
ADI1	562.664	-0.875654	0.306522	-2.85674	0.00428015	0.021882
EIF5B	1282.36	-0.875027	0.308644	-2.83507	0.00458155	0.0230606
HCFC1	1627.68	-0.873863	0.242803	-3.59906	0.000319364	0.002635
YIF1B	715.516	-0.873155	0.308646	-2.82898	0.00466966	0.0234076
APRT	1518.49	-0.873014	0.308101	-2.83353	0.00460364	0.0231458
S100A16	6903.76	-0.872736	0.259526	-3.3628	0.00077155	0.00547136
PIK3C2B	718.29	-0.872481	0.3179	-2.74452	0.00605999	0.0286622
SRSF5	3081.88	-0.872189	0.254119	-3.43221	0.000598685	0.00443529
DHX15	1128.9	-0.872087	0.258908	-3.36833	0.000756256	0.00538852
API5	571.852	-0.87143	0.304338	-2.86336	0.00419169	0.0215673
TH1L	649.429	-0.871285	0.280494	-3.10626	0.00189473	0.0112643
ZFHX3	893.644	-0.869649	0.300178	-2.89711	0.00376622	0.0197955
FUCA2	803.034	-0.86945	0.292468	-2.9728	0.00295098	0.0163424
DDX3X	2436.98	-0.86893	0.267011	-3.25429	0.00113675	0.00744742
FAM120A	1771.55	-0.867097	0.317402	-2.73185	0.00629793	0.0295503
LANCL1	347.316	-0.866327	0.334963	-2.58634	0.00970016	0.0416155
SET	4232.72	-0.865525	0.256154	-3.37893	0.000727685	0.00522413
PCSK7	1106.05	-0.86426	0.310321	-2.78505	0.00535196	0.0260118
ZNF768	534.015	-0.861844	0.291743	-2.95412	0.00313557	0.0171454
OSBP2	261.216	-0.860193	0.331848	-2.59213	0.00953842	0.0410265
CKS1B	1654.42	-0.860071	0.274477	-3.13349	0.00172741	0.0104714
MRPS30	1061.15	-0.859757	0.271242	-3.1697	0.00152596	0.00947042
PPAP2C	582.035	-0.858286	0.316797	-2.70926	0.00674331	0.0312038
GADD45GIP1	804.896	-0.857111	0.321195	-2.66851	0.00761888	0.0343208
SNTB1	1111.16	-0.849427	0.324989	-2.61371	0.00895644	0.0390361
ZNF544	309.611	-0.848197	0.327779	-2.58771	0.00966154	0.0414896
SF3B5	808.315	-0.847898	0.280078	-3.02737	0.00246694	0.014074
DDX23	520.695	-0.846841	0.306028	-2.7672	0.00565402	0.0270394
ENOPH1	827.788	-0.84677	0.271264	-3.12157	0.00179888	0.0107997
TGFB2	399.162	-0.845751	0.325628	-2.5973	0.00939609	0.0405442
BCAT2	621.762	-0.845391	0.304629	-2.77514	0.00551773	0.0265865
DUSP7	376.296	-0.844937	0.329339	-2.56555	0.0103011	0.0435809
ERAL1	453.911	-0.843143	0.32669	-2.58087	0.00985529	0.0421329
POLR2C	307.981	-0.843027	0.332254	-2.5373	0.0111712	0.0463849
PSMC1	456.402	-0.842435	0.332979	-2.52999	0.0114065	0.047143
PSMD2	1735.61	-0.842259	0.320521	-2.62778	0.00859434	0.0377892
EXOSC8	504.983	-0.841587	0.319558	-2.6336	0.0084485	0.0372333
LRPPRC	884.985	-0.840903	0.310478	-2.70841	0.00676058	0.0312514
GLO1	1569.88	-0.839658	0.321033	-2.61548	0.00891011	0.0388834
TXLNA	854.335	-0.838489	0.255658	-3.27973	0.00103906	0.00694176
NDUFV1	905.893	-0.837445	0.261108	-3.20728	0.00133998	0.0085352
CBFB	824.797	-0.837357	0.314377	-2.66354	0.00773223	0.0347614
NANS	854.373	-0.834623	0.252462	-3.30593	0.000946603	0.00645691
DNAJA3	493.793	-0.834549	0.272185	-3.06611	0.00216864	0.0126573
FAM208B	357.001	-0.833411	0.325313	-2.56187	0.010411	0.0439592
FAM84B	600.339	-0.832871	0.290722	-2.86484	0.00417223	0.0214755
SHMT2	965.662	-0.830796	0.286863	-2.89614	0.00377779	0.0198468
GLRX5	666.57	-0.829377	0.305733	-2.71275	0.00667275	0.0309306
TALDO1	1064.34	-0.828652	0.250886	-3.30291	0.000956881	0.00650718
SERPINB6	494.209	-0.826252	0.27264	-3.03056	0.00244098	0.0139378
AK2	2492.86	-0.826096	0.251549	-3.28404	0.00102331	0.00686501
VBP1	686.176	-0.825863	0.305149	-2.70642	0.00680123	0.0313529
NFATC2IP	323.703	-0.824034	0.325676	-2.53022	0.011399	0.0471267
NUP50	1049.85	-0.823966	0.274702	-2.99949	0.00270433	0.0152277
DDAH1	561.443	-0.822985	0.313531	-2.6249	0.00866757	0.038024
ZNF532	479.998	-0.820231	0.317321	-2.58487	0.00974169	0.0417403
SSBP1	756.718	-0.819945	0.289487	-2.83241	0.00461986	0.0232013
ITGA3	4385.46	-0.81931	0.262919	-3.11621	0.00183195	0.0109737
MAPRE1	1149.21	-0.818412	0.305297	-2.6807	0.00734675	0.0333298
ZMYM4	680.228	-0.816868	0.296083	-2.75891	0.00579939	0.0276067
FLOT1	594.676	-0.816098	0.311029	-2.62387	0.00869371	0.0381138
ZDHHC12	646.987	-0.813798	0.290039	-2.80582	0.00501882	0.0247785
SNRPA1	1210.28	-0.813053	0.317388	-2.5617	0.0104162	0.0439592
AATF	1037.8	-0.809753	0.259973	-3.11475	0.00184098	0.0110089
COA1	398.038	-0.807653	0.301168	-2.68174	0.00732406	0.0332462
ANAPC7	501.98	-0.807476	0.282925	-2.85403	0.00431686	0.0220256
MAGEF1	655.25	-0.80696	0.288101	-2.80096	0.00509508	0.0250971
FUBP3	837.879	-0.806075	0.295328	-2.72942	0.00634451	0.0297066
EIF3K	1790.89	-0.805158	0.25044	-3.21497	0.00130458	0.00833539
CSRP1	829.368	-0.805035	0.288083	-2.79446	0.00519867	0.025475
CALM1	621.645	-0.804773	0.29625	-2.71654	0.0065969	0.0306319
TSC2	826.762	-0.804216	0.277837	-2.89456	0.00379685	0.019902
BCR	638.189	-0.798618	0.298619	-2.67437	0.00748704	0.0338063
EGFR	3561.57	-0.798326	0.290717	-2.74606	0.00603154	0.0285398
GCN1L1	1047.54	-0.793553	0.251075	-3.16062	0.00157434	0.00971226
SCAP	710.647	-0.792634	0.305783	-2.59214	0.00953796	0.0410265
TTC37	534.924	-0.790261	0.313753	-2.51874	0.0117777	0.0483942
VPS37B	1281.06	-0.7865	0.282415	-2.78491	0.00535419	0.0260132
YAP1	2003.58	-0.785937	0.249986	-3.14393	0.00166698	0.0101948
ZC3H13	1205.49	-0.785628	0.295321	-2.66025	0.00780829	0.0350212
OGDH	1172.17	-0.785254	0.280731	-2.79717	0.0051552	0.0253122
ARID1B	933.313	-0.785099	0.306037	-2.56537	0.0103065	0.04359
SPTBN1	2595.53	-0.782596	0.240759	-3.25054	0.00115188	0.00752752
CERS2	816.443	-0.779827	0.277163	-2.81361	0.00489893	0.0243297
TRIM28	4578.82	-0.778859	0.242888	-3.20666	0.00134287	0.00854753
PHB2	1401.8	-0.778641	0.28735	-2.70973	0.00673377	0.0311795
TPM4	4263.94	-0.776982	0.242245	-3.20742	0.0013393	0.0085352
SCAF4	905.341	-0.775404	0.254654	-3.04493	0.00232732	0.0133799
IMPDH2	1063.96	-0.774843	0.268237	-2.88865	0.00386895	0.0202089
MATR3	1945.63	-0.773071	0.264378	-2.92411	0.00345443	0.0185039
EBPL	822.073	-0.772454	0.287696	-2.68496	0.00725379	0.0330196
COPS6	1815.86	-0.772393	0.275898	-2.79956	0.0051172	0.025144
GSTP1	6876.11	-0.772379	0.274131	-2.81755	0.00483912	0.0240949
FSCN1	1492.96	-0.771382	0.305895	-2.52172	0.0116782	0.0480587
VCP	5439.88	-0.771265	0.293241	-2.63014	0.00853505	0.0375777
DDX60L	873.003	-0.770238	0.256234	-3.006	0.00264713	0.014937
MTCH2	603.14	-0.770105	0.295862	-2.60292	0.00924341	0.0399368
SEC61A1	2551.08	-0.768961	0.272533	-2.82153	0.00477951	0.023878
COASY	1250.41	-0.768847	0.277211	-2.77351	0.00554557	0.0266649
CARM1	912.089	-0.767391	0.26181	-2.9311	0.00337764	0.0181656
POGK	553.489	-0.766723	0.267915	-2.86182	0.00421221	0.021651
SSH1	490.374	-0.764339	0.290929	-2.62723	0.0086082	0.0378254
PLCD3	1446.09	-0.76288	0.276311	-2.76095	0.00576336	0.0274644
EIF2B5	400.184	-0.761447	0.298669	-2.54946	0.0107888	0.0452027
XRCC1	662.297	-0.760339	0.280798	-2.70778	0.00677356	0.0313
ZNF638	641.152	-0.757554	0.266739	-2.84006	0.00451053	0.0227543
PHAX	571.333	-0.756842	0.270242	-2.80061	0.0051006	0.0250971
CD97	2101.23	-0.75639	0.237507	-3.1847	0.00144904	0.00908122
MRPS27	885.739	-0.755971	0.288738	-2.61819	0.00883983	0.0386534
EVPL	1105.42	-0.755577	0.283795	-2.6624	0.00775855	0.0348563
DAB2IP	2484.29	-0.753034	0.237762	-3.16718	0.00153926	0.00953367
GRHPR	749.08	-0.752543	0.289365	-2.60067	0.00930419	0.0401823
ITGA6	2574.76	-0.752316	0.259136	-2.90317	0.00369403	0.0194695
PRRC2B	3124.03	-0.752284	0.22664	-3.31929	0.000902473	0.00621271
CDC42EP1	2362.64	-0.749651	0.251774	-2.97748	0.00290632	0.0161226
NDUFB9	1493.61	-0.748494	0.288258	-2.59661	0.00941478	0.0406118
ZNFX1	533.959	-0.748444	0.290964	-2.57229	0.0101029	0.0429562
RAB35	1291.94	-0.746495	0.253425	-2.94563	0.003223	0.0175093
PPP5C	848.113	-0.745879	0.286137	-2.60672	0.0091414	0.0396108
NUS1	935.973	-0.744977	0.279046	-2.66973	0.00759121	0.0342306
PSMC4	953.392	-0.744288	0.294112	-2.53063	0.0113857	0.0471128
MRPS18B	619.667	-0.742951	0.284069	-2.61538	0.00891272	0.0388834
DDB1	3646.08	-0.74221	0.233562	-3.17779	0.00148403	0.00924008
ZMYND11	741.681	-0.738874	0.268868	-2.7481	0.00599422	0.0283832
SMARCE1	2149.59	-0.736161	0.277481	-2.65301	0.00797774	0.0356384
SNRNP200	2494.58	-0.73575	0.245622	-2.99545	0.00274039	0.0154114
GSK3A	1504.83	-0.732321	0.260917	-2.80673	0.00500479	0.0247456
C9orf78	1107.5	-0.723521	0.250672	-2.88633	0.00389767	0.0203352
PRRC2A	1057.97	-0.720135	0.279303	-2.57833	0.0099279	0.0423894
PTPRU	685.143	-0.715034	0.275771	-2.59285	0.0095183	0.0409662
TMX2	1381.97	-0.714857	0.256433	-2.7877	0.00530839	0.0258281
WBSCR22	1263.27	-0.708392	0.242816	-2.91741	0.00352956	0.0187721
RBM8A	1692.36	-0.703448	0.273642	-2.57069	0.0101496	0.0431
XPOT	1188.98	-0.701868	0.263337	-2.66529	0.00769227	0.0346104
NUCKS1	2778.09	-0.699823	0.263403	-2.65685	0.00788744	0.0353054
EIF4G2	2112.57	-0.699526	0.277271	-2.52289	0.0116395	0.0479289
KHSRP	742.376	-0.693131	0.274425	-2.52576	0.0115449	0.0476126
ACTN4	10141.4	-0.692433	0.214778	-3.22394	0.00126439	0.00812891
ATP5G3	1986.68	-0.688075	0.273939	-2.51178	0.0120123	0.0491477
HSPH1	1406.77	-0.685705	0.24583	-2.78934	0.0052815	0.0257591
RPE	1163.44	-0.682153	0.246987	-2.7619	0.00574666	0.0274253
EHF	1126.11	-0.682022	0.242967	-2.80706	0.00499962	0.0247292
NT5C3L	1142.77	-0.681564	0.271453	-2.5108	0.0120458	0.0492545
ADAM15	2687.31	-0.681044	0.267569	-2.5453	0.0109184	0.0456315
SOD1	4359.83	-0.67989	0.269111	-2.52643	0.0115229	0.0475648
NUDT21	1883.1	-0.679595	0.249658	-2.7221	0.00648686	0.0302255
RNF43	1349.17	-0.678438	0.251735	-2.69505	0.00703774	0.0321955
MTA2	1203.72	-0.670526	0.256885	-2.61022	0.00904848	0.0393478
DDX60	710.383	-0.667603	0.265885	-2.51087	0.0120434	0.0492545
MDH2	2701.65	-0.663524	0.263934	-2.51398	0.0119379	0.0489624
VPS72	926.179	-0.661664	0.258293	-2.56168	0.0104167	0.0439592
TOP1MT	986.527	-0.661063	0.257643	-2.56581	0.0102937	0.0435631
PPP2R1A	1116.05	-0.634712	0.248037	-2.55894	0.0104992	0.0442516
U2AF2	1961.28	-0.611097	0.228185	-2.67807	0.00740473	0.0335022
GOLM1	2737.94	-0.604465	0.240979	-2.50838	0.0121287	0.0495304
PPP1CB	3873.33	0.61802	0.236159	2.61696	0.00887169	0.0387548
RPL28	18184	0.624076	0.247819	2.51828	0.011793	0.0484421
TSPAN1	4441.35	0.625242	0.243296	2.56988	0.0101733	0.0431502
UBXN1	1462.16	0.625915	0.247194	2.53209	0.0113386	0.0469668
DDX17	3408.75	0.63206	0.246151	2.56777	0.0102355	0.0433442
MUC20	4273.75	0.647339	0.231489	2.79642	0.00516724	0.025362
DNAJB6	1692.65	0.654143	0.250903	2.60716	0.00912976	0.0395896
IDS	4029.09	0.655976	0.250374	2.61999	0.00879329	0.0384749
RAB13	1036.07	0.668703	0.263748	2.53538	0.0112324	0.0465783
EEF1A1	173779	0.668757	0.241659	2.76735	0.00565136	0.0270394
XYLT2	1267.9	0.668898	0.253205	2.64172	0.00824851	0.0365961
CSNK2A2	1620.67	0.673071	0.25579	2.63134	0.00850484	0.0374693
C10orf116	4598.77	0.674137	0.261233	2.5806	0.00986302	0.0421526
RPS28	14873.8	0.675215	0.249744	2.70363	0.00685873	0.0315579
APP	3065.9	0.678221	0.223101	3.03997	0.00236598	0.0135789
PDXK	1576.19	0.679069	0.263709	2.57507	0.0100219	0.0426955
PNRC2	961.635	0.679517	0.262866	2.58504	0.00973691	0.0417332
GNB2	2434.83	0.682843	0.23741	2.87622	0.00402469	0.0208278
OAZ1	3703.16	0.688939	0.246493	2.79496	0.00519058	0.0254486
FBXO11	1463.76	0.694619	0.2475	2.80654	0.00500773	0.024751
IGSF3	552.042	0.69647	0.272577	2.55513	0.0106147	0.0446401
RXRA	1133.93	0.701143	0.256275	2.7359	0.00622108	0.0292716
TMBIM6	20584.8	0.7027	0.255341	2.752	0.00592317	0.0280765
CHMP1B	2216.59	0.704893	0.248042	2.84183	0.00448555	0.0226539
HIF1AN	1242.82	0.705246	0.273135	2.58204	0.00982175	0.0420431
ALKBH5	2605.11	0.7053	0.254252	2.77402	0.0055368	0.0266497
APLP2	4571.31	0.71187	0.245866	2.89535	0.0037873	0.0198757
IL1RN	1148.28	0.712988	0.25393	2.80782	0.00498787	0.0246801
GABARAP	3518.4	0.715022	0.251375	2.84444	0.0044489	0.0225281
RPS9	7685.67	0.715801	0.233796	3.06165	0.00220123	0.012803
AFF4	1454.79	0.71623	0.258995	2.76542	0.00568499	0.0271681
ZYX	963.112	0.716459	0.268296	2.6704	0.00757598	0.0341734
CCNI	4875.57	0.725368	0.244131	2.97123	0.00296609	0.0163728
TFE3	806.246	0.72596	0.279459	2.59774	0.00938406	0.0405053
P4HB	8616.18	0.727415	0.231503	3.14215	0.00167714	0.0102429
TMEM63B	1335.72	0.727845	0.253917	2.86647	0.00415077	0.0213814
ZRANB1	894.935	0.728711	0.284756	2.55907	0.0104952	0.0442487
LRP10	649.398	0.728998	0.270632	2.69369	0.00706664	0.0322662
ITFG1	685.515	0.729933	0.281245	2.59536	0.00944916	0.0407078
GRN	1940.24	0.731282	0.276956	2.64042	0.00828031	0.036709
CLSTN1	2982	0.731705	0.259837	2.81601	0.00486242	0.0241752
PRR12	625.114	0.736952	0.275347	2.67645	0.00744077	0.0336313
RSPH3	550.469	0.739742	0.287591	2.5722	0.0101055	0.0429562
EPT1	1668.02	0.741396	0.276718	2.67925	0.00737873	0.0334211
ACBD5	483.991	0.746903	0.28177	2.65076	0.00803115	0.0358292
ZFAND5	1870.62	0.748108	0.268995	2.78113	0.00541706	0.0261908
SERINC1	1236.71	0.748243	0.25993	2.87863	0.00399404	0.0207332
RAC2	552.714	0.750036	0.296327	2.5311	0.0113704	0.0470808
TMEM184B	925.664	0.750093	0.249312	3.00866	0.00262406	0.0148192
KLHDC3	824.358	0.750858	0.291807	2.57313	0.0100782	0.0428947
BFAR	695.764	0.751955	0.290572	2.58784	0.00965797	0.0414876
RPL39	10746.7	0.752138	0.285006	2.63902	0.00831454	0.0368
FBRS	1406.43	0.752722	0.288717	2.60712	0.00913061	0.0395896
ASNS	1180.32	0.75423	0.277244	2.72046	0.00651914	0.0303338
WBP1L	518.035	0.755614	0.276942	2.72842	0.0063639	0.0297662
TPD52	1221.41	0.758436	0.271999	2.78838	0.00529722	0.0258018
TBC1D22A	324.1	0.761124	0.303895	2.50456	0.0122602	0.0499034
CXXC5	948.971	0.761252	0.266616	2.85523	0.00430054	0.0219508
ZDHHC9	624.452	0.76215	0.275002	2.77144	0.00558089	0.0267947
RMRP	167196	0.762804	0.265167	2.87669	0.00401866	0.0208047
SEC14L1	1172.14	0.764809	0.251806	3.0373	0.0023871	0.0136708
BLVRB	1756.87	0.768732	0.254665	3.0186	0.00253949	0.0144205
ERBB3	1838.47	0.768772	0.302928	2.5378	0.0111552	0.0463326
ME1	851.652	0.769111	0.299319	2.56953	0.0101835	0.0431706
STK24	4439.85	0.770024	0.251978	3.05592	0.00224368	0.0130161
CAMLG	541.194	0.770448	0.29736	2.59096	0.00957089	0.0411398
ZBED6	2062.65	0.772337	0.290957	2.65447	0.00794326	0.0355191
GET4	2059.75	0.77399	0.273641	2.82849	0.00467678	0.023428
SUN2	1289.59	0.778552	0.261317	2.97935	0.00288864	0.0160701
RETSAT	728.193	0.77975	0.281527	2.76972	0.00561047	0.0268882
TPCN1	832.075	0.779868	0.291101	2.67903	0.0073835	0.0334287
NPEPPS	1756.35	0.780983	0.254957	3.06319	0.00218988	0.0127535
CSTB	3695.91	0.781018	0.264416	2.95375	0.00313935	0.0171591
H1FX	1921.48	0.782392	0.303408	2.57868	0.0099179	0.0423601
SUGP2	524.11	0.782548	0.308111	2.53982	0.0110909	0.046137
CCDC134	1226.21	0.78379	0.256979	3.05002	0.00228826	0.0132005
TSC22D1	3736.41	0.784705	0.287383	2.73052	0.00632345	0.0296286
C2orf49	596.814	0.785711	0.276253	2.84417	0.00445271	0.0225389
RFX7	604.121	0.785735	0.28237	2.78264	0.00539182	0.0261372
S100P	9145.36	0.789773	0.311727	2.53354	0.0112917	0.0467984
DCUN1D1	1150.24	0.790616	0.288931	2.73635	0.00621253	0.0292518
CIR1	945.291	0.795473	0.269805	2.94833	0.00319498	0.0174064
AFTPH	753.063	0.796707	0.315888	2.52212	0.011665	0.0480194
RPL23	70249	0.799938	0.271748	2.94367	0.00324342	0.0175918
C19orf6	1649.14	0.800166	0.298237	2.68299	0.00729673	0.0331589
KIAA2013	665.694	0.804326	0.278053	2.89271	0.00381938	0.0200044
SREBF2	4412.53	0.807865	0.228187	3.54036	0.000399585	0.0031516
ANKHD1	881.138	0.808588	0.260304	3.10633	0.00189427	0.0112643
LOC100132832	1040.54	0.809738	0.301241	2.68801	0.00718801	0.0327646
TNNT1	1885.89	0.812434	0.248426	3.27033	0.00107422	0.00711415
LAMP2	3291.99	0.812814	0.286546	2.83659	0.00455985	0.02296
GSN	2500.86	0.814486	0.265141	3.0719	0.00212703	0.0124524
RHPN2	1203.62	0.814824	0.28093	2.90045	0.00372627	0.0196025
RNF19B	1054.42	0.8164	0.320711	2.5456	0.0109092	0.0456071
DNASE2	1335.85	0.818925	0.274209	2.9865	0.00282194	0.0157775
GALNT5	507.359	0.821863	0.326513	2.51709	0.0118328	0.0485908
FAM213A	2600.71	0.82341	0.266776	3.08652	0.00202517	0.0119496
S100A14	6028.61	0.825233	0.247244	3.33773	0.000844669	0.00588419
MED15	1639.02	0.825515	0.284159	2.90512	0.00367116	0.0193794
SEL1L3	700.693	0.8269	0.298107	2.77383	0.00554001	0.0266556
MFSD9	386.261	0.827071	0.325323	2.5423	0.0110124	0.045953
SERINC3	1792.75	0.828065	0.239977	3.4506	0.000559348	0.00420184
DCXR	851.388	0.830511	0.258087	3.21796	0.00129108	0.00826881
SSBP3	739.212	0.830782	0.305438	2.71997	0.00652882	0.0303618
KHNYN	692.951	0.831079	0.316727	2.62396	0.00869149	0.0381138
RNF213	698.483	0.831325	0.259994	3.19747	0.00138637	0.0087662
PLOD1	692.638	0.833528	0.304404	2.73823	0.00617716	0.0291262
TMCO3	466.464	0.836755	0.321755	2.60059	0.00930623	0.0401823
PKD1	1207.81	0.837447	0.300196	2.78967	0.00527619	0.0257555
LMTK2	944.52	0.839115	0.320798	2.61571	0.00890415	0.0388834
RBL2	426.156	0.839152	0.313525	2.67651	0.00743927	0.0336313
CBX4	1429.28	0.83981	0.276394	3.03846	0.00237794	0.0136357
IGBP1	849.496	0.839965	0.26609	3.15669	0.00159569	0.00981241
GPATCH2L	256.434	0.840844	0.327141	2.57028	0.0101616	0.0431266
PGAM1	7117.62	0.841618	0.249942	3.36725	0.000759209	0.00540383
MBOAT2	415.648	0.841888	0.319612	2.63409	0.00843628	0.0372161
DAPK3	422.804	0.841945	0.320103	2.63023	0.00853274	0.0375777
LOXL4	1444.56	0.84302	0.329732	2.55668	0.0105676	0.0444979
HID1	840.776	0.843311	0.303878	2.77516	0.00551738	0.0265865
CLDN7	3564.92	0.844899	0.232439	3.63493	0.000278058	0.00235796
TMEM59	2421.3	0.846742	0.238244	3.55409	0.000379288	0.00302529
AK4	967.523	0.848924	0.302664	2.80484	0.00503417	0.0248451
TMEM123	3234.91	0.851123	0.251527	3.38382	0.000714841	0.00515228
E4F1	407.608	0.851884	0.299739	2.84208	0.00448197	0.0226468
RSBN1L	392.25	0.858555	0.301744	2.84531	0.00443683	0.0224924
GRIN2D	706.768	0.86065	0.285769	3.01169	0.00259795	0.0146965
MANBA	342.522	0.860812	0.330073	2.60795	0.00910866	0.0395612
ZNF609	776.009	0.863553	0.30977	2.78772	0.005308	0.0258281
STX4	1069.82	0.864776	0.292625	2.95524	0.00312431	0.0170977
GPR137B	578.767	0.864904	0.309999	2.79002	0.00527046	0.025739
TSC22D4	1931.08	0.865101	0.249907	3.46169	0.000536803	0.00406203
AACS	545.581	0.865762	0.292342	2.96146	0.0030618	0.0167967
MAPK3	1130.85	0.867888	0.272765	3.18182	0.00146352	0.00913783
TULP3	1263.1	0.867957	0.302791	2.86652	0.00415007	0.0213814
SNX13	452.18	0.868086	0.295087	2.9418	0.00326313	0.0176844
HK1	1011.43	0.868988	0.250694	3.46633	0.000527622	0.00400158
SLC35E1	1278.89	0.869255	0.257259	3.37891	0.000727735	0.00522413
DCAF11	848.04	0.87161	0.30903	2.82047	0.00479534	0.0239392
SNHG8	642.009	0.871693	0.286429	3.04331	0.0023399	0.0134407
KDM2B	323.594	0.877035	0.303922	2.88573	0.00390508	0.0203595
EFNA3	1102.91	0.877421	0.304438	2.8821	0.00395031	0.0205379
RAP2B	865.397	0.879368	0.300947	2.922	0.0034779	0.0185857
PI4KAP1	690.568	0.879433	0.304365	2.8894	0.0038598	0.0201768
FAM83G	343.743	0.879869	0.311118	2.82808	0.00468278	0.0234471
BCKDHA	352.581	0.879965	0.308809	2.84955	0.00437815	0.0222875
NINJ1	396.794	0.880187	0.291486	3.01966	0.00253059	0.0143821
TPT1	37689.9	0.880393	0.268896	3.2741	0.00105997	0.00704409
MBNL2	3463.7	0.881032	0.271632	3.24347	0.00118082	0.00768362
NPC2	3180.57	0.881455	0.253918	3.47141	0.000517725	0.00393834
YEATS2	1182.34	0.882697	0.347429	2.54066	0.0110644	0.0460984
HIBADH	403.304	0.883836	0.315746	2.7992	0.00512295	0.025163
MFGE8	1758.57	0.887881	0.249242	3.56232	0.000367591	0.00295485
LCA5	438.91	0.889675	0.3553	2.50401	0.0122793	0.049966
ARL5B	967.067	0.889938	0.297282	2.99358	0.00275727	0.0154739
ZKSCAN1	5422.43	0.890748	0.305613	2.91462	0.00356117	0.0189028
IRF6	1124.14	0.891899	0.278379	3.2039	0.00135581	0.00861759
MEF2D	801.89	0.891996	0.329915	2.70372	0.00685685	0.0315579
POLD4	851.198	0.893349	0.301294	2.96504	0.00302644	0.01663
GTPBP2	1494.06	0.895488	0.314689	2.84562	0.00443244	0.0224924
RSRC2	379.598	0.895804	0.310162	2.88818	0.00387474	0.0202234
ABCB6	447.588	0.897656	0.290623	3.08873	0.00201017	0.0118698
OGT	3591.12	0.897893	0.299796	2.99502	0.00274431	0.015427
TFPI	336.956	0.901425	0.345878	2.60619	0.00915551	0.0396591
UBL3	813.379	0.901555	0.315294	2.85941	0.00424433	0.0217465
SNX11	281.223	0.902818	0.333803	2.70464	0.00683788	0.0315003
PERP	1305.98	0.902965	0.287645	3.13916	0.0016943	0.0103273
FLJ42627	237.883	0.903015	0.353747	2.55271	0.0106887	0.0448531
ZNRF2	610.352	0.903375	0.331161	2.72791	0.00637376	0.0298019
UBXN6	606.91	0.904802	0.280407	3.22675	0.00125205	0.00807141
DENND1A	455.572	0.90649	0.346885	2.61323	0.00896912	0.0390677
ZFP36L1	3681.72	0.908103	0.277885	3.26791	0.00108343	0.00716451
UBAP1	724.41	0.909575	0.282866	3.21556	0.00130188	0.00833006
CHST15	503.859	0.910893	0.328939	2.76918	0.00561972	0.0269041
C11orf54	339.804	0.911942	0.33362	2.73348	0.00626697	0.0294256
CETN2	632.87	0.913856	0.319911	2.85659	0.00428218	0.021882
IST1	2759.47	0.913872	0.239867	3.80992	0.000139013	0.00131417
DHRS3	1334.62	0.914067	0.263485	3.46915	0.000522117	0.00396431
EPAS1	349.682	0.914598	0.328765	2.78192	0.00540379	0.0261596
RRAS	215.228	0.914671	0.342755	2.66858	0.0076172	0.0343208
FBXL17	300.501	0.915437	0.350407	2.6125	0.0089883	0.0391242
ARFGAP3	369.212	0.916849	0.311899	2.93957	0.0032867	0.0177834
BRI3	2223.59	0.918449	0.265926	3.45378	0.000552787	0.00415488
FKBP14	387.561	0.918463	0.358254	2.56372	0.0103558	0.0437628
KANSL1	908.963	0.918793	0.318687	2.88306	0.00393835	0.0205086
IP6K1	340.672	0.919049	0.33916	2.70978	0.00673281	0.0311795
IL10RB	573.008	0.919124	0.365807	2.51259	0.0119848	0.0490651
TAF1D	2144.96	0.919368	0.283893	3.23843	0.00120191	0.00779439
SRF	658.206	0.920199	0.312097	2.94844	0.00319382	0.0174064
PIGS	1080.4	0.920272	0.298212	3.08596	0.00202893	0.0119562
SWAP70	345.761	0.921346	0.310058	2.97153	0.00296317	0.0163728
NADSYN1	502.232	0.921727	0.329178	2.80008	0.00510895	0.0251126
CIB1	1159.49	0.921767	0.312147	2.95299	0.00314712	0.0171945
MED21	387.471	0.92593	0.341838	2.70868	0.0067551	0.0312476
CLDND1	767.762	0.926752	0.31536	2.93871	0.00329582	0.0178041
SNHG6	891.455	0.927578	0.279986	3.31294	0.000923206	0.00632624
CAMK1D	242.628	0.928398	0.355186	2.61384	0.00895314	0.0390344
GULP1	715.678	0.931463	0.280824	3.31689	0.00091024	0.00625977
KIAA1432	985.503	0.9329	0.338704	2.75433	0.00588131	0.0279372
LAMC2	2698.27	0.933766	0.259322	3.60079	0.000317253	0.00262241
ATG2A	1321.7	0.933772	0.267861	3.48604	0.000490235	0.00375409
KIAA1715	374.873	0.934579	0.345173	2.70757	0.00677784	0.0313
KANSL1L	282.357	0.935783	0.315012	2.97062	0.00297198	0.0163978
STRN	611.434	0.936316	0.333945	2.8038	0.00505042	0.0249161
EIF4A2	7422.36	0.936474	0.264541	3.54	0.000400126	0.00315402
GLTSCR1	265.745	0.93673	0.35959	2.605	0.00918752	0.0397721
SNX33	418.906	0.937451	0.305528	3.06829	0.00215284	0.0125815
SNAPC3	700.032	0.9377	0.335581	2.79425	0.00520195	0.025475
F11R	5771.14	0.937706	0.262618	3.57061	0.000356152	0.00288675
RC3H1	513.035	0.941106	0.330665	2.8461	0.00442581	0.0224875
HOOK3	644.356	0.944039	0.319976	2.95034	0.00317422	0.0173144
C10orf47	1306.49	0.945969	0.293097	3.2275	0.00124877	0.00805938
SYF2	933.268	0.946782	0.297153	3.18618	0.00144167	0.00904012
BARX2	335.062	0.946851	0.310418	3.05025	0.00228652	0.0131961
BCAM	1878.51	0.947131	0.353485	2.67941	0.00737517	0.0334211
RAB11FIP4	431.07	0.94899	0.302648	3.13563	0.00171487	0.0104071
BFSP1	436.367	0.950163	0.329669	2.88217	0.00394947	0.0205379
PTEN	905.714	0.951936	0.32761	2.9057	0.00366434	0.0193509
TIMP2	3074.54	0.952458	0.300913	3.16523	0.00154961	0.00958172
TNKS	430.364	0.955157	0.367954	2.59586	0.00943549	0.0406881
PLXND1	680.961	0.956126	0.334758	2.85617	0.00428785	0.0218943
CYBRD1	550.978	0.95738	0.34408	2.78243	0.00539528	0.0261372
ANKRD12	2586.16	0.959445	0.284387	3.37374	0.00074155	0.00529499
RNF11	1578.47	0.959548	0.279744	3.43009	0.000603376	0.00446512
NUFIP2	1942.11	0.959642	0.30521	3.1442	0.00166542	0.0101899
SATB1	475.797	0.960591	0.311825	3.08055	0.00206622	0.012144
DCTN3	469.524	0.960844	0.316241	3.03833	0.00237893	0.0136357
TSC1	811.64	0.960935	0.293011	3.27952	0.00103983	0.00694176
STARD10	1005.38	0.962566	0.306247	3.1431	0.00167167	0.0102142
TMEM170A	172.616	0.965544	0.38084	2.5353	0.0112351	0.0465783
BLOC1S6	438.459	0.967066	0.343821	2.8127	0.00491276	0.0243804
SERGEF	215.32	0.967142	0.361948	2.67205	0.00753905	0.0340182
LOC100216546	254.346	0.967342	0.363415	2.66181	0.00777215	0.0348824
EIF1	44223.3	0.967382	0.244515	3.95634	7.61073e-05	0.000796309
GPRC5A	16366	0.968742	0.298036	3.25042	0.00115234	0.00752752
FMR1	676.022	0.969284	0.326463	2.96904	0.00298728	0.0164417
ARHGAP5	541.14	0.96951	0.374847	2.58642	0.00969794	0.0416155
TRIM38	216.986	0.97053	0.337213	2.87809	0.00400086	0.0207476
GRIPAP1	363.538	0.971861	0.356182	2.72855	0.00636127	0.0297643
GAS5	2175.07	0.9729	0.265409	3.66567	0.000246692	0.00214065
ITM2B	2566.86	0.972945	0.283027	3.43764	0.000586799	0.00435926
GTPBP1	1573.85	0.974341	0.325995	2.98883	0.00280052	0.0156642
ABP1	689.974	0.974952	0.267815	3.6404	0.000272218	0.00231869
FBXO2	204.754	0.975173	0.350796	2.77989	0.00543776	0.0262766
LIPA	772.766	0.975279	0.323397	3.01574	0.00256355	0.0145264
LOC100507217	382.907	0.975996	0.369673	2.64016	0.00828664	0.0367128
KRAS	561.834	0.976082	0.326004	2.99408	0.00275277	0.0154606
KLHDC2	303.523	0.976437	0.330332	2.95593	0.0031173	0.0170663
GDI1	1423.09	0.977013	0.29387	3.32465	0.000885303	0.00611333
TNIP2	221.547	0.977045	0.359516	2.71767	0.00657441	0.0305592
SLCO1B7	399.204	0.977618	0.376659	2.5955	0.00944532	0.0407043
SNHG5	1474.06	0.977892	0.314754	3.10685	0.00189094	0.0112518
GPRC5C	347.881	0.978694	0.375978	2.60306	0.00923951	0.0399328
RAB32	435.975	0.98017	0.353514	2.77265	0.00556022	0.0267145
[truncated: 1,301 more rows]
