# Supplementary material for: Shedding Light on the African Enigma: In Vitro Testing of Homo sapiens-Helicobacter pylori Coevolution
Source: Microorganisms. 2021 Jan 25;9(2):240. doi: 10.3390/microorganisms9020240 (PMC7912213; doi:10.3390/microorganisms9020240)
Supplement: Supplementary file 1 [file microorganisms-09-00240-s001.zip › microorganisms-1056872-sl-prood done/SupplementaryTable_S7.xlsx]

## Sheet: SupplementaryTableS7
Supplementary Table S7. Differentially expressed genes (adjusted p <0.05) in the HsAFR cell line infected by the HpEUR strain compared to the uninfected set. The Table displays fold changes and adjusted p-values of the differentially expressed genes. Genes with a fold change values > 0 are upregulated in the infected setting.
	baseMean	log2FoldChange	lfcSE	stat	pvalue	padj			Log2FoldChange	> 0	Enriched HpEUR
SLC37A4	8.22816	-7.01715	2.06689	-3.39503	0.000686218	0.00352919				< 0	Enriched Uninfected
LOC100506810	5.67875	-7.01551	2.51149	-2.79336	0.00521631	0.0194192
DKK1	30.7393	-6.78979	1.41722	-4.79094	1.66004e-06	1.7621e-05
OTOP1	19.2504	-6.74957	1.48478	-4.54584	5.47173e-06	5.09044e-05
RASGEF1A	5.94539	-6.49915	2.06252	-3.15107	0.00162674	0.00727938
CHST4	5.63847	-6.25949	2.15258	-2.9079	0.00363868	0.0143691
CEP63	4.43608	-6.22529	2.60116	-2.39327	0.016699	0.0498761
EXO1	36.3325	-6.2054	1.14556	-5.41693	6.06305e-08	8.96316e-07
CDC25A	33.3287	-6.04519	1.26246	-4.78844	1.68085e-06	1.78144e-05
LOC100506804	10.6235	-5.98594	1.95541	-3.06121	0.00220442	0.00945301
NRG1	6.60865	-5.8206	2.15404	-2.70218	0.00688862	0.0242368
WDR4	12.7824	-5.82041	1.85121	-3.14411	0.00166593	0.00743062
FGF20	46.4641	-5.79896	0.864936	-6.7045	2.02095e-11	5.86203e-10
PHLDB1	7.82774	-5.78062	2.10973	-2.73998	0.00614426	0.0221447
CEP41	6.14909	-5.74049	2.21265	-2.5944	0.00947556	0.0313191
OR7E91P	9.53201	-5.47407	1.68736	-3.24416	0.00117797	0.00552605
DNMT3B	5.57841	-5.38083	2.18183	-2.4662	0.0136556	0.0423638
IVL	580.722	-5.26039	0.454023	-11.5862	4.84366e-31	1.58895e-28
LOC100287482	8.52219	-5.14294	2.03628	-2.52566	0.0115482	0.0368569
PP7080	10.9794	-5.10034	1.75428	-2.90737	0.00364481	0.0143892
VSTM5	7.10983	-5.0614	1.89094	-2.67666	0.00743599	0.0257873
WDR35	93.8386	-5.00509	0.663121	-7.54779	4.42716e-14	2.10336e-12
BMP6	12.6757	-4.99584	1.55034	-3.22241	0.00127118	0.00588716
SRCRB4D	6.49607	-4.99223	1.94991	-2.56024	0.01046	0.0340383
CDC45	246.675	-4.83973	0.46139	-10.4895	9.65809e-26	1.90099e-23
LOC257396	29.4324	-4.8092	1.05307	-4.56682	4.95182e-06	4.6539e-05
KRT13	169.168	-4.78495	0.575093	-8.32031	8.77347e-17	5.95472e-15
HPDL	98.9389	-4.77206	0.642182	-7.43101	1.07773e-13	4.69903e-12
FDXACB1	10.135	-4.74787	1.64688	-2.88295	0.00393967	0.0153639
POLR1B	125.838	-4.72833	0.542283	-8.7193	2.7992e-18	2.33741e-16
PRMT6	31.2444	-4.72012	0.958424	-4.92488	8.44142e-07	9.50988e-06
GEMIN4	55.1243	-4.67284	0.777824	-6.00758	1.88318e-09	3.89586e-08
METTL1	129.347	-4.67274	0.548234	-8.52326	1.55119e-17	1.14905e-15
XKR6	9.26331	-4.65236	1.66997	-2.78589	0.00533809	0.0197817
SPC25	60.2638	-4.65093	0.792269	-5.87039	4.34766e-09	8.47272e-08
ABO	77.049	-4.63472	0.732282	-6.32914	2.46527e-10	5.95903e-09
FJX1	46.9678	-4.62859	0.866034	-5.34459	9.06233e-08	1.29793e-06
RPP40	36.5571	-4.59122	0.96778	-4.74408	2.09461e-06	2.16338e-05
PYCRL	61.854	-4.57905	0.764177	-5.99214	2.07102e-09	4.24621e-08
SDPR	21.6876	-4.56871	1.50689	-3.03188	0.00243037	0.0102465
CENPK	44.0131	-4.55858	0.810998	-5.62094	1.89918e-08	3.21066e-07
CXorf57	15.8875	-4.54209	1.33662	-3.39818	0.000678367	0.00349273
DBR1	94.0342	-4.50892	0.650407	-6.93245	4.13621e-12	1.36992e-10
MYC	1631.63	-4.40751	0.813641	-5.41702	6.06012e-08	8.96316e-07
EXOSC2	352.638	-4.37911	0.41934	-10.4428	1.57997e-25	2.98204e-23
EDAR	1638.61	-4.37448	0.386453	-11.3196	1.04999e-29	2.95241e-27
RHOBTB1	19.4707	-4.34028	1.28184	-3.38596	0.000709285	0.00362161
BCL2	16.3894	-4.33793	1.36115	-3.18696	0.00143777	0.00654647
C10orf2	184.373	-4.3168	0.476841	-9.0529	1.39226e-19	1.41048e-17
MCM3	517.076	-4.30008	0.458767	-9.37314	7.04081e-21	8.29131e-19
BATF3	9.34226	-4.28387	1.59525	-2.68539	0.00724462	0.025238
GPATCH4	112.27	-4.27823	0.618349	-6.9188	4.55472e-12	1.50131e-10
AAK1	24.6377	-4.26504	1.07316	-3.9743	7.05858e-05	0.000489694
FGF19	159.607	-4.25719	0.489823	-8.69128	3.58393e-18	2.95685e-16
C12orf29	166.321	-4.23878	0.486525	-8.71236	2.97608e-18	2.47015e-16
HEATR3	93.3768	-4.21853	0.616657	-6.84097	7.86608e-12	2.48575e-10
MCM6	775.306	-4.16323	0.322582	-12.9059	4.16728e-38	2.39237e-35
BYSL	153.328	-4.1629	0.502566	-8.28328	1.19833e-16	7.93777e-15
RNF157	12.7125	-4.12837	1.40325	-2.942	0.00326095	0.0130761
HAUS7	29.5266	-4.11686	0.998868	-4.12152	3.76381e-05	0.000280312
ERVMER34-1	76.6578	-4.09844	0.628688	-6.51904	7.07608e-11	1.87129e-09
FAM198B	62.2643	-4.08563	0.800666	-5.10279	3.34685e-07	4.19971e-06
ZNF485	24.2227	-4.07646	1.15834	-3.51921	0.000432835	0.00237973
ALKBH8	151.169	-4.06993	0.523022	-7.78156	7.16368e-15	3.73868e-13
HAS2	57.9598	-4.06667	0.743886	-5.46679	4.58254e-08	7.03882e-07
TNFRSF11B	7.77743	-4.06153	1.67869	-2.41947	0.0155431	0.0470976
RCBTB2	8.32965	-4.05659	1.66241	-2.44018	0.01468	0.0449369
TERF1	81.58	-4.05186	0.664578	-6.0969	1.08148e-09	2.38029e-08
SLC35G1	29.4541	-4.02703	1.02385	-3.93321	8.38191e-05	0.000568896
RRS1	151.947	-4.01218	0.515534	-7.78257	7.10662e-15	3.723e-13
DHODH	123.453	-3.99173	0.568343	-7.02344	2.16465e-12	7.53146e-11
CCND1	2399.82	-3.97222	1.01666	-3.90712	9.3403e-05	0.000623199
WDR3	134.067	-3.96434	0.564366	-7.02441	2.14971e-12	7.49842e-11
TYMS	466.62	-3.96375	0.38562	-10.2789	8.77027e-25	1.51046e-22
ADAM19	113.275	-3.9592	0.512638	-7.72319	1.13451e-14	5.74677e-13
DEM1	86.1591	-3.9542	0.631261	-6.26398	3.75281e-10	8.89952e-09
UTP20	117.963	-3.94869	0.558268	-7.07311	1.51498e-12	5.50751e-11
AXIN2	783.322	-3.92768	0.318307	-12.3393	5.56493e-35	2.64392e-32
GJB6	25.6571	-3.91171	0.975198	-4.0112	6.04121e-05	0.000425976
N6AMT1	16.0726	-3.90682	1.3105	-2.98118	0.00287141	0.0117956
FAM111B	341.522	-3.89732	0.467748	-8.33209	7.94291e-17	5.4177e-15
DTL	283.128	-3.89028	0.483103	-8.0527	8.09862e-16	4.78896e-14
SNAPC5	14.0349	-3.88564	1.28593	-3.02165	0.00251398	0.0105474
ESCO2	83.7444	-3.86818	0.565925	-6.83515	8.19205e-12	2.57107e-10
PALLD	11.0433	-3.86281	1.58659	-2.43466	0.014906	0.045467
PRPS1	211.712	-3.8565	0.43871	-8.79055	1.4883e-18	1.29783e-16
RIF1	133.636	-3.85374	0.503871	-7.64828	2.03691e-14	1.0059e-12
BRIP1	40.0987	-3.84361	0.773231	-4.97084	6.66621e-07	7.69239e-06
QTRTD1	154.625	-3.84008	0.434419	-8.83958	9.60759e-19	8.82489e-17
BRCA1	139.746	-3.83853	0.482549	-7.9547	1.79559e-15	1.01809e-13
DUSP6	855.462	-3.83146	0.384954	-9.95302	2.44639e-23	3.91935e-21
SLC25A15	59.8135	-3.83065	0.651386	-5.88076	4.08377e-09	7.98102e-08
IKBIP	23.8764	-3.8127	1.23825	-3.0791	0.0020763	0.00898003
SLC43A3	706.666	-3.80873	0.314931	-12.0939	1.13812e-33	4.61206e-31
PLD6	15.8376	-3.80471	1.34785	-2.82279	0.00476077	0.0180203
FAM86A	40.8265	-3.79759	0.78988	-4.8078	1.52597e-06	1.62857e-05
SYTL2	225.482	-3.79361	0.564819	-6.71651	1.86124e-11	5.47953e-10
MCM5	495.038	-3.78592	0.383236	-9.87884	5.14255e-23	7.96113e-21
TMEM201	130.039	-3.77334	0.530255	-7.11608	1.11038e-12	4.11259e-11
B3GALNT1	56.9998	-3.77303	0.710808	-5.30808	1.10787e-07	1.54967e-06
EXOSC5	169.093	-3.76303	0.57324	-6.5645	5.2209e-11	1.41881e-09
ZNF643	12.5208	-3.76221	1.52603	-2.46535	0.0136879	0.0424469
GARNL3	34.8831	-3.75436	0.807584	-4.64888	3.33746e-06	3.26588e-05
LAS1L	159.671	-3.75358	0.488847	-7.67844	1.61042e-14	8.01022e-13
DSCC1	59.6222	-3.74445	0.658792	-5.68381	1.31727e-08	2.30908e-07
DDX20	127.717	-3.74391	0.514455	-7.27744	3.40202e-13	1.34528e-11
FGF3	37.5759	-3.73747	0.863975	-4.3259	1.51907e-05	0.000126311
ZCCHC12	9.35891	-3.73526	1.4702	-2.54065	0.0110647	0.0355774
CTPS1	273.303	-3.7322	0.420738	-8.8706	7.27499e-19	6.77262e-17
TSC22D2	26.1469	-3.72831	1.12455	-3.31537	0.000915213	0.00446365
LTV1	92.4114	-3.72113	0.634101	-5.86835	4.40144e-09	8.56539e-08
TERT	19.9716	-3.67562	1.09878	-3.34518	0.000822301	0.00408423
CD3EAP	201.731	-3.65792	0.496177	-7.3722	1.67834e-13	7.07161e-12
SLC27A2	77.0756	-3.65594	0.567647	-6.44053	1.19058e-10	3.02097e-09
BZRAP1	16.6839	-3.65385	1.30015	-2.81033	0.00494907	0.0186256
MCM4	528.126	-3.65108	0.423458	-8.62206	6.57629e-18	5.17761e-16
RUVBL1	451.906	-3.63867	0.44005	-8.26878	1.35339e-16	8.92204e-15
FOXQ1	204.509	-3.62584	0.498245	-7.27722	3.40762e-13	1.34528e-11
ACTL8	895.739	-3.61205	0.930185	-3.88315	0.000103112	0.00068122
EP400NL	21.4976	-3.60902	1.01763	-3.5465	0.000390385	0.00217498
PIGZ	12.1445	-3.60605	1.36038	-2.65077	0.00803082	0.027395
C3orf33	23.5555	-3.58746	1.04103	-3.44606	0.000568817	0.00300274
SLC7A2	21.2632	-3.5861	0.988366	-3.62831	0.000285281	0.0016634
MCIN	23.5707	-3.57908	1.03832	-3.44699	0.000566861	0.00299471
NDP	14.3497	-3.57836	1.36195	-2.62738	0.00860448	0.0289023
NUDT1	14.676	-3.56789	1.21583	-2.93452	0.00334063	0.0133412
CCNE2	39.4379	-3.56455	0.733634	-4.85876	1.18123e-06	1.29562e-05
CTGF	824.86	-3.56387	0.36305	-9.81646	9.56425e-23	1.40041e-20
REP15	31.7354	-3.55315	0.915891	-3.87944	0.000104697	0.000690857
PCNA	648.569	-3.55	0.383705	-9.25192	2.20501e-20	2.45005e-18
MDH1B	18.8181	-3.53861	1.09909	-3.21958	0.0012838	0.00593961
NOL6	274.323	-3.53395	0.454983	-7.76722	8.0229e-15	4.15562e-13
GINS2	209.242	-3.53052	0.40684	-8.67791	4.03102e-18	3.28636e-16
AMDHD1	11.6212	-3.52916	1.38894	-2.5409	0.0110568	0.0355604
GEMIN5	98.4506	-3.5054	0.538484	-6.50976	7.52724e-11	1.97921e-09
URB2	102.774	-3.50067	0.55199	-6.3419	2.26955e-10	5.52471e-09
DIS3L	73.0006	-3.49697	0.58563	-5.9713	2.35377e-09	4.7903e-08
TNFRSF21	232.411	-3.49422	0.439504	-7.95037	1.85954e-15	1.05003e-13
BLM	60.1076	-3.47735	0.62375	-5.57492	2.47647e-08	4.08143e-07
WDR76	100.513	-3.47059	0.519659	-6.67859	2.4125e-11	6.88186e-10
ATG16L2	51.3818	-3.46484	0.858849	-4.03429	5.47685e-05	0.000390782
FAM86HP	73.6749	-3.46168	0.650222	-5.32384	1.01599e-07	1.43132e-06
CLSPN	90.4824	-3.45935	0.584474	-5.91873	3.2443e-09	6.45953e-08
RRP15	97.3823	-3.45605	0.668	-5.17372	2.29476e-07	3.00748e-06
POLR1A	227.399	-3.45487	0.468702	-7.37115	1.69167e-13	7.08446e-12
NOL8	76.7075	-3.45319	0.643797	-5.3638	8.14914e-08	1.17816e-06
CCNB3	11.9279	-3.42113	1.38592	-2.46849	0.0135685	0.0421336
SH2D2A	39.1682	-3.41823	0.802803	-4.25786	2.06391e-05	0.000164564
PAK1IP1	89.1335	-3.39222	0.572096	-5.92946	3.03926e-09	6.06883e-08
ZNF658	37.5206	-3.3917	0.933797	-3.63215	0.000281065	0.00164159
SLC29A1	369.706	-3.37315	0.382912	-8.8092	1.2604e-18	1.1132e-16
TSR1	165.258	-3.37239	0.50383	-6.69351	2.1788e-11	6.26712e-10
TTC3P1	27.4701	-3.36109	0.888193	-3.78419	0.000154212	0.000972417
ATRIP	17.1946	-3.35862	1.22335	-2.74543	0.00604308	0.0218944
UNG	322.722	-3.35137	0.44799	-7.4809	7.38166e-14	3.33457e-12
RPUSD2	82.5084	-3.33606	0.561761	-5.93858	2.87502e-09	5.75757e-08
GTF2H2	131.425	-3.32617	0.474169	-7.01474	2.30383e-12	7.97541e-11
SRM	241.283	-3.32561	0.450101	-7.38858	1.48401e-13	6.34992e-12
RBFA	33.0209	-3.32442	0.904763	-3.67435	0.000238453	0.00142225
LOC100130238	29.1841	-3.32243	0.991755	-3.35005	0.000807978	0.00402907
NOP56	686.835	-3.32125	0.376019	-8.83267	1.02209e-18	9.32604e-17
E2F2	30.3952	-3.31922	0.827212	-4.01253	6.00705e-05	0.000423939
B3GNTL1	17.6878	-3.31679	1.12917	-2.93736	0.00331018	0.0132273
MTHFD1	580.545	-3.29366	0.345665	-9.52849	1.59594e-21	2.09418e-19
POP1	92.469	-3.2883	0.596541	-5.51228	3.54211e-08	5.61601e-07
MCM8	195.048	-3.28717	0.435769	-7.54338	4.5793e-14	2.16074e-12
TMEM120B	39.3179	-3.28561	0.927505	-3.54242	0.00039647	0.00219999
GCFC2	54.3878	-3.28544	0.653862	-5.02467	5.04304e-07	6.02628e-06
HENMT1	50.984	-3.27836	0.857175	-3.82461	0.000130979	0.000844071
RAD51AP1	93.7489	-3.27743	0.595831	-5.5006	3.78504e-08	5.95324e-07
PPRC1	223.053	-3.27716	0.430838	-7.60647	2.81673e-14	1.35696e-12
FAM86C1	46.0536	-3.26875	0.713629	-4.58046	4.63957e-06	4.38737e-05
RAD51D	15.8961	-3.26774	1.15227	-2.8359	0.00456962	0.0174019
C1QTNF1	15.5717	-3.25644	1.13597	-2.86666	0.00414824	0.0160546
NOLC1	1817.57	-3.24575	0.368182	-8.81562	1.19021e-18	1.06485e-16
ZNF37BP	60.8413	-3.23985	0.6611	-4.90069	9.54998e-07	1.06715e-05
SNHG15	77.2784	-3.23873	0.568121	-5.70078	1.19263e-08	2.10397e-07
ZNF512	112.102	-3.22023	0.580811	-5.54437	2.95015e-08	4.78202e-07
RPGRIP1L	51.2012	-3.22017	0.709974	-4.53561	5.74361e-06	5.28981e-05
MAGOHB	185.473	-3.21593	0.450013	-7.1463	8.9151e-13	3.34693e-11
WDR36	259.475	-3.20771	0.367755	-8.72242	2.72311e-18	2.28774e-16
ZNF480	16.0181	-3.20149	1.29097	-2.47991	0.0131415	0.041039
CENPM	58.324	-3.20143	0.637113	-5.0249	5.03684e-07	6.0241e-06
PTGER2	96.8016	-3.19972	0.570613	-5.60751	2.05258e-08	3.43627e-07
EEF2K	261.736	-3.19762	0.420527	-7.60384	2.87481e-14	1.37532e-12
MAK16	124.474	-3.19043	0.526409	-6.06074	1.35499e-09	2.88995e-08
NOD1	81.9789	-3.18874	0.568531	-5.60874	2.03801e-08	3.41602e-07
GPER	39.3674	-3.18197	0.760855	-4.18209	2.88838e-05	0.000221582
GEMIN6	64.4335	-3.17909	0.644393	-4.93346	8.07863e-07	9.13854e-06
MINA	107.909	-3.17442	0.548267	-5.78991	7.04242e-09	1.31478e-07
NOM1	149.04	-3.17146	0.482248	-6.57642	4.81914e-11	1.32004e-09
TIMM8B	181.226	-3.16616	0.505869	-6.25884	3.87843e-10	9.16586e-09
SGK223	249.498	-3.16464	0.459083	-6.89339	5.4479e-12	1.75672e-10
ZWINT	699.441	-3.15349	0.364646	-8.64809	5.23696e-18	4.21958e-16
MRPL16	362.528	-3.14577	0.431964	-7.28248	3.27728e-13	1.30504e-11
PUS1	79.6762	-3.14288	0.63014	-4.98758	6.11389e-07	7.13874e-06
SCARA3	34.625	-3.13555	0.859957	-3.64617	0.000266181	0.00156795
RNF125	16.8383	-3.12594	1.10381	-2.83195	0.00462655	0.0175799
CCDC171	22.2013	-3.12488	0.969689	-3.22256	0.00127051	0.00588605
SLC35B4	30.2405	-3.11877	0.801396	-3.89167	9.95569e-05	0.000660421
CDC7	121.987	-3.11875	0.478956	-6.51157	7.43681e-11	1.95917e-09
CAD	289.986	-3.11703	0.416195	-7.48936	6.92111e-14	3.13681e-12
CTU2	69.0653	-3.11563	0.601169	-5.18262	2.18788e-07	2.8819e-06
RBM45	85.6341	-3.11533	0.595181	-5.23425	1.65657e-07	2.23111e-06
SH3TC2	80.0292	-3.11031	0.742136	-4.19102	2.77705e-05	0.000214354
HNRNPAB	2270.79	-3.10132	0.317225	-9.77642	1.42154e-22	2.0402e-20
ATAD3A	159.868	-3.09914	0.516651	-5.99851	1.99133e-09	4.095e-08
LOC653501	57.0673	-3.09546	0.905084	-3.42008	0.000626029	0.0032635
GYLTL1B	223.27	-3.0934	0.459119	-6.73769	1.60924e-11	4.80956e-10
SDSL	58.954	-3.09232	0.777377	-3.97789	6.95295e-05	0.000482851
PDCD11	261.78	-3.09145	0.384128	-8.04798	8.41731e-16	4.95614e-14
THEM4	87.3525	-3.08967	0.610681	-5.05939	4.20595e-07	5.12829e-06
CCDC74A	16.2503	-3.08562	1.14377	-2.69775	0.00698089	0.0244782
TMEM237	135.586	-3.08485	0.458202	-6.73251	1.6676e-11	4.97319e-10
KIF9	22.8629	-3.08457	1.08716	-2.83728	0.00454991	0.017367
FAM86C2P	27.4845	-3.08345	0.917065	-3.36231	0.000772947	0.0038839
SLC12A8	92.9862	-3.07468	0.643877	-4.77526	1.79474e-06	1.88619e-05
TCF19	79.9353	-3.06863	0.595974	-5.14894	2.61957e-07	3.40173e-06
EBNA1BP2	1099.41	-3.06461	0.337556	-9.07883	1.09744e-19	1.15423e-17
CXCL2	53.5495	-3.06386	0.933022	-3.2838	0.00102418	0.00489748
WNT11	2293.76	-3.05879	0.352346	-8.68122	3.91544e-18	3.21113e-16
NUP155	351.906	-3.05528	0.406033	-7.52471	5.28366e-14	2.45112e-12
ZNF642	61.4574	-3.04761	0.673312	-4.52629	6.00269e-06	5.50633e-05
EME1	44.5179	-3.0414	0.749619	-4.05726	4.96512e-05	0.00035854
PPIL1	37.3231	-3.04	0.772032	-3.93766	8.22812e-05	0.000559285
TGM2	1049.45	-3.01981	0.433302	-6.9693	3.1853e-12	1.08363e-10
LEF1	59.4392	-3.01915	0.699095	-4.31866	1.56983e-05	0.000130139
HEMK1	33.1401	-3.01893	0.958722	-3.14891	0.00163883	0.00732634
WDR77	399.764	-3.01391	0.492047	-6.12525	9.05429e-10	2.04173e-08
XYLB	23.4836	-3.01052	1.03205	-2.91704	0.00353369	0.0140107
TRMT6	208.081	-3.00875	0.408418	-7.36685	1.7471e-13	7.27237e-12
NCBP1	395.85	-2.99787	0.361503	-8.29279	1.10623e-16	7.36308e-15
C9orf152	235.686	-2.99358	0.399293	-7.4972	6.51944e-14	2.97433e-12
FAM86JP	37.1999	-2.9912	0.867539	-3.44792	0.000564924	0.00298677
NDUFAF4	292.056	-2.98933	0.358132	-8.34701	7.00104e-17	4.84725e-15
DDX28	127.787	-2.98613	0.52698	-5.66649	1.45752e-08	2.53237e-07
RAD51	222.022	-2.98471	0.392456	-7.60521	2.84452e-14	1.36557e-12
DHFR	459.415	-2.98448	0.368501	-8.09898	5.54223e-16	3.34916e-14
BANK1	18.5179	-2.98366	1.0524	-2.83512	0.00458089	0.0174352
CHAMP1	66.9708	-2.98119	0.616008	-4.83953	1.30143e-06	1.41079e-05
LMNB1	471.212	-2.9803	0.347491	-8.57664	9.76863e-18	7.47734e-16
ADAM1A	53.153	-2.97631	0.668948	-4.44923	8.61772e-06	7.61001e-05
NIP7	391.708	-2.97042	0.41718	-7.12023	1.07745e-12	4.00139e-11
ENC1	295.182	-2.96966	0.398228	-7.45718	8.8394e-14	3.91941e-12
CGREF1	125.395	-2.96961	0.608335	-4.88155	1.05257e-06	1.16766e-05
TRIP13	317.821	-2.9687	0.372074	-7.9788	1.47765e-15	8.48293e-14
ALDH3A2	36.8287	-2.96773	0.863686	-3.43612	0.000590101	0.0030973
ALDH1B1	61.2755	-2.96679	0.739397	-4.01245	6.00924e-05	0.000423939
UROS	112.279	-2.96058	0.489232	-6.05149	1.43516e-09	3.04678e-08
AADAT	75.6363	-2.9597	0.579486	-5.10746	3.26519e-07	4.12733e-06
CSE1L	629.057	-2.95233	0.310825	-9.49837	2.132e-21	2.67043e-19
C5	25.4542	-2.94358	0.876482	-3.3584	0.000783938	0.00393196
EPB41L2	287.309	-2.94096	0.48841	-6.0215	1.72809e-09	3.59661e-08
BMP4	3670.84	-2.93468	0.389915	-7.52645	5.21389e-14	2.42693e-12
THNSL2	18.7705	-2.93199	1.05537	-2.77817	0.00546653	0.0201654
ORC5	34.2519	-2.93105	0.886493	-3.30634	0.00094522	0.0045792
EMR2	15.7745	-2.92804	1.16958	-2.5035	0.0122972	0.0388603
L3MBTL2	61.3017	-2.9232	0.607706	-4.81021	1.50768e-06	1.6103e-05
SCLY	69.7902	-2.92228	0.628922	-4.6465	3.37616e-06	3.29906e-05
MRTO4	167.364	-2.91996	0.479252	-6.09276	1.10981e-09	2.42714e-08
EDN1	49.5694	-2.90841	0.781382	-3.72213	0.000197546	0.0012054
ZCWPW1	36.4337	-2.90688	0.877056	-3.31436	0.000918533	0.00447825
PGAM5	242.805	-2.90517	0.407219	-7.13417	9.73744e-13	3.62601e-11
MARK3	23.7682	-2.89645	0.966696	-2.99623	0.00273338	0.0113265
STAMBPL1	37.5502	-2.89554	0.802522	-3.60805	0.000308505	0.00178221
TCERG1	144.886	-2.89124	0.479866	-6.02509	1.69019e-09	3.52307e-08
TCOF1	490.54	-2.88866	0.33685	-8.57551	9.86493e-18	7.50934e-16
GPR39	176.782	-2.88658	0.438481	-6.58313	4.60645e-11	1.2643e-09
SAMHD1	75.3209	-2.88505	0.658215	-4.38314	1.16979e-05	0.000100608
HSPA12A	68.093	-2.88125	0.578744	-4.97845	6.40947e-07	7.43287e-06
FERMT1	643.595	-2.87735	0.422084	-6.81701	9.29551e-12	2.89105e-10
WDHD1	133.315	-2.87607	0.513073	-5.60557	2.07565e-08	3.46227e-07
MAP3K6	352.655	-2.87183	0.423882	-6.77507	1.2435e-11	3.79047e-10
TUBA1B	5516.01	-2.8705	0.318562	-9.01083	2.04506e-19	2.0418e-17
ACACB	17.0841	-2.86861	1.08478	-2.64442	0.00818303	0.0277904
CIRH1A	590.113	-2.86647	0.361929	-7.91998	2.37544e-15	1.32505e-13
TIPIN	95.6739	-2.86259	0.518047	-5.52574	3.28108e-08	5.2566e-07
PSMG1	229.771	-2.86103	0.426416	-6.7095	1.95295e-11	5.72507e-10
DPH2	127.078	-2.86089	0.536354	-5.33396	9.60925e-08	1.3607e-06
UBTF	256.038	-2.85942	0.532518	-5.36963	7.88988e-08	1.14549e-06
NOP2	544.243	-2.84975	0.366095	-7.78417	7.01704e-15	3.69011e-13
RFC3	351.43	-2.84787	0.345889	-8.23347	1.81863e-16	1.16545e-14
PTPRS	37.7267	-2.84778	0.759277	-3.75065	0.000176377	0.00109416
RNASEH2A	504.196	-2.84639	0.332238	-8.56732	1.05921e-17	8.01859e-16
PNO1	163.249	-2.84287	0.515683	-5.51282	3.53127e-08	5.60755e-07
SIGMAR1	523.925	-2.83563	0.76034	-3.72943	0.000191917	0.00117678
NSUN2	588.354	-2.83547	0.322856	-8.78247	1.59928e-18	1.38584e-16
HIST1H1A	281.326	-2.83444	0.47214	-6.00339	1.93244e-09	3.9858e-08
KRT7	5490.89	-2.83182	0.379318	-7.46555	8.295e-14	3.72275e-12
MRPL24	390.217	-2.82851	0.412612	-6.85514	7.12414e-12	2.26167e-10
NRGN	22.3576	-2.82448	1.04855	-2.6937	0.00706638	0.0247234
SELRC1	280.591	-2.82033	0.388621	-7.25727	3.94974e-13	1.54601e-11
PRMT3	65.8981	-2.81946	0.584884	-4.82054	1.43167e-06	1.53774e-05
RPA2	95.5275	-2.8184	0.541373	-5.20601	1.92944e-07	2.566e-06
FAM104A	118.37	-2.81157	0.51136	-5.49822	3.83644e-08	6.02032e-07
PFAS	92.9316	-2.80957	0.639811	-4.39125	1.12702e-05	9.75992e-05
ARNT2	65.9976	-2.80903	0.630106	-4.45803	8.27155e-06	7.34313e-05
DARS2	198.042	-2.80711	0.495075	-5.67007	1.42739e-08	2.48315e-07
NRP2	937.471	-2.80615	0.337392	-8.31718	9.00803e-17	6.05428e-15
RHPN1	138.644	-2.80272	0.508285	-5.51408	3.50614e-08	5.57825e-07
RANBP1	364.078	-2.80085	0.382473	-7.32301	2.42476e-13	9.88415e-12
NT5DC3	65.6922	-2.79835	0.641247	-4.36392	1.27755e-05	0.000108454
POLR3H	539.761	-2.79639	0.358479	-7.80071	6.1562e-15	3.26231e-13
SP5	41.169	-2.79439	0.760751	-3.67319	0.000239539	0.00142626
TRNT1	127.71	-2.79243	0.467752	-5.96988	2.37421e-09	4.82477e-08
DCAF13	420.14	-2.79115	0.355367	-7.85427	4.02114e-15	2.16419e-13
NOP58	534.641	-2.79093	0.362955	-7.68945	1.47769e-14	7.37669e-13
MRM1	61.6043	-2.78097	0.645924	-4.30542	1.66672e-05	0.000136516
LIG1	828.285	-2.78049	0.2882	-9.64776	5.02389e-22	6.85338e-20
SWSAP1	39.2463	-2.77695	0.754946	-3.67834	0.00023476	0.00140448
PMS1	59.8593	-2.77453	0.624975	-4.43943	9.01982e-06	7.94701e-05
HMBS	101.975	-2.77389	0.499131	-5.55744	2.7376e-08	4.47434e-07
BICC1	19.099	-2.77059	1.01124	-2.7398	0.00614774	0.0221447
C1orf233	77.526	-2.76999	0.618748	-4.47676	7.57842e-06	6.79523e-05
NUDT6	31.0578	-2.76952	0.837009	-3.30883	0.000936864	0.00454671
NIPAL4	140.137	-2.76771	0.42902	-6.45125	1.10933e-10	2.82519e-09
RRM2	612.674	-2.76669	0.324172	-8.53464	1.4059e-17	1.04705e-15
COMTD1	25.9355	-2.76623	0.885785	-3.12291	0.0017907	0.00790804
TRMT61A	58.7471	-2.76612	0.713546	-3.87659	0.000105931	0.000698335
ITPA	252.051	-2.76455	0.391931	-7.05366	1.7427e-12	6.25286e-11
HEATR1	366.866	-2.76323	0.357554	-7.72815	1.09122e-14	5.54792e-13
LRRCC1	34.8358	-2.76042	0.760345	-3.63048	0.00028289	0.00165015
ID1	3243.62	-2.75475	0.313354	-8.79116	1.48023e-18	1.29783e-16
ZBED5	81.8803	-2.74362	0.528522	-5.19112	2.0903e-07	2.76659e-06
HIST1H3G	917.022	-2.73765	0.317035	-8.63518	5.86346e-18	4.64291e-16
KIAA0754	313.452	-2.73528	0.453779	-6.02777	1.66237e-09	3.47032e-08
VWA2	475.447	-2.72903	0.362256	-7.53341	4.94323e-14	2.31659e-12
LOC100134868	32.5396	-2.72837	0.811447	-3.36235	0.00077281	0.0038839
FGD3	158.511	-2.72169	0.578281	-4.70651	2.51989e-06	2.56797e-05
GTF3C6	20.2826	-2.71528	1.03373	-2.62668	0.00862233	0.028947
ZNHIT6	122.469	-2.71447	0.461548	-5.88122	4.07263e-09	7.97055e-08
HIST1H3C	2040.39	-2.71368	0.291869	-9.29758	1.43677e-20	1.64965e-18
FANCA	103.731	-2.71283	0.488977	-5.54797	2.89001e-08	4.69559e-07
GTPBP8	112.046	-2.7101	0.53374	-5.07756	3.82306e-07	4.72413e-06
RRP7A	255.358	-2.70861	0.410854	-6.59264	4.32078e-11	1.19542e-09
KRT4	493.36	-2.7072	0.863738	-3.13429	0.00172272	0.00763204
KRT6A	522.002	-2.70471	0.384666	-7.03131	2.04604e-12	7.17312e-11
CXorf26	124.182	-2.70449	0.461425	-5.86117	4.59625e-09	8.86935e-08
PDF	98.8361	-2.70227	0.549873	-4.91434	8.90816e-07	1.0003e-05
LOC100505839	38.7554	-2.70129	0.743322	-3.63407	0.000278983	0.0016322
CSTF2	245.749	-2.70126	0.384394	-7.02733	2.1052e-12	7.36179e-11
AP4B1	44.1386	-2.70048	0.690562	-3.91055	9.20853e-05	0.0006156
PRKDC	623.163	-2.69203	0.338198	-7.95992	1.72145e-15	9.80089e-14
BEND3	42.8931	-2.68989	0.765976	-3.51171	0.000445233	0.00243622
DHX33	97.3797	-2.68761	0.576793	-4.65957	3.16866e-06	3.11841e-05
GPAM	55.5503	-2.68673	0.678038	-3.96251	7.41655e-05	0.000510926
LAP3	362.492	-2.6846	0.332161	-8.08221	6.36054e-16	3.81024e-14
UTP14A	205.242	-2.67993	0.437752	-6.12202	9.2398e-10	2.08016e-08
GINS3	62.1997	-2.67852	0.597437	-4.48335	7.34786e-06	6.60828e-05
KIF22	90.7164	-2.67616	0.523707	-5.11003	3.22112e-07	4.07535e-06
GDAP1	27.0482	-2.675	0.967824	-2.76393	0.00571104	0.0209051
ABCE1	1309.03	-2.67226	0.278482	-9.59581	8.32579e-22	1.12463e-19
SDAD1	239.922	-2.67209	0.454228	-5.88272	4.03583e-09	7.92104e-08
PPFIBP1	1157.84	-2.67071	0.269805	-9.89864	4.21969e-23	6.60668e-21
COG2	83.7052	-2.66972	0.541814	-4.92738	8.33411e-07	9.41208e-06
RFC4	314.519	-2.66647	0.341152	-7.81606	5.45004e-15	2.89925e-13
TIMM8A	130.705	-2.66467	0.484724	-5.49729	3.85671e-08	6.04526e-07
AMOTL2	681.821	-2.66118	0.401866	-6.62205	3.54248e-11	9.84037e-10
MRPS17	227.026	-2.65973	0.418634	-6.35336	2.1066e-10	5.14623e-09
NME1	34.3455	-2.65949	0.820614	-3.24085	0.00119174	0.00558498
PUS7	46.4545	-2.65917	0.76288	-3.4857	0.000490849	0.00265838
GINS4	140.1	-2.64862	0.443306	-5.9747	2.3052e-09	4.70534e-08
NCOA5	374.191	-2.64717	0.354057	-7.47666	7.62374e-14	3.43268e-12
DKC1	258.903	-2.64436	0.445265	-5.93883	2.87055e-09	5.75698e-08
POLE	249.751	-2.64239	0.371679	-7.10933	1.16609e-12	4.30734e-11
HR	118.398	-2.63905	0.528535	-4.99314	5.94052e-07	6.98366e-06
RDM1	32.017	-2.6361	0.8327	-3.16572	0.001547	0.0069587
HERC2P9	53.4597	-2.63289	0.646381	-4.07328	4.63548e-05	0.000338641
LANCL2	87.6397	-2.6274	0.582984	-4.50681	6.58086e-06	5.977e-05
HIST1H2AJ	704.739	-2.6162	0.32223	-8.11904	4.69868e-16	2.85192e-14
KHK	36.0675	-2.61541	0.742483	-3.52252	0.000427461	0.00235394
MNS1	36.1926	-2.61351	0.752724	-3.47207	0.000516458	0.00276878
RHOBTB2	70.0755	-2.61151	0.583951	-4.47214	7.74407e-06	6.93293e-05
PSMD5	57.7916	-2.61128	0.657373	-3.9723	7.11828e-05	0.000493338
BRCA2	74.4188	-2.60908	0.554736	-4.70327	2.56025e-06	2.5995e-05
HIST1H2AL	404.35	-2.60853	0.370549	-7.03962	1.9277e-12	6.82772e-11
AEN	211.696	-2.60831	0.392192	-6.65059	2.91926e-11	8.19178e-10
COPS7A	547.728	-2.60819	0.349574	-7.46104	8.58418e-14	3.8276e-12
IGFL4	60.7849	-2.60503	0.674569	-3.86177	0.000112568	0.00073715
DNMT1	888.127	-2.60289	0.288522	-9.02145	1.85613e-19	1.86669e-17
ETV3	22.1845	-2.60192	0.9842	-2.64369	0.00820071	0.0278368
EARS2	178.457	-2.58268	0.424344	-6.0863	1.15552e-09	2.51117e-08
DCTPP1	424.142	-2.58053	0.4275	-6.03632	1.57669e-09	3.31658e-08
CENPP	83.1502	-2.57967	0.514334	-5.01555	5.2883e-07	6.30296e-06
RABEPK	175.785	-2.57793	0.464652	-5.54809	2.88807e-08	4.69559e-07
MRPL3	1359.13	-2.57467	0.270673	-9.51209	1.86869e-21	2.42894e-19
LOC148413	84.4997	-2.5736	0.562705	-4.57362	4.7937e-06	4.51762e-05
FEN1	259.012	-2.568	0.4168	-6.16122	7.21872e-10	1.64125e-08
RPP30	44.2172	-2.56477	0.729333	-3.5166	0.000437112	0.00239846
TUBB4B	526.216	-2.56424	0.327401	-7.8321	4.79782e-15	2.57216e-13
AIMP2	283.978	-2.55542	0.396062	-6.45208	1.10328e-10	2.815e-09
C18orf56	19.4547	-2.5547	0.980193	-2.60633	0.00915193	0.0304305
MAT2A	2436.46	-2.55244	0.719267	-3.54868	0.000387174	0.00216146
CLN6	511.352	-2.55152	0.335392	-7.60758	2.7928e-14	1.35015e-12
KRT18	8477.26	-2.55128	0.283575	-8.99684	2.32303e-19	2.2862e-17
APAF1	63.1783	-2.55116	0.610915	-4.17597	2.96722e-05	0.000226998
CEBPA-AS1	23.4701	-2.5489	1.00435	-2.53786	0.0111532	0.035812
SHPRH	107.101	-2.54762	0.48912	-5.20857	1.90302e-07	2.53332e-06
RRP9	79.2888	-2.54636	0.646227	-3.94034	8.13653e-05	0.000554701
HIST1H2AB	197.653	-2.54353	0.450998	-5.63978	1.70271e-08	2.9216e-07
NCAPG	163.333	-2.54057	0.476932	-5.32691	9.98986e-08	1.40881e-06
POLR3K	337.692	-2.53977	0.329319	-7.7122	1.23667e-14	6.24134e-13
FARSB	131.204	-2.53737	0.475052	-5.34125	9.23081e-08	1.31795e-06
TAGAP	57.9154	-2.5306	0.600532	-4.21393	2.50964e-05	0.000195687
LINC00628	30.0669	-2.5296	0.863713	-2.92875	0.00340328	0.0135599
ATIC	2025.73	-2.52952	0.295507	-8.55991	1.12953e-17	8.50415e-16
HLTF	133.322	-2.52854	0.557154	-4.53831	5.67069e-06	5.24367e-05
LOC100506469	48.0675	-2.52785	0.756316	-3.34232	0.000830817	0.00412059
PDSS1	61.6906	-2.5268	0.625117	-4.04212	5.29707e-05	0.000379527
RBBP8	87.9479	-2.52267	0.503219	-5.01306	5.35707e-07	6.36291e-06
VIM	22.6874	-2.51838	0.985339	-2.55585	0.010593	0.0343574
SMN2	48.5549	-2.51658	0.715218	-3.51862	0.000433806	0.0023835
MESDC1	84.3233	-2.51523	0.550384	-4.56994	4.87855e-06	4.5913e-05
OGG1	168.934	-2.50857	0.476398	-5.26571	1.39648e-07	1.90691e-06
RPS14	288.063	-2.5081	0.428672	-5.85086	4.89052e-09	9.37156e-08
PUS7L	88.6594	-2.5062	0.509148	-4.92235	8.55121e-07	9.6257e-06
DCAF4	97.6521	-2.50604	0.512967	-4.88538	1.03231e-06	1.14703e-05
VSNL1	312.97	-2.50407	0.386995	-6.47054	9.76559e-11	2.50559e-09
NPL	40.3584	-2.50342	0.735066	-3.40571	0.000659915	0.00341047
SULT1A1	42.8273	-2.50307	0.726198	-3.44681	0.000567247	0.0029956
BCS1L	181.112	-2.50272	0.49421	-5.06409	4.10363e-07	5.0213e-06
PSPC1	87.8249	-2.50259	0.723024	-3.46129	0.0005376	0.00286208
EPB41L4A	87.206	-2.50097	0.55528	-4.50397	6.66944e-06	6.04947e-05
TAF9B	78.5837	-2.50009	0.668317	-3.74087	0.000183384	0.0011305
RAD52	68.3332	-2.50003	0.583762	-4.28263	1.84699e-05	0.00014943
SLC19A1	34.9245	-2.49548	0.842655	-2.96145	0.00306195	0.0124227
HERC6	217.415	-2.49523	0.372033	-6.707	1.98673e-11	5.8117e-10
KCNE3	52.016	-2.49288	0.715499	-3.48412	0.000493766	0.00266507
C6orf108	120.966	-2.49236	0.512147	-4.86648	1.13602e-06	1.25116e-05
RRP1B	267.89	-2.49185	0.380085	-6.55605	5.52531e-11	1.49563e-09
TOE1	84.3346	-2.49119	0.566521	-4.39734	1.09584e-05	9.51382e-05
MCM7	886.54	-2.48718	0.351998	-7.06589	1.59594e-12	5.75626e-11
CCT2	615.413	-2.48712	0.357621	-6.95462	3.53508e-12	1.18507e-10
CEBPZ	150.825	-2.48692	0.455139	-5.46408	4.65307e-08	7.1392e-07
SRSF7	580.082	-2.4836	0.316189	-7.8548	4.00414e-15	2.16349e-13
ADSL	419.606	-2.48327	0.347925	-7.13738	9.51293e-13	3.55201e-11
NUFIP1	64.143	-2.48324	0.603608	-4.11399	3.88878e-05	0.000288839
LRR1	64.5974	-2.48118	0.626993	-3.95728	7.58088e-05	0.000520685
SH3RF3	104.307	-2.47621	0.499325	-4.95911	7.08167e-07	8.13094e-06
THAP7	247.045	-2.47597	0.395086	-6.26691	3.68286e-10	8.74869e-09
HNF4G	20.3496	-2.47324	0.964257	-2.56492	0.0103201	0.0336623
HIST1H3B	1966.82	-2.47315	0.258879	-9.5533	1.25635e-21	1.66442e-19
EPHX4	74.4032	-2.4721	0.677904	-3.64669	0.000265643	0.00156612
TRAP1	828.232	-2.47206	0.4169	-5.92963	3.03609e-09	6.06883e-08
TONSL	644.171	-2.47156	0.318973	-7.7485	9.29855e-15	4.76266e-13
GALNT7	426.329	-2.47109	0.422191	-5.85301	4.82761e-09	9.2639e-08
SFPQ	1149.52	-2.4706	0.382192	-6.46429	1.01779e-10	2.60168e-09
ZBTB45	105.022	-2.46989	0.495399	-4.98565	6.17553e-07	7.18867e-06
PLK2	731.962	-2.46755	0.353305	-6.98419	2.86514e-12	9.81987e-11
DHX57	115.284	-2.46714	0.549593	-4.48903	7.1549e-06	6.46004e-05
C11orf82	39.9866	-2.46509	0.869636	-2.83463	0.0045879	0.0174571
EPHB6	76.1993	-2.45873	0.595433	-4.12931	3.63855e-05	0.000271865
ERI2	54.6066	-2.45845	0.666448	-3.68888	0.000225246	0.00135699
CBY1	175.241	-2.45818	0.409002	-6.0102	1.85296e-09	3.8391e-08
THNSL1	42.4354	-2.45678	0.727659	-3.37627	0.000734747	0.00372045
UBE2D4	60.806	-2.4548	0.631112	-3.88964	0.000100392	0.000665319
NTSR1	937.247	-2.44946	0.42296	-5.79123	6.98714e-09	1.30622e-07
ANO1	275.359	-2.44508	0.359391	-6.80339	1.02187e-11	3.13571e-10
SFXN2	83.8528	-2.44329	0.51976	-4.70082	2.59125e-06	2.62516e-05
DNER	40.6722	-2.44239	0.771825	-3.16443	0.00155385	0.00698268
IPO4	239.639	-2.44204	0.420111	-5.81283	6.14247e-09	1.16732e-07
TRA2B	830.396	-2.43491	0.283705	-8.58254	9.27987e-18	7.17946e-16
MNF1	190.824	-2.43093	0.402537	-6.03903	1.55046e-09	3.27306e-08
AASDHPPT	217.58	-2.42915	0.414146	-5.86545	4.47921e-09	8.6922e-08
LSG1	101.531	-2.42905	0.513864	-4.72704	2.2782e-06	2.33723e-05
FZD2	44.2947	-2.42808	0.715171	-3.3951	0.00068603	0.00352919
ATXN7L2	77.799	-2.42636	0.612205	-3.96331	7.39162e-05	0.000509719
AKIP1	42.2316	-2.42238	0.827485	-2.9274	0.00341807	0.0136027
DHX37	146.43	-2.41929	0.463142	-5.22366	1.75421e-07	2.35342e-06
FUS	712.327	-2.41669	0.369945	-6.53256	6.46542e-11	1.7197e-09
RFT1	304.103	-2.40494	0.358607	-6.70634	1.99569e-11	5.82554e-10
SLFN11	56.3132	-2.40206	0.632794	-3.79596	0.000147072	0.000933803
MMACHC	116.726	-2.40203	0.453915	-5.29182	1.21108e-07	1.68208e-06
POP5	134.239	-2.40189	0.45263	-5.30652	1.11739e-07	1.55982e-06
CKLF	34.8654	-2.39716	0.794655	-3.01661	0.00255617	0.0106919
NOL11	328.247	-2.39687	0.340562	-7.03799	1.95033e-12	6.87256e-11
PIH1D2	22.9343	-2.39256	0.932714	-2.56516	0.0103129	0.033647
SORD	511.719	-2.39204	0.318415	-7.51231	5.80929e-14	2.67694e-12
ALDH3B1	451.898	-2.39156	0.312564	-7.65142	1.98767e-14	9.85114e-13
SH3RF3-AS1	79.2982	-2.3909	0.554677	-4.31044	1.62933e-05	0.000134104
ABHD15	192.822	-2.38985	0.440439	-5.42607	5.76072e-08	8.57834e-07
XAF1	69.8953	-2.38717	0.586932	-4.0672	4.75821e-05	0.000346139
GTPBP4	564.328	-2.38586	0.345968	-6.89619	5.34173e-12	1.72766e-10
SLC16A14	46.0303	-2.38574	0.686321	-3.47613	0.000508703	0.00273572
FANCL	228.006	-2.38535	0.375646	-6.35001	2.15306e-10	5.25041e-09
C2orf54	985.732	-2.38286	0.39011	-6.10817	1.00779e-09	2.24319e-08
CCDC150	49.476	-2.38123	0.710778	-3.35017	0.000807625	0.00402877
PXMP2	113.017	-2.37948	0.467455	-5.09028	3.57533e-07	4.458e-06
FOXRED2	130.293	-2.37743	0.443518	-5.36039	8.30421e-08	1.19932e-06
TRIM65	163.102	-2.37665	0.438236	-5.42323	5.85325e-08	8.69968e-07
MRPL12	404.687	-2.37597	0.357209	-6.65148	2.90151e-11	8.17527e-10
AARS2	108.046	-2.37487	0.502491	-4.7262	2.28766e-06	2.34345e-05
SEH1L	212.698	-2.37484	0.404844	-5.86607	4.46252e-09	8.67202e-08
C17orf53	43.7477	-2.37241	0.743033	-3.19288	0.00140861	0.00642856
NOC3L	99.0076	-2.36857	0.510679	-4.63808	3.51661e-06	3.41691e-05
CASP6	133.149	-2.36782	0.456518	-5.1867	2.14054e-07	2.82764e-06
LGALS2	44.4803	-2.36768	0.815078	-2.90485	0.00367435	0.0144809
CEP78	216.808	-2.36673	0.360142	-6.57164	4.9764e-11	1.35772e-09
UHRF1	298.878	-2.36634	0.35341	-6.69571	2.14623e-11	6.19931e-10
HNRNPM	641.198	-2.36377	0.383881	-6.15754	7.38826e-10	1.67702e-08
PARP1	1797.31	-2.36271	0.254642	-9.27857	1.71772e-20	1.9399e-18
MAP7D3	53.7848	-2.36228	0.644078	-3.66769	0.000244752	0.00145416
RGS19	32.1477	-2.3607	0.846333	-2.78933	0.00528174	0.0196097
HOTAIR	71.8019	-2.36048	0.5919	-3.98797	6.66406e-05	0.000464912
TELO2	335.451	-2.35992	0.468732	-5.0347	4.78594e-07	5.74396e-06
ARMC6	140.029	-2.35981	0.439373	-5.37085	7.83647e-08	1.14014e-06
C1QBP	695.341	-2.35876	0.35393	-6.66448	2.65611e-11	7.49916e-10
MBLAC2	50.5944	-2.3585	0.614188	-3.84003	0.000123021	0.000796887
SUPT16H	231.971	-2.35694	0.363165	-6.49001	8.58327e-11	2.23554e-09
HELLS	214.136	-2.35575	0.394483	-5.97174	2.34736e-09	4.7843e-08
PA2G4	1887.07	-2.35209	0.303938	-7.7387	1.00435e-14	5.12516e-13
CCT5	1815.89	-2.3515	0.359116	-6.54803	5.83003e-11	1.56887e-09
UBASH3B	74.2651	-2.3479	0.535915	-4.38111	1.18076e-05	0.000101424
RPUSD3	180.697	-2.3476	0.422791	-5.55262	2.81424e-08	4.58328e-07
HIST1H3J	1202.98	-2.34677	0.308307	-7.61178	2.70336e-14	1.31614e-12
MCM2	177.113	-2.34656	0.521693	-4.49797	6.86066e-06	6.20674e-05
CDKN3	466.269	-2.3461	0.345808	-6.78441	1.16562e-11	3.56095e-10
PM20D2	114.839	-2.34589	0.472124	-4.96881	6.73641e-07	7.76689e-06
TRMT5	41.8752	-2.34494	0.704934	-3.32647	0.00087953	0.00431766
ERCC6L	132.193	-2.34244	0.445237	-5.26112	1.43182e-07	1.94552e-06
MEST	170.307	-2.34015	0.571105	-4.09758	4.17484e-05	0.000307928
LARS	325.433	-2.34001	0.415837	-5.62723	1.8313e-08	3.10735e-07
ATR	116.981	-2.33943	0.442217	-5.29024	1.22157e-07	1.69323e-06
HNRNPR	616.541	-2.33926	0.33217	-7.04236	1.89009e-12	6.72913e-11
POLA2	197.897	-2.33769	0.382939	-6.10461	1.03051e-09	2.29007e-08
TRMT61B	74.8623	-2.3364	0.594367	-3.93091	8.46249e-05	0.000572673
TRMT10C	110.958	-2.33637	0.534612	-4.37022	1.24121e-05	0.000105825
UMPS	409.776	-2.33554	0.301406	-7.74881	9.27584e-15	4.76266e-13
TTC26	50.3371	-2.32943	0.713211	-3.26612	0.00109031	0.00516408
MRP63	62.2189	-2.32804	0.586308	-3.97067	7.167e-05	0.000496465
KITLG	163.707	-2.32744	0.397187	-5.8598	4.63423e-09	8.93014e-08
TP53	1055.48	-2.31999	0.268494	-8.64073	5.58535e-18	4.46383e-16
FOXN1	49.6566	-2.31865	0.678809	-3.41576	0.000636034	0.00330565
SLC9B2	71.6622	-2.31516	0.649457	-3.56475	0.000364197	0.00205315
ZNF227	124.687	-2.31312	0.508258	-4.55108	5.33704e-06	4.97522e-05
FAM78A	72.4949	-2.31266	0.594871	-3.88767	0.000101211	0.000670101
MBNL3	66.3896	-2.31253	0.568699	-4.06635	4.77557e-05	0.000346852
ARHGEF39	60.0501	-2.31225	0.642443	-3.59915	0.000319264	0.00183743
IRS1	261.946	-2.31092	0.371902	-6.21379	5.17211e-10	1.19969e-08
TMPO	200.546	-2.31064	0.454016	-5.08934	3.59316e-07	4.47618e-06
DTYMK	151.315	-2.30997	0.47971	-4.81535	1.46939e-06	1.57428e-05
MLKL	86.3332	-2.30807	0.492897	-4.68267	2.83158e-06	2.83117e-05
IFT88	30.8358	-2.30327	0.855939	-2.69092	0.00712544	0.0248984
TGFB2	399.162	-2.29983	0.337561	-6.81308	9.55321e-12	2.95121e-10
UTP15	180.122	-2.29874	0.449279	-5.1165	3.11251e-07	3.95975e-06
SRPRB	200.537	-2.29592	0.419656	-5.47096	4.47606e-08	6.89834e-07
ZNF180	40.5326	-2.29461	0.806373	-2.84559	0.00443292	0.0170083
PNPO	164.675	-2.29328	0.424446	-5.40299	6.55383e-08	9.6653e-07
NAE1	333.619	-2.29028	0.339254	-6.75095	1.46884e-11	4.43809e-10
HIST1H2AI	176.945	-2.28974	0.496588	-4.61094	4.00856e-06	3.84878e-05
DOCK5	284.919	-2.28423	0.352388	-6.48213	9.0435e-11	2.34104e-09
RFWD3	404.445	-2.28259	0.321944	-7.09002	1.34094e-12	4.91367e-11
NLE1	161.213	-2.2824	0.410554	-5.55932	2.70825e-08	4.43162e-07
CAMKK2	176.077	-2.27813	0.385126	-5.91529	3.31297e-09	6.56369e-08
C1orf131	75.3429	-2.27768	0.609444	-3.73731	0.000185997	0.00114456
ANAPC5	529.748	-2.27673	0.311549	-7.30776	2.71638e-13	1.09433e-11
EXTL2	106.874	-2.27526	0.460872	-4.93687	7.93882e-07	9.00997e-06
OIP5	215.956	-2.27482	0.399123	-5.69955	1.20127e-08	2.11651e-07
PNPT1	459.766	-2.27416	0.341919	-6.65117	2.90764e-11	8.1758e-10
ZRANB3	53.0642	-2.27273	0.610871	-3.72048	0.000198847	0.00121226
ALG1	159.29	-2.27247	0.45345	-5.01151	5.40046e-07	6.40892e-06
CHAF1B	82.2816	-2.27017	0.506732	-4.48002	7.46372e-06	6.70373e-05
LCMT2	110.252	-2.26925	0.555375	-4.08598	4.38919e-05	0.000322701
THSD4	34.0476	-2.26809	0.756475	-2.99823	0.0027155	0.0112626
METTL7B	310.887	-2.26672	0.834997	-2.71465	0.00663462	0.0235355
MCM10	331.774	-2.2657	0.331664	-6.83132	8.41375e-12	2.62868e-10
TIMELESS	421.618	-2.26403	0.305794	-7.40379	1.32348e-13	5.69842e-12
TRIM66	31.1143	-2.26292	0.8582	-2.63683	0.00836856	0.0283437
TMC5	28.0602	-2.26268	0.858947	-2.63425	0.00843227	0.0284803
XRCC3	160.236	-2.2591	0.403167	-5.60338	2.10216e-08	3.50224e-07
DGAT2	160.454	-2.2578	0.430994	-5.2386	1.61802e-07	2.18345e-06
MX2	94.6796	-2.2571	0.556049	-4.05917	4.92467e-05	0.000355992
FOXRED1	334.252	-2.25614	0.32156	-7.01622	2.27944e-12	7.91086e-11
CDCA3	83.8835	-2.25484	0.55599	-4.05554	5.00179e-05	0.00036081
BAG2	53.492	-2.25303	0.735274	-3.0642	0.00218254	0.00936791
AAAS	173.548	-2.25037	0.390725	-5.75948	8.4375e-09	1.53976e-07
HIST2H2AB	739.338	-2.24609	0.313067	-7.17448	7.25826e-13	2.75494e-11
TRUB2	366.361	-2.24577	0.400944	-5.6012	2.1287e-08	3.54218e-07
STEAP1	70.913	-2.24242	0.563199	-3.98158	6.84595e-05	0.000476622
RFC2	284.508	-2.23751	0.353713	-6.32576	2.51991e-10	6.08043e-09
PEX10	104.429	-2.23563	0.493771	-4.52767	5.96379e-06	5.4816e-05
MANEAL	122.458	-2.23507	0.513784	-4.35021	1.36008e-05	0.000114635
FANCD2	185.336	-2.23372	0.420419	-5.31309	1.07783e-07	1.51226e-06
FN3KRP	140.83	-2.23339	0.411003	-5.434	5.51033e-08	8.29741e-07
NCAPD3	379.491	-2.23306	0.303854	-7.34911	1.99524e-13	8.25537e-12
DOK7	140.726	-2.23076	0.474421	-4.70207	2.57534e-06	2.61289e-05
WDR34	838.377	-2.22899	0.3356	-6.6418	3.09878e-11	8.66023e-10
COQ2	69.8266	-2.22859	0.59251	-3.76128	0.000169049	0.00105726
B4GALT6	79.4596	-2.22231	0.524017	-4.24091	2.2262e-05	0.000176279
WRN	70.4787	-2.21984	0.554919	-4.00029	6.32643e-05	0.000444269
URB1	337.817	-2.21914	0.444911	-4.98783	6.10614e-07	7.13601e-06
CMSS1	471.319	-2.21488	0.353336	-6.26849	3.64562e-10	8.6752e-09
MAATS1	24.5948	-2.21281	0.901804	-2.45375	0.0141374	0.0435857
NHSL1	287.732	-2.21197	0.341462	-6.47793	9.29921e-11	2.39485e-09
EIF5	275.062	-2.20927	0.419889	-5.26157	1.42834e-07	1.94271e-06
PEX12	27.3434	-2.20804	0.91066	-2.42465	0.0153229	0.0465329
KCNB2	37.8247	-2.20779	0.784194	-2.81536	0.00487223	0.0183967
MECR	135.443	-2.20093	0.473965	-4.64366	3.42296e-06	3.33769e-05
CACNA2D1	25.4518	-2.19924	0.835031	-2.63373	0.00844537	0.0284987
DDX31	85.0145	-2.19704	0.575181	-3.81974	0.000133593	0.000858909
CCDC86	361.146	-2.19638	0.361576	-6.07447	1.24402e-09	2.67395e-08
TSFM	156.415	-2.1953	0.439931	-4.9901	6.03472e-07	7.07027e-06
SKP2	164.175	-2.19379	0.420765	-5.21381	1.84999e-07	2.46988e-06
CCDC14	281.676	-2.19297	0.336544	-6.51615	7.21355e-11	1.90399e-09
DTD2	39.7192	-2.19041	0.834993	-2.62327	0.008709	0.0291882
UCK2	793.103	-2.18895	0.287069	-7.62515	2.43742e-14	1.19512e-12
ZNF75A	87.8168	-2.18771	0.581727	-3.76071	0.000169429	0.00105868
ZNF195	40.4011	-2.18724	0.706463	-3.09605	0.0019612	0.00852411
C6orf203	113.592	-2.18614	0.477504	-4.57827	4.68828e-06	4.42735e-05
HIST1H1B	499.728	-2.18291	0.289804	-7.53237	4.9829e-14	2.32727e-12
MIF4GD	51.7341	-2.17803	0.7037	-3.0951	0.00196744	0.00854313
RECQL4	426.596	-2.17752	0.408357	-5.33238	9.69339e-08	1.3698e-06
ATAD5	67.1834	-2.17648	0.580813	-3.7473	0.000178747	0.00110637
TMCO6	149.679	-2.17647	0.491684	-4.42657	9.57447e-06	8.39701e-05
SLC5A6	619.708	-2.17636	0.319784	-6.80573	1.00541e-11	3.09207e-10
ICT1	461.722	-2.17493	0.357285	-6.08737	1.1478e-09	2.49832e-08
ENTPD5	126.343	-2.17438	0.479151	-4.53799	5.67939e-06	5.24819e-05
JMJD4	102.391	-2.17304	0.478978	-4.53684	5.71043e-06	5.26628e-05
HIST1H4A	555.833	-2.17289	0.312175	-6.96048	3.39116e-12	1.1396e-10
AGPS	420.381	-2.17136	0.378104	-5.74275	9.31489e-09	1.69092e-07
JAG1	909.195	-2.17079	0.310863	-6.9831	2.88735e-12	9.87144e-11
CDKN2AIPNL	174.338	-2.17053	0.447278	-4.85276	1.21755e-06	1.33138e-05
ETV1	29.1148	-2.17034	0.808631	-2.68397	0.00727528	0.0253192
MST1R	808.691	-2.16904	0.363622	-5.96511	2.4447e-09	4.9534e-08
U2SURP	823.048	-2.16892	0.33012	-6.5701	5.02815e-11	1.36913e-09
BMS1	437.762	-2.16744	0.312242	-6.94153	3.87875e-12	1.29398e-10
ZMYND19	195.785	-2.16737	0.404593	-5.35691	8.46577e-08	1.21654e-06
KIAA0020	512.466	-2.16716	0.318226	-6.81011	9.75256e-12	3.00606e-10
C12orf4	63.9821	-2.16664	0.627336	-3.45371	0.000552924	0.00293459
MTHFS	100.376	-2.16625	0.499047	-4.34077	1.41984e-05	0.000118777
FANCI	149.689	-2.16499	0.495507	-4.36924	1.24677e-05	0.000106234
SLC25A32	818.84	-2.16465	0.313082	-6.91398	4.71244e-12	1.54591e-10
SOGA1	27.9278	-2.16302	0.858374	-2.51991	0.0117386	0.0373694
MRPS23	239.565	-2.1611	0.373535	-5.78554	7.22816e-09	1.34763e-07
CROT	35.4361	-2.15334	0.72658	-2.96367	0.00303996	0.0123611
ERICH1	35.2452	-2.15058	0.791435	-2.71731	0.00658148	0.0233831
DFFB	26.849	-2.15037	0.848605	-2.53401	0.0112766	0.036166
SMYD5	250.56	-2.14877	0.404649	-5.3102	1.09502e-07	1.53481e-06
KRT20	290.681	-2.14778	0.395836	-5.42593	5.76538e-08	8.57834e-07
STK36	106.782	-2.14669	0.613705	-3.49791	0.000468917	0.00255063
DDX10	436.635	-2.1463	0.330796	-6.4883	8.68111e-11	2.25676e-09
OGFOD1	212.248	-2.14431	0.383328	-5.59394	2.21978e-08	3.68483e-07
POGLUT1	45.6308	-2.14417	0.789322	-2.71647	0.00659816	0.0234182
ANKRD5	50.634	-2.14211	0.6699	-3.19766	0.00138547	0.00633978
CENPJ	149.224	-2.14189	0.458811	-4.66834	3.03642e-06	3.00977e-05
DHRS4L2	23.5952	-2.13983	0.868483	-2.46387	0.0137445	0.0426032
TMTC4	34.1728	-2.13865	0.778354	-2.74766	0.00600227	0.0217744
SDF2L1	49.4464	-2.13252	0.685258	-3.112	0.00185825	0.00813311
TRAIP	106.725	-2.13218	0.46496	-4.58573	4.52411e-06	4.28997e-05
RRP1	218.704	-2.12965	0.431636	-4.9339	8.06028e-07	9.12527e-06
GART	405.019	-2.12915	0.317059	-6.7153	1.87677e-11	5.51345e-10
MRPS26	365.176	-2.12664	0.371995	-5.71684	1.08523e-08	1.93682e-07
COA3	147.237	-2.12597	0.459251	-4.62922	3.67045e-06	3.55431e-05
BRE	37.3227	-2.12394	0.768755	-2.76283	0.00573032	0.0209589
PMM2	274.95	-2.12142	0.383266	-5.53511	3.11033e-08	4.99465e-07
EFNB2	112.589	-2.11748	0.528184	-4.00899	6.09801e-05	0.000429542
HIST1H4L	220.966	-2.11461	0.371888	-5.68615	1.29934e-08	2.28346e-07
NUP35	98.1972	-2.11339	0.489524	-4.31723	1.57999e-05	0.000130746
SHROOM1	256.035	-2.11258	0.418449	-5.04861	4.45047e-07	5.38354e-06
IKBKE	92.6897	-2.11138	0.499527	-4.22675	2.37089e-05	0.000186344
SPC24	191.105	-2.11136	0.421331	-5.01117	5.41013e-07	6.41487e-06
ADAL	83.8946	-2.10687	0.533676	-3.94785	7.88564e-05	0.000539466
TUBG1	966.686	-2.10335	0.269968	-7.7911	6.64268e-15	3.50662e-13
ACAD9	226.958	-2.10329	0.387923	-5.42193	5.89581e-08	8.7535e-07
TLR5	31.4412	-2.10167	0.828567	-2.53651	0.0111963	0.035942
DIMT1	128.793	-2.10075	0.448115	-4.68797	2.75935e-06	2.76698e-05
PARM1	87.4521	-2.09538	0.563232	-3.72029	0.000198995	0.00121263
DDX43	35.5614	-2.09126	0.734792	-2.84605	0.00442649	0.0169884
ZFAND4	33.5606	-2.08897	0.763768	-2.73509	0.00623635	0.0223995
RBBP9	170.102	-2.08862	0.409091	-5.10553	3.29877e-07	4.16178e-06
CYCSP52	68.9359	-2.08609	0.672445	-3.10224	0.0019206	0.00837141
SCO2	82.0665	-2.08538	0.517404	-4.03048	5.56639e-05	0.000396145
NSUN5	116.624	-2.08364	0.446673	-4.6648	3.08924e-06	3.05334e-05
F8A1	147.266	-2.08338	0.40323	-5.16671	2.3825e-07	3.11147e-06
UCHL5	186.876	-2.08301	0.441204	-4.7212	2.34456e-06	2.39639e-05
ERP27	91.9427	-2.08175	0.616915	-3.37445	0.000739631	0.00374105
BRIX1	561.952	-2.08093	0.300488	-6.92517	4.35439e-12	1.43873e-10
C16orf3	47.737	-2.08072	0.864211	-2.40765	0.0160557	0.0483636
ZBED2	488.396	-2.0761	0.404503	-5.13247	2.85961e-07	3.67878e-06
ORC3	140.076	-2.07522	0.442145	-4.69354	2.68524e-06	2.70053e-05
PTRH1	38.7644	-2.07431	0.779096	-2.66246	0.00775709	0.0266535
POLR1E	472.854	-2.07431	0.312537	-6.63701	3.20109e-11	8.91001e-10
SLC25A10	308.911	-2.07246	0.362917	-5.71057	1.126e-08	1.99922e-07
ACTR10	402.307	-2.06946	0.399827	-5.17588	2.26835e-07	2.97935e-06
TRIM16	296.79	-2.06443	0.32932	-6.26878	3.63896e-10	8.67432e-09
SUV39H1	229.518	-2.06397	0.375292	-5.49964	3.8056e-08	5.97874e-07
TNFRSF19	485.366	-2.06391	0.3385	-6.09724	1.07915e-09	2.37897e-08
EIF2B3	37.3104	-2.06091	0.784241	-2.6279	0.00859139	0.0288783
WDR61	152.186	-2.06044	0.476209	-4.32676	1.51318e-05	0.000126064
CENPH	74.8121	-2.0585	0.608637	-3.38215	0.000719205	0.00366329
C12orf66	42.8311	-2.05845	0.700198	-2.93981	0.00328415	0.0131462
DCLRE1B	163.812	-2.05777	0.409462	-5.02554	5.02011e-07	6.0093e-06
NUP188	946.283	-2.05444	0.322056	-6.37912	1.7811e-10	4.38997e-09
PSMA3	52.3251	-2.05385	0.632539	-3.24699	0.00116633	0.00547894
TUBB	3643.37	-2.05193	0.277883	-7.38413	1.53455e-13	6.54585e-12
FAM136A	484.056	-2.05118	0.3703	-5.53924	3.0378e-08	4.89529e-07
ALKBH2	112.646	-2.05086	0.481291	-4.26118	2.03354e-05	0.000162518
METTL18	100.779	-2.0499	0.484113	-4.23434	2.29222e-05	0.000180639
MRPL15	101.103	-2.04857	0.531573	-3.85378	0.000116307	0.000759108
NOC2L	1316.46	-2.04839	0.319507	-6.41109	1.44487e-10	3.61296e-09
CYP27B1	34.6633	-2.04828	0.825507	-2.48124	0.0130927	0.0409235
RRN3	337.321	-2.04798	0.346286	-5.91415	3.33595e-09	6.58492e-08
PMEPA1	2139.72	-2.04536	0.37957	-5.38863	7.09968e-08	1.04174e-06
LOC81691	45.376	-2.04183	0.667852	-3.05731	0.00223337	0.00955631
ZNF367	278.137	-2.03832	0.369746	-5.51275	3.5327e-08	5.60755e-07
C9orf3	108.588	-2.03716	0.489888	-4.15842	3.20462e-05	0.000242734
SNORA6	76.1864	-2.03621	0.573015	-3.55351	0.000380124	0.00213074
GALK1	81.5339	-2.03577	0.531271	-3.83188	0.000127167	0.00082143
ZC4H2	539.484	-2.03533	0.758877	-2.68202	0.00731789	0.0254226
ADK	218.3	-2.03433	0.54067	-3.76261	0.000168149	0.00105212
ATAD2	1062.61	-2.03424	0.260249	-7.81651	5.43082e-15	2.89925e-13
TEX261	335.013	-2.03419	0.400401	-5.08038	3.76682e-07	4.66288e-06
GLI2	148.027	-2.03356	0.440307	-4.6185	3.8653e-06	3.72351e-05
DNAAF2	51.2195	-2.03158	0.632566	-3.21166	0.00131972	0.00608378
DCAF16	196.235	-2.02611	0.439879	-4.60606	4.10377e-06	3.92379e-05
NOXA1	117.383	-2.02433	0.542125	-3.73407	0.000188411	0.00115735
WDR92	58.7103	-2.02409	0.613243	-3.30063	0.000964683	0.00466201
DHRS2	158.865	-2.02287	0.537112	-3.7662	0.000165751	0.001039
KIF7	49.0244	-2.02148	0.679498	-2.97496	0.00293025	0.0120015
CLDN23	63.8344	-2.02047	0.567338	-3.56132	0.000368996	0.00207596
DCPS	311.87	-2.02039	0.372871	-5.41847	6.01104e-08	8.90539e-07
VKORC1L1	451.121	-2.0199	0.454917	-4.44015	8.9898e-06	7.92967e-05
FIBP	868.547	-2.01946	0.30974	-6.51985	7.03771e-11	1.86472e-09
SLC35B3	49.9064	-2.01877	0.72395	-2.78855	0.00529446	0.0196464
KIAA1524	75.8924	-2.0185	0.57933	-3.48419	0.000493629	0.00266507
PALD1	221.939	-2.01827	0.368773	-5.47294	4.42635e-08	6.83507e-07
GINS1	64.933	-2.0166	0.575437	-3.50446	0.00045754	0.00249602
PLEC	558.411	-2.0161	0.371347	-5.42916	5.66194e-08	8.47016e-07
ZMYM1	346.774	-2.01516	0.348465	-5.78297	7.33913e-09	1.36509e-07
DHRS7B	140.345	-2.01462	0.441217	-4.56605	4.97009e-06	4.66789e-05
KRT23	5391.05	-2.01411	0.31048	-6.48707	8.7519e-11	2.27088e-09
VARS	564.113	-2.01313	0.351043	-5.73472	9.76751e-09	1.7661e-07
COQ10A	39.1261	-2.01256	0.706369	-2.84917	0.00438338	0.0168464
USP13	172.281	-2.01216	0.435618	-4.61909	3.85421e-06	3.71612e-05
CTDSPL	62.9341	-2.01215	0.611544	-3.29028	0.00100086	0.00480484
PSMG4	163.8	-2.01199	0.424756	-4.7368	2.1712e-06	2.23579e-05
HIST1H3F	1033.61	-2.01115	0.266652	-7.54222	4.62039e-14	2.17269e-12
LXN	33.0243	-2.00769	0.79036	-2.54023	0.011078	0.0356121
SCFD2	47.3036	-2.0067	0.650962	-3.08266	0.00205157	0.00888885
TOMM40	728.647	-2.00407	0.418485	-4.78888	1.67718e-06	1.77892e-05
FHOD1	60.6495	-2.00368	0.597443	-3.35377	0.000797198	0.00398427
FAR2	85.6612	-2.00239	0.554893	-3.6086	0.000307853	0.0017792
IPO8	495.431	-2.00086	0.354893	-5.63793	1.72106e-08	2.94568e-07
BCCIP	1026.69	-1.99929	0.335702	-5.95554	2.59211e-09	5.23666e-08
ZNF302	92.9383	-1.99777	0.674649	-2.9612	0.00306441	0.0124254
LOC344595	53.2184	-1.99297	0.589847	-3.37879	0.000728068	0.0037016
PCCB	150.183	-1.99257	0.455141	-4.37791	1.19821e-05	0.000102732
NVL	73.4745	-1.99255	0.533336	-3.73602	0.000186953	0.00114942
MYCBP	193.416	-1.99162	0.440277	-4.52357	6.08044e-06	5.57023e-05
MYEOV	1268.11	-1.99053	0.286811	-6.94023	3.91457e-12	1.30278e-10
WDR5	290.924	-1.98799	0.340273	-5.84236	5.14667e-09	9.83507e-08
PWP1	332.825	-1.98787	0.371438	-5.3518	8.70825e-08	1.24851e-06
GRB14	48.1838	-1.98518	0.64086	-3.09768	0.00195043	0.00848595
FGFR1OP2	184.295	-1.98404	0.415826	-4.77131	1.83028e-06	1.91769e-05
SFXN4	166.984	-1.98335	0.391514	-5.06585	4.06588e-07	4.98547e-06
ATP5S	103.736	-1.98234	0.572172	-3.46459	0.000531038	0.00283811
BLMH	92.433	-1.98104	0.515191	-3.84526	0.000120427	0.000783398
MRS2	144.231	-1.97968	0.426715	-4.63935	3.49506e-06	3.39838e-05
APEH	361.967	-1.97754	0.318432	-6.21025	5.29019e-10	1.22501e-08
SLC39A3	107.483	-1.97712	0.475095	-4.16151	3.16143e-05	0.000239858
ABCF2	272.159	-1.97655	0.399807	-4.94377	7.66264e-07	8.71088e-06
MCAT	117.498	-1.97538	0.482647	-4.0928	4.26201e-05	0.000314022
KRT8	19469	-1.97279	0.294727	-6.69363	2.17706e-11	6.26712e-10
OXLD1	87.874	-1.97247	0.55069	-3.58182	0.000341211	0.00194265
SLC25A17	180.024	-1.97178	0.417594	-4.72177	2.33796e-06	2.39142e-05
DPY19L3	72.9368	-1.97125	0.540767	-3.64529	0.000267092	0.00157198
DPAGT1	260.917	-1.97081	0.377781	-5.21679	1.82052e-07	2.43525e-06
MRPL46	584.54	-1.9699	0.310967	-6.33476	2.3771e-10	5.76614e-09
INTS10	171.52	-1.96956	0.402334	-4.89535	9.81318e-07	1.0939e-05
ZBTB24	135.131	-1.96713	0.44192	-4.45133	8.53416e-06	7.54709e-05
NOSTRIN	40.5546	-1.96644	0.693402	-2.83593	0.00456927	0.0174019
G6PC3	574.309	-1.96385	0.300822	-6.52827	6.65332e-11	1.76627e-09
RNASEH1	270.528	-1.96371	0.36803	-5.33575	9.51485e-08	1.3515e-06
TSPAN10	32.5384	-1.96089	0.806724	-2.43068	0.0150704	0.0458669
CHAC2	62.0405	-1.95902	0.65742	-2.97986	0.0028838	0.0118429
DDX51	239.583	-1.95886	0.395993	-4.94669	7.54853e-07	8.59534e-06
SLC25A19	201.328	-1.95712	0.395124	-4.95317	7.30129e-07	8.33871e-06
SLC26A9	182.507	-1.95564	0.40229	-4.86126	1.16639e-06	1.28154e-05
LRRC37A4P	69.4362	-1.95414	0.542971	-3.59897	0.000319481	0.00183792
AMD1	637.424	-1.95313	0.288735	-6.76442	1.33843e-11	4.06186e-10
FBXO5	152.609	-1.95011	0.437179	-4.46067	8.17056e-06	7.26753e-05
RFC5	113.986	-1.94951	0.453471	-4.2991	1.71496e-05	0.000139485
TMCO7	58.1292	-1.94909	0.641411	-3.03875	0.00237562	0.0100557
TMA16	297.687	-1.94868	0.323841	-6.01739	1.77247e-09	3.67787e-08
ANXA4	406.244	-1.94616	0.333498	-5.83559	5.35998e-09	1.02285e-07
GTF2H2C	35.0664	-1.94498	0.717734	-2.70989	0.00673047	0.0237958
C16orf55	88.626	-1.94355	0.556245	-3.49405	0.000475747	0.00258268
IFRD2	282.815	-1.94205	0.406387	-4.77882	1.7633e-06	1.85533e-05
FAM82B	359.838	-1.94094	0.412526	-4.70502	2.53838e-06	2.57919e-05
CDCA7L	377.959	-1.9383	0.366934	-5.28242	1.27491e-07	1.76186e-06
UBA5	116.785	-1.93727	0.463082	-4.18343	2.87144e-05	0.000220651
SLC7A6	206.677	-1.93705	0.418788	-4.62538	3.73914e-06	3.61529e-05
GHRLOS2	48.6275	-1.9369	0.653909	-2.96203	0.0030562	0.0124091
EXOSC9	132.983	-1.93592	0.439389	-4.40593	1.05329e-05	9.17332e-05
APOO	69.8417	-1.93341	0.553003	-3.4962	0.000471927	0.00256497
PELP1	560.049	-1.9309	0.301605	-6.40209	1.53267e-10	3.82556e-09
GSG2	146.966	-1.92975	0.432412	-4.46276	8.09092e-06	7.206e-05
ALG8	149.97	-1.92945	0.49917	-3.86531	0.000110948	0.000727926
HIST1H2AM	1178.45	-1.9291	0.282452	-6.82985	8.5005e-12	2.64977e-10
SETD6	132.982	-1.92868	0.480387	-4.01484	5.94853e-05	0.000420086
PRPF4	234.425	-1.92855	0.406308	-4.74652	2.06949e-06	2.13904e-05
RPIA	180.152	-1.92596	0.417448	-4.61366	3.95633e-06	3.80393e-05
MTAP	167.313	-1.92393	0.447053	-4.30359	1.68055e-05	0.000137172
NUP160	200.124	-1.92348	0.433276	-4.4394	9.02099e-06	7.94701e-05
DFFA	324.845	-1.9226	0.386095	-4.97962	6.37102e-07	7.3951e-06
HIST1H2BM	526.289	-1.92148	0.41782	-4.59883	4.24864e-06	4.05106e-05
HIST1H3E	978.658	-1.92138	0.289174	-6.64437	3.04525e-11	8.52795e-10
LSR	231.437	-1.92135	0.419459	-4.58055	4.63766e-06	4.38737e-05
VPS36	240.682	-1.92028	0.353517	-5.43193	5.57487e-08	8.35806e-07
COG1	195.151	-1.91887	0.398285	-4.81785	1.45117e-06	1.55597e-05
TRAF5	54.1491	-1.91875	0.599781	-3.19909	0.00137862	0.00631741
NOC4L	312.633	-1.91825	0.33171	-5.78292	7.34167e-09	1.36509e-07
ZMYND15	49.1518	-1.91619	0.733719	-2.61161	0.00901158	0.0300852
ABCC4	68.2976	-1.9161	0.590713	-3.2437	0.00117987	0.00553308
PRMT7	320.424	-1.91595	0.349121	-5.48794	4.06645e-08	6.31652e-07
SACS	59.4287	-1.91584	0.62239	-3.07821	0.00208251	0.00900307
MKI67IP	334.536	-1.91491	0.33501	-5.71599	1.0907e-08	1.94407e-07
NUP62CL	108.005	-1.91491	0.453225	-4.22507	2.38867e-05	0.000187421
NUP107	180.307	-1.91375	0.391629	-4.88664	1.02571e-06	1.14062e-05
PAICS	991.465	-1.9118	0.324813	-5.88584	3.96038e-09	7.78405e-08
GPR19	58.6757	-1.91153	0.602324	-3.17359	0.00150567	0.00679721
CCDC51	108.683	-1.9111	0.48612	-3.93134	8.44742e-05	0.000571934
SLC5A1	59.3311	-1.9109	0.570443	-3.34985	0.000808549	0.00403046
TMEM98	92.6164	-1.91081	0.601752	-3.17541	0.00149624	0.00676572
CTNS	38.3366	-1.90919	0.786972	-2.426	0.0152664	0.0463917
MYBBP1A	552.703	-1.90838	0.396529	-4.81271	1.48895e-06	1.59153e-05
EGR1	8204.88	-1.90652	0.264616	-7.20484	5.81105e-13	2.23021e-11
TUBB6	756.983	-1.90639	0.345215	-5.52231	3.3458e-08	5.34785e-07
KIF20B	179.158	-1.90595	0.501705	-3.79896	0.000145306	0.000925165
MYOM3	54.424	-1.90478	0.601624	-3.16607	0.00154514	0.0069549
IRAK1BP1	73.3744	-1.90438	0.563493	-3.3796	0.000725925	0.00369206
DDX27	444.786	-1.89668	0.337448	-5.62064	1.90246e-08	3.21227e-07
ASF1B	481.054	-1.89629	0.301947	-6.28022	3.38105e-10	8.10158e-09
CHRNA5	248.8	-1.89578	0.380638	-4.98052	6.34123e-07	7.36674e-06
VIL1	48.7596	-1.89394	0.642775	-2.94651	0.00321377	0.012917
SNRNP25	56.2088	-1.89335	0.715551	-2.646	0.00814497	0.0276953
BCL2L15	152.842	-1.89285	0.498727	-3.79537	0.000147423	0.000935603
NUBPL	68.3775	-1.89256	0.615676	-3.07396	0.00211239	0.00911797
FASTKD2	78.7427	-1.89165	0.548056	-3.45156	0.000557347	0.00295692
RFXAP	52.3211	-1.89106	0.638092	-2.96361	0.00304049	0.0123611
ADCK1	36.1354	-1.89079	0.724774	-2.6088	0.00908592	0.03026
ROR1	108.791	-1.88951	0.544875	-3.46779	0.000524762	0.00281052
ZNF562	48.9281	-1.88898	0.637447	-2.96336	0.00304303	0.0123678
ACN9	309.634	-1.88878	0.351869	-5.36784	7.96847e-08	1.15568e-06
SRSF2	618.372	-1.88662	0.433507	-4.35201	1.34895e-05	0.000113954
CCDC74B	60.0365	-1.88523	0.641456	-2.93899	0.00329288	0.0131734
SKA3	96.1856	-1.88488	0.566894	-3.32492	0.00088444	0.00433505
TM2D2	85.8846	-1.88417	0.546025	-3.4507	0.000559144	0.00296075
MIPEP	199.544	-1.88291	0.390188	-4.82565	1.39546e-06	1.50091e-05
EID1	699.89	-1.88031	0.297392	-6.32266	2.57091e-10	6.19265e-09
C15orf41	85.762	-1.88004	0.581261	-3.23441	0.00121892	0.00569106
E2F1	820.935	-1.87919	0.313834	-5.98785	2.1263e-09	4.35307e-08
ANXA9	554.548	-1.87359	0.335543	-5.58377	2.35365e-08	3.89767e-07
LOC151009	90.6846	-1.87238	0.48323	-3.87472	0.000106747	0.000703378
LRP3	50.4876	-1.87191	0.632216	-2.96088	0.00306764	0.0124312
RDH10	406.774	-1.87191	0.369261	-5.06934	3.99201e-07	4.91088e-06
CANT1	1414.29	-1.87172	0.261726	-7.15147	8.58525e-13	3.24075e-11
DNAJC15	158.403	-1.87001	0.392359	-4.76607	1.87855e-06	1.96229e-05
ZNF518A	59.0457	-1.86792	0.606066	-3.08205	0.00205583	0.00890171
SURF6	568.755	-1.86746	0.273201	-6.83549	8.17248e-12	2.57079e-10
DNAJC11	458.417	-1.86728	0.338117	-5.52257	3.3407e-08	5.3459e-07
SNX17	431.351	-1.86721	0.325721	-5.73254	9.89369e-09	1.78423e-07
ADSS	167.113	-1.867	0.480071	-3.889	0.000100659	0.000666772
ENDOG	144.575	-1.86493	0.45926	-4.06072	4.89221e-05	0.000353831
TSTA3	806.119	-1.86485	0.338159	-5.51473	3.4931e-08	5.56392e-07
SOWAHC	2597.28	-1.86464	0.389789	-4.7837	1.72094e-06	1.81973e-05
LOC642846	67.2191	-1.86451	0.61168	-3.04817	0.00230237	0.00979984
NMI	79.3949	-1.86164	0.513998	-3.62188	0.000292467	0.00170025
PLEK2	127.94	-1.86073	0.46957	-3.96263	7.41283e-05	0.000510925
MELK	291.484	-1.85854	0.347994	-5.34073	9.25734e-08	1.31983e-06
CBR1	99.1324	-1.85834	0.576353	-3.22431	0.00126278	0.00586205
MPHOSPH10	150.535	-1.85783	0.451275	-4.11684	3.84107e-05	0.000285449
MRPL20	727.533	-1.8572	0.36089	-5.14617	2.65864e-07	3.44274e-06
CACYBP	395.974	-1.85574	0.395081	-4.69711	2.63869e-06	2.66109e-05
ZFP36L2	1574.78	-1.85521	0.321475	-5.77093	7.88349e-09	1.45018e-07
LYAR	448.596	-1.85387	0.33972	-5.45704	4.84131e-08	7.37483e-07
DHX9	490.164	-1.85351	0.389444	-4.75939	1.94183e-06	2.02533e-05
HIST1H2BE	579.25	-1.85166	0.383122	-4.83309	1.34427e-06	1.4538e-05
TCF20	150.446	-1.84965	0.451675	-4.09509	4.22012e-05	0.000311101
SEC14L4	53.8986	-1.8492	0.608665	-3.03813	0.00238049	0.0100727
EFCAB4B	173.807	-1.84833	0.418263	-4.41905	9.91336e-06	8.66664e-05
WDR12	239.279	-1.84504	0.385078	-4.79133	1.65683e-06	1.76005e-05
UTP6	293.702	-1.84468	0.36122	-5.10681	3.27648e-07	4.1378e-06
PBX1	89.6204	-1.84411	0.53263	-3.46228	0.000535627	0.00285488
SAAL1	101.126	-1.84338	0.515438	-3.57633	0.000348446	0.0019771
THAP6	70.3856	-1.84256	0.593026	-3.10705	0.00188965	0.00825219
FKTN	177.332	-1.8418	0.417251	-4.41412	1.01423e-05	8.84996e-05
MAP1B	1671.08	-1.841	0.317392	-5.80039	6.61613e-09	1.24531e-07
GTPBP10	239.259	-1.84024	0.367789	-5.00353	5.62907e-07	6.64587e-06
ACAT1	136.333	-1.83953	0.497355	-3.69863	0.000216763	0.00131047
CYB5R2	41.7256	-1.83764	0.691795	-2.65634	0.00789949	0.0270475
TSR3	469.148	-1.83749	0.358029	-5.13224	2.86311e-07	3.67984e-06
SLC35C1	989.215	-1.83712	0.280686	-6.54509	5.94606e-11	1.59387e-09
C1orf74	43.9595	-1.83629	0.696786	-2.63537	0.00840448	0.0284164
CHORDC1	288.775	-1.83558	0.339743	-5.40285	6.55905e-08	9.6653e-07
POLD1	473.704	-1.83433	0.316493	-5.79579	6.79987e-09	1.27815e-07
KDM4D	48.6192	-1.83376	0.672718	-2.72589	0.00641278	0.022895
UFSP1	36.7276	-1.83293	0.749263	-2.4463	0.0144329	0.0443086
C1RL-AS1	97.6439	-1.83291	0.642257	-2.85385	0.00431923	0.0166416
VPS52	217.32	-1.83234	0.408858	-4.48161	7.40826e-06	6.65826e-05
ALDH5A1	86.407	-1.83212	0.505978	-3.62095	0.000293528	0.00170427
POLA1	155.383	-1.83013	0.429455	-4.26153	2.03033e-05	0.00016245
RAD18	85.3921	-1.8301	0.555919	-3.29203	0.000994683	0.00477789
CASP10	61.8509	-1.82953	0.598771	-3.05547	0.00224706	0.00960488
SPDL1	185.574	-1.82952	0.413987	-4.41927	9.90364e-06	8.66364e-05
RRM1	192.734	-1.82804	0.419834	-4.35421	1.33549e-05	0.000113024
WDR62	114.997	-1.82695	0.459222	-3.97835	6.93954e-05	0.000482163
C17orf89	98.2671	-1.82587	0.579818	-3.14904	0.00163808	0.00732538
PIGM	146.162	-1.82299	0.529491	-3.44291	0.000575484	0.00303213
RTKN	446.932	-1.82279	0.35264	-5.16899	2.35364e-07	3.07671e-06
TPCN2	89.2495	-1.82241	0.495347	-3.67907	0.00023409	0.00140108
MSTO1	132.045	-1.82154	0.436566	-4.17242	3.01381e-05	0.000229797
SERTAD4	36.3932	-1.8212	0.694282	-2.62313	0.00871248	0.0291927
NR2C2AP	81.6907	-1.82006	0.513465	-3.54466	0.000393123	0.00218405
LRRC40	110.984	-1.82001	0.476334	-3.82086	0.000132985	0.000855403
ZWILCH	271.194	-1.8193	0.327636	-5.55281	2.81112e-08	4.58328e-07
FAM203A	269.319	-1.81854	0.439572	-4.13707	3.51769e-05	0.000263406
FABP5	863.791	-1.81853	0.386505	-4.70507	2.53784e-06	2.57919e-05
LOC388796	418.312	-1.81408	0.331468	-5.47286	4.42838e-08	6.83507e-07
TMEM223	194.036	-1.81331	0.381966	-4.74729	2.06155e-06	2.13547e-05
STARD7	721.44	-1.81289	0.336472	-5.38792	7.1276e-08	1.04472e-06
PLK1	661.579	-1.81248	0.338153	-5.35994	8.32518e-08	1.20109e-06
ZNF785	102.691	-1.81236	0.511238	-3.54504	0.000392559	0.00218268
CHCHD4	87.921	-1.81124	0.527752	-3.43198	0.000599189	0.00313902
ERI3	311.141	-1.81108	0.409458	-4.42312	9.72854e-06	8.52671e-05
TARBP1	99.2991	-1.8101	0.474671	-3.81337	0.000137083	0.000878071
KLHDC4	235.451	-1.80863	0.400263	-4.51861	6.22461e-06	5.67965e-05
GAS7	59.3745	-1.80843	0.601915	-3.00446	0.00266057	0.0110647
HDAC4	271.582	-1.80678	0.363312	-4.9731	6.58917e-07	7.61624e-06
HCAR1	77.7927	-1.80497	0.545094	-3.3113	0.000928633	0.00451631
SULF2	85.6957	-1.80488	0.564901	-3.19503	0.00139816	0.00639359
KLK1	59.5743	-1.80419	0.579616	-3.11274	0.00185361	0.00811536
CPT1A	497.619	-1.80385	0.353324	-5.10537	3.30152e-07	4.16178e-06
AASDH	46.0165	-1.80083	0.691831	-2.60299	0.00924143	0.0306668
IFIT3	203.232	-1.80064	0.368975	-4.88012	1.06022e-06	1.17426e-05
POLR3E	287.332	-1.80023	0.438833	-4.10232	4.09032e-05	0.000302372
TTPAL	70.1144	-1.79928	0.607106	-2.9637	0.00303962	0.0123611
CCDC113	42.0654	-1.79882	0.747388	-2.40681	0.0160924	0.048453
SERPINB5	1088.11	-1.7978	0.311107	-5.77872	7.52708e-09	1.3958e-07
ATPBD4	45.7959	-1.79712	0.655412	-2.74197	0.00610726	0.0220508
GORAB	59.6726	-1.79532	0.567001	-3.16634	0.00154368	0.0069506
QDPR	49.3306	-1.7947	0.690896	-2.59764	0.00938663	0.0310887
KNTC1	286.809	-1.7941	0.372181	-4.82051	1.43193e-06	1.53774e-05
MYO5C	434.304	-1.79393	0.292676	-6.12939	8.82141e-10	1.99575e-08
HSPE1	1195.78	-1.7934	0.339761	-5.27842	1.30303e-07	1.79352e-06
RASL10B	73.2234	-1.79084	0.559346	-3.20167	0.00136634	0.00627095
ZNF689	36.6684	-1.79051	0.744494	-2.405	0.0161726	0.0486185
PPIF	562.311	-1.78915	0.294447	-6.07632	1.22974e-09	2.65546e-08
TTI1	158.207	-1.78812	0.408499	-4.37729	1.20167e-05	0.000102964
MTBP	95.8106	-1.78755	0.467722	-3.82182	0.000132468	0.000852871
NAA15	303.821	-1.78735	0.406249	-4.39964	1.08433e-05	9.43174e-05
ELAC2	288.629	-1.78664	0.348046	-5.13335	2.84627e-07	3.66504e-06
MTRR	165.375	-1.78513	0.384211	-4.64621	3.38084e-06	3.30129e-05
HNMT	80.2075	-1.78445	0.531923	-3.35471	0.000794474	0.00397468
ACTB	29482.2	-1.78405	0.274507	-6.49912	8.0791e-11	2.11222e-09
C2orf43	77.8153	-1.78288	0.506831	-3.51771	0.000435292	0.00239038
TGFBRAP1	167.944	-1.78195	0.419974	-4.243	2.2055e-05	0.000174841
C12orf52	169.319	-1.78104	0.419939	-4.24119	2.22342e-05	0.000176161
NCAPH	160.108	-1.77951	0.40993	-4.34102	1.41823e-05	0.000118714
EIF3B	1179.5	-1.77921	0.322908	-5.50996	3.58916e-08	5.66455e-07
ALG10	76.4846	-1.77843	0.533548	-3.33321	0.000858509	0.00423355
LAGE3	136.573	-1.77797	0.477436	-3.724	0.000196088	0.00119756
RPS7	46.7403	-1.77748	0.656375	-2.70802	0.00676854	0.0238937
ARHGAP25	45.546	-1.77698	0.657764	-2.70154	0.0069019	0.0242683
CDC123	1184.36	-1.77443	0.30289	-5.85833	4.67552e-09	8.9971e-08
RUVBL2	397.122	-1.77024	0.347896	-5.08841	3.61072e-07	4.49399e-06
RAD54L	115.564	-1.76984	0.449344	-3.93871	8.19215e-05	0.00055739
HIST1H3I	1591.78	-1.76963	0.268782	-6.58389	4.58302e-11	1.26038e-09
CABLES1	56.8831	-1.76957	0.599942	-2.94956	0.00318223	0.0128126
PYCARD	176.198	-1.76928	0.433299	-4.08328	4.44036e-05	0.00032629
SEMA3A	168.726	-1.76857	0.436194	-4.05456	5.02288e-05	0.000362141
TRIM14	435.632	-1.7684	0.350057	-5.05174	4.37806e-07	5.3006e-06
GTF2H3	241.926	-1.76826	0.406167	-4.35353	1.33961e-05	0.000113304
TP53RK	182.685	-1.76805	0.37217	-4.75065	2.02767e-06	2.10688e-05
CCNA2	323.473	-1.76756	0.372809	-4.74119	2.12469e-06	2.19281e-05
MAGOH	290.394	-1.76743	0.364135	-4.85378	1.21132e-06	1.32562e-05
BCL2L12	409.309	-1.76495	0.307718	-5.73562	9.71584e-09	1.75906e-07
TBC1D14	94.7669	-1.76476	0.480753	-3.67081	0.000241779	0.00143722
HM13	36.6647	-1.76376	0.713558	-2.47178	0.0134441	0.0418228
C14orf80	96.8829	-1.76219	0.512006	-3.44174	0.000577988	0.00304067
MCMBP	347.29	-1.76218	0.31688	-5.56104	2.68179e-08	4.39877e-07
MRPL27	84.1194	-1.76161	0.493389	-3.57043	0.000356402	0.0020158
MON1A	38.427	-1.76135	0.708125	-2.48734	0.0128701	0.0403745
MRPL40	293.559	-1.76041	0.391268	-4.49924	6.81972e-06	6.17765e-05
CKMT1A	504.383	-1.76013	0.29619	-5.94256	2.80606e-09	5.65232e-08
DICER1	96.914	-1.75997	0.495925	-3.54887	0.00038689	0.00216075
ELP3	143.832	-1.759	0.478758	-3.6741	0.000238693	0.00142245
SLC16A5	519.112	-1.75861	0.33297	-5.28158	1.28075e-07	1.76815e-06
TOR3A	244.682	-1.75855	0.341024	-5.15667	2.51381e-07	3.26748e-06
IDNK	74.9167	-1.75412	0.603528	-2.90645	0.00365552	0.0144191
FBXL4	131.825	-1.75352	0.403111	-4.34995	1.36167e-05	0.000114635
TPP2	553.907	-1.75126	0.30301	-5.77955	7.4901e-09	1.39082e-07
ZNF252P	241.71	-1.75116	0.410598	-4.26491	1.99979e-05	0.000160192
AVEN	42.6849	-1.75112	0.669831	-2.61427	0.00894185	0.0298813
SRSF10	196.033	-1.75096	0.36688	-4.77258	1.81882e-06	1.90858e-05
KLK6	4193.68	-1.7503	0.358648	-4.88028	1.05936e-06	1.17424e-05
TRIM59	136.719	-1.74992	0.419074	-4.17569	2.97089e-05	0.000227153
NSMCE1	293.585	-1.7486	0.327436	-5.34029	9.27998e-08	1.32086e-06
FGF2	107.929	-1.74801	0.501499	-3.48558	0.000491072	0.00265854
TTC19	125.209	-1.74593	0.438674	-3.98002	6.89083e-05	0.000479505
C11orf70	78.9108	-1.74155	0.600959	-2.89795	0.00375609	0.0147524
TGS1	54.9258	-1.74041	0.607871	-2.86312	0.00419488	0.0162123
KTI12	111.323	-1.73611	0.452684	-3.83515	0.000125486	0.000811712
RWDD2B	186.436	-1.73571	0.420278	-4.1299	3.62917e-05	0.000271312
EIF2B1	202.389	-1.73512	0.444085	-3.90718	9.33814e-05	0.000623199
FAM98A	272.624	-1.73438	0.358991	-4.83125	1.35676e-06	1.465e-05
ANKRD32	117.511	-1.73385	0.433953	-3.99548	6.45635e-05	0.00045224
DCAF17	46.8518	-1.73378	0.68094	-2.54615	0.0108917	0.0351937
MAOB	488.831	-1.7315	0.326269	-5.30696	1.11468e-07	1.55762e-06
YDJC	91.6085	-1.73111	0.516706	-3.35029	0.00080727	0.00402877
CORO1A	109.986	-1.73098	0.522898	-3.31036	0.000931765	0.00452675
SDC1	917.079	-1.72993	0.339839	-5.09045	3.57224e-07	4.458e-06
UTP3	495.208	-1.72843	0.299822	-5.76487	8.1723e-09	1.49731e-07
CCT7	983.012	-1.72831	0.339048	-5.09756	3.44063e-07	4.31347e-06
NCL	3005.77	-1.72819	0.325916	-5.30257	1.14183e-07	1.59071e-06
PRPF19	1306.55	-1.72812	0.264387	-6.53635	6.30393e-11	1.68325e-09
GOLIM4	663.291	-1.72717	0.337512	-5.11736	3.09835e-07	3.94538e-06
TYSND1	70.8254	-1.72704	0.618384	-2.79283	0.00522497	0.0194461
HAUS6	226.613	-1.72603	0.400101	-4.31398	1.60341e-05	0.000132365
C16orf13	221.944	-1.72533	0.399084	-4.32323	1.53759e-05	0.000127697
MAP3K7	218.5	-1.72523	0.371004	-4.65018	3.31653e-06	3.2477e-05
TTF2	270.846	-1.72371	0.345173	-4.99377	5.92129e-07	6.967e-06
OXA1L	103.468	-1.72246	0.485896	-3.54491	0.000392749	0.00218286
ZC3H14	136.508	-1.72242	0.433827	-3.97028	7.1787e-05	0.000496776
MAD2L1	522.112	-1.72111	0.346191	-4.97157	6.64117e-07	7.66991e-06
B9D1	157.537	-1.72054	0.396194	-4.34268	1.40754e-05	0.000118051
TIMM21	116.447	-1.72043	0.445271	-3.86378	0.000111644	0.000731792
FAM48A	76.3889	-1.72008	0.582551	-2.95266	0.00315046	0.012716
SPATA2L	148.551	-1.71916	0.411809	-4.17465	2.98447e-05	0.000227812
MIOS	87.3684	-1.71831	0.52104	-3.29785	0.000974267	0.0046968
DCBLD1	66.0621	-1.71804	0.551278	-3.11647	0.00183031	0.00802609
NSMCE4A	190.434	-1.71786	0.374412	-4.58816	4.47179e-06	4.24619e-05
SNORA55	150.411	-1.71737	0.475016	-3.6154	0.000299878	0.00173894
MRAS	98.7058	-1.71616	0.466921	-3.67547	0.000237409	0.00141787
MDFI	556.135	-1.71589	0.34222	-5.014	5.33097e-07	6.34284e-06
CNPY2	361.201	-1.7138	0.343525	-4.98886	6.07371e-07	7.1099e-06
IGSF9B	1427.31	-1.71051	0.349154	-4.89903	9.63103e-07	1.07534e-05
ID2	95.1541	-1.70963	0.530269	-3.22408	0.0012638	0.00586285
C10orf137	199.826	-1.70873	0.369725	-4.62163	3.80729e-06	3.67345e-05
NFX1	146.576	-1.70787	0.406609	-4.20028	2.66583e-05	0.000206348
TBL3	412.786	-1.7076	0.363296	-4.7003	2.59779e-06	2.62986e-05
CISD3	621.409	-1.70755	0.330052	-5.1736	2.29632e-07	3.00748e-06
C8orf33	412.182	-1.70726	0.396069	-4.3105	1.62882e-05	0.000134104
GGCT	707.917	-1.70708	0.317303	-5.37998	7.44954e-08	1.08729e-06
IL4R	87.1226	-1.7059	0.509778	-3.34636	0.000818802	0.00406832
EFTUD2	435.461	-1.7059	0.366444	-4.65528	3.23534e-06	3.18176e-05
COQ3	73.0057	-1.70289	0.549997	-3.09618	0.00196033	0.008523
KCNK15	58.6912	-1.69973	0.62868	-2.70365	0.00685829	0.0241486
BZW2	1101.74	-1.69952	0.335951	-5.05884	4.21815e-07	5.13861e-06
MSH2	401.345	-1.69909	0.311791	-5.44946	5.05236e-08	7.64121e-07
CALML4	122.319	-1.69667	0.43593	-3.89207	9.93935e-05	0.000659655
ALG6	99.8808	-1.69585	0.476888	-3.55607	0.000376445	0.00211269
DDX55	425.645	-1.69556	0.334762	-5.06496	4.08491e-07	5.00283e-06
MRE11A	220.147	-1.69366	0.372902	-4.54183	5.57687e-06	5.17069e-05
C17orf70	78.7551	-1.69109	0.538158	-3.14238	0.00167582	0.00746507
GEN1	82.0327	-1.69106	0.541806	-3.12115	0.00180146	0.00794256
XPO4	131.375	-1.69049	0.443016	-3.81588	0.0001357	0.000870832
GTDC2	60.066	-1.69038	0.566997	-2.98128	0.00287042	0.011795
POLR3F	36.3455	-1.68957	0.702275	-2.40585	0.016135	0.0485487
POLDIP2	444.777	-1.68893	0.319964	-5.27848	1.30257e-07	1.79352e-06
TIA1	174.096	-1.68884	0.414966	-4.06982	4.70495e-05	0.000342626
LRRK1	84.5365	-1.68808	0.521164	-3.23905	0.00119927	0.0056145
ANAPC1	228.994	-1.68791	0.364816	-4.62676	3.71427e-06	3.59377e-05
HIST1H3A	554.221	-1.68759	0.33153	-5.09031	3.57477e-07	4.458e-06
UBE2T	905.639	-1.68757	0.322489	-5.23295	1.66828e-07	2.24468e-06
CPPED1	48.3647	-1.68676	0.642934	-2.62354	0.00870221	0.0291725
WDR43	258.752	-1.68606	0.347972	-4.84538	1.26369e-06	1.37602e-05
STOML2	558.226	-1.68573	0.294778	-5.71864	1.07377e-08	1.91886e-07
TMEM186	40.1211	-1.68521	0.689384	-2.44452	0.0145046	0.0444692
ATP5G1	318.298	-1.68521	0.385514	-4.37133	1.23493e-05	0.000105355
MARVELD1	501.217	-1.68518	0.401288	-4.19942	2.67596e-05	0.000207015
MX1	1566.36	-1.68396	0.344595	-4.8868	1.0249e-06	1.14062e-05
RBM28	46.7452	-1.68371	0.635314	-2.6502	0.0080443	0.0274275
VAV2	493.086	-1.68268	0.295957	-5.68555	1.30392e-08	2.28859e-07
ALDH3B2	89.2306	-1.68071	0.515007	-3.26346	0.00110059	0.00520562
SF3A3	435.589	-1.68055	0.301977	-5.56516	2.61907e-08	4.3113e-07
ERLIN2	58.2974	-1.6788	0.649035	-2.58661	0.0096925	0.03191
EIF2S1	363.886	-1.6779	0.351389	-4.77505	1.79659e-06	1.88669e-05
RMI2	401.134	-1.67632	0.312159	-5.37006	7.87105e-08	1.14396e-06
CSRP2BP	84.1212	-1.67597	0.532388	-3.14802	0.00164379	0.00734613
RSAD1	193.86	-1.67527	0.395374	-4.23719	2.26332e-05	0.000178705
TTC12	90.5221	-1.67396	0.508974	-3.2889	0.00100581	0.00482524
TAF1A	84.2971	-1.67242	0.619943	-2.6977	0.0069821	0.0244782
PPP1R10	659.378	-1.67099	0.410319	-4.07242	4.65266e-05	0.000339712
ZNF416	67.8601	-1.67087	0.588991	-2.83683	0.00455635	0.0173706
TIMM23	335.23	-1.67063	0.330505	-5.05479	4.30866e-07	5.23037e-06
USP27X	54.6782	-1.66933	0.587288	-2.84245	0.00447689	0.0171388
IMPA2	138.563	-1.66845	0.425349	-3.92254	8.76188e-05	0.000590612
ORC1	99.2616	-1.66646	0.493361	-3.37777	0.000730764	0.0037071
NARS2	82.7056	-1.66603	0.501491	-3.32215	0.000893275	0.00437516
TMED10P1	59.7795	-1.66428	0.64379	-2.58513	0.00973435	0.0320019
SNRPD1	2105.81	-1.66378	0.256343	-6.49046	8.55727e-11	2.23299e-09
PRR5L	272.205	-1.66359	0.401978	-4.1385	3.49583e-05	0.000261911
HIST1H2BI	431.444	-1.66323	0.367364	-4.52748	5.96908e-06	5.4828e-05
NDUFV3	97.4281	-1.66239	0.535005	-3.10724	0.00188843	0.00824945
APEX1	388.598	-1.66188	0.329474	-5.04404	4.55809e-07	5.49444e-06
NT5DC2	285.182	-1.66137	0.388789	-4.2732	1.92685e-05	0.000155343
WBP4	94.4558	-1.66087	0.599109	-2.77223	0.00556733	0.0204606
DUT	449.07	-1.66042	0.355452	-4.6713	2.99304e-06	2.96891e-05
A4GALT	1067.91	-1.65995	0.30582	-5.42786	5.70331e-08	8.50436e-07
TEAD4	444.667	-1.65755	0.315297	-5.2571	1.46346e-07	1.98655e-06
PMS2	86.8424	-1.65471	0.525654	-3.14791	0.00164444	0.00734666
PDCD2L	89.3409	-1.65345	0.559742	-2.95395	0.00313734	0.0126696
COPG2	42.2356	-1.65239	0.683927	-2.41604	0.0156905	0.0474609
VAPA	38.3408	-1.652	0.674558	-2.44901	0.014325	0.0440677
OSGEP	53.6002	-1.64998	0.610846	-2.70113	0.00691038	0.0242837
MYO19	206.245	-1.64787	0.376639	-4.37519	1.21325e-05	0.000103892
THOP1	349.442	-1.64677	0.318912	-5.16373	2.4208e-07	3.1585e-06
BOLA2B	721.876	-1.64419	0.344618	-4.77105	1.83265e-06	1.91871e-05
FLRT3	68.0392	-1.64405	0.551894	-2.97892	0.00289262	0.0118721
ALKBH4	89.2089	-1.64294	0.505973	-3.24709	0.00116592	0.00547886
PRIM1	140.836	-1.64071	0.417568	-3.92919	8.52315e-05	0.000576495
UTP23	313.358	-1.64045	0.350912	-4.67482	2.94209e-06	2.93314e-05
AUNIP	66.8467	-1.63637	0.562426	-2.90948	0.00362028	0.0143046
TBCCD1	106.624	-1.63592	0.479503	-3.4117	0.000645581	0.00334895
CHSY1	79.5876	-1.63532	0.556001	-2.94123	0.00326917	0.0131014
CDK4	776.237	-1.63506	0.282326	-5.7914	6.98014e-09	1.30622e-07
MMP7	116.782	-1.63471	0.525469	-3.11095	0.00186484	0.00815676
EZR	11212.4	-1.63414	0.355642	-4.5949	4.32959e-06	4.11684e-05
NCAPG2	417.166	-1.63392	0.290866	-5.61743	1.93821e-08	3.26064e-07
WDR75	565.529	-1.63362	0.330265	-4.94639	7.56007e-07	8.60138e-06
GNAL	102.596	-1.63334	0.464416	-3.51698	0.000436484	0.00239597
AHCTF1	172.743	-1.63141	0.41327	-3.94756	7.8953e-05	0.000539858
LETM1	206.99	-1.63073	0.368288	-4.42786	9.51731e-06	8.35247e-05
STK10	97.0086	-1.62971	0.620938	-2.62459	0.00867532	0.0291028
LOC152217	468.35	-1.62822	0.315701	-5.15747	2.50303e-07	3.25654e-06
ANGEL2	96.8325	-1.62769	0.505213	-3.22179	0.00127393	0.00589595
TBRG4	745.276	-1.62563	0.270776	-6.00359	1.93006e-09	3.9858e-08
FXN	168.772	-1.62463	0.384709	-4.22301	2.41065e-05	0.00018893
DCLRE1A	59.9407	-1.62359	0.602321	-2.69555	0.00702723	0.0246125
MFF	54.8833	-1.62263	0.595832	-2.7233	0.00646329	0.0230285
ME2	65.8254	-1.62206	0.633927	-2.55875	0.0105049	0.0341439
EFNB1	1332.08	-1.62203	0.296498	-5.47063	4.48427e-08	6.90327e-07
NIT2	238.472	-1.62186	0.36871	-4.39874	1.08883e-05	9.46452e-05
FH	189.317	-1.62135	0.385525	-4.20556	2.60434e-05	0.000202156
GANC	58.7555	-1.61788	0.545534	-2.96568	0.00302017	0.0123076
C16orf74	84.724	-1.61577	0.520823	-3.10234	0.00191994	0.00837141
VANGL1	158.206	-1.61503	0.391044	-4.13005	3.62684e-05	0.000271285
FIP1L1	412.668	-1.6145	0.323793	-4.98622	6.15719e-07	7.17778e-06
HNRNPA0	310.707	-1.614	0.345366	-4.67328	2.96422e-06	2.94881e-05
PCGF6	48.1233	-1.61323	0.661942	-2.43711	0.014805	0.0452091
EPHA2	4316.97	-1.61314	0.281346	-5.73365	9.8291e-09	1.77491e-07
HIST1H2BH	702.492	-1.61174	0.296712	-5.43199	5.57286e-08	8.35806e-07
IVD	399.617	-1.611	0.31513	-5.11217	3.18473e-07	4.03302e-06
ISG20L2	711.3	-1.61043	0.301401	-5.34315	9.13461e-08	1.30557e-06
GPR63	49.2915	-1.60874	0.620499	-2.59266	0.00952381	0.0314297
PSMC3	1191.56	-1.60836	0.293884	-5.47279	4.43005e-08	6.83507e-07
CCDC34	73.6475	-1.60646	0.526917	-3.0488	0.00229759	0.0097825
TMEM138	157.219	-1.60574	0.440384	-3.64622	0.000266121	0.00156795
FBXL6	290.187	-1.60535	0.445413	-3.60418	0.000313139	0.0018052
ODC1	1290.52	-1.60518	0.306339	-5.23986	1.60697e-07	2.17281e-06
PNKP	590.175	-1.60443	0.425491	-3.77078	0.000162739	0.00102244
HEATR2	729.457	-1.60304	0.315125	-5.08698	3.63815e-07	4.51996e-06
DDX18	312.982	-1.60174	0.330273	-4.84976	1.2361e-06	1.3506e-05
AGGF1	148.89	-1.60137	0.467675	-3.42411	0.000616814	0.00321668
BUB1B	350.197	-1.60061	0.324345	-4.9349	8.01917e-07	9.08619e-06
MRPL17	244.101	-1.60056	0.339085	-4.72024	2.35564e-06	2.40593e-05
TUBA1C	7762.69	-1.59983	0.288809	-5.5394	3.03507e-08	4.89529e-07
C9orf64	215.836	-1.59838	0.380175	-4.20432	2.61869e-05	0.000203155
DAK	546.529	-1.59775	0.381999	-4.18259	2.88208e-05	0.000221222
MKKS	77.462	-1.59764	0.531988	-3.00316	0.00267194	0.0111086
ZNF259	61.0172	-1.59715	0.577897	-2.76373	0.00571453	0.0209123
BLOC1S4	65.2676	-1.59674	0.577478	-2.76503	0.00569183	0.0208569
MRPS11	345.41	-1.59482	0.363646	-4.38565	1.15639e-05	9.9829e-05
NUBP1	136.124	-1.59285	0.419544	-3.79662	0.000146683	0.000931766
ALG10B	101.362	-1.59282	0.497954	-3.19872	0.00138039	0.00632072
HIST1H4B	877.727	-1.59235	0.281512	-5.65643	1.54554e-08	2.66513e-07
MFSD8	63.3536	-1.58847	0.593808	-2.67505	0.00747175	0.0258788
TSN	372.282	-1.58592	0.369029	-4.29755	1.72699e-05	0.000140132
PLEKHG4	132.939	-1.5859	0.519394	-3.05337	0.00226289	0.00966163
DGCR8	231.991	-1.58507	0.429806	-3.68786	0.000226144	0.00136121
ACOT7	291.476	-1.58402	0.355691	-4.45337	8.45313e-06	7.48023e-05
MYO1B	198.708	-1.58355	0.412257	-3.84117	0.00012245	0.000793937
PRDM4	203.689	-1.58149	0.401213	-3.94176	8.08842e-05	0.000552241
LRRIQ3	71.0908	-1.58133	0.570325	-2.77269	0.00555958	0.0204376
MOCOS	186.771	-1.5813	0.373395	-4.23493	2.28628e-05	0.000180311
WWC1	869.928	-1.5789	0.316342	-4.99112	6.0029e-07	7.03897e-06
HNF4A	169.165	-1.57842	0.390743	-4.03954	5.35558e-05	0.000382724
MYO10	561.112	-1.57745	0.308228	-5.11779	3.09141e-07	3.94019e-06
ALG5	372.846	-1.57607	0.354226	-4.44933	8.61379e-06	7.61001e-05
BCL2L1	3336.17	-1.57576	0.304743	-5.17079	2.33108e-07	3.05011e-06
SUSD4	56.201	-1.57478	0.641913	-2.45326	0.014157	0.0436364
DEPDC1B	118.34	-1.57364	0.439058	-3.58412	0.000338216	0.00193026
PSKH1	165.503	-1.57277	0.416923	-3.77234	0.000161725	0.001017
POC1A	65.7081	-1.57064	0.563064	-2.78946	0.00527963	0.0196072
CDT1	379	-1.56786	0.333003	-4.70823	2.49877e-06	2.54834e-05
FAM208A	310.833	-1.56702	0.360701	-4.34438	1.39667e-05	0.000117409
PVRL1	827.431	-1.56638	0.321572	-4.871	1.11037e-06	1.22782e-05
C20orf118	73.045	-1.56631	0.552118	-2.83691	0.00455521	0.0173706
CTTN	1538.59	-1.56576	0.342842	-4.56699	4.94782e-06	4.65332e-05
DUS2L	67.4348	-1.56459	0.554267	-2.82281	0.00476047	0.0180203
NMRAL1	348.827	-1.56308	0.366051	-4.27011	1.95374e-05	0.000157235
PSME3	986.165	-1.56193	0.362864	-4.30445	1.67398e-05	0.000136797
MDN1	177.539	-1.56187	0.399986	-3.90482	9.42947e-05	0.00062854
POLE4	78.056	-1.56073	0.558483	-2.79458	0.00519669	0.0193775
CIT	237.157	-1.56072	0.409088	-3.81512	0.000136118	0.000873109
OTUD6B	256.888	-1.55947	0.376517	-4.14183	3.44547e-05	0.000258842
ENOX2	58.1096	-1.5591	0.63857	-2.44155	0.0146245	0.044797
B3GALT6	389.188	-1.55853	0.431159	-3.61474	0.000300645	0.00174198
TMC7	55.2186	-1.55805	0.570635	-2.73038	0.00632617	0.0226395
ZNF84	124.987	-1.55625	0.455592	-3.41589	0.000635732	0.00330533
MTMR9	99.3669	-1.5557	0.4539	-3.42742	0.000609349	0.00318136
LOC100128881	120.049	-1.55224	0.487296	-3.18542	0.00144546	0.00657062
ZNF318	126.016	-1.55051	0.447631	-3.46381	0.000532575	0.00284412
SAPCD2	324.838	-1.55021	0.35912	-4.3167	1.58378e-05	0.000130824
PCGF2	171.296	-1.54847	0.420237	-3.68474	0.000228933	0.00137439
PLEKHA6	284.051	-1.5481	0.366667	-4.22208	2.42059e-05	0.000189385
GSS	401.383	-1.54801	0.39655	-3.9037	9.47346e-05	0.000631167
SNRPC	238.931	-1.54654	0.384692	-4.02022	5.81448e-05	0.00041231
C16orf59	61.6779	-1.54619	0.580441	-2.66382	0.00772591	0.0265853
COQ6	113.979	-1.54599	0.483693	-3.19623	0.00139237	0.0063692
PKI55	67.9716	-1.54496	0.570936	-2.706	0.00680982	0.0240086
NOL9	219.327	-1.54492	0.370927	-4.16501	3.11332e-05	0.000236338
ANTXR1	112.293	-1.54478	0.512966	-3.01146	0.00259994	0.0108519
HIST1H4C	2353.12	-1.54419	0.316569	-4.87789	1.07226e-06	1.18663e-05
ZKSCAN5	52.0158	-1.541	0.64155	-2.402	0.0163059	0.0489222
OAS2	628.989	-1.54017	0.373954	-4.11862	3.81152e-05	0.000283559
CCNB1	451.753	-1.53891	0.339141	-4.53767	5.68789e-06	5.25253e-05
PKN3	126.678	-1.53688	0.478993	-3.20857	0.00133395	0.00614276
TFAM	379.042	-1.53665	0.362638	-4.23744	2.26084e-05	0.000178612
GFM1	476.678	-1.53627	0.340106	-4.51704	6.27095e-06	5.71815e-05
CSK	829.16	-1.53619	0.276095	-5.56399	2.63671e-08	4.33516e-07
TRMT13	57.5984	-1.53608	0.602105	-2.55118	0.010736	0.0347722
CENPB	458.25	-1.53491	0.309852	-4.95369	7.28187e-07	8.32611e-06
MPHOSPH6	175.848	-1.53464	0.391661	-3.91829	8.91779e-05	0.000599362
SMCR7L	141.209	-1.53438	0.452538	-3.39061	0.00069737	0.00357454
FAM173B	55.9481	-1.53434	0.581431	-2.63891	0.00831741	0.0281773
AMDHD2	193.719	-1.53384	0.451834	-3.39469	0.000687066	0.00353224
EED	266.114	-1.53372	0.402352	-3.81188	0.000137917	0.00088177
PARVB	185.474	-1.53365	0.458301	-3.34639	0.000818723	0.00406832
THRAP3	875.951	-1.5329	0.33311	-4.60179	4.18885e-06	3.99959e-05
PRKCDBP	452.337	-1.53237	0.328662	-4.66245	3.12469e-06	3.08175e-05
ADA	103.224	-1.53207	0.510928	-2.9986	0.00271219	0.0112556
LZTR1	385.763	-1.53137	0.373301	-4.10223	4.09189e-05	0.000302372
TRIM21	76.0273	-1.53038	0.562776	-2.71935	0.0065411	0.0232756
FGFR1OP	167.339	-1.52961	0.408291	-3.74639	0.0001794	0.00110892
COMMD4	420.668	-1.5291	0.314518	-4.86173	1.16362e-06	1.27952e-05
C11orf1	62.1752	-1.52732	0.573668	-2.66237	0.00775926	0.0266535
TWISTNB	173.597	-1.52637	0.463191	-3.29533	0.000983073	0.00473513
TMEM5	95.3014	-1.52635	0.520735	-2.93114	0.00337724	0.013464
ALYREF	598.159	-1.52469	0.402221	-3.79068	0.000150233	0.000951074
HAUS5	329.107	-1.52384	0.416993	-3.65436	0.000257827	0.00152395
TOMM34	617.325	-1.5235	0.296874	-5.13181	2.86962e-07	3.68369e-06
FAM98B	325.094	-1.52287	0.376179	-4.04826	5.15997e-05	0.000370474
ITPRIPL2	159.211	-1.52226	0.471944	-3.22551	0.00125748	0.00584731
PAQR3	126.599	-1.52226	0.456966	-3.33123	0.000864617	0.00425758
SUV39H2	149.032	-1.52094	0.44719	-3.40111	0.000671121	0.0034593
NPM3	417.554	-1.52089	0.339152	-4.4844	7.31204e-06	6.58613e-05
PFDN6	77.3878	-1.52041	0.583138	-2.6073	0.00912607	0.0303717
ABHD10	75.3961	-1.52015	0.554349	-2.74222	0.00610247	0.0220493
RIN1	161.678	-1.52002	0.450173	-3.37651	0.000734109	0.00371858
BIVM	54.2953	-1.51938	0.597774	-2.54173	0.0110304	0.0355003
KRT19	55502.5	-1.51801	0.251163	-6.0439	1.50437e-09	3.18881e-08
SPATA5	221.608	-1.51762	0.408861	-3.71181	0.000205779	0.00125065
LRIG1	89.4993	-1.51414	0.524154	-2.88874	0.00386785	0.0151181
PHLDA1	4820.96	-1.51155	0.225431	-6.70515	2.01199e-11	5.84836e-10
C9orf114	222.891	-1.51103	0.410834	-3.67796	0.00023511	0.00140596
IL20RA	183.924	-1.51072	0.432232	-3.49516	0.00047378	0.00257302
IMP4	545.631	-1.51057	0.348168	-4.33862	1.43382e-05	0.000119728
HJURP	923.28	-1.51051	0.278265	-5.42832	5.6888e-08	8.4919e-07
IMPACT	90.3977	-1.50998	0.508608	-2.96885	0.00298916	0.0121924
LOC283174	330.673	-1.50979	0.323523	-4.66673	3.06025e-06	3.02903e-05
TEX30	89.174	-1.50929	0.544655	-2.7711	0.00558676	0.0205046
RPL7L1	374.007	-1.50798	0.344072	-4.38276	1.17183e-05	0.000100721
WDR18	487.183	-1.50739	0.324154	-4.65023	3.31569e-06	3.2477e-05
APEX2	211.483	-1.50697	0.384544	-3.91884	8.89752e-05	0.000598292
NFXL1	78.5572	-1.50553	0.537144	-2.80285	0.00506536	0.0189854
MGMT	123.699	-1.50545	0.427558	-3.52103	0.000429876	0.00236441
FBXW9	93.4496	-1.50431	0.508894	-2.95603	0.00311624	0.0125985
ZNF250	60.6532	-1.50394	0.627205	-2.39784	0.0164921	0.0493654
ACSM3	56.7095	-1.50368	0.591377	-2.54267	0.011001	0.035436
LAMB1	166.709	-1.50359	0.440035	-3.41698	0.000633208	0.00329469
COA4	177.911	-1.50335	0.429374	-3.50125	0.000463078	0.00252185
ZNRF3	800.762	-1.503	0.340336	-4.41622	1.00443e-05	8.77144e-05
POC5	59.0733	-1.50289	0.608372	-2.47034	0.0134984	0.0419631
SH3RF1	244.334	-1.50259	0.358752	-4.18838	2.80952e-05	0.000216618
FADS1	90.3717	-1.50124	0.568395	-2.6412	0.00826132	0.028008
TEFM	61.5723	-1.5007	0.574913	-2.61032	0.00904586	0.030158
MFSD3	605.033	-1.50059	0.398976	-3.7611	0.000169165	0.00105751
ST6GAL1	277.706	-1.49782	0.351196	-4.26491	1.99979e-05	0.000160192
LEPREL4	1274.42	-1.49776	0.341447	-4.38652	1.15177e-05	9.94924e-05
KANSL3	60.8939	-1.49733	0.579475	-2.58394	0.00976796	0.0320741
PCYOX1L	170.064	-1.49732	0.448257	-3.34031	0.000836851	0.0041457
CDCA5	565.743	-1.49717	0.275305	-5.43821	5.382e-08	8.11304e-07
FADD	442.442	-1.49696	0.355343	-4.21271	2.52327e-05	0.000196527
APOBEC3B	127.859	-1.49583	0.457042	-3.27285	0.00106467	0.00506033
NARFL	147.753	-1.49431	0.430368	-3.47217	0.000516275	0.00276878
SSX2IP	213.179	-1.49407	0.379561	-3.93631	8.2745e-05	0.000561883
FANCG	399.607	-1.49394	0.325608	-4.58817	4.47139e-06	4.24619e-05
SLC12A2	304.569	-1.49298	0.370389	-4.03085	5.55762e-05	0.000395726
CWF19L1	114.221	-1.4924	0.496406	-3.00641	0.0026435	0.0110003
POLD2	1660.49	-1.48954	0.261814	-5.6893	1.27564e-08	2.24467e-07
U2AF1	623.246	-1.48948	0.310794	-4.79251	1.64707e-06	1.75103e-05
TAF11	149.04	-1.48882	0.42152	-3.53203	0.000412383	0.00228094
TIMMDC1	354.823	-1.48834	0.327397	-4.54599	5.46771e-06	5.09014e-05
SMARCC1	415.174	-1.48804	0.365007	-4.07676	4.56681e-05	0.000334333
NUPL2	240.885	-1.48766	0.368536	-4.03668	5.42125e-05	0.000387015
KIAA0528	75.2114	-1.48701	0.506027	-2.93859	0.00329711	0.0131865
TMEM241	153.458	-1.48673	0.449593	-3.30683	0.000943572	0.00457282
ANKRD18A	77.2966	-1.48666	0.523113	-2.84196	0.00448378	0.0171509
PKMYT1	188.723	-1.48655	0.426612	-3.48455	0.00049297	0.00266463
KRT10	264.555	-1.48442	0.535548	-2.77178	0.00557513	0.0204838
NBN	300.484	-1.48268	0.395859	-3.74547	0.00018006	0.00111249
HIRIP3	134.419	-1.48203	0.444028	-3.33769	0.000844793	0.00417488
SUPV3L1	164.506	-1.47817	0.380899	-3.88074	0.000104138	0.000687498
OPA1	313.994	-1.47786	0.336995	-4.38541	1.15769e-05	9.98785e-05
NCAPH2	284.456	-1.47616	0.42391	-3.48226	0.000497205	0.00268016
SAP30BP	1181.49	-1.47597	0.267412	-5.51945	3.40064e-08	5.42292e-07
EIF3C	2132.16	-1.47574	0.297987	-4.95234	7.33259e-07	8.36328e-06
C16orf88	203.916	-1.47391	0.429775	-3.42948	0.000604739	0.00316395
PHB	636.795	-1.47298	0.402221	-3.66212	0.000250136	0.00148359
RBL1	152.795	-1.4723	0.428855	-3.43309	0.000596742	0.00312739
MARCKS	303.405	-1.46976	0.439448	-3.34456	0.000824143	0.00409191
ZNF326	255.417	-1.46963	0.373117	-3.93879	8.18943e-05	0.00055739
FAM64A	69.1073	-1.46875	0.546379	-2.68816	0.00718468	0.0250799
BDH1	249.244	-1.46863	0.349108	-4.20682	2.5899e-05	0.000201261
DPY19L1	402.287	-1.46853	0.323494	-4.5396	5.63615e-06	5.21875e-05
LONRF3	96.9726	-1.46762	0.481034	-3.05097	0.00228107	0.00972119
WWOX	88.067	-1.46693	0.47463	-3.09068	0.00199699	0.00866055
MYBL2	630.896	-1.4668	0.319095	-4.59677	4.29095e-06	4.087e-05
PTPLAD1	378.699	-1.46631	0.325474	-4.50514	6.63276e-06	6.02017e-05
KPNA2	3042.58	-1.464	0.276962	-5.28594	1.25059e-07	1.73172e-06
TRIM27	109.113	-1.46397	0.464004	-3.15507	0.00160458	0.00719422
ARMC8	324.355	-1.46366	0.340306	-4.30099	1.70034e-05	0.000138623
ZNF32	107.932	-1.46256	0.461437	-3.16958	0.00152657	0.00688257
RAD51C	146.772	-1.46122	0.405314	-3.60516	0.000311959	0.0017999
TXLNG	260.472	-1.46048	0.336409	-4.34136	1.41601e-05	0.000118601
EWSR1	5002.61	-1.45981	0.251625	-5.80151	6.57191e-09	1.23868e-07
TCTA	76.7725	-1.45853	0.60642	-2.40515	0.0161656	0.0486098
OXCT1	116.58	-1.45836	0.487456	-2.99178	0.00277355	0.0114688
GUF1	102.748	-1.45791	0.520987	-2.79837	0.00513615	0.019209
LANCL1	347.316	-1.45779	0.341602	-4.26749	1.9768e-05	0.00015872
ANAPC13	241.098	-1.45777	0.343297	-4.24639	2.17243e-05	0.000172518
DDX42	219.511	-1.45729	0.417207	-3.49296	0.000477703	0.00259126
ZNF266	83.7109	-1.45633	0.528364	-2.75629	0.00584609	0.0213032
SMC1A	889.855	-1.4557	0.253089	-5.75176	8.8321e-09	1.60818e-07
AIM1	335.213	-1.45469	0.341881	-4.25497	2.09075e-05	0.000166607
NFE2L3	212.986	-1.45446	0.383366	-3.79392	0.000148285	0.000940207
CRAT	153.346	-1.45414	0.417368	-3.48408	0.000493825	0.00266507
FOXJ1	66.7663	-1.45394	0.590047	-2.4641	0.0137358	0.0425858
GRSF1	209.221	-1.45382	0.435152	-3.34095	0.000834919	0.00413944
PLAT	84.5457	-1.45263	0.566811	-2.56282	0.0103826	0.0338422
ENOSF1	212.884	-1.45212	0.453769	-3.20013	0.00137365	0.00630031
KIF23	74.7401	-1.45192	0.528544	-2.74703	0.00601383	0.0218106
HSD17B10	355.133	-1.45144	0.383327	-3.78643	0.000152824	0.000965434
HYAL2	191.26	-1.45073	0.376878	-3.84934	0.000118437	0.000771912
MND1	98.0483	-1.45003	0.475882	-3.04703	0.00231113	0.00983408
TMEM161A	282.954	-1.44965	0.360722	-4.01873	5.85129e-05	0.000414068
MUM1	105.059	-1.44957	0.477799	-3.03385	0.00241456	0.0101923
TMEM62	147.359	-1.44945	0.464429	-3.12093	0.00180279	0.00794546
ADCY3	356.716	-1.44623	0.358572	-4.03329	5.50009e-05	0.000392169
C22orf46	99.8804	-1.44563	0.496684	-2.91056	0.0036078	0.0142634
LRRC59	2073.32	-1.44468	0.262498	-5.50358	3.72149e-08	5.85996e-07
CCNF	63.0367	-1.44468	0.597829	-2.41654	0.0156687	0.0474052
TLCD1	89.4738	-1.44433	0.530113	-2.72458	0.00643835	0.0229634
GNPNAT1	1770.62	-1.44429	0.285232	-5.06356	4.11507e-07	5.03083e-06
PES1	629.369	-1.44423	0.321372	-4.49396	6.99104e-06	6.31623e-05
MOCS3	181.223	-1.44358	0.383085	-3.76832	0.000164352	0.0010307
NDUFAF3	148.477	-1.44236	0.475127	-3.03574	0.00239946	0.010141
NOTCH2	1248.21	-1.44212	0.356824	-4.04154	5.31011e-05	0.000380132
MCCC2	958.894	-1.44189	0.259178	-5.5633	2.64719e-08	4.3472e-07
DPH5	111.015	-1.44148	0.447379	-3.22205	0.00127279	0.00589263
CCDC111	241.338	-1.44135	0.404641	-3.56204	0.000367984	0.00207243
SLC25A13	98.9541	-1.44121	0.55436	-2.59977	0.00932873	0.0309118
LEMD1	483.504	-1.44018	0.338074	-4.25994	2.0448e-05	0.000163228
MARS2	115.702	-1.44008	0.494285	-2.91347	0.00357436	0.0141516
CHTF18	281.238	-1.43881	0.427776	-3.36347	0.000769706	0.00387185
MRPS33	133.046	-1.43828	0.486482	-2.95649	0.00311165	0.0125836
CRELD2	375.745	-1.4374	0.353849	-4.06219	4.86147e-05	0.000351978
E2F5	284.158	-1.43735	0.402116	-3.57447	0.000350936	0.00198816
PDHA1	847.158	-1.437	0.302255	-4.75426	1.99174e-06	2.07424e-05
RECQL	159.71	-1.43556	0.475163	-3.02121	0.00251771	0.0105598
EIF3I	111.965	-1.43511	0.444379	-3.22948	0.00124018	0.00577855
MIS18A	239.871	-1.43351	0.368545	-3.88965	0.000100388	0.000665319
PSIP1	314.852	-1.43271	0.352087	-4.06919	4.71771e-05	0.000343373
PITPNA	170.374	-1.43248	0.445747	-3.21366	0.00131056	0.00604516
NAT10	155.265	-1.43232	0.555236	-2.57967	0.00988962	0.0323887
CRLS1	188.058	-1.43127	0.392179	-3.64953	0.000262724	0.00154958
TBL1X	156.047	-1.43085	0.411995	-3.47298	0.000514721	0.00276161
FPGS	275.862	-1.42826	0.351397	-4.06454	4.81283e-05	0.000349374
SMARCB1	118.95	-1.42803	0.479843	-2.97604	0.00291997	0.0119701
NUP37	120.326	-1.42803	0.468004	-3.05131	0.00227845	0.00971301
TOP3A	72.1363	-1.42488	0.536731	-2.65473	0.00793712	0.0271426
ILF2	640.401	-1.42472	0.327276	-4.35327	1.34122e-05	0.00011337
EXOSC3	271.348	-1.42373	0.373058	-3.81636	0.000135435	0.000869536
PPAPDC1B	89.7031	-1.42322	0.503979	-2.82397	0.00474328	0.0179833
TMEM109	229.152	-1.42264	0.388791	-3.65913	0.000253073	0.00149972
CCDC103	110.374	-1.42248	0.53318	-2.66791	0.00763237	0.0263358
CCT6A	1201.8	-1.42206	0.318694	-4.46215	8.11417e-06	7.22203e-05
NUF2	96.1338	-1.42197	0.533768	-2.66402	0.00772138	0.026583
NETO2	245.981	-1.4215	0.39922	-3.5607	0.000369875	0.0020792
ACADM	145.695	-1.42124	0.475362	-2.9898	0.00279162	0.0115331
SLC10A7	94.303	-1.42105	0.495805	-2.86616	0.00415489	0.0160759
CKMT1B	310.622	-1.42081	0.335815	-4.23093	2.32729e-05	0.000183231
ADAT1	199.467	-1.41872	0.411197	-3.45022	0.000560136	0.00296415
NDUFAF6	160.029	-1.41858	0.402477	-3.52464	0.000424064	0.00233897
TBC1D30	97.6168	-1.41754	0.509016	-2.78485	0.0053552	0.0198291
DDX21	692.113	-1.41705	0.342198	-4.14102	3.45764e-05	0.000259615
USP18	232.552	-1.41681	0.359705	-3.9388	8.18901e-05	0.00055739
NOP14	423.622	-1.41623	0.296312	-4.77953	1.75704e-06	1.85222e-05
HNRNPF	821.762	-1.4158	0.307231	-4.60827	4.06033e-06	3.89035e-05
HARS	316.105	-1.41535	0.366484	-3.86198	0.000112474	0.000736881
HIRA	383.257	-1.4148	0.325746	-4.34326	1.40383e-05	0.000117939
RAP1GAP2	322.122	-1.41319	0.33905	-4.16809	3.07161e-05	0.000233429
HIST1H4H	2538.45	-1.41132	0.248863	-5.67107	1.41908e-08	2.47181e-07
RANBP2	277.289	-1.41082	0.399752	-3.52925	0.000416733	0.00230222
FAF1	433.885	-1.40902	0.295951	-4.76099	1.92646e-06	2.01082e-05
VHL	622.535	-1.40901	0.303532	-4.64203	3.45002e-06	3.36169e-05
KIAA0101	475.123	-1.40881	0.327009	-4.30817	1.64607e-05	0.00013517
TBCB	227.444	-1.40862	0.410187	-3.4341	0.000594525	0.00311696
RPL23A	331.084	-1.40761	0.414054	-3.39959	0.000674861	0.00347598
POLR3C	254.805	-1.40726	0.373844	-3.76431	0.000167012	0.00104595
TK1	1202.58	-1.40612	0.257568	-5.4592	4.78274e-08	7.30335e-07
KDELC2	63.2554	-1.40556	0.568419	-2.47276	0.0134074	0.0417274
NLN	517.843	-1.4055	0.347448	-4.04522	5.22746e-05	0.00037493
IAH1	274.878	-1.40543	0.348062	-4.03786	5.394e-05	0.00038527
OSBPL3	357.668	-1.40452	0.297137	-4.72684	2.28037e-06	2.33772e-05
ATP9A	168.519	-1.40396	0.438867	-3.19906	0.00137875	0.00631741
WDR90	167.466	-1.40234	0.434825	-3.22507	0.00125943	0.00585147
GNL2	786.723	-1.40159	0.303222	-4.62234	3.79433e-06	3.66351e-05
ZNF713	58.1376	-1.40109	0.565047	-2.4796	0.0131529	0.041056
CAAP1	230.463	-1.4003	0.367078	-3.81472	0.000136337	0.000874102
SEMA3F	703.746	-1.40026	0.273896	-5.11236	3.18151e-07	4.03264e-06
E2F3	108.63	-1.40005	0.546556	-2.56159	0.0104195	0.0339306
SCO1	64.8361	-1.39969	0.584814	-2.39339	0.0166934	0.0498702
STAT1	4484.84	-1.39715	0.318617	-4.38505	1.15957e-05	9.99785e-05
CTSC	240.576	-1.39458	0.460202	-3.03036	0.00244262	0.0102887
APOA1BP	318.039	-1.39451	0.381399	-3.65629	0.000255895	0.00151514
SLC1A5	6137.19	-1.39449	0.244565	-5.70194	1.1845e-08	2.09769e-07
C7orf13	69.7746	-1.39435	0.558453	-2.49681	0.0125318	0.0394567
TCTN1	105.386	-1.39305	0.562964	-2.4745	0.0133424	0.0415627
SMYD3	82.9685	-1.39232	0.521135	-2.6717	0.00754673	0.0261057
HAUS1	82.6761	-1.39025	0.496012	-2.80286	0.00506511	0.0189854
PYROXD1	136.485	-1.38999	0.435165	-3.19418	0.00140228	0.00641031
ZNF142	224.313	-1.38932	0.348188	-3.99014	6.60346e-05	0.000461606
IKBKAP	556.275	-1.38928	0.354118	-3.92321	8.73774e-05	0.000589274
CSTF2T	279.28	-1.38825	0.348005	-3.98915	6.63097e-05	0.000463059
ASNSD1	110.719	-1.38792	0.499744	-2.77725	0.00548206	0.0202173
MRPS25	126.477	-1.38697	0.413089	-3.35756	0.000786332	0.00393967
PINX1	127.631	-1.38506	0.430577	-3.21675	0.00129653	0.00598846
JPH1	206.54	-1.38425	0.393103	-3.52135	0.000429356	0.00236248
ERH	1559.43	-1.38369	0.324406	-4.2653	1.99637e-05	0.000160104
ZNF473	123.939	-1.38155	0.440807	-3.13414	0.00172356	0.0076333
UBE2N	560.898	-1.38134	0.326879	-4.22586	2.38032e-05	0.000186979
CCDC109B	100.506	-1.38029	0.496759	-2.7786	0.00545938	0.0201444
RNASEH2C	230.532	-1.38006	0.38084	-3.62372	0.000290393	0.00168891
LMF2	287.841	-1.37832	0.377373	-3.6524	0.000259797	0.00153494
AQP5	306.45	-1.37761	0.336017	-4.09981	4.13493e-05	0.000305148
RNF43	1349.17	-1.37536	0.253366	-5.42838	5.68694e-08	8.4919e-07
CEACAM6	3293.74	-1.37516	0.345	-3.98597	6.7205e-05	0.000468599
C7orf49	74.399	-1.37434	0.533123	-2.57791	0.00993999	0.0325304
SRSF1	2726.6	-1.37414	0.25652	-5.35687	8.46759e-08	1.21654e-06
SPRY2	106.21	-1.37401	0.488966	-2.81002	0.00495377	0.0186353
NFS1	292.856	-1.37285	0.337118	-4.0723	4.65508e-05	0.000339712
SYTL1	163.163	-1.3724	0.44753	-3.0666	0.00216506	0.00931299
NCLN	390.974	-1.37173	0.398169	-3.44509	0.000570862	0.00301091
TMEM185B	105.376	-1.37163	0.44037	-3.11472	0.00184121	0.00806878
PYCR2	722.034	-1.3716	0.266785	-5.14122	2.72958e-07	3.51807e-06
MAD1L1	291.781	-1.36752	0.32657	-4.18752	2.82017e-05	0.000217074
TFDP1	991.931	-1.36732	0.324659	-4.21154	2.53633e-05	0.000197321
LBR	738.024	-1.36466	0.339559	-4.01893	5.84635e-05	0.000413931
SASS6	84.4785	-1.36413	0.515404	-2.64672	0.00812776	0.0276436
ARHGAP1	789.883	-1.36276	0.261934	-5.20267	1.96441e-07	2.60749e-06
ELP6	137.62	-1.36064	0.410554	-3.31416	0.0009192	0.00447834
SMURF2	297.245	-1.36037	0.326234	-4.16992	3.04709e-05	0.000231821
PRMT5	691.037	-1.35971	0.267648	-5.08021	3.7701e-07	4.66288e-06
PAGR1	223.637	-1.35706	0.356097	-3.81093	0.000138447	0.000884753
NABP2	617.568	-1.35644	0.299035	-4.53607	5.73126e-06	5.28196e-05
KIAA1279	188.403	-1.35639	0.383849	-3.53365	0.000409861	0.0022679
COX18	141.59	-1.35635	0.425994	-3.18397	0.00145272	0.00660047
ACTN1	1901.3	-1.35546	0.283544	-4.78042	1.74925e-06	1.84684e-05
LRAT	186.471	-1.35337	0.407381	-3.32213	0.000893324	0.00437516
TMX3	154.32	-1.35201	0.406151	-3.32882	0.000872138	0.00428542
FUT4	281.552	-1.35075	0.36591	-3.69149	0.000222948	0.00134491
EXOSC4	361.464	-1.35011	0.31589	-4.27401	1.91992e-05	0.000154875
SF3B3	3344.55	-1.34936	0.243368	-5.54453	2.94745e-08	4.78202e-07
MUC13	157.207	-1.34894	0.408544	-3.30182	0.0009606	0.00464554
SENP3	296.886	-1.34866	0.330594	-4.07952	4.51293e-05	0.000331093
TDG	470.198	-1.34601	0.34047	-3.95338	7.70562e-05	0.000528199
WNK2	221.678	-1.34512	0.379325	-3.54609	0.000390992	0.0021766
SRP72	725.899	-1.34485	0.27932	-4.81472	1.47403e-06	1.57803e-05
IQCG	73.1587	-1.3445	0.549044	-2.44881	0.0143331	0.0440803
ALDH16A1	288.35	-1.34418	0.323917	-4.14978	3.32799e-05	0.000250837
AQR	427.716	-1.3435	0.355215	-3.78221	0.00015544	0.00097971
SLC25A35	107.36	-1.34296	0.558099	-2.40631	0.0161147	0.0485096
PPP1R26	277.823	-1.34177	0.325053	-4.12786	3.66148e-05	0.000273282
MBTPS2	121.457	-1.34088	0.455071	-2.94653	0.0032136	0.012917
TLN2	183.99	-1.34056	0.385698	-3.47566	0.000509599	0.00273947
NUP210	1596.51	-1.34012	0.270615	-4.95213	7.34065e-07	8.36555e-06
TMEM126B	247.003	-1.33916	0.404653	-3.3094	0.000934967	0.0045391
TTC4	486.67	-1.33898	0.310809	-4.30806	1.64693e-05	0.00013517
HIST1H2AG	844.208	-1.33893	0.277822	-4.81937	1.44009e-06	1.54529e-05
TFCP2	271.29	-1.33686	0.381409	-3.50505	0.000456515	0.00249202
TAF15	1628.7	-1.3361	0.267872	-4.98782	6.10637e-07	7.13601e-06
ARHGEF19	199.09	-1.33549	0.376627	-3.54593	0.000391236	0.00217708
CHDH	64.052	-1.334	0.544772	-2.44873	0.0143362	0.0440803
NKD1	156.822	-1.33396	0.387218	-3.44499	0.000571075	0.00301091
TOP2A	2045.47	-1.33312	0.29779	-4.4767	7.58039e-06	6.79523e-05
AIFM1	581.959	-1.3327	0.276137	-4.82621	1.39153e-06	1.49785e-05
HSPBP1	618.067	-1.33134	0.345129	-3.85752	0.000114542	0.000748654
HPS6	140.141	-1.32995	0.458462	-2.9009	0.00372092	0.0146435
SHMT1	128.218	-1.32913	0.468005	-2.83999	0.00451148	0.0172425
ZNF703	88.1646	-1.32843	0.517187	-2.56858	0.0102117	0.0333721
POP4	240.586	-1.32758	0.349629	-3.79712	0.000146386	0.000930739
FTSJ3	281.643	-1.32737	0.361067	-3.67624	0.000236699	0.00141424
ALAS1	203.37	-1.32703	0.359857	-3.68767	0.000226318	0.00136166
RGS14	208.121	-1.32701	0.394051	-3.3676	0.000758242	0.00382396
SLC35C2	712.557	-1.32654	0.297465	-4.4595	8.21514e-06	7.30246e-05
RPF1	444.815	-1.32639	0.343197	-3.8648	0.000111178	0.000729088
IFI35	700.172	-1.32586	0.317547	-4.17531	2.97577e-05	0.000227323
HPRT1	159.14	-1.32514	0.43618	-3.03806	0.0023811	0.0100727
INTS9	75.8462	-1.32425	0.538738	-2.45806	0.0139692	0.0431638
DDX49	368.951	-1.32309	0.305898	-4.32525	1.52357e-05	0.000126609
TMEM143	141.037	-1.32252	0.488152	-2.70923	0.00674397	0.0238374
PUF60	393.002	-1.32243	0.313228	-4.22195	2.42195e-05	0.000189385
C5orf30	70.3899	-1.32216	0.523973	-2.52334	0.0116245	0.0370832
KIAA1199	538.415	-1.32004	0.47004	-2.80836	0.00497941	0.0187142
HRSP12	635.194	-1.31885	0.306235	-4.30667	1.65733e-05	0.00013584
E2F4	460.575	-1.31819	0.312838	-4.21366	2.51266e-05	0.000195811
TXNRD3	91.1729	-1.317	0.507708	-2.59402	0.0094862	0.0313356
YARS2	166.36	-1.3164	0.380459	-3.46002	0.00054013	0.00287443
XRCC5	2397.38	-1.31621	0.320857	-4.10217	4.09293e-05	0.000302372
MTR	186.724	-1.31593	0.390903	-3.36639	0.000761577	0.00383657
PDCD2	307.845	-1.31567	0.349901	-3.76013	0.000169827	0.00105973
ANLN	1042.29	-1.31255	0.32299	-4.06374	4.82928e-05	0.000350199
VMA21	332.381	-1.30933	0.351325	-3.72683	0.000193905	0.00118686
API5	571.852	-1.30668	0.307841	-4.24466	2.18928e-05	0.000173655
SLFN13	184.664	-1.30665	0.395091	-3.30722	0.00094227	0.00456812
SLIRP	1367.55	-1.30608	0.305842	-4.27045	1.95081e-05	0.000157091
NAGK	134.885	-1.30506	0.409891	-3.18391	0.00145299	0.00660047
EGR2	344.917	-1.30412	0.51759	-2.5196	0.0117489	0.0373935
USP36	999.746	-1.30231	0.269684	-4.82902	1.37205e-06	1.47919e-05
FAM83D	191.285	-1.30154	0.384065	-3.38885	0.000701858	0.00358953
HIST1H2AH	717.239	-1.30127	0.31415	-4.14219	3.4401e-05	0.00025858
DHRS11	185.33	-1.3006	0.405938	-3.20394	0.00135559	0.00623202
DCTN1	1207.23	-1.3001	0.299616	-4.33923	1.42983e-05	0.000119467
TUBGCP3	355.914	-1.29906	0.341944	-3.79904	0.000145259	0.000925165
RTF1	1702.73	-1.29856	0.246753	-5.26261	1.42024e-07	1.93361e-06
TOPBP1	312.809	-1.29632	0.381981	-3.39366	0.00068965	0.00354288
SACM1L	178.528	-1.29584	0.405098	-3.19884	0.00137983	0.00632024
CYP4V2	137.571	-1.29543	0.437178	-2.96317	0.00304488	0.0123717
POLRMT	152.802	-1.29417	0.42078	-3.07565	0.00210042	0.00907199
TTTY15	188.341	-1.2924	0.386023	-3.348	0.000813979	0.00404874
PION	350.773	-1.29229	0.330044	-3.9155	9.02188e-05	0.00060558
ORC2	172.914	-1.2919	0.427181	-3.02424	0.0024926	0.010464
HNRNPU	4035.14	-1.29049	0.254562	-5.06945	3.9897e-07	4.91088e-06
TMEM63A	97.5341	-1.2889	0.508945	-2.53249	0.0113255	0.0362896
FMNL2	362.801	-1.28868	0.360997	-3.56978	0.000357282	0.0020183
NUDCD1	158.739	-1.28863	0.489239	-2.63394	0.00844004	0.0284898
IPO9	326.987	-1.28848	0.377658	-3.41178	0.000645413	0.00334895
AHSA1	545.139	-1.2875	0.388233	-3.3163	0.000912179	0.00445358
MRPL42	190.937	-1.2871	0.457563	-2.81294	0.00490901	0.0185051
EIF3J	274.501	-1.28572	0.395901	-3.24759	0.00116387	0.00547112
FBXO25	159.57	-1.28457	0.429102	-2.99363	0.00275682	0.0114167
INPP5E	161.155	-1.28424	0.455025	-2.82235	0.00476728	0.01804
ABCC10	114.68	-1.28345	0.468137	-2.74161	0.00611393	0.0220691
SLC12A9	211.829	-1.28311	0.422998	-3.03337	0.00241841	0.0102023
PET117	144.909	-1.28301	0.421616	-3.04307	0.00234179	0.00993998
CIAPIN1	229.519	-1.28292	0.364249	-3.52209	0.000428155	0.00235682
POLR3GL	192.789	-1.28142	0.441847	-2.90014	0.00372995	0.0146678
MRPS7	595.409	-1.2799	0.357888	-3.57625	0.000348553	0.0019771
GCSH	151.773	-1.27941	0.480546	-2.66241	0.00775825	0.0266535
OSBPL7	438.414	-1.27855	0.431795	-2.961	0.00306643	0.0124299
FKRP	89.2163	-1.27843	0.483861	-2.64214	0.00823831	0.0279437
CCDC85C	161.621	-1.27715	0.408979	-3.12277	0.00179155	0.00790901
COQ4	371.225	-1.27599	0.339922	-3.75376	0.000174203	0.00108311
2011-09-01	470.785	-1.27572	0.339603	-3.75652	0.000172292	0.00107317
TTK	262.948	-1.27512	0.350994	-3.63287	0.000280285	0.00163813
COQ7	125.872	-1.27341	0.43109	-2.95393	0.0031375	0.0126696
ASAP2	1528.72	-1.27253	0.295655	-4.30411	1.67662e-05	0.000136932
SYNCRIP	2343.58	-1.27113	0.283419	-4.48497	7.29239e-06	6.57556e-05
NIF3L1	179.402	-1.26975	0.385006	-3.298	0.000973764	0.00469602
NEMF	207.514	-1.26949	0.347296	-3.65534	0.000256837	0.00151876
NHP2	198.606	-1.26856	0.489664	-2.59068	0.00957863	0.0315728
NCAPD2	1877.23	-1.26457	0.269492	-4.69243	2.69974e-06	2.71313e-05
MRPS9	437.557	-1.2643	0.333395	-3.7922	0.000149318	0.00094632
VMP1	4236.61	-1.26415	0.319915	-3.95151	7.76601e-05	0.000532074
SEPHS2	691.217	-1.26276	0.302786	-4.17047	3.03977e-05	0.000231392
XPO6	885.242	-1.2617	0.277188	-4.55177	5.31969e-06	4.96502e-05
TMEM173	141.479	-1.2611	0.410293	-3.07366	0.0021145	0.00912422
TRAK2	232.885	-1.26068	0.36571	-3.44721	0.000566415	0.00299351
PRPF31	611.879	-1.25962	0.278239	-4.52711	5.97971e-06	5.4889e-05
SRSF6	1604.75	-1.25905	0.330187	-3.81314	0.000137213	0.000878492
EID2	261.509	-1.25874	0.363857	-3.45944	0.000541309	0.0028796
OBSL1	213.463	-1.25865	0.382338	-3.29197	0.000994868	0.00477789
C15orf23	399.479	-1.25817	0.303043	-4.15179	3.29888e-05	0.000249052
MEAF6	181.74	-1.25742	0.414243	-3.03547	0.00240163	0.0101471
COQ9	269.586	-1.25628	0.359567	-3.49387	0.000476065	0.00258339
YRDC	189.775	-1.25606	0.42227	-2.97454	0.0029343	0.0120109
IRF2BP2	4172.77	-1.25553	0.320144	-3.92175	8.79064e-05	0.000591683
TOMM22	748.605	-1.25536	0.312494	-4.01722	5.88892e-05	0.000416517
ZNF503	303.954	-1.25527	0.425137	-2.95263	0.00315084	0.012716
SIPA1L2	329.077	-1.2514	0.335963	-3.72483	0.000195451	0.0011942
DHX36	558.09	-1.25116	0.333718	-3.74914	0.000177443	0.00109929
MAPKAP1	235.182	-1.24942	0.381642	-3.27381	0.00106108	0.00505343
PER3	710.618	-1.24853	0.297172	-4.20139	2.65285e-05	0.000205458
METTL2A	125.289	-1.24781	0.460962	-2.70698	0.00678988	0.0239506
FANCF	141.665	-1.2472	0.419246	-2.97486	0.00293123	0.0120019
TYMP	278.395	-1.24528	0.378913	-3.28646	0.00101456	0.00485874
PRPF6	348.494	-1.2451	0.318417	-3.91027	9.21938e-05	0.000616026
ACTL6A	355.327	-1.24425	0.332544	-3.74161	0.000182843	0.00112767
FCF1	624.529	-1.24344	0.294455	-4.22284	2.41238e-05	0.000188958
PACSIN2	1417.63	-1.24313	0.331333	-3.7519	0.000175499	0.00108969
C15orf38	133.232	-1.2427	0.451164	-2.75443	0.00587944	0.0214021
CPT2	208.355	-1.24202	0.356452	-3.48439	0.000493258	0.00266507
SNAPIN	229.946	-1.2412	0.454437	-2.73129	0.00630873	0.0225829
POLD3	180.95	-1.24043	0.37297	-3.32581	0.000881614	0.00432525
FOSL1	309.163	-1.23951	0.512572	-2.41821	0.0155971	0.0471989
KCNN4	793.469	-1.23929	0.307329	-4.03246	5.51964e-05	0.000393224
TCHP	164.539	-1.23843	0.403571	-3.06868	0.0021501	0.00925751
LPCAT3	445.559	-1.23567	0.334457	-3.69456	0.000220266	0.00133048
XPA	172.196	-1.23564	0.404859	-3.05201	0.00227312	0.00969332
HIST1H2AD	166.608	-1.2355	0.429055	-2.87958	0.00398201	0.015494
PLAA	210.477	-1.23547	0.394112	-3.13483	0.00171955	0.00762782
PRC1	251.41	-1.23493	0.352915	-3.49924	0.000466592	0.00253998
TMEM209	136.705	-1.23422	0.429799	-2.87163	0.00408365	0.0158492
LCLAT1	528.831	-1.23375	0.318953	-3.86812	0.000109678	0.000719932
CHD1L	80.4798	-1.23366	0.496165	-2.4864	0.0129043	0.0404633
PDIA4	161.19	-1.2333	0.443834	-2.77875	0.00545682	0.0201404
POLR3A	154.645	-1.23314	0.420426	-2.93308	0.0033562	0.0133918
ODF2	153.674	-1.22981	0.453706	-2.7106	0.0067162	0.0237576
CHID1	247.995	-1.22872	0.34427	-3.56904	0.000358285	0.00202231
CCDC125	248.031	-1.22832	0.354293	-3.46697	0.000526369	0.00281753
DDX11	386.762	-1.22738	0.324114	-3.78688	0.000152551	0.000965033
MLH3	113.278	-1.22699	0.458497	-2.67611	0.0074482	0.0258102
AGMO	150.039	-1.22612	0.455343	-2.69275	0.00708657	0.0247814
TRIM47	114.789	-1.22579	0.453464	-2.70316	0.00686833	0.0241778
SSB	747.279	-1.22539	0.326342	-3.75492	0.000173396	0.00107907
FAM83H	2048.01	-1.2253	0.363322	-3.37248	0.000744939	0.00376514
TERF2	838.834	-1.22505	0.30826	-3.97408	7.06526e-05	0.00048991
CENPF	584.643	-1.22438	0.323549	-3.78421	0.000154197	0.000972417
PAQR4	287.153	-1.22427	0.367218	-3.3339	0.000856384	0.00422761
GTF2E1	126.771	-1.2217	0.44424	-2.75008	0.00595805	0.0216311
MTFMT	206.401	-1.22019	0.410228	-2.97442	0.0029354	0.0120119
ALDH7A1	401.772	-1.21914	0.387485	-3.14628	0.00165362	0.00738049
CHMP4A	96.8324	-1.21851	0.472008	-2.58155	0.00983576	0.0322506
GPS1	713.423	-1.21746	0.302847	-4.02006	5.81828e-05	0.000412349
MRPL4	162.505	-1.2153	0.467114	-2.60171	0.00927592	0.0307664
LRFN4	216.38	-1.21503	0.486064	-2.49972	0.012429	0.0391868
INO80E	259.574	-1.21497	0.340161	-3.57176	0.000354591	0.00200639
PVR	592.554	-1.21338	0.323104	-3.7554	0.000173067	0.0010775
TTC22	118.906	-1.21263	0.4461	-2.71829	0.00656206	0.0233321
CPSF2	135.66	-1.21182	0.432627	-2.80108	0.00509317	0.0190598
POP7	222.535	-1.21097	0.36553	-3.31292	0.000923289	0.00449349
KIAA0368	1280.98	-1.21072	0.258836	-4.67757	2.90292e-06	2.89619e-05
GEMIN2	178.651	-1.21072	0.381628	-3.17251	0.00151125	0.00681796
B4GALNT3	425.95	-1.20916	0.366973	-3.29497	0.00098433	0.00473868
CD44	376.317	-1.20763	0.478132	-2.52573	0.0115459	0.0368569
SLC46A3	102.937	-1.20751	0.466933	-2.58605	0.00970841	0.0319471
NDRG2	97.5763	-1.20715	0.471061	-2.56263	0.0103883	0.033853
TTC13	104.536	-1.20702	0.449759	-2.68369	0.00728141	0.0253278
KIAA0664	760.277	-1.2069	0.28623	-4.21654	2.48075e-05	0.000193544
XRCC2	95.7511	-1.20631	0.473877	-2.54562	0.0109083	0.0352225
BOLA3	307.991	-1.20613	0.42875	-2.81314	0.004906	0.0185051
CLP1	116.601	-1.20543	0.452932	-2.66141	0.00778152	0.0267166
B4GALT2	180.869	-1.20453	0.412974	-2.91672	0.00353729	0.014021
CCT4	1568.44	-1.20314	0.27172	-4.42785	9.51762e-06	8.35247e-05
INO80	245.09	-1.20102	0.354376	-3.38912	0.000701172	0.00358742
NUP85	241.957	-1.20084	0.343432	-3.49658	0.000471263	0.00256238
HADH	214.989	-1.20037	0.352501	-3.40529	0.000660947	0.00341324
PPID	424.047	-1.19986	0.325906	-3.68162	0.000231754	0.00138831
ANXA1	9540.11	-1.19866	0.253192	-4.7342	2.19921e-06	2.26294e-05
PIK3C2B	718.29	-1.19629	0.319921	-3.73932	0.000184521	0.00113649
SH3BP5	275.11	-1.19568	0.336775	-3.55038	0.000384678	0.00215451
THYN1	110.329	-1.19547	0.455933	-2.62202	0.00874091	0.0292667
MRPL47	378.396	-1.19482	0.371564	-3.21565	0.00130147	0.00600929
KIFC1	218.287	-1.19409	0.349939	-3.41228	0.000644224	0.00334569
RPF2	142.569	-1.19385	0.474221	-2.5175	0.0118192	0.0375801
HDDC2	341.819	-1.19342	0.373722	-3.19332	0.00140645	0.00642297
DSN1	259.051	-1.19324	0.336136	-3.54986	0.000385434	0.00215634
PTGFRN	282.834	-1.19248	0.323621	-3.68482	0.000228863	0.00137439
ADAT2	173.331	-1.19217	0.46239	-2.57828	0.00992941	0.0325036
NUP93	683.423	-1.19205	0.273099	-4.36492	1.2717e-05	0.000108024
MTIF2	287.125	-1.19113	0.35296	-3.37469	0.00073898	0.00373913
SCRN2	308.75	-1.19095	0.358117	-3.32558	0.00088236	0.00432639
TMEM48	346.685	-1.18996	0.382114	-3.11414	0.00184481	0.00808199
COPS6	1815.86	-1.18923	0.276714	-4.29767	1.72601e-05	0.000140132
PTPN18	171.911	-1.1892	0.403142	-2.94982	0.0031796	0.0128058
UTP18	164.792	-1.18778	0.378362	-3.13928	0.00169363	0.00752982
ZDHHC12	646.987	-1.18739	0.292261	-4.06277	4.84941e-05	0.000351289
NDUFB10	177.85	-1.18658	0.474295	-2.50177	0.0123573	0.0390213
SSRP1	1649.04	-1.18628	0.262658	-4.51645	6.28842e-06	5.73028e-05
FECH	174.202	-1.1856	0.380323	-3.11735	0.00182488	0.00800993
ZBTB7C	314.589	-1.18519	0.368441	-3.21677	0.00129642	0.00598846
SLC20A2	686.642	-1.18496	0.299203	-3.96038	7.4831e-05	0.000514481
MUS81	432.488	-1.1846	0.355894	-3.32851	0.000873124	0.00428874
EIF4G1	7405.91	-1.18364	0.222651	-5.31611	1.06011e-07	1.49042e-06
TIGD5	117.44	-1.18334	0.468512	-2.52575	0.0115453	0.0368569
ZNF561	142.609	-1.1818	0.447618	-2.6402	0.00828575	0.0280839
TUSC1	97.0209	-1.18111	0.454193	-2.60047	0.00930967	0.0308561
SMC2	320.735	-1.18101	0.434662	-2.71707	0.00658622	0.0233939
CDK5RAP2	388.164	-1.18072	0.315102	-3.74712	0.000178879	0.00110669
SARS2	129.667	-1.18023	0.444501	-2.65519	0.00792638	0.0271126
ZNF462	428.78	-1.1789	0.296538	-3.97556	7.02142e-05	0.000487361
NCS1	674.276	-1.17582	0.275617	-4.26613	1.98894e-05	0.000159601
ARAP3	465.166	-1.1752	0.36993	-3.17683	0.00148895	0.00674163
NUDT9	223.274	-1.17489	0.361374	-3.25116	0.00114936	0.00541396
BRI3BP	415.972	-1.17478	0.321802	-3.65064	0.000261588	0.00154354
POMGNT1	203.122	-1.17351	0.381481	-3.07619	0.00209667	0.00905861
PHF19	190.175	-1.17275	0.363901	-3.22272	0.00126981	0.00588477
MKI67	1028.02	-1.17269	0.312384	-3.75402	0.000174024	0.00108248
HERC5	135.634	-1.17204	0.413102	-2.83716	0.00455161	0.017367
ASH2L	163.178	-1.17164	0.450445	-2.60108	0.00929312	0.030816
SMG8	257.681	-1.16781	0.33324	-3.50442	0.00045761	0.00249602
DNM1L	1042.79	-1.16775	0.286208	-4.08008	4.50198e-05	0.000330641
DSG3	381.278	-1.16717	0.335475	-3.47916	0.000502995	0.00270714
PPP3CA	1038.61	-1.16618	0.328167	-3.55362	0.00037997	0.00213074
POFUT1	157.304	-1.16595	0.415357	-2.80711	0.0049988	0.0187768
CDK1	862.228	-1.16557	0.286591	-4.06703	4.76161e-05	0.000346203
HSPA4L	216.563	-1.16534	0.401314	-2.90381	0.00368651	0.0145247
EIF6	1340.3	-1.16482	0.275682	-4.22524	2.38689e-05	0.000187388
NUDT15	225.722	-1.16469	0.358721	-3.24679	0.00116715	0.00548089
TNFRSF12A	1799.07	-1.16467	0.366158	-3.18079	0.00146873	0.006661
PSMA5	595.395	-1.16386	0.317744	-3.6629	0.000249373	0.00148034
PSD4	187.573	-1.16336	0.378632	-3.07253	0.00212256	0.00915038
ACAA2	270.822	-1.16308	0.364364	-3.19207	0.00141257	0.0064445
KIAA0947	150.292	-1.1619	0.425028	-2.73369	0.00626285	0.0224712
NUDT5	1276.96	-1.15903	0.250961	-4.61839	3.86729e-06	3.72351e-05
SERBP1	2494.79	-1.15884	0.267842	-4.3266	1.51431e-05	0.000126067
ALDH18A1	401.155	-1.15849	0.312562	-3.70644	0.000210196	0.00127483
GTF2I	374.006	-1.15839	0.35661	-3.24835	0.00116074	0.00545827
C12orf43	131.443	-1.15822	0.422495	-2.74139	0.0061179	0.0220719
COMMD1	163.843	-1.15674	0.395225	-2.92678	0.00342494	0.0136187
USP11	180.105	-1.15606	0.38768	-2.98199	0.00286386	0.0117786
ASL	290.411	-1.15598	0.418574	-2.7617	0.00575008	0.0210089
VILL	243.586	-1.15586	0.395051	-2.92586	0.00343506	0.013655
CUL1	292.071	-1.15481	0.349685	-3.30242	0.000958549	0.00463725
TLR4	140.372	-1.15392	0.420616	-2.74341	0.00608043	0.0219943
TPX2	865.366	-1.15351	0.31289	-3.68662	0.000227252	0.00136609
ACAD10	125.369	-1.15323	0.459002	-2.51248	0.0119887	0.0380152
ERCC1	106.077	-1.15265	0.458388	-2.51458	0.0119175	0.0378252
ARL2	116.512	-1.15247	0.467828	-2.46345	0.0137607	0.0426357
CDX2	536.061	-1.15241	0.415557	-2.77318	0.00555121	0.0204297
NIPSNAP3A	144.741	-1.15225	0.435016	-2.64875	0.00807891	0.0275114
SMC4	1253.89	-1.15205	0.291295	-3.95492	7.65607e-05	0.000525064
CHERP	428.773	-1.15157	0.315937	-3.64494	0.000267459	0.00157346
WDR11	343.133	-1.15059	0.312947	-3.67663	0.000236331	0.00141266
POLQ	114.909	-1.14674	0.473858	-2.42	0.0155203	0.0470389
HAT1	794.621	-1.14646	0.324286	-3.53532	0.000407275	0.0022554
LTK	215.567	-1.14632	0.4621	-2.48068	0.0131131	0.0409594
NPRL3	378.561	-1.14581	0.315146	-3.63582	0.000277098	0.00162283
SNHG16	360.22	-1.14559	0.369229	-3.10266	0.00191793	0.00836769
HIBCH	179.764	-1.14332	0.387309	-2.95195	0.00315778	0.0127365
TMEM68	92.5545	-1.14293	0.472229	-2.42028	0.0155084	0.0470203
SNRNP40	413.474	-1.14155	0.341411	-3.34361	0.000826957	0.0041044
TEX2	154.378	-1.14008	0.417185	-2.7328	0.0062799	0.0225148
MRPS27	885.739	-1.13962	0.290539	-3.92242	8.76623e-05	0.000590617
ANKMY1	104.508	-1.13792	0.446481	-2.54863	0.0108146	0.0349855
BIRC5	463.632	-1.13785	0.339859	-3.34802	0.000813917	0.00404874
STX18	145.169	-1.13784	0.417384	-2.72612	0.00640833	0.0228859
GSTO2	391.73	-1.13691	0.358199	-3.17396	0.00150375	0.00679302
DGUOK	364.411	-1.13603	0.357118	-3.1811	0.00146715	0.00665606
PGGT1B	152.177	-1.13553	0.404106	-2.80999	0.00495436	0.0186353
APBB2	260.758	-1.13408	0.388768	-2.91712	0.00353284	0.0140107
PKD2	266.266	-1.13182	0.381736	-2.96493	0.0030275	0.0123265
PDCD5	574.722	-1.13035	0.36697	-3.08023	0.00206838	0.00895041
CCDC25	106.154	-1.13019	0.468618	-2.41175	0.015876	0.0479273
C11orf24	274.823	-1.13012	0.346728	-3.25939	0.00111652	0.00527369
DPP3	560.272	-1.12982	0.327404	-3.45084	0.000558836	0.00296026
TFCP2L1	128.197	-1.12835	0.461185	-2.44664	0.0144194	0.0442769
IFT80	511.029	-1.1283	0.325883	-3.46229	0.000535606	0.00285488
PSMB8	292.228	-1.12683	0.324003	-3.47786	0.000505441	0.00271924
ANKRD13B	192.545	-1.12677	0.432327	-2.6063	0.00915256	0.0304305
DCK	368.104	-1.12673	0.319238	-3.52945	0.000416426	0.00230145
EPHB2	164.412	-1.12342	0.436382	-2.5744	0.0100413	0.0328387
DPM2	947.429	-1.12336	0.268836	-4.1786	2.93315e-05	0.000224641
RIPK1	167.869	-1.12166	0.409029	-2.74225	0.00610204	0.0220493
CLUAP1	173.03	-1.12077	0.406716	-2.75565	0.00585748	0.0213334
C17orf75	111.253	-1.12001	0.454934	-2.46192	0.0138197	0.0427499
TEX9	199.964	-1.11772	0.388574	-2.87647	0.00402145	0.0156342
TMEM180	141.796	-1.1153	0.425272	-2.62255	0.00872756	0.0292362
TRMT1	511.721	-1.11515	0.415724	-2.68242	0.00730919	0.0254107
C1orf109	151.784	-1.11488	0.404419	-2.75674	0.00583815	0.0212855
RARS2	195.321	-1.11471	0.392254	-2.84181	0.00448577	0.0171538
SLBP	330.745	-1.11373	0.319059	-3.49067	0.000481815	0.0026115
LFNG	298.441	-1.11265	0.419583	-2.65181	0.00800619	0.0273246
KANK1	222.676	-1.11237	0.338655	-3.28466	0.00102107	0.00488651
MORF4L1	235.529	-1.1117	0.365724	-3.03972	0.00236794	0.0100294
SNRPD3	829.221	-1.11129	0.345385	-3.21755	0.0012929	0.00597569
NT5C	407.186	-1.11111	0.330534	-3.36156	0.000775046	0.00389161
DDX54	726.023	-1.11073	0.32609	-3.4062	0.000658739	0.00340567
BCRP3	424.887	-1.11068	0.290936	-3.81763	0.000134742	0.000865493
ATRAID	825.225	-1.11026	0.30978	-3.58403	0.000338335	0.00193026
SGOL1	117.204	-1.10991	0.463534	-2.39444	0.0166457	0.0497656
C21orf59	781.491	-1.10985	0.290054	-3.82636	0.000130054	0.0008389
OSBPL5	481.427	-1.10912	0.311566	-3.55981	0.000371117	0.00208534
PPM1G	828.691	-1.10904	0.261811	-4.23605	2.27491e-05	0.000179517
PRKAR2A	163.829	-1.10808	0.438633	-2.5262	0.0115303	0.0368337
GJA3	250.976	-1.10797	0.421004	-2.63172	0.00849526	0.028639
XPC	281.291	-1.10763	0.371526	-2.98129	0.00287035	0.011795
PUSL1	110.298	-1.10734	0.451577	-2.45216	0.0142002	0.0437403
NCDN	156.537	-1.10499	0.407326	-2.7128	0.0066718	0.0236491
GCDH	99.276	-1.10464	0.458207	-2.4108	0.0159177	0.0480425
ZNFX1	533.959	-1.10394	0.293797	-3.75748	0.000171632	0.00107022
HN1	783.131	-1.10364	0.327759	-3.36724	0.000759239	0.00382758
HSPB11	334.284	-1.10323	0.402038	-2.7441	0.00606775	0.0219542
DIEXF	370.486	-1.10197	0.317643	-3.4692	0.000522007	0.00279744
TPM3	3908.65	-1.10181	0.26621	-4.13886	3.4903e-05	0.00026164
HMGN2	534.945	-1.10098	0.30363	-3.62606	0.000287775	0.00167652
KRR1	561.534	-1.0995	0.300751	-3.65584	0.000256343	0.00151713
VGLL1	283.125	-1.09893	0.43165	-2.54588	0.0109003	0.0352127
TACO1	128.227	-1.09892	0.437517	-2.51171	0.0120147	0.0380724
HIST1H2BN	700.514	-1.09888	0.332418	-3.30571	0.000947353	0.00458631
WDR73	144.606	-1.09718	0.43452	-2.52504	0.0115686	0.0369133
NAGA	264.469	-1.09709	0.364559	-3.00937	0.00261789	0.010907
KRTCAP3	246.385	-1.0958	0.345771	-3.16915	0.00152887	0.00689004
PTCD3	616.499	-1.09568	0.28389	-3.85951	0.000113613	0.000742935
DPY19L4	194.179	-1.09524	0.365398	-2.9974	0.00272297	0.0112867
TCTN3	358.807	-1.09442	0.305912	-3.57756	0.000346813	0.00196917
PET112	250.38	-1.09347	0.383407	-2.85198	0.00434481	0.0167215
LRRC45	322.187	-1.09342	0.352508	-3.10182	0.00192333	0.00838066
RNFT1	160.334	-1.09326	0.421606	-2.59309	0.00951189	0.0313979
ACD	176.366	-1.09307	0.387092	-2.8238	0.0047458	0.0179833
SFT2D2	398.432	-1.09306	0.358049	-3.05282	0.002267	0.00967317
SRSF5	3081.88	-1.09281	0.25462	-4.29192	1.77136e-05	0.000143648
RAN	2933.35	-1.0907	0.309983	-3.51858	0.000433867	0.0023835
LIG3	161.45	-1.08969	0.406986	-2.67747	0.00741814	0.0257319
GLTPD1	249.426	-1.08924	0.344992	-3.15727	0.00159252	0.00714248
RPS6KA4	573.774	-1.08909	0.34822	-3.1276	0.00176242	0.0077954
SART3	714.959	-1.08754	0.267621	-4.06374	4.82924e-05	0.000350199
ACY1	180.8	-1.08688	0.387421	-2.80543	0.00502496	0.0188597
PRMT1	2130.86	-1.08682	0.273161	-3.97867	6.93005e-05	0.000481747
AP1M1	389.811	-1.08672	0.31378	-3.46331	0.000533571	0.00284833
CBX2	246.438	-1.08653	0.341269	-3.18381	0.00145353	0.00660075
TSC2	826.762	-1.08648	0.279797	-3.8831	0.000103133	0.00068122
TMEM141	473.785	-1.08545	0.32517	-3.33811	0.000843496	0.00416996
RPA1	628.219	-1.08467	0.290887	-3.72884	0.000192365	0.001179
CHM	239.123	-1.08457	0.361603	-2.99935	0.00270557	0.0112349
SPTBN2	1144.53	-1.08456	0.274136	-3.95629	7.61234e-05	0.000522585
ZNF544	309.611	-1.08435	0.331182	-3.2742	0.00105963	0.00505002
ABT1	147.978	-1.084	0.393986	-2.75138	0.00593456	0.0215685
DCUN1D5	390.216	-1.08371	0.356527	-3.03962	0.00236878	0.0100298
DIDO1	537.7	-1.08209	0.346954	-3.11882	0.00181574	0.00798765
ESF1	166.56	-1.08176	0.377119	-2.86849	0.00412441	0.0159794
MRPL38	420.225	-1.08169	0.324307	-3.33537	0.000851858	0.00420828
DROSHA	574.98	-1.08157	0.283717	-3.81216	0.000137758	0.000881165
IFIT5	196.455	-1.08126	0.404926	-2.67027	0.00757903	0.0261911
AP1S3	129.103	-1.08076	0.432098	-2.5012	0.0123773	0.0390508
TSSC1	175.902	-1.07969	0.400335	-2.69698	0.00699719	0.0245186
C21orf33	227.522	-1.07949	0.34835	-3.09887	0.00194261	0.00845665
NUDT4	473.461	-1.07864	0.287671	-3.74955	0.000177152	0.00109797
DNAJC19	776.242	-1.07769	0.296173	-3.6387	0.000274022	0.0016059
PTDSS1	739.51	-1.07707	0.335639	-3.20903	0.00133184	0.00613715
PREP	648.165	-1.07695	0.301642	-3.5703	0.000356572	0.00201594
DECR2	210.288	-1.07625	0.391115	-2.75175	0.00592783	0.0215528
RNASET2	377.906	-1.07607	0.356608	-3.01752	0.0025485	0.0106725
DNTTIP2	892.197	-1.07603	0.307808	-3.49578	0.000472675	0.00256803
EIF1AX	825.357	-1.07511	0.310235	-3.46548	0.000529292	0.00283097
ZMYM4	680.228	-1.07374	0.298732	-3.59434	0.00032522	0.00186781
MICAL3	181.862	-1.07278	0.447445	-2.39756	0.0165045	0.0493917
SCCPDH	177.141	-1.07069	0.392188	-2.73005	0.00633241	0.0226559
TRUB1	256.49	-1.07062	0.352077	-3.04086	0.00235901	0.0100008
KIAA0317	643.255	-1.07018	0.267061	-4.00725	6.14298e-05	0.000432147
MAP7	1621.91	-1.06949	0.234513	-4.56047	5.10403e-06	4.78715e-05
TMEM106C	1624.26	-1.06948	0.299876	-3.5664	0.000361915	0.00204112
USP40	229.351	-1.0685	0.393959	-2.71221	0.00668368	0.0236608
HMOX2	538.654	-1.06835	0.300945	-3.54997	0.000385276	0.00215634
ZNF704	139.972	-1.06805	0.409095	-2.61077	0.00903391	0.0301378
PWP2	153.743	-1.06745	0.409364	-2.60758	0.00911851	0.0303539
SSBP4	388.47	-1.06741	0.336319	-3.1738	0.00150455	0.0067944
DDX60L	873.003	-1.06718	0.25747	-4.14488	3.39989e-05	0.000255977
EIF5B	1282.36	-1.06713	0.309769	-3.44492	0.000571238	0.00301091
GTPBP3	185.999	-1.06583	0.409215	-2.60458	0.00919859	0.0305467
MED22	295.641	-1.06559	0.354388	-3.00685	0.00263968	0.0109911
RARS	454.841	-1.06522	0.325122	-3.27637	0.00105152	0.00501657
CYFIP2	352.676	-1.06453	0.323035	-3.29542	0.000982761	0.00473513
NUP43	355.335	-1.06371	0.338276	-3.1445	0.00166369	0.00742303
SRFBP1	222.809	-1.06329	0.381423	-2.78769	0.00530847	0.0196878
SNRPE	1294.47	-1.06289	0.297543	-3.57223	0.000353958	0.00200445
EMC1	105.303	-1.06239	0.436632	-2.43314	0.0149684	0.0456272
UBE2J2	405.358	-1.06135	0.357498	-2.96884	0.00298926	0.0121924
UBIAD1	130.054	-1.06074	0.416663	-2.5458	0.0109027	0.0352127
NASP	476.776	-1.06061	0.307324	-3.4511	0.0005583	0.00295856
DLST	440.669	-1.06055	0.308792	-3.4345	0.000593656	0.00311358
IMMT	1071.23	-1.05911	0.296236	-3.57522	0.000349936	0.00198345
SMCHD1	328.686	-1.05789	0.357403	-2.95995	0.00307687	0.0124612
MTPAP	234.714	-1.05602	0.364187	-2.89966	0.00373563	0.0146804
MTMR6	257.231	-1.05559	0.350546	-3.01127	0.00260161	0.0108555
FAM173A	116.886	-1.054	0.439226	-2.39967	0.01641	0.049154
SH3BP4	534.235	-1.05379	0.334356	-3.15169	0.00162327	0.00726622
PMVK	188.038	-1.05343	0.391011	-2.69413	0.00705732	0.0247042
ZAK	135.901	-1.05337	0.432068	-2.43798	0.0147695	0.0451308
ELK3	918.766	-1.05297	0.291347	-3.61414	0.000301352	0.00174499
CELSR2	221.531	-1.05127	0.342628	-3.06825	0.00215317	0.00926785
FAN1	259.307	-1.05116	0.384075	-2.73687	0.00620275	0.0223137
ZNF384	326.403	-1.05038	0.364113	-2.88476	0.00391714	0.0152804
CD320	346.957	-1.05003	0.396875	-2.64573	0.00815138	0.0277025
RAB3GAP2	169.779	-1.04915	0.415367	-2.52583	0.0115426	0.0368569
PSMD12	391.281	-1.04866	0.365096	-2.87228	0.00407525	0.0158294
CCDC84	379.411	-1.04761	0.378894	-2.76491	0.00569379	0.0208586
SSBP1	756.718	-1.04705	0.291515	-3.59176	0.000328447	0.00188478
UBR7	204.565	-1.04623	0.414946	-2.52136	0.0116903	0.0372452
TTC31	215.292	-1.04617	0.403755	-2.5911	0.00956688	0.0315416
ADCY7	1469.2	-1.04596	0.272453	-3.83904	0.000123515	0.000799591
PTCD2	317.205	-1.04506	0.371498	-2.81311	0.00490655	0.0185051
ECT2	797.351	-1.04385	0.294274	-3.5472	0.000389348	0.00217184
CHAF1A	275.357	-1.04372	0.327541	-3.18655	0.00143981	0.00655143
IFNAR2	187.283	-1.0428	0.39428	-2.64482	0.00817335	0.0277644
GPHN	268.513	-1.04192	0.34473	-3.02243	0.00250752	0.0105235
FAM122B	642.947	-1.04051	0.283195	-3.67419	0.000238605	0.00142245
POLE3	703.463	-1.03787	0.285461	-3.63577	0.000277146	0.00162283
PPWD1	331.784	-1.03768	0.374044	-2.77422	0.00553347	0.0203905
COMT	1999.19	-1.03713	0.272668	-3.80365	0.000142581	0.000909484
ANKS6	596.441	-1.03574	0.310824	-3.33226	0.000861447	0.00424348
UROD	394.026	-1.03509	0.358201	-2.88968	0.00385637	0.0150818
SOAT1	433.544	-1.03485	0.332157	-3.11554	0.0018361	0.00804891
ATP11A	457.274	-1.03413	0.286545	-3.60897	0.000307418	0.00177742
TXLNA	854.335	-1.03388	0.257371	-4.01709	5.89201e-05	0.000416522
SCAMP5	125.29	-1.03375	0.427129	-2.42023	0.0155107	0.0470203
CBX6	232.892	-1.0322	0.385093	-2.68038	0.00735385	0.0255282
SH3RF2	254.063	-1.03202	0.35447	-2.91145	0.00359759	0.0142272
UBE3B	384.144	-1.03024	0.298604	-3.45018	0.000560215	0.00296415
RMI1	192.276	-1.02979	0.380528	-2.70622	0.00680534	0.023999
ITGB3BP	212.009	-1.02955	0.345731	-2.97791	0.00290222	0.0119057
EYA2	300.441	-1.02935	0.323145	-3.18542	0.00144546	0.00657062
RNPS1	1538.96	-1.02875	0.259659	-3.96194	7.4344e-05	0.000511644
MESDC2	774.803	-1.02814	0.275321	-3.73432	0.00018822	0.00115669
IFI16	383.207	-1.02756	0.32285	-3.18278	0.00145867	0.00661976
MTMR12	206.933	-1.02749	0.408549	-2.51497	0.0119043	0.0377921
RMND5B	285.797	-1.02704	0.349013	-2.94271	0.00325358	0.0130541
PRKRA	268.967	-1.02625	0.365909	-2.80466	0.00503696	0.0188944
TXNDC5	332.29	-1.02583	0.387405	-2.64794	0.00809845	0.0275643
SLC37A3	422.437	-1.02568	0.297989	-3.442	0.000577431	0.0030389
RASAL1	369.065	-1.02548	0.374267	-2.73997	0.00614454	0.0221447
DHRS4	116.777	-1.02548	0.417804	-2.45445	0.0141102	0.043541
ZNF623	145.502	-1.02457	0.403204	-2.54108	0.0110511	0.0355505
KDSR	148.244	-1.02369	0.412594	-2.48112	0.0130971	0.0409282
VWA8	157.13	-1.02346	0.382387	-2.6765	0.00743945	0.0257929
PCSK6	182.859	-1.02275	0.382253	-2.67557	0.00746017	0.0258452
SLCO3A1	259.5	-1.02024	0.352661	-2.89299	0.00381596	0.0149577
SNX18	956.24	-1.01962	0.256229	-3.97934	6.91059e-05	0.000480636
DHRS7	216.23	-1.01867	0.368758	-2.76244	0.00573716	0.0209728
ANGEL1	181.739	-1.01808	0.384318	-2.64907	0.00807143	0.0274995
TLE1	276.043	-1.0176	0.351574	-2.8944	0.00379882	0.0148948
LAD1	1108.12	-1.0167	0.296472	-3.42932	0.000605095	0.00316395
USP14	450.959	-1.0162	0.309242	-3.28608	0.00101592	0.00486356
SPG11	233.322	-1.01453	0.371088	-2.73393	0.00625828	0.0224666
EIF2AK4	209.712	-1.01428	0.39276	-2.58243	0.00981074	0.0321916
ANAPC2	179.629	-1.01364	0.397653	-2.54905	0.0108016	0.0349518
MAEA	509.482	-1.01313	0.297348	-3.40723	0.000656266	0.00339671
RAD9A	333.699	-1.01312	0.394763	-2.56641	0.0102758	0.0335419
PSMC5	414.327	-1.01279	0.302367	-3.34953	0.000809488	0.00403222
HIST1H4D	1225.45	-1.01233	0.341742	-2.96226	0.00305388	0.0124046
SLC52A2	936.887	-1.01182	0.295981	-3.41853	0.000629596	0.00327714
MAGEF1	655.25	-1.01126	0.290173	-3.48502	0.000492108	0.00266311
MRPL2	324.515	-1.01091	0.340936	-2.96511	0.00302572	0.0123265
KIAA0196	263.991	-1.01036	0.361558	-2.79448	0.00519835	0.0193785
VRK2	325.705	-1.00999	0.320908	-3.1473	0.00164787	0.00735957
LEO1	349.468	-1.00911	0.340867	-2.96043	0.00307213	0.0124457
PARN	258.774	-1.00894	0.344052	-2.93253	0.0033621	0.0134114
FAM171A1	244.477	-1.00776	0.377865	-2.667	0.00765322	0.0264011
NAB1	776.824	-1.00715	0.280449	-3.5912	0.000329163	0.00188731
KARS	851.225	-1.00698	0.280983	-3.58378	0.00033866	0.00193132
SCAP	710.647	-1.00641	0.307559	-3.27224	0.00106699	0.00506582
NOL10	656.171	-1.00578	0.271886	-3.69927	0.000216221	0.00130777
MAPKAPK3	398.153	-1.00523	0.326305	-3.08064	0.00206553	0.00894091
ARRB2	287.556	-1.0052	0.333155	-3.0172	0.00255119	0.0106775
PTGES2	513.002	-1.00495	0.331567	-3.03092	0.00243812	0.0102729
UBA2	671.044	-1.0036	0.28371	-3.53743	0.000404046	0.00223842
ACP6	393.771	-1.00295	0.310042	-3.23489	0.00121688	0.00568347
FAM175B	228.95	-1.0029	0.37563	-2.6699	0.00758728	0.0262065
UGGT1	311.406	-1.0002	0.364373	-2.74499	0.00605119	0.0219115
CXorf56	224.441	-0.999427	0.368436	-2.71262	0.0066753	0.0236554
STK32C	350.462	-0.999144	0.311524	-3.20728	0.00133997	0.00616845
TOR1A	453.731	-0.998976	0.335964	-2.97347	0.00294457	0.0120386
XPO5	405.72	-0.99803	0.295403	-3.37853	0.000728738	0.00370227
NECAP1	525.09	-0.997696	0.310353	-3.21471	0.00130578	0.00602573
IL17RA	247.525	-0.996056	0.365077	-2.72834	0.00636532	0.0227559
GOT2	746.085	-0.995404	0.356167	-2.79477	0.00519371	0.0193769
FYCO1	268.266	-0.995118	0.348187	-2.858	0.00426321	0.0164396
RND3	921.704	-0.994093	0.30055	-3.30758	0.00094107	0.00456552
HIST1H1E	1268	-0.993559	0.28501	-3.48604	0.000490222	0.00265603
EI24	795.519	-0.993452	0.297231	-3.34235	0.000830712	0.00412059
DUSP12	278.138	-0.992968	0.366103	-2.71226	0.00668254	0.0236608
SMARCA4	1819.8	-0.992361	0.247645	-4.0072	6.1444e-05	0.000432147
EML4	588.695	-0.991194	0.27831	-3.56147	0.000368779	0.00207559
WHSC1	727.039	-0.991141	0.324183	-3.05735	0.00223304	0.00955631
RNF138	185.103	-0.989964	0.390432	-2.53556	0.0112267	0.036031
TYRO3	196.047	-0.987891	0.368004	-2.68446	0.0072648	0.0252892
GORASP2	488.751	-0.987144	0.389545	-2.5341	0.0112738	0.0361654
PLXNB1	388.498	-0.986182	0.360433	-2.7361	0.00621717	0.0223541
HMGB1	483.615	-0.985289	0.312585	-3.15207	0.00162119	0.00725927
S100A11	17044.6	-0.98395	0.273982	-3.59129	0.000329042	0.00188731
YIF1B	715.516	-0.983722	0.310413	-3.16908	0.00152923	0.00689004
GTF3C4	960.124	-0.98356	0.292958	-3.35734	0.000786974	0.00394145
MPI	369.143	-0.98326	0.380528	-2.58394	0.00976792	0.0320741
TMEM19	293.821	-0.981552	0.356635	-2.75226	0.00591861	0.0215276
VTA1	314.985	-0.980274	0.359625	-2.72582	0.0064142	0.022895
FTSJ2	260.843	-0.980213	0.341726	-2.86842	0.00412533	0.0159794
SP100	816.829	-0.978943	0.313978	-3.11787	0.00182161	0.00800322
FEZ2	198.64	-0.978837	0.369501	-2.64908	0.0080711	0.0274995
FAM208B	357.001	-0.978596	0.328	-2.98352	0.00284949	0.011737
FKBP4	2294.47	-0.977992	0.33238	-2.94239	0.00325689	0.0130636
UBE2K	662.35	-0.977051	0.336516	-2.90343	0.00369095	0.0145356
N4BP1	221.744	-0.975573	0.391926	-2.48917	0.012804	0.0401854
PRKAA1	350.118	-0.974829	0.311982	-3.12464	0.00178025	0.00786666
TST	760.955	-0.973795	0.258332	-3.76955	0.000163542	0.00102609
MAPKAPK5	273.616	-0.972413	0.339985	-2.86017	0.00423418	0.0163368
[truncated: 2,616 more rows]
