# Supplementary material for: Shedding Light on the African Enigma: In Vitro Testing of Homo sapiens-Helicobacter pylori Coevolution
Source: Microorganisms. 2021 Jan 25;9(2):240. doi: 10.3390/microorganisms9020240 (PMC7912213; doi:10.3390/microorganisms9020240)
Supplement: Supplementary file 1 [file microorganisms-09-00240-s001.zip › microorganisms-1056872-sl-prood done/SupplementaryTable_S8.xlsx]

## Sheet: SupplementaryTableS8
Supplementary Table S8- GSEA GO-BP results for the HsEURxHpEUR versus uninfected settings.
Term	enrichment score (es)	normalized enrichment score (nes)	pval	fdr	geneset_size	matched_size	genes
GO_DNA_PACKAGING	-0.600041	-2.523	0	0	194	152	HIST1H1T,HIST1H4D,H1F0,PAPD7,PHF13,H1FX,TSPY26P,TSPYL4,H2AFY2,AKAP8L,TSPYL2,HIST1H4L,CHMP1A,CENPC1,BAHD1,DFFB,HIST1H2BK,SMYD3,HIST1H3I,NAP1L5,CABIN1,CENPT,HIST1H2BO,HIST1H2BL,HIST1H4I,HIST3H3,SOX9,DAXX,HMGB1,ACIN1,BAHCC1,HIST1H2BJ,SRPK1,AKAP8,HP1BP3,CDAN1,HMGA1,PAF1,TNRC18,NAP1L1,NAA60,RSF1,STRA13,HIST1H2BF,TSPYL1,NAA10,UBN1,HMGA2,PSME4,BRD2,H3F3B,MCM2,CENPW,KAT6B,HIST2H2BE,HIST1H2BH,TP53,SPTY2D1…
GO_TELOMERE_ORGANIZATION	-0.611571	-2.27204	0	0	104	95	HSPA1A,HIST1H4D,TNKS1BP1,TEP1,POLD4,SP100,HIST1H4L,TINF2,HIST1H3I,NSMCE2,DCLRE1C,ATM,TERF2IP,HIST1H4I,HIST3H3,UPF1,WRAP53,TFIP11,ERCC4,DOT1L,TERT,PARP3,POLE2,POLD1,CTC1,RFC5,ERCC1,H3F3B,NHP2,APEX1,ACD,SMC6,MRE11A,NOP10,PINX1,POLA2,POT1,TERF2,SLX4,SMG1,RAD51D,RPA2,H3F3A,FBXO4,XRCC3,FEN1,DNA2,POLE,RFC1,SMG6,OBFC1,SMC5,POLD3,POLD2,DCLRE1A,NBN,PIF1,RFC2,RAD50,XRCC6,PTGES3,RFC4,RPA1,XRCC5,RTEL1,DCLRE1…
GO_DNA_STRAND_ELONGATION	-0.703426	-2.28511	0	0	30	29	POLD4,LIG4,TERT,PARP3,POLD1,MRE11A,POLA2,PARP2,FEN1,GINS3,RNASEH2A,LIG3,DNA2,RNASEH1,POLD3,POLD2,NBN,RAD50,RFC4,DCLRE1B,RFC3,GINS4,GINS1,LIG1,POLA1,PCNA,PARP1,PRIM1,GINS2
GO_DNA_REPLICATION_DEPENDENT_NUCLEOSOME_ORGANIZATION	-0.831486	-2.43795	0	0	32	28	HIST1H4D,HIST1H4L,HIST1H3I,HIST1H4I,CHAF1A,IPO4,NASP,RBBP4,ASF1B,ASF1A,HAT1,CHAF1B,HIST1H4B,HIST1H4H,HIST1H4C,HIST1H3F,HIST4H4,HIST1H3A,HIST1H3B,HIST1H4A,HIST1H3C,HIST1H3J,HIST1H4E,HIST1H3D,HIST1H4J,HIST1H3E,HIST1H3G,HIST1H4K
GO_NEGATIVE_REGULATION_OF_VIRAL_GENOME_REPLICATION	0.72092	2.13865	0	0	49	44	RSAD2,MX1,TNF,OAS1,ISG15,OAS3,IFIT1,ZC3H12A,SLPI,PLSCR1,IFITM1,IFITM3,PARP10,CCL5,BST2,PROX1,PARK2,C19orf66,EIF2AK2,TNIP1,ISG20,OASL,ADAR,IFI16,APOBEC3D,IFITM2,APOBEC3G,APOBEC3F,RNASEL,SRPK1,CCNK,TRIM6,INPP5K,MAVS,IL28B,HMGA2,SRPK2,ZC3HAV1,VAPB,EIF2AK4,ILF3,APOBEC3C,FAM111A,VAPA
GO_NEGATIVE_REGULATION_OF_VIRAL_PROCESS	0.676899	2.32956	0	0	89	73	PTX3,RSAD2,MX1,TNF,OAS1,TRIM31,ISG15,OAS3,IFIT1,ZC3H12A,SLPI,PLSCR1,IFITM1,IFITM3,TRIM13,PARP10,CCL5,BST2,STAT1,PROX1,PARK2,C19orf66,JUN,MID2,EIF2AK2,TNIP1,TRIM21,ISG20,OASL,ADAR,TRIM25,IFI16,TRIM11,TRIM14,APOBEC3D,IFITM2,SP100,TRIM35,APOBEC3G,APOBEC3F,TRIM62,TRIM5,SNX3,RNASEL,PML,TRIM27,ZNF639,SRPK1,TRIM26,CCNK,TRIM6,TRIM8,INPP5K,MAVS,IL28B,TRIM15,HMGA2,REST,MRE11A,SRPK2,ZC3HAV1,HDAC1,VAPB,EIF2A…
GO_REGULATION_OF_VIRAL_GENOME_REPLICATION	0.652922	2.29703	0	0	75	67	RSAD2,IL8,MX1,TNF,OAS1,ISG15,OAS3,IFIT1,ZC3H12A,SLPI,PLSCR1,IFITM1,IFITM3,PARP10,CCL5,BST2,PROX1,PARK2,C19orf66,EIF2AK2,TNIP1,TRIM38,ISG20,OASL,STOM,ADAR,IFI16,STAU1,APOBEC3D,IFITM2,NOTCH1,TBC1D20,APOBEC3G,APOBEC3F,RNASEL,ADARB1,DDX5,PPID,SRPK1,RAD23A,CCNK,TRIM6,INPP5K,YTHDC2,MAVS,IL28B,DDX3X,PABPC1,HMGA2,PTPLAD1,BCL2,TARBP2,PPIH,SRPK2,ZC3HAV1,DDB1,PKN2,VAPB,EIF2AK4,ILF3,PPIB,PPIA,LARP1,APOBEC3C,…
GO_RESPONSE_TO_TYPE_I_INTERFERON	0.723885	2.37895	0	0	68	52	RSAD2,MX1,OAS1,MX2,IFI6,ISG15,IRF7,OAS2,OAS3,IFIT1,HLA-A,IFIT2,XAF1,IFITM1,IFITM3,IRF9,BST2,IFI35,STAT1,IFI27,STAT2,HLA-E,C19orf66,IRF1,HLA-C,IRF6,HLA-B,SHMT2,EGR1,IFNAR2,ISG20,OASL,ADAR,IRF2,IFITM2,SP100,IRF3,TRIM56,GBP2,IP6K2,JAK1,RNASEL,IFNAR1,IFIT3,SAMHD1,TYK2,HLA-F,PSMB8,IKBKE,IFNA1,IRF5,IFNA13
GO_DNA_DEPENDENT_DNA_REPLICATION	-0.593359	-2.26039	0	0	99	91	FBXO18,CCNE1,POLD4,SLC25A33,CDK2AP1,THOC1,CDK9,CDC34,PNKP,RPAIN,UPF1,LRWD1,POLG,LIG4,HMGA1,ZRANB3,STRA13,PARP3,POLE2,POLD1,RFC5,HELB,MCM2,SLBP,BAZ1A,POLA2,DNAJA3,MCMBP,SMARCAL1,RRM2B,POLG2,TOP2B,ZNF259,MCM7,POLN,SETMAR,PARP2,TFAM,FEN1,GINS3,FANCM,RNASEH2A,LIG3,DNA2,POLE,RFC1,RNASEH1,POLD3,POLD2,C20orf72,ZNF830,RFC2,REV3L,MCM5,POLQ,MCM4,CCDC111,MCM3,RFC4,RPA1,TONSL,RTEL1,RFC3,PURA,GINS4,GINS1,RAD5…
GO_PROTEIN_HETEROTETRAMERIZATION	-0.814158	-2.46135	0	0	38	32	INSR,HIST1H4D,ANXA2,HIST1H4L,HIST1H3I,PDSS2,HIST1H4I,HIST3H3,S100A10,NUPL1,NUP54,LRP4,XRCC6,RRM1,RRM2,HIST1H4B,HIST1H4H,HIST1H4C,PDSS1,HIST1H3F,HIST4H4,HIST1H3A,HIST1H3B,HIST1H4A,HIST1H3C,HIST1H3J,HIST1H4E,HIST1H3D,HIST1H4J,HIST1H3E,HIST1H3G,HIST1H4K
GO_DNA_CONFORMATION_CHANGE	-0.583696	-2.73063	0	0	273	230	HIST1H1T,HIST1H4D,H1F0,FBXO18,PAPD7,PHF13,H1FX,TSPY26P,TSPYL4,H2AFY2,AKAP8L,TSPYL2,HIST1H4L,CUL4A,CHMP1A,CENPC1,BAHD1,DFFB,HIST1H2BK,SMYD3,HIST1H3I,NAP1L5,CHD2,CABIN1,CENPT,HIST1H2BO,HIST1H2BL,HIST1H4I,GTF2H5,HIST3H3,SOX9,DAXX,HMGB1,ACIN1,DDX11,BAHCC1,HIST1H2BJ,SRPK1,AKAP8,HP1BP3,RPS27A,CDAN1,UBA52,HMGA1,ZRANB3,RECQL,PAF1,DDB2,GTF2H1,TNRC18,HMGB3,NAP1L1,DDX3X,CETN2,NAA60,RSF1,STRA13,XPC,HIST1H2BF…
GO_NEGATIVE_REGULATION_OF_GENE_EXPRESSION_EPIGENETIC	-0.652339	-2.57007	0	0	112	87	HIST1H2AI,HDAC5,PHF1,HIST1H4D,SIRT2,DNMT3A,SIRT5,H2AFY2,BAZ2A,SIRT1,UBE2B,HIST1H4L,JARID2,BAHD1,HIST1H3I,HIST1H4I,MBD1,MSL3,TRIM27,MORF4L1,BAHCC1,AEBP2,EPC1,MECP2,DOT1L,TNRC18,MORF4L2,MBD2,HDAC2,MBD3,H3F3B,H2AFZ,HIST1H2AG,MLL2,DPY30,RRP8,BMI1,SMARCA5,MTF2,SUZ12,HIST2H2AC,RBBP4,RBBP7,UBR2,CREBZF,HIST1H2AC,ARID1A,H3F3A,H2AFV,H2AFY,H2AFJ,SUV39H1,EZH2,DNMT1,H2AFX,HAT1,EED,PHF19,HIST2H3D,HIST1H2AB,BEN…
GO_CHROMATIN_SILENCING_AT_RDNA	-0.8277	-2.72933	0	0	37	31	HIST1H4D,SIRT2,BAZ2A,SIRT1,HIST1H4L,HIST1H3I,HIST1H4I,MBD2,H3F3B,RRP8,SMARCA5,H3F3A,SUV39H1,HIST2H3D,BEND3,HIST1H4B,HIST1H4H,HIST1H4C,HIST1H3F,HIST4H4,HIST1H3A,HIST1H3B,HIST1H4A,HIST1H3C,HIST1H3J,HIST1H4E,HIST1H3D,HIST1H4J,HIST1H3E,HIST1H3G,HIST1H4K
GO_POSITIVE_REGULATION_OF_GENE_EXPRESSION_EPIGENETIC	-0.621175	-2.25237	0	0	78	70	PADI2,WBP2,HIST1H4D,SLC50A1,CHEK1,KAT2A,HIST1H4L,PHF2,TBP,HIST1H3I,TAF1D,POLR1D,ATAD2B,ZNRD1,HIST1H4I,POLR2H,MLL4,EP300,POLR1C,TAF1C,PHF8,HMGA1,CTNNB1,ARID1B,H3F3B,SMARCD1,POLR2L,SF3B1,POLR2E,SMARCA5,TAF1A,BAZ1B,DEK,KAT2B,MYBBP1A,ERCC6,ARID1A,H3F3A,H2AFY,DDX21,TWISTNB,TAF1B,CD3EAP,POLR2F,POLR1B,ASF1A,ACTB,POLR1A,POLR1E,POLR2K,ATAD2,TET1,HIST2H3D,HIST1H4B,HIST1H4H,HIST1H4C,HIST1H3F,HIST4H4,HIST1H3…
GO_CHROMATIN_SILENCING	-0.698802	-2.57422	0	0	95	71	HIST1H2AI,HDAC5,HIST1H4D,SIRT2,DNMT3A,SIRT5,H2AFY2,BAZ2A,SIRT1,UBE2B,HIST1H4L,BAHD1,HIST1H3I,HIST1H4I,MBD1,MSL3,MORF4L1,BAHCC1,MECP2,DOT1L,TNRC18,MORF4L2,MBD2,HDAC2,MBD3,H3F3B,H2AFZ,HIST1H2AG,MLL2,DPY30,RRP8,SMARCA5,HIST2H2AC,UBR2,HIST1H2AC,ARID1A,H3F3A,H2AFV,H2AFY,H2AFJ,SUV39H1,H2AFX,HAT1,HIST2H3D,HIST1H2AB,BEND3,HELLS,HIST2H2AB,HIST1H4B,HIST1H4H,HIST1H4C,HIST1H2AH,HIST1H3F,HIST4H4,HIST1H3A,HIST…
GO_PROTEIN_DNA_COMPLEX_SUBUNIT_ORGANIZATION	-0.569612	-2.50967	0	0	229	190	HIST1H1T,DACH1,HIST1H4D,H1F0,SOX12,H1FX,TSPY26P,TSPYL4,CDK7,H2AFY2,TSPYL2,NFE2,HIST1H4L,CUL4A,CENPC1,HIST1H2BK,SMYD3,HIST1H3I,NAP1L5,CABIN1,CENPT,HIST1H2BO,HIST1H2BL,HIST1H4I,GTF2H5,HIST3H3,MNAT1,SOX9,DAXX,ZNHIT1,HIST1H2BJ,EP300,HP1BP3,RPS27A,UBA52,TAF7,HMGA1,PAF1,DDB2,GTF2H1,MED6,NAP1L1,HNF1B,CETN2,NAA60,RSF1,STRA13,XPC,HIST1H2BF,SMARCC2,TSPYL1,UBN1,ERCC5,RBX1,PSME4,GTF2H4,BRD2,H3F3B,MCM2,TAF11,…
GO_POSITIVE_REGULATION_OF_REACTIVE_OXYGEN_SPECIES_BIOSYNTHETIC_PROCESS	0.743603	2.19356	0	0	48	36	ICAM1,PTX3,PTGS2,TNF,ITGB2,IL1B,CYBA,IL6,P2RX4,INSR,DDAH2,PTK2B,ZNF205,DNM2,EGFR,KLF4,MAPK9,EDN1,RAB27A,AKT1,NOS1AP,DDAH1,KLF2,OGT,AKT2,PARK7,PKD2,HDAC4,TLR4,HSP90AA1,CLU,HSP90AB1,JAK2,MTOR,TLR5,ASS1
GO_CHROMATIN_ASSEMBLY_OR_DISASSEMBLY	-0.614311	-2.44984	0	0	177	145	HIST1H1T,HIST1H4D,H1F0,H1FX,TSPY26P,TSPYL4,H2AFY2,TSPYL2,NFE2,HIST1H4L,CENPC1,BAHD1,HIST1H2BK,SMYD3,HIST1H3I,NAP1L5,CABIN1,CENPT,HIST1H2BO,HIST1H2BL,HIST1H4I,HIST3H3,HDAC8,SOX9,DAXX,HMGB1,BAHCC1,HIST1H2BJ,HP1BP3,CDAN1,HMGA1,PAF1,TNRC18,NAP1L1,NAA60,RSF1,STRA13,HIST1H2BF,SMARCC2,TSPYL1,UBN1,HMGA2,BRD2,H3F3B,MCM2,CHD3,CENPW,KAT6B,SMARCD1,HIST2H2BE,SMARCD3,ARID2,HIST1H2BH,TP53,SPTY2D1,CHAF1A,ITGB3BP…
GO_POSITIVE_REGULATION_OF_RESPONSE_TO_EXTERNAL_STIMULUS	0.564778	2.1626	0	0	296	175	DEFB103A,C3,IL8,CXCL1,ETS1,PTGS2,CXCL3,CXCL2,CCL2,CXCL5,TNF,GBP5,IL1B,CYBA,IL6,IL17RB,S100A14,F3,TLR2,S1PR1,SCARF1,IL23A,TRIM13,SQSTM1,FGF2,CNTF,IL6R,CCL5,CCR1,PDGFB,FKBP1B,GPRC5B,IDO1,CD74,DHX58,EDN2,VEGFA,EPM2A,CYP27B1,LGALS9,ADAM8,CSF1,TRAF6,BNIP3,TNIP1,LY96,BNIP3L,VEGFB,PTGER4,RIPK2,ULK1,DDX60,STX3,VAMP8,TMEM102,NDEL1,OSMR,GBA,TGFB1,ADRB2,MAPK3,SWAP70,THBD,MAPK13,ADAM17,PRKAA2,ANO6,THBS4,SIRT…
GO_GENE_SILENCING	-0.516979	-2.29869	0	0	212	168	HIST1H2AI,NUP210,HDAC5,ZFP36,TDRKH,HIST1H4D,SIRT2,STAT3,ADAR,DNMT3A,SIRT5,EIF2C4,SMAD1,H2AFY2,BAZ2A,SIRT1,UBE2B,HIST1H4L,CHMP1A,BAHD1,HIST1H3I,TNRC6C,NUP50,HIST1H4I,MBD1,POLR2H,EIF2C3,MSL3,PUM1,CNOT6L,METTL3,MLL4,POM121,LIMD1,MORF4L1,BAHCC1,POLR2G,CNOT3,PRKRA,NUP98,SND1,MECP2,NCBP2,DOT1L,TNRC18,TERT,SNIP1,MORF4L2,PABPC1,DGCR8,POLR2J,MBD2,HDAC2,SMAD2,MOV10,NUPL1,MBD3,POLR2C,ZCCHC11,H3F3B,H2AFZ,HIS…
GO_REGULATION_OF_REACTIVE_OXYGEN_SPECIES_BIOSYNTHETIC_PROCESS	0.684729	2.17793	0	0	65	45	ICAM1,PTX3,PTGS2,TNF,ITGB2,IL1B,CYBA,IL6,ZC3H12A,P2RX4,INSR,DDAH2,STAT3,SLC25A33,GLA,PTK2B,ZNF205,DNM2,EGFR,ACP5,TSPO,KLF4,CAV1,MAPK9,EDN1,RAB27A,AKT1,NOS1AP,DDAH1,KLF2,OGT,AKT2,PARK7,PKD2,HDAC4,TLR4,HSP90AA1,CLU,HSP90AB1,JAK2,MTOR,TRAP1,TLR5,ASS1,ATP2B4
GO_MITOTIC_RECOMBINATION	-0.642107	-2.14025	0	0.000278747	41	39	TEP1,POLD4,NSMCE2,POLE2,POLD1,RFC5,ERCC1,SMC6,POLA2,TOP2B,RAD51D,RPA2,XRCC3,FEN1,GEN1,DNA2,POLE,RAD51B,RFC1,SMC5,POLD3,POLD2,RFC2,RAD50,RFC4,RPA1,RFC3,RAD51,XRCC2,WRN,DMC1,RAD51C,LIG1,POLA1,PCNA,RAD54B,TOP2A,PRIM1,BRCA2
GO_TELOMERE_CAPPING	-0.696658	-2.15782	0	0.000290362	29	26	HIST1H4D,HIST1H4L,TINF2,DCLRE1C,TERF2IP,HIST1H4I,HIST3H3,TFIP11,ACD,MRE11A,POT1,TERF2,DCLRE1A,NBN,RAD50,DCLRE1B,PRKDC,TERF1,HIST1H4B,HIST1H4H,HIST1H4C,HIST4H4,HIST1H4A,HIST1H4E,HIST1H4J,HIST1H4K
GO_REGULATION_OF_GENE_SILENCING	-0.625239	-2.16554	0	0.000302986	52	45	ZC3H12A,TGFB1,STAT3,ADAR,SIRT1,FMR1,PHF2,HIST1H3I,ATAD2B,ZNF304,PUM1,LIMD1,PHF8,HMGA1,NCOR2,TERT,MIER1,BCDIN3D,NCOR1,PUM2,FXR1,SIN3A,DND1,UHRF2,XPO5,TRIM28,SETDB1,H2AFY,CDK2,DNMT1,ASF1A,UHRF1,ATAD2,CDC45,TET1,WTIP,HIST1H3F,HIST1H3A,HIST1H3B,HIST1H3C,POU5F1,HIST1H3J,HIST1H3D,HIST1H3E,HIST1H3G
GO_CENTROMERE_COMPLEX_ASSEMBLY	-0.647549	-2.17209	0	0.000316758	48	44	HIST1H4D,HIST1H4L,CENPC1,CENPT,HIST1H4I,RSF1,STRA13,CENPW,CENPE,ITGB3BP,SMARCA5,MIS18A,MIS18BP1,CENPA,NPM1,MLF1IP,CENPL,POGZ,RBBP4,RBBP7,CENPN,CENPO,CENPI,HJURP,CENPH,CASC5,CENPQ,CENPK,RUVBL1,CENPM,CENPF,OIP5,CENPP,CENPV,APITD1,HELLS,HIST1H4B,HIST1H4H,HIST1H4C,HIST4H4,HIST1H4A,HIST1H4E,HIST1H4J,HIST1H4K
GO_DNA_STRAND_ELONGATION_INVOLVED_IN_DNA_REPLICATION	-0.707709	-2.17902	0	0.000331842	25	24	POLD4,LIG4,PARP3,POLD1,POLA2,PARP2,FEN1,GINS3,RNASEH2A,LIG3,DNA2,RNASEH1,POLD3,POLD2,RFC4,RFC3,GINS4,GINS1,LIG1,POLA1,PCNA,PARP1,PRIM1,GINS2
GO_GENE_SILENCING_BY_RNA	-0.556674	-2.18236	0	0.000348434	139	115	NUP210,ZFP36,TDRKH,HIST1H4D,STAT3,ADAR,EIF2C4,SMAD1,HIST1H4L,HIST1H3I,TNRC6C,NUP50,HIST1H4I,POLR2H,EIF2C3,CNOT6L,METTL3,POM121,LIMD1,POLR2G,CNOT3,PRKRA,NUP98,SND1,NCBP2,TERT,SNIP1,PABPC1,DGCR8,POLR2J,SMAD2,MOV10,NUPL1,POLR2C,ZCCHC11,H3F3B,EIF2C2,CELF1,MRPL44,TSNAX,NUP205,SMAD3,TARBP2,POLR2L,ERI1,NUP54,POLR2E,CNOT2,TNRC6A,RAE1,HNRNPA2B1,POLR2D,C2orf29,NUP43,POLR2I,CNOT10,TMEM48,CLP1,NUP85,XPO5,CNO…
GO_DNA_REPLICATION_INDEPENDENT_NUCLEOSOME_ORGANIZATION	-0.62317	-2.19249	0	0.000366773	53	50	HIST1H4D,HIST1H4L,CENPC1,CABIN1,CENPT,HIST1H4I,RSF1,STRA13,UBN1,H3F3B,CENPW,ITGB3BP,IPO4,SMARCA5,NASP,MIS18A,HIRA,MIS18BP1,CENPA,NPM1,MLF1IP,CENPL,RBBP4,RBBP7,CENPN,H3F3A,CENPO,CENPI,HJURP,CENPH,CASC5,ASF1B,CENPQ,CENPK,RUVBL1,ASF1A,CENPM,ATRX,OIP5,CENPP,HAT1,APITD1,HIST1H4B,HIST1H4H,HIST1H4C,HIST4H4,HIST1H4A,HIST1H4E,HIST1H4J,HIST1H4K
GO_STRAND_DISPLACEMENT	-0.697714	-2.21506	0	0.000387149	26	26	ATM,KAT5,TOP3A,MRE11A,RMI2,BARD1,RAD51D,XRCC3,PALB2,DNA2,RAD51B,NBN,RAD50,RTEL1,RAD51,XRCC2,WRN,RMI1,RAD51C,BRCA1,BLM,BRCA2,RAD51AP1,RBBP8,BRIP1,EXO1
GO_DNA_GEOMETRIC_CHANGE	-0.579133	-2.21725	0	0.000409922	81	80	FBXO18,CUL4A,CHD2,GTF2H5,HMGB1,DDX11,RPS27A,UBA52,HMGA1,ZRANB3,RECQL,DDB2,GTF2H1,HMGB3,DDX3X,CETN2,XPC,ASCC3,DDX1,HELB,RBX1,GTF2H4,SUPV3L1,MCM2,CHD3,CUL4B,RECQL5,DDX12P,ANXA1,RAD23B,ERCC2,RECQL4,MRE11A,DDB1,ERCC3,POT1,TOP2B,IGHMBP2,CHD4,MCM7,XPA,CHD1L,DHX9,UBB,G3BP1,HMGB2,RUVBL2,DNA2,MTERF,INO80,NBN,PIF1,RAD50,XRCC6,MCM5,MCM4,MCM3,XRCC5,RTEL1,RUVBL1,CHD8,PURA,GINS4,GINS1,RAD51,ATRX,C10orf2,CHD1,W…
GO_DNA_REPLICATION_INITIATION	-0.732371	-2.22258	0	0.000435542	29	25	CCNE1,CDC34,LRWD1,POLE2,MCM2,POLA2,MCM7,POLE,MCM5,MCM4,MCM3,PURA,GINS4,CDC6,ORC5,CDC7,POLA1,ORC2,CDC45,ORC1,CCNE2,MCM6,PRIM1,MCM10,GINS2
GO_REGULATION_OF_GENE_EXPRESSION_EPIGENETIC	-0.497348	-2.22962	0	0.000464579	229	192	HIST1H2AI,PADI2,WBP2,HDAC5,PHF1,ZFP36,HIST1H4D,SIRT2,STAT3,ADAR,DNMT3A,SIRT5,IFI16,EIF2C4,SLC50A1,CHEK1,KAT2A,SMAD1,H2AFY2,ARID4B,BAZ2A,EIF1,SIRT1,UBE2B,HIST1H4L,PHF2,JARID2,BAHD1,TBP,HIST1H3I,TAF1D,TNRC6C,POLR1D,ATAD2B,ZNRD1,ARID4A,HIST1H4I,MBD1,POLR2H,EIF2C3,MSL3,PUM1,METTL3,TRIM27,MLL4,LIMD1,MORF4L1,BAHCC1,UPF1,AEBP2,EP300,POLR1C,EPC1,TAF1C,PRKRA,PHF8,MECP2,HMGA1,GSK3B,CTNNB1,DOT1L,TNRC18,TERT…
GO_HISTONE_EXCHANGE	-0.60826	-2.08926	0	0.000480599	53	46	HIST1H4D,HIST1H4L,CENPC1,CENPT,HIST1H4I,ZNHIT1,RSF1,STRA13,PSME4,VPS72,CENPW,SPTY2D1,ITGB3BP,SMARCA5,NASP,MIS18A,MIS18BP1,CENPA,NPM1,MLF1IP,CENPL,RNF8,RBBP4,RBBP7,CENPN,CENPO,ANP32E,CENPI,HJURP,CENPH,CASC5,CENPQ,CENPK,RUVBL1,CENPM,OIP5,CENPP,APITD1,HIST1H4B,HIST1H4H,HIST1H4C,HIST4H4,HIST1H4A,HIST1H4E,HIST1H4J,HIST1H4K
GO_SENSORY_PERCEPTION_OF_CHEMICAL_STIMULUS	-0.668933	-2.10689	0	0.000497763	524	36	SCNN1A,AZGP1,RTP4,NXNL2,TAS2R14,PDE4A,FZD2,ITPR3,OR2M4,TAS2R31,B3GNT2,WNT10B,BBS4,GNAL,GNB1,TAS2R20,ADCY3,TAS1R3,REEP2,UBR3,SLC6A3,OR2M3,OR4C6,MKKS,OMP,LEF1,OR2A4,TAS2R19,OR10AD1,OR11H12,OR2A7,OR1F1,OR13H1,TAS2R41,TAS2R60,OR1F2P
GO_DNA_REPLICATION	-0.493077	-2.11332	0	0.000516198	208	189	TYMP,PDGFB,FBXO18,CCNE1,ING4,POLI,CHEK1,POLL,POLD4,SLC25A33,REPIN1,TNFAIP1,SIRT1,CDK2AP1,NFIX,RAD9A,HUS1,THOC1,KCTD13,INO80E,CDK9,CDC34,PNKP,ATM,EGF,NT5M,RPAIN,TBRG1,UPF1,KAT5,LRWD1,POLG,LIG4,NUP98,POLK,CHTF8,KIN,DTD1,HMGA1,ZRANB3,POLE3,NAP1L1,RAD1,STRA13,PARP3,NCOA6,POLE2,POLD1,RAD17,WRNIP1,TOP3A,TOP1MT,RFC5,NFIC,HELB,MCM2,SLBP,E4F1,RECQL5,BAZ1A,RBMS1,CHAF1A,RECQL4,MCM3AP,MRE11A,SIN3A,SSBP1,MCM9…
GO_DNA_RECOMBINATION	-0.486378	-2.12051	0	0.000536052	215	175	REC8,FBXO18,BCL11B,TCF7,EXD2,TEP1,ENDOG,INO80B,SWAP70,POLD4,C11orf80,HELQ,MLH3,UBE2B,NDNL2,HUS1,RBPJ,INO80E,NSMCE2,TCF3,ZFYVE26,KLHDC3,NHEJ1,WDR48,DCLRE1C,ATM,RPAIN,HMGB1,MSH5,ACTR5,MORF4L1,NSMCE4A,KAT5,ERCC4,LIG4,THAP9,KIN,EID3,RECQL,HMGB3,YY1,MUS81,APEX2,STRA13,POLM,NCOA6,MCRS1,POLE2,POLD1,TFPT,PSMD14,TOP3A,RFC5,ERCC1,SUPV3L1,INO80C,RECQL5,APEX1,HUS1B,ACTL6A,CCNB1IP1,SMC6,SHFM1,PAXIP1,ZSWIM7,MS…
GO_NON_RECOMBINATIONAL_REPAIR	-0.574257	-2.08168	0	0.000696868	70	65	HIST1H4D,UIMC1,POLL,HIST1H4L,UVRAG,PIAS4,KDM2A,NSMCE2,NHEJ1,SUMO1,DCLRE1C,ATM,HIST1H4I,HIST3H3,KAT5,UBE2V2,LIG4,FAM175A,POLM,PSMD14,PAXIP1,MRE11A,PRPF19,RNF8,RNF168,BABAM1,SLX4,UBE2N,BARD1,SETMAR,MLH1,MDC1,TP53BP1,XRCC4,LIG3,BRE,BRCC3,SMC5,WHSC1,DCLRE1A,NBN,RAD50,XRCC6,RNF138,POLQ,XRCC5,DCLRE1B,XRCC6BP1,C9orf142,RAD52,H2AFX,HERC2,PRKDC,POLA1,RIF1,BRCA1,RBBP8,HIST1H4B,HIST1H4H,HIST1H4C,HIST4H4,HIS…
GO_BETA_CATENIN_TCF_COMPLEX_ASSEMBLY	-0.615193	-2.07603	0	0.000899184	43	40	TLE2,HIST1H4D,TCF7,RBBP5,HIST1H4L,BCL9,TLE1,MYC,TCF7L1,PYGO1,HIST1H4I,CREBBP,TLE4,EP300,KAT5,BCL9L,CDC73,CTNNB1,TERT,TLE3,TCF7L2,MLL2,PYGO2,HDAC1,ASH2L,TRRAP,MEN1,SMARCA4,RUVBL1,LEO1,LEF1,HIST1H4B,HIST1H4H,HIST1H4C,AXIN2,HIST4H4,HIST1H4A,HIST1H4E,HIST1H4J,HIST1H4K
GO_DOUBLE_STRAND_BREAK_REPAIR	-0.479628	-2.05504	0	0.00105586	165	150	REC8,PARP9,SMARCAD1,HIST1H4D,FBXO18,DTX3L,UIMC1,APBB1,EYA1,EXD2,PAPD7,POLL,HELQ,HIST1H4L,UVRAG,TDP1,PIAS4,HUS1,KDM2A,NSMCE2,ZFYVE26,CIB1,KIAA0430,NHEJ1,SUMO1,WDR48,DCLRE1C,ATM,HIST1H4I,HIST3H3,ACTR5,MORF4L1,KAT5,MAD2L2,UBE2V2,ERCC4,APLF,LIG4,TDP2,RECQL,YY1,FAM175A,PARP3,POLM,MTA1,DDX1,PSMD14,ERCC1,RECQL5,HUS1B,SMC6,SHFM1,PAXIP1,VCP,ZSWIM7,RECQL4,MRE11A,SMARCA5,PRPF19,MCM9,RAD21,APTX,CHEK2,RNF8,RN…
GO_TELOMERE_MAINTENANCE_VIA_RECOMBINATION	-0.641424	-2.06051	0	0.00108886	32	30	TEP1,POLD4,NSMCE2,POLE2,POLD1,RFC5,SMC6,POLA2,RPA2,XRCC3,FEN1,DNA2,POLE,RFC1,SMC5,POLD3,POLD2,RFC2,RAD50,RFC4,RPA1,RFC3,RAD51,WRN,RAD51C,LIG1,POLA1,PCNA,PRIM1,BRCA2
GO_POSITIVE_REGULATION_OF_LEUKOCYTE_CHEMOTAXIS	0.667667	2.09869	0	0.00114749	81	46	IL8,CXCL1,CXCL3,CXCL2,CCL2,CXCL5,IL1B,IL6,S100A14,IL23A,IL6R,CCL5,CCR1,CD74,EDN2,VEGFA,LGALS9,CSF1,VEGFB,TMEM102,SWAP70,ADAM17,ANO6,THBS4,PTK2B,GPSM3,ADAM10,C3AR1,CREB3,VEGFC,HMGB1,RAC1,GAS6,FIGF,RAC2,SERPINE1,CAMK1D,EDNRA,CALR,THBS1,IL12A,C1QBP,TIRAP,F2RL1,DAPK2,RARRES2
GO_POSITIVE_REGULATION_OF_REACTIVE_OXYGEN_SPECIES_METABOLIC_PROCESS	0.632061	2.11828	0	0.00127498	86	63	ICAM1,PTX3,PTGS2,TNF,ITGB2,IL1B,CYBA,IL6,ZC3H12A,P2RX4,ACE2,DUOXA1,PDGFB,CDKN1A,INSR,DDAH2,GADD45A,RIPK3,TGFB1,NFE2L2,PDGFRB,PTK2B,ZNF205,DNM2,PRKCD,EGFR,GRB2,TSPO,KLF4,MAPK9,EDN1,RAB27A,MAPK14,RNF41,AKT1,TGFBR2,NOS1AP,ROMO1,DDAH1,KLF2,PLAU,OGT,GSTP1,RIPK1,AKT2,PARK7,TP53,PKD2,HDAC4,TLR4,HSP90AA1,CLU,HSP90AB1,THBS1,SOD1,AKR1C3,JAK2,MTOR,TLR5,AGER,XDH,ASS1,F2RL1
GO_POSITIVE_REGULATION_OF_VASCULATURE_DEVELOPMENT	0.61881	2.12182	0	0.00143436	133	87	SERPINB7,PGF,C3,IL8,ETS1,PTGS2,NOS3,HMOX1,CYP1B1,ITGB2,IL1B,IL1A,ZC3H12A,ADM,ANGPTL4,F3,FGF2,CCL5,CYSLTR2,PDGFB,HYAL1,VEGFA,CTH,HDAC9,BTG1,RAPGEF3,ANXA3,RRAS,VEGFB,EGR1,ALOX12,CHI3L1,SPHK1,ITGA5,SRPX2,C19orf10,SIRT1,CTSH,PTK2B,SEMA5A,TBXA2R,PRKD2,C3AR1,PLCG1,VEGFC,CIB1,RHOB,ENG,JAK1,HSPB1,HDAC7,RAP1A,HIF1A,ECM1,GATA2,ZNF304,HMGB1,RAPGEF2,ERAP1,SASH1,PDCD6,PRKD1,TNFSF12,TGFBR2,LRG1,GATA6,RUNX1,DDA…
GO_REGULATION_OF_MEGAKARYOCYTE_DIFFERENTIATION	-0.666615	-2.02405	0	0.00159284	28	20	TESC,HIST1H4D,HIST1H4L,CIB1,HIST1H4I,GATA2,KDM1A,ZNF16,PRMT1,GABPA,HMGB2,L3MBTL1,HIST1H4B,HIST1H4H,HIST1H4C,HIST4H4,HIST1H4A,HIST1H4E,HIST1H4J,HIST1H4K
GO_REGULATION_OF_VASCULATURE_DEVELOPMENT	0.567298	2.04936	0	0.00163927	233	152	SERPINB7,WNT4,PGF,C3,IL8,ETS1,PTGS2,CCL2,SULF1,NOS3,HMOX1,BMP7,CYP1B1,ITGB2,EFNA1,IL1B,TNFAIP3,IL6,BAI1,IL1A,ZC3H12A,ADM,ANGPTL4,F3,FGF2,LIF,CCL5,CYSLTR2,STAT1,PPP1R15A,PDGFB,HDAC5,HYAL1,VEGFA,WARS,CTH,HDAC9,BTG1,FOXO4,HEY1,ERBB2,TIE1,RAPGEF3,ANXA3,RRAS,VEGFB,EGR1,PTGER4,ALOX12,CHI3L1,SPHK1,ITGA5,ADRB2,BMP4,SEMA4A,HTATIP2,MAPK7,SRPX2,EGLN1,SP100,C19orf10,PLXND1,NOTCH1,THBS4,SIRT1,CTSH,PTK2B,BAI2,…
GO_NCRNA_PROCESSING	-0.4246	-2.03522	0	0.00163969	386	364	IMP3,RPL35A,RIOK3,TSEN34,CSNK1E,ISG20,RPS29,RPP38,TRPT1,ADAR,TFB1M,TSEN15,RRNAD1,EIF2C4,SMAD1,CTU1,RPL34,DIEXF,AARS,RPS27L,SARS,INTS6,SIRT1,RNF113A,YBEY,UTP18,RPS27,RPS28,EIF4A3,TSR2,RPL12,RPL39,RPL13A,RPS9,RPUSD4,RPL28,RNASEL,TRMT61A,DUS3L,INTS3,RPL10,SART1,RPL8,RPS19,FTSJ1,GTF2H5,RPS16,C2orf49,XRN2,EIF2C3,TRIT1,DUS4L,RPL27A,ERI3,RPUSD1,RPLP0,RRP1,METTL3,PAPD5,FRG1,RPL36,RPL36A,TRMT112,BOP1,NSUN…
GO_REGULATION_OF_VASCULAR_ENDOTHELIAL_GROWTH_FACTOR_PRODUCTION	0.737521	2.04991	0	0.00176536	31	25	C3,PTGS2,SULF2,CCL2,SULF1,CYP1B1,IL1B,IL6,IL1A,TGFB1,ATF4,EIF2AK3,ARNT,C3AR1,HIF1A,ADORA2B,NUTF2,C5,CCBE1,GATA4,ISL1,NDRG2,HPSE,BRCA1,IL6ST
GO_DEFENSE_RESPONSE_TO_VIRUS	0.561299	2.05204	0	0.00191248	164	121	RSAD2,MX1,OAS1,IL28A,MX2,ISG15,IRF7,OAS2,OAS3,IFIT1,IL6,DDIT4,ZC3H12A,IFIT2,IFIT5,PLSCR1,IFITM1,IFITM3,IRF9,IL23A,IFIH1,DDX58,BST2,STAT1,STAT2,DHX58,TRIM22,C19orf66,HERC5,IRF1,EIF2AK2,PMAIP1,BNIP3,SERINC5,RELA,BNIP3L,CXADR,DDX60,UNC93B1,ISG20,IL10RB,OASL,IFI44L,AGBL5,ADAR,TRIM25,IFI16,IL28RA,TRIM11,MICA,APOBEC3D,IFITM2,SERINC3,CARD9,CD40,IRF3,APOBEC3G,APOBEC3F,TRIM56,ATG7,TRIM5,DDX41,MB21D1,TBK1,…
GO_REGULATION_OF_MORPHOGENESIS_OF_A_BRANCHING_STRUCTURE	0.728089	2.05809	0	0.00208634	53	33	PGF,TNF,SULF1,FGFR2,BMP7,WNT2B,IL1B,SOX8,HOXB7,VEGFA,SNAI2,TGFB1,BMP4,SIX4,RXRA,SHOX2,PAX8,RTN4,SOX9,BTBD7,CTNNB1,LGR4,TACSTD2,HNF1B,HNRNPK,PDGFA,SIX1,PHB2,SIX2,LRRK2,ETV4,ETV5,NTN4
GO_SISTER_CHROMATID_SEGREGATION	-0.480673	-2.00775	0	0.00212932	176	162	REC8,NDEL1,PAPD7,PHF13,ESCO1,AKAP8L,CHMP5,STAG2,CHMP1A,CENPC1,RPS27,CHMP2B,PDCD6IP,CENPT,CHMP1B,RANGAP1,CHMP4C,HDAC8,CEP57,CHMP6,MAU2,DDX11,AKAP8,KLHL22,CLASP1,VPS4B,ZNF207,CHMP4B,NUP98,PPP2R1A,KPNB1,KIF22,PAFAH1B1,RAB11A,PDS5A,DIS3L2,CDC14A,CHMP7,NIPBL,RB1,CLIP1,CHMP4A,NDE1,B9D2,CUL3,PSRC1,BECN1,BUB3,KATNB1,PMF1,STAG1,CENPE,CHMP2A,WAPAL,ITGB3BP,MRE11A,NUP43,RAD21,PINX1,SKA1,SEC13,CENPA,SMC3,AURK…
GO_NEGATIVE_REGULATION_OF_MULTI_ORGANISM_PROCESS	0.582807	2.03606	0	0.00215154	151	107	PTX3,RSAD2,MX1,TNF,OAS1,TRIM31,ISG15,PRDM1,TNFAIP3,OAS3,IFIT1,ZC3H12A,SLPI,PLSCR1,IFITM1,IFITM3,TRIM13,SQSTM1,PARP10,CCL5,BST2,STAT1,PROX1,PARK2,DHX58,C19orf66,JUN,MID2,EIF2AK2,TNIP1,TRIM21,SIRT2,ACVR1C,TRIM38,ISG20,OASL,ADAR,TRIM25,IFI16,TRIM11,TRIM14,APOBEC3D,IFITM2,SP100,TRIB1,TRIM35,MICB,ITGAV,APOBEC3G,APOBEC3F,ADA,OVGP1,PRDX4,TRIM62,NFKBIL1,TRIM5,SNX3,PTGDS,RNASEL,TIMP1,SEC14L1,PML,SIGIRR,PP…
GO_POSITIVE_REGULATION_OF_SMOOTH_MUSCLE_CELL_PROLIFERATION	0.670323	2.0368	0	0.00229497	60	46	PTGS2,TNF,FGFR2,HMOX1,CYBA,IL6,AKR1B1,S1PR1,CALCRL,NR4A3,IL6R,CCL5,STAT1,NAMPT,PDGFB,JUN,PPARGC1A,TRAF6,EREG,ALOX12,IRAK1,CAMK2D,BMP4,ID2,IRAK4,PDGFRB,HMGCR,C3AR1,ITGA2,HIF1A,MNAT1,STAT5B,SHC1,EDN1,GSK3B,TGFBR2,HBEGF,RPS6KB1,HDAC4,NOTCH3,MTOR,FOXP1,DDX39B,AGER,ORC1,SKP2
GO_ANAPHASE_PROMOTING_COMPLEX_DEPENDENT_CATABOLIC_PROCESS	-0.510036	-2.00335	0	0.00244845	77	73	PSME1,ANAPC11,FZR1,CDC16,PSMB10,UBE2E1,ANAPC16,UBE2D1,PSMD2,PSMB8,PSMB7,ANAPC2,RPS27A,PSMB3,UBA52,PSMB4,PSMA1,PSMD3,UBE2S,PSME2,PSMD10,ANAPC10,PSMD14,PSMD7,PSME4,PSMD9,PSMA6,PSMC4,CDC26,PSMC2,PSMB1,BUB3,PSMB9,PSMD4,PSMA7,PSMC1,PSMD8,PSMA5,AURKB,PSMB5,PSMA2,PSMD6,PSMF1,UBB,PSMC5,PSMD13,PSMD1,PSME3,ANAPC4,PSMB6,CDC27,ANAPC7,MAD2L1,PSMD11,PSMB2,PSMD12,PSMC3,PSMA4,PSMC6,PSMD5,CDC23,AURKA,PTTG1,ANAPC5…
GO_RESPONSE_TO_CYTOKINE	0.483017	1.97466	0	0.00251012	714	472	IL2RG,ICAM1,RSAD2,NCAM1,IL8,RTN4R,CXCL1,ETS1,PTGS2,MX1,CXCL3,CXCL2,CCL2,CXCL5,TNF,OAS1,TRIM31,BIRC3,GBP5,DUOX1,RELB,MX2,IL1B,IFI6,ISG15,CYBA,IRF7,TNFRSF9,OAS2,OAS3,NFKBIA,IFIT1,IL6,IL1A,MT2A,MT1X,ZC3H12A,HLA-A,IL17RB,IFIT2,IL7R,EPOR,AFF3,HYAL3,XAF1,NPNT,CEBPB,PLSCR1,IFITM1,IRAK2,IFITM3,F3,IRF9,CCL20,TNFSF13B,NFKB2,CNTF,MME,SBNO2,IL6R,CCL5,PTGES,DUOX2,FOXA2,SOCS5,BST2,IFI35,CCR1,SOCS3,STAT1,TNFSF1…
GO_REGULATION_OF_NITRIC_OXIDE_BIOSYNTHETIC_PROCESS	0.716856	2.02023	0	0.00254997	53	36	ICAM1,PTX3,PTGS2,TNF,ITGB2,IL1B,IL6,ZC3H12A,P2RX4,INSR,DDAH2,GLA,PTK2B,DNM2,EGFR,ACP5,TSPO,KLF4,CAV1,MAPK9,EDN1,AKT1,NOS1AP,DDAH1,KLF2,AKT2,PKD2,TLR4,HSP90AA1,CLU,HSP90AB1,JAK2,MTOR,TLR5,ASS1,ATP2B4
GO_INFLAMMATORY_RESPONSE	0.511103	1.97508	0	0.0025911	454	241	ICAM1,NUPR1,PTX3,C3,IL8,CXCL1,PTGS2,SERPINA3,ELF3,CXCL3,CXCL2,CCL2,CXCL5,TNF,GAL,P2RX7,HMOX1,GBP5,RELB,ITGB2,IL1B,EMR2,CYBA,TNFAIP3,BCL6,TNFRSF9,IL6,ADORA2A,PLA2G4C,IL1A,ZC3H12A,RASGRP1,HYAL3,CEBPB,PLSCR1,KRT16,IRAK2,F3,TLR2,CCL20,IL23A,NFKB2,IL1RN,NFKBID,NFKBIZ,IL6R,CCL5,PTGES,CCR1,LY75,PIK3CD,IDO1,TNFRSF14,LAT,HDAC5,HYAL1,RELT,BDKRB1,HDAC9,LGALS9,ADAM8,IKBKG,MMP25,CSF1,BDKRB2,TNIP1,SPP1,LY96,RE…
GO_CYTOKINE_MEDIATED_SIGNALING_PATHWAY	0.525722	2.00015	0	0.00260792	452	275	IL2RG,ICAM1,RSAD2,NCAM1,IL8,RTN4R,CXCL1,MX1,CXCL3,CXCL2,CCL2,CXCL5,TNF,OAS1,TRIM31,BIRC3,DUOX1,MX2,IL1B,IFI6,ISG15,IRF7,TNFRSF9,OAS2,OAS3,IFIT1,IL6,IL1A,MT2A,HLA-A,IL17RB,IFIT2,IL7R,EPOR,XAF1,IFITM1,IRAK2,IFITM3,F3,IRF9,CCL20,TNFSF13B,CNTF,IL6R,CCL5,DUOX2,SOCS5,BST2,IFI35,CCR1,SOCS3,STAT1,TNFSF15,IFI27,STAT2,CD74,RTN4RL2,HLA-E,EDA,TNFRSF14,LEPR,TRIM22,EDN2,RELT,IRF1,HLA-C,CSF1,IRF6,TRAF6,COMMD7,I…
GO_REGULATION_OF_NF_KAPPAB_IMPORT_INTO_NUCLEUS	0.670526	1.97572	0	0.00267747	48	37	PTGS2,TNF,BMP7,C8orf4,IL1B,NFKBIA,ZC3H12A,PRDX1,TLR2,IL23A,BCL3,EDA,LGALS9,NOL3,NOV,LITAF,NFKBIB,SPHK1,PPM1A,TRIP6,RBCK1,CYLD,C1QTNF3,PPM1B,G3BP2,CCDC22,RHOA,PSMD10,ZNF268,TLR4,FAF1,FBXW11,IL18,EDAR,TLR3,PRKCQ,IL18R1
GO_POSITIVE_REGULATION_OF_OSTEOCLAST_DIFFERENTIATION	0.778547	2.02235	0	0.00269997	24	15	TNF,IL23A,CCL5,CCR1,SLC9B2,CA2,CSF1,TRAF6,ATP6AP1,FOS,KLF10,CREB1,CSF1R,TMEM64,PPARGC1B
GO_NEGATIVE_REGULATION_OF_GROWTH	0.522288	2.00117	0	0.00273211	236	166	TP73,RTN4R,TNF,GAL,MT1E,MT1G,RRAD,BCL6,RERG,MT2A,MT1X,FRZB,ESR2,BBC3,STC2,NTN1,SQSTM1,MT1F,SERPINE2,WNT11,BST2,OSGIN1,SEMA6C,DACT3,CDKN1A,HYAL1,BDKRB1,SAV1,CYP27B1,SEMA3F,BTG1,SEMA3C,SERTAD2,SEMA4G,SPP1,SPG20,NOV,CDKN1B,PTCH1,INHBA,SEMA6B,APBB1,EAF2,BCL11A,TGFB1,PLXNA3,CTDP1,WWC1,ADRB2,BMP4,DCUN1D3,SEMA4A,ING4,SERTAD3,LGMN,ING1,SEMA4C,PTEN,TSPYL2,GNG4,FLCN,SEMA4D,PPARD,SIRT1,PTK6,STK11,CDKN2AIP,S…
GO_RESPONSE_TO_INTERFERON_GAMMA	0.587769	1.98631	0	0.00275397	144	84	ICAM1,NCAM1,CCL2,OAS1,TRIM31,GBP5,IRF7,OAS2,OAS3,MT2A,HLA-A,IFITM1,IFITM3,IRF9,CCL20,CCL5,BST2,STAT1,HLA-E,TRIM22,C19orf66,IRF1,CYP27B1,LGALS9,HLA-C,IRF6,IFNGR2,HLA-B,TRIM21,HLA-DQA1,TRIM38,UBD,OASL,CAMK2D,DAPK3,GCH1,TRIM25,IRF2,DAPK1,IFITM2,SP100,CXCL16,IRF3,GBP2,TRIM62,CALCOCO2,TRIM5,RPL13A,JAK1,PRKCD,PML,IFI30,IFNGR1,HLA-F,TRIM26,GAPDH,EDN1,B2M,TRIM8,GBP1,EPRS,CAMK2G,SEC61A1,SLC26A6,ADAMTS13,T…
GO_REGULATION_OF_LEUKOCYTE_CHEMOTAXIS	0.656771	1.97715	0	0.00276979	96	53	IL8,CXCL1,CXCL3,CXCL2,CCL2,CXCL5,MMP28,PADI2,IL1B,IL6,S100A14,IL23A,IL6R,CCL5,CCR1,CD74,EDN2,VEGFA,LGALS9,CSF1,NOV,VEGFB,TMEM102,SWAP70,ADAM17,ANO6,THBS4,PTK2B,GPSM3,LYN,ADAM10,C3AR1,CREB3,VEGFC,SLIT2,HMGB1,RAC1,GAS6,FIGF,RAC2,SERPINE1,CAMK1D,C5,EDNRA,CALR,THBS1,IL12A,C1QBP,TIRAP,F2RL1,DAPK2,MPP1,RARRES2
GO_POSITIVE_REGULATION_OF_IMMUNE_EFFECTOR_PROCESS	0.540127	1.98171	0	0.00286871	156	95	DEFB103A,RSAD2,C3,CCL2,TNF,P2RX7,HMOX1,IL1B,IL6,GAB2,HLA-A,RASGRP1,IL23A,NR4A3,SOCS5,GPRC5B,CD74,DHX58,HLA-E,TNFRSF14,LGALS9,RARA,TRAF6,HLA-B,RIPK2,DDX60,VAMP8,FES,TGFB1,STXBP2,ZBTB1,FZD5,STX7,HLX,LAMP1,CD40,CD46,STX4,CLCF1,LYN,XBP1,CADM1,RABGEF1,PVRL2,VAMP2,VAMP3,SEMA7A,PRKCZ,RPS19,PVR,MALT1,PUM1,STAT5B,ZP3,B2M,STAT6,TRIM6,PDPK1,SNX6,ADORA2B,KLK7,TRIM15,PHB,RAC2,IL4R,PUM2,VAMP7,UNC13D,ANXA1,PAXI…
GO_REGULATION_OF_NEURONAL_SYNAPTIC_PLASTICITY	0.71006	2.00165	0	0.00286871	49	24	NPTN,PPFIA3,DLG4,EGR2,APOE,SYNGAP1,RASGRF1,DBN1,KRAS,HRAS,GSK3B,RAB11A,JPH3,SYNGR1,NELF,NF1,MLL,RAB3GAP1,RAB3A,RAB8A,NCDN,UNC13B,EPHB2,ARC
GO_POSITIVE_REGULATION_OF_LEUKOCYTE_MIGRATION	0.605309	1.99005	0	0.00286871	109	65	ICAM1,IL8,CXCL1,CXCL3,CXCL2,CCL2,CXCL5,TNF,IL1B,IL6,S100A14,CCL20,IL23A,IL6R,CCL5,CCR1,CD74,TNFRSF14,EDN2,VEGFA,BDKRB1,LGALS9,ADAM8,CSF1,VEGFB,PTGER4,TMEM102,SWAP70,ADAM17,ANO6,THBS4,PTK2B,GPSM3,LGALS3,ADAM10,C3AR1,CREB3,VEGFC,ITGA2,HMGB1,MIA3,ZP3,PAWR,RAC1,GAS6,FIGF,RAC2,SERPINE1,CAMK1D,EDNRA,PYCARD,CALR,THBS1,KITLG,IL12A,FADD,C1QBP,TIRAP,F2RL1,DAPK2,TACR1,RARRES2,PLVAP,ITGA2B,CCL24
GO_TRNA_PROCESSING	-0.508351	-1.99672	0	0.00293418	114	106	TSEN34,RPP38,TRPT1,TSEN15,CTU1,AARS,SARS,RPUSD4,TRMT61A,DUS3L,FTSJ1,C2orf49,TRIT1,DUS4L,RPUSD1,TRMT112,TRMU,FARS2,KIAA0391,CPSF1,PUS10,QTRT1,MTO1,PUSL1,PTCD1,URM1,CPSF4,DDX1,TRMT1,TYW5,TRDMT1,ELAC1,FBL,LAGE3,CDKAL1,C9orf156,METTL2B,TRMT2B,CDK5RAP1,TSEN54,TRMT12,LSM6,C14orf166,METTL2A,RPUSD3,CLP1,MOCS3,TRMT5,KARS,TP53RK,GRSF1,RPP30,TPRKB,TYW1,RPP21,SSB,TYW3,C22orf28,TARBP1,POP4,ELP3,THG1L,TRMT6,YR…
GO_MAMMARY_GLAND_EPITHELIUM_DEVELOPMENT	0.632466	1.98264	0	0.00297496	53	40	WNT4,MGMT,AREG,FGFR2,CEBPB,NTN1,TBX3,LRP5,CSF1,IRF6,DDR1,PTCH1,SRC,TGFB1,ID2,WNT7B,WNT3,HIF1A,PML,KDM5B,STAT6,AKT1,MSX2,SCRIB,ELF5,CSF1R,MSX1,EPHA2,AKT2,MED1,MAPK1,PHB2,CCND1,ETV4,ZNF703,BTRC,JAK2,HOXA5,VDR,GLI2
GO_LIPOPOLYSACCHARIDE_MEDIATED_SIGNALING_PATHWAY	0.694889	1.99271	0	0.00299344	31	25	CCL2,TNF,NOS3,IL1B,NFKBIA,IRAK2,TLR2,CCL5,LY96,SCARB1,RIPK2,IRAK1,TGFB1,MAPK3,PRKCE,IRF3,LYN,MAPK14,AKT1,TLR4,MAPK1,MTDH,IL18,PTPN22,CD14
GO_ACUTE_INFLAMMATORY_RESPONSE	0.702829	2.01563	0	0.0030197	73	34	ICAM1,NUPR1,SERPINA3,IL1B,IL6,IL1A,CEBPB,PLSCR1,F3,IL1RN,IL6R,PTGES,BDKRB2,STAT3,ACVR1,ANO6,TFRC,IL31RA,PRCP,HIF1A,SIGIRR,STAT5B,B4GALT1,ALOX5,HNRNPK,FN1,HFE,EIF2AK1,OGG1,CTNNBIP1,GATA3,SERPINA1,ASS1,TACR1
GO_REGULATION_OF_LEUKOCYTE_MIGRATION	0.578494	1.98516	0	0.00308938	149	85	ICAM1,IL8,CXCL1,CXCL3,CXCL2,CCL2,CXCL5,TNF,HMOX1,MMP28,PADI2,IL1B,IL6,S100A14,CCL20,IL23A,IL6R,CCL5,CCR1,CD74,TNFRSF14,EDN2,ABR,VEGFA,BDKRB1,LGALS9,ADAM8,CSF1,NOV,VEGFB,PTGER4,TMEM102,RIPK3,SWAP70,ADAM17,ANO6,THBS4,PTK2B,STK10,GPSM3,LGALS3,ADA,LYN,ADAM10,C3AR1,CREB3,RABGEF1,VEGFC,ITGA2,ECM1,SLIT2,HMGB1,MIA3,WASL,MSN,ZP3,PAWR,RAC1,GAS6,BCR,FIGF,RAC2,ANXA1,SERPINE1,CAMK1D,C5,EDNRA,PYCARD,CALR,THBS1…
GO_REGULATION_OF_OSTEOBLAST_DIFFERENTIATION	0.555357	1.96754	0	0.00347723	112	80	WNT4,ID4,TNF,AREG,FGFR2,BMP7,IL6,NPNT,CEBPB,IFITM1,ID3,FAM20C,IL6R,LRP5,DLX5,TRPM4,SNAI2,JUND,BMP2,RASSF2,PTCH1,PTGER4,CHRD,CCRN4L,BMP4,ID2,WNT7B,SMAD1,CYR61,SEMA4D,ACVR1,GLI1,NOTCH1,ESRRA,ATP6AP1,CD276,ACVR2B,SKI,PIAS2,RUNX2,HDAC7,PDLIM7,DDX5,BMPR2,LIMD1,ILK,PRKD1,NBR1,CTHRC1,TWSG1,ACVR2A,CTNNB1,FZD1,MSX2,WNT10B,GJA1,GLI3,RORB,SMAD3,CLIC1,SMAD5,TMEM64,HDAC4,SUFU,PTK2,BMPR1B,IGFBP5,LMNA,CDK6,MEN1…
GO_INNATE_IMMUNE_RESPONSE	0.482058	1.96305	0	0.00350621	619	337	DEFB103A,ICAM1,PTX3,RSAD2,NCAM1,C3,MX1,CCL2,OAS1,TRIM31,SIGLEC16,GBP5,SERPING1,IL28A,SIGLEC15,RELB,C1R,MX2,ULBP1,IFI6,ISG15,CYBA,IRF7,OAS2,OAS3,IFIT1,CFB,MT2A,HLA-A,IFIT2,SLPI,LCN2,XAF1,IFIT5,KRT16,IFITM1,IFITM3,PRDX1,TREM1,C2,TLR2,IRF9,CCL20,IL23A,TRIM13,IFIH1,NFKB2,C1S,SARM1,DDX58,CCL5,BST2,IFI35,PIK3CD,STAT1,IFI27,STAT2,DHX58,HLA-E,NCF2,TRIM22,C19orf66,HERC5,IRF1,CYP27B1,LGALS9,IKBKG,HLA-C,MID…
GO_PEPTIDYL_LYSINE_TRIMETHYLATION	-0.622085	-1.99119	0	0.00357368	25	24	ARID4B,ARID4A,SUV420H2,MLL4,MLL,OGT,SETD3,TET2,SETD2,SUV420H1,CTR9,TET3,ZNF335,SUV39H1,WDR61,METTL21D,HIST1H1E,RTF1,HIST1H1C,SETD4,BEND3,FAM86A,SUV39H2,HIST1H1D
GO_POSITIVE_REGULATION_OF_CHEMOTAXIS	0.591073	1.9639	0	0.00360638	120	71	IL8,CXCL1,CXCL3,CXCL2,CCL2,CXCL5,IL1B,IL6,S100A14,F3,S1PR1,IL23A,FGF2,IL6R,CCL5,CCR1,PDGFB,CD74,EDN2,VEGFA,LGALS9,CSF1,VEGFB,STX3,TMEM102,TGFB1,SWAP70,ADAM17,ANO6,THBS4,PDGFRB,PTK2B,GPSM3,STX4,SEMA5A,PRKD2,ADAM10,C3AR1,CREB3,VEGFC,PPM1F,ITGA2,HSPB1,SLIT2,HMGB1,LPAR1,BMPR2,PRKD1,RAC1,GAS6,MET,FIGF,RAC2,FN1,SMAD3,AKT2,SERPINE1,CAMK1D,EDNRA,CALR,MEGF8,THBS1,IL12A,C1QBP,TIRAP,F2RL1,DAPK2,TIAM1,NRP1,R…
GO_CELLULAR_RESPONSE_TO_INTERFERON_GAMMA	0.576668	1.96552	0	0.00371245	122	70	ICAM1,NCAM1,CCL2,OAS1,TRIM31,GBP5,IRF7,OAS2,OAS3,MT2A,HLA-A,IRF9,CCL20,CCL5,STAT1,HLA-E,TRIM22,IRF1,LGALS9,HLA-C,IRF6,IFNGR2,HLA-B,TRIM21,HLA-DQA1,TRIM38,OASL,CAMK2D,DAPK3,TRIM25,IRF2,DAPK1,SP100,IRF3,GBP2,TRIM62,TRIM5,RPL13A,JAK1,PRKCD,PML,IFI30,IFNGR1,HLA-F,TRIM26,GAPDH,EDN1,B2M,TRIM8,GBP1,EPRS,CAMK2G,SLC26A6,TRIM68,CD58,HLA-DPB1,MID1,JAK2,HLA-DPA1,SYNCRIP,CIITA,ASS1,TLR3,HLA-DRA,TRIM34,CCL22,H…
GO_INTERSTRAND_CROSS_LINK_REPAIR	-0.638884	-1.98209	0	0.00383277	44	38	DCLRE1C,ERCC4,RPS27A,UBA52,MUS81,STRA13,C17orf70,ERCC1,FANCA,FANCL,RNF8,RNF168,SLX4,FAN1,POLN,XPA,RAD51D,RPA2,UBB,USP1,FANCF,FANCM,FANCE,DCLRE1A,FANCG,FANCB,RPA1,DCLRE1B,FANCC,C19orf40,EME1,ATRIP,FANCI,DEM1,UBE2T,ATR,APITD1,FANCD2
GO_MITOTIC_SISTER_CHROMATID_SEGREGATION	-0.516882	-1.98181	0	0.00390926	91	83	PAPD7,PHF13,AKAP8L,CHMP5,CHMP1A,CHMP2B,PDCD6IP,CHMP1B,CHMP4C,CEP57,CHMP6,MAU2,AKAP8,KLHL22,VPS4B,ZNF207,CHMP4B,PPP2R1A,KPNB1,KIF22,RAB11A,PDS5A,DIS3L2,CDC14A,CHMP7,NIPBL,RB1,CHMP4A,CUL3,PSRC1,BECN1,BUB3,KATNB1,CENPE,CHMP2A,PINX1,SMC3,AURKB,POGZ,KIFC1,ZW10,KIF2C,KIF14,PRC1,CHMP3,VPS4A,KIF23,CEP57L1,SEH1L,SMC4,INO80,MAD2L1,NUSAP1,PDS5B,RACGAP1,CDCA5,NCAPH,SPAG5,SMC1A,C15orf23,DLGAP5,NCAPD3,SMC2,CDC…
GO_RNA_SPLICING_VIA_TRANSESTERIFICATION_REACTIONS	-0.42418	-1.96626	0	0.00405156	267	250	NOL3,SNRNP27,PRPF3,SF3B4,DHX32,CD2BP2,SYF2,RNF113A,ZCCHC8,GEMIN8,PABPN1,HNRNPH2,DDX39A,SRSF5,ZRSR2,EIF4A3,DDX41,SF1,ISY1,RBM22,ZCRB1,SF3A2,GEMIN7,SART1,UBL5,DDX5,PPIL3,POLR2H,RBMX2,XAB2,SRRM2,GPKOW,METTL3,YBX1,SRSF4,SUGP1,FRG1,PDCD7,GTF2F2,CASC3,HNRNPA1,TFIP11,POLR2G,CRNKL1,WDR83,HNRNPA3,HNRNPL,ZMAT5,GTF2F1,CTNNBL1,CPSF1,NCBP2,BUD31,CLNS1A,DNAJC8,DHX38,LSM4,CPSF7,SRSF9,RBM5,SPEN,YTHDC1,NOVA2,SLU7…
GO_CHROMOSOME_SEGREGATION	-0.434119	-1.96561	0	0.00411786	272	232	REC8,SMARCAD1,RIOK3,ARL8B,NDEL1,GEM,PAPD7,PHF13,ESCO1,AKAP8L,CHMP5,MLH3,STAG2,UBE2B,UVRAG,CHMP1A,FAM96B,RGS14,CENPC1,CDCA2,RPS27,CHMP2B,ARL8A,SUN1,PDCD6IP,CENPT,BAG6,CHMP1B,RANGAP1,CHMP4C,DDX3Y,CIAO1,ATM,NEK3,HDAC8,CEP57,CHMP6,MAU2,MSH5,DDX11,SRPK1,AKAP8,KLHL22,PPP1R7,CLASP1,VPS4B,ERCC4,ZNF207,CHMP4B,NUP98,PPP2R1A,SPICE1,KPNB1,TLK2,MMS19,KIF22,PAFAH1B1,RAB11A,PDS5A,DDX3X,NAA60,STRA13,DIS3L2,CDC14…
GO_ATP_DEPENDENT_CHROMATIN_REMODELING	-0.553224	-1.96752	0	0.00414802	74	66	SMARCAD1,HIST1H4D,HIST1H4L,CENPC1,CENPT,HIST1H4I,GATAD2B,ZNHIT1,RSF1,STRA13,SMARCC2,MBD2,HDAC2,PSME4,MBD3,VPS72,CENPW,SMARCA1,ACTL6A,HNRNPC,SPTY2D1,ITGB3BP,SMARCA5,NASP,MIS18A,MIS18BP1,CENPA,NPM1,HDAC1,MLF1IP,SMARCC1,CENPL,RNF8,RBBP4,RBBP7,CENPN,CHD4,ARID1A,CENPO,SMARCD2,ANP32E,SMARCE1,CENPI,HJURP,CENPH,CASC5,MTA2,SMARCA4,CENPQ,CENPK,RUVBL1,CHD8,SMARCB1,CENPM,OIP5,ACTB,CENPP,APITD1,HIST1H4B,HIST1…
GO_REGULATION_OF_REACTIVE_OXYGEN_SPECIES_METABOLIC_PROCESS	0.54005	1.94578	0	0.00422758	152	115	ICAM1,PTX3,PTGS2,TNF,BMP7,CYP1B1,ITGB2,IL1B,CYBA,IL6,ZC3H12A,P2RX4,ESR2,ACE2,BCO2,DUOXA1,PDGFB,PARK2,CDKN1A,INSR,BNIP3,DDAH2,HK2,GADD45A,FOXO1,FBLN5,PTGER4,SIRT2,RIPK3,TGFB1,FOXO3,STAT3,GCH1,SIRT5,PDK3,NFE2L2,SLC25A33,GLA,C12orf5,PDGFRB,PTK2B,ZNF205,DNM2,BIRC2,PRCP,SZT2,PRKCD,HIF1A,MPV17,VDAC1,PINK1,EGFR,GRB2,ACP5,TSPO,KLF4,TUSC2,CAV1,MAPK9,EDN1,RAB27A,MAPK14,ARF4,RNF41,AKT1,RAC1,TGFBR2,TFAP2A,NO…
GO_REGULATION_OF_CELL_CYCLE_G2_M_PHASE_TRANSITION	-0.517833	-1.95887	0	0.00429982	59	53	FOXO4,CAMK2D,STOX1,FOXN3,SYF2,HUS1,BRD4,ATM,GTSE1,ATF5,VPS4B,MIIP,CDK5RAP3,RAB11A,DBF4B,WNT10B,APP,HMGA2,CDK4,CTC1,SMARCD3,GPR132,HUS1B,PKIA,TP53,USP47,MRE11A,SIN3A,NPM1,KIF14,RCC2,CCND1,H2AFY,NAE1,RAD51B,RINT1,TAOK3,NBN,ZNF830,RNASEH2B,CENPF,FANCI,CLSPN,RAD51C,CDC7,CCNA2,CDK1,PLK1,BLM,PRKCQ,HSPA2,CCNB3,PBX1
GO_TRNA_MODIFICATION	-0.54568	-1.96224	0	0.00433607	60	54	CTU1,AARS,RPUSD4,TRMT61A,DUS3L,FTSJ1,TRIT1,DUS4L,RPUSD1,TRMT112,TRMU,QTRT1,URM1,TRMT1,TYW5,TRDMT1,CDKAL1,C9orf156,METTL2B,CDK5RAP1,METTL2A,RPUSD3,MOCS3,TRMT5,SSB,TARBP1,ELP3,THG1L,TRMT6,YRDC,TRUB1,DUS2L,ADAT2,TRMT1L,MTFMT,HSD17B10,GTPBP3,DUS1L,PUS1,OSGEP,METTL1,TRMT11,RPUSD2,UBA5,AARS2,TRMT61B,NSUN2,LCMT2,OSGEPL1,PUS3,CTU2,QTRTD1,ALKBH8,WDR4
GO_NEGATIVE_REGULATION_OF_ION_TRANSPORT	0.610571	1.94824	0	0.00434184	127	67	ICAM1,FGF12,PTGS2,NOS3,PCSK9,IL1B,NTSR1,ANO9,APOE,SERPINE2,NEDD4L,MMP9,FKBP1B,STC1,KCNH2,GSTO1,C19orf26,PXK,TGFB1,CAMK2D,NEDD4,IRS2,PPIF,PRKCE,FAM115C,ATF4,ABAT,FMR1,PTK2B,CLIC2,GRK6,CRBN,SLC9A3R1,SUMO1,TRIM27,OXSR1,CAV1,SLC30A1,FKBP1A,PAWR,CAB39,AKT1,ARL6IP5,INPP5K,UBQLN1,GNB5,KCNE3,PLCB4,MAOB,SRI,PACSIN3,BCL2,AKT2,PLA2R1,PKD2,GSTM2,CALM2,ACSL4,STK39,COMMD1,THBS1,YWHAQ,CALM3,MTOR,CALM1,ATP1A2,AD…
GO_NUCLEAR_CHROMOSOME_SEGREGATION	-0.471698	-1.9591	0	0.0043933	228	190	REC8,NDEL1,GEM,PAPD7,PHF13,ESCO1,AKAP8L,CHMP5,MLH3,STAG2,UBE2B,CHMP1A,CENPC1,RPS27,CHMP2B,SUN1,PDCD6IP,CENPT,BAG6,CHMP1B,RANGAP1,CHMP4C,ATM,HDAC8,CEP57,CHMP6,MAU2,MSH5,DDX11,AKAP8,KLHL22,CLASP1,VPS4B,ERCC4,ZNF207,CHMP4B,NUP98,PPP2R1A,SPICE1,KPNB1,KIF22,PAFAH1B1,RAB11A,PDS5A,STRA13,DIS3L2,CDC14A,CHMP7,NIPBL,RB1,CLIP1,CHMP4A,NDE1,ACTR3,B9D2,CUL3,PSRC1,BECN1,CCNB1IP1,BUB3,KATNB1,PMF1,STAG1,CENPE,CHM…
GO_NEGATIVE_REGULATION_OF_HEMATOPOIETIC_PROGENITOR_CELL_DIFFERENTIATION	-0.725358	-1.9566	0	0.0045006	24	18	HES1,HIST1H4D,NFE2L2,NOTCH1,HIST1H4L,CIB1,HIST1H4I,N4BP2L2,PRMT1,GABPA,HIST1H4B,HIST1H4H,HIST1H4C,HIST4H4,HIST1H4A,HIST1H4E,HIST1H4J,HIST1H4K
GO_MAMMARY_GLAND_MORPHOGENESIS	0.676045	1.94178	0	0.00487681	40	31	WNT4,ELF3,AREG,FGFR2,NTN1,TBX3,LRP5,CSF1,DDR1,PTCH1,SRC,TGFB1,BMP4,CAPN1,PML,KDM5B,CAV1,STAT6,TGFBR2,MSX2,SCRIB,CSF1R,EPHA2,GLI3,MED1,PHB2,ETV4,IGFBP5,BTRC,VDR,GLI2
GO_POSITIVE_REGULATION_OF_LIPID_METABOLIC_PROCESS	0.561749	1.93698	0	0.0049178	128	77	WNT4,PTGS2,TNF,MLXIPL,IL1B,SMPD3,EEF1A2,FGF2,APOE,NR4A3,NR1D1,PDGFB,PPARGC1A,PPARA,LDLR,SCARB1,PNPLA2,NSMAF,SRC,ABHD5,TGFB1,IRS2,ADRB2,PRKCE,MLYCD,NR1H2,ATG14,POR,CYR61,SMPD2,PDGFRB,PTK2B,APOC1,TNFRSF1A,NT5E,GPLD1,LYN,XBP1,SREBF1,PLA2G6,PLA2G4A,SLC45A3,PRKCD,CD81,CTDNEP1,MAPK9,GNB2L1,ZP3,AMBRA1,CREB1,SPTLC2,AKT1,RAC1,HNF4A,FGFR3,STOML2,CPT1A,CREBL2,CDC42,SPTLC1,PPARG,ABCG1,AKT2,ANXA1,LDLRAP1,ACSL…
GO_REGULATION_OF_SEQUENCE_SPECIFIC_DNA_BINDING_TRANSCRIPTION_FACTOR_ACTIVITY	0.48989	1.94284	0	0.00500186	365	270	ICAM1,TNF,TRIM31,HMOX1,BMP7,CYP1B1,ITGB2,HR,IL1B,TNFAIP3,HSPA1A,NFKBIA,IL6,ZC3H12A,BHLHE40,RIPK4,ESR2,DDIT3,IRAK2,TLR2,ID3,TRIM13,NFKB2,SIK1,NFKBID,DDX58,PARP10,PRKCH,IL6R,FOXA2,HSPA1B,PROX1,LRP5,EDA,PRNP,HDAC5,TRIM22,VEGFA,SAV1,CTH,DVL2,PRMT2,LGALS9,ADAM8,IKBKG,JUN,MID2,FZD4,PPARGC1A,EIF2AK2,PPAP2B,TRAF6,COMMD7,ARRB1,PIM1,MAP3K10,PPP2R5B,TRADD,ANXA3,RELA,TRIM21,PTCH1,NFKBIB,RIPK2,GLIS2,SPHK1,PEL…
GO_REGULATION_OF_FAT_CELL_DIFFERENTIATION	0.593851	1.941	0	0.00503774	106	75	ID4,PTGS2,TNF,TRIB3,INSIG1,IL6,ZC3H12A,FRZB,DDIT3,HES1,CEBPB,DUSP10,ZNF385A,METRNL,JDP2,PRDM16,NR1D1,LRP5,TRPM4,SAV1,SNAI2,SH3PXD2B,FOXO1,BMP2,AXIN1,SIRT2,CCRN4L,ARNTL,TGFB1,TAF8,ID2,BBS12,ZFPM1,PPARD,SIRT1,STK3,XBP1,TGFB1I1,GATA2,ASXL1,ASXL2,CCDC85B,CREB1,MAPK14,MMP11,AKT1,MEX3C,STK4,MSX2,C10orf116,WNT10B,TRIB2,SORT1,HDAC6,CREBL2,PPARG,ATAT1,SMAD3,TMEM64,FTO,CARM1,KLF5,WDFY2,MTOR,E2F1,WWTR1,CEBP…
GO_RESPONSE_TO_VIRUS	0.521269	1.93605	0	0.00507029	247	182	RSAD2,MX1,TNF,OAS1,IL28A,MX2,ISG15,IRF7,OAS2,OAS3,IFIT1,IL6,DDIT4,ZC3H12A,IFIT2,HYAL3,IFIT5,PLSCR1,IFITM1,IFITM3,IRF9,IL23A,IFIH1,DDX58,CCL5,DUOX2,BST2,STAT1,BCL3,STAT2,DHX58,TRIM22,HYAL1,C19orf66,HERC5,NPC2,PIM2,IRF1,LGALS9,IKBKG,EIF2AK2,PMAIP1,BNIP3,IFNGR2,SERINC5,RELA,IFI44,CCDC130,BNIP3L,CXADR,DDX60,IFNAR2,SRC,UNC93B1,ISG20,IL10RB,OASL,IFI44L,AGBL5,ADAR,TRIM25,IFI16,IL28RA,TRIM11,MICA,STMN1,A…
GO_CELLULAR_RESPONSE_TO_CYTOKINE_STIMULUS	0.47993	1.93243	0	0.00535493	606	386	IL2RG,ICAM1,RSAD2,NCAM1,IL8,RTN4R,CXCL1,MX1,CXCL3,CXCL2,CCL2,CXCL5,TNF,OAS1,TRIM31,BIRC3,GBP5,DUOX1,MX2,IL1B,IFI6,ISG15,CYBA,IRF7,TNFRSF9,OAS2,OAS3,NFKBIA,IFIT1,IL6,IL1A,MT2A,MT1X,ZC3H12A,HLA-A,IL17RB,IFIT2,IL7R,EPOR,HYAL3,XAF1,NPNT,CEBPB,IFITM1,IRAK2,IFITM3,F3,IRF9,CCL20,TNFSF13B,CNTF,MME,SBNO2,IL6R,CCL5,DUOX2,SOCS5,BST2,IFI35,CCR1,SOCS3,STAT1,TNFSF15,ST3GAL6,IFI27,STAT2,CD74,RTN4RL2,HLA-E,EDA,A…
GO_REGULATION_OF_KIDNEY_DEVELOPMENT	0.654839	1.92598	0	0.00537121	55	36	SERPINB7,WNT4,BMP7,WNT2B,SOX8,LIF,STAT1,PDGFB,HOXB7,VEGFA,EGR1,TGFB1,BMP4,BASP1,FLCN,SIX4,PDGFRB,C3AR1,MYC,PAX8,SOX9,PRKX,CTNNB1,LGR4,TACSTD2,HNF1B,PDGFA,YAP1,FOXD1,EDNRA,SIX1,SIX2,FAT4,OSR1,WWTR1,GATA3
GO_POSITIVE_REGULATION_OF_NF_KAPPAB_TRANSCRIPTION_FACTOR_ACTIVITY	0.541683	1.93272	0	0.00547664	132	103	ICAM1,TNF,ITGB2,IL1B,HSPA1A,NFKBIA,IL6,RIPK4,IRAK2,TLR2,TRIM13,NFKB2,PRKCH,IL6R,HSPA1B,EDA,TRIM22,CTH,LGALS9,ADAM8,IKBKG,MID2,EIF2AK2,TRAF6,TRADD,RELA,NFKBIB,RIPK2,SPHK1,TRIM38,AIM2,RIPK3,IRAK1,TGFB1,CAT,TRIM25,TRIM14,TRIM52,MAP3K13,NFKB1,CD40,PRKD2,TRIM62,RPS6KA5,TRIM5,CFLAR,TRAPPC9,CIB1,KRAS,RBCK1,PRKCZ,TERF2IP,MALT1,TRAF5,PRKD1,PIDD,RNF31,PRKCI,S100A9,TRIM37,RPS27A,UBA52,TAB1,TRIM8,TRIM15,CARD…
GO_NEGATIVE_REGULATION_OF_I_KAPPAB_KINASE_NF_KAPPAB_SIGNALING	0.633522	1.92733	0	0.00548797	51	37	BMP7,TNFAIP3,NFKBIA,ZC3H12A,NFKBID,OPTN,STAT1,PER1,OTUD7B,TNIP1,NOV,LITAF,NFKBIB,PPM1A,SIRT1,TLE1,C9orf89,CYLD,C1QTNF3,PPM1B,G3BP2,CCDC22,TRIM59,PSMD10,GSTP1,ABL1,RIPK1,DAB2IP,ASH1L,DNAJA3,FAF1,NLRX1,PYCARD,ZMYND11,FBXW11,CARD8,CASP8
GO_MATERNAL_PROCESS_INVOLVED_IN_FEMALE_PREGNANCY	0.640799	1.91376	0	0.0059581	60	43	WNT4,PTGS2,CCL2,PRDM1,AKR1B1,EPOR,STC2,LIF,MMP7,STC1,JUNB,CYP27B1,LGALS9,SPP1,CTSB,CTSL2,PPARD,STOX2,RXRA,PLA2G6,PLA2G4A,BSG,DEDD,HIF1A,UBE2A,BMPR2,DAZAP1,AKT1,ITGB1,ITGA3,MED1,TMED2,FAS,PAM,PRDX3,NR2F2,DSG2,MTOR,ADCY7,MEN1,KPNA6,VDR,PPAT
GO_NEGATIVE_REGULATION_OF_SEQUENCE_SPECIFIC_DNA_BINDING_TRANSCRIPTION_FACTOR_ACTIVITY	0.55161	1.91879	0	0.00597649	136	101	HMOX1,BMP7,CYP1B1,HR,TNFAIP3,NFKBIA,ZC3H12A,BHLHE40,DDIT3,IRAK2,ID3,SIK1,NFKBID,PARP10,FOXA2,PROX1,PRNP,PRMT2,COMMD7,ARRB1,PIM1,MAP3K10,TRIM21,PTCH1,GLIS2,PELI1,SMAD7,AIM2,CEBPG,IRAK1,CAT,ID2,EGLN1,SP100,TRIB1,SIRT1,PIAS4,ANXA4,NFKBIL1,PIAS2,GFI1,RBCK1,SUMO1,CYLD,THRA,SIGIRR,KLF4,TRAF3,PEX14,TAF3,WFS1,WWP2,MAD2L2,BRMS1,KDM1A,TRIM37,CDK5RAP3,FAM105B,ITCH,GAS6,RNF2,MSX2,FLNA,FZD6,HNF4A,HEYL,PSMD10,…
GO_CELL_CHEMOTAXIS	0.570992	1.91323	0	0.00606219	162	81	IL8,CXCL1,CXCL3,CXCL2,CCL2,CXCL5,ITGB2,IL1B,EMR2,IL6,TREM1,CCL20,NR4A1,IL6R,CCL5,EGR3,CCR1,PIK3CD,PDGFB,TRPM4,PLXNB3,EDN2,VEGFA,ADAM8,HOXB9,EDNRB,NOV,CXADR,ITGA1,CXCL16,ANO6,CKLF,PDGFRB,LGALS3,SEMA5A,ARHGEF16,PARVA,CORO1B,ENG,ELMO2,PLEKHG5,IL17RC,PRKCD,RPS19,PIP5K1C,BCAR1,HMGB1,LPAR1,LYST,EDN1,S100A9,RAC1,RHOG,GAS6,RAB13,SBDS,HBEGF,IL17RA,PDE4D,EPHA2,ARHGEF5,GBF1,ANXA1,C5,ARRB2,NUP85,HMGB2,TNFRSF…
GO_INTERFERON_GAMMA_MEDIATED_SIGNALING_PATHWAY	0.622326	1.91476	0	0.00607492	70	52	ICAM1,NCAM1,OAS1,TRIM31,IRF7,OAS2,OAS3,MT2A,HLA-A,IRF9,STAT1,HLA-E,TRIM22,IRF1,HLA-C,IRF6,IFNGR2,HLA-B,TRIM21,HLA-DQA1,TRIM38,OASL,CAMK2D,TRIM25,IRF2,SP100,IRF3,GBP2,TRIM62,TRIM5,JAK1,PRKCD,PML,IFI30,IFNGR1,HLA-F,TRIM26,B2M,TRIM8,GBP1,CAMK2G,TRIM68,HLA-DPB1,MID1,JAK2,HLA-DPA1,CIITA,HLA-DRA,TRIM34,HLA-DRB1,CD44,IRF5
GO_CELLULAR_RESPONSE_TO_HEAT	0.703081	1.91719	0	0.0060887	36	26	HSPA6,ANO1,HMOX1,C8orf4,HSPA1A,IL1A,HSPA1B,CDKN1A,IRAK1,LYN,CLPB,ATXN3,HSF1,PDCD6,HTRA2,SLU7,MYOF,NF1,HDAC2,POLR2D,RBBP7,THBS1,C11orf73,EIF2S1,TPR,MKI67
GO_MAMMARY_GLAND_DUCT_MORPHOGENESIS	0.700758	1.91239	0	0.00616242	28	23	WNT4,AREG,FGFR2,NTN1,TBX3,LRP5,CSF1,DDR1,PTCH1,SRC,TGFB1,PML,KDM5B,MSX2,SCRIB,CSF1R,EPHA2,MED1,PHB2,ETV4,BTRC,VDR,GLI2
GO_RESPONSE_TO_MOLECULE_OF_BACTERIAL_ORIGIN	0.506731	1.91607	0	0.00619642	321	204	CSF2,ICAM1,IL8,CXCL1,PTGS2,CXCL3,CXCL2,CCL2,CXCL5,TNF,P2RX7,NOS3,IL1B,CMPK2,TNFAIP3,TNFRSF9,NFKBIA,IL6,ZC3H12A,ADM,SLPI,CEBPB,S100A14,IRAK2,F3,TLR2,CCL20,DUSP10,NFKB2,SBNO2,CCL5,PTGES,SOCS3,NR1D1,IDO1,ANKRD1,TNFRSF14,HDAC5,ABR,RELT,BDKRB1,JUNB,CYP27B1,LGALS9,JUN,JUND,PPARGC1A,RARA,CASP1,EIF2AK2,TRAF6,EDNRB,LY96,SCARB1,RELA,LITAF,TNIP2,NFKBIB,PTGER4,RIPK2,SIRT2,AXL,CCRN4L,SHPK,PELI1,PLCG2,SRC,IRAK…
GO_CALCIUM_ION_IMPORT_INTO_CYTOSOL	0.658688	1.90684	0	0.00709355	42	23	P2RX7,DDIT3,BBC3,ITPR1,JPH2,FGF2,FKBP1B,ERO1L,NOL3,PLCG2,MCOLN1,PRKCE,ITPR3,IBTK,ITPR2,RASA3,JPH3,TPCN1,PKD2,CHERP,F2R,TPCN2,ATP2B4
GO_SISTER_CHROMATID_COHESION	-0.493255	-1.91813	0	0.00725311	111	103	REC8,NDEL1,PAPD7,ESCO1,STAG2,CENPC1,RPS27,CENPT,RANGAP1,HDAC8,MAU2,DDX11,CLASP1,NUP98,PPP2R1A,KIF22,PAFAH1B1,PDS5A,NIPBL,RB1,CLIP1,NDE1,B9D2,BUB3,PMF1,STAG1,CENPE,WAPAL,ITGB3BP,MRE11A,NUP43,RAD21,SKA1,SEC13,CENPA,SMC3,AURKB,MLF1IP,CENPL,POGZ,SKA2,ZW10,NUP85,KIF2C,TAOK1,MCMBP,MAD1L1,CENPN,PHB2,SGOL1,NUDC,CLASP2,RCC2,CENPO,BUB1,NUP37,NUF2,NSL1,SEH1L,INCENP,CENPI,MAD2L1,NUP133,PPP1CC,PDS5B,CENPH,CDC…
GO_NEGATIVE_REGULATION_OF_STEROID_METABOLIC_PROCESS	0.703973	1.89023	0	0.00728562	24	18	WNT4,INSIG1,APOE,INSIG2,PROX1,SNAI2,CYP27B1,BMP2,FGF19,NFKB1,GFI1,SNAI1,ATP1A1,REST,SCAP,SOD1,ERLIN2,ERLIN1
GO_POSITIVE_REGULATION_OF_KIDNEY_DEVELOPMENT	0.7011	1.89957	0	0.00732017	41	24	SERPINB7,WNT4,WNT2B,SOX8,LIF,PDGFB,HOXB7,VEGFA,EGR1,TGFB1,BMP4,BASP1,SIX4,PDGFRB,C3AR1,MYC,PAX8,SOX9,LGR4,PDGFA,FOXD1,EDNRA,SIX1,GATA3
GO_REGULATION_OF_SMOOTH_MUSCLE_CELL_PROLIFERATION	0.573629	1.90335	0	0.00737669	100	74	IGFBP3,PTGS2,TNF,FGFR2,HMOX1,CYBA,TNFAIP3,IL6,AKR1B1,ESR2,S1PR1,CALCRL,NR4A3,IL6R,CCL5,STAT1,NAMPT,PDGFB,JUN,PPARGC1A,TRAF6,CDKN1B,EREG,ALOX12,NPR3,IRAK1,CAMK2D,BMP4,ID2,TRIB1,IRAK4,PPARD,PDGFRB,HMGCR,C3AR1,SF1,ITGA2,HIF1A,MNAT1,COMT,KLF4,STAT5B,ILK,SHC1,CAV1,EDN1,MFN2,GSK3B,CTNNB1,TGFBR2,HBEGF,TCF7L2,PPARG,TPM1,RPS6KB1,HDAC4,IL15,NOTCH3,IGFBP5,IL12A,MTOR,FOXP1,XRCC6,DDX39B,NDRG4,XRCC5,CTNNBIP1,N…
GO_POSITIVE_REGULATION_OF_PHAGOCYTOSIS	0.657223	1.89131	0	0.00740313	46	31	PTX3,C3,CCL2,TNF,IL1B,CYBA,C2,ABR,ABCA7,MFGE8,ITGAV,ANO6,PROS1,CD47,DNM2,ITGA2,RAP1A,GATA2,RAB27A,GAS6,BCR,LMAN2,PPARG,MERTK,C4B,CAMK1D,PYCARD,CALR,AGER,C4A,F2RL1
GO_SUPEROXIDE_METABOLIC_PROCESS	0.723143	1.90034	0	0.00744859	33	20	SOD2,NOS3,DUOX1,CYBA,PRDX1,NCF2,SH3PXD2B,ALOX12,SH3PXD2A,CYB5R4,CCS,IMMP2L,SOD3,EDN1,ATP7A,NOXA1,NQO1,PRDX2,SOD1,NOXO1
GO_RESPONSE_TO_HEAT	0.580828	1.89192	0	0.0075245	89	62	HSPA6,ANO1,CCL2,NOS3,HMOX1,C8orf4,IL1B,HSPA1A,IL6,IL1A,TRPV3,HSPA1B,TP53INP1,SOCS3,CDKN1A,IRAK1,MICA,MICB,LYN,CLPB,MAP2K7,PLA2G4A,TGFB1I1,ATXN3,EIF2B4,HSF1,PDCD6,LRP11,EIF2B2,ABCC2,HTRA2,AKT1,DNAJB4,GCLC,SLU7,MYOF,NF1,DNAJA1,HDAC2,RPS6KB1,EIF2B5,DNAJA2,POLR2D,PSIP1,DNAJA3,HSP90AA1,RBBP7,THBS1,SOD1,C11orf73,EIF2B1,DNMT1,EIF2S1,TPR,EIF2B3,DNAJA4,CD14,MKI67,PRKCQ,IL1R1,TACR1,HSPA2
GO_STEROL_BIOSYNTHETIC_PROCESS	0.658347	1.89209	0	0.0076499	43	33	INSIG1,MSMO1,SQLE,IDI1,INSIG2,MVD,DHCR7,MVK,LSS,HSD17B7,CYP51A1,FDFT1,NSDHL,CYB5R2,FDPS,HMGCS1,C14orf1,DHCR24,TM7SF2,PRKAA2,HMGCR,EBP,GGPS1,ARV1,SC5DL,G6PD,CYB5R1,ACLY,CNBP,PMVK,LBR,ACAA2,PRKAA1
GO_DNA_SYNTHESIS_INVOLVED_IN_DNA_REPAIR	-0.481709	-1.91315	0	0.00766555	74	66	ISG15,UBE2L6,USP43,TRIM25,ZBTB1,POLI,POLD4,SIRT1,UFD1L,ATM,CDKN2D,KAT5,MAD2L2,USP10,POLK,UBA7,RPS27A,UBA52,POLE2,POLD1,WRNIP1,TOP3A,RFC5,VCP,NPLOC4,MRE11A,RMI2,BARD1,POLN,RAD51D,RPA2,UBB,XRCC3,PALB2,DNA2,POLE,RAD51B,RFC1,RCHY1,POLD3,POLD2,NBN,RFC2,REV3L,RAD50,POLH,CCDC111,RFC4,RPA1,RFC3,RAD51,XRCC2,WRN,RMI1,RAD51C,POLA1,PCNA,KIAA0101,DTL,BRCA1,BLM,BRCA2,RAD51AP1,RBBP8,BRIP1,EXO1
GO_POSITIVE_REGULATION_OF_RESPONSE_TO_WOUNDING	0.542404	1.89233	0	0.00777956	162	80	C3,ETS1,PTGS2,CCL2,TNF,GBP5,IL1B,IL6,IL17RB,F3,TLR2,SCARF1,IL23A,CNTF,CCL5,FKBP1B,GPRC5B,IDO1,ADAM8,PPAP2B,TNIP1,VEGFB,PTGER4,VAMP8,NDEL1,OSMR,PRKCE,THBD,MAPK13,NFE2L2,PPARD,ANO6,GPSM3,PDE2A,TNFRSF1A,CDK19,CD47,PLA2G4A,ITGA2,IL17RC,RPS19,HMGB1,STAT5B,HRAS,SOX15,RREB1,ZP3,S100A9,BRAF,TGFBR2,ADORA2B,ENPP4,HBEGF,IL17RA,USF1,VAMP7,ANXA1,SERPINE1,TLR4,HYAL2,IL15,EDNRA,ARFGEF1,THBS1,JAK2,F2R,EPB49,CLOC…
GO_REGULATION_OF_FIBROBLAST_GROWTH_FACTOR_RECEPTOR_SIGNALING_PATHWAY	0.744796	1.88754	0	0.00782377	25	17	NPTN,WNT4,SULF2,SULF1,FGFR2,FAM20C,SPRY2,GPC1,PRKD2,RUNX2,DSTYK,CTNNB1,DUSP6,FUZ,THBS1,GATA3,FGFBP1
GO_NEGATIVE_REGULATION_OF_CELL_PROLIFERATION	0.461207	1.88793	0	0.00788896	643	452	TP73,SOD2,NUPR1,WNK2,IGFBP3,IL8,CXCL1,TESC,OVOL2,ETS1,PTGS2,C1orf172,SULF1,FGFR2,GAL,SMAD6,NOS3,HMOX1,BMP7,CYP1B1,DACH1,WNT9A,NDRG1,IL1B,PRDM1,TNFAIP3,BCL6,RERG,TNFRSF9,LEPREL2,IL6,MAGI2,BAI1,IL1A,ADM,FRZB,ESR2,HES1,CEBPB,IFITM1,APOE,LIF,SOX2,SPINT1,SERPINE2,PARP10,WNT11,AZGP1,E2F7,PTGES,SOX4,TP53INP1,PEMT,STAT1,PPP1R15A,IDO1,PROX1,MXI1,FTH1,LEPREL1,TNFRSF14,PRNP,CDKN1A,B4GALT7,PIM2,IRF1,WARS,SAV…
GO_GLUCOSE_CATABOLIC_PROCESS	0.67165	1.88758	0	0.00794413	29	20	ENO2,ALDOC,PFKFB4,PFKFB3,LRP5,PFKFB2,HK1,HK2,PGK1,TPI1,BAD,PFKL,ENO3,PFKP,ENO1,GAPDH,PGAM1,GPI,PFKM,ALDOA
GO_REGULATION_OF_VIRAL_ENTRY_INTO_HOST_CELL	0.695532	1.88294	0	0.0080999	28	21	PTX3,TRIM31,IFITM1,IFITM3,LGALS9,MID2,TRIM21,TRIM38,TRIM25,LGALS1,TRIM11,IFITM2,TRIM62,TRIM5,SNX3,PVRL2,P4HB,TRIM26,TRIM8,MRE11A,GSN
GO_LEUKOCYTE_CHEMOTAXIS	0.593891	1.88378	0	0.00822079	117	50	IL8,CXCL3,CCL2,ITGB2,IL1B,EMR2,IL6,TREM1,CCL20,IL6R,CCL5,CCR1,PIK3CD,PDGFB,TRPM4,EDN2,VEGFA,ADAM8,EDNRB,CXADR,ITGA1,CXCL16,ANO6,CKLF,LGALS3,IL17RC,RPS19,PIP5K1C,HMGB1,LYST,EDN1,S100A9,RAC1,GAS6,SBDS,IL17RA,PDE4D,ARHGEF5,GBF1,ANXA1,NUP85,TNFRSF11A,PIK3CG,PLA2G1B,PDE4B,CCL22,SYK,TGFB2,CORO1A,CCL24
GO_ALCOHOL_BIOSYNTHETIC_PROCESS	0.559821	1.87983	0	0.00864772	111	85	PCK1,INSIG1,AKR1B1,MSMO1,CHKA,FGF2,SQLE,IDI1,ISYNA1,INSIG2,MVD,DHCR7,PEMT,MVK,SLC44A3,CYP27B1,LSS,HSD17B7,CYP51A1,FDFT1,CHKB,SLC44A5,LPIN3,SPHK1,NSDHL,PLCG2,GBA,CYB5R2,SLC27A1,FDPS,PGP,SAMD8,HMGCS1,C14orf1,DHCR24,LPIN1,TM7SF2,HSD17B1,PRKAA2,HMGCR,LCAT,CACNA1H,CEPT1,IMPAD1,EBP,SPHK2,PLA2G4A,IPMK,GGPS1,CHPT1,ARV1,SC5DL,G6PD,SLC44A1,LPIN2,CYB5R1,CDS1,GOT1,SPTLC2,AGPAT6,LPCAT2,ACLY,ACER3,PCYT1A,SPTLC…
GO_ACUTE_PHASE_RESPONSE	0.780989	1.87893	0	0.00901596	43	18	SERPINA3,IL1B,IL6,IL1A,CEBPB,PLSCR1,IL1RN,IL6R,STAT3,TFRC,HIF1A,SIGIRR,STAT5B,HNRNPK,FN1,HFE,SERPINA1,ASS1
GO_POSITIVE_REGULATION_OF_STAT_CASCADE	0.608048	1.87592	0	0.00905059	73	40	CSF2,CYP1B1,IL6,AKR1B1,HES1,IL23A,LIF,CNTF,IL6R,CCL5,SOCS3,VEGFA,PTGER4,STAT3,NOTCH1,CD40,PTK6,PTK2B,STAP2,CLCF1,TNFRSF1A,LYN,IL31RA,CRLF3,ADIPOR1,ARL2BP,FYN,FGFR3,IL29,CSF1R,HDAC2,IL15,GHR,IL12A,JAK2,F2R,IL18,ISL1,PIBF1,IL6ST
GO_PHAGOSOME_ACIDIFICATION	0.696799	1.87377	0	0.00924363	27	25	ATP6V1E2,ATP6V0D2,RAB20,ATP6V1G2,ATP6V1B1,TCIRG1,ATP6V0D1,ATP6V0C,ATP6V0B,ATP6V1C1,ATP6V0E1,ATP6V0E2,ATP6V1G1,ATP6V0A1,RAB7A,ATP6V1B2,ATP6V1E1,ATP6V1H,ATP6V1D,ATP6V0A4,RAB38,ATP6V1C2,ATP6V1F,ATP6V0A2,ATP6V1A
GO_REGULATION_OF_GRANULOCYTE_CHEMOTAXIS	0.715665	1.8728	0	0.0092742	39	24	IL8,CXCL1,CXCL3,CXCL2,CCL2,IL1B,S100A14,IL23A,CCL5,CD74,CSF1,THBS4,C3AR1,SLIT2,RAC1,RAC2,CAMK1D,EDNRA,THBS1,C1QBP,TIRAP,DAPK2,MPP1,RARRES2
GO_NEGATIVE_REGULATION_OF_FIBROBLAST_PROLIFERATION	0.722074	1.87168	0	0.00961407	27	20	NUPR1,DACH1,PARP10,FTH1,B4GALT7,PMAIP1,SKI,MED31,MED25,MYC,EMD,MORC3,BAX,IFI30,CDC73,NF1,GSTP1,PPARG,DAB2IP,TP53
GO_RRNA_METABOLIC_PROCESS	-0.413548	-1.88467	0	0.0103847	255	242	IMP3,RPL35A,RIOK3,CSNK1E,ISG20,RPS29,RPP38,TFB1M,RRNAD1,RPL34,DIEXF,RPS27L,SIRT1,YBEY,UTP18,RPS27,RPS28,EIF4A3,TSR2,RPL12,RPL39,RPL13A,RPS9,RPL28,RNASEL,RPL10,SART1,RPL8,RPS19,GTF2H5,DEDD2,RPS16,XRN2,RPL27A,ERI3,RPLP0,RRP1,PAPD5,FRG1,RPL36,RPL36A,TRMT112,BOP1,NSUN4,RPL32,RPS25,RPS18,RPS20,RPS15,RPL26,FAU,RPS27A,RPS12,UBA52,RPS21,RPLP1,RPL24,RPL18A,CSNK1D,RPS11,RPL3,RPS3A,WDR55,RPS15A,RPL3L,SBDS,R…
GO_POSITIVE_REGULATION_OF_NEUTROPHIL_MIGRATION	0.735211	1.86847	0	0.0104039	27	19	IL8,CXCL1,CXCL3,CXCL2,IL1B,IL23A,CD74,ADAM8,PTGER4,THBS4,C3AR1,PAWR,RAC1,RAC2,CAMK1D,EDNRA,C1QBP,TIRAP,DAPK2
GO_EMBRYONIC_PLACENTA_DEVELOPMENT	0.585195	1.86709	0	0.0105689	83	68	CSF2,OVOL2,FGFR2,PRDM1,CDX2,ADM,MDFI,HES1,CEBPB,EPAS1,LIF,SPINT1,E2F7,SOCS3,PDGFB,ST14,JUNB,HEY1,CDKN1C,NSDHL,ZFP36L1,TFEB,PKD1,WNT7B,MAP2K1,FZD5,EGLN1,CYR61,ARNT,STK3,RBPJ,DNAJB6,SNAI1,SP3,HIF1A,EGFR,GRB2,GATA2,ZFAT,GAB1,HSF1,HS6ST1,FBXW8,NCOA1,AKT1,STK4,PLCD3,GRHL2,BPTF,SENP2,SETD2,MED1,TMED2,PKD2,PLK4,MAPK1,TRIM28,NR2F2,KRT19,BIRC6,PLCD1,PLAC1,KRT8,GJB5,CEBPA,LEF1,CASP8,E2F8
GO_PROTEIN_HETEROOLIGOMERIZATION	-0.479727	-1.87952	0	0.010721	113	86	CLDN1,BIRC3,HR,MAGI2,TNNT2,SQSTM1,COL6A1,INSR,HIST1H4D,TRADD,JUP,RIPK3,FGFRL1,GCH1,TSC1,CDH2,ANXA2,HIST1H4L,HIST1H3I,PRKAB1,PDSS2,ITPR3,BIRC2,SKIL,PRKCZ,HIST1H4I,HIST3H3,COL6A2,SEPT9,TMEM120A,ILK,HRAS,S100A10,CTNNA1,CAB39,CTNNB1,BRAF,C1QTNF6,WIZ,TMEM120B,OGT,SEPT11,NUPL1,GLRB,SEPT7,RIPK1,NUP54,YWHAB,STXBP3,TRAF2,CHMP2A,PCBD1,MED24,PPP5C,CHMP3,COL1A1,LRP4,PRKAA1,IDE,XRCC6,FADD,BCL10,RRM1,PCBD2,CLD…
GO_POSITIVE_REGULATION_OF_VASCULAR_ENDOTHELIAL_GROWTH_FACTOR_PRODUCTION	0.708839	1.8574	0	0.0117691	26	21	C3,PTGS2,SULF2,SULF1,CYP1B1,IL1B,IL1A,TGFB1,ATF4,EIF2AK3,ARNT,C3AR1,HIF1A,ADORA2B,C5,CCBE1,GATA4,ISL1,HPSE,BRCA1,IL6ST
GO_IMMUNE_EFFECTOR_PROCESS	0.455532	1.85832	0	0.0117729	486	309	ICAM1,PTX3,RSAD2,C3,POU2F2,MX1,CXCL5,OAS1,C8orf4,SERPING1,IL28A,RELB,C1R,MX2,ULBP1,ISG15,IRF7,OAS2,OAS3,IFIT1,IL6,CFB,DDIT4,ZC3H12A,RASGRP1,IFIT2,IFIT5,CEBPB,PLSCR1,IFITM1,IFITM3,PRDX1,TREM1,C2,IRF9,IL23A,IFIH1,C1S,NR4A3,WAS,GCNT3,DDX58,SBNO2,IL6R,MFNG,BST2,PIK3CD,STAT1,BCL3,STAT2,CD74,DHX58,LAT,TRIM22,C19orf66,HERC5,IRF1,EIF2AK2,C1RL,PMAIP1,BNIP3,SERINC5,ANXA3,RELA,BNIP3L,CXADR,WIPF1,PTGER4,DDX6…
GO_NEGATIVE_REGULATION_OF_TRANSPORTER_ACTIVITY	0.585877	1.84944	0	0.0118847	64	38	FGF12,PCSK9,ANO9,NEDD4L,MMP9,FKBP1B,INSR,GSTO1,C19orf26,CAMK2D,NEDD4,PPIF,PRKCE,FAM115C,FMR1,CLIC2,NDFIP2,GRK6,CTTNBP2NL,SLC9A3R1,SUMO1,OXSR1,WWP2,NDFIP1,CAV1,FKBP1A,CAB39,UBQLN1,GNB5,KCNE3,SRI,PKD2,GSTM2,CALM2,STK39,CALM3,CALM1,ATP1A2
GO_NEGATIVE_REGULATION_OF_MAP_KINASE_ACTIVITY	0.559214	1.85079	0.0163934	0.0118896	73	58	TP73,BMP7,IL1B,DUSP10,APOE,DUSP1,DUSP3,CBLC,GBA,DUSP2,SPRY2,DUSP8,BMP4,MAPK7,RGS2,PDCD4,DUSP22,DUSP5,HMGCR,DUSP18,RGS14,DUSP19,DUSP14,LYN,HIPK3,PPP2CA,PRKCD,AIDA,DUSP16,CAV1,PTPN1,PPP2R1A,SMPD1,CDK5RAP3,GSK3B,MAPK8IP1,PAQR3,INPP5K,NF1,MBIP,GSTP1,DNAJA1,PTPRJ,DUSP4,SPRED2,DUSP6,DAB2IP,STK38,PTPN6,DUSP7,HYAL2,GPS1,SORL1,GPS2,SPRED1,DUSP9,ZNF675,PTPN22
GO_POSITIVE_REGULATION_OF_RESPONSE_TO_CYTOKINE_STIMULUS	0.639448	1.85124	0	0.0118947	33	27	IRF7,HSPA1A,HSPA1B,PARK2,CD74,CSF1,RIPK2,AXL,IRF3,CPNE1,AGPAT2,GFI1,HIF1A,LSM14A,EDN1,TRIM6,GAS6,TAF9,MAVS,PAFAH1B1,NLRC5,AGPAT1,TXK,TRAF2,MED1,UBE2K,FADD
GO_REGULATION_OF_SYMBIOSIS_ENCOMPASSING_MUTUALISM_THROUGH_PARASITISM	0.498049	1.85457	0	0.0119106	205	166	PTX3,RSAD2,IL8,MX1,TNF,OAS1,TRIM31,ISG15,OAS3,IFIT1,ZC3H12A,SLPI,PLSCR1,IFITM1,IFITM3,TRIM13,SQSTM1,APOE,PARP10,CCL5,BST2,STAT1,PROX1,PARK2,TAP1,C19orf66,LGALS9,JUN,MID2,EIF2AK2,TNIP1,TRIM21,TRIM38,LAMP3,ISG20,OASL,STOM,CTDP1,ADAR,TRIM25,IFI16,COBRA1,LGALS1,TRIM11,STAU1,TRIM14,APOBEC3D,IFITM2,SP100,TRIM35,RAB7A,NOTCH1,ITGAV,TBC1D20,BCL2L11,BAD,OSBP,APOBEC3G,APOBEC3F,TRIM62,CHMP2B,SUPT5H,WHSC2,TRI…
GO_TRANSMISSION_OF_NERVE_IMPULSE	0.719386	1.85139	0	0.0120415	54	15	KCNMB3,MYH14,P2RX4,S1PR1,FKBP1B,CACNB4,SCN1B,CNTNAP1,SCN5A,PAFAH1B1,CACNG4,SOD1,SCN8A,KCNMB4,GPER
GO_CALCIUM_ION_IMPORT	0.600769	1.85166	0	0.012192	65	35	P2RX7,DDIT3,BBC3,ITPR1,JPH2,FGF2,ATP2A1,FKBP1B,ERO1L,NOL3,PLCG2,MICU1,MCOLN1,PRKCE,CACNA1H,ITPR3,IBTK,ITPR2,CCDC109B,SLC30A1,PAWR,RASA3,JPH3,MCU,ATP2A2,TPCN1,PKD2,CCDC90A,CDK5,C22orf32,CHERP,F2R,CASK,TPCN2,ATP2B4
GO_DIVALENT_INORGANIC_CATION_HOMEOSTASIS	0.487075	1.84697	0	0.0124198	343	174	NPTN,TMC8,CCL2,P2RX7,IL1B,ADM,XK,EPOR,DDIT3,CALB1,S100A14,BBC3,STC2,DLG4,ITPR1,S1PR1,JPH2,FGF2,APOE,ATP2A1,CCL5,SV2A,CCR1,FKBP1B,CACNB4,PARK2,TRPM4,GRINA,EDN2,DISC1,SLC39A13,TNNI3,BDKRB1,STC1,CYP27B1,DMPK,SLC24A6,ERO1L,BCAP31,NOL3,SLC39A14,EDNRB,BDKRB2,HERPUD1,HEXB,GNA15,CNNM2,ATP2B1,PLCG2,ATP6V1B1,NMB,TGFB1,CAMK2D,GIPR,OXTR,CNNM4,MICU1,MCOLN1,PRKCE,PKD1,SWAP70,P2RY1,TRPC1,ATP7B,SLC39A6,TGM2,TMBI…
GO_RESPONSE_TO_INTERLEUKIN_1	0.556477	1.84656	0	0.0126757	115	72	ICAM1,IL8,ETS1,CCL2,CYBA,IL6,ZC3H12A,HYAL3,CEBPB,IRAK2,CCL20,CCL5,MTHFR,ANKRD1,HYAL1,LGALS9,TRAF6,RELA,TNIP2,EGR1,PTGER4,RIPK2,CHI3L1,SPHK1,SRC,IRAK1,MAPK3,VLDLR,NFKB1,PPP4C,RPS6KA5,AES,MYD88,IGBP1,HIF1A,SOX9,CREBBP,UPF1,OTUB1,MAPK9,PRKCI,EDN1,PAWR,YTHDC2,TAF9,FIGF,YY2,KLF2,FN1,DAB2IP,RC3H1,ANXA1,PSMB9,HDAC4,HYAL2,HSPA9,IKBKB,PRKCA,FAS,PYCARD,ADAMTS7,HAS2,RPS6KA4,HNMT,TNFRSF11A,RBMX,BYSL,CCL22,PL…
GO_POSITIVE_REGULATION_OF_CHEMOKINE_PRODUCTION	0.678268	1.84359	0	0.0127938	49	24	TNF,HMOX1,IL1B,IL6,TLR2,IL6R,CD74,LGALS9,EIF2AK2,RIPK2,ADAM17,HIF1A,MAPK9,ADORA2B,MAVS,DDX3X,CSF1R,IL4R,TLR4,C5,PYCARD,TIRAP,TLR3,P2RY2
GO_RESPONSE_TO_TEMPERATURE_STIMULUS	0.506178	1.8313	0	0.013131	148	97	HSPA6,ANO1,CCL2,NOS3,HMOX1,C8orf4,IL1B,NTSR1,HSPA1A,NFKBIA,IL6,IL1A,ADM,F3,TRPV3,METRNL,HSPA1B,TP53INP1,SOCS3,CDKN1A,ERO1L,PPARGC1A,ZNF516,GMPR,FOXO1,CSDA,ATP2B1,IRAK1,SLC27A1,ADRB2,MICA,MICB,ACOT11,EIF2AK3,NR2F6,VGF,FOS,LYN,IMPDH1,CLPB,MAP2K7,PLA2G4A,TGFB1I1,ATXN3,EIF2B4,THRA,HSF1,PDCD6,GLRX2,LRP11,EIF2B2,PAWR,ABCC2,HTRA2,AKT1,DNAJB4,GCLC,SLU7,MYOF,NF1,DNAJA1,HDAC2,PPARG,RPS6KB1,DNAJC3,EIF2B5,CI…
GO_EPITHELIAL_TO_MESENCHYMAL_TRANSITION	0.587676	1.83274	0	0.0131483	56	38	WNT4,FGFR2,BMP7,EFNA1,LOXL2,WNT11,LOXL3,SNAI2,TGFBR3,HEY1,BMP2,TGFB1,NOTCH1,RBPJ,SNAI1,SMAD4,HIF1A,RTN4,SOX9,CUL7,LIMS1,GSK3B,CTNNB1,MSX2,HEYL,TGFBR1,HMGA2,S100A4,MSX1,EPB41L5,LRP6,TRIM28,ADAM15,HAS2,HNRNPAB,LEF1,FAM83D,TGFB2
GO_TRNA_METABOLIC_PROCESS	-0.4683	-1.86822	0	0.0131631	176	165	CARS,WARS,TSEN34,GARS,RPP38,TRPT1,TSEN15,CTU1,CARS2,AARS,SARS,YARS,MARS,RPUSD4,TRMT61A,NARS,DUS3L,BRF1,FTSJ1,C2orf49,TRIT1,DUS4L,RPUSD1,VARS2,TRMT112,TRMU,FARS2,DARS,KIAA0391,DTD1,CPSF1,TARS,LARS,PUS10,EPRS,QTRT1,MARS2,MTO1,PUSL1,PTCD1,GTF3C5,URM1,IARS2,GATC,CPSF4,DDX1,TRMT1,YARS2,TYW5,FARSA,QARS,TARSL2,TRDMT1,ELAC1,FBL,LRRC47,LAGE3,CDKAL1,C9orf156,METTL2B,TRMT2B,CDK5RAP1,TSEN54,TRMT12,TARS2,LSM6…
GO_NEGATIVE_REGULATION_OF_CARBOHYDRATE_METABOLIC_PROCESS	0.633505	1.83306	0	0.0132867	53	33	IL6,DDIT4,SIK1,FOXA2,PARK2,MIDN,LEPR,PPARGC1A,PPARA,FAM132A,TGFB1,GRB10,STAT3,PASK,PGP,C12orf5,TINF2,MST1,SIRT6,CLK2,C1QTNF3,TMEM59,GSK3B,INPP5K,AP2A1,GSK3A,GFPT1,COX11,ACER2,HDAC4,CLTC,RANBP2,ENPP1
GO_REGULATION_OF_LIPID_BIOSYNTHETIC_PROCESS	0.516591	1.83886	0	0.0133873	128	90	WNT4,C3,PTGS2,TNF,MLXIPL,IL1B,TRIB3,INSIG1,SMPD3,APOE,SIK1,INSIG2,DHCR7,NR1D1,PDGFB,PROX1,SNAI2,CYP27B1,PPARGC1A,LDLR,SCARB1,BMP2,NSMAF,SEC14L2,SLC27A1,FGF19,SAMD8,NR1H2,POR,WDTC1,CYR61,NFKB1,SMPD2,PRKAA2,SIRT1,APOC1,STK11,ORMDL1,PDK4,TNFRSF1A,NT5E,ACADVL,GPLD1,XBP1,SREBF1,PLA2G6,SF1,PRKAB2,GFI1,SNAI1,PLA2G4A,SLC45A3,PRKCD,TSPO,CTDNEP1,MAPK9,GNB2L1,ZP3,CREB1,IDH1,AKT1,HNF4A,ORMDL2,CREBL2,PDGFA,AT…
GO_LEUKOTRIENE_METABOLIC_PROCESS	-0.685794	-1.86939	0	0.0134114	33	19	GGT7,ALOX12,MAPKAPK2,RNPEPL1,GGTLC2,MGST2,PTGR1,ABCC1,ALOX5,LTA4H,RNPEP,C9orf3,GGT1,PLA2G1B,SYK,CYP4F3,ALOX15,CYP4F12,GGT6
GO_EMBRYO_IMPLANTATION	0.672411	1.83501	0	0.013428	39	26	PTGS2,IL1B,STC2,LIF,SERPINE2,MMP9,STC1,SPP1,DDR1,PPARD,RXRA,VMP1,BSG,PCSK5,UBE2Q1,IL11RA,TGFBR2,PLAU,RPL29,FKBP4,OOEP,RECK,TRIM28,EMP2,SOD1,POLR1B
GO_POSITIVE_REGULATION_OF_CYTOKINE_PRODUCTION	0.472714	1.83614	0	0.013449	370	237	SERPINB7,CSF2,RSAD2,C3,PTGS2,SULF2,CCL2,TNF,SULF1,P2RX7,HMOX1,GBP5,CYP1B1,IL1B,CYBA,IRF7,HSPA1A,IL6,IL1A,HLA-A,IL17RB,RASGRP1,DDIT3,CEBPB,TLR2,CCL20,IL23A,IFIH1,NFKB2,NR4A3,DDX58,WNT11,TMF1,IL6R,HSPA1B,BCL3,GPRC5B,IDO1,CD74,DHX58,HLA-E,TNFRSF14,TNFSF9,IRF1,LGALS9,ADAM8,RARA,CASP1,EIF2AK2,TRAF6,CD83,LY96,RELA,EREG,PTGER4,RIPK2,PELI1,PLCG2,SRC,AIM2,CEBPG,IRAK1,MAPKAPK2,TGFB1,IFI16,IL27RA,FZD5,ZFPM1…
GO_MATERNAL_PLACENTA_DEVELOPMENT	0.649638	1.83687	0	0.0134705	31	25	PTGS2,PRDM1,EPOR,STC2,LIF,STC1,JUNB,CYP27B1,SPP1,CTSB,CTSL2,PPARD,STOX2,RXRA,PLA2G4A,BSG,DEDD,BMPR2,DAZAP1,AKT1,TMED2,PRDX3,NR2F2,MEN1,VDR
GO_HORMONE_TRANSPORT	0.609981	1.839	0	0.0135378	78	45	GAL,IL6,SMPD3,ADM,CRYM,IL1RN,TMF1,FKBP1B,RAPGEF4,TBX3,FZD4,SLC16A10,SLC16A2,RAB11FIP5,SLCO4A1,INHBA,SNX19,EIF2AK3,CYB5R4,ACVR2B,VGF,LYN,RAB1A,UBE2Q1,LTBP4,RAF1,SNAP23,RAB11B,EDN1,ABCC2,CAMK2G,PDX1,HNF1B,SLCO1B1,SMAD2,RAB11FIP2,ANXA1,STXBP3,FOXD1,PCLO,MYO5A,CDK16,MAFA,GATA3,ILDR2
GO_NEGATIVE_REGULATION_OF_RESPONSE_TO_WOUNDING	0.502899	1.83761	0	0.0136185	156	90	WNT4,ETS1,SERPINB2,NOS3,SERPING1,TNFAIP3,ZC3H12A,DUSP10,FGF2,CALCRL,APOE,SERPINE2,METRNL,SOCS5,SOCS3,PDGFB,MVK,ABR,PPARA,FAM132A,SPP1,NOV,PTGER4,ALOX12,PRKG1,GBA,CD109,ADRB2,MAPK7,THBD,ABAT,ANXA2,SHARPIN,NFKB1,PPARD,HMGCR,CD276,PROS1,TNFRSF1A,ANXA5,NT5E,ADA,RABGEF1,TNFRSF1B,PLAUR,PRKCD,SLIT2,RPS19,PHLDB2,C1QTNF3,ACP5,KLF4,NDFIP1,SMPDL3B,CLASP1,EDN1,FAM105B,PSMB4,TYRO3,PTPN2,BCR,KLK8,PLAU,GSTP1,FE…
GO_STEROL_METABOLIC_PROCESS	0.53485	1.83926	0	0.0136916	123	82	CYP1B1,PCSK9,INSIG1,NPC1,MSMO1,SCARF1,SQLE,APOE,IDI1,INSIG2,MVD,DHCR7,LRP5,LEPR,MVK,CLN8,NPC2,LDLR,CYP27A1,LSS,HSD17B7,CYP51A1,SCARB1,FDFT1,STARD3,NSDHL,SREBF2,CAT,CYB5R2,FDPS,HMGCS1,FDX1L,C14orf1,APOL1,DHCR24,VLDLR,TM7SF2,LIPA,PPARD,PRKAA2,HMGCR,LCAT,APOC1,RXRA,SREBF1,EBP,MBTPS1,GGPS1,ARV1,SC5DL,G6PD,CYB5R1,OSBPL1A,APP,ACLY,SOAT1,CYP4V2,ABCG1,HDLBP,CNBP,SNX17,OSBPL5,SCAP,PMVK,LDLRAP1,FDXR,LIPE,S…
GO_RESPONSE_TO_OXYGEN_LEVELS	0.460505	1.82311	0	0.013703	311	224	ICAM1,PGF,ETS1,PTGS2,CCL2,HMOX1,CA9,BMP7,NDNF,NDRG1,IL1B,DDIT4,ADM,ANGPTL4,BBC3,STC2,LOXL2,ITPR1,NR4A2,EPAS1,MB,PDK1,SOCS3,PPP1R15A,PDGFB,MTHFR,FAM162A,ANKRD1,CDKN1A,VEGFA,STC1,PLK3,ADAM8,ERO1L,EGLN3,PPARGC1A,BACH1,PPARA,NOL3,CASP1,PMAIP1,TGFBR3,BNIP3,BDKRB2,BNIP3L,CDKN1B,FOXO1,BMP2,EGR1,PLOD2,SIRT2,SLC11A2,SRC,IRAK1,TGFB1,KDM3A,CPEB4,CAMK2D,CAT,EIF4EBP1,AGTRAP,ZNF354A,DNMT3A,TSC1,ADRB2,OXTR,PDK3…
GO_POSITIVE_REGULATION_OF_SEQUENCE_SPECIFIC_DNA_BINDING_TRANSCRIPTION_FACTOR_ACTIVITY	0.487015	1.82199	0	0.0137919	228	171	ICAM1,TNF,TRIM31,ITGB2,IL1B,HSPA1A,NFKBIA,IL6,RIPK4,ESR2,IRAK2,TLR2,TRIM13,NFKB2,DDX58,PRKCH,IL6R,HSPA1B,LRP5,EDA,HDAC5,TRIM22,VEGFA,SAV1,CTH,DVL2,LGALS9,ADAM8,IKBKG,MID2,FZD4,PPARGC1A,EIF2AK2,PPAP2B,TRAF6,PPP2R5B,TRADD,ANXA3,RELA,TRIM21,NFKBIB,RIPK2,SPHK1,JUP,TRIM38,JMY,AIM2,RIPK3,CEBPG,IRAK1,TGFB1,CAT,TRIM25,TRIM14,CRTC2,TRIM52,PTEN,SP100,FOSL1,MAP3K13,NFKB1,CD40,ATF2,FZD2,STK3,PRKD2,TRIM62,RPS…
GO_PROTEIN_KINASE_B_SIGNALING	0.613361	1.82318	0	0.0138373	34	27	CCL2,TNF,IL1B,SESN2,CCL5,PLK3,SIRT2,AXL,TGFB1,PTEN,CD40,SOX9,PIK3CA,ILK,EP300,AKT1,TYRO3,GAS6,EPHA2,AKT2,RPS6KB1,PIK3C2B,MERTK,RPS6KB2,TSC2,SETX,THEM4
GO_MYELOID_LEUKOCYTE_MIGRATION	0.578661	1.82319	0	0.0139743	99	45	IL8,CXCL3,CCL2,ITGB2,IL1B,EMR2,IL6,TREM1,CCL20,IL6R,CCL5,PIK3CD,PDGFB,EDN2,VEGFA,EDNRB,CXADR,MITF,ITGA1,IRAK4,CKLF,LGALS3,IL17RC,RPS19,PIP5K1C,STAT5B,EDN1,JAGN1,S100A9,RAC1,IL17RA,PDE4D,ARHGEF5,GBF1,ANXA1,NUP85,TNFRSF11A,PIK3CG,DAPK2,PLA2G1B,PDE4B,CCL22,SYK,TGFB2,CCL24
GO_REGULATION_OF_I_KAPPAB_KINASE_NF_KAPPAB_SIGNALING	0.47246	1.82551	0	0.0139993	233	190	PTGS2,TNF,BIRC3,HMOX1,BMP7,C8orf4,IL1B,TNFAIP3,NFKBIA,IL1A,ZC3H12A,PRDX1,TLR2,IL23A,TRIM13,SQSTM1,NFKBID,OPTN,BST2,PELI2,STAT1,BCL3,SLC20A1,GPRC5B,PARK2,EDA,PER1,TRIM22,PIM2,CTH,LGALS9,IKBKG,UNC5CL,MID2,NOL3,CASP1,OTUD7B,TRAF6,TNIP1,TFG,SHISA5,TRADD,NOV,RELA,LITAF,TNIP2,NFKBIB,RIPK2,SPHK1,PELI1,TRIM38,UBD,IRAK1,SECTM1,SLC35B2,TRIM25,PPM1A,PRKCE,MIB2,LGALS1,LTBR,TMED4,IRAK4,TNFRSF10B,SHARPIN,TNFSF…
GO_REGULATION_OF_PEPTIDE_TRANSPORT	0.485761	1.82644	0	0.0140508	256	160	ANO1,PTGS2,TNF,KCNS3,BMP7,C8orf4,IL1B,NFKBIA,TFR2,ZC3H12A,PRDX1,ITPR1,TLR2,IL23A,LIF,CCL5,SOX4,FOXA2,NR1D1,FKBP1B,RAPGEF4,BCL3,PARK2,LRP5,CD74,MIDN,EDA,TRPM4,MARCKS,PIM3,PDE4C,CA2,LGALS9,SLC24A6,NOL3,FAM132A,PFKFB2,ARRB1,RASL10B,RAPGEF3,NOV,NLGN2,EFNA5,LITAF,NFKBIB,PTGER4,APLN,SPHK1,ACVR1C,ARNTL,SYT7,GIPR,RFX3,IRS2,HMGN3,PASK,PPM1A,PRKCE,ARHGEF7,ABAT,PPARD,UCN,CAPN10,BAD,HMGCR,BRSK2,ICA1,STX4,PFK…
GO_ENDOTHELIAL_CELL_MIGRATION	0.577652	1.82008	0	0.0140977	57	46	S100P,PTP4A3,NOS3,CYP1B1,ITGB2,LOXL2,NR4A1,FGF2,EGR3,STAT1,VEGFA,NOV,SCARB1,DPP4,PTEN,FAP,PLXND1,PTK2B,GPLD1,SRF,CORO1B,PLEKHG5,SLIT2,STARD13,GIPC1,HMGB1,PRKX,PIK3CA,TNFSF12,RHOA,RAB13,ITGB1,TGFBR1,S100A2,EPHB4,PAXIP1,PTK2,EMP2,GPX1,AMOT,ID1,MYH9,GPR124,ROBO1,NRP1,EFNB2
GO_GLAND_MORPHOGENESIS	0.567654	1.82612	0	0.0141407	97	72	SERPINB5,WNT4,ID4,ELF3,TNF,AREG,FGFR2,BMP7,IL6,CEBPB,NTN1,DUOX2,TBX3,PROX1,LRP5,EDA,CSF1,SEMA3C,DDR1,PTCH1,SRC,TGFB1,BMP4,PLAG1,RARG,PLXND1,TGM2,NOTCH1,CRIP1,CAPN1,SLC9A3R1,EGFR,PML,SOX9,KDM5B,MSN,FEM1B,CAV1,TWSG1,PLXNA1,STAT6,TGFBR2,MSX2,SCRIB,CSF1R,LAMA5,CDC42,EPHA2,GLI3,TET2,BCL2,DAG1,CUL3,MED1,SEMA3A,NFIB,PHB2,ETV4,IGFBP5,RPS6KA1,BTRC,EZR,FRS2,EDAR,VDR,TNC,NRP1,FOXA1,GLI2,MKI67,TGFB3,TGFB2
GO_POSITIVE_REGULATION_OF_MULTICELLULAR_ORGANISMAL_METABOLIC_PROCESS	0.728841	1.81943	0	0.0141812	23	15	SERPINB7,WNT4,CCL2,TGFB1,BMP4,UCN,PDGFRB,ITGA2,CBX8,EP300,PRDX5,CTGF,HDAC2,F2R,TGFB3
GO_NEGATIVE_REGULATION_OF_APOPTOTIC_SIGNALING_PATHWAY	0.494935	1.81794	0	0.0143436	200	157	CSF2,WNT4,ICAM1,SOD2,TNF,NOS3,HMOX1,IL1B,IFI6,TNFAIP3,HSPA1A,IL1A,MUC1,NR4A2,BCL2L2,PELI3,ZNF385A,MMP9,HSPA1B,MEIS3,PARK2,CD74,GRINA,PEA15,SNAI2,CTH,NOL3,TMBIM1,BDKRB2,TRADD,HERPUD1,RELA,MNT,CSDA,SRC,PTTG1IP,EYA1,PPIF,RB1CC1,MAPK7,DAPK1,NFE2L2,ACVR1,TNFRSF10B,TMBIM6,SIAH2,ITGAV,TNFSF10,SIRT1,CREB3L1,MCL1,LGALS3,TXNDC12,XBP1,GCLM,CTTN,ING2,CREB3,PLAUR,PIH1D1,CFLAR,SNAI1,TMEM161A,STRADB,HSPB1,IGBP1…
GO_REGULATION_OF_NEUTROPHIL_MIGRATION	0.698605	1.81795	0	0.0144776	32	21	IL8,CXCL1,CXCL3,CXCL2,IL1B,IL23A,CD74,ADAM8,PTGER4,THBS4,C3AR1,SLIT2,PAWR,RAC1,RAC2,CAMK1D,EDNRA,C1QBP,TIRAP,DAPK2,MPP1
GO_MATURATION_OF_5_8S_RRNA	-0.605111	-1.86129	0	0.0146976	28	27	ERI3,BOP1,RPS21,ERI1,PES1,EXOSC7,ABT1,EXOSC4,NOP14,EIF6,EXOSC10,EXOSC3,FTSJ3,EXOSC9,EXOSC8,WDR12,NOL9,C1D,MPHOSPH6,RPF1,SKIV2L2,ERI2,UTP20,RPSA,MAK16,RRS1,EXOSC2
GO_XENOPHAGY	-0.488765	-1.85501	0	0.0152822	105	76	TREM1,OPTN,STAT2,MBD5,MTSS1,LGALS8,ZNF189,LENG9,STOM,CLDN7,ITPKC,YIPF1,PEX13,GMIP,PDK4,ANXA5,HIST1H3I,CALCOCO2,ALKBH5,ATP1B1,ZCCHC17,SLC1A3,PEX3,IST1,TNIK,ACIN1,MYOM1,TEAD4,CRNKL1,FXR2,TMEM39B,C8orf59,UBA52,LSM4,SLC35C1,COX8A,ALPK1,MDH1,TMEM203,SNRPB,TMEM39A,MRPS10,RBM18,NTHL1,SNRPB2,MRPS2,FANCL,HCAR1,REEP2,SUPT3H,NUP93,DNAAF2,SNRPD1,FAM13B,EIF2S1,REP15,MYLK,SLC25A19,SLC35B3,MAP1A,PNPO,DPF3,CHST3…
GO_RIBOSOME_BIOGENESIS	-0.421266	-1.85533	0	0.0153062	308	292	IMP3,RPL35A,RIOK3,CSNK1E,ZNF622,ISG20,RPS29,RPP38,GNL3L,RSL24D1,TSC1,TFB1M,RRNAD1,PPAN,RPL34,DIEXF,RPS27L,SIRT1,EFTUD1,YBEY,MTG1,UTP18,RPS27,RPS28,EIF4A3,TSR2,RPL12,RPL39,RPL13A,RPS9,RPL28,RNASEL,GTPBP5,RPL10,SART1,RPL8,RPS19,GTF2H5,RPS16,XRN2,RPL27A,ERI3,RPLP0,RRP1,PAPD5,FRG1,RPL36,RPL36A,TRMT112,BOP1,NSUN4,RPL32,RPS25,RPS18,RPS20,RPS15,MRPL36,RPL26,FAU,RPS27A,RPS12,GNL1,UBA52,RPS21,RPLP1,RPL24,…
GO_POSITIVE_REGULATION_OF_GLIOGENESIS	0.607375	1.80714	0	0.0153646	47	33	TP73,RNF112,IL1B,SOX8,HES1,LIF,SPINT1,SERPINE2,PRKCH,CSF1,RELA,BMP2,BIN1,ID2,PLAG1,NOTCH1,CLCF1,LYN,RHEB,TSPO,PRKCI,NKX6-1,HDAC2,PPARG,PRPF19,PRMT5,UFL1,ETV5,MTOR,DICER1,TIAM1,IL6ST,ZNF488
GO_NEGATIVE_REGULATION_OF_CELL_ACTIVATION	0.527709	1.8149	0	0.01537	158	97	GAL,NOS3,HMOX1,PRDM1,TNFAIP3,BCL6,ZC3H12A,CEBPB,APOE,NFKBID,SERPINE2,SOCS5,PDGFB,IDO1,CD74,TNFRSF14,PRNP,ABR,IRF1,LGALS9,DUSP3,INHA,BTN2A2,ERBB2,ALOX12,NRARP,AXL,PELI1,INHBA,PRKG1,TGFB1,ADRB2,BMP4,ID2,MILR1,THBD,MICA,DUSP22,ABAT,HLX,PKN1,CD276,LGALS3,LYN,IL31RA,THOC1,RABGEF1,MARCH7,PAG1,ATM,PRKCD,RHBDD3,CYLD,HMGB1,NDFIP1,CD274,FBXO7,PAWR,C10orf54,TYRO3,ITCH,PTPN2,BCR,PDE5A,PGLYRP3,VTCN1,IL29,PDGF…
GO_NEGATIVE_REGULATION_OF_NF_KAPPAB_TRANSCRIPTION_FACTOR_ACTIVITY	0.578898	1.8076	0	0.0153979	68	48	BMP7,CYP1B1,TNFAIP3,NFKBIA,ZC3H12A,IRAK2,NFKBID,PARP10,PRMT2,COMMD7,ARRB1,TRIM21,PELI1,AIM2,IRAK1,CAT,SIRT1,PIAS4,ANXA4,NFKBIL1,GFI1,RBCK1,CYLD,KLF4,TRAF3,BRMS1,TRIM37,CDK5RAP3,FAM105B,ITCH,PSMD10,ERBB2IP,TAX1BP1,SETD6,MAP2K5,DAP,DAB2IP,NLRC5,SIVA1,RWDD3,DNAJA3,ARRB2,PYCARD,COMMD1,UFL1,USP7,ZNF675,FOXJ1
GO_REGULATION_OF_ENDOPLASMIC_RETICULUM_STRESS_INDUCED_INTRINSIC_APOPTOTIC_SIGNALING_PATHWAY	0.634071	1.80528	0	0.0155248	30	27	HSPA1A,DDIT3,BBC3,PARK2,GRINA,PMAIP1,HERPUD1,TMBIM6,BCL2L11,SERINC3,SIRT1,CREB3L1,EIF2AK3,TXNDC12,XBP1,CREB3,WFS1,PTPN1,SYVN1,PTPN2,PDX1,ERP29,PARK7,HYOU1,NCK1,OPA1,LRRK2
GO_POSITIVE_REGULATION_OF_LEUKOCYTE_APOPTOTIC_PROCESS	0.658731	1.80844	0	0.0155306	28	19	P2RX7,BBC3,NFKBID,NR4A3,CCL5,IDO1,LGALS9,ADAM8,FNIP1,SIRT1,LYN,RAPGEF2,BAX,PRELID1,ANXA1,TP53,FAS,ZC3H8,TGFB2
GO_NEGATIVE_REGULATION_OF_GLIAL_CELL_DIFFERENTIATION	0.759772	1.80381	0	0.0155527	26	15	ID4,HES1,DUSP10,SIRT2,DLX2,BMP4,ID2,NOTCH1,MBD1,ATF5,MECP2,CTNNB1,NKX6-1,MYCN,NF1
GO_NEGATIVE_REGULATION_OF_VIRAL_TRANSCRIPTION	0.679049	1.80419	0	0.0155867	24	20	TRIM31,IFITM3,TRIM13,CCL5,JUN,MID2,TRIM21,TRIM11,TRIM14,SP100,TRIM62,TRIM27,ZNF639,TRIM8,INPP5K,HMGA2,REST,HDAC1,TFAP4,TARDBP
GO_LEUKOCYTE_ACTIVATION	0.464718	1.80902	0	0.0156657	414	253	CSF2,WNT4,ICAM1,RSAD2,IL8,POU2F2,P2RX7,TREML2,MT1G,RELB,ITGB2,NDRG1,ULBP1,ICOSLG,BCL6,LY6D,IL6,RASGRP1,IL7R,IKZF3,CEBPB,IL23A,HSH2D,JAG2,NR4A3,WAS,SBNO2,CCL5,SOX4,MFNG,IL11,BST2,KLF6,TPD52,CD7,PIK3CD,FKBP1B,BCL3,CD74,HLA-E,FZD8,LAT,LEPR,HDAC5,EDN2,TNFSF9,IRF1,HDAC9,JUN,CSF1,TRAF6,ANXA3,TOLLIP,CXADR,EGR1,PTGER4,RIPK2,AXL,VAMP8,PLCG2,ZFP36L1,BCL11B,PI4K2A,TCF7,RIPK3,UBD,CEBPG,TGFB1,NEDD4,FZD7,FNIP1…
GO_POSITIVE_REGULATION_OF_LIPID_BIOSYNTHETIC_PROCESS	0.592923	1.80272	0	0.015673	66	42	WNT4,PTGS2,TNF,MLXIPL,IL1B,SMPD3,APOE,NR1D1,PPARGC1A,LDLR,SCARB1,NSMAF,NR1H2,POR,CYR61,SMPD2,TNFRSF1A,NT5E,GPLD1,XBP1,SREBF1,PLA2G6,PLA2G4A,SLC45A3,PRKCD,CTDNEP1,MAPK9,GNB2L1,ZP3,CREB1,AKT1,HNF4A,CREBL2,ABCG1,ANXA1,ACSL3,ABHD6,PRKAA1,MTOR,NR1H3,DGAT2,GPAM
GO_REGULATION_OF_STEROID_BIOSYNTHETIC_PROCESS	0.612027	1.8115	0	0.0157133	49	35	WNT4,TNF,IL1B,INSIG1,APOE,INSIG2,DHCR7,NR1D1,PROX1,SNAI2,CYP27B1,PPARGC1A,BMP2,SEC14L2,FGF19,POR,NFKB1,SIRT1,SREBF1,SF1,GFI1,SNAI1,TSPO,ATP1A1,ABCG1,REST,SCAP,SOD1,AKR1C3,ERLIN2,ERLIN1,PRKAA1,VDR,FGFR4,DDX20
GO_UROGENITAL_SYSTEM_DEVELOPMENT	0.46497	1.80317	0	0.0158014	299	204	TP73,SERPINB5,WNT4,ID4,PGF,SULF2,SULF1,FGFR2,SMAD6,BMP7,HOXC11,PCSK9,SOX8,MAGI2,AKR1B1,ITGB4,ESR2,NPNT,CALB1,HES1,ID3,FGF2,GCNT3,WNT11,MME,SOX4,STAT1,PDGFB,PROX1,FSTL3,PECAM1,VEGFA,CA2,MTSS1,LZTS2,RARA,ADAMTS1,CDKN1C,PODXL,IFT20,BMP2,EGR1,PTCH1,IFT140,KIF26B,MPST,SMAD7,EYA1,STRA6,TGFB1,CAT,ZNF354A,TSC1,JMJD6,BMP4,ID2,BASP1,ENPEP,PKD1,WNT7B,PLAG1,ARG2,SMAD1,RARG,PTEN,GZF1,SIX4,NOTCH1,BCL2L11,PDGFR…
GO_LABYRINTHINE_LAYER_DEVELOPMENT	0.618109	1.8096	0	0.0158031	44	35	OVOL2,FGFR2,CDX2,ADM,HES1,SPINT1,SOCS3,ST14,JUNB,HEY1,NSDHL,ZFP36L1,WNT7B,MAP2K1,FZD5,EGLN1,CYR61,RBPJ,DNAJB6,GRB2,GAB1,HS6ST1,FBXW8,NCOA1,AKT1,PLCD3,GRHL2,SENP2,TMED2,MAPK1,BIRC6,PLCD1,GJB5,LEF1,CASP8
GO_POSITIVE_REGULATION_OF_INFLAMMATORY_RESPONSE	0.591244	1.81266	0	0.0158562	113	50	C3,ETS1,PTGS2,CCL2,TNF,GBP5,IL1B,IL6,IL17RB,TLR2,IL23A,CCL5,GPRC5B,IDO1,ADAM8,TNIP1,PTGER4,VAMP8,OSMR,MAPK13,GPSM3,PDE2A,TNFRSF1A,CDK19,CD47,PLA2G4A,ITGA2,IL17RC,RPS19,STAT5B,ZP3,S100A9,ADORA2B,IL17RA,VAMP7,SERPINE1,TLR4,HYAL2,IL15,EDNRA,JAK2,CLOCK,IL18,TNFRSF11A,AGER,TLR3,PIK3CG,SNX4,IL6ST,CCL24
GO_RESPONSE_TO_BACTERIUM	0.463764	1.80995	0	0.0159429	528	273	CSF2,DEFB103A,ICAM1,IL8,CXCL1,PTGS2,CXCL3,CXCL2,CCL2,CXCL5,TNF,P2RX7,NOS3,IL1B,CMPK2,ISG15,TNFAIP3,TNFRSF9,NFKBIA,IL6,ZC3H12A,HLA-A,ADM,SLPI,CEBPB,S100A14,IRAK2,TREM1,F3,TLR2,CCL20,IL23A,DUSP10,NFKB2,OPTN,SBNO2,TMF1,IL6R,CCL5,PTGES,SOCS3,NR1D1,BCL3,IDO1,HLA-E,ANKRD1,TNFRSF14,COCH,HDAC5,ABR,RELT,BDKRB1,JUNB,CYP27B1,LGALS9,JUN,JUND,PPARGC1A,RARA,CASP1,EIF2AK2,TRAF6,EDNRB,LY96,ANXA3,HLA-B,SCARB1,REL…
GO_NEGATIVE_REGULATION_OF_TYPE_I_INTERFERON_PRODUCTION	0.624838	1.81007	0	0.0160853	40	34	RELB,ISG15,TNFAIP3,IFIH1,DDX58,DHX58,HERC5,UBE2L6,TRIM25,IRF3,OTUD5,NMI,REL,TBK1,CYLD,PPM1B,TRAF3,RNF216,TRAF3IP1,UBA7,RPS27A,UBA52,ITCH,MAVS,IKBKE,TAX1BP1,PIN1,RNF135,NLRC5,NLRX1,PCBP2,PYCARD,UBB,TRAIP
GO_REGULATION_OF_CHEMOTAXIS	0.523227	1.79999	0	0.0163794	180	104	IL8,CXCL1,CXCL3,CXCL2,CCL2,CXCL5,MMP28,PADI2,IL1B,IL6,S100A14,F3,S1PR1,IL23A,FGF2,IL6R,CCL5,CCR1,PDGFB,SEMA6C,CD74,EDN2,VEGFA,SEMA3F,LGALS9,CSF1,SEMA3C,SEMA4G,NOV,VEGFB,STX3,TMEM102,SEMA6B,TGFB1,PLXNA3,SEMA4A,SWAP70,SEMA4C,ADAM17,SEMA4D,PLXND1,NOTCH1,ANO6,THBS4,PDGFRB,PTK2B,GPSM3,STX4,SEMA5A,LYN,PRKD2,ADAM10,C3AR1,CREB3,VEGFC,CORO1B,WNT3,PPM1F,SEMA7A,ITGA2,HSPB1,SLIT2,HMGB1,LPAR1,BMPR2,PRKD1,PLXN…
GO_CELLULAR_RESPONSE_TO_OXYGEN_LEVELS	0.507629	1.79753	0	0.0169828	143	112	ICAM1,PTGS2,HMOX1,CA9,BMP7,NDNF,NDRG1,BBC3,STC2,EPAS1,PDK1,PPP1R15A,FAM162A,ANKRD1,VEGFA,STC1,PLK3,ADAM8,ERO1L,EGLN3,PPARGC1A,BACH1,PMAIP1,BNIP3,BDKRB2,BNIP3L,FOXO1,EGR1,SIRT2,SRC,IRAK1,CPEB4,EIF4EBP1,DNMT3A,TSC1,ADRB2,PDK3,ENDOG,PRKCE,STOX1,EGLN1,PTEN,TRPC1,VLDLR,NOTCH1,PPARD,TBL2,SIRT1,BAD,C12orf5,ARNT,UBE2D3,NPEPPS,RBPJ,ATG7,EGLN2,TCEB2,HIF1A,PINK1,P4HB,DAXX,LPAR1,CREBBP,SLC9A1,EP300,CAV1,UBE2…
GO_MESONEPHROS_DEVELOPMENT	0.525862	1.79655	0	0.0170301	90	58	WNT4,PGF,FGFR2,SMAD6,BMP7,NPNT,CALB1,HES1,FGF2,WNT11,RARA,BMP2,PTCH1,KIF26B,SMAD7,EYA1,TGFB1,CAT,BMP4,PKD1,ARG2,SMAD1,GZF1,MYC,OSR2,PAX8,RARB,SDC4,SMAD4,SLIT2,SOX9,ILK,CTNNB1,TACSTD2,HNF1B,LAMA5,SMAD2,GLI3,BCL2,SMAD3,DLG1,FMN1,SMAD5,ADAMTS16,PKD2,FOXD1,SDC1,SIX1,FAT4,EPCAM,OSR1,GDF11,CTNNBIP1,FOXC1,GATA3,PBX1,WNT6,FOXJ1
GO_NEGATIVE_REGULATION_OF_NF_KAPPAB_IMPORT_INTO_NUCLEUS	0.720426	1.79541	0	0.0170768	18	15	BMP7,NFKBIA,ZC3H12A,NOV,LITAF,NFKBIB,PPM1A,CYLD,C1QTNF3,PPM1B,G3BP2,CCDC22,PSMD10,FAF1,FBXW11
GO_RESPONSE_TO_INTERFERON_BETA	0.684681	1.7932	0.0149254	0.0172568	22	20	XAF1,PLSCR1,IFITM1,IFITM3,BST2,STAT1,IRF1,AIM2,IFITM2,DDX41,CDC34,UBE2G2,TMEM173,TRIM6,HTRA2,NDUFA13,PNPT1,IKBKE,UBE2K,TLR3
GO_NEGATIVE_REGULATION_OF_EXTRINSIC_APOPTOTIC_SIGNALING_PATHWAY	0.52456	1.78763	0	0.0172954	98	76	CSF2,ICAM1,TNF,NOS3,HMOX1,IL1B,IFI6,TNFAIP3,HSPA1A,IL1A,PELI3,HSPA1B,PEA15,SNAI2,NOL3,TMBIM1,TRADD,RELA,SRC,EYA1,RB1CC1,MAPK7,DAPK1,ACVR1,TNFRSF10B,SIAH2,ITGAV,TNFSF10,MCL1,LGALS3,GCLM,CTTN,CFLAR,STRADB,FYN,RAF1,CTNNA1,PHIP,AKT1,GCLC,TERT,SH3RF1,TNFRSF10A,TGFBR1,GSTP1,MAP2K5,ARHGEF2,TCF7L2,RIPK1,BCL2,PARK7,RPS6KB1,YAP1,TRAF2,BCL2L1,SERPINE1,FAS,UNC5B,ZC3HC1,THBS1,ZMYND11,GPX1,HMGB2,LMNA,PSME3,HTT…
GO_REGULATION_OF_NEUTROPHIL_CHEMOTAXIS	0.735838	1.79095	0	0.0172992	27	18	IL8,CXCL1,CXCL3,CXCL2,IL1B,IL23A,CD74,THBS4,C3AR1,SLIT2,RAC1,RAC2,CAMK1D,EDNRA,C1QBP,TIRAP,DAPK2,MPP1
GO_REGULATION_OF_LYMPHOCYTE_MIGRATION	0.66628	1.79186	0	0.0173006	38	17	CCL2,PADI2,CCL20,CCL5,TNFRSF14,ADAM8,TMEM102,RIPK3,ADAM17,PTK2B,STK10,ADAM10,ECM1,WASL,MSN,PYCARD,FADD
GO_NUCLEOTIDE_EXCISION_REPAIR_DNA_GAP_FILLING	-0.615404	-1.84112	0	0.0173015	24	21	POLD4,LIG4,POLK,RPS27A,UBA52,POLD1,RFC5,XRCC1,RPA2,UBB,LIG3,POLE,RFC1,POLD3,POLD2,RFC2,RFC4,RPA1,RFC3,LIG1,PCNA
GO_MUSCLE_ADAPTATION	0.711184	1.79375	0	0.0173019	29	19	NOS3,HMOX1,IL1B,CYBA,PPARGC1A,CAMTA2,TCAP,CFLAR,PPP3CA,NPPA,GATA6,TBCE,KDM4A,RPS6KB1,PSMB9,HDAC4,IL15,GSN,INPP5F
GO_REGULATION_OF_TRANSCRIPTION_FACTOR_IMPORT_INTO_NUCLEUS	0.566541	1.78817	0	0.0173379	95	77	PTGS2,TNF,BMP7,C8orf4,IL1B,NFKBIA,ZC3H12A,MDFI,NFKBIE,PRDX1,TLR2,IL23A,DDX58,BCL3,MXI1,EDA,CDH1,LGALS9,NOL3,NOV,LITAF,NFKBIB,SPHK1,PPM1A,MAPK7,PKD1,HDAC3,XBP1,CREB3,NFKBIL1,MBTPS1,TRIP6,RBCK1,TMEM110,CYLD,THRA,SPPL3,C1QTNF3,PPM1B,TMEM173,SLC9A1,PPP3CA,G3BP2,CCDC22,GSK3B,AKAP1,PPP3R1,MAVS,FLNA,RHOA,PPP3CB,PSMD10,NF1,SRI,PIK3R2,SMAD3,ZNF268,PKD2,TLR4,FAF1,KEAP1,SUFU,RAB23,TRIM28,PIK3R1,FBXW11,DYRK2…
GO_POSITIVE_REGULATION_OF_GLIAL_CELL_DIFFERENTIATION	0.640823	1.78853	0	0.0174248	32	23	TP73,RNF112,IL1B,HES1,LIF,SPINT1,SERPINE2,RELA,BMP2,BIN1,ID2,NOTCH1,CLCF1,RHEB,NKX6-1,HDAC2,PPARG,PRPF19,PRMT5,MTOR,DICER1,IL6ST,ZNF488
GO_REGULATION_OF_NUCLEOTIDE_CATABOLIC_PROCESS	0.633877	1.79122	0.0153846	0.0174313	36	25	P2RX7,MLXIPL,DDIT4,INSR,PPARGC1A,PPARA,RAPGEF3,STAT3,MAPK7,EGLN1,PRKAA2,C12orf5,ARNT,SIRT6,HIF1A,ECD,GNB2L1,PGAM1,PRKAG1,GSK3A,OGT,NCOR1,HDAC4,ENTPD5,PRKAA1
GO_BRANCHING_INVOLVED_IN_MAMMARY_GLAND_DUCT_MORPHOGENESIS	0.709898	1.78827	0	0.0174654	20	17	WNT4,AREG,TBX3,LRP5,CSF1,DDR1,SRC,TGFB1,PML,KDM5B,MSX2,EPHA2,MED1,PHB2,ETV4,BTRC,VDR
GO_REGULATION_OF_TYPE_2_IMMUNE_RESPONSE	0.745839	1.78895	0	0.0175548	26	17	RSAD2,BCL6,IL6,SOCS5,IDO1,CD74,RARA,IL27RA,HLX,PRKCZ,ECM1,NDFIP1,STAT6,IL29,IL4R,ANXA1,GATA3
GO_POSITIVE_REGULATION_OF_OSTEOBLAST_DIFFERENTIATION	0.583787	1.79036	0	0.0176005	60	43	WNT4,ID4,BMP7,IL6,NPNT,CEBPB,IFITM1,FAM20C,IL6R,DLX5,JUND,BMP2,PTGER4,BMP4,WNT7B,SMAD1,CYR61,ACVR1,ATP6AP1,CD276,ACVR2B,RUNX2,PDLIM7,BMPR2,ILK,PRKD1,CTHRC1,ACVR2A,CTNNB1,MSX2,WNT10B,GJA1,GLI3,CLIC1,SMAD5,BMPR1B,LMNA,BMPR1A,CTNNBIP1,CEBPA,DDR2,JAG1,IL6ST
GO_REGULATION_OF_ERK1_AND_ERK2_CASCADE	0.47451	1.78564	0	0.0177041	238	140	NPTN,ICAM1,WNK2,C3,ARHGAP8,CCL2,TNF,FGFR2,IL1B,IL6,RASGRP1,ESR2,EPOR,NPNT,CCL20,ATF3,FGF2,LIF,CCL5,CYSLTR2,CCR1,PDGFB,CD74,VEGFA,SPRY4,DUSP1,LGALS9,JUN,DUSP3,ARRB1,ERBB2,TNIP1,ABCA7,RRAS,BMP2,VEGFB,RIPK2,CHI3L1,SRC,SPRY2,CAMK2D,BMP4,MAPK3,FGF19,ERRFI1,VRK3,PTEN,P2RY1,CYR61,FLCN,GCNT2,PDGFRB,ATP6AP1,HMGCR,GLIPR2,PTK2B,RGS14,LYN,PRKD2,CIB1,SLC9A3R1,ST5,SEMA7A,DSTYK,RAP1A,PRKCZ,EGFR,ITGB1BP1,DNAJC27…
GO_NUCLEOBASE_BIOSYNTHETIC_PROCESS	-0.644757	-1.83894	0	0.017717	18	17	ADA,HPRT1,APRT,CMPK1,SHMT1,GMPS,GART,MTOR,PAICS,PRTFDC1,ADAL,PRPS1,UMPS,PPAT,CAD,DHODH,CPS1
GO_REGULATION_OF_RESPONSE_TO_WOUNDING	0.459469	1.78486	0	0.0177413	413	243	WNT4,C3,TC2N,ETS1,PTGS2,CCL2,TNF,SERPINB2,NOS3,BIRC3,GBP5,SERPING1,IL1B,TNFAIP3,BCL6,IL6,CFB,ZC3H12A,IL17RB,C2,F3,ACE2,TLR2,SCARF1,IL23A,DUSP10,FGF2,CALCRL,APOE,SERPINE2,CNTF,DUOXA1,SBNO2,CCL5,FOXA2,METRNL,SOCS5,SOCS3,PDGFB,FKBP1B,GPRC5B,IDO1,PER1,MVK,ABR,ADAM8,PPARA,CASP1,FAM132A,PPAP2B,EDNRB,TNIP1,SPP1,NOV,PIK3AP1,RELA,VEGFB,PTGER4,ALOX12,VAMP8,SHPK,NDEL1,OSMR,PRKG1,GBA,CASP4,CD109,ADRB2,NR1D2,…
GO_PHAGOSOME_MATURATION	0.595863	1.78568	0	0.0177489	38	36	P2RX7,ATP6V1E2,ATP6V0D2,RAB20,ATP6V1G2,RAB43,RAB32,ATP6V1B1,TCIRG1,SYT7,ATP6V0D1,ATP6V0C,ATP6V0B,MYO7A,ATP6V1C1,ATP6V0E1,ATP6V0E2,ATP6V1G1,ATP6V0A1,RAB7A,ATP6V1B2,ATP6V1E1,RAB31,ATP6V1H,ATP6V1D,ATP6V0A4,RAB38,SRPX,ATP6V1C2,ATP6V1F,ATP6V0A2,ATP6V1A,RAB34,RAB14,TMEM175,CORO1A
GO_NCRNA_METABOLIC_PROCESS	-0.384885	-1.83649	0	0.0177701	533	487	POU2F2,IMP3,CARS,WARS,RPL35A,TDRKH,RIOK3,TSEN34,CSNK1E,GARS,ISG20,RPS29,RPP38,ELL2,TRPT1,ADAR,TFB1M,TAF8,TSEN15,RRNAD1,RNASEK,EIF2C4,CDK7,SMAD1,SNAPC1,CTU1,RPL34,ELL,CARS2,DIEXF,RPAP2,AARS,RPS27L,SARS,INTS6,SIRT1,SNAPC4,RNF113A,TBP,SNAPC2,YARS,SIRT7,YBEY,UTP18,RPS27,RPS28,MARS,CDK9,EIF4A3,TSR2,RPL12,RPL39,RPL13A,RPS9,RPUSD4,RPL28,RNASEL,TRMT61A,NARS,DUS3L,INTS3,RPL10,SART1,RPL8,RPS19,BRF1,FTSJ1,G…
GO_DNA_DEPENDENT_DNA_REPLICATION_MAINTENANCE_OF_FIDELITY	-0.641606	-1.83075	0	0.0182785	24	22	FBXO18,THOC1,CDK9,ZRANB3,STRA13,POLD1,SMARCAL1,SETMAR,FANCM,ZNF830,CCDC111,TONSL,RTEL1,RAD51,MMS22L,ATRX,WRN,TIPIN,PCNA,BLM,BRCA2,APITD1
GO_CELLULAR_RESPONSE_TO_BIOTIC_STIMULUS	0.514954	1.78272	0	0.0184244	163	114	CSF2,ICAM1,IL8,CCL2,TNF,NOS3,IL1B,CMPK2,TNFAIP3,NFKBIA,IL6,ZC3H12A,DDIT3,CEBPB,IRAK2,TLR2,CCL20,SBNO2,CCL5,NR1D1,ANKRD1,HDAC5,PPARGC1A,RARA,TRAF6,EDNRB,LY96,SCARB1,RELA,FBXO18,LITAF,TNIP2,NFKBIB,RIPK2,SIRT2,AXL,SHPK,SRC,IRAK1,TGFB1,MAPK3,PRKCE,FZD5,CXCL16,CLEC7A,VLDLR,NFKB1,PPARD,CD40,IRF3,EIF2AK3,PLSCR3,LYN,XBP1,ADAM9,CDK19,NFKBIL1,TNFRSF1B,PPP1R15B,GFI1,HIF1A,CCDC47,TSPO,UPF1,WFS1,MAPK9,CDC73,B…
GO_NEGATIVE_REGULATION_OF_SIGNAL_TRANSDUCTION_IN_ABSENCE_OF_LIGAND	0.689439	1.77922	0	0.0187263	32	24	CSF2,TNF,IL1B,IFI6,HSPA1A,IL1A,HSPA1B,SNAI2,EYA1,MAPK7,MCL1,STRADB,FYN,CTNNA1,AKT1,TERT,MAP2K5,RIPK1,BCL2,BCL2L1,UNC5B,ZC3HC1,IL7,NRG1
GO_POSITIVE_REGULATION_OF_HEMOPOIESIS	0.499915	1.7796	0	0.018777	163	111	TESC,ETS1,TNF,IL1B,ISG15,PRDM1,ZBTB46,IL6,RASGRP1,IL7R,IL23A,LIF,CCL5,EGR3,SOCS5,CCR1,CD74,SLC9B2,TNFSF9,CA2,LGALS9,ADAM8,JUN,CSF1,RARA,TRAF6,CD83,RIPK2,AXL,INHBA,FES,TGFB1,FOXO3,ZBTB1,ID2,LGALS1,SMAP1,TRIB1,HLX,BAD,ATP6AP1,CD46,ARNT,LGALS3,FOS,ADA,NKAP,XBP1,MMP14,MAPK11,AP3D1,KLF10,ACVR1B,PCID2,PRKCZ,HIF1A,SART1,FLT3LG,GATA2,N4BP2L2,HMGB1,ACIN1,ATXN1L,STAT5B,PNP,ACVR2A,KDM1A,ANKRD54,CREB1,HAX1,M…
GO_REACTIVE_OXYGEN_SPECIES_METABOLIC_PROCESS	0.551953	1.77697	0	0.0193886	96	65	SOD2,P2RX7,NOS3,CYP1B1,DUOX1,CYBA,DDIT4,PRDX1,DUOXA1,DUOX2,PDGFB,NCF2,SH3PXD2B,PMAIP1,BNIP3,DDAH2,ALOX12,GLS2,CAT,GCH1,DUOXA2,ARG2,POR,CYR61,SH3PXD2A,CYB5R4,CCS,PDK4,PRDX4,RFK,NDUFS4,IMMP2L,SOD3,EDN1,AKT1,NDUFA13,PRDX5,ATP7A,PXDN,MAOB,CTGF,AOX1,NNT,NOXA1,BCL2,ATPIF1,GBF1,PARK7,PLA2R1,NDUFAF2,NQO1,PRDX2,PRDX3,LRRK2,SOD1,SPR,EPHX2,GPX1,GPX3,NDUFS1,NDUFS3,PRDX6,NOXO1,SLC7A2,CPS1
GO_PROTEIN_LOCALIZATION_TO_CHROMOSOME	-0.505459	-1.81941	0	0.0197821	45	39	TNKS,H2AFY2,TINF2,PIH1D1,TNKS2,TERF2IP,WRAP53,LRWD1,TERT,PARP3,RB1,ACD,WAPAL,RAD21,PINX1,CENPA,AURKB,POT1,TERF2,ZW10,CCDC101,RCC2,RUVBL2,H2AFY,EZH2,ANKRD32,CASC5,MTBP,BUB1B,ATRX,FAM178A,CHAMP1,CDK1,GSG2,PLK1,ATR,BRCA2,ESCO2,HIST1H1B
GO_REGULATION_OF_INFLAMMATORY_RESPONSE	0.489251	1.77182	0	0.0201585	294	160	C3,ETS1,PTGS2,CCL2,TNF,BIRC3,GBP5,SERPING1,IL1B,TNFAIP3,BCL6,IL6,CFB,ZC3H12A,IL17RB,C2,ACE2,TLR2,IL23A,DUSP10,CALCRL,APOE,DUOXA1,SBNO2,CCL5,METRNL,SOCS5,SOCS3,GPRC5B,IDO1,PER1,MVK,ABR,ADAM8,PPARA,CASP1,FAM132A,EDNRB,TNIP1,NOV,PIK3AP1,RELA,PTGER4,VAMP8,SHPK,OSMR,GBA,CASP4,ADRB2,NR1D2,MAPK7,DUOXA2,MAPK13,MGLL,SHARPIN,NFKB1,PPARD,XIAP,CD46,CD276,GPSM3,PROS1,PDE2A,TNFRSF1A,NT5E,ADA,ZYX,LYN,CDK19,CD47…
GO_DEFENSE_RESPONSE_TO_GRAM_NEGATIVE_BACTERIUM	0.673338	1.77255	0	0.0202176	43	18	IL6,ADM,TREM1,IL23A,OPTN,IL6R,TNFRSF14,TUSC2,B2M,APP,SERPINE1,TLR4,PYCARD,HMGB2,DROSHA,MR1,TLR5,IL22RA1
GO_FAT_CELL_DIFFERENTIATION	0.509655	1.77068	0	0.0202543	106	81	ALOXE3,ID4,PTGS2,SMAD6,SOX8,CEBPB,EGR2,NR4A2,NR4A1,MB,NR4A3,METRNL,IL11,LAMB3,PRDM16,SNAI2,ERO1L,CTBP2,INSR,PPARGC1A,ZNF516,BNIP3,FOXO1,ADRB2,RGS2,CLIP3,SIRT1,PEX11A,ATF2,BBS2,SREBF1,ARL4A,RNASEL,BBS7,C1QTNF3,PER2,ERAP1,KLF4,TMEM120A,OSBPL8,EP300,ATF5,PSMB8,GSK3B,SDF4,CTBP1,LRG1,TMEM120B,BBS4,HMGA2,NIPBL,BSCL2,SOCS7,AACS,TCF7L2,PPARG,SENP2,AKT2,MED1,CBY1,ARID5B,OSBPL11,PIAS1,LRRC8C,BBS9,CCND1,NUD…
GO_NEGATIVE_REGULATION_OF_MUSCLE_CELL_DIFFERENTIATION	0.584541	1.77284	0	0.0202775	55	37	TNF,SOX8,PRDM6,DDIT3,ID3,PDGFB,TBX3,HDAC5,FOXO4,NOV,BMP2,EREG,TGFB1,CTDP1,BHLHE41,BMP4,HDAC3,NOTCH1,PPARD,MED28,XBP1,CFLAR,SOX9,DAXX,CEACAM5,GSK3A,ZFHX3,PTBP1,MSX1,BHLHA15,HDAC4,HDAC1,EZH2,IL18,DKK1,ANKRD17,MBNL3
GO_REGULATION_OF_DNA_TEMPLATED_TRANSCRIPTION_IN_RESPONSE_TO_STRESS	0.534275	1.76818	0	0.020442	67	60	HMOX1,CA9,C8orf4,DDIT3,MUC1,CEBPB,EPAS1,ATF3,PPP1R15A,VEGFA,JUN,EGLN3,BACH1,EGR1,SIRT2,NEDD4,MAPK7,STOX1,CHEK1,EGLN1,ATF4,NFE2L2,NOTCH1,TMBIM6,CREB3L1,RGS14,ARNT,UBE2D3,XBP1,RBPJ,RPS6KA3,EGLN2,TCEB2,ATF6B,HIF1A,CREBBP,EP300,ATF6,UBE2D1,VHL,RPS27A,UBA52,CHD6,KLF2,RBX1,TCEB1,NCK1,TP53,HIF1AN,SIN3A,UBE2D2,CUL2,UBB,RPS6KA1,MBTPS2,GCN1L1,IMPACT,BCLAF1,HSPA5,CITED2
GO_POSITIVE_REGULATION_OF_LEUKOCYTE_DIFFERENTIATION	0.526225	1.76838	0	0.0205017	131	86	TESC,TNF,IL1B,PRDM1,ZBTB46,IL6,RASGRP1,IL7R,IL23A,LIF,CCL5,EGR3,SOCS5,CCR1,CD74,SLC9B2,TNFSF9,CA2,LGALS9,ADAM8,JUN,CSF1,RARA,TRAF6,CD83,RIPK2,AXL,TGFB1,ZBTB1,ID2,LGALS1,TRIB1,HLX,BAD,ATP6AP1,CD46,LGALS3,FOS,ADA,NKAP,XBP1,MMP14,AP3D1,KLF10,PCID2,PRKCZ,SART1,FLT3LG,HMGB1,ACIN1,STAT5B,PNP,CREB1,HAX1,GAS6,TGFBR2,RUNX1,OGT,MLL5,CSF1R,AP3B1,RB1,GLI3,RIPK1,IL4R,ANXA1,PPP2R3C,TMEM64,RLTPR,IL15,PRKCA,ATP1…
GO_NEGATIVE_REGULATION_OF_FAT_CELL_DIFFERENTIATION	0.59116	1.76733	0	0.020534	41	32	ID4,TNF,TRIB3,INSIG1,IL6,DDIT3,JDP2,FOXO1,AXIN1,SIRT2,ARNTL,TGFB1,BBS12,ZFPM1,SIRT1,TGFB1I1,GATA2,ASXL1,CCDC85B,MMP11,MSX2,WNT10B,TRIB2,SORT1,SMAD3,E2F1,WWTR1,GATA3,ENPP1,ZFPM2,JAG1,GPER
GO_CYTOSOLIC_CALCIUM_ION_TRANSPORT	0.621448	1.76396	0	0.0209247	53	28	P2RX7,DDIT3,BBC3,ITPR1,JPH2,FGF2,FKBP1B,ERO1L,NOL3,PLCG2,MCOLN1,PRKCE,ITPR3,CACNB3,IBTK,ITPR2,RASA3,JPH3,JPH1,CTGF,ATP2A2,TPCN1,PKD2,CHERP,F2R,CACNA2D1,TPCN2,ATP2B4
GO_CERAMIDE_BIOSYNTHETIC_PROCESS	0.607661	1.75944	0	0.0217803	43	28	ALOXE3,P2RX7,UGCG,ST3GAL6,CLN8,ST6GALNAC6,ST6GALNAC2,ST6GALNAC3,ST3GAL1,GBA,SAMD8,SMPD2,ST3GAL4,DEGS1,SMPD1,B4GALNT1,SPTLC2,CERS4,ST3GAL3,CERS5,SPTLC1,ST3GAL2,CERS6,CERS2,ST6GALNAC4,SMPD4,UGT8,ST8SIA4
GO_CELLULAR_CHEMICAL_HOMEOSTASIS	0.442333	1.75962	0	0.0218464	570	328	NPTN,ICAM1,SLC4A5,AQP5,CCL2,P2RX7,HMOX1,MLXIPL,IL1B,CYBA,TFR2,MT2A,ATP6V1E2,ADM,XK,LCN2,EPOR,MAFG,DDIT3,CALB1,BBC3,SESN2,STC2,DLG4,ITPR1,S1PR1,SLC17A7,JPH2,FGF2,APOE,ATP6V0D2,ATP2A1,CCL5,NEDD4L,SOX4,SV2A,CCR1,SLC6A12,SGK2,FKBP1B,CACNB4,RAB20,FTH1,TRPM4,PRNP,GRINA,EDN2,DISC1,SLC39A13,TNNI3,BDKRB1,MTL5,STC1,DMPK,CA2,SLC24A6,ERO1L,BCAP31,SLC26A11,PPARGC1A,NOL3,SLC39A14,EDNRB,ATP6V1G2,BDKRB2,HK1,ERN1…
GO_RECOMBINATIONAL_REPAIR	-0.533445	-1.81014	0	0.0219016	80	68	REC8,FBXO18,EXD2,HELQ,HUS1,NSMCE2,ZFYVE26,WDR48,ATM,MORF4L1,ERCC4,RECQL,YY1,PSMD14,RECQL5,HUS1B,SMC6,SHFM1,ZSWIM7,MRE11A,MCM9,XRCC1,SLX4,FAN1,UBE2N,POLN,RAD51D,RPA2,KIAA0146,NSMCE1,RAD54L,XRCC3,FEN1,SWI5,GEN1,LIG3,PALB2,RAD51B,INO80,SMC5,SFPQ,NBN,RAD50,RNF138,POLQ,RPA1,TONSL,SFR1,GINS4,RAD52,H2AFX,RAD51,MMS22L,XRCC2,DMC1,RAD51C,CDC7,PARP1,CDC45,RAD54B,MCM8,BRCA1,BLM,BRCA2,RAD51AP1,RBBP8,GINS2,KDM…
GO_REGULATION_OF_CHEMOKINE_PRODUCTION	0.629225	1.75995	0	0.0219873	65	35	TNF,HMOX1,IL1B,IL6,TLR2,IL6R,SOCS5,CD74,SNAI2,LGALS9,EIF2AK2,RIPK2,ZFPM1,ADAM17,HIF1A,C1QTNF3,SIGIRR,KLF4,MAPK9,ADORA2B,MAVS,DDX3X,ERBB2IP,CSF1R,GSTP1,MAP2K5,IL4R,TLR4,C5,MUL1,PYCARD,TIRAP,TLR3,F2RL1,P2RY2
GO_NEGATIVE_REGULATION_OF_NOTCH_SIGNALING_PATHWAY	0.681895	1.76059	0.015625	0.0220556	28	22	OVOL2,CHAC1,BMP7,C8orf4,BCL6,NFKBIA,HEY1,NRARP,EGFL7,DLX2,RFNG,GDPD5,NUMB,MMP14,GATA2,SLC35C1,BEND6,C12orf52,HIF1AN,MAGEA1,LFNG,FBXW7
GO_CHEMOKINE_MEDIATED_SIGNALING_PATHWAY	0.713485	1.75398	0	0.0231662	72	15	IL8,CXCL1,CXCL3,CXCL2,CCL2,CXCL5,CCL20,CCL5,CCR1,PTK2B,CIB1,CCRL2,CCL22,CCL24,CCBP2
GO_RESPONSE_TO_VITAMIN_D	0.610082	1.75424	0.0151515	0.0232402	33	25	PTGS2,BMP7,IL1B,STC2,STC1,CYP27B1,INSR,ADAMTS1,PIM1,SPP1,ATP2B1,TGFB1,BGLAP,CYP24A1,RXRA,PLA2G4A,CDKN2D,FZD1,ITGB1,IL15,PTN,TPCN2,VDR,TNC,AQP3
GO_POSITIVE_REGULATION_OF_FAT_CELL_DIFFERENTIATION	0.592826	1.75321	0	0.0237386	51	34	PTGS2,ZC3H12A,FRZB,CEBPB,ZNF385A,METRNL,PRDM16,LRP5,TRPM4,SAV1,SNAI2,SH3PXD2B,BMP2,CCRN4L,ID2,PPARD,STK3,XBP1,ASXL2,CREB1,MAPK14,AKT1,STK4,C10orf116,CREBL2,PPARG,TMEM64,CARM1,KLF5,WDFY2,CEBPA,LMO3,RARRES2,ZBTB7C
GO_REGULATION_OF_CARBOHYDRATE_CATABOLIC_PROCESS	0.620873	1.7487	0	0.0249453	42	29	P2RX7,MLXIPL,DDIT4,INSR,PPARGC1A,PPARA,PPP1R3B,STAT3,PPP1R3E,PPP1CB,PHKG2,PRKAA2,C12orf5,ARNT,SIRT6,HIF1A,ECD,HMGB1,BPGM,PGAM1,PPP1CA,PRKAG1,GSK3A,OGT,NCOR1,PPP1R3D,HDAC4,ENTPD5,PRKAA1
GO_NEGATIVE_REGULATION_OF_INTRACELLULAR_SIGNAL_TRANSDUCTION	0.439999	1.7471	0	0.0257122	437	334	TP73,SOD2,WNK2,RTN4R,P2RX7,PIK3IP1,BMP7,IL1B,TNFAIP3,HSPA1A,BCL6,NFKBIA,MAGI2,DDIT4,ZC3H12A,DDIT3,MUC1,ITPR1,ATF3,BCL2L2,DUSP10,APOE,NFKBID,LIF,SERPINE2,OPTN,ZNF385A,MMP9,TBC1D7,SOCS5,SOCS3,SYNGAP1,STAT1,FKBP1B,PARK2,CD74,RTN4RL2,PHLDA3,DHX58,PER1,PRNP,GRINA,IGF1R,SPRY4,DUSP1,EPM2A,SNAI2,DUSP3,STMN3,CBLC,NOL3,OTUD7B,BDKRB2,ARRB1,TNIP1,NOV,HERPUD1,RELA,GSTO1,LITAF,FOXO1,RASSF2,CSDA,NFKBIB,RTN4RL1,…
GO_NEPHRON_EPITHELIUM_DEVELOPMENT	0.504604	1.74658	0.0142857	0.0259768	93	59	WNT4,PGF,SOX8,MAGI2,NPNT,CALB1,HES1,FGF2,WNT11,PECAM1,MTSS1,PODXL,BMP2,PTCH1,KIF26B,EYA1,BMP4,BASP1,PKD1,WNT7B,GZF1,NOTCH1,IRX3,AHI1,MYC,LAMB2,PAX8,SMAD4,MYO1E,SOX9,WNK4,ILK,IQGAP1,CTNNB1,LGR4,TACSTD2,IRX2,HNF1B,NPHS1,HEYL,LAMA5,ACAT1,GLI3,BCL2,DLG1,FMN1,ADAMTS16,PKD2,FOXD1,SIX1,SIX2,FAT4,OSR1,CTNNBIP1,GATA3,JAG1,PBX1,WNT6,FOXJ1
GO_POSITIVE_REGULATION_OF_DEFENSE_RESPONSE	0.444717	1.74443	0	0.0264965	364	245	DEFB103A,C3,ETS1,PTGS2,CCL2,TNF,BIRC3,GBP5,RELB,ITGB2,IL1B,CYBA,TNFAIP3,IRF7,NFKBIA,IL6,IL17RB,RASGRP1,PLSCR1,S100A14,IRAK2,TLR2,IL23A,IFIH1,DDX58,CCL5,CTSK,CTSS,GPRC5B,IDO1,DHX58,HLA-E,CTSL1,COCH,LGALS9,ADAM8,IKBKG,TRAF6,TNIP1,LY96,PIK3AP1,RELA,TNIP2,EREG,PTGER4,RIPK2,CTSB,DDX60,VAMP8,PLCG2,SRC,UNC93B1,OSMR,AIM2,IRAK1,MAPKAPK2,TGFB1,MAPK3,IFI16,PRKCE,LGMN,MAPK13,IRAK4,CLEC7A,LAMP1,NFKB1,UCN,PSME…
GO_NEPHRON_DEVELOPMENT	0.511861	1.74444	0	0.0266581	115	74	WNT4,PGF,SULF2,SULF1,BMP7,SOX8,MAGI2,NPNT,CALB1,HES1,FGF2,WNT11,PDGFB,PECAM1,MTSS1,PODXL,BMP2,EGR1,PTCH1,KIF26B,EYA1,BMP4,BASP1,ENPEP,PKD1,WNT7B,GZF1,NOTCH1,PDGFRB,IRX3,AHI1,MYC,LAMB2,PAX8,SMAD4,MYO1E,MPV17,SOX9,WNK4,ILK,IQGAP1,CTNNB1,LGR4,TACSTD2,ACTA2,IRX2,HNF1B,NPHS1,VANGL2,HEYL,LAMA5,ITGA3,ACAT1,GLI3,BCL2,DLG1,FMN1,ADAMTS16,PKD2,FOXD1,SIX1,SIX2,FAT4,NOTCH3,OSR1,WWTR1,CTNNBIP1,GATA3,JAG1,PLCE1…
GO_REGULATION_OF_LEUKOCYTE_MEDIATED_IMMUNITY	0.491996	1.74155	0	0.0272355	156	97	ICAM1,RSAD2,C3,CCL2,TNF,P2RX7,HMOX1,IL1B,BCL6,GAB2,HLA-A,RASGRP1,IL7R,IL23A,WAS,BST2,HLA-E,TAP1,TRPM4,ABR,LGALS9,TRAF6,HLA-B,VAMP8,FES,RIPK3,TGFB1,STXBP2,ZBTB1,IL27RA,MICA,FZD5,STX7,DUSP22,LAMP1,CD40,STX4,CLCF1,LYN,CADM1,THOC1,RABGEF1,PVRL2,VAMP2,VAMP3,PRKCZ,PVR,MALT1,HMGB1,STAT5B,NDFIP1,ZP3,APLF,B2M,STAT6,C10orf54,PDPK1,SNX6,BCR,C4BPB,ADORA2B,PPP3CB,RAC2,IL4R,VAMP7,UNC13D,HFE,PTPN6,PAXIP1,TRAF2,…
GO_REGULATION_OF_LEUKOCYTE_MEDIATED_CYTOTOXICITY	0.633205	1.74083	0.0169492	0.0272786	53	30	ICAM1,CCL2,P2RX7,HLA-A,RASGRP1,IL7R,IL23A,HLA-E,TAP1,LGALS9,HLA-B,RIPK3,MICA,STX7,LAMP1,CADM1,PVRL2,PVR,STAT5B,B2M,PPP3CB,LAG3,AP1G1,ARRB2,IL12A,CEACAM1,FADD,SERPINB9,AGER,F2RL1
GO_CALCIUM_ION_TRANSMEMBRANE_TRANSPORT	0.530262	1.74011	0	0.0274577	159	72	PKD1L2,P2RX7,DDIT3,BBC3,ITPR1,JPH2,FGF2,TRPV3,ATP2A1,CATSPER2,FKBP1B,CACNB4,TRPM4,ORAI3,SLC24A6,ERO1L,NOL3,ATP2B1,PLCG2,CACNB1,MICU1,MCOLN1,PRKCE,PKD1,ASPH,DENND5A,TRPC1,TMC1,ITGAV,ANO6,PANX1,CACNA1H,PDE2A,ANXA5,MCOLN2,ITPR3,MCOLN3,TRPM7,CACNB3,TRPC4AP,IBTK,PSEN1,ITPR2,ZP3,CCDC109B,FKBP1A,GAS6,RASA3,NCS1,JPH3,CACNG4,ATP2A3,ATP2C2,ORAI2,MCU,TRPV6,ATP2A2,TPCN1,DENND5B,PKD2,C22orf32,CHERP,F2R,STIM2,…
GO_MOVEMENT_IN_ENVIRONMENT_OF_OTHER_ORGANISM_INVOLVED_IN_SYMBIOTIC_INTERACTION	0.519058	1.73891	0	0.0277705	87	62	ICAM1,NCAM1,CLDN1,HSPA1A,PVRL4,NPC1,ACE2,HSPA1B,TNFRSF14,VPS18,LDLR,SCARB1,CXADR,AXL,CTSB,VAMP8,LAMP3,ITGA5,ITGB5,SCARB2,DPP4,LAMP1,ITGAV,TFRC,CD46,UVRAG,ADRBK1,F11R,PVRL2,ITGA2,EFNB3,PVR,CD81,CD55,ZNF639,WWP2,CAV1,TYRO3,ITCH,GAS6,DYNLT1,EPS15,ITGB1,WWP1,DAG1,CAV2,SLC20A2,XPR1,SIVA1,HYAL2,ITGB7,NUP153,PPIA,KPNA3,IDE,SLC1A5,ITGB3,RPSA,ITGB6,HLA-DRB1,EFNB2,PVRL1
GO_REGULATION_OF_NOTCH_SIGNALING_PATHWAY	0.545483	1.73799	0	0.0278097	67	49	OVOL2,CHAC1,BMP7,C8orf4,BCL6,NFKBIA,HES1,JAG2,MFNG,TSPAN15,LLGL2,HEY1,NOV,NRARP,TSPAN5,EGFL7,EYA1,STAT3,DLX2,RFNG,GDPD5,NOTCH1,NUMB,CD46,GALNT11,SLC35C2,POGLUT1,PDCD10,MMP14,TSPAN10,ITGB1BP1,GATA2,TSPAN33,SLC35C1,BEND6,C12orf52,TSPAN17,C3orf17,TSPAN14,HIF1AN,SYNJ2BP,LLGL1,MAGEA1,LFNG,FBXW7,JAG1,ERH,AAK1,IL6ST
GO_REGULATION_OF_EXTRINSIC_APOPTOTIC_SIGNALING_PATHWAY_IN_ABSENCE_OF_LIGAND	0.588575	1.73691	0	0.027858	46	36	CSF2,TNF,IL1B,IFI6,HSPA1A,IL1A,HSPA1B,SNAI2,INHBA,EYA1,DAPK3,MAPK7,MCL1,STRADB,FYN,BAX,CTNNA1,PPP2R1A,HTRA2,SRPX,AKT1,PPP1CA,TERT,NF1,MAP2K5,RIPK1,BCL2,BCL2L1,WWOX,FAS,UNC5B,ZC3HC1,PPP2R1B,IL7,TGFB2,NRG1
GO_DNA_REPAIR	-0.377615	-1.78747	0	0.0278747	480	435	TP73,MGMT,ISG15,HSPA1A,REC8,PARP9,CCNO,FBXO6,SMARCAD1,HIST1H4D,BACH1,UBE2L6,USP43,PMS2P3,EYA2,FBXO18,DTX3L,GADD45A,UIMC1,CSNK1E,APBB1,JMY,EYA1,EXD2,PAPD7,TRIM25,HINFP,ZBTB1,POLI,CHEK1,INO80B,ASCC1,CDK7,POLL,POLD4,STUB1,HELQ,RPS27L,MLH3,SIRT1,UBE2B,HIST1H4L,UVRAG,CUL4A,TDP1,PIAS4,FZR1,UBE2D3,ALKBH1,RAD9A,NDNL2,UFD1L,HUS1,SIRT6,MPG,KDM2A,INO80E,CDK9,NSMCE2,NEIL2,ZFYVE26,SMUG1,ISY1,CIB1,KIAA0430,NHE…
GO_NEGATIVE_REGULATION_OF_CATION_TRANSMEMBRANE_TRANSPORT	0.615729	1.73693	0.0140845	0.02802	61	34	FGF12,PCSK9,NTSR1,NEDD4L,MMP9,FKBP1B,KCNH2,GSTO1,C19orf26,TGFB1,CAMK2D,NEDD4,PRKCE,FMR1,CLIC2,SLC9A3R1,SUMO1,OXSR1,CAV1,SLC30A1,FKBP1A,CAB39,UBQLN1,GNB5,KCNE3,SRI,PKD2,GSTM2,CALM2,STK39,COMMD1,CALM3,CALM1,ATP1A2
GO_NUCLEOTIDE_EXCISION_REPAIR	-0.441535	-1.78945	0	0.0280925	113	106	CDK7,POLL,POLD4,SIRT1,CUL4A,HUS1,NEIL2,ISY1,SUMO1,PNKP,ATXN3,GTF2H5,POLR2H,COPS5,MNAT1,XAB2,COPS7B,EP300,UBE2V2,POLR2G,ERCC4,LIG4,RAD23A,POLK,RPS27A,UBA52,MMS19,DDB2,GTF2H1,CETN2,XPC,POLD1,TCEA1,POLR2J,ERCC5,RFC5,RBX1,POLR2C,ERCC1,GTF2H4,CUL4B,POLR2L,HUS1B,POLR2E,TP53,COPS4,RAD23B,NTHL1,ERCC2,CCNH,POLR2D,PRPF19,DDB1,POLR2I,COPS2,ERCC3,SLC30A9,COPS8,XRCC1,RNF111,SUMO2,COPS6,SLX4,SUMO3,FAN1,USP45,G…
GO_POSITIVE_REGULATION_OF_LIPID_TRANSPORT	0.582441	1.73706	0.0149254	0.0281168	51	32	LIPG,GAL,P2RX7,IL1B,NTSR1,NFKBIA,P2RX4,LRAT,APOE,PLTP,TMF1,ABCA12,ABCA7,PTCH1,LRP1,NR1H2,SIRT1,PLA2G6,PRKCD,MAPK9,EDN1,PRELID1,ABCG1,PLA2R1,TRIAP1,NR1H3,TNFRSF11A,SCP2,ATP8A1,P2RY2,MAP2K6,ABCA1
GO_MULTICELLULAR_ORGANISMAL_MOVEMENT	0.63623	1.73623	0	0.0281596	41	28	MYH14,CHRNB1,TNNT3,ITPR1,MB,CLN8,TNNI3,DMPK,TNNI2,ADRB2,GAA,TCAP,CHRNE,TNNT1,HOMER1,CCDC78,VTI1A,GIGYF2,RPS6KB1,EEF2,TNNC2,TNNC1,HSP90AA1,CHUK,IKBKB,VPS54,MTOR,HIPK2
GO_EXTRACELLULAR_STRUCTURE_ORGANIZATION	0.460189	1.73438	0	0.0284576	304	183	SERPINB5,ICAM1,SULF2,ELF3,TNF,SULF1,CYP1B1,NDNF,ITGB2,ICAM5,ITGB4,MMP1,ABI3BP,NPNT,LOXL2,NFKB2,FGF2,COL6A1,MMP7,SPINT1,CTRB2,ADAMTSL4,MMP19,MMP9,CTSK,CTSS,LAMB3,PDGFB,BCL3,CTSL1,CDH1,PECAM1,B4GALT7,ADAM8,ERO1L,SH3PXD2B,AGRN,MATN3,COL18A1,SPP1,MMP15,DDR1,COL7A1,LAMC2,FBLN5,LOX,ITGA5,RIPK3,ITGB5,TGFB1,WASH1,MFAP2,TNXB,ITGB8,LAMA3,ITGA1,CYR61,ANXA2,CTSL2,ITGAV,CREB3L1,SERAC1,MPZL3,F11R,MMP10,HSD17B1…
GO_REGULATION_OF_CYTOKINE_PRODUCTION	0.447003	1.73391	0	0.0284915	563	372	SERPINB7,CSF2,RSAD2,C3,PTGS2,SULF2,CCL2,TNF,SULF1,P2RX7,BIRC3,HMOX1,GBP5,CYP1B1,RELB,IL1B,ISG15,CYBA,TNFAIP3,IRF7,HSPA1A,BCL6,TNFRSF9,IL6,IL1A,ZC3H12A,HLA-A,IL17RB,RASGRP1,DDIT3,CEBPB,ACE2,TLR2,CCL20,IL23A,IFIH1,NFKB2,NR4A3,DDX58,WNT11,TMF1,IL6R,DTX4,SOCS5,BST2,HSPA1B,BCL3,GPRC5B,IDO1,CD74,DHX58,HLA-E,PER1,TNFRSF14,TRPM4,PRNP,HERC5,TNFSF9,IRF1,SNAI2,IGF2BP2,LGALS9,ADAM8,INHA,ZFP36,RARA,UBE2L6,CAS…
GO_RESPONSE_TO_AMINO_ACID	0.517379	1.73225	0	0.0288492	112	79	ICAM1,CCL2,TNF,MGMT,ASNS,CYBA,IL6,CEBPB,COL6A1,CCL5,PEMT,RRAGC,MTHFR,PPARGC1A,RAPGEF3,RELA,CDKN1B,PTGER4,RRAGD,RPTOR,CPEB4,ZNF354A,DNMT3A,TMBIM6,AARS,BAD,PIK3C3,LAMTOR3,LYN,XBP1,ABCG2,EGFR,RRAGA,SLC38A9,LAMTOR1,CREB1,RRAGB,EDN1,GSK3B,PDX1,CAPN2,ZEB1,NELF,CTGF,ALAD,GSTP1,HNRNPK,COL5A2,SH3BP4,GLRB,PDGFC,RPS6KB1,EEF2,GSS,BCL2L1,AIFM1,BCHE,CHUK,FAS,UBR2,NRF1,CASP3,GSN,COL1A1,UFL1,MTOR,HNRNPD,HMBS,LAM…
GO_REGULATION_OF_EXTRINSIC_APOPTOTIC_SIGNALING_PATHWAY	0.463878	1.73004	0	0.0293963	153	119	CSF2,ICAM1,TMC8,TNF,NOS3,HMOX1,IL1B,IFI6,TNFAIP3,HSPA1A,IL1A,G0S2,ATF3,PELI3,HSPA1B,PEA15,SNAI2,NOL3,PMAIP1,TMBIM1,TRADD,RELA,INHBA,SRC,EYA1,DAPK3,RB1CC1,MAPK7,DAPK1,PTEN,SP100,LTBR,ACVR1,TNFRSF10B,SIAH2,ITGAV,TNFSF10,MCL1,STX4,LGALS3,STK3,GCLM,CTTN,BID,CFLAR,SKIL,RBCK1,STRADB,CYLD,DEDD2,PML,FYN,BAX,TNFRSF12A,RAF1,FEM1B,PIDD,CAV1,CTNNA1,TNFSF12,PHIP,PPP2R1A,HTRA2,SRPX,AKT1,PPP1CA,STK4,GCLC,TERT,S…
GO_SPHINGOLIPID_METABOLIC_PROCESS	0.471584	1.72917	0	0.0294244	138	110	ALOXE3,P2RX7,SGPP2,SPNS2,SMPD3,NEU1,STS,UGCG,ST3GAL6,SPTSSB,CLN8,ST6GALNAC6,ARSK,PLA2G15,ARSA,PPAP2B,FA2H,SERINC5,HEXB,ST6GALNAC2,SPHK1,NSMAF,SERINC2,HEXA,CSNK1G2,ST6GALNAC3,ST3GAL1,GBA,ORMDL3,ASAH1,CTSA,SAMD8,NEU2,GM2A,ITGB8,GLB1,KDSR,GLTP,GLA,SMPD2,SERINC3,CLN3,PPAP2C,ORMDL1,ST3GAL4,GALC,SUMF1,A4GALT,PPM1L,PSAP,SERINC1,SPHK2,PPP2CA,PPT1,DEGS1,SPTLC3,PTPLA,ARV1,ARSD,BAX,NEU3,PPAP2A,ELOVL1,PRKD1,…
GO_REGULATION_OF_EXTRINSIC_APOPTOTIC_SIGNALING_PATHWAY_VIA_DEATH_DOMAIN_RECEPTORS	0.55842	1.72446	0	0.0302912	55	42	ICAM1,TMC8,NOS3,HMOX1,TNFAIP3,ATF3,PEA15,PMAIP1,TMBIM1,TRADD,DAPK1,PTEN,SP100,TNFRSF10B,TNFSF10,STX4,LGALS3,STK3,CFLAR,SKIL,RAF1,FEM1B,PIDD,STK4,NF1,TNFRSF10A,ARHGEF2,RIPK1,PARK7,TRAF2,SERPINE1,FAF1,FAS,THBS1,BMPR1B,GPX1,HMGB2,RFFL,FADD,RNF34,CASP8,BRCA1
GO_DECIDUALIZATION	0.706087	1.7244	0	0.0303133	21	16	PTGS2,EPOR,STC2,LIF,STC1,JUNB,CYP27B1,SPP1,CTSB,CTSL2,PPARD,PLA2G4A,BSG,DEDD,MEN1,VDR
GO_NEGATIVE_REGULATION_OF_KINASE_ACTIVITY	0.435192	1.72452	0	0.0304549	250	190	TP73,PPP1R1B,RTN4R,TESC,SRCIN1,PIK3IP1,BMP7,IL1B,TRIB3,TNFAIP3,IL6,DUSP10,APOE,PKIB,FOXA2,SOCS5,SOCS3,PARK2,LRP5,RTN4RL2,MIDN,CDKN1A,IGF1R,DUSP1,DUSP3,CBLC,LATS2,GPRC5A,SH3BP5,CDKN1C,CDKN1B,GADD45A,PKIG,RTN4RL1,GADD45B,GBA,DUSP2,SPRY2,DUSP8,IRS2,ADAR,BMP4,PODNL1,MAPK7,RGS2,PDCD4,ERRFI1,PTEN,DUSP22,TRIB1,DUSP5,PKN1,SIRT1,HMGCR,DBNDD2,PTK6,SOCS4,DUSP18,RGS14,INCA1,DUSP19,DUSP14,LYN,SMYD3,SH3BP5L,HI…
GO_NEGATIVE_REGULATION_OF_DEVELOPMENTAL_GROWTH	0.542291	1.72517	0.0138889	0.0304957	84	56	TP73,RTN4R,GAL,STC2,NTN1,SEMA6C,SAV1,SEMA3F,SEMA3C,SEMA4G,SPP1,SPG20,PTCH1,SEMA6B,BCL11A,PLXNA3,CTDP1,WWC1,ADRB2,BMP4,SEMA4A,LGMN,SEMA4C,PTEN,SEMA4D,STK3,SEMA5A,BBS2,MAPK11,WNT3,ULK2,SEMA7A,RTN4,WWC3,SEMA4F,TGFBR2,STK4,WWC2,FGFR3,GSK3A,GJA1,RNF6,SEMA3A,SEMA4B,EPHA7,CDK5,RAI1,PTK2,FXN,SEMA3B,IFRD1,FGF13,NRP1,PLAC8,SEMA3E,NKD1
GO_NEGATIVE_REGULATION_OF_WOUND_HEALING	0.570092	1.72566	0	0.0305369	58	33	WNT4,SERPINB2,NOS3,SERPING1,FGF2,APOE,SERPINE2,PDGFB,ALOX12,PRKG1,CD109,ADRB2,THBD,ABAT,ANXA2,HMGCR,PROS1,ANXA5,PLAUR,PRKCD,PHLDB2,CLASP1,EDN1,PLAU,PDGFA,GJA1,SMAD3,SERPINE1,CLASP2,UBASH3B,CASK,PLAT,TSPAN8
GO_PLACENTA_BLOOD_VESSEL_DEVELOPMENT	0.645307	1.72618	0	0.0306841	28	25	OVOL2,HES1,SPINT1,SOCS3,JUNB,HEY1,NSDHL,PKD1,ITGB8,MAP2K1,FZD5,CYR61,FOSL1,RBPJ,HS6ST1,FBXW8,AKT1,PLCD3,TMED2,PKD2,MAPK1,NR2F2,ARID1A,RBM15,PLCD1
GO_INTERACTION_WITH_HOST	0.473964	1.72572	0	0.0307047	134	104	ICAM1,PTX3,NCAM1,CLDN1,HSPA1A,PVRL4,IFIT1,NPC1,ZC3H12A,ACE2,HSPA1B,PARK2,TAP1,TNFRSF14,VPS18,INSR,LDLR,EIF2AK2,TNIP1,SCARB1,CXADR,AXL,CTSB,VAMP8,LAMP3,ITGA5,ITGB5,TGFB1,NEDD4,SCARB2,DPP4,KPNA7,KPNA4,LAMP1,ITGAV,BCL2L11,BAD,TFRC,CD46,UVRAG,ADRBK1,PABPN1,F11R,RXRA,ATG7,PVRL2,DERL1,SLC25A6,ITGA2,EFNB3,PVR,CD81,CD55,RRAGA,KPNA5,ZNF639,TUSC2,WWP2,CAV1,CCNK,KPNB1,TYRO3,ITCH,GAS6,DYNLT1,EPS15,KPNA1,ITGB…
GO_REGULATION_OF_BONE_REMODELING	0.631141	1.72668	0.015873	0.0307271	42	26	P2RX7,SIGLEC15,TNFAIP3,S1PR1,LRP5,LEPR,CA2,ADAM8,SPP1,PTGER4,SRC,SYT7,BGLAP,ATP6AP1,TFRC,PDK4,NF1,CSF1R,GJA1,TMEM64,UBASH3B,CSK,PPARGC1B,IL20RA,ITGB3,SYK
GO_MODIFIED_AMINO_ACID_TRANSPORT	0.666637	1.71843	0.015625	0.0309348	26	17	CRYM,CTNS,SLC6A8,SLC16A10,SLC19A2,SLC16A2,SLCO4A1,SLC38A2,SLC1A4,SLC46A1,SLC25A26,SLC9A3R1,ABCC2,SLCO1B1,SLC19A1,SLC25A32,SLC5A6
GO_INTRINSIC_APOPTOTIC_SIGNALING_PATHWAY_IN_RESPONSE_TO_ENDOPLASMIC_RETICULUM_STRESS	0.637764	1.71892	0	0.0310356	32	30	CHAC1,TRIB3,DDIT3,CEBPB,BBC3,ITPR1,ATP2A1,PPP1R15A,ERO1L,PMAIP1,ERN1,CASP4,SELK,ATF4,TNFRSF10B,TMBIM6,BRSK2,XBP1,BAK1,BAG6,PML,BAX,MAP3K5,GSK3B,BCL2,DAB2IP,TRAF2,UBE2K,AIFM1,APAF1
GO_REGULATION_OF_BMP_SIGNALING_PATHWAY	0.564733	1.71776	0	0.0310704	77	46	KCP,SULF1,SMAD6,HES1,PCSK6,FSTL3,SPG20,FKBP8,CHRD,SMAD7,TRIM33,UBE2O,BMP4,PPM1A,CYR61,NOTCH1,XIAP,SKI,RBPJ,ENG,SMAD4,BMPR2,FBXL15,ILK,CTDSPL2,CAV1,TWSG1,FBN1,ACVR2A,SMURF1,C10orf54,FZD1,MSX2,GATA6,SMAD2,ITGA3,ABL1,NEO1,MSX1,FOXD1,LEMD3,GATA4,DKK1,HIPK2,HTRA1,CHRDL1
GO_MULTI_MULTICELLULAR_ORGANISM_PROCESS	0.470247	1.72099	0	0.0311896	213	128	WNT4,PGF,ETS1,PTGS2,CCL2,PSG6,IL1B,PRDM1,PLA2G4C,AKR1B1,ADM,EPOR,STC2,PSG9,LIF,MMP7,SERPINE2,MMP9,STS,NAMPT,IDO1,MAPT,STC1,JUNB,CYP27B1,LGALS9,ACR,RARA,SPP1,DDR1,HEXB,PTGER4,CTSB,SPHK1,ARNTL,FOSB,TGFB1,SLC38A2,ADRB2,OXTR,THBD,FOSL1,TEAD3,UPRT,CTSL2,PPARD,UCN,PSG1,STOX2,FOS,OVGP1,RXRA,PLA2G6,SPHK2,PLA2G4A,SP3,ITGA2,VMP1,BSG,PCSK5,ABCG2,DEDD,HIF1A,UBE2A,UBE2Q1,COMT,EPN1,HSF1,STAT5B,BMPR2,IL11RA,HSD…
GO_ER_NUCLEUS_SIGNALING_PATHWAY	0.619014	1.71908	0	0.0311973	34	32	IL8,CCL2,ASNS,INSIG1,DDIT3,ATF3,INSIG2,HERPUD1,ATF4,NFE2L2,EIF2AK3,XBP1,PPP1R15B,MBTPS1,ATF6B,CCDC47,WFS1,ATF6,GSK3B,EIF2A,ATP2A2,TP53,SCAP,HSP90B1,CALR,ATG10,MBTPS2,LMNA,ERLIN2,ERLIN1,HSPA5,EIF2S1
GO_B_CELL_MEDIATED_IMMUNITY	0.532711	1.71602	0	0.0312631	99	39	C3,POU2F2,SERPING1,C1R,IRF7,C2,C1S,GCNT3,BCL3,CD74,C1RL,SWAP70,CD46,PRKCD,CD55,ZP3,LIG4,C4BPB,ERCC1,IL4R,C4B,CFI,C5,RNF8,RNF168,CLU,FAS,MSH6,EXOSC3,MLH1,MSH2,NBN,BCL10,C1QBP,C4A,HSPD1,HLA-DRB1,EXO1,SUSD4
GO_REGULATION_OF_TISSUE_REMODELING	0.597006	1.72026	0.0136986	0.0312675	62	39	P2RX7,SIGLEC15,TNFAIP3,S1PR1,IL23A,LRP5,LEPR,ABR,CA2,ADAM8,TMBIM1,SPP1,PTGER4,SRC,SYT7,TGFB1,BGLAP,THBS4,ATP6AP1,TFRC,PDK4,CST3,PML,BAX,B4GALT1,BCR,NF1,CSF1R,GJA1,TMEM64,IL15,UBASH3B,CSK,PPARGC1B,IL20RA,IL18,VDR,ITGB3,SYK
GO_NEGATIVE_REGULATION_OF_TRANSCRIPTION_FACTOR_IMPORT_INTO_NUCLEUS	0.600044	1.72	0.0151515	0.0312841	39	34	BMP7,NFKBIA,ZC3H12A,MDFI,NFKBIE,MXI1,NOV,LITAF,NFKBIB,PPM1A,MAPK7,PKD1,CREB3,NFKBIL1,CYLD,THRA,C1QTNF3,PPM1B,G3BP2,CCDC22,GSK3B,AKAP1,PSMD10,NF1,SRI,PKD2,FAF1,KEAP1,SUFU,RAB23,FBXW11,DYRK2,MTOR,TONSL
GO_NEGATIVE_REGULATION_OF_CALCIUM_ION_TRANSPORT	0.671597	1.70919	0	0.0312852	51	27	ICAM1,PTGS2,NOS3,NTSR1,FKBP1B,STC1,GSTO1,C19orf26,TGFB1,FMR1,CLIC2,TRIM27,SLC30A1,FKBP1A,PAWR,INPP5K,UBQLN1,GNB5,SRI,PACSIN3,BCL2,PKD2,GSTM2,CALM2,CALM3,CALM1,ATP1A2
GO_HORMONE_BIOSYNTHETIC_PROCESS	0.626502	1.70874	0	0.0313	49	26	WNT4,DUOX1,AKR1B1,HSD17B14,ADM,DUOX2,HSD17B7,SCARB1,STARD3,FDX1L,HSD17B1,STARD5,HSD17B8,CACNA1H,HSD17B12,SRD5A3,HSD17B11,SRD5A1,HSD17B3,HFE,MED1,FDXR,FDX1,AKR1C3,CYP11A1,SCP2
GO_REGULATION_OF_TOLL_LIKE_RECEPTOR_SIGNALING_PATHWAY	0.589182	1.71927	0	0.0313005	49	37	RSAD2,BIRC3,CYBA,TNFAIP3,IRF7,TLR2,SARM1,NR1D1,IRF1,LY96,PIK3AP1,PELI1,WDFY1,LYN,NFKBIL1,BIRC2,GFI1,HMGB1,CAV1,SMPDL3B,PDPK1,LGR4,TYRO3,UBQLN1,BPIFB1,FLOT2,DAB2IP,TLR4,ARRB2,FLOT1,PTPN22,NR1H3,TLR5,TIRAP,TLR3,F2RL1,CD14
GO_GRANULOCYTE_MIGRATION	0.583082	1.70928	0.0153846	0.0314335	75	34	IL8,CXCL3,CCL2,ITGB2,IL1B,EMR2,TREM1,CCL20,CCL5,PIK3CD,EDN2,VEGFA,CXADR,ITGA1,IRAK4,CKLF,LGALS3,IL17RC,PIP5K1C,EDN1,JAGN1,S100A9,IL17RA,PDE4D,GBF1,ANXA1,PIK3CG,DAPK2,PLA2G1B,PDE4B,CCL22,SYK,TGFB2,CCL24
GO_KIDNEY_EPITHELIUM_DEVELOPMENT	0.503702	1.71003	0	0.0315007	125	81	WNT4,PGF,FGFR2,SMAD6,BMP7,SOX8,MAGI2,NPNT,CALB1,HES1,FGF2,WNT11,PECAM1,MTSS1,RARA,PODXL,BMP2,PTCH1,KIF26B,SMAD7,EYA1,TGFB1,CAT,BMP4,BASP1,PKD1,WNT7B,ARG2,SMAD1,GZF1,NOTCH1,IRX3,AHI1,MYC,LAMB2,PAX8,RARB,SDC4,SMAD4,MYO1E,SLIT2,SOX9,WNK4,ILK,IQGAP1,CTNNB1,LGR4,TACSTD2,IRX2,HNF1B,NPHS1,HEYL,LAMA5,SMAD2,ACAT1,GLI3,BCL2,SMAD3,DLG1,FMN1,SMAD5,ADAMTS16,PKD2,FOXD1,SDC1,EPHA7,SIX1,SIX2,FAT4,EPCAM,OSR1,GDF1…
GO_RESPONSE_TO_AMPHETAMINE	0.705409	1.70961	0.016129	0.0315147	30	16	ICAM1,PPP1R1B,DDIT3,NR4A2,DPYSL2,HDAC9,OXTR,PPP3CA,HPRT1,HDAC2,TRDMT1,CALM2,SOD1,CALM3,CALM1,TH
GO_VISUAL_BEHAVIOR	0.548968	1.70948	0	0.0315285	50	30	NPTN,PPP1R1B,CTNS,SYNGAP1,HOXA1,IFT20,NLGN3,HMGCR,RGS14,NPHP4,KRAS,RIC8A,HIF1A,DEAF1,CREB1,MECP2,BRAF,ITGB1,APP,NF1,MLL,TANC1,NPHP1,CDK5,DYNLRB1,MTOR,NDRG4,MEIS2,ATP1A2,ATP1A3
GO_POSITIVE_REGULATION_OF_ENDOCYTOSIS	0.521824	1.71023	0	0.0315974	114	77	PTX3,C3,CCL2,TNF,PCSK9,IL1B,CYBA,TFR2,MAGI2,C2,NEDD4L,DAB2,ABR,VEGFA,ARRB1,ABCA7,AXL,PLCG2,MFGE8,CLIP3,ITGAV,ANO6,CD63,PROS1,TSPAN1,CD47,AHI1,DNM2,BICD1,ITGA2,PPT1,RAP1A,GATA2,TSG101,WASL,CAV1,ARF1,ANKFY1,B2M,RAB27A,SCYL2,GAS6,BCR,LMAN2,ITGB1,VPS28,PICK1,HNRNPK,PPARG,TOR1A,HFE,RAB21,MERTK,C4B,SERPINE1,ATAD1,SYNJ2BP,CAMK1D,CBLL1,ARRB2,LDLRAP1,PYCARD,CALR,HIP1,MIB1,SYNJ1,ACTN4,CBL,FLOT1,EEF2K,AGER,…
GO_RIBONUCLEOPROTEIN_COMPLEX_BIOGENESIS	-0.372411	-1.77103	0	0.0316758	440	416	GRB7,IMP3,RPL35A,NOL3,RIOK3,CCRN4L,CSNK1E,ZNF622,ISG20,RPS29,RPP38,GNL3L,PRPF3,RSL24D1,ADAR,TSC1,TFB1M,RRNAD1,EIF2C4,EIF4B,PPAN,RPL34,ATXN2,DIEXF,RPS27L,CD2BP2,SIRT1,EIF2D,PATL1,GEMIN8,EFTUD1,YBEY,MTG1,UTP18,RPS27,ATXN2L,SRSF5,RPS28,ZRSR2,EIF4A3,TSR2,RPL12,SF1,RPL39,BICD1,PIH1D1,ISY1,RPL13A,RPS9,RBM22,SF3A2,GEMIN7,RPL28,RNASEL,PATL2,GTPBP5,RPL10,SART1,RPL8,RPS19,EIF3D,GTF2H5,RPS16,XRN2,EIF2C3,XAB…
GO_NEGATIVE_REGULATION_OF_RESPONSE_TO_EXTERNAL_STIMULUS	0.461528	1.71377	0	0.0316869	274	170	WNT4,ETS1,CCL2,SERPINB2,NOS3,MMP28,PADI2,SERPING1,PRDM1,TNFAIP3,IFIT1,NPC1,ZC3H12A,DUSP10,FGF2,CALCRL,APOE,SERPINE2,METRNL,SOCS5,SOCS3,PDGFB,SEMA6C,DHX58,MVK,ABR,SNAI2,SEMA3F,PPARA,EIF2AK2,FAM132A,SEMA3C,SEMA4G,SPP1,NOV,PTGER4,ALOX12,SIRT2,TRIM38,SEMA6B,PRKG1,GBA,PLXNA3,CD109,TSC1,ADRB2,SEMA4A,MAPK7,THBD,SEMA4C,PTEN,ABAT,NRBP2,TRIB1,ANXA2,SEMA4D,SHARPIN,NFKB1,NOTCH1,MICB,PPARD,UCN,C12orf5,CLN3,HM…
GO_ADP_METABOLIC_PROCESS	0.555329	1.71041	0.015625	0.0316951	47	34	ENO2,ALDOC,PFKFB4,PFKFB3,PFKFB2,HK1,HK2,PGK1,AMPD3,DHTKD1,TPI1,HKDC1,AK4,BAD,AK2,PFKL,ENO3,PGM1,PFKP,NUDT9,ENO1,LDHA,AK3,BPGM,GAPDH,PGAM1,GPI,ADPGK,AK1,AKD1,GALK1,OGDH,PFKM,ALDOA
GO_NEGATIVE_REGULATION_OF_LOCOMOTION	0.448627	1.71067	0	0.0317937	263	182	WNT4,PTX3,IGFBP3,CCL2,SULF1,TRIM31,HMOX1,CYP1B1,MMP28,PADI2,DACH1,MAGI2,KRT16,IFITM1,IFITM3,FGF2,AP1AR,APOE,WAS,WNT11,SRGAP2,BST2,TP53INP1,SEMA6C,PLXNB3,HDAC5,ABR,STC1,SEMA3F,MID2,PPARGC1A,SEMA3C,SEMA4G,TIE1,NOV,RRAS,PTGER4,CHRD,ACVR1C,CLIC4,SEMA6B,SMAD7,TGFB1,PLXNA3,STAT3,TRIM25,LRP1,SEMA4A,TRIM11,SEMA4C,PTEN,IFITM2,SP100,FLCN,TRIB1,SEMA4D,NOTCH1,ITGAV,PPARD,CD63,PTPRK,C16orf45,ADA,SEMA5A,VCL,PD…
GO_REGULATION_OF_GLIAL_CELL_DIFFERENTIATION	0.582604	1.7131	0	0.0318746	59	39	TP73,ID4,RNF112,IL1B,HES1,DUSP10,LIF,SPINT1,SERPINE2,RELA,BMP2,BIN1,SIRT2,DLX2,BMP4,ID2,NOTCH1,CLCF1,SLC45A3,MBD1,RHEB,ATF5,MECP2,CTNNB1,NKX6-1,MYCN,NF1,HDAC2,PPARG,PRPF19,PRMT5,WDR1,MTOR,DICER1,EPHA4,CDK1,TNFRSF21,IL6ST,ZNF488
GO_ION_HOMEOSTASIS	0.423422	1.71155	0	0.0319251	576	331	NPTN,TMC8,SLC4A5,CCL2,LIPG,SCNN1A,P2RX7,HMOX1,MLXIPL,IL1B,TFR2,MT2A,ATP6V1E2,ADM,XK,LCN2,EPOR,MAFG,DDIT3,CALB1,S100A14,BBC3,STC2,DLG4,ITPR1,S1PR1,EPAS1,SLC17A7,JPH2,FGF2,APOE,ATP6V0D2,ATP2A1,CCL5,NEDD4L,SLC9A5,SV2A,CCR1,SGK2,FKBP1B,CACNB4,RAB20,PARK2,SLC25A37,FTH1,TRPM4,PRNP,GRINA,EDN2,DISC1,SLC39A13,TNNI3,BDKRB1,MTL5,STC1,CYP27B1,DMPK,CA2,SLC24A6,ERO1L,BCAP31,SLC26A11,NOL3,SLC39A14,KCNH2,EDNRB,A…
GO_REGULATION_OF_GLIOGENESIS	0.511235	1.7112	0	0.0319374	90	58	TP73,ID4,RNF112,IL1B,SOX8,HES1,DUSP10,LIF,SPINT1,SERPINE2,PRKCH,CSF1,RELA,BMP2,BIN1,SIRT2,DLX2,BMP4,ID2,PLAG1,CDH2,NOTCH1,CLCF1,C16orf45,LYN,SKI,SLC45A3,RNF10,MBD1,RHEB,TSPO,ATF5,PRKCI,CREB1,MECP2,CTNNB1,NKX6-1,MYCN,NF1,HDAC2,PPARG,CERS2,PRPF19,PRMT5,WDR1,UFL1,ETV5,MTOR,EZH2,PTN,DICER1,NF2,EPHA4,CDK1,TIAM1,TNFRSF21,IL6ST,ZNF488
GO_RESPONSE_TO_INSULIN	0.452456	1.71075	0	0.0319496	205	161	CCL2,GAL,PCK1,PCSK9,TRIB3,IL6,ATP6V1E2,ADM,SESN2,EGR2,INSIG2,ATP6V0D2,CCL5,SOCS3,NAMPT,PDGFB,HDAC5,IGF1R,HDAC9,SH2B2,INSR,PPARA,RHOQ,FOXO4,ATP6V1G2,BAIAP2L2,RELA,FOXO1,EGR1,ACVR1C,ATP6V1B1,SRC,TCIRG1,CAT,EIF4EBP1,ATP6V0D1,GRB10,ATP6V0C,IRS2,SLC27A1,ATP6V0B,TSC1,CRY1,ATP6V1C1,ERRFI1,ATP6V0E1,ATP6V0E2,ATP6V1G1,SLC25A33,WDTC1,ATP6V0A1,LPIN1,VLDLR,ATP6V1B2,UPRT,CAPN10,SIRT1,ATP6V1E1,ATP6AP1,PTPRA,PDK…
GO_DETOXIFICATION	0.536601	1.71216	0	0.0319575	77	50	SOD2,PTGS2,NOS3,DUOX1,PRDX1,APOE,DUOX2,TP53INP1,GSTO1,GPX2,CAT,GPX4,MGST1,CLIC2,NXN,CCS,PRDX4,SEPW1,KDM3B,MGST2,MGST3,APOM,GSTM3,SLC30A1,SOD3,S100A9,PRDX5,ATP7A,PXDN,GSTZ1,TXNDC17,TXNRD2,PARK7,GSTT1,NQO1,GSTM2,PRDX2,GSTK1,PRDX3,SRXN1,UBIAD1,SOD1,GPX1,GSR,GPX8,GSTO2,GPX3,PTGS1,PRDX6,TXNRD3
GO_REGULATION_OF_SODIUM_ION_TRANSMEMBRANE_TRANSPORTER_ACTIVITY	0.627278	1.70763	0	0.0320116	38	24	WNK2,FGF12,TESC,PCSK9,NEDD4L,GLRX,SCN1B,CAMK2D,NEDD4,STOM,PRKCE,RANGRF,DNM2,ATP1B1,SLC9A3R1,FXYD5,SLC9A1,PTPN3,WNK3,YWHAH,ACTN4,UTRN,ATP1A2,GPD1L
GO_MESODERMAL_CELL_DIFFERENTIATION	0.649808	1.71179	0.0307692	0.0320268	26	17	FGFR2,ITGB4,EYA2,KDM6B,INHBA,EYA1,BMP4,SMAD1,KDM6A,ITGA2,KLF4,TRIM15,ITGB1,HMGA2,ITGA3,SIX2,ITGB3
GO_RENAL_TUBULE_DEVELOPMENT	0.531503	1.70671	0	0.0320762	78	50	WNT4,PGF,SOX8,NPNT,CALB1,HES1,FGF2,WNT11,STAT1,MTSS1,BMP2,PTCH1,KIF26B,EYA1,BMP4,PKD1,WNT7B,GZF1,NOTCH1,IRX3,AHI1,MYC,PAX8,SMAD4,SOX9,WNK4,ILK,CTNNB1,LGR4,TACSTD2,IRX2,HNF1B,HEYL,LAMA5,ACAT1,GLI3,BCL2,DLG1,FMN1,ADAMTS16,PKD2,FOXD1,SIX1,FAT4,OSR1,CTNNBIP1,GATA3,JAG1,PBX1,WNT6
GO_REGULATION_OF_HORMONE_LEVELS	0.426386	1.71218	0	0.0321181	478	279	WNT4,ANO1,TNF,KCNS3,GAL,CYP1B1,DUOX1,IL1B,SOX8,IL6,TFR2,SMPD3,CYP26A1,AKR1B1,HSD17B14,ADM,CRYM,STC2,ITPR1,ACE2,LRAT,IL1RN,BCO2,LIF,PCSK6,DUOXA1,MME,TMF1,CCL5,DUOX2,SOX4,FOXA2,IL11,NR1D1,FKBP1B,RAPGEF4,TBX3,PARK2,LRP5,BCMO1,MIDN,TRPM4,MARCKS,PIM3,PDE4C,SLC24A6,INHA,FZD4,PPARGC1A,SLC16A10,FAM132A,PFKFB2,SLC16A2,ARRB1,RASL10B,HSD17B7,RAPGEF3,NOV,SCARB1,NLGN2,EFNA5,BMP2,RAB11FIP5,STARD3,PTGER4,PNPLA4…
GO_NEGATIVE_REGULATION_OF_TRANSMEMBRANE_TRANSPORT	0.548528	1.70631	0	0.0322036	87	50	FGF12,PCSK9,NTSR1,ANO9,NEDD4L,MMP9,FKBP1B,KCNH2,GSTO1,C19orf26,TGFB1,CAMK2D,NEDD4,IRS2,PPIF,PRKCE,FAM115C,FMR1,CLIC2,GRK6,OAZ2,CTTNBP2NL,CRBN,SLC9A3R1,SUMO1,TRIM27,OXSR1,CAV1,OAZ1,SLC30A1,FKBP1A,PAWR,CAB39,AKT1,UBQLN1,GNB5,KCNE3,SRI,AKT2,PKD2,GSTM2,CALM2,STK39,COMMD1,THBS1,YWHAQ,CALM3,MTOR,CALM1,ATP1A2
GO_EMBRYONIC_PLACENTA_MORPHOGENESIS	0.639402	1.70636	0.0147059	0.0322465	22	18	FGFR2,ADM,SPINT1,SOCS3,ST14,CDKN1C,ZFP36L1,WNT7B,FZD5,CYR61,DNAJB6,GRB2,NCOA1,GRHL2,SETD2,TRIM28,GJB5,LEF1
GO_REGULATION_OF_AUTOPHAGY	0.431932	1.70471	0	0.0325296	249	222	NPC1,ZC3H12A,TP53INP2,ATP6V1E2,ITPR1,DRAM1,TRIM13,SQSTM1,EEF1A2,ATP6V0D2,CTSK,TP53INP1,RRAGC,RAB20,PARK2,LEPR,TRIM22,PIM2,MAPT,EPM2A,MID2,CASP1,ATP6V1G2,BNIP3,ERN1,RASIP1,IFT20,BNIP3L,FOXO1,TRIM21,RIPK2,SIRT2,ULK1,GOLGA2,TBC1D25,SREBF2,ATP6V1B1,LAMP3,RRAGD,GBA,NEDD4,ATP6V0D1,DAPK3,ATP6V0C,ATP6V0B,TFEB,TSC1,ADRB2,RB1CC1,MAPK3,IFI16,CTSA,KAT8,KAT2A,DAPK1,FZD5,ATG14,ATP6V1C1,ATP6V0E1,ATP6V0E2,ATP6V1…
GO_RENAL_WATER_HOMEOSTASIS	-0.673801	-1.76736	0.0322581	0.0325552	34	18	ADCY6,WFS1,RAB11A,RAB11FIP2,PRKAR1A,PRKAR2B,HYAL2,ADCY3,ADCY9,ADCY7,PRKACA,HAS2,PRKAR2A,MYO5B,PRKACB,AQP1,AQP3,CYP4F12
GO_POSITIVE_REGULATION_OF_ERK1_AND_ERK2_CASCADE	0.509354	1.70376	0	0.0325907	172	91	NPTN,ICAM1,C3,ARHGAP8,CCL2,TNF,FGFR2,IL1B,IL6,RASGRP1,ESR2,EPOR,NPNT,CCL20,FGF2,CCL5,CYSLTR2,CCR1,PDGFB,CD74,VEGFA,LGALS9,JUN,ARRB1,ABCA7,BMP2,VEGFB,RIPK2,CHI3L1,SRC,SPRY2,CAMK2D,BMP4,MAPK3,FGF19,PTEN,P2RY1,GCNT2,PDGFRB,ATP6AP1,HMGCR,GLIPR2,PTK2B,PRKD2,CIB1,ST5,SEMA7A,DSTYK,RAP1A,PRKCZ,EGFR,DNAJC27,RDBP,HMGB1,RAPGEF2,HRAS,FAM59A,BRAF,GAS6,FGFR3,PHB,CTGF,CSF1R,PDGFA,ABL1,PDGFC,TLR4,PTPN11,EDNRA,AR…
GO_POSITIVE_REGULATION_OF_AUTOPHAGY	0.479568	1.70247	0.0149254	0.0331206	75	68	ZC3H12A,TP53INP2,TRIM13,SQSTM1,TP53INP1,TRIM22,PIM2,EPM2A,MID2,BNIP3,BNIP3L,FOXO1,TRIM21,RIPK2,ULK1,GBA,TFEB,ADRB2,MAPK3,ATG14,FLCN,TRIM65,PRKAA2,SIRT1,BAD,UVRAG,STK11,XBP1,CALCOCO2,SUPT5H,ATG7,TBK1,PLK2,HIF1A,SCOC,PINK1,RAB12,AMBRA1,RAB3GAP2,LRSAM1,TMEM59,WAC,TRIM8,SPTLC2,PIP4K2A,PIP4K2C,ATG5,SH3BP4,SPTLC1,PARK7,PIP4K2B,WDFY3,RAB3GAP1,BECN1,TPCN1,RNF152,EIF2AK4,SVIP,LRRK2,RALB,PIK3CB,MTDH,LARP1,…
GO_REGULATION_OF_MULTICELLULAR_ORGANISMAL_METABOLIC_PROCESS	0.606842	1.70119	0	0.0332411	38	29	SERPINB7,WNT4,CCL2,IL6,IL6R,RAPGEF3,TGFB1,BMP4,ERRFI1,FAP,PPARD,UCN,PDGFRB,ITGA2,RAP1A,CST3,CBX8,ARRDC3,EP300,MFAP4,PRDX5,ITGB1,CTGF,HDAC2,PPARG,F2R,CIITA,AGER,TGFB3
GO_NEGATIVE_REGULATION_OF_PHOSPHORYLATION	0.426761	1.70156	0	0.0333342	422	319	TP73,PPP1R1B,WNK2,IGFBP3,RTN4R,TESC,SRCIN1,SMAD6,P2RX7,PIK3IP1,BMP7,MLXIPL,IL1B,TRIB3,TNFAIP3,IL6,DDIT4,ZC3H12A,ATF3,DUSP10,APOE,LIF,PKIB,FOXA2,SOCS5,SOCS3,PPP1R15A,PARK2,LRP5,RTN4RL2,MIDN,PER1,PRNP,CDKN1A,IGF1R,SPRY4,DUSP1,BDKRB1,JUN,DUSP3,INHA,INSR,PPARGC1A,PPARA,CBLC,LATS2,PPAP2B,PARD6A,GPRC5A,SH3BP5,BDKRB2,ARRB1,CDKN1C,TNIP1,CDKN1B,GADD45A,FOXO1,RASSF2,PKIG,SIRT2,RTN4RL1,GADD45B,INHBA,SMAD7,G…
GO_MONOSACCHARIDE_BIOSYNTHETIC_PROCESS	0.561607	1.7008	0	0.0333488	54	40	PCK1,ENO2,ALDOC,AKR1B1,ATF3,PCK2,PPARGC1A,GSTO1,PGK1,SLC25A12,SLC25A1,CRY1,CRTC2,TPI1,ATF4,TKT,ENO3,PGM1,ENO1,G6PD,PER2,AKR1A1,CHST15,BPGM,GAPDH,PGAM1,GOT1,GPI,MDH2,MDH1,SLC25A11,PGD,SLC25A10,GOT2,SLC25A13,G6PC3,TALDO1,ALDOA,SORD,GPD2
GO_STEROID_METABOLIC_PROCESS	0.460635	1.70119	0	0.0333908	237	141	WNT4,CYP1B1,PCSK9,IL1B,INSIG1,AKR1B1,NPC1,HSD17B14,ADM,MSMO1,SULT2B1,SCARF1,SQLE,APOE,IDI1,INSIG2,MVD,SDR42E1,STS,DHCR7,LRP5,ATP8B1,LEPR,MVK,CLN8,NPC2,CYP27B1,CYP2E1,PPARGC1A,LDLR,CYP27A1,LSS,HSD17B7,CYP51A1,SCARB1,FDFT1,STARD3,NSDHL,SREBF2,PLEKHA1,CYP2D6,CAT,CYB5R2,FDPS,HSD3B7,HMGCS1,FDX1L,C14orf1,LGMN,APOL1,DHCR24,VLDLR,TM7SF2,HSD17B1,STARD5,CYP24A1,LIPA,PPARD,PRKAA2,HMGCR,LCAT,HSD17B8,APOC1,CA…
GO_PITUITARY_GLAND_DEVELOPMENT	0.616816	1.69731	0	0.0344756	42	23	WNT4,ETS1,HES1,SOX2,DUOX2,CDH1,TBX19,BMP2,BMP4,GLI1,RBPJ,PITX1,ALDH1A2,GATA2,KDM1A,SRD5A1,CREB1,POU3F2,SLC6A3,BMPR1A,NKX2-1,ISL1,GLI2
GO_NEGATIVE_REGULATION_OF_MAPK_CASCADE	0.481599	1.69687	0	0.0345261	145	116	TP73,WNK2,P2RX7,BMP7,IL1B,ATF3,DUSP10,APOE,LIF,PARK2,PER1,IGF1R,SPRY4,DUSP1,DUSP3,CBLC,ARRB1,TNIP1,FOXO1,GBA,DUSP2,SPRY2,DUSP8,BMP4,MAPK7,RGS2,HDAC3,PDCD4,ERRFI1,VRK3,PTEN,DUSP22,LEMD2,FLCN,DUSP5,HMGCR,DUSP18,RGS14,DUSP19,DUSP14,LYN,HIPK3,MYC,MECOM,RNF149,SLC9A3R1,PPP2CA,IGBP1,PRKCD,AIDA,PINK1,ITGB1BP1,KLF4,DUSP16,CAV1,PTPN1,HSPH1,PPP2R1A,SMPD1,CDK5RAP3,GSK3B,MAPK8IP1,AKT1,PAQR3,INPP5K,ITCH,PTPN2…
GO_PATTERN_RECOGNITION_RECEPTOR_SIGNALING_PATHWAY	0.497619	1.69407	0	0.0352764	109	80	BIRC3,ITGB2,TNFAIP3,IRF7,NFKBIA,S100A14,IRAK2,TLR2,IFIH1,DDX58,CTSK,CTSS,CTSL1,LGALS9,IKBKG,TRAF6,TNIP1,LY96,PIK3AP1,RELA,TNIP2,RIPK2,CTSB,UNC93B1,IRAK1,MAPKAPK2,PRKCE,LGMN,IRAK4,CLEC7A,PIK3C3,IRF3,UBE2D3,TRIM5,BIRC2,MYD88,RPS6KA3,TBK1,CYLD,CNPY3,TRAF3,LSM14A,RFTN1,MAP3K1,UBE2D1,RPS27A,UBA52,TAB1,FAM105B,ITCH,ITGAM,MAVS,PGLYRP3,TAB3,IKBKE,RIPK1,UBE2V1,TAB2,TLR4,TLR1,CHUK,UBE2D2,IKBKB,HSP90B1,UBE2…
GO_NEGATIVE_REGULATION_OF_CELL_GROWTH	0.4672	1.69456	0	0.0353305	170	128	RTN4R,GAL,RRAD,BCL6,RERG,FRZB,ESR2,NTN1,SERPINE2,WNT11,BST2,OSGIN1,SEMA6C,DACT3,CDKN1A,HYAL1,BDKRB1,CYP27B1,SEMA3F,BTG1,SEMA3C,SERTAD2,SEMA4G,SPP1,SPG20,NOV,CDKN1B,INHBA,SEMA6B,APBB1,EAF2,BCL11A,TGFB1,PLXNA3,CTDP1,DCUN1D3,SEMA4A,SERTAD3,ING1,SEMA4C,TSPYL2,GNG4,FLCN,SEMA4D,PPARD,SIRT1,STK11,CDKN2AIP,SEMA5A,IP6K2,NDRG3,CRLF3,WNT3,ULK2,SEMA7A,PPP2CA,PPT1,SMAD4,ADIPOR1,ACVR1B,SLIT2,ENO1,PML,RTN4,SIPA…
GO_REGULATION_OF_STEROID_METABOLIC_PROCESS	0.551497	1.69465	0	0.0354356	74	48	WNT4,TNF,GAL,IL1B,INSIG1,APOE,INSIG2,DHCR7,NR1D1,PROX1,SNAI2,CYP27B1,PPARGC1A,BMP2,SEC14L2,LMF1,FGF19,POR,STUB1,NFKB1,SIRT1,APOC1,ACADVL,SREBF1,SF1,GFI1,SNAI1,ARV1,TSPO,STAT5B,LAMTOR1,ATP1A1,ABCG1,PANK2,REST,SCAP,LDLRAP1,SOD1,EPHX2,AKR1C3,ERLIN2,ERLIN1,PRKAA1,SCP2,VDR,FGFR4,DGAT2,DDX20
GO_METANEPHRIC_NEPHRON_DEVELOPMENT	0.656537	1.69205	0	0.0359213	32	18	WNT4,SOX8,HES1,PDGFB,KIF26B,BMP4,PKD1,PDGFRB,LAMB2,PAX8,SOX9,LGR4,IRX2,FMN1,PKD2,FOXD1,SIX2,OSR1
GO_LABYRINTHINE_LAYER_BLOOD_VESSEL_DEVELOPMENT	0.666174	1.69163	0.0166667	0.0360142	18	15	OVOL2,HES1,JUNB,HEY1,NSDHL,FZD5,CYR61,RBPJ,HS6ST1,FBXW8,AKT1,PLCD3,TMED2,MAPK1,PLCD1
GO_REGULATION_OF_CELL_KILLING	0.596115	1.69013	0	0.036403	63	34	ICAM1,CCL2,P2RX7,HLA-A,RASGRP1,IL7R,IL23A,IL11,HLA-E,TAP1,LGALS9,HLA-B,RIPK3,MICA,STX7,LAMP1,BCL2L11,BAD,CADM1,PVRL2,PVR,STAT5B,B2M,PPP3CB,LAG3,AP1G1,ARRB2,IL12A,CEACAM1,FADD,SERPINB9,AGER,F2RL1,TGFB2
GO_REGULATION_OF_PH	0.512067	1.68767	0	0.0372688	89	62	SLC4A5,ATP6V1E2,MAFG,SLC17A7,ATP6V0D2,SLC9A5,RAB20,CA2,SLC26A11,EDNRB,ATP6V1G2,ATP6V1B1,CLIC4,TCIRG1,SLC4A3,ATP6V0D1,ATP6V0C,ATP6V0B,ATP6V1C1,ATP6V0E1,ATP6V0E2,ATP6V1G1,ATP6V0A1,CLN5,RAB7A,ATP6V1B2,SLC4A2,ATP6V1E1,ATP6AP1,CLN3,PDK4,ATP6V1H,TMEM165,ATP6V1D,PPT1,ATP6V0A4,SLC26A2,SLC9A1,SLC9A6,RAB38,PDK2,EDN1,ATP6V1C2,ATP6V1F,ATP6V0A2,SLC9A7,SLC26A6,BCL2,SLC9A8,ATP6V1A,SLC4A7,SLC4A11,ATP5B,LRRK2,GPR…
GO_FORMATION_OF_PRIMARY_GERM_LAYER	0.49334	1.68779	0	0.0373795	110	79	FGFR2,BMP7,ITGB2,ITGB4,COL6A1,SOX2,NR4A3,WNT11,MMP9,LAMB3,DUSP1,EYA2,MMP15,COL7A1,AXIN1,KDM6B,CHRD,INHBA,ITGA5,ITGB5,EYA1,DUSP2,BMP4,LAMA3,SMAD1,POFUT2,DUSP5,ACVR1,ITGAV,KIF16B,MMP14,SRF,WNT3,KDM6A,SNAI1,ITGA2,COL8A1,KLF4,BMPR2,HSBP1,TWSG1,CDC73,CTNNB1,PAF1,EXOC4,ETS2,ELF5,HNF1B,TRIM15,GATA6,COL12A1,ITGB1,WLS,GPI,HMGA2,SMAD2,TBX6,ITGA3,LAMB1,DUSP4,EPHA2,FN1,SMAD3,PRKAR1A,EPB41L5,CTR9,SIX2,ITGA7,P…
GO_REGULATION_OF_LIPID_METABOLIC_PROCESS	0.435751	1.68679	0	0.0375496	282	185	WNT4,C3,PTGS2,SERPINA3,TNF,GAL,PIK3IP1,MLXIPL,IL1B,TRIB3,INSIG1,SMPD3,EEF1A2,FGF2,APOE,SIK1,PDK1,NR4A3,INSIG2,DHCR7,NR1D1,PDGFB,PROX1,LSR,NPC2,SNAI2,CYP27B1,VAC14,PPARGC1A,PPARA,LDLR,SCARB1,BMP2,PNPLA2,NSMAF,SRC,ABHD5,BCL11B,TGFB1,SEC14L2,LMF1,IRS2,SLC27A1,PDP2,ADRB2,ID2,NR1D2,FGF19,PDK3,PRKCE,MLYCD,SAMD8,NR1H2,ATG14,POR,WDTC1,STUB1,CYR61,NFKB1,SMPD2,PRKAA2,SIRT1,PDGFRB,PTK2B,APOC1,STK11,ORMDL1,P…
GO_CELLULAR_RESPONSE_TO_TOPOLOGICALLY_INCORRECT_PROTEIN	0.473694	1.68483	0	0.0377031	122	110	IL8,CCL2,ASNS,DDIT3,STC2,ANKZF1,ATF3,PPP1R15A,PARK2,DNAJB9,RNF126,CTH,ERO1L,YOD1,TPP1,EIF2AK2,ERN1,PPP2R5B,HERPUD1,ATP6V0D1,ATF4,PARP16,TSPYL2,NFE2L2,C19orf10,STUB1,AARS,TBL2,CREB3L1,CXXC1,GOSR2,EIF2AK3,SEC61G,SEC61A2,ARFGAP1,WIPI1,RNF121,ACADVL,XBP1,UFD1L,CREB3,BAK1,RNF5,DERL1,KLHDC3,MBTPS1,EDEM1,SERP1,ATF6B,ATXN3,ZBTB17,TLN1,PDIA5,BAX,UBE2W,DDX11,SHC1,CUL7,WFS1,EP300,ASNA1,ATF6,YIF1A,PTPN1,CREB…
GO_MYELOID_LEUKOCYTE_ACTIVATION	0.564518	1.68163	0	0.0377773	98	56	CSF2,IL8,MT1G,RELB,NDRG1,RASGRP1,NR4A3,SBNO2,CCL5,PIK3CD,LAT,EDN2,TNFSF9,JUN,CSF1,TRAF6,ANXA3,VAMP8,PI4K2A,UBD,TGFB1,JMJD6,STXBP2,PRKCE,MILR1,LTBR,LYN,ADAM9,ADAM10,RBPJ,VAMP2,PSEN1,PRKCD,CRTC3,S100A13,GATA2,HMGB1,SNAP23,TGFBR2,MLL5,VAMP7,STXBP3,TLR4,HYAL2,TLR1,CLU,PYCARD,BATF3,FOXP1,TLR3,PIK3CG,F2RL1,CAMK4,SYK,SLC7A2,DHRS2
GO_REGULATION_OF_ENDOPLASMIC_RETICULUM_UNFOLDED_PROTEIN_RESPONSE	0.600086	1.68506	0.0169492	0.0378138	28	26	AGR2,HSPA1A,BBC3,PPP1R15A,ERN1,TMBIM6,BCL2L11,XBP1,BFAR,BAK1,PPP1R15B,POMT1,COPS5,BAX,POMT2,WFS1,PTPN1,GNB2L1,SDF2L1,PTPN2,TMEM33,SDF2,DAB2IP,NCK1,PIK3R1,HSPA5
GO_REGULATION_OF_SODIUM_ION_TRANSPORT	0.558108	1.68407	0	0.0378814	77	48	WNK2,FGF12,TESC,P2RX7,NOS3,PCSK9,P2RX4,SIK1,SERPINE2,NEDD4L,SGK2,PER1,GLRX,DMPK,SCN1B,TGFB1,CAMK2D,NEDD4,STOM,ADRB2,PRKCE,ATP1B3,RANGRF,SNTA1,DNM2,ATP1B1,SLC9A3R1,SCN5A,FXYD5,SLC9A1,PTPN3,ARF1,AKT1,AHCYL1,SGK3,ATP1A1,DLG1,WNK3,CNKSR3,COMMD1,YWHAH,ACTN4,UTRN,ATP1A2,GPD1L,ATP2B4,PKP2,ATP1B2
GO_TISSUE_MIGRATION	0.511476	1.6818	0	0.0379334	84	62	S100P,PTP4A3,NOS3,CYP1B1,ITGB2,KRT16,LOXL2,NR4A1,FGF2,EGR3,STAT1,VEGFA,NOV,SCARB1,DPP4,PTEN,FAP,PLXND1,PPARD,PKN1,PTK2B,GPLD1,SRF,CORO1B,PLEKHG5,SLIT2,STARD13,GIPC1,HMGB1,PRKX,PIK3CA,TNFSF12,ZEB2,RHOA,ACTA2,GRHL2,RAB13,ITGB1,TGFBR1,ARSB,S100A2,EPHB4,EPB41L5,PAXIP1,PTPN11,WDPCP,PKN2,PTK2,LTB4R2,PKN3,EMP2,GPX1,AMOT,NANOS1,ID1,MYH9,GPR124,ROBO1,ANLN,NRP1,FERMT1,EFNB2
GO_POSITIVE_REGULATION_OF_TRANSCRIPTION_FACTOR_IMPORT_INTO_NUCLEUS	0.552263	1.68529	0	0.037974	51	39	PTGS2,TNF,C8orf4,IL1B,TLR2,IL23A,DDX58,EDA,CDH1,LGALS9,SPHK1,HDAC3,XBP1,TRIP6,RBCK1,TMEM110,SPPL3,TMEM173,SLC9A1,PPP3CA,PPP3R1,MAVS,FLNA,RHOA,PPP3CB,PIK3R2,SMAD3,ZNF268,TLR4,TRIM28,PIK3R1,CHERP,IL18,EDAR,DMAP1,AKAP6,TLR3,PRKCQ,IL18R1
GO_RESPONSE_TO_EXTRACELLULAR_STIMULUS	0.414738	1.68196	0	0.0380908	441	305	WNT4,ICAM1,PTGS2,CCL2,LIPG,MGMT,PCK1,ASNS,P2RX7,HMOX1,BMP7,WNT2B,PCSK9,IL1B,CYBA,IL6,ZC3H12A,ADM,GABARAPL1,ESR2,DDIT3,STC2,C2,NR4A2,ATF3,APOE,MMP7,MAP1LC3A,WNT11,PYY2,CCL5,FOXA2,SOCS3,PEMT,PPP1R15A,RRAGC,FKBP1B,MTHFR,PROX1,CDKN1A,MAPT,STC1,HDDC3,CYP27B1,JUN,INSR,ZFP36,PPARGC1A,PPARA,RARA,EIF2AK2,PMAIP1,ZFYVE1,ADAMTS1,PIM1,SPP1,RELA,FOXO1,SIRT2,AXL,SPHK1,ACVR1C,CCRN4L,ULK1,ATP2B1,SREBF2,SRC,RRAGD,…
GO_PH_REDUCTION	0.60069	1.68246	0	0.0382017	39	34	ATP6V1E2,SLC17A7,ATP6V0D2,RAB20,ATP6V1G2,ATP6V1B1,CLIC4,TCIRG1,ATP6V0D1,ATP6V0C,ATP6V0B,ATP6V1C1,ATP6V0E1,ATP6V0E2,ATP6V1G1,ATP6V0A1,CLN5,RAB7A,ATP6V1B2,ATP6V1E1,ATP6AP1,CLN3,ATP6V1H,ATP6V1D,PPT1,ATP6V0A4,RAB38,ATP6V1C2,ATP6V1F,ATP6V0A2,ATP6V1A,GPR89A,CLCN3,CLN6
GO_REGULATION_OF_INTERLEUKIN_8_PRODUCTION	0.572669	1.67758	0.028169	0.0386521	61	35	TNF,IL1B,HSPA1A,DDIT3,TLR2,DDX58,IL6R,HSPA1B,BCL3,LGALS9,OTUD7B,ARRB1,PTGER4,ANXA4,PRKD2,KLF4,MAVS,MAP2K5,RIPK1,PARK7,ANXA1,SERPINE1,TLR4,CD58,HYAL2,PYCARD,F2R,FADD,PTPN22,BCL10,TLR5,TIRAP,TLR3,F2RL1,AFAP1L2
GO_POSITIVE_REGULATION_OF_LOCOMOTION	0.431753	1.67761	0	0.0387626	420	293	GRB7,ICAM1,IL8,CXCL1,ETS1,PTGS2,CXCL3,CXCL2,CCL2,CXCL5,TNF,RHOD,IL1B,IL6,RAB25,ZC3H12A,FAM83H,S100A14,NTN1,F3,S1PR1,CCL20,IL23A,FGF2,WNT11,IL6R,CCL5,MMP9,CCR1,PIK3CD,LGR6,DAB2,PDGFB,PROX1,SEMA6C,CD74,TNFRSF14,SDCBP,EDN2,HYAL1,IGF1R,VEGFA,BDKRB1,SNAI2,HDAC9,SEMA3F,LGALS9,ADAM8,JUN,INSR,CSF1,MIEN1,PPAP2B,SEMA3C,SEMA4G,COL18A1,PODXL,RAPGEF3,ANXA3,SCARB1,FERMT3,BMP2,VEGFB,TRIM21,PTGER4,ALOX12,SPHK1,S…
GO_PLACENTA_DEVELOPMENT	0.470775	1.6783	0	0.0388272	138	111	CSF2,OVOL2,PTGS2,FGFR2,PRDM1,ETNK2,CDX2,ADM,MDFI,EPOR,HES1,CEBPB,STC2,EPAS1,LIF,SPINT1,E2F7,SOCS3,PDGFB,ST14,LHX4,STC1,JUNB,CYP27B1,HEY1,CDKN1C,SPP1,CTSB,NSDHL,ZFP36L1,TFEB,PKD1,WNT7B,ITGB8,MAP2K1,FZD5,EGLN1,CYR61,FOSL1,CTSL2,PPARD,STOX2,ARNT,ALKBH1,STK3,ADA,RXRA,RBPJ,BIRC2,MAP3K4,DNAJB6,SNAI1,PLA2G4A,SP3,BSG,DEDD,HIF1A,EGFR,GRB2,GATA2,ZFAT,GAB1,HSF1,BMPR2,CUL7,HS6ST1,FBXW8,DAZAP1,MAPK14,NCOA1,AK…
GO_CELLULAR_RESPONSE_TO_EXTRACELLULAR_STIMULUS	0.450048	1.67874	0	0.0389393	188	151	WNT4,ICAM1,PCK1,ASNS,P2RX7,HMOX1,WNT2B,PCSK9,ZC3H12A,GABARAPL1,NR4A2,ATF3,MAP1LC3A,CCL5,FOXA2,PPP1R15A,RRAGC,CDKN1A,JUN,EIF2AK2,PMAIP1,ZFYVE1,ADAMTS1,PIM1,FOXO1,SIRT2,AXL,SPHK1,ULK1,ATP2B1,SREBF2,RRAGD,GBA,RPTOR,CPEB4,BGLAP,SLC38A2,FNIP1,CCNE1,TSC1,IFI16,MAP1LC3B2,GABARAPL2,ATG14,ATF4,NUAK2,NFE2L2,FOSL1,VLDLR,CTSL2,CYP24A1,PRKAA2,TBL2,SIRT1,PIK3C3,EIF2AK3,CHMP1A,USF2,WDR59,PDK4,USP33,FOS,LYN,XBP1…
GO_METANEPHROS_DEVELOPMENT	0.56006	1.6757	0	0.0392634	81	49	WNT4,BMP7,HOXC11,SOX8,CALB1,HES1,ID3,STAT1,PDGFB,EGR1,PTCH1,KIF26B,EYA1,BMP4,ID2,BASP1,PKD1,WNT7B,SIX4,PDGFRB,CTSH,IRX3,OSR2,LAMB2,PAX8,SMAD4,APH1A,FRAS1,SOX9,FBN1,CTNNB1,LGR4,IRX2,NF1,NIPBL,ACAT1,GLI3,BCL2,FMN1,PKD2,FOXD1,DLG5,SIX1,SIX2,RDH10,OSR1,GDF11,GATA3,FOXJ1
GO_CALCIUM_ION_TRANSPORT	0.470651	1.67587	0	0.0393291	223	110	PKD1L2,P2RX7,BSPRY,DDIT3,BBC3,ITPR1,JPH2,FGF2,CALCRL,TRPV3,ATP2A1,CCL5,CATSPER2,CCR1,FKBP1B,CACNB4,TRPM4,EFCAB4A,ORAI3,CYP27B1,SLC24A6,ERO1L,NOL3,SLC3A2,ATP2B1,PLCG2,CACHD1,CAMK2D,CACNB1,SELK,MICU1,MCOLN1,PRKCE,PKD1,ASPH,DENND5A,TRPC1,TMC1,ITGAV,ANO6,PANX1,CACNA1H,PDE2A,ANXA5,MCOLN2,TMEM165,ITPR3,MCOLN3,TRPM7,CACNB3,TRPC4AP,IBTK,PSEN1,VDAC1,FYN,ITPR2,PPP3CA,CAV1,STIM1,ZP3,CCDC109B,TMEM66,SLC30A1,…
GO_RESPONSE_TO_PH	0.651995	1.67404	0	0.0398407	42	20	PCK1,CLCN7,STS,CTSS,HYAL1,CA2,RAB11FIP5,SRC,GBA,LGMN,GPLD1,GPR65,SLC9A1,RAB11B,GNA11,ARSB,GJA1,PAM,IMPACT,GJA3
GO_CELLULAR_HOMEOSTASIS	0.407914	1.67172	0	0.0399145	676	408	NPTN,ICAM1,SLC4A5,AQP5,CCL2,P2RX7,NOS3,HMOX1,MLXIPL,IL1B,CYBA,IL6,TFR2,MT2A,ATP6V1E2,ADM,XK,LCN2,EPOR,MAFG,DDIT3,CALB1,BBC3,SESN2,STC2,DLG4,ITPR1,S1PR1,SLC17A7,JPH2,FGF2,APOE,ATP6V0D2,ATP2A1,CCL5,NEDD4L,SOX4,SV2A,CCR1,SLC6A12,SGK2,FKBP1B,CACNB4,RAB20,PARK2,CLCN6,FTH1,TRPM4,PRNP,GRINA,NCF2,GLRX,EDN2,DISC1,SLC39A13,TNNI3,BDKRB1,MTL5,STC1,DMPK,CA2,SLC24A6,ERO1L,BCAP31,SLC26A11,PPARGC1A,ABCA12,NOL3,S…
GO_CELLULAR_RESPONSE_TO_STARVATION	0.456316	1.67365	0	0.0399563	117	100	WNT4,PCK1,ASNS,WNT2B,PCSK9,ZC3H12A,GABARAPL1,ATF3,MAP1LC3A,PPP1R15A,RRAGC,CDKN1A,JUN,EIF2AK2,PMAIP1,ZFYVE1,FOXO1,SIRT2,SPHK1,SREBF2,RRAGD,GBA,CPEB4,SLC38A2,FNIP1,IFI16,MAP1LC3B2,GABARAPL2,ATG14,ATF4,NUAK2,NFE2L2,VLDLR,CTSL2,PRKAA2,TBL2,SIRT1,PIK3C3,EIF2AK3,WDR59,PDK4,USP33,XBP1,SREBF1,FADS1,ATG7,SLC2A1,NPRL2,KLF10,EHMT2,RRAGA,MAX,COMT,BMPR2,CAV1,UPP1,SRD5A1,RRAGB,WDR24,GAS6,GLUL,ATG5,FBXO22,GAS2L…
GO_REGULATION_OF_CYTOSOLIC_CALCIUM_ION_CONCENTRATION	0.477755	1.67188	0	0.0400265	203	87	NPTN,P2RX7,IL1B,ADM,EPOR,DDIT3,CALB1,BBC3,DLG4,ITPR1,S1PR1,JPH2,FGF2,CCR1,FKBP1B,TRPM4,EDN2,BDKRB1,SLC24A6,ERO1L,BCAP31,NOL3,EDNRB,BDKRB2,GNA15,PLCG2,NMB,GIPR,OXTR,MCOLN1,PRKCE,PKD1,SWAP70,P2RY1,TRPC1,LPAR2,CLN3,PTK2B,CALB2,TBXA2R,C3AR1,PLA2G6,ITPR3,CACNB3,FIS1,IBTK,GNA13,CD55,SPPL3,GATA2,HMGB1,LPAR1,ITPR2,CAV1,EDN1,ABL2,RASA3,JPH3,JPH1,GJA1,ABL1,GNB1,TPCN1,TMEM64,LRP6,PKD2,EDNRA,JAK2,CHERP,F2R,P…
GO_SKELETAL_MUSCLE_CONTRACTION	0.672022	1.67223	0	0.0401393	31	21	MYH14,CHRNB1,TNNT3,MB,TNNI3,DMPK,TNNI2,ADRB2,GAA,TCAP,CHRNE,TNNT1,HOMER1,CCDC78,RPS6KB1,EEF2,TNNC2,TNNC1,HSP90AA1,CHUK,IKBKB
GO_REGULATION_OF_T_CELL_MEDIATED_IMMUNITY	0.580574	1.6727	0.0138889	0.040162	52	35	RSAD2,P2RX7,IL1B,HLA-A,IL7R,IL23A,WAS,HLA-E,TRPM4,TRAF6,HLA-B,RIPK3,ZBTB1,FZD5,STX7,DUSP22,PVRL2,PRKCZ,PVR,MALT1,HMGB1,ZP3,B2M,C10orf54,PPP3CB,HFE,TRAF2,IL12A,IL20RB,CEACAM1,FADD,GATA3,AGER,HSPD1,MAP3K7
GO_REGULATION_OF_CELLULAR_RESPONSE_TO_GROWTH_FACTOR_STIMULUS	0.466631	1.67073	0	0.0403413	229	154	NPTN,WNT4,KCP,PTP4A3,SULF2,BAMBI,SULF1,FGFR2,SMAD6,RASL11B,IL1B,NPNT,HES1,FGF2,FAM20C,PCSK6,PRDM16,DAB2,SDCBP,FSTL3,VEGFA,FZD4,TGFBR3,CDKN1C,PPP2R5B,SPG20,FKBP8,VEGFB,CHRD,SMAD7,ITGA5,SPRY2,TGFB1,TRIM33,NEDD4,UBE2O,GRB10,CD109,BMP4,PPM1A,FAM89B,SNX25,STUB1,CYR61,FLCN,ADAM17,NOTCH1,XIAP,CD63,SIRT1,PMEPA1,GPC1,ARNT,STK11,BCL9,SKI,PRKD2,ING2,RBPJ,DNM2,VEGFC,MECOM,PBLD,ENG,SKIL,RUNX2,DSTYK,PEG10,SMAD…
GO_REGULATION_OF_PROTEIN_IMPORT	0.436772	1.66977	0	0.0405862	183	148	PTGS2,SULF2,TNF,BAMBI,BMP7,C8orf4,IL1B,NFKBIA,IL6,ZC3H12A,MDFI,NFKBIE,PRDX1,TLR2,IL23A,DDX58,PARP10,DAB2,BCL3,MXI1,EDA,DACT3,CDH1,CDKN1A,SNAI2,LGALS9,NOL3,NOV,LITAF,AXIN1,NFKBIB,PKIG,SPHK1,JUP,TGFB1,FZD7,BMP4,PPM1A,MAPK7,PKD1,FAM89B,HDAC3,SIRT1,PDE2A,SEMA5A,XBP1,CREB3,NFKBIL1,PBLD,MBTPS1,SLC9A3R1,TRIP6,EMD,RBCK1,SMAD4,PRKCD,EGF,TMEM110,CYLD,EGFR,THRA,SPPL3,C1QTNF3,PPM1B,TMEM173,SLC9A1,EP300,PPP3C…
GO_CELLULAR_RESPONSE_TO_INTERLEUKIN_1	0.540258	1.66757	0.0135135	0.0412212	88	52	ICAM1,IL8,CCL2,IL6,ZC3H12A,HYAL3,CEBPB,IRAK2,CCL20,CCL5,ANKRD1,HYAL1,TRAF6,RELA,TNIP2,EGR1,PTGER4,CHI3L1,IRAK1,MAPK3,VLDLR,NFKB1,PPP4C,RPS6KA5,HIF1A,SOX9,UPF1,OTUB1,MAPK9,EDN1,PAWR,YY2,KLF2,FN1,DAB2IP,RC3H1,PSMB9,HYAL2,HSPA9,IKBKB,FAS,PYCARD,ADAMTS7,HAS2,RPS6KA4,RBMX,BYSL,CCL22,PLCB1,IL1R1,P2RY2,CCL24
GO_INTRINSIC_APOPTOTIC_SIGNALING_PATHWAY	0.454169	1.66778	0	0.0412918	152	135	TP73,NUPR1,TNF,CHAC1,HMOX1,CYP1B1,TRIB3,DDIT4,BCL2A1,DDIT3,CEBPB,BBC3,ITPR1,BCL2L2,PDK1,ATP2A1,PPP1R15A,BCL3,PHLDA3,CDKN1A,MAPT,ERO1L,NOL3,CIDEB,PMAIP1,BNIP3,ERN1,SHISA5,FHIT,ZNF622,CASP4,MOAP1,FNIP2,STK25,SELK,IFI16,ATF4,ZNF385D,TNFRSF10B,TMBIM6,RPS27L,BCL2L11,SIRT1,BAD,MCL1,BRSK2,CUL4A,C16orf5,STK11,TNFRSF1A,PPP2R5C,XBP1,PDCD10,CRIP1,BAK1,TNFRSF1B,PERP,BAG6,PPM1F,CYCS,ATM,PRKCD,SART1,DDX5,STK24…
GO_LYMPHOCYTE_ACTIVATION	0.428915	1.66786	0	0.0414073	342	210	WNT4,ICAM1,RSAD2,POU2F2,P2RX7,TREML2,RELB,ITGB2,ULBP1,ICOSLG,BCL6,LY6D,IL6,IL7R,IKZF3,CEBPB,IL23A,HSH2D,JAG2,WAS,SOX4,MFNG,IL11,BST2,KLF6,TPD52,CD7,PIK3CD,FKBP1B,BCL3,CD74,HLA-E,FZD8,LAT,LEPR,HDAC5,IRF1,HDAC9,CXADR,EGR1,PTGER4,RIPK2,AXL,PLCG2,ZFP36L1,BCL11B,TCF7,RIPK3,CEBPG,TGFB1,NEDD4,FZD7,FNIP1,AZI2,TSC1,JMJD6,ZBTB1,ID2,SEMA4A,PATZ1,LGALS1,DPP4,SWAP70,SLAMF7,MICA,FZD5,ZFPM1,BLNK,CLEC7A,ADAM17,M…
GO_REGULATION_OF_APOPTOTIC_SIGNALING_PATHWAY	0.407058	1.66644	0	0.0417228	363	293	TP73,CSF2,WNT4,ICAM1,SOD2,TMC8,TNF,NOS3,HMOX1,IL1B,IFI6,TNFAIP3,HSPA1A,IL1A,G0S2,DDIT3,MUC1,BBC3,NR4A2,ATF3,BCL2L2,PELI3,ZNF385A,MMP9,HSPA1B,TP53INP1,MEIS3,FAM162A,PARK2,CD74,GRINA,PEA15,SNAI2,CTH,LGALS9,BCAP31,DFNA5,NOL3,CIDEB,PMAIP1,BNIP3,TMBIM1,BDKRB2,TRADD,HERPUD1,RELA,FBXO18,MNT,CSDA,INHBA,TMEM102,SRC,PTTG1IP,RIPK3,EYA1,DAPK3,PPIF,MOAP1,RB1CC1,MAPK7,PPP3CC,DAPK1,PTEN,NFE2L2,SP100,LTBR,ACVR1,…
GO_MATING	0.61604	1.66491	0	0.0422643	37	21	PI3,PPP1R1B,DMRTA1,MAPK8IP2,SERPINE2,HEXB,OXTR,PTEN,GRN,ABAT,THRB,THRA,UBE2Q1,ACVR2A,NCOA1,NCOA2,KLK14,APP,EDNRA,TACR1,TH
GO_CERAMIDE_METABOLIC_PROCESS	0.547947	1.66418	0	0.0424526	73	54	ALOXE3,P2RX7,NEU1,UGCG,ST3GAL6,CLN8,ST6GALNAC6,PLA2G15,HEXB,ST6GALNAC2,NSMAF,ST6GALNAC3,ST3GAL1,GBA,ORMDL3,ASAH1,SAMD8,NEU2,GM2A,ITGB8,GLA,SMPD2,CLN3,ORMDL1,ST3GAL4,GALC,PPP2CA,DEGS1,NEU3,PPP2R1A,SMPD1,B4GALNT1,HTRA2,SPTLC2,COL4A3BP,GBA2,CERS4,ST3GAL3,CERS5,ORMDL2,ACER3,SPTLC1,ACER2,ST3GAL2,CERS6,CERS2,SGPL1,ST6GALNAC4,ALDH5A1,SMPD4,CERK,UGT8,CLN6,ST8SIA4
GO_POSITIVE_REGULATION_OF_LEUKOCYTE_MEDIATED_IMMUNITY	0.535943	1.66285	0	0.0427817	85	51	RSAD2,C3,CCL2,TNF,P2RX7,IL1B,GAB2,HLA-A,RASGRP1,IL23A,HLA-E,TRAF6,HLA-B,VAMP8,TGFB1,ZBTB1,FZD5,STX7,LAMP1,CD40,STX4,CLCF1,CADM1,PVRL2,PRKCZ,PVR,MALT1,STAT5B,ZP3,B2M,STAT6,ADORA2B,IL4R,VAMP7,PAXIP1,TRAF2,LAG3,AP1G1,MSH6,EXOSC3,IL12A,WHSC1,TNFSF13,FADD,GATA3,HSPD1,F2RL1,SNX4,UNG,SYK,MAP3K7
GO_ADULT_BEHAVIOR	0.510603	1.66289	0.0131579	0.0429438	135	63	FGF12,CHRNB1,NTSR1,NPC1,MAFG,NR4A2,CTNS,NR4A3,FOXA2,CACNB4,PARK2,CLN8,MAPT,PPARA,NLGN3,TSC1,ID2,PTEN,DNM1,ABAT,BBS2,CSTB,DMBX1,NTAN1,EFNB3,SHANK2,PPT1,PUM1,TMOD1,CNP,HOMER1,HTRA2,MECP2,BTBD9,PAFAH1B1,TBCE,APP,BBS4,HDAC2,OXR1,GIGYF2,GLRB,PBX3,EPS8,USP46,PARK7,ABHD12,ARRB2,CDK5,GRIN2D,ADAM22,ARCN1,CHRNA5,FXN,SLITRK6,HIPK2,ZFHX2,CHD7,SPTBN2,ATP1A2,EPHA4,SNCG,ATP1A3
GO_CHROMATIN_REMODELING	-0.429805	-1.73753	0	0.0439642	150	129	PADI2,HDAC5,TTF1,SMARCAD1,HIST1H4D,ZBTB1,CHEK1,INO80B,KAT2A,BAZ2A,HIST1H4L,CENPC1,BAHD1,TADA2B,RERE,SUPT5H,MYC,PIH1D1,CENPT,BRD4,HIST1H4I,SOX9,GATAD2B,DAXX,MSL3,ZNHIT1,MLL4,MORF4L1,BAHCC1,SATB1,HMGA1,CTNNB1,TNRC18,RSF1,STRA13,MORF4L2,SMARCC2,BPTF,ARID1B,MBD2,HMGA2,HDAC2,TOP1MT,TAF6L,PSME4,RB1,SUPT4H1,MBD3,INO80C,VPS72,CENPW,SMARCA1,SMARCD1,SMARCD3,MYSM1,ACTR6,SCMH1,ACTL6A,HNRNPC,CHRAC1,SPTY2D1,BA…
GO_NEGATIVE_REGULATION_OF_NEURON_DEATH	0.440513	1.66011	0	0.0440876	171	118	TP73,SOD2,CCL2,HMOX1,NDNF,IL6,ESR2,EPOR,CEBPB,NR4A2,APOE,NR4A3,CNTF,CCL5,SYNGAP1,PARK2,ADAM8,IKBKG,JUN,PPARGC1A,PPARA,VEGFB,AXL,CPEB4,STAT3,LRP1,KDM2B,C19orf6,LGMN,ATF4,NRBP2,SIX4,STXBP1,AARS,UCN,SIRT1,C12orf5,CLN3,PTK2B,CLCF1,ALKBH1,GCLM,REL,KRAS,PPT1,HDAC7,PSEN1,HIF1A,PINK1,MAP3K12,FYN,BAX,PIK3CA,ILK,HRAS,WFS1,ERBB3,UBE2V2,GNB2L1,PRKCI,AMBRA1,CREB1,LIG4,CHMP4B,HTRA2,MECP2,AKT1,BTG2,CTNNB1,TYRO3…
GO_REGULATION_OF_MAPK_CASCADE	0.413913	1.65961	0	0.0441803	660	440	TP73,NPTN,ICAM1,MAP3K8,WNK2,IGFBP3,C3,ARHGAP8,CCL2,TNF,FGFR2,P2RX7,BMP7,EFNA1,IL1B,TRIB3,INHBE,IL6,IL1A,ZC3H12A,RASGRP1,GDF15,MDFI,ESR2,EPOR,NPNT,IRAK2,PRDX1,CCL20,ATF3,DUSP10,FGF2,APOE,LIF,SOX2,MAPK8IP2,IL6R,CCL5,CYSLTR2,IL11,PELI2,CCR1,SYNGAP1,PDGFB,PARK2,CD74,PER1,TNFRSF14,FZD8,SDCBP,PEA15,IGF1R,RELT,VEGFA,SPRY4,DUSP1,GDF1,DVL2,LGALS9,ADAM8,IKBKG,JUN,DUSP3,INHA,INSR,UNC5CL,FZD4,CBLC,EIF2AK2,TR…
GO_REGULATION_OF_METAL_ION_TRANSPORT	0.437193	1.65701	0	0.0454284	325	184	ICAM1,WNK2,FGF12,TESC,PTGS2,CCL2,GAL,P2RX7,NOS3,PCSK9,NTSR1,CYBA,P2RX4,STC2,JPH2,TRPV3,SIK1,SERPINE2,CCL5,NEDD4L,CCR1,SGK2,PDGFB,FKBP1B,CACNB4,PER1,PRNP,EFCAB4A,GLRX,BDKRB1,STC1,DMPK,RNF207,KCNH2,P2RX5,SCN1B,RAPGEF3,GSTO1,C19orf26,PLCG2,AMIGO1,TGFB1,CAMK2D,NEDD4,STOM,CACNB1,ADRB2,BMP4,SLC31A2,PRKCE,ATP1B3,ATF4,HBP1,ASPH,TRPC1,UCN,ANO6,CD63,PDGFRB,FMR1,PTK2B,CLIC2,KCNAB2,LGALS3,RANGRF,SNTA1,LYN,CR…
GO_REGULATION_OF_INNATE_IMMUNE_RESPONSE	0.417166	1.65581	0	0.0457715	357	264	RSAD2,BIRC3,GBP5,SERPING1,RELB,ITGB2,CYBA,TNFAIP3,IRF7,HSPA1A,NFKBIA,HLA-A,RASGRP1,PLSCR1,S100A14,IRAK2,TLR2,IFIH1,DUSP10,SARM1,DDX58,CCL5,USP18,PARP9,HSPA1B,CTSK,SOCS3,CTSS,STAT1,NR1D1,STAT2,DHX58,HLA-E,TAP1,CTSL1,COCH,IRF1,LGALS9,ADAM8,IKBKG,TRAF6,IFNGR2,TNIP1,LY96,PIK3AP1,HLA-B,RELA,TNIP2,EREG,RIPK2,CTSB,DDX60,PELI1,IFNAR2,PLCG2,SRC,UNC93B1,AIM2,IRAK1,MAPKAPK2,ADAR,IFI16,PRKCE,NR1H2,LGMN,MICA,…
GO_CARBOHYDRATE_BIOSYNTHETIC_PROCESS	0.471785	1.65404	0	0.0462394	121	84	PCK1,ENO2,ALDOC,AKR1B1,ATF3,ISYNA1,PCK2,NR1D1,PPP1R3C,ST6GALNAC6,EPM2A,CSGALNACT2,PPARGC1A,NHLRC1,GSTO1,PGK1,SLC25A12,GYS1,PGP,B3GNT1,SLC25A1,CRY1,CRTC2,TPI1,ATF4,TKT,PHKG2,GBE1,ENO3,B3GNT3,IMPAD1,PGM1,SLC2A1,HAS3,ENO1,EXT1,G6PD,PER2,GLT8D1,AKR1A1,CHST15,BPGM,B4GALT1,GAPDH,PGAM1,GOT1,CHST14,NANS,RPS27A,UBA52,AKT1,UGP2,B3GNT2,GYG2,GPI,MDH2,MDH1,MPDU1,MGAT2,AKT2,SLC25A11,ALG1,AGL,B3GALT1,PGD,PGM2,N…
GO_PROTEIN_TETRAMERIZATION	-0.427427	-1.72929	0	0.0463569	135	101	TP73,SOD2,GBP5,CCL5,IGF1R,CTH,INSR,HIST1H4D,PEX5,SHMT2,GOLGA2,CAT,ME1,CRTC2,DNM1,ANXA2,HMGCL,HIST1H4L,HMGCR,PFKL,HIST1H3I,RXRA,PDSS2,TRPM7,UXS1,RPS19,HIST1H4I,HIST3H3,SAMHD1,CRTC3,ACOT13,DHPS,S100A10,OXA1L,ACADS,HPRT1,CPSF7,GLS,APOA1BP,CRYZ,SRR,GFPT1,NUPL1,ATPIF1,CDA,NUP54,TP53,SBF2,CRTC1,CUTC,PCBD1,ASL,SHMT1,DCXR,CPSF6,ALDH5A1,CBR4,DHRS4,THG1L,VASP,LRP4,USP16,DNM1L,GPX3,MTMR2,ADSL,DECR1,NUDT21,T…
GO_REGULATION_OF_CALCIUM_ION_TRANSPORT	0.42276	1.65102	0	0.0465598	209	121	ICAM1,PTGS2,CCL2,P2RX7,NOS3,NTSR1,CYBA,P2RX4,STC2,JPH2,TRPV3,CCL5,CCR1,PDGFB,FKBP1B,CACNB4,EFCAB4A,BDKRB1,STC1,P2RX5,RAPGEF3,GSTO1,C19orf26,PLCG2,TGFB1,CAMK2D,CACNB1,ADRB2,BMP4,PRKCE,ASPH,TRPC1,UCN,PDGFRB,FMR1,PTK2B,CLIC2,LGALS3,LYN,CREB3,PLCG1,BAK1,ATP1B1,PLA2G6,CACNB3,SUMO1,EGF,TMEM110,PML,TSPO,BAX,TRIM27,WFS1,SLC9A1,PRKD1,CAV1,STIM1,NPPA,ZP3,TMEM66,SLC30A1,FKBP1A,PAWR,HOMER1,PDPK1,CTNNB1,INPP5…
GO_REGULATION_OF_HORMONE_METABOLIC_PROCESS	0.63927	1.6511	0	0.0466451	26	19	WNT4,GAL,STC2,DUOXA1,PPARGC1A,BMP2,DUOXA2,POR,STUB1,ARNT,PAX8,HIF1A,KDM1A,ATP1A1,TCF7L2,REST,AKR1C3,TRERF1,GATA3
GO_REGULATION_OF_TYROSINE_PHOSPHORYLATION_OF_STAT_PROTEIN	0.562775	1.65144	0	0.0466478	68	40	CSF2,IL6,HES1,IL23A,LIF,CNTF,IL6R,CCL5,SOCS3,VEGFA,PTGER4,STAT3,CD40,PTK6,STAP2,CLCF1,TNFRSF1A,LYN,IL31RA,PPP2CA,ARL2BP,FYN,CAV1,PPP2R1A,PTPN2,HNF4A,FGFR3,IL29,CSF1R,HDAC2,IL15,GHR,IL12A,JAK2,IL18,INPP5F,ISL1,PIBF1,NF2,IL6ST
GO_AXIS_ELONGATION	0.669528	1.65167	0	0.046734	27	17	AREG,FGFR2,MAGI2,WNT11,SPRY2,TGFB1,BMP4,PTK7,SOX9,VANGL2,MED12,YAP1,LRP6,MED1,TRIM28,RDH10,TNC
GO_REGULATION_OF_GLUCOSE_METABOLIC_PROCESS	0.4712	1.65194	0	0.0468208	106	79	IGFBP3,IL6,SESN2,SIK1,PDK1,FOXA2,NR1D1,PARK2,MIDN,LEPR,INSR,PPARGC1A,PPARA,FAM132A,PPP1R3B,PMAIP1,PFKFB2,FOXO1,SRC,GRB10,PPP1R3E,IRS2,PASK,PGP,PDK3,MLYCD,PPP1R3G,KAT2A,PPP1CB,PHKG2,SIRT1,BAD,C12orf5,PDK4,GPLD1,MST1,SLC45A3,ADIPOR1,CLK2,C1QTNF3,IGFBP4,HMGB1,LCMT1,BPGM,PGAM1,PDK2,GSK3B,NCOA2,AKT1,PPP1CA,INPP5K,PTPN2,HNF4A,GSK3A,ARPP19,OGT,GFPT1,AKT2,COX11,PPP1R3D,DUSP12,PHLDA2,KAT2B,IGFBP5,PPP1R3F,…
GO_REGULATION_OF_OSSIFICATION	0.474115	1.6521	0	0.0468241	178	119	WNT4,ID4,TNF,AREG,FGFR2,P2RX7,BMP7,IL6,NPNT,CEBPB,IFITM1,EGR2,S1PR1,ID3,FAM20C,IL6R,CCR1,LRP5,DLX5,TRPM4,SNAI2,CYP27B1,JUND,CSF1,BMP2,RASSF2,PTCH1,PTGER4,CHRD,CCRN4L,DHRS3,TGFB1,BGLAP,ADRB2,BMP4,ID2,WNT7B,SMAD1,CYR61,SEMA4D,ACVR1,GLI1,NOTCH1,ANO6,ESRRA,ANKH,ATP6AP1,CD276,PTK2B,ACVR2B,SKI,RBPJ,PIAS2,OSR2,PLA2G4A,RUNX2,HDAC7,HIF1A,ECM1,PDLIM7,DDX5,SOX9,BMPR2,LIMD1,ILK,PRKD1,NBR1,CTHRC1,TWSG1,ACVR2A…
GO_HEXOSE_METABOLIC_PROCESS	0.449296	1.65287	0	0.0468733	157	117	TNF,PCK1,OAS1,ENO2,ALDOC,AKR1B1,PFKFB4,ATF3,PDK1,PCK2,PFKFB3,FUT1,LRP5,GALK2,PPARGC1A,PFKFB2,HK1,B3GALTL,HK2,PGK1,SLC25A12,GNPDA1,IRS2,PDK3,SLC25A1,CRY1,CRTC2,TPI1,ATF4,GLB1,HKDC1,POFUT2,WDTC1,PPARD,BAD,PMM1,PFKL,PDK4,GAA,ENO3,ALDH1A1,PGM1,PFKP,SLC35A2,SERP1,ENO1,G6PD,PER2,AKR1A1,PIK3CA,CHST15,PDHB,BPGM,B4GALT1,GAPDH,PGM2L1,PGAM1,H6PD,PDK2,MAN2A1,GOT1,MAPK14,AKT1,INPPL1,FUT6,FUT9,PDX1,FUCA2,BRAT1…
GO_AMEBOIDAL_TYPE_CELL_MIGRATION	0.46513	1.65254	0	0.0469119	154	108	S100P,PTP4A3,OVOL2,NOS3,CYP1B1,ITGB2,SOX8,KRT16,LOXL2,NR4A1,FGF2,WNT11,SRGAP2,EGR3,STAT1,LRP5,SEMA6C,VEGFA,SEMA3F,EDNRB,SEMA3C,SEMA4G,NOV,SCARB1,SEMA6B,SEMA4A,FGF19,DPP4,SEMA4C,PTEN,FAP,SEMA4D,PLXND1,ACVR1,PPARD,PKN1,PTK2B,SEMA5A,GPLD1,ZFAND5,SRF,CORO1B,RIC8A,WASF2,SEMA7A,PLEKHG5,HIF1A,SLIT2,STARD13,PML,GIPC1,HMGB1,PRKX,PIK3CA,ILK,TNFSF12,ZEB2,SEMA4F,CAP1,RHOA,PAFAH1B1,RAB13,ITGB1,TGFBR1,ARSB,LAM…
GO_GLUCOSE_METABOLIC_PROCESS	0.486802	1.64896	0	0.0471245	119	84	TNF,PCK1,OAS1,ENO2,ALDOC,PFKFB4,ATF3,PDK1,PCK2,PFKFB3,LRP5,PPARGC1A,PFKFB2,HK1,HK2,PGK1,SLC25A12,GNPDA1,IRS2,PDK3,SLC25A1,CRY1,CRTC2,TPI1,ATF4,WDTC1,PPARD,BAD,PFKL,PDK4,GAA,ENO3,PGM1,PFKP,SERP1,ENO1,G6PD,PER2,AKR1A1,PIK3CA,PDHB,BPGM,GAPDH,PGM2L1,PGAM1,H6PD,PDK2,GOT1,MAPK14,AKT1,INPPL1,PDX1,BRAT1,CREM,NISCH,GPI,CPT1A,MDH2,MDH1,USF1,GNPDA2,OMA1,ADPGK,AKT2,SLC25A11,PGM2,AIMP1,GALM,SLC25A10,DCXR,ALDH…
GO_MESENCHYMAL_CELL_DIFFERENTIATION	0.490498	1.64957	0	0.0471289	134	86	WNT4,OVOL2,FGFR2,BMP7,EFNA1,SOX8,FRZB,HES1,LOXL2,WNT11,LOXL3,STAT1,SEMA6C,SNAI2,SEMA3F,TGFBR3,EDNRB,HEY1,SEMA3C,SEMA4G,BMP2,SEMA6B,TGFB1,BMP4,MAPK3,SEMA4A,FGF19,SEMA4C,SEMA4D,ACVR1,NOTCH1,SEMA5A,RBPJ,ALDH1A2,SNAI1,SEMA7A,SMAD4,HIF1A,RTN4,SOX9,CUL7,LIMS1,FAM123B,ZEB2,SEMA4F,EDN1,GSK3B,CTNNB1,MSX2,WNT10A,HEYL,TGFBR1,LAMA5,HMGA2,S100A4,MSX1,BCL2,PHACTR4,CORO1C,EFNB1,EPB41L5,LRP6,SEMA3A,EDNRA,MAPK1,S…
GO_MEIOSIS_I	-0.471283	-1.72422	0	0.0471879	88	55	REC8,C11orf80,MLH3,BCL2L11,UBE2B,ING2,SUN1,BAG6,KLHDC3,ATM,CKS2,MSH5,CDC25B,SLC2A8,ERCC4,STRA13,CCNB1IP1,MSH3,MRE11A,RNF212,RAD21,TMEM48,SYCE2,UBR2,TOP2B,MSH6,RAD51D,SYCP2,MLH1,PSMD13,XRCC3,FANCM,TRIP13,RAD51B,CCNA1,MSH2,LEPREL4,RAD50,AURKA,PTTG1,ESPL1,HORMAD1,RAD51,XRCC2,DMC1,RAD51C,RAD54B,PLK1,TOP2A,BRCA2,APITD1,TERF1,FANCD2,FBXO5,HSPA2
GO_ENDOCRINE_PANCREAS_DEVELOPMENT	0.603902	1.64965	0.0169492	0.0472567	40	24	IL6,IL6R,SOX4,FOXA2,FOXO1,GIPR,RFX3,BMP4,EIF2AK3,SIDT2,BAK1,SOX9,PDPK1,AKT1,PDX1,MNX1,HNF1B,NKX6-1,GATA6,ANXA1,ONECUT2,CLU,CDK6,MEN1
GO_POSITIVE_REGULATION_OF_ENDOTHELIAL_CELL_PROLIFERATION	0.509841	1.6476	0	0.0476898	68	48	PGF,CCL2,CYBA,F3,NR4A1,FGF2,EGR3,PDGFB,PROX1,PLXNB3,VEGFA,JUN,BMP2,VEGFB,NRARP,EGFL7,RPTOR,BMP4,C19orf10,STAT5A,THBS4,SIRT1,ARNT,SEMA5A,PRKD2,RICTOR,HIF1A,ECM1,NRP2,BMPR2,PDCD6,PRKD1,CAV1,TNFSF12,AKT1,LRG1,NF1,TGFBR1,CAV2,AGGF1,PRKCA,HMGB2,MTOR,ITGB3,PDCL3,NRP1,VASH2,CCL24
GO_CELLULAR_RESPONSE_TO_EXTERNAL_STIMULUS	0.432414	1.6468	0	0.0477176	264	209	WNT4,ICAM1,PTGS2,PCK1,ASNS,P2RX7,HMOX1,WNT2B,PCSK9,IL1B,CYBA,ZC3H12A,GABARAPL1,NR4A2,ATF3,MMP7,MAP1LC3A,CCL5,FOXA2,PPP1R15A,RRAGC,ANKRD1,CDKN1A,IRF1,JUN,CASP1,EIF2AK2,PMAIP1,ZFYVE1,ADAMTS1,BNIP3,PIM1,GADD45A,FOXO1,PTGER4,SIRT2,AXL,CTSB,SPHK1,ULK1,ATP2B1,SREBF2,RRAGD,GBA,RPTOR,CPEB4,BGLAP,SLC38A2,FNIP1,CCNE1,TSC1,BMP4,MAPK3,IFI16,MAP1LC3B2,GABARAPL2,CHEK1,ATG14,ATF4,NUAK2,NFE2L2,LTBR,FOSL1,VLDLR,T…
GO_RECEPTOR_CLUSTERING	0.610258	1.647	0	0.0478051	41	26	ITGB2,MAGI2,DLG4,APOE,SYNGAP1,WDR19,AGRN,CDH2,RER1,DVL1,ITGB1BP1,DLG2,FNTA,FLNA,PICK1,GLRB,SSNA1,DLG1,GPHN,DNAJA3,ITGB7,CDK5,LRP4,ETV5,GRIK5,IFT122
GO_POSITIVE_REGULATION_OF_LYMPHOCYTE_MEDIATED_IMMUNITY	0.553733	1.64585	0	0.0479126	69	41	RSAD2,C3,TNF,P2RX7,IL1B,HLA-A,RASGRP1,IL23A,HLA-E,TRAF6,HLA-B,TGFB1,ZBTB1,FZD5,STX7,LAMP1,CD40,CLCF1,CADM1,PVRL2,PRKCZ,PVR,MALT1,STAT5B,ZP3,B2M,STAT6,PAXIP1,TRAF2,LAG3,AP1G1,MSH6,EXOSC3,IL12A,WHSC1,TNFSF13,FADD,GATA3,HSPD1,UNG,MAP3K7
GO_INSULIN_RECEPTOR_SIGNALING_PATHWAY	0.489669	1.64522	0	0.0479858	80	70	ATP6V1E2,ATP6V0D2,NAMPT,IGF1R,SH2B2,INSR,RHOQ,FOXO4,ATP6V1G2,BAIAP2L2,FOXO1,ATP6V1B1,TCIRG1,EIF4EBP1,ATP6V0D1,GRB10,ATP6V0C,IRS2,ATP6V0B,ATP6V1C1,ATP6V0E1,ATP6V0E2,ATP6V1G1,ATP6V0A1,ATP6V1B2,ATP6V1E1,ATP6AP1,PTPRA,PDK4,ATP6V1H,GPLD1,SREBF1,ATP6V1D,PIK3C2A,BAIAP2,PRKCZ,ATP6V0A4,GRB2,BCAR1,GAB1,PIK3CA,SHC1,PTPN1,SLC2A8,PHIP,PDK2,AKT1,PTPN2,ATP6V1C2,ATP6V1F,GSK3A,ATP6V0A2,SOCS7,PIK3R2,AP3S1,AKT2,SOS…
GO_MEMBRANE_LIPID_CATABOLIC_PROCESS	0.634374	1.64306	0.0163934	0.0480534	24	19	CYP1B1,SMPD3,NEU1,HEXB,SPHK1,GBA,NEU2,GM2A,GLA,GALC,PPT1,NEU3,SMPDL3B,SMPD1,GBA2,NAGA,SGPL1,SMPD4,SMPDL3A
GO_POSITIVE_REGULATION_OF_FATTY_ACID_METABOLIC_PROCESS	0.661184	1.64322	0.0140845	0.0481394	33	18	PTGS2,MLXIPL,NR4A3,PPARGC1A,PPARA,IRS2,MLYCD,NR1H2,PLA2G4A,SLC45A3,MAPK9,HNF4A,CPT1A,PPARG,AKT2,ANXA1,IRS1,NR1H3
GO_NEGATIVE_REGULATION_OF_LIPID_METABOLIC_PROCESS	0.508045	1.64387	0.0144928	0.0481865	80	53	WNT4,TNF,PIK3IP1,IL1B,TRIB3,INSIG1,APOE,SIK1,INSIG2,PDGFB,PROX1,SNAI2,CYP27B1,BMP2,SLC27A1,FGF19,WDTC1,NFKB1,SIRT1,APOC1,STK11,ORMDL1,ACADVL,GPLD1,GFI1,SNAI1,CRTC3,KIAA0226,AKT1,ORMDL2,BSCL2,PDGFA,ATP1A1,DAB2IP,REST,PPP2R5A,SCAP,CCNC,SOD1,AKR1C3,LPCAT1,ERLIN2,ERLIN1,PRKAA1,PIBF1,FBXW7,DGAT2,PIK3CG,PDE3B,BRCA1,GPER,ADORA1,ACACB
GO_REGULATION_OF_STAT_CASCADE	0.490421	1.64409	0.0131579	0.0481944	144	68	CSF2,RTN4R,CYP1B1,IL6,AKR1B1,HES1,IL23A,LIF,CNTF,IL6R,CCL5,SOCS5,SOCS3,RTN4RL2,VEGFA,SH2B2,PTGER4,RTN4RL1,HGS,STAT3,PODNL1,NLK,NOTCH1,LEPROT,CD40,PTK6,PTK2B,SOCS4,STAP2,CLCF1,TNFRSF1A,LYN,IL31RA,CRLF3,PPP2CA,ADIPOR1,ARL2BP,FYN,ELP2,CAV1,PPP2R1A,DOT1L,PTPN2,HNF4A,FGFR3,IL29,CSF1R,HDAC2,SOCS7,IL15,IKBKB,CDK5,GHR,IL12A,JAK2,IFNE,F2R,IL18,INPP5F,ISL1,PIGU,PIBF1,NF2,IFNA1,FLRT3,IL6ST,IFNA13,CISH
GO_NEGATIVE_REGULATION_OF_RESPONSE_TO_OXIDATIVE_STRESS	0.57982	1.64163	0.016129	0.0482254	35	25	SOD2,EPOR,NR4A3,PARK2,NOL3,MAPK7,ATF4,NFE2L2,SIRT1,PYCR1,PSAP,HSPB1,HIF1A,PINK1,GNB2L1,HSPH1,HTRA2,AKT1,MET,TXN,PARK7,NONO,LRRK2,GPX1,TRAP1
GO_REGULATION_OF_LEUKOCYTE_DIFFERENTIATION	0.44181	1.64411	0	0.0483612	232	152	TESC,TNF,SIGLEC15,IL1B,PRDM1,IRF7,BCL6,ZBTB46,IL6,RASGRP1,IL7R,IKZF3,CEBPB,IL23A,NFKBID,LIF,CCL5,EGR3,SOCS5,CCR1,PRDM16,CD74,SLC9B2,FSTL3,TNFSF9,IRF1,CA2,LGALS9,ADAM8,JUN,INHA,CSF1,RARA,TRAF6,CD83,TMEM176B,ERBB2,HLA-B,RASSF2,RIPK2,NRARP,AXL,INHBA,TGFB1,BGLAP,BMP4,ZBTB1,ID2,LGALS1,MITF,ZFPM1,TFE3,TRIB1,HLX,ESRRA,BAD,ATP6AP1,CD46,SOX13,CUL4A,LILRB3,LGALS3,ZBTB7A,FOS,ADA,NKAP,LYN,XBP1,MMP14,MYC,AP3D…
GO_POSITIVE_REGULATION_OF_MYELOID_CELL_DIFFERENTIATION	0.508421	1.64127	0	0.0483721	81	56	TESC,ETS1,TNF,ISG15,IL23A,LIF,CCL5,CCR1,SLC9B2,CA2,JUN,CSF1,TRAF6,INHBA,FES,FOXO3,ID2,SMAP1,TRIB1,ATP6AP1,ARNT,FOS,MAPK11,KLF10,ACVR1B,HIF1A,GATA2,HMGB1,ACIN1,ACVR2A,KDM1A,ANKRD54,CREB1,HAX1,MAPK14,RUNX1,OGT,MLL5,CSF1R,RB1,ZNF16,RIPK1,TMEM64,MED1,PRKCA,PRMT1,KITLG,PPARGC1B,HMGB2,HOXA5,FADD,CTNNBIP1,JAG1,LEF1,CASP8,CD101
GO_DEFENSE_RESPONSE_TO_BACTERIUM	0.494207	1.64174	0	0.0483889	237	79	DEFB103A,TNF,P2RX7,ISG15,IL6,HLA-A,ADM,SLPI,CEBPB,S100A14,TREM1,TLR2,CCL20,IL23A,OPTN,TMF1,IL6R,BCL3,HLA-E,TNFRSF14,COCH,ANXA3,RIPK2,IL27RA,MICA,ADAM17,CARD9,VGF,HIST1H2BK,TNFRSF1A,CFP,RBPJ,NLRP1,PLA2G6,RAB1A,RPL39,MYD88,TBK1,PRKCD,ACP5,HIST1H2BJ,TUSC2,LYST,B2M,S100A9,FAU,MAVS,PGLYRP3,LYZ,ROMO1,HIST1H2BF,APP,HIST2H2BE,SERPINE1,TLR4,TLR1,PYCARD,IL12A,HMGB2,IFNE,SEH1L,RAB14,HIST1H2BC,DROSHA,ANKRD17…
GO_NEGATIVE_REGULATION_OF_TRANSPORT	0.415904	1.64082	0	0.0484023	458	298	ICAM1,RSAD2,FGF12,PTGS2,TNF,SRCIN1,NOS3,HMOX1,BMP7,PCSK9,IL1B,NTSR1,HSPA1A,TNFRSF9,INSIG1,NFKBIA,IL6,ZC3H12A,MDFI,NFKBIE,DLG4,ANO9,APOE,LIF,SERPINE2,PARP10,NEDD4L,SOX4,MMP9,IL11,BST2,FKBP1B,PARK2,MXI1,CD74,MIDN,RHBDF2,SDCBP,DACT3,PEA15,ABR,MAPT,STC1,SNAI2,PIM3,PDE4C,LGALS9,INHA,INSR,YOD1,SNX33,KCNH2,BTN2A2,NOV,GSTO1,LITAF,RAB11FIP5,C19orf26,PXK,NFKBIB,PTGER4,PKIG,ACVR1C,VAMP8,INHBA,SREBF2,NMB,TGF…
GO_REGULATION_OF_ALCOHOL_BIOSYNTHETIC_PROCESS	0.576302	1.64422	0	0.0484096	45	29	WNT4,TNF,IL1B,NTSR1,APOE,DHCR7,SNAI2,CYP27B1,BMP2,SEC14L2,POR,P2RY1,NFKB1,PTK2B,SREBF1,GFI1,SNAI1,ABCG1,REST,SCAP,ACSL3,SOD1,AKR1C3,LPCAT1,ERLIN2,ERLIN1,PRKAA1,VDR,GPER
GO_LEUKOCYTE_CELL_CELL_ADHESION	0.453195	1.64433	0	0.0485382	255	155	WNT4,ICAM1,RSAD2,TNF,P2RX7,BMP7,TREML2,RELB,ITGB2,IL1B,ICOSLG,IL6,IL7R,CEBPB,IL23A,HSH2D,JAG2,WAS,CCL5,SOX4,CD7,PIK3CD,FKBP1B,BCL3,CD74,HLA-E,FZD8,LAT,LEPR,IRF1,TNIP1,FERMT3,CXADR,EGR1,PTGER4,RIPK2,ZFP36L1,BCL11B,TCF7,ITGA5,RIPK3,TGFB1,NEDD4,FZD7,AZI2,TSC1,JMJD6,ZBTB1,SEMA4A,PATZ1,DPP4,MICA,FZD5,ZFPM1,CLEC7A,ADAM17,SEMA4D,MICB,CD276,STK10,STK11,CD151,NT5E,ADA,NKAP,CADM1,GOLPH3,SRF,NHEJ1,GCNT1,RUN…
GO_REGULATION_OF_CELLULAR_PH	0.518432	1.64179	0	0.0485535	75	53	SLC4A5,ATP6V1E2,MAFG,SLC17A7,ATP6V0D2,RAB20,CA2,SLC26A11,ATP6V1G2,ATP6V1B1,CLIC4,TCIRG1,SLC4A3,ATP6V0D1,ATP6V0C,ATP6V0B,ATP6V1C1,ATP6V0E1,ATP6V0E2,ATP6V1G1,ATP6V0A1,CLN5,RAB7A,ATP6V1B2,SLC4A2,ATP6V1E1,CLN3,ATP6V1H,TMEM165,ATP6V1D,PPT1,ATP6V0A4,SLC26A2,SLC9A1,RAB38,ATP6V1C2,ATP6V1F,ATP6V0A2,SLC26A6,BCL2,SLC9A8,ATP6V1A,SLC4A7,SLC4A11,ATP5B,LRRK2,GPR89A,TMEM175,CLCN3,SLC4A8,SLC26A9,SLC26A10,CLN6
GO_RIBOSOMAL_SMALL_SUBUNIT_BIOGENESIS	-0.499004	-1.71821	0	0.0489743	59	55	DIEXF,RPS27L,UTP18,RPS27,RPS28,TSR2,RPS19,RPS16,RPS15,RPS21,RRP36,RRP7B,UTP6,RRP7A,RPL38,RPS10,RPS5,UTP11L,RCL1,LSM6,NOB1,UTP3,ABT1,PWP2,RPS8,NOP14,EMG1,UTP14C,NOM1,NGDN,WDR3,RPS14,MRPS7,NOC4L,ERAL1,FCF1,MRPS9,UTP23,KRR1,TBL3,SRFBP1,CIRH1A,MPHOSPH10,WDR46,UTP14A,UTP20,RPSA,NOL11,RRS1,BYSL,DCAF13,HEATR1,MRPS11,RPS7,RPS6
GO_VASCULATURE_DEVELOPMENT	0.409876	1.63901	0	0.0494302	469	342	PGF,TYMP,IL8,OVOL2,ETS1,PTGS2,CCL2,FGFR2,SMAD6,NOS3,HMOX1,CYP1B1,NDNF,EFNA1,PRDM1,ZC3H12A,CDX2,ROBO4,ADM,ANGPTL4,DDIT3,HES1,LOXL2,S1PR1,EPAS1,NR4A1,FGF2,CALCRL,APOE,LIF,SPINT1,WNT11,E2F7,SOX4,EGR3,MMP19,SOCS3,DHCR7,PDGFB,HOXA1,TBX3,PROX1,LRP5,FZD8,LEPR,PECAM1,VEGFA,TNNI3,WARS,JUNB,ADAM8,JUN,FZD4,PPAP2B,HEY1,SEMA3C,SAT1,TIE1,COL18A1,RASIP1,RAPGEF3,NOV,FOXO1,VEGFB,ROM1,EGR1,EREG,PTGER4,NRARP,SPHK1,…
GO_MATURATION_OF_SSU_RRNA	-0.531669	-1.7184	0	0.0496641	42	40	DIEXF,UTP18,TSR2,RPS19,RPS16,RPS21,RRP36,UTP6,RCL1,LSM6,NOB1,UTP3,ABT1,PWP2,RPS8,NOP14,EMG1,UTP14C,NGDN,WDR3,RPS14,NOC4L,FCF1,MRPS9,UTP23,KRR1,TBL3,SRFBP1,CIRH1A,MPHOSPH10,WDR46,UTP14A,UTP20,RPSA,NOL11,RRS1,BYSL,DCAF13,HEATR1,MRPS11
GO_REGULATION_OF_MAMMARY_GLAND_EPITHELIAL_CELL_PROLIFERATION	-0.577375	-1.71441	0	0.0500217	16	16	KDM5B,BAX,DEAF1,RREB1,MED1,PYGO2,PHB2,CCND1,ETV4,GPX1,ZNF703,IQGAP3,HOXA5,GATA3,ROBO1,BRCA2
GO_ERYTHROCYTE_HOMEOSTASIS	0.518583	1.63763	0	0.0500686	73	54	HMOX1,BCL6,PRDX1,EPAS1,MB,DNASE2,VEGFA,INHA,TGFBR3,AXL,SLC11A2,INHBA,CEBPG,AMPD3,ADAR,JMJD6,BMP4,DYRK3,ID2,ZFPM1,NFE2L1,LYN,SRF,HOXB6,SP3,ARID4A,RPS19,THRA,G6PD,ACIN1,PTPN2,PKNOX1,FLVCR1,KLF2,MLL5,GPI,RB1,SLC25A38,ATPIF1,ADD1,SFXN1,SMAD5,ERCC2,TMOD3,MED1,MAEA,RPS14,CASP3,JAK2,EPB49,HIPK2,L3MBTL3,GATA3,RPS6
GO_REGULATION_OF_TUMOR_NECROSIS_FACTOR_MEDIATED_SIGNALING_PATHWAY	0.534374	1.63363	0	0.0509662	50	41	TNF,BIRC3,TNFAIP3,HSPA1A,PELI3,HSPA1B,PARK2,IKBKG,NOL3,TRADD,SPHK1,SHARPIN,CLIP3,PIAS4,TNFRSF1A,CPNE1,BIRC2,RBCK1,CYLD,RNF31,GNB2L1,RPS27A,UBA52,FAM105B,GAS6,PTPN2,GSTP1,TAX1BP1,RIPK1,TRAF2,CHUK,IKBKB,PYCARD,UBB,TRAIP,HIPK1,RFFL,ZNF675,F2RL1,CASP8,SYK
GO_POSITIVE_REGULATION_OF_LYMPHOCYTE_DIFFERENTIATION	0.540443	1.63293	0.0163934	0.0510241	80	48	IL1B,PRDM1,IL6,RASGRP1,IL7R,IL23A,EGR3,SOCS5,CD74,TNFSF9,LGALS9,ADAM8,RARA,CD83,RIPK2,AXL,TGFB1,ZBTB1,HLX,BAD,CD46,ADA,NKAP,XBP1,MMP14,AP3D1,PCID2,PRKCZ,SART1,FLT3LG,STAT5B,PNP,GAS6,TGFBR2,AP3B1,GLI3,IL4R,ANXA1,PPP2R3C,RLTPR,IL15,ATP11C,IL12A,ITPKB,GATA3,IL7,SYK,GLI2
GO_RNA_MODIFICATION	-0.423688	-1.70967	0	0.0510409	120	109	RNMT,RBM47,WTAP,ADAR,TFB1M,RRNAD1,CTU1,FTSJD2,AARS,APOBEC3G,APOBEC3F,ALKBH5,RPUSD4,TRMT61A,DUS3L,ADARB1,FTSJ1,TRIT1,DUS4L,RPUSD1,FTSJD1,METTL3,ALKBH3,TRMT112,TRMT2A,NSUN4,TRMU,PUS10,QTRT1,PUSL1,URM1,TRMT1,TYW5,C7orf60,TRDMT1,NHP2,BCDIN3D,FBL,CDKAL1,C9orf156,METTL2B,TRMT2B,CDK5RAP1,WBSCR22,NUDT16,METTL14,NOP10,FTO,MEPCE,RNMTL1,PARN,METTL2A,EMG1,RPUSD3,MOCS3,TRMT5,TGS1,SSB,NAF1,TARBP1,FTSJ3,ELP3,TH…
GO_ALCOHOL_METABOLIC_PROCESS	0.410002	1.63169	0	0.0510484	348	248	PLA2G4D,PCK1,SGPP2,ACSS2,CYP1B1,PCSK9,NTSR1,INSIG1,PLCH2,SMPD3,PLA2G4C,AKR1B1,NPC1,SLC5A3,MSMO1,CHKA,LRAT,SCARF1,FGF2,SQLE,APOE,IDI1,ISYNA1,INSIG2,MVD,DHCR7,PEMT,LRP5,BCMO1,LEPR,MVK,SLC44A3,CLN8,NPC2,CYP27B1,PLA2G15,LDLR,CYP27A1,LSS,HSD17B7,CYP51A1,SCARB1,FDFT1,CHKB,SLC44A5,STARD3,PNPLA4,LPIN3,SPHK1,NSDHL,PLCG2,SREBF2,DHRS3,GBA,OCRL,CAT,CYB5R2,SLC27A1,FDPS,ITPKC,PGP,CHDH,SAMD8,PLB1,HMGCS1,FDX1L,C…
GO_EPITHELIAL_CELL_PROLIFERATION	0.501274	1.63135	0	0.0510686	89	65	IGFBP3,TNF,AREG,FGFR2,HMOX1,IL6,ESR2,CEBPB,LOXL2,BCL2L2,EHF,PROX1,MTSS1,IRF6,ERN1,NOV,SCARB1,EREG,PTCH1,NRARP,BMP4,ID2,MAP2K1,FAP,SDR16C5,PPARD,BAD,MAP2K2,SIDT2,SEMA5A,XBP1,MMP14,PSEN1,ITGB1BP1,SOX9,COL8A1,IGFBP4,HMGB1,BAX,PRKX,BMPR2,ACVR2A,THAP1,STAT6,LGR4,KLK8,HNF1B,NKX6-1,ADK,C6orf89,EPHA2,DLG1,MED1,MAPK1,BTBD10,NCSTN,CCND1,PIK3CB,IGFBP5,RPS6KA1,BTRC,MKI67,FERMT1,C19orf80,FOXN1
GO_RESPONSE_TO_FLUID_SHEAR_STRESS	0.559766	1.63378	0	0.0510949	34	32	ETS1,PTGS2,SMAD6,P2RX7,NOS3,P2RX4,F3,CA2,MTSS1,SREBF2,SRC,SMAD7,TGFB1,MAPK7,PKD1,HDAC3,NFE2L2,PDGFRB,PTK2B,XBP1,KLF4,AKT1,KLF2,PLAU,MAP2K5,GJA1,PKD2,HAS2,ASS1,TGFB3,CITED2,ABCA1
GO_REGULATION_OF_ION_TRANSPORT	0.413777	1.63273	0	0.0511186	592	301	ICAM1,KCNK5,WNK2,FGF12,ANO1,TESC,PTGS2,CCL2,KCNS3,GAL,P2RX7,NOS3,PCSK9,IL1B,NTSR1,CYBA,KLHL24,P2RX4,KCNB2,STC2,DLG4,ANO9,CLCN7,JPH2,TRPV3,APOE,SIK1,MAPK8IP2,SERPINE2,DPYSL2,RAB3B,KCNK15,CCL5,NEDD4L,MMP9,CATSPER2,CCR1,CTSS,SGK2,PDGFB,FKBP1B,CACNB4,PARK2,CLCN6,PER1,PRNP,EFCAB4A,GLRX,BDKRB1,STC1,DMPK,CA2,PPARGC1A,RNF207,KCNH2,P2RX5,SCN1B,RAPGEF3,GSTO1,NLGN2,ABCA7,C19orf26,PXK,LRRC8E,VAMP8,PLCG2,CLIC…
GO_BLOOD_VESSEL_MORPHOGENESIS	0.416589	1.63213	0	0.0511756	364	259	PGF,TYMP,IL8,OVOL2,ETS1,PTGS2,CCL2,FGFR2,NOS3,HMOX1,CYP1B1,NDNF,EFNA1,PRDM1,ZC3H12A,ROBO4,ADM,ANGPTL4,HES1,LOXL2,S1PR1,EPAS1,NR4A1,FGF2,CALCRL,APOE,WNT11,E2F7,SOX4,EGR3,MMP19,HOXA1,PROX1,LRP5,FZD8,LEPR,VEGFA,TNNI3,WARS,JUNB,ADAM8,JUN,FZD4,HEY1,SAT1,TIE1,COL18A1,RASIP1,RAPGEF3,NOV,VEGFB,EREG,PTGER4,NRARP,EGFL7,MFGE8,CLIC4,ZFP36L1,MCAM,SMAD7,ITGA5,EYA1,STRA6,NEDD4,TNFAIP2,BCAS3,JMJD6,LRP1,BMP4,SEMA…
GO_NEGATIVE_REGULATION_OF_LEUKOCYTE_MIGRATION	0.671999	1.63413	0.0338983	0.0512244	32	15	CCL2,HMOX1,MMP28,PADI2,ABR,NOV,PTGER4,ADA,RABGEF1,SLIT2,WASL,BCR,C5,PLCB1,ADORA1
GO_MORPHOGENESIS_OF_A_BRANCHING_STRUCTURE	0.454958	1.63489	0	0.0513709	167	116	WNT4,PGF,AREG,FGFR2,BMP7,PRDM1,SOX8,IL6,ADM,NPNT,FGF2,SPINT1,SOCS3,TBX3,PROX1,LRP5,ST14,VEGFA,CSF1,SEMA3C,DDR1,RASIP1,BMP2,PTCH1,NRARP,SRC,CLIC4,EYA1,SPRY2,TGFB1,DLX2,BMP4,PKD1,FZD5,GZF1,PLXND1,ACVR1,TGM2,NOTCH1,CTSH,RERE,CELSR1,BAK1,MMP14,SRF,MYC,PAX8,ENG,KRAS,SMAD4,EGF,SLIT2,PML,GRB2,GNA13,COL13A1,SOX9,KDM5B,BAX,ILK,FEM1B,B4GALT1,PLXNA1,EDN1,PPP1CA,CTNNB1,TGFBR2,STK4,MSX2,MET,HNF1B,GRHL2,MYCN,V…
GO_DIENCEPHALON_DEVELOPMENT	0.553233	1.63418	0	0.0513923	77	39	WNT4,ETS1,ESR2,HES1,NR4A2,SOX2,DUOX2,CDH1,TBX19,OTX1,BMP2,BMP4,GLI1,SEMA5A,RBPJ,PITX1,ALDH1A2,GATA2,BAX,KDM1A,SRD5A1,ZEB2,CREB1,NCOA1,HAP1,RAB3GAP1,POU3F2,LRP6,UQCRQ,SEMA3A,OGDH,SLC6A3,BMPR1A,PTN,NKX2-1,ISL1,LEF1,NRP1,GLI2
GO_NEGATIVE_REGULATION_OF_RECEPTOR_ACTIVITY	0.566858	1.63438	0.0149254	0.0514104	29	25	PCSK9,SOCS5,FKBP1B,PPARGC1A,CBLC,GPRC5A,GSTO1,ERRFI1,SOCS4,CLIC2,ZGPAT,PSEN1,FKBP1A,ZFYVE28,SNX6,HEYL,SRI,LYNX1,HFE,PKD2,MED13,GSTM2,CALM2,CALM3,CALM1
GO_SMOOTH_MUSCLE_CELL_DIFFERENTIATION	0.63136	1.63508	0.015625	0.0514653	30	20	WNT4,ADM,NPNT,HES1,VEGFA,EDNRB,HEY1,BMP4,ACVR1,NOTCH1,SRF,SOX9,EPC1,CTNNB1,GATA6,SGCB,MKL2,MKL1,SIX1,NFATC4
GO_CYTOPLASMIC_PATTERN_RECOGNITION_RECEPTOR_SIGNALING_PATHWAY	0.564032	1.63469	0.0175439	0.0514664	33	31	TNFAIP3,IRF7,NFKBIA,IRAK2,IFIH1,DDX58,IKBKG,TRAF6,RELA,RIPK2,IRAK1,IRF3,CYLD,LSM14A,RPS27A,UBA52,TAB1,FAM105B,ITCH,MAVS,TAB3,UBE2V1,TAB2,CHUK,IKBKB,UBE2N,UBB,NOD1,CASP8,MAP3K7,MAP2K6
GO_REGULATION_OF_LIPID_TRANSPORT	0.492299	1.6297	0	0.0518196	95	57	LIPG,GAL,P2RX7,IL1B,NTSR1,NFKBIA,P2RX4,LRAT,APOE,PLTP,TMF1,PARK2,PPARA,ABCA12,ABCA7,PTCH1,SREBF2,IRS2,LRP1,CRY1,NR1H2,REPIN1,NFKB1,ITGAV,SIRT1,APOC1,PLA2G6,PRKCD,EGF,TSPO,KDM5B,ABCA2,LAMTOR1,MAPK9,EDN1,AKT1,HNRNPK,PRELID1,PPARG,NCOR1,ABCG1,AKT2,PLA2R1,NUS1,PTPN11,ACSL4,THBS1,TRIAP1,NR1H3,TNFRSF11A,SCP2,ITGB3,ATP8A1,SYK,P2RY2,MAP2K6,ABCA1
GO_DIVALENT_INORGANIC_CATION_TRANSPORT	0.444051	1.62813	0	0.0519445	268	142	PKD1L2,P2RX7,BSPRY,TFR2,DDIT3,BBC3,ITPR1,JPH2,FGF2,CALCRL,TRPV3,ATP2A1,CCL5,CATSPER2,CCR1,FKBP1B,CACNB4,TRPM4,EFCAB4A,ORAI3,SLC39A13,CYP27B1,SLC24A6,ERO1L,NOL3,SLC39A14,SLC3A2,SLC11A2,CNNM2,ATP2B1,PLCG2,CACHD1,CAMK2D,CACNB1,SELK,CNNM4,MICU1,NIPAL1,MCOLN1,PRKCE,PKD1,ASPH,DENND5A,TRPC1,TMC1,SLC39A6,NIPA1,ITGAV,ANO6,PANX1,SLC39A1,CACNA1H,PDE2A,ANXA5,MCOLN2,TMEM165,ITPR3,MCOLN3,TRPM7,CACNB3,TRPC4AP,I…
GO_VITAMIN_TRANSPORT	0.635075	1.62841	0	0.0520363	34	16	SLC35F3,SLC2A3,SLC19A2,SCARB1,STRA6,AMN,SLC46A1,SLC2A1,CD320,ABCC1,TCN2,LMBRD1,SLC19A1,SLC25A32,SLC5A6,SLC23A2
GO_CELL_ACTIVATION	0.408566	1.62885	0	0.0520558	568	342	CSF2,WNT4,ICAM1,RSAD2,IL8,POU2F2,P2RX7,TREML2,C8orf4,MT1G,RELB,ITGB2,NDRG1,ULBP1,ICOSLG,BCL6,LY6D,IL6,RASGRP1,IL7R,IKZF3,P2RX4,CEBPB,PLSCR1,ITPR1,IL23A,HSH2D,NFKB2,JAG2,NR4A3,WAS,CNTF,PRKCH,SBNO2,CCL5,SOX4,MFNG,IL11,BST2,KLF6,TPD52,CD7,PIK3CD,FKBP1B,BCL3,CD74,HLA-E,FZD8,LAT,LEPR,HDAC5,EDN2,BLOC1S3,TNFSF9,IRF1,HDAC9,JUN,CSF1,TRAF6,SLC7A11,ARRB1,DGKB,ANXA3,TOLLIP,FERMT3,CXADR,EGR1,GNA15,DGKD,PTGER4…
GO_METAL_ION_TRANSPORT	0.40461	1.62767	0	0.0521781	582	294	PKD1L2,KCNK5,SLC4A5,KCNMB3,KCNS3,SCNN1A,P2RX7,SHROOM2,SLC5A12,BSPRY,TFR2,ATP6V1E2,SLC5A3,DDIT3,KCNB2,BBC3,ITPR1,SLC17A7,JPH2,FGF2,CALCRL,TRPV3,ATP6V0D2,KCNK15,ATP2A1,CCL5,NEDD4L,SLC9A5,CATSPER2,CCR1,HEPHL1,FKBP1B,SLC20A1,CACNB4,SLC25A37,SLC9B2,FTH1,TRPM4,EFCAB4A,ORAI3,SLC6A8,SLC39A13,CYP27B1,SLC24A6,ERO1L,KCNK1,NOL3,SLC12A8,SLC39A14,KCNH2,ATP6V1G2,SCN1B,SLC12A7,SLC3A2,SLC38A7,CDKN1B,SLC11A2,SLC12…
GO_NEGATIVE_REGULATION_OF_GLIOGENESIS	0.592545	1.6273	0	0.0522304	37	22	ID4,HES1,DUSP10,SIRT2,DLX2,BMP4,ID2,NOTCH1,C16orf45,SKI,RNF10,MBD1,TSPO,ATF5,MECP2,CTNNB1,NKX6-1,MYCN,NF1,CERS2,PTN,DICER1
GO_POSITIVE_REGULATION_OF_I_KAPPAB_KINASE_NF_KAPPAB_SIGNALING	0.440705	1.62593	0	0.0525692	179	148	PTGS2,TNF,BIRC3,HMOX1,C8orf4,IL1B,IL1A,TLR2,IL23A,TRIM13,BST2,PELI2,SLC20A1,GPRC5B,PARK2,EDA,TRIM22,PIM2,CTH,LGALS9,IKBKG,UNC5CL,MID2,CASP1,TRAF6,TFG,SHISA5,TRADD,RELA,LITAF,TNIP2,RIPK2,SPHK1,PELI1,TRIM38,UBD,IRAK1,SECTM1,SLC35B2,TRIM25,PPM1A,PRKCE,MIB2,LGALS1,LTBR,TMED4,IRAK4,TNFRSF10B,SHARPIN,TNFSF10,CARD9,CD40,IRF3,NDFIP2,TNFRSF1A,TRIM62,REL,TRIM5,BIRC2,MAP3K3,MYD88,CFLAR,TBK1,C18orf32,TRIP6,R…
GO_POSITIVE_REGULATION_OF_TYROSINE_PHOSPHORYLATION_OF_STAT3_PROTEIN	0.577966	1.62436	0.03125	0.0529827	37	24	IL6,HES1,IL23A,LIF,CNTF,IL6R,SOCS3,VEGFA,PTGER4,STAT3,PTK6,STAP2,CLCF1,IL31RA,ARL2BP,FGFR3,CSF1R,HDAC2,IL15,GHR,JAK2,IL18,ISL1,IL6ST
GO_STAT_CASCADE	0.547771	1.62462	0.0298507	0.0530757	50	36	CCL2,IL28A,HES1,LIF,SOCS5,SOCS3,STAT1,STAT2,IFNAR2,STAT3,MAPK3,PKD1,STAT5A,PTK6,CLCF1,NMI,LYN,IL31RA,IFNAR1,EGF,STAT5B,PTPN1,FGFR3,IL28B,IL29,PKD2,CTR9,IL15,MAPK1,PIAS1,FER,STAMBP,GHR,JAK2,F2R,AGER
GO_AMINO_ACID_TRANSPORT	0.499602	1.62507	0.0147059	0.0530846	124	74	NTSR1,PPFIA3,SLC7A5,XK,NFKBIE,ACE2,SLC17A7,SLC17A5,CTNS,PPFIA4,SLC43A1,SLC6A12,CACNB4,CLN8,SLC6A8,SLC16A10,SLC19A2,SLC7A11,SERINC5,SLC3A2,SLC38A7,SLC25A12,GLS2,SERINC2,SLC1A1,PQLC2,SLC38A2,SLC6A6,PPFIA1,STXBP1,SLC38A1,SERINC3,CLN3,SLC1A4,SLC7A5P2,SLC46A1,APBA1,VAMP2,SLC25A26,SLC36A1,SERINC1,SLC36A4,SLC38A10,SLC1A3,PEX3,PSEN1,SLC7A5P1,GIPC1,SLC38A6,SLC38A9,STX1A,ARL6IP5,SLC7A6,GLS,SNAP25,SLC25A22,…
GO_REGULATION_OF_LIPASE_ACTIVITY	0.548895	1.62476	0	0.0530979	83	42	FGFR2,RASGRP1,ANGPTL4,FGF2,CCL5,MARCKS,GNA15,ABHD5,LMF1,LRP1,PRKCE,RGS2,NR1H2,POR,CYR61,LPAR2,PDGFRB,APOC1,BICD1,PPT1,PRKCD,PRKCZ,EGFR,GNA13,LPAR1,RHOC,ABL2,ARF4,PDPK1,RHOA,FGFR3,SORT1,ABL1,GNAQ,PLA2R1,ANXA1,TXK,EDNRA,ANXA8,ARL1,NR1H3,PLA2G1B
GO_POSITIVE_REGULATION_OF_OSSIFICATION	0.498161	1.62036	0	0.0545936	84	58	WNT4,ID4,P2RX7,BMP7,IL6,NPNT,CEBPB,IFITM1,FAM20C,IL6R,DLX5,JUND,BMP2,PTGER4,TGFB1,ADRB2,BMP4,WNT7B,SMAD1,CYR61,ACVR1,ANO6,ATP6AP1,CD276,ACVR2B,OSR2,PLA2G4A,RUNX2,PDLIM7,BMPR2,ILK,PRKD1,CTHRC1,ACVR2A,CTNNB1,TFAP2A,MSX2,WNT10B,NIPBL,GJA1,GLI3,SMAD3,CLIC1,SMAD5,PKDCC,TOB2,BMPR1B,LMNA,OSR1,BMPR1A,CTNNBIP1,CEBPA,DDR2,JAG1,TACR1,TGFB3,TGFB2,IL6ST
GO_REGULATION_OF_ENDOCRINE_PROCESS	0.585027	1.62045	0	0.0547262	48	21	GAL,IL1B,LIF,TMF1,INHA,RAB11FIP5,APLN,INHBA,CRY1,UCN,RAB8B,SMAD4,C1QTNF3,KDM5B,RAB11FIP3,GJA5,RAB11FIP1,PTPN11,F2R,F2RL1,INHBB
GO_INORGANIC_ION_TRANSMEMBRANE_TRANSPORT	0.406201	1.61937	0	0.0550933	583	284	PKD1L2,KCNK5,ANO1,SLC4A5,KCNMB3,KCNS3,SCNN1A,P2RX7,SHROOM2,ATP6V1E2,DDIT3,KCNB2,BBC3,ITPR1,ANO9,BEST4,SLC17A7,CLCN7,JPH2,FGF2,TRPV3,ATP6V0D2,KCNK15,ATP2A1,SLC9A5,CATSPER2,FKBP1B,SLC20A1,CACNB4,SLC25A37,SLC9B2,TRPM4,ORAI3,SLC39A13,SLC24A6,ERO1L,SLC26A11,KCNK1,NOL3,SLC39A14,KCNH2,SLC37A2,SCN1B,SLC12A7,SLC3A2,ANO5,SLC11A2,SLC12A4,ATP2B1,PLCG2,ATP6V1B1,CPT1B,CLIC4,TCIRG1,HTR3A,SLC4A3,ATP6V0D1,ATP6V0C…
GO_REPRODUCTIVE_SYSTEM_DEVELOPMENT	0.421951	1.61837	0	0.0554152	408	286	CSF2,SERPINB5,WNT4,ICAM1,NUPR1,ID4,OVOL2,PTGS2,FGFR2,NOS3,WNT2B,PRDM1,SOX8,ETNK2,CDX2,DMRTA1,ADM,MDFI,ESR2,EPOR,REC8,HES1,CEBPB,STC2,EPAS1,HOXA10,BCL2L2,LIF,SPINT1,SERPINE2,TMF1,E2F7,MMP19,SOCS3,PDGFB,TBX3,FSTL3,ST14,WDR19,LHX4,VEGFA,STC1,JUNB,CYP27B1,INHA,INSR,FZD4,RARA,ADAMTS1,HEY1,ARRB1,CDKN1C,SPP1,EREG,CSDA,AXL,CTSB,NSDHL,INHBA,SRC,ZFP36L1,TCF7,PLEKHA1,STRA6,KDM3A,FOXO3,CCNE1,TFEB,BMP4,BASP1,…
GO_RESPONSE_TO_INTERFERON_ALPHA	0.640861	1.61786	0.031746	0.0555606	20	19	OAS1,MX2,IFIT2,IFITM1,IFITM3,BST2,EIF2AK2,AXL,IFNAR2,LAMP3,ADAR,IFITM2,IFNAR1,IFIT3,GAS6,KLHL20,TPR,GATA3,ENTPD2
GO_MESODERM_MORPHOGENESIS	0.510492	1.61762	0.0147059	0.0556357	66	46	FGFR2,BMP7,ITGB4,NR4A3,WNT11,TBX3,EYA2,AXIN1,KDM6B,CHRD,INHBA,EYA1,BMP4,SMAD1,POFUT2,ACVR1,SRF,WNT3,KDM6A,SNAI1,ITGA2,KLF4,BMPR2,TWSG1,EXOC4,TRIM15,ITGB1,WLS,GPI,HMGA2,SMAD2,TBX6,ITGA3,EPHA2,SMAD3,PRKAR1A,SETD2,EPB41L5,SIX2,PRKACA,DKK1,BMPR1A,FOXC1,NF2,ITGB3,LEF1
GO_RESPONSE_TO_VITAMIN	0.498071	1.61734	0.028169	0.0556756	98	71	PTGS2,CCL2,MGMT,BMP7,IL1B,STC2,CCL5,PEMT,FKBP1B,MTHFR,STC1,CYP27B1,INSR,RARA,EIF2AK2,ADAMTS1,PIM1,SPP1,RELA,ATP2B1,TGFB1,CAT,BGLAP,CCNE1,ZNF354A,DNMT3A,HLCS,HMGCS1,CYP24A1,PPARD,ADA,RXRA,ALDH1A2,PLA2G4A,ITGA2,ABCG2,ACP5,TSPO,SPARC,CDKN2D,PAWR,GAS6,FZD1,PDX1,ITGB1,ALAD,GSTP1,PPARG,EEF2,BECN1,BCHE,IL15,SETDB1,CCND1,NRF1,GSN,COL1A1,HMBS,GATA4,MDM2,OGG1,DNMT1,PTN,TPCN2,VDR,TYMS,AGER,TNC,BRIP1,AQP3,DN…
GO_REGULATION_OF_SISTER_CHROMATID_SEGREGATION	-0.479501	-1.69957	0	0.0558423	67	61	DUSP1,GOLGA2,TNKS,PTEN,ANAPC11,NSMCE2,RAB1A,ATM,PCID2,HDAC8,LCMT1,KLHL22,CSNK2A2,PSMG2,MAD2L2,GORASP1,ZNF207,CTNNB1,ANAPC10,CSNK2A1,RB1,CDC26,DYNC1LI1,CUL3,BECN1,BUB3,CENPE,WAPAL,CTCF,ZW10,MAD1L1,NEK6,BUB1,XRCC3,TTK,ANAPC4,GEN1,H2AFY,CDC27,APC,MAD2L1,SMC5,ANKRD32,SFPQ,CDCA5,DLGAP5,CDC23,PTTG1,TPR,BUB1B,ESPL1,UBE2C,ATRX,CENPF,CDC6,FAM178A,CCNB1,PLK1,TERF1,FBXO5,AXIN2
GO_REGULATION_OF_CHROMOSOME_SEGREGATION	-0.436985	-1.69733	0	0.0567581	85	78	DUSP1,SIRT2,GOLGA2,TNKS,PTEN,ANAPC11,NSMCE2,RAB1A,ATM,PCID2,HDAC8,PUM1,LCMT1,KLHL22,CSNK2A2,PSMG2,MAD2L2,GORASP1,ZNF207,CTNNB1,ANAPC10,CSNK2A1,RB1,CDC42,CDC26,PUM2,DYNC1LI1,CUL3,BECN1,SMC6,BUB3,CENPE,WAPAL,RNF4,CTCF,AURKB,ZW10,KIF2C,SENP6,MAD1L1,RAD18,NEK6,RCC2,BUB1,ECT2,XRCC3,TTK,ANAPC4,GEN1,H2AFY,CDC27,APC,MAD2L1,SMC5,ANKRD32,RACGAP1,SFPQ,CDCA5,SPAG5,C15orf23,DLGAP5,CDC23,PTTG1,NEK2,TPR,BUB1B,E…
GO_PROTEIN_ACTIVATION_CASCADE	0.582033	1.61073	0.05	0.0573743	99	23	C3,SERPING1,C1R,CFB,C2,F3,C1S,C1RL,TFPI,CD46,CFD,CFP,PRCP,CD55,C4BPB,C4B,CFI,C5,CLU,C1QBP,C4A,CFH,SUSD4
GO_REGULATION_OF_OSTEOBLAST_PROLIFERATION	0.641489	1.61007	0.0144928	0.0574412	23	16	FGFR2,SOX8,LRP5,EIF2AK2,BMP2,PLXNB1,NPR3,CYR61,ITGAV,CTHRC1,RHOA,ABL1,BCL2,SMAD3,AGER,HPSE
GO_STRESS_ACTIVATED_PROTEIN_KINASE_SIGNALING_CASCADE	0.478109	1.61084	0	0.0575089	103	88	MAP3K8,FGF12,TNF,AKR1B1,CDC42EP5,MDFI,IRAK2,DUSP10,MAPK8IP2,LGALS9,IKBKG,TRAF6,ERN1,MAP3K10,TNIP2,AXIN1,PTGER4,RIPK2,IRAK1,MAPKAPK2,RB1CC1,CCDC88C,MAPK8IP3,SH2D3A,TRIB1,MAP3K13,IRAK4,NFKB1,PKN1,SPAG9,MINK1,CCM2,ARHGEF6,MAP3K2,MAP2K7,CRKL,MAP3K11,MAP4K5,MAP3K12,TNIK,GAB1,DAXX,ZAK,MAPK9,PTPN1,MAP3K5,MAPK14,NR2C2,RPS27A,UBA52,TAB1,DBNL,MAPK8IP1,ADORA2B,KIAA1804,NPHS1,CRYAB,MAP4K2,TAB3,NRK,PTPLAD1,MA…
GO_REGULATION_OF_COFACTOR_METABOLIC_PROCESS	0.544568	1.61216	0	0.057545	50	34	P2RX7,MLXIPL,DDIT4,PDK1,INSR,PPARGC1A,PPARA,STAT3,PDP2,PDK3,ME1,PRKAA2,C12orf5,ARNT,PDK4,SIRT6,HIF1A,ECD,PDPR,PDHB,BPGM,PGAM1,PDK2,ME2,PRKAG1,OGT,NCOR1,HDAC4,ENTPD5,DLD,PRKAA1,DLAT,PDHX,PDHA1
GO_GLAND_DEVELOPMENT	0.399615	1.61229	0	0.0576483	395	279	SERPINB5,WNT4,ID4,ETS1,SULF2,ELF3,TNF,MGMT,AREG,FGFR2,ASNS,BMP7,PCSK9,IL6,ESR2,HES1,CEBPB,NTN1,SOX2,SERPINE2,WNT11,E2F7,DUOX2,IGSF3,DBP,LMO4,TBX3,PROX1,CACNB4,LRP5,EDA,LSR,FSTL3,CDH1,VEGFA,HOXB9,JUN,CBX7,INSR,CSF1,RARA,IRF6,TGFBR3,TBX19,FA2H,CDKN1C,SEMA3C,HK2,DDR1,RAPGEF3,RELA,BMP2,PTCH1,APLN,SRC,BCL11B,MPST,RIPK3,CEBPG,STRA6,TGFB1,IRS2,CCNE1,ADRB2,ARF6,BMP4,RB1CC1,ZBTB1,OXTR,MAPK3,ID2,PKD1,WNT7B…
GO_REGULATION_OF_ASTROCYTE_DIFFERENTIATION	0.632526	1.61088	0	0.057678	27	18	ID4,IL1B,HES1,LIF,SERPINE2,BMP2,BIN1,ID2,NOTCH1,CLCF1,MBD1,ATF5,MECP2,MYCN,NF1,PRPF19,EPHA4,IL6ST
GO_CELL_DIFFERENTIATION_INVOLVED_IN_KIDNEY_DEVELOPMENT	0.589468	1.61105	0.0461538	0.0577128	36	23	WNT4,MAGI2,HES1,STAT1,PDGFB,MTSS1,PODXL,PTCH1,BMP4,BASP1,NOTCH1,LAMB2,MYO1E,FAM123B,IQGAP1,LGR4,ACTA2,NPHS1,GLI3,SIX2,OSR1,JAG1,FOXJ1
GO_RESPONSE_TO_PEPTIDE	0.403132	1.61152	0	0.0577488	404	283	CCL2,AREG,GAL,PCK1,BMP7,PCSK9,IL1B,TRIB3,TNFAIP3,NFKBIA,IL6,AKR1B1,ATP6V1E2,ADM,SESN2,STC2,EGR2,NR4A2,NR4A1,NR4A3,INSIG2,ATP6V0D2,CCL5,KLF6,STS,SOCS3,STAT1,NAMPT,PDGFB,HDAC5,IGF1R,JUNB,HDAC9,SH2B2,CA2,JUND,INSR,PPARA,RHOQ,FOXO4,ATP6V1G2,BAIAP2L2,RELA,CDKN1B,FOXO1,EGR1,EREG,RIPK2,CTSB,ACVR1C,ATP6V1B1,GNG11,SRC,KLF3,TCIRG1,CAT,EIF4EBP1,ATP6V0D1,AGTRAP,GRB10,STAT3,CASP4,ATP6V0C,IRS2,SLC27A1,ATP6V0B,…
GO_POSITIVE_REGULATION_OF_CELL_JUNCTION_ASSEMBLY	0.642496	1.61233	0.0333333	0.0578209	24	17	WNT4,ACE2,VEGFA,TSC1,PPM1F,SDC4,ITGB1BP1,S100A10,CAV1,LIMS1,RAC1,PTPRJ,SMAD3,EPB41L5,FMN1,ROCK1,FLOT1
GO_REGULATION_OF_MYELOID_LEUKOCYTE_DIFFERENTIATION	0.501166	1.61106	0.0140845	0.0578835	108	71	TESC,TNF,SIGLEC15,IRF7,ZBTB46,CEBPB,IL23A,LIF,CCL5,CCR1,PRDM16,SLC9B2,FSTL3,CA2,JUN,INHA,CSF1,RARA,TRAF6,RASSF2,INHBA,BGLAP,ID2,MITF,ZFPM1,TFE3,TRIB1,ESRRA,ATP6AP1,CUL4A,LILRB3,ZBTB7A,FOS,LYN,MYC,KLF10,GATA2,ACIN1,NDFIP1,CREB1,HAX1,CTNNB1,PTPN2,RUNX1,NF1,OGT,MLL5,CSF1R,RB1,RIPK1,TMEM64,TLR4,TJP2,PRKCA,TOB2,PIK3R1,UBASH3B,MAFB,KITLG,PPARGC1B,NME1,MTOR,FOXP1,ZNF675,FADD,CTNNBIP1,TLR3,CAMK4,LEF1,CAS…
GO_ANGIOGENESIS	0.423223	1.61242	0	0.0579601	293	207	PGF,TYMP,IL8,OVOL2,ETS1,PTGS2,CCL2,FGFR2,NOS3,HMOX1,CYP1B1,NDNF,EFNA1,ZC3H12A,ROBO4,ANGPTL4,LOXL2,S1PR1,EPAS1,NR4A1,FGF2,CALCRL,E2F7,EGR3,MMP19,LRP5,FZD8,LEPR,VEGFA,WARS,ADAM8,JUN,HEY1,SAT1,TIE1,COL18A1,RASIP1,RAPGEF3,NOV,VEGFB,EREG,NRARP,EGFL7,MFGE8,CLIC4,MCAM,ITGA5,TNFAIP2,BCAS3,JMJD6,BMP4,SEMA4A,ENPEP,HTATIP2,SRPX2,FZD5,PTEN,FAP,RNF213,C19orf10,CYR61,ANXA2,SH2D2A,PLXND1,ACVR1,NOTCH1,ITGAV,SHB,…
GO_REGULATION_OF_LYMPHOCYTE_MEDIATED_IMMUNITY	0.476017	1.61252	0	0.0581001	114	68	RSAD2,C3,TNF,P2RX7,IL1B,BCL6,HLA-A,RASGRP1,IL7R,IL23A,WAS,HLA-E,TAP1,TRPM4,LGALS9,TRAF6,HLA-B,RIPK3,TGFB1,ZBTB1,IL27RA,MICA,FZD5,STX7,DUSP22,LAMP1,CD40,CLCF1,CADM1,THOC1,PVRL2,PRKCZ,PVR,MALT1,HMGB1,STAT5B,NDFIP1,ZP3,APLF,B2M,STAT6,C10orf54,C4BPB,PPP3CB,HFE,PTPN6,PAXIP1,TRAF2,LAG3,SUPT6H,AP1G1,ARRB2,MSH6,EXOSC3,IL12A,WHSC1,IL20RB,TNFSF13,CEACAM1,FADD,SERPINB9,GATA3,AGER,HSPD1,UNG,MAP3K7,FOXJ1,SUSD4
GO_LEUKOCYTE_MEDIATED_IMMUNITY	0.455528	1.60786	0	0.0581725	189	104	ICAM1,C3,POU2F2,CXCL5,SERPING1,C1R,ULBP1,IRF7,IL6,RASGRP1,PRDX1,TREM1,C2,C1S,NR4A3,GCNT3,IL6R,PIK3CD,BCL3,CD74,LAT,C1RL,ANXA3,VAMP8,PI4K2A,CEBPG,STXBP2,MILR1,SWAP70,SLAMF7,MICA,IRAK4,ADAM17,MICB,CTSH,CD46,LYN,IL31RA,CADM1,KLRC2,VAMP2,KDM5D,PRKCD,S100A13,RAET1E,CD55,GATA2,BTN3A2,RFTN1,TUSC2,SNAP23,ZP3,LYST,LIG4,RAB27A,JAGN1,GNL1,C4BPB,MLL5,ERCC1,IL4R,VAMP7,UNC13D,DLG1,BTN3A3,PTPN6,STXBP3,C4B,TUBB4…
GO_NEGATIVE_REGULATION_OF_BLOOD_PRESSURE	0.620468	1.60643	0	0.058262	43	22	SOD2,NOS3,NTSR1,BDKRB1,PPARA,BDKRB2,APLN,GCH1,ADRB2,ABAT,UCN,VEGFC,PRCP,BMPR2,NPPA,KCNK6,GJA5,BBS4,SCPEP1,RNPEP,MKKS,ADORA1
GO_HYDROGEN_PEROXIDE_METABOLIC_PROCESS	0.6645	1.60688	0.0144928	0.0582646	30	17	DUOX1,CYBA,PRDX1,DUOXA1,DUOX2,CAT,DUOXA2,PRDX5,PXDN,MAOB,PARK7,PRDX2,PRDX3,SOD1,GPX1,GPX3,PRDX6
GO_SKELETAL_SYSTEM_DEVELOPMENT	0.399297	1.60797	0	0.0582749	455	295	SULF2,SULF1,FGFR2,P2RX7,BMP7,HOXC11,WNT2B,HOXA6,WNT9A,SPNS2,INSIG1,FRZB,MDFI,HYAL3,PRDX1,PAPPA2,HOXA10,FGF2,JAG2,HOXC9,FAM20C,HAPLN3,ZNF385A,INSIG2,WNT11,SOX4,MMP9,HOXA1,TBX3,LRP5,DLX5,HOXB7,WDR19,HYAL1,STC1,SNAI2,SH3PXD2B,HOXB9,INHA,RARA,CSRNP1,CDKN1C,MATN3,NOV,HEXB,NKX3-2,BMP2,PLXNB1,THBS3,AXIN1,RASSF2,PTGER4,CHRD,CHI3L1,DLX6,IFT140,IFT172,NPR3,SRC,PLEKHA1,DHRS3,EYA1,MEF2D,TGFB1,FGFRL1,BGLAP,VK…
GO_EMBRYONIC_ORGAN_DEVELOPMENT	0.414114	1.60734	0	0.058336	406	278	CSF2,IL8,OVOL2,TNF,FGFR2,BMP7,HOXC11,HOXA6,WNT9A,EFNA1,PRDM1,INSIG1,CDX2,ADM,FRZB,MDFI,DDIT3,HES1,CEBPB,NTN1,LRIG1,EPAS1,ID3,HOXC9,LIF,SPINT1,NR4A3,INSIG2,WNT11,E2F7,SOCS3,PDGFB,HOXA1,TBX3,PROX1,DLX5,HOXB7,ST14,WDR19,HYAL1,ABR,VEGFA,PPP1R13L,JUNB,DVL2,RARA,HEY1,CDKN1C,OTX1,NKX3-2,BMP2,AXIN1,PTCH1,DLX6,IFT172,NSDHL,ATP6V1B1,ZFP36L1,TCF7,EYA1,SPRY2,STRA6,TFEB,DLX2,BMP4,KDM2B,MAPK3,ID2,PDZD7,MYO7A,M…
GO_BROWN_FAT_CELL_DIFFERENTIATION	0.588897	1.60702	0.0166667	0.0583663	30	21	PTGS2,CEBPB,MB,METRNL,LAMB3,PRDM16,ERO1L,PPARGC1A,ZNF516,BNIP3,ADRB2,RGS2,PEX11A,ARL4A,LRG1,NUDT7,ALDH6A1,CEBPA,ITGA6,PLAC8,RARRES2
GO_MUSCLE_TISSUE_DEVELOPMENT	0.429557	1.60554	0	0.0586529	275	162	NUPR1,FGFR2,MYH14,SOX8,XK,TNNT2,EGR2,S1PR1,ATF3,DSP,SIK1,C3orf58,IGSF8,TBX3,PROX1,FHOD3,ANKRD1,VEGFA,TNNI3,MARCKS,PPP1R13L,RARA,VAMP5,PLAGL1,TGFBR3,SEMA3C,EYA2,IFT20,CXADR,BMP2,EGR1,KDM6B,CTSB,SAP30,SMAD7,EYA1,MEF2D,STRA6,CAMK2D,TSC1,BMP4,ID2,FHL2,KAT2A,CDON,ZNF238,ZFPM1,SMAD1,EGLN1,PTEN,SIN3B,LEMD2,SIX4,HLX,ACVR1,NOTCH1,PDGFRB,FLNB,HMG20B,FOS,KIAA1161,BCL9,SKI,RXRA,ZFAND5,RBPJ,SIRT6,DNER,FOXP2,S…
GO_TOLL_LIKE_RECEPTOR_SIGNALING_PATHWAY	0.500365	1.60469	0.0277778	0.0586745	85	64	BIRC3,ITGB2,IRF7,NFKBIA,S100A14,IRAK2,TLR2,CTSK,CTSS,CTSL1,LGALS9,IKBKG,TRAF6,TNIP1,LY96,PIK3AP1,TNIP2,RIPK2,CTSB,UNC93B1,IRAK1,MAPKAPK2,PRKCE,LGMN,IRAK4,PIK3C3,IRF3,UBE2D3,BIRC2,MYD88,RPS6KA3,TBK1,CNPY3,TRAF3,RFTN1,MAP3K1,UBE2D1,RPS27A,UBA52,TAB1,ITGAM,TAB3,IKBKE,RIPK1,TAB2,TLR4,TLR1,CHUK,UBE2D2,IKBKB,HSP90B1,UBB,MAPKAPK3,PIK3R4,FADD,BCL10,TLR5,TIRAP,TLR3,HSPD1,CD14,SCARA3,CASP8,MAP3K7
GO_POSITIVE_REGULATION_OF_MAPK_CASCADE	0.404206	1.605	0	0.0586782	470	303	TP73,NPTN,ICAM1,MAP3K8,IGFBP3,C3,ARHGAP8,CCL2,TNF,FGFR2,P2RX7,EFNA1,IL1B,IL6,IL1A,ZC3H12A,RASGRP1,MDFI,ESR2,EPOR,NPNT,IRAK2,CCL20,FGF2,LIF,SOX2,MAPK8IP2,IL6R,CCL5,CYSLTR2,IL11,PELI2,CCR1,PDGFB,CD74,TNFRSF14,FZD8,SDCBP,PEA15,RELT,VEGFA,DVL2,LGALS9,ADAM8,IKBKG,JUN,INSR,UNC5CL,FZD4,EIF2AK2,TRAF6,ARRB1,ERN1,ERBB2,MAP3K10,MAP3K15,ABCA7,GADD45A,BMP2,AXIN1,VEGFB,RASSF2,RIPK2,CHI3L1,GADD45B,ZNF622,SRC,AV…
GO_APOPTOTIC_SIGNALING_PATHWAY	0.421606	1.60439	0	0.0587033	289	240	TP73,SOD2,NUPR1,TNF,CHAC1,P2RX7,HMOX1,CYP1B1,IL1B,IFI6,TRIB3,TNFRSF9,DDIT4,IL1A,G0S2,BCL2A1,P2RX4,DDIT3,CEBPB,BBC3,ITPR1,BCL2L2,PDK1,IL6R,ATP2A1,PPP1R15A,BCL3,IFI27,PHLDA3,TNFRSF14,CDKN1A,RELT,MAPT,ERO1L,JUN,NOL3,CIDEB,PMAIP1,BNIP3,TIMM50,ERN1,EYA2,LY96,SHISA5,TRADD,BNIP3L,FHIT,INHBA,ZNF622,RIPK3,TGFB1,FOXO3,CASP4,DAPK3,MOAP1,FNIP2,STK25,SELK,IFI16,GABARAP,DAPK1,ATF4,ZNF385D,TNFRSF10B,LAMP1,TMBIM…
GO_ENDOCRINE_SYSTEM_DEVELOPMENT	0.482017	1.60226	0	0.0587093	123	74	WNT4,ETS1,IL6,HES1,SOX2,WNT11,IL6R,DUOX2,SOX4,FOXA2,FSTL3,CDH1,INSR,TBX19,CDKN1C,FOXO1,BMP2,STRA6,GIPR,RFX3,BMP4,MAPK3,MAP2K1,GLI1,EIF2AK3,MAP2K2,SIDT2,RBPJ,BAK1,SRF,PAX8,PITX1,ALDH1A2,CRKL,THRA,GATA2,SOX9,TSPO,RAF1,KDM1A,SRD5A1,CREB1,PDPK1,AKT1,BRAF,PDX1,MNX1,HNF1B,NKX6-1,GATA6,NF1,TGFBR1,MDK,SMAD3,POU3F2,ANXA1,ONECUT2,ARID5B,CLU,MAPK1,SIX1,HOXA3,CDK6,MEN1,SLC6A3,HOXA5,BMPR1A,NKX2-1,ISL1,HHEX,GA…
GO_RESPONSE_TO_INTERLEUKIN_6	0.628679	1.60215	0.0322581	0.0587373	26	18	CCL2,IL6,SBNO2,IL6R,FOXA2,ST3GAL6,PPARGC1A,RELA,CHI3L1,STAT3,NFKB1,SMAD4,GAB1,PHB,CTR9,FER,ENTPD2,IL6ST
GO_RELEASE_OF_CYTOCHROME_C_FROM_MITOCHONDRIA	0.654502	1.60512	0.0153846	0.05878	22	21	SOD2,IFI6,BCL2A1,BBC3,JUN,PMAIP1,TIMM50,BAD,BID,BAK1,FIS1,BAX,MAPK9,BCL2,BCL2L1,CLU,ST20,GGCT,DNM1L,MFF,SFN
GO_ADAPTIVE_IMMUNE_RESPONSE_BASED_ON_SOMATIC_RECOMBINATION_OF_IMMUNE_RECEPTORS_BUILT_FROM_IMMUNOGLOBULIN_SUPERFAMILY_DOMAINS	0.488412	1.60409	0	0.0588288	154	75	ICAM1,C3,POU2F2,SERPING1,RELB,C1R,IRF7,BCL6,IL6,C2,NFKB2,C1S,GCNT3,BCL3,CD74,C1RL,TRAF6,TGFB1,SEMA4A,SWAP70,MICA,ADAM17,MICB,CTSH,CD46,IL31RA,C3AR1,CADM1,KDM5D,PRKCD,RAET1E,CD55,HMGB1,BTN3A2,RFTN1,HRAS,ZP3,LIG4,RAB27A,STAT6,GNL1,C4BPB,ERCC1,IL4R,UNC13D,DLG1,BTN3A3,C4B,TLR4,CFI,C5,RNF8,RNF168,CLU,CTSC,FAS,MSH6,EXOSC3,MLH1,EMP2,MSH2,IL18,NBN,DENND1B,BCL10,C1QBP,GATA3,C4A,JAG1,HSPD1,LEF1,HLA-DRB1,EX…
GO_REGULATION_OF_CD4_POSITIVE_ALPHA_BETA_T_CELL_ACTIVATION	0.614123	1.60253	0	0.0588405	38	19	BCL6,IL6,IL23A,SOCS5,LGALS9,RARA,CD83,RIPK2,HLX,PRKCZ,CD55,HMGB1,C10orf54,IL4R,RC3H1,ANXA1,GATA3,AGER,PRKCQ
GO_REGULATION_OF_GROWTH	0.391933	1.60284	0	0.0589085	633	448	TP73,AGR2,TMC8,IGFBP3,C3,RTN4R,L1CAM,TNF,FGFR2,GAL,MT1E,KRT17,MT1G,CYBA,RRAD,BCL6,RERG,RND2,MT2A,MT1X,IL17RB,FRZB,ESR2,BBC3,STC2,NTN1,PAPPA2,SQSTM1,MT1F,FGF2,APOE,SERPINE2,DPYSL2,WNT11,NEDD4L,SOCS5,BST2,SOCS3,CREG1,SGK2,OSGIN1,PROX1,PARK2,SEMA6C,SDCBP,DACT3,MBD5,SYT17,CDKN1A,DISC1,HYAL1,VEGFA,BDKRB1,MAPT,SAV1,CYP27B1,SEMA3F,BTG1,INSR,CSF1,AGRN,LATS2,SEMA3C,SERTAD2,ERBB2,SEMA4G,CLSTN3,SPP1,DDR1,SP…
GO_NUCLEOTIDE_PHOSPHORYLATION	0.539637	1.60309	0	0.0589769	61	42	ENO2,CMPK2,ALDOC,GUK1,PFKFB4,PFKFB3,NME4,PFKFB2,HK1,HK2,PGK1,DHTKD1,TPI1,HKDC1,AK4,AK2,PFKL,ENO3,PGM1,PFKP,PNKP,ENO1,LDHA,NME6,BPGM,GAPDH,PGAM1,AK8,NME7,GPI,ADPGK,AK1,NME3,AKD1,CMPK1,DTYMK,GALK1,OGDH,NME1,PFKM,RAD50,ALDOA
GO_GLANDULAR_EPITHELIAL_CELL_DIFFERENTIATION	0.594028	1.60334	0	0.0591149	39	24	WNT4,AGR2,FGFR2,PROX1,RARA,BMP2,RFX3,BMP4,RARG,NOTCH1,SIDT2,RXRA,IL31RA,RARB,PDPK1,AGPAT6,PDX1,NKX6-1,GATA6,CDK6,MEN1,HOXA5,WDR77,FOXA1
GO_REGULATION_OF_P38MAPK_CASCADE	0.608901	1.60315	0	0.0591421	26	21	ZC3H12A,RASGRP1,PER1,VEGFA,LGALS9,GADD45A,BMP2,GADD45B,MAP3K4,MAP3K3,GADD45G,SASH1,HSPH1,ULK4,DAB2IP,DLG1,PHLPP1,PRMT1,EZR,PTPN22,XDH
GO_REGULATION_OF_HORMONE_SECRETION	0.430022	1.60056	0	0.0591977	262	151	ANO1,TNF,KCNS3,GAL,IL1B,IL6,TFR2,ITPR1,LIF,TMF1,CCL5,SOX4,FOXA2,IL11,NR1D1,FKBP1B,RAPGEF4,PARK2,LRP5,MIDN,TRPM4,MARCKS,PIM3,PDE4C,SLC24A6,INHA,FAM132A,PFKFB2,ARRB1,RASL10B,RAPGEF3,NOV,NLGN2,EFNA5,RAB11FIP5,PTGER4,APLN,ACVR1C,ARNTL,VAMP8,INHBA,NMB,SCG5,SYT7,GIPR,RFX3,IRS2,HMGN3,PASK,PRKCE,CRY1,ARHGEF7,P2RY1,ABAT,PPARD,UCN,CAPN10,BAD,HMGCR,BRSK2,ICA1,STX4,PFKL,ANXA5,SIDT2,GPLD1,SREBF1,SLC25A4,PLA2G…
GO_REGULATION_OF_CARBOHYDRATE_METABOLIC_PROCESS	0.453991	1.60094	0	0.0592027	172	117	IGFBP3,P2RX7,MLXIPL,NTSR1,IL6,DDIT4,SESN2,SIK1,PDK1,FOXA2,NR1D1,PDGFB,PARK2,MIDN,LEPR,INSR,PPARGC1A,PPARA,FAM132A,PPP1R3B,PMAIP1,PFKFB2,FOXO1,PTGER4,GOLGA2,SRC,TGFB1,GRB10,STAT3,PPP1R3E,IRS2,PASK,PGP,PDK3,PRKCE,MLYCD,PPP1R3G,KAT2A,P2RY1,PPP1CB,PHKG2,NFKB1,PRKAA2,SIRT1,BAD,C12orf5,PTK2B,ARNT,TINF2,PDK4,GPLD1,MST1,SIRT6,SLC45A3,ADIPOR1,HIF1A,EGF,CLK2,ECD,C1QTNF3,IGFBP4,HMGB1,LCMT1,BPGM,PGAM1,PDK2,T…
GO_ENDOPLASMIC_RETICULUM_CALCIUM_ION_HOMEOSTASIS	0.637905	1.60029	0	0.0592241	20	20	BBC3,ITPR1,ATP2A1,GRINA,BCAP31,HERPUD1,CAMK2D,TGM2,TMBIM6,BAK1,FIS1,PSEN1,PML,BAX,WFS1,APP,RAP1GDS1,BCL2,ATP2A2,KCTD17
GO_INTRINSIC_APOPTOTIC_SIGNALING_PATHWAY_IN_RESPONSE_TO_DNA_DAMAGE_BY_P53_CLASS_MEDIATOR	0.617639	1.60102	0	0.0593026	30	28	TP73,NUPR1,DDIT4,BCL3,PHLDA3,CDKN1A,PMAIP1,SHISA5,IFI16,RPS27L,SIRT1,C16orf5,PPP2R5C,BAG6,PML,EP300,TMEM109,TOPORS,USP28,SNW1,TP53,PYCARD,HIPK1,AEN,DYRK2,MSH2,HIPK2,BRCA2
GO_DNA_BIOSYNTHETIC_PROCESS	-0.431369	-1.68943	0	0.05946	121	105	ISG15,UBE2L6,TNKS1BP1,USP43,PAPD7,TRIM25,TEP1,ZBTB1,POLI,POLL,POLD4,SIRT1,UFD1L,HMBOX1,ATM,TERF2IP,PAPD5,WRAP53,CDKN2D,KAT5,MAD2L2,POLG,LIG4,USP10,POLK,UBA7,RPS27A,UBA52,POLE3,TK2,TERT,PHB,POLM,POLE2,POLD1,CTGF,WRNIP1,TOP3A,RFC5,POLE4,NHP2,ACD,CHRAC1,VCP,NPLOC4,MRE11A,NOP10,PINX1,POLA2,POT1,TERF2,RMI2,POLG2,MYBBP1A,BARD1,POLN,RAD51D,RPA2,UBB,PPIA,LIN9,XRCC3,LIG3,PALB2,DNA2,POLE,RAD51B,RFC1,TK1,RC…
GO_REGULATION_OF_OLIGODENDROCYTE_DIFFERENTIATION	0.597934	1.59931	0.0151515	0.0596255	29	20	TP73,ID4,HES1,DUSP10,SIRT2,DLX2,BMP4,ID2,NOTCH1,SLC45A3,RHEB,CTNNB1,NF1,HDAC2,PPARG,PRMT5,WDR1,MTOR,TNFRSF21,ZNF488
GO_NEGATIVE_REGULATION_OF_PEPTIDASE_ACTIVITY	0.437893	1.59876	0	0.0596505	245	134	SERPINB7,SERPINB5,PI3,C3,SERPINA3,SERPINB2,TNFAIP8,BIRC3,SERPING1,WNT9A,IFI6,IL6,CST6,WFDC2,SLPI,TFPI2,SPINT1,SERPINE2,MMP9,BST2,HMSD,VEGFA,CST7,NOL3,ARRB1,SERPINB8,HERPUD1,COL7A1,SSPO,SRC,LAMP3,WFDC3,A2ML1,FNIP1,TFPI,CD109,IFI16,POR,DHCR24,SIAH2,XIAP,ARL6IP1,PROS1,SPOCK1,SERPINH1,PLAUR,BIRC2,DNAJB6,CSTB,PIH1D1,RPS6KA3,TIMP2,SERPINA5,TIMP1,IGBP1,PCID2,ECM1,CST3,UBXN1,CRIM1,KLF4,SPINT2,RAF1,EP300,…
GO_POSITIVE_REGULATION_OF_NF_KAPPAB_IMPORT_INTO_NUCLEUS	0.626643	1.59701	0.031746	0.0599174	27	19	PTGS2,TNF,C8orf4,IL1B,TLR2,IL23A,EDA,LGALS9,SPHK1,TRIP6,RBCK1,RHOA,ZNF268,TLR4,IL18,EDAR,TLR3,PRKCQ,IL18R1
GO_POSITIVE_REGULATION_OF_ORGANIC_ACID_TRANSPORT	0.639264	1.59626	0.037037	0.0599584	30	15	P2RX7,IL1B,NTSR1,P2RX4,DPYSL2,ABAT,ARL6IP1,PLA2G6,MAPK9,EDN1,RAB3GAP1,PLA2R1,TNFRSF11A,P2RY2,MAP2K6
GO_REGULATION_OF_MESONEPHROS_DEVELOPMENT	0.641457	1.59712	0.0491803	0.0599864	26	16	WNT2B,SOX8,HOXB7,VEGFA,TGFB1,BMP4,BASP1,SIX4,PAX8,SOX9,LGR4,TACSTD2,HNF1B,SIX1,SIX2,GATA3
GO_STEROID_BIOSYNTHETIC_PROCESS	0.479267	1.59646	0.028169	0.0599962	114	72	WNT4,INSIG1,AKR1B1,HSD17B14,ADM,MSMO1,SQLE,IDI1,INSIG2,MVD,SDR42E1,DHCR7,MVK,CYP27B1,CYP27A1,LSS,HSD17B7,CYP51A1,SCARB1,FDFT1,STARD3,NSDHL,CYB5R2,FDPS,HSD3B7,HMGCS1,FDX1L,C14orf1,DHCR24,TM7SF2,HSD17B1,STARD5,PRKAA2,HMGCR,HSD17B8,CACNA1H,HSD17B12,SRD5A3,EBP,GGPS1,ACBD3,ARV1,SC5DL,TSPO,G6PD,HSD17B11,CYB5R1,HSD11B2,SRD5A1,ACLY,HSD17B3,ACOT8,CNBP,MED1,PMVK,FDXR,HINT2,FDX1,AKR1C3,LBR,ACAA2,HSD17B4,PRK…
GO_REGULATION_OF_OSTEOCLAST_DIFFERENTIATION	0.550287	1.59673	0.015625	0.0600033	63	37	TNF,SIGLEC15,CEBPB,IL23A,CCL5,CCR1,SLC9B2,FSTL3,CA2,CSF1,TRAF6,RASSF2,BGLAP,MITF,TFE3,ESRRA,ATP6AP1,LILRB3,ZBTB7A,FOS,KLF10,CREB1,CTNNB1,NF1,CSF1R,TMEM64,TLR4,TJP2,TOB2,PIK3R1,UBASH3B,MAFB,PPARGC1B,MTOR,ZNF675,TLR3,CAMK4
GO_RNA_POLYADENYLATION	-0.579254	-1.68219	0	0.0601049	29	27	CDC73,SSU72,ZC3H3,CPSF1,PAF1,PNPT1,SYMPK,PAPD4,PABPC1,AHCYL1,APP,CSTF1,MTPAP,PCF11,WDR33,CLP1,CPSF6,PAPOLG,GRSF1,TUT1,CPSF2,PAPOLA,PABPC1L,NUDT21,CSTF2,LEO1,CSTF3
GO_NUCLEIC_ACID_PHOSPHODIESTER_BOND_HYDROLYSIS	-0.370333	-1.68578	0	0.0602165	254	216	ZC3H12A,AZGP1,ZC3H12C,DNASE2,DNASE1L2,H1F0,TSEN34,ERN1,FBXO18,CCRN4L,PAN2,ISG20,RPP38,EXD2,TSEN15,RNASEK,ENDOG,EIF2C4,POLD4,DNASE1L1,C11orf80,DCP1A,CUL4A,TDP1,DOM3Z,DFFB,RAD9A,REXO2,RNASEL,ENDOV,DCLRE1C,PNKP,ENPP2,GTF2H5,HARBI1,PAN3,XRN2,EIF2C3,ERI3,HMGB1,PELO,CNOT6L,RNASET2,RNASEH2C,BOP1,POLG,ERCC4,APLF,EXD3,SND1,POLK,KIAA0391,RPS27A,UBA52,KPNB1,TDP2,CPSF1,RPS21,NCBP2,ZRANB3,REXO4,DDB2,GTF2H1,PN…
GO_MITOTIC_NUCLEAR_DIVISION	-0.37052	-1.68268	0	0.0607775	361	334	BIRC3,CCNG2,KLHL21,TUBGCP2,LZTS2,SNX33,LATS2,C19orf21,PPP2R2D,SIRT2,GOLGA2,SETD8,NDEL1,GEM,MARK4,CTDP1,CLTCL1,PAPD7,CCNG1,PHF13,STOX1,TNKS,AKAP8L,PTEN,MAPRE3,REEP4,CHMP5,CDK11A,XIAP,SNX9,STAG2,BRSK2,ANAPC11,REEP3,CHMP1A,RGS14,CENPC1,CDK3,FZR1,SIRT7,OFD1,CDCA2,FBXL7,FBXW5,TUBGCP5,CDC16,CHMP2B,ARL8A,SNX18,PDCD6IP,VCPIP1,BIRC2,NSMCE2,RAB1A,ANKLE2,CENPT,MAP9,CHFR,CHMP1B,CHMP4C,TUBB3,NEK3,DCTN2,CEP57,…
GO_SENSORY_PERCEPTION_OF_PAIN	0.539117	1.59432	0	0.0609947	75	35	ALOXE3,ANO1,PTGS2,P2RX7,NTSR1,P2RX4,MME,BDKRB1,EDNRB,NLGN2,MAPK3,P2RY1,NR2F6,ITGA2,FYN,DLG2,MC1R,EDN1,PAWR,MECP2,FAM134B,ALOX5,NIPSNAP1,EDNRA,MAPK1,ARRB2,CDK5,SGK196,PTGS1,LXN,NMU,P2RY2,TACR1,ADORA1,NGFR
GO_ORGANIC_HYDROXY_COMPOUND_BIOSYNTHETIC_PROCESS	0.444966	1.59308	0	0.0610572	175	116	PSAT1,PCK1,INSIG1,AKR1B1,MSMO1,CHKA,NR4A2,FGF2,SQLE,PLTP,IDI1,CTNS,ISYNA1,INSIG2,MVD,DHCR7,PEMT,MVK,SLC44A3,CYP27B1,CYP27A1,LSS,HSD17B7,CYP51A1,FDFT1,CHKB,SLC44A5,ALOX12,LPIN3,SPHK1,NSDHL,PLCG2,GBA,PDXK,CYB5R2,SLC27A1,GCH1,FDPS,HSD3B7,PGP,SAMD8,HMGCS1,C14orf1,DHCR24,TRPC1,LPIN1,TM7SF2,HSD17B1,PRKAA2,HMGCR,LCAT,CACNA1H,CEPT1,IMPAD1,PDDC1,EBP,SPHK2,PLA2G4A,IPMK,GGPS1,CHPT1,ARV1,SC5DL,G6PD,PER2,SLC4…
GO_POLYOL_BIOSYNTHETIC_PROCESS	0.594555	1.59312	0.0163934	0.0611891	26	21	PCK1,AKR1B1,FGF2,ISYNA1,CYP27B1,SPHK1,PLCG2,GBA,PGP,IMPAD1,SPHK2,IPMK,GOT1,SPTLC2,ACER3,SPTLC1,ACER2,IMPA1,SCP2,CYP2R1,IMPA2
GO_NEGATIVE_REGULATION_OF_TUMOR_NECROSIS_FACTOR_SUPERFAMILY_CYTOKINE_PRODUCTION	0.59719	1.59314	0	0.0613522	44	21	TNFAIP3,ZC3H12A,BCL3,LGALS9,RARA,PTGER4,AXL,ERRFI1,NFKBIL1,ACP5,TSPO,TRIM27,HSF1,MC1R,CD274,GAS6,GSTP1,TLR4,ARRB2,PTPN22,GPNMB
GO_STEM_CELL_DIFFERENTIATION	0.435184	1.59191	0.0128205	0.0614314	190	117	WNT4,OVOL2,FGFR2,BMP7,SOX21,EFNA1,SOX8,FRZB,HES1,LOXL2,LIF,WNT11,LOXL3,STAT1,SEMA6C,POU6F2,SNAI2,SEMA3F,FOXO4,TGFBR3,EDNRB,HEY1,SEMA3C,SEMA4G,BMP2,SEMA6B,TGFB1,BMP4,MAPK3,SEMA4A,FGF19,SEMA4C,SEMA4D,ACVR1,NOTCH1,JARID2,SEMA5A,RBPJ,SRF,CHD2,WNT3,ALDH1A2,SNAI1,RUNX2,SEMA7A,SMAD4,HIF1A,RTN4,SOX9,PUM1,MSI2,CUL7,LIMS1,FAM123B,ZEB2,SEMA4F,EDN1,C10orf54,GSK3B,CTNNB1,FZD1,MSX2,PDX1,WNT10A,HNF1B,HEYL,TGFBR…
GO_SINGLE_ORGANISM_CELL_ADHESION	0.404027	1.59209	0	0.0615635	459	280	WNT4,ICAM1,RSAD2,TNF,SRCIN1,P2RX7,BMP7,TREML2,CYP1B1,RELB,ITGB2,EFNA1,IL1B,ICOSLG,ICAM5,IL6,IL7R,NPNT,CEBPB,NTN1,IL23A,ARVCF,DSP,HSH2D,JAG2,WAS,CCL5,SRGAP2,SOX4,CD7,PIK3CD,FKBP1B,BCL3,CD74,HLA-E,FZD8,LAT,LEPR,CDH1,IRF1,ADAM8,FZD4,PPAP2B,SLC7A11,TNIP1,NOV,NLGN2,FERMT3,CXADR,ESAM,EGR1,PTGER4,RIPK2,AXL,JUP,SRC,ZFP36L1,KIFC3,NLGN3,BCL11B,TCF7,ITGA5,RIPK3,ITGB5,TGFB1,FGFRL1,NEDD4,FZD7,AZI2,TSC1,JMJD6,…
GO_INTRINSIC_APOPTOTIC_SIGNALING_PATHWAY_IN_RESPONSE_TO_DNA_DAMAGE	0.479792	1.59045	0	0.0622058	71	65	TP73,NUPR1,TNF,HMOX1,DDIT4,BCL2A1,BCL2L2,BCL3,PHLDA3,CDKN1A,CIDEB,PMAIP1,SHISA5,MOAP1,FNIP2,IFI16,RPS27L,BCL2L11,SIRT1,BAD,MCL1,C16orf5,TNFRSF1A,PPP2R5C,CRIP1,BAK1,TNFRSF1B,BAG6,ATM,PML,BAX,EP300,TMEM109,HTRA2,BOK,TOPORS,IKBKE,USP28,ABL1,EPHA2,BCL2,CASP9,SNW1,TP53,BCL2L1,CHEK2,PYCARD,ST20,MSH6,PIK3R1,ERCC6,XPA,MLH1,HIPK1,AEN,DYRK2,MSH2,E2F1,HIPK2,SFN,CASP2,PRKDC,BRCA1,BRCA2,NFATC4
GO_NEGATIVE_REGULATION_OF_DEFENSE_RESPONSE	0.461866	1.58983	0	0.0623738	144	91	ETS1,SERPING1,TNFAIP3,IFIT1,ZC3H12A,HLA-A,DUSP10,CALCRL,APOE,METRNL,SOCS5,SOCS3,DHX58,HLA-E,TAP1,MVK,ABR,LGALS9,PPARA,EIF2AK2,FAM132A,NOV,HLA-B,PTGER4,SIRT2,TRIM38,GBA,ADAR,ADRB2,IFI16,MAPK7,NR1H2,MICA,SHARPIN,NFKB1,MICB,PPARD,CD276,NMI,TNFRSF1A,NT5E,ADA,RABGEF1,TNFRSF1B,PRKCD,SLIT2,RPS19,SEC14L1,C1QTNF3,ACP5,PPM1B,KLF4,NDFIP1,SMPDL3B,TRAF3IP1,FAM105B,PSMB4,TYRO3,ITCH,PTPN2,BCR,GSTP1,FEM1A,PPARG,…
GO_ECTODERM_DEVELOPMENT	-0.593264	-1.67625	0	0.062374	21	15	EDA,STX2,ZBTB17,SMURF1,CTNNB1,ITGAM,ETS2,ELF5,GRHL3,VPS52,EPB41L5,BMPR1A,NF2,ITGA6,KRT6B
GO_NEGATIVE_REGULATION_OF_CELLULAR_RESPONSE_TO_GROWTH_FACTOR_STIMULUS	0.437716	1.58927	0	0.062541	121	83	WNT4,SULF2,BAMBI,SULF1,SMAD6,RASL11B,PRDM16,FSTL3,TGFBR3,SPG20,CHRD,SMAD7,SPRY2,TGFB1,TRIM33,NEDD4,CD109,PPM1A,FAM89B,SNX25,STUB1,ADAM17,NOTCH1,SIRT1,PMEPA1,GPC1,SKI,DNM2,MECOM,PBLD,ENG,SKIL,PEG10,LTBP1,SLIT2,TGFB1I1,MTMR4,PDCD6,CTDSPL2,CAV1,BCL9L,PTPN1,TWSG1,FBN1,SMURF1,RPS27A,UBA52,PDPK1,SNX6,FZD1,TGFBR2,TGFBR1,VASN,SMAD2,ABL1,ZNF451,PIN1,SMAD3,DAB2IP,CAV2,FUZ,ONECUT2,EID2,LEMD3,STRAP,THBS1,UBB…
GO_TRNA_METHYLATION	-0.592454	-1.6735	0.0232558	0.0628881	25	20	TRMT61A,FTSJ1,TRMT112,TRMT1,TRDMT1,C9orf156,METTL2B,METTL2A,TRMT5,TARBP1,TRMT6,TRMT1L,HSD17B10,METTL1,TRMT11,TRMT61B,NSUN2,LCMT2,ALKBH8,WDR4
GO_NEGATIVE_REGULATION_OF_ORGAN_GROWTH	0.665653	1.5871	0.03125	0.0632611	21	15	TP73,SAV1,CTDP1,WWC1,PTEN,STK3,MAPK11,WWC3,TGFBR2,STK4,WWC2,GSK3A,GJA1,PTK2,FXN
GO_NEGATIVE_REGULATION_OF_LIPID_BIOSYNTHETIC_PROCESS	0.530402	1.58653	0.05	0.0633949	44	37	WNT4,TRIB3,INSIG1,APOE,SIK1,INSIG2,PDGFB,PROX1,SNAI2,CYP27B1,BMP2,SLC27A1,FGF19,WDTC1,NFKB1,SIRT1,APOC1,STK11,ORMDL1,ACADVL,GFI1,SNAI1,ORMDL2,PDGFA,ATP1A1,REST,SCAP,SOD1,AKR1C3,LPCAT1,ERLIN2,ERLIN1,PRKAA1,PIBF1,FBXW7,BRCA1,GPER
GO_NEGATIVE_REGULATION_OF_INTRACELLULAR_TRANSPORT	0.448888	1.58711	0	0.0634263	143	114	HMOX1,BMP7,NTSR1,HSPA1A,INSIG1,NFKBIA,ZC3H12A,MDFI,NFKBIE,PARP10,SOX4,BST2,FKBP1B,MXI1,DACT3,MAPT,SNAI2,LGALS9,YOD1,NOV,GSTO1,LITAF,NFKBIB,PKIG,TGFB1,PPM1A,MAPK7,PKD1,FAM89B,GDI1,SP100,FMR1,ERLEC1,CLIC2,PDE2A,CREB3,NFKBIL1,RABGEF1,SNX3,OS9,VPS35,PBLD,RANGAP1,SLC9A3R1,EMD,UBE2G2,RAP1A,CYLD,THRA,ITGB1BP1,C1QTNF3,PPM1B,FKBP1A,G3BP2,CCDC22,UBE2J1,DERL2,GSK3B,CNIH2,AKAP1,BRAF,INPP5K,GAS6,FZD1,HNF4A,CR…
GO_POSITIVE_REGULATION_OF_CELL_DEATH	0.397553	1.58454	0	0.0637328	605	479	TP73,NUPR1,IGFBP3,PTGS2,TNF,GAL,P2RX7,BMP7,CYP1B1,PCSK9,IL1B,NTSR1,BCL6,IL6,DDIT4,G0S2,ZC3H12A,BCL2A1,ADM,IFIT2,FRZB,ESR2,DDIT3,BBC3,F3,ATF3,ID3,TRIM13,SQSTM1,EEF1A2,APOE,SIK1,NFKBID,MCF2L,NR4A3,WNT11,ADAMTSL4,CCL5,CYSLTR2,SOX4,MMP9,TP53INP1,PPP1R15A,TNFSF15,IFI27,OSGIN1,IDO1,FAM162A,PARK2,PHLDA3,ANKRD1,PEA15,CDKN1A,ABR,DUSP1,SAV1,ARHGEF4,PRMT2,LGALS9,BTG1,ADAM8,JUN,LZTS2,EGLN3,BCAP31,DFNA5,PPARG…
GO_LYSOSOMAL_TRANSPORT	0.497432	1.58472	0.012987	0.0638382	70	65	PCSK9,NPC1,CDX2,WASH3P,HOOK1,RILP,VPS18,M6PR,SPTBN5,FAM160A2,GNPTG,HGS,NEDD4,ADRB2,SCARB2,DENND3,HOOK2,ATG14,CHMP5,LAMP1,STX8,RAB7A,HGSNAT,ZFYVE20,MGRN1,RHOB,VPS41,VPS11,GNPTAB,NAGPA,RAB12,TSG101,AKTIP,VPS16,VPS4B,LYST,ANKFY1,USE1,SCYL2,GCC2,ARSB,SORT1,SNX16,MTM1,VPS53,AP3B1,HOOK3,VAMP7,VPS52,VPS39,AP3M1,VPS33A,AP1G1,SNAPIN,SNX27,SORL1,KIF13A,HMGXB4,VPS54,TRAK1,VPS33B,HSPA8,TGFBRAP1,ZFYVE16,EHD3
GO_VENTRICULAR_SEPTUM_MORPHOGENESIS	0.601156	1.58504	0.016129	0.0638549	28	23	FGFR2,HES1,WNT11,SOX4,TBX3,PROX1,SAV1,HEY1,SMAD7,FGFRL1,ID2,ZFPM1,EGLN1,NOTCH1,FZD2,FZD1,VANGL2,HEYL,GJA5,RBM15,WHSC1,ZFPM2,CITED2
GO_REGULATION_OF_INTERLEUKIN_1_SECRETION	0.603514	1.58328	0	0.0640068	33	18	P2RX7,ZC3H12A,LGALS9,CASP1,PTGER4,AIM2,PANX1,NLRP1,IFNAR1,PML,HMGB1,GSDMD,GAS6,TRIM16,NLRP2,PYCARD,FOXP1,CARD8
GO_REGULATION_OF_HEMATOPOIETIC_PROGENITOR_CELL_DIFFERENTIATION	-0.5153	-1.66962	0.0294118	0.0640615	41	31	TESC,HES1,HIST1H4D,EIF2AK2,FNIP1,ZBTB1,NFE2L2,FLCN,NOTCH1,HIST1H4L,CIB1,HIST1H4I,GATA2,N4BP2L2,KDM1A,ZNF16,SOS1,PRMT1,PDCD2,GABPA,HMGB2,FOXC1,L3MBTL1,HIST1H4B,HIST1H4H,HIST1H4C,HIST4H4,HIST1H4A,HIST1H4E,HIST1H4J,HIST1H4K
GO_NEGATIVE_REGULATION_OF_PHOSPHORUS_METABOLIC_PROCESS	0.394642	1.58284	0	0.0640777	541	394	TP73,PPP1R1B,WNK2,IGFBP3,RTN4R,TESC,TNF,SRCIN1,SMAD6,P2RX7,PIK3IP1,BMP7,MLXIPL,IL1B,TRIB3,TNFAIP3,IL6,DDIT4,ZC3H12A,KIAA1244,ATF3,DUSP10,APOE,LIF,PKIB,FOXA2,SOCS5,SOCS3,PPP1R15A,PDGFB,FKBP1B,PARK2,LRP5,RTN4RL2,MIDN,PER1,PRNP,CDKN1A,IGF1R,SPRY4,DUSP1,BDKRB1,JUN,DUSP3,INHA,INSR,PPARGC1A,PPARA,CBLC,ZFYVE1,ZCCHC9,LATS2,PPAP2B,PARD6A,EDNRB,GPRC5A,SH3BP5,BDKRB2,ARRB1,CDKN1C,TNIP1,PPP1R35,WDR81,CDKN1B,G…
GO_RESPONSE_TO_MECHANICAL_STIMULUS	0.430472	1.58329	0.0144928	0.0641709	210	138	PKD1L2,ETS1,PTGS2,CCL2,ASNS,P2RX7,IL1B,CYBA,NFKBIA,IL6,F3,MMP7,SERPINE2,DNAH1,CLCN6,ANKRD1,BDKRB1,IRF1,JUNB,JUN,JUND,CASP1,EIF2AK2,BNIP3,RELA,GADD45A,PTCH1,PTGER4,CHI3L1,CTSB,JUP,FOSB,SRC,STRA6,BGLAP,SLC38A2,BMP4,MAPK3,PDZD7,ENDOG,CHEK1,PKD1,P2RY1,LTBR,DENND5A,FOSL1,TMC1,TNFRSF10B,NFKB1,SMPD2,UCN,BAD,CD40,PTK2B,PDE2A,TNFRSF1A,FOS,SUN1,BAK1,MMP14,FOXP2,TCAP,MYD88,MAP3K2,ITGA2,SLC1A3,HDAC7,HIF1A,MA…
GO_REGULATION_OF_SMOOTH_MUSCLE_CELL_DIFFERENTIATION	0.636444	1.58347	0.0447761	0.0641884	20	15	FGFR2,PRDM6,PDGFB,CTH,FOXO4,EREG,TGFB1,BMP4,MED28,SRF,OLFM2,ZEB1,SMARCD3,ANKRD17,GPER
GO_POSITIVE_REGULATION_OF_CYTOKINE_SECRETION	0.483792	1.5822	0.0163934	0.0643234	96	52	TNF,P2RX7,IL1B,IL1A,IL17RB,RASGRP1,TNFRSF14,LGALS9,CASP1,PTGER4,SRC,AIM2,PANX1,IRF3,CD276,XBP1,CADM1,NLRP1,MAPK11,IL17RC,IFNAR1,PRKCZ,C1QTNF3,HMGB1,CD274,GSDMD,MAPK14,TRIM6,PAEP,TRIM16,NLRP2,VTCN1,IL17RA,CSF1R,ABL1,IL4R,SCAMP5,SPTBN1,CD58,C5,HYAL2,RLTPR,PYCARD,NCL,F2R,PTPN22,GLMN,GATA3,CARD8,F2RL1,CD14,SYK
GO_POSITIVE_REGULATION_OF_MYELOID_LEUKOCYTE_DIFFERENTIATION	0.568585	1.58189	0.015625	0.0643932	50	34	TESC,TNF,IL23A,LIF,CCL5,CCR1,SLC9B2,CA2,JUN,CSF1,TRAF6,ID2,TRIB1,ATP6AP1,FOS,KLF10,ACIN1,CREB1,HAX1,RUNX1,OGT,MLL5,CSF1R,RB1,RIPK1,TMEM64,PRKCA,KITLG,PPARGC1B,FADD,CTNNBIP1,LEF1,CASP8,CD101
GO_CELL_DIVISION	-0.332683	-1.66813	0	0.0645432	460	416	FGFR2,PARD6B,CCNG2,KLHL21,CDK20,CCNO,LZTS2,CCND2,SNX33,LLGL2,SPIRE1,LATS2,PARD6A,C19orf21,PPP2R2D,SPG20,SPIRE2,ARL8B,SIRT2,GOLGA2,SETD8,CABLES1,MARK4,RALA,FZD7,DAPK3,CTDP1,CCNE1,PAPD7,ARF6,CCNG1,PHF13,PRKCE,STOX1,TNKS,STMN1,CDK7,MAPRE3,PPP1CB,REEP4,CHMP5,CABLES2,TEAD3,NOTCH1,NUMB,SNX9,STAG2,PIK3C3,BRSK2,ANAPC11,KIAA0196,REEP3,CHMP1A,RGS14,CENPC1,CDK3,FZR1,CDCA2,FBXL7,ING2,CDC16,CUZD1,MITD1,CHMP2B…
GO_REGULATION_OF_LEUKOCYTE_APOPTOTIC_PROCESS	0.503888	1.58055	0.0142857	0.0648793	79	48	P2RX7,TSC22D3,IRF7,BCL6,BBC3,HSH2D,NFKBID,NR4A3,CCL5,IDO1,CD74,LGALS9,ADAM8,AXL,RIPK3,IRS2,FNIP1,BMP4,PTEN,ADAM17,SIRT1,LGALS3,ADA,LYN,HIF1A,RAPGEF2,BAX,CD274,GAS6,PRELID1,ANXA1,TP53,MERTK,AURKB,DOCK8,NOC2L,FAS,KITLG,TCP1,FOXP1,ZC3H8,FADD,ITPKB,BCL10,GPAM,ST6GAL1,PRKCQ,TGFB2
GO_RESPONSE_TO_TOPOLOGICALLY_INCORRECT_PROTEIN	0.418306	1.58075	0	0.0648983	163	146	HSPA6,IL8,CCL2,CHAC1,ASNS,DDIT3,DNAJB2,STC2,ANKZF1,ATF3,PPP1R15A,PARK2,DNAJB9,RNF126,FBXO6,CTH,ERO1L,YOD1,TPP1,EIF2AK2,ERN1,PPP2R5B,HERPUD1,FAF2,ATP6V0D1,DNAJB5,DNAJB1,ATF4,PARP16,TSPYL2,NFE2L2,C19orf10,STUB1,TMBIM6,AARS,THBS4,TBL2,CREB3L1,CXXC1,GOSR2,EIF2AK3,SEC61G,SEC61A2,HERPUD2,ARFGAP1,WIPI1,RNF121,ACADVL,XBP1,UFD1L,SERPINH1,CREB3,BAK1,RNF5,DERL1,KLHDC3,MBTPS1,EDEM1,SERP1,HSPB1,ATF6B,ATXN3,ZB…
GO_REGULATION_OF_NUCLEOSIDE_METABOLIC_PROCESS	0.548591	1.57796	0.0149254	0.0650999	49	33	P2RX7,MLXIPL,DDIT4,INSR,PPARGC1A,PPARA,STAT3,PPIF,SLC25A33,FLCN,PRKAA2,C12orf5,SLC25A23,ARNT,SIRT6,HIF1A,PINK1,ECD,TSPO,PGAM1,PRKAG1,ATP7A,OGT,NCOR1,ATPIF1,PARK7,VCP,HDAC4,GADD45GIP1,DNAJC15,ENTPD5,DNM1L,PRKAA1
GO_RESPONSE_TO_STARVATION	0.446108	1.57799	0.0147059	0.0652615	154	121	WNT4,PCK1,ASNS,WNT2B,PCSK9,ZC3H12A,ADM,GABARAPL1,DDIT3,ATF3,MAP1LC3A,PPP1R15A,RRAGC,CDKN1A,HDDC3,JUN,ZFP36,PPARGC1A,EIF2AK2,PMAIP1,ZFYVE1,FOXO1,SIRT2,SPHK1,ULK1,SREBF2,RRAGD,GBA,CPEB4,SLC38A2,FNIP1,BCAS3,IFI16,MAP1LC3B2,GABARAPL2,ATG14,ATF4,NUAK2,NFE2L2,VLDLR,CTSL2,PRKAA2,HMGCL,TBL2,SIRT1,PIK3C3,EIF2AK3,WDR59,PDK4,USP33,XBP1,SREBF1,FADS1,ATG7,SLC2A1,ULK2,NPRL2,KLF10,EHMT2,RRAGA,MAX,COMT,BMPR2,LRP…
GO_CONNECTIVE_TISSUE_DEVELOPMENT	0.431691	1.57815	0	0.0653953	194	130	ID4,SULF2,SULF1,BMP7,WNT2B,SOX8,HYAL3,FGF2,NAMPT,PDGFB,LRP5,HYAL1,SLC39A13,STC1,SNAI2,SH3PXD2B,CSF1,PPARGC1A,ZNF516,RARA,SPG20,NOV,DYRK1B,BMP2,THBS3,EGR1,CHI3L1,MEF2D,TGFB1,DLX2,BMP4,MAPK3,ID2,PKD1,WNT7B,ITGB8,SMAD1,RARG,SNX19,CYR61,NOTCH1,PPARD,ESRRA,PRRX1,PDGFRB,EIF2AK3,ATF2,MUSTN1,IMPAD1,GPLD1,XBP1,BBS2,COL11A2,SHOX2,SERPINH1,CRIP1,FBXW4,SRF,COL27A1,OSR2,PITX1,RARB,SNAI1,RUNX2,TIMP1,HIF1A,THRA…
GO_LEUKOCYTE_MIGRATION	0.442889	1.57823	0	0.0655011	259	141	GRB7,ICAM1,IL8,L1CAM,CXCL3,CCL2,TNF,ITGB2,IL1B,EMR2,SPNS2,IL6,CD177,MMP1,SLC7A5,TREM1,S1PR1,CCL20,IL6R,CCL5,MMP9,CCR1,PIK3CD,PDGFB,CD74,TRPM4,EDN2,PECAM1,VEGFA,ADAM8,EDNRB,SLC7A11,SLC3A2,PODXL,CXADR,ESAM,SRC,ITGA5,THBD,SLC16A3,MITF,ITGA1,ATP1B3,CXCL16,IRAK4,ITGAV,ANO6,CKLF,PROS1,LGALS3,GRB14,F11R,LYN,CD47,PLCG1,GOLPH3,ATP1B1,GCNT1,KRAS,BSG,IL17RC,RPS19,PIP5K1C,GRB2,FYN,HMGB1,STAT5B,PIK3CA,SHC1,HR…
GO_ATP_GENERATION_FROM_ADP	0.568304	1.57938	0.0172414	0.0655252	39	27	ENO2,ALDOC,PFKFB4,PFKFB3,PFKFB2,HK1,HK2,PGK1,DHTKD1,TPI1,HKDC1,PFKL,ENO3,PGM1,PFKP,ENO1,LDHA,BPGM,GAPDH,PGAM1,GPI,ADPGK,AKD1,GALK1,OGDH,PFKM,ALDOA
GO_POSITIVE_REGULATION_OF_ORGANELLE_ASSEMBLY	0.51711	1.57878	0.0178571	0.0655418	47	41	CSF2,TNF,PROX1,SDCBP,PAN2,SRC,PDCD6IP,CAPG,SDC4,LCP1,PAN3,SEPT9,CNOT6L,EP300,MSN,MAPK9,VPS4B,RAB3GAP2,EDN1,LRSAM1,PIP4K2A,PIP4K2C,FSCN1,HAP1,BBS4,SEPT7,ARHGEF5,PIP4K2B,RAB3GAP1,FUZ,KCTD17,STX18,CNOT2,PLK4,SDC1,CNOT1,KIAA1731,RALB,CNOT6,HTT,MNS1
GO_NEGATIVE_REGULATION_OF_EXTRINSIC_APOPTOTIC_SIGNALING_PATHWAY_VIA_DEATH_DOMAIN_RECEPTORS	0.566566	1.57839	0	0.0656075	34	26	ICAM1,NOS3,HMOX1,TNFAIP3,PEA15,TMBIM1,TRADD,DAPK1,TNFRSF10B,TNFSF10,CFLAR,RAF1,TNFRSF10A,ARHGEF2,RIPK1,PARK7,TRAF2,SERPINE1,FAS,GPX1,HMGB2,RFFL,FADD,RNF34,CASP8,BRCA1
GO_RESPONSE_TO_REACTIVE_OXYGEN_SPECIES	0.426372	1.57882	0	0.0656777	191	150	SOD2,ETS1,AREG,NOS3,HMOX1,CYP1B1,IL1B,CYBA,TNFAIP3,IL6,AKR1B1,DDIT3,PRDX1,F3,MB,APOE,NR4A3,KLF6,FKBP1B,HYAL1,DUSP1,PLK3,ERO1L,JUN,CYP2E1,PPARGC1A,BNIP3,RELA,GPX2,FOXO1,KDM6B,SPHK1,SRC,PLEKHA1,CAT,PPIF,BMP4,STK25,C20orf111,MAPK7,EGLN1,NFE2L2,KPNA4,FOSL1,SIRT1,BAD,PDGFRB,PTK2B,PTPRK,CCS,FOS,ADA,NET1,ADAM9,PDCD10,ADPRHL2,DNM2,BAK1,RHOB,PPP1R15B,MST4,PLA2G4A,CYCS,PRKCD,HIF1A,MPV17,ZNF277,CBX8,STK24,L…
GO_NEGATIVE_REGULATION_OF_LYMPHOCYTE_DIFFERENTIATION	0.558984	1.57571	0.05	0.0659663	40	25	BCL6,NFKBID,SOCS5,CD74,IRF1,INHA,ERBB2,NRARP,INHBA,BMP4,ID2,HLX,CYLD,HMGB1,FBXO7,PTPN2,PGLYRP3,IL29,GLI3,IL4R,RC3H1,ANXA1,KIAA0922,ZC3H8,FOXJ1
GO_REACTIVE_OXYGEN_SPECIES_BIOSYNTHETIC_PROCESS	0.675153	1.57603	0	0.0659875	23	15	NOS3,CYP1B1,DUOX1,CYBA,DUOX2,DDAH2,GCH1,ARG2,AKT1,MAOB,GBF1,NQO1,SOD1,SPR,SLC7A2
GO_RESPONSE_TO_ARSENIC_CONTAINING_SUBSTANCE	0.546277	1.57516	0.0535714	0.0663117	29	24	HMOX1,ZC3H12A,ATF3,CDKN1A,GSTO1,PPIF,ATF4,PTEN,ZFAND2A,CPOX,FECH,MKNK2,ABCC2,GCLC,DDX3X,ALAD,UROD,RNF4,CPEB2,RBM4,UROS,GSTO2,SRRT,HMBS
GO_LEUKOCYTE_DIFFERENTIATION	0.427535	1.57457	0	0.0664304	292	190	CSF2,WNT4,RSAD2,POU2F2,TNF,MT1G,RELB,BCL6,LY6D,IL6,GAB2,IL7R,JAG2,FAM20C,SBNO2,SOX4,MMP9,MFNG,IL11,KLF6,OSTM1,TPD52,PIK3CD,BCL3,CD74,FZD8,LEPR,HDAC5,VEGFA,TNFSF9,IRF1,JUNB,HDAC9,LGALS9,JUN,CSF1,TRAF6,RRAS,EGR1,PTGER4,AXL,PLCG2,SRC,ZFP36L1,BCL11B,TCF7,RIPK3,UBD,CEBPG,TGFB1,FZD7,FNIP1,AZI2,CD109,TSC1,JMJD6,BMP4,ZBTB1,ID2,IFI16,SEMA4A,PATZ1,LGALS1,FZD5,ZFPM1,BLNK,LTBR,ANXA2,ADAM17,SH3PXD2A,SIRT1,TFR…
GO_NEGATIVE_REGULATION_OF_INFLAMMATORY_RESPONSE	0.494163	1.57354	0.0285714	0.0668011	100	56	ETS1,TNFAIP3,ZC3H12A,DUSP10,CALCRL,APOE,METRNL,SOCS5,SOCS3,MVK,ABR,PPARA,FAM132A,NOV,PTGER4,GBA,ADRB2,MAPK7,SHARPIN,NFKB1,PPARD,CD276,TNFRSF1A,NT5E,ADA,RABGEF1,TNFRSF1B,PRKCD,SLIT2,RPS19,C1QTNF3,ACP5,KLF4,NDFIP1,SMPDL3B,FAM105B,PSMB4,TYRO3,PTPN2,BCR,GSTP1,FEM1A,PPARG,SMAD3,ASH1L,NLRX1,CUEDC2,GPX1,CHID1,IL20RB,ISL1,NR1H3,GATA3,PBK,GPER,ADORA1
GO_KIDNEY_MORPHOGENESIS	0.480695	1.57119	0	0.0681215	82	56	WNT4,PGF,SOX8,NPNT,CALB1,HES1,FGF2,GCNT3,WNT11,SOX4,BMP2,PTCH1,KIF26B,EYA1,BMP4,PKD1,WNT7B,GZF1,PDGFRB,IRX3,AHI1,MYC,PAX8,GCNT1,NPHP3,SMAD4,FRAS1,SOX9,PRKX,WNK4,ILK,CTNNB1,LGR4,TACSTD2,IRX2,HNF1B,VANGL2,LAMA5,GLI3,BCL2,DLG1,FMN1,ADAMTS16,PKD2,FOXD1,SIX1,SIX2,LRRK2,FAT4,OSR1,WWTR1,CTNNBIP1,GATA3,PBX1,WNT6,FOXJ1
GO_DIGESTIVE_TRACT_MORPHOGENESIS	0.554027	1.57066	0.015873	0.068207	48	31	AGR2,OVOL2,FGFR2,WNT11,TCF7,STRA6,BMP4,ID2,HLX,GLI1,NOTCH1,ACVR2B,SHOX2,AHI1,HIF1A,BBS7,STX2,EGFR,CTNNB1,HNF1B,VANGL2,NIPBL,SMAD2,GLI3,BCL2,SMAD3,EPB41L5,SIX2,GATA4,EPHB3,GLI2
GO_NEGATIVE_REGULATION_OF_CELL_CELL_ADHESION	0.448429	1.57047	0	0.0682086	138	87	BCL6,CEBPB,IL1RN,NFKBID,SERPINE2,SOCS5,IDO1,CD74,TNFRSF14,PRNP,CDH1,IRF1,SNAI2,LGALS9,DUSP3,PPARA,BTN2A2,ERBB2,PODXL,BMP2,ALOX12,NRARP,PELI1,PRKG1,TGFB1,MYADM,ADRB2,BMP4,MAPK7,SWAP70,DUSP22,ABAT,HLX,CD276,LGALS3,MARCH7,PAG1,PRKCD,CYLD,HMGB1,KLF4,SPINT2,FXYD5,NDFIP1,CD274,MAD2L2,PAWR,C10orf54,ITCH,PTPN2,PDE5A,VTCN1,IL29,MAP2K5,ABL1,GLI3,IL4R,PRKAR1A,DLG1,RC3H1,EPB41L5,HFE,PTPN6,ANXA1,LAG3,MAD1L1,P…
GO_REGULATION_OF_T_CELL_MEDIATED_CYTOTOXICITY	0.632909	1.5686	0.0740741	0.0693215	23	16	P2RX7,HLA-A,IL7R,IL23A,HLA-E,HLA-B,RIPK3,STX7,PVRL2,PVR,B2M,PPP3CB,IL12A,CEACAM1,FADD,AGER
GO_CELLULAR_RESPONSE_TO_OXIDATIVE_STRESS	0.424584	1.56693	0	0.0702317	184	152	SOD2,ETS1,MGMT,NOS3,HMOX1,CYP1B1,TNFAIP3,HSPA1A,IL6,AKR1B1,ZC3H12A,PRDX1,F3,NR4A2,EPAS1,PDK1,CCL5,HSPA1B,KLF6,TP53INP1,MAPT,PPARGC1A,BNIP3,RELA,FOXO1,KDM6B,SIRT2,SLC11A2,SPHK1,ARNTL,ZNF622,SRC,PLEKHA1,FOXO3,PPIF,BMP4,STK25,C20orf111,ENDOG,MAPK7,STAU1,ATF4,NFE2L2,ADNP2,SIRT1,NFE2L1,MGST1,PTPRK,CCS,ARNT,PYCR1,LONP1,FOS,XBP1,NET1,PDCD10,ADPRHL2,DNM2,ATP13A2,RHOB,TMEM161A,PRKCD,HIF1A,MPV17,PINK1,ZNF2…
GO_POSITIVE_REGULATION_OF_ADAPTIVE_IMMUNE_RESPONSE	0.490649	1.56722	0.015625	0.0702627	73	46	RSAD2,C3,TNF,P2RX7,IL1B,HLA-A,IL23A,SOCS5,HLA-E,TRAF6,HLA-B,RIPK2,TGFB1,ZBTB1,IL27RA,FZD5,STX7,HLX,SIRT1,CD40,CLCF1,ADA,PVRL2,PRKCZ,PVR,MALT1,ZP3,B2M,STAT6,ANXA1,PAXIP1,TRAF2,EIF2AK4,PYCARD,MSH6,EXOSC3,IL12A,WHSC1,TNFSF13,FADD,GATA3,HSPD1,UNG,MAP3K7,PRKCQ,IL6ST
GO_MULTICELLULAR_ORGANISMAL_HOMEOSTASIS	0.424965	1.56616	0	0.0706145	272	164	ALOXE3,SERPINA3,MUC4,CLDN1,C1orf172,SCNN1A,P2RX7,IL1B,NTSR1,AKR1B1,IL1A,TP53INP2,P2RX4,KRT16,PRDX1,EPAS1,NR4A3,AZGP1,ABCA4,CTSK,CD7,NR1D1,LEPR,EDN2,CLN8,VEGFA,PPP1R13L,DFNB31,CSF1,PPARGC1A,ABCA12,TPP1,TRAF6,AMPD2,CXADR,FOXO1,NXNL2,ALOX12,SLC11A2,SRC,GBA,AMPD3,STAT3,RAC3,ADRB2,BBS12,ADCY6,BBS1,RAB7A,LIPA,GCNT2,DRAM2,CTSH,PTK2B,STK11,LDB2,ACADVL,BBS2,POTEF,SRF,NPHP4,PRCP,PBLD,KRAS,PLA2G4A,NPHP3,HSP…
GO_CELLULAR_CARBOHYDRATE_BIOSYNTHETIC_PROCESS	0.532088	1.56421	0.0178571	0.07104	51	37	PCK1,AKR1B1,ISYNA1,NR1D1,PPP1R3C,EPM2A,CSGALNACT2,NHLRC1,GYS1,PGP,B3GNT1,PHKG2,GBE1,B3GNT3,IMPAD1,PGM1,SLC2A1,HAS3,EXT1,PER2,B4GALT1,GOT1,NANS,RPS27A,UBA52,AKT1,UGP2,B3GNT2,GYG2,AKT2,ALG1,AGL,PGM2,IMPA1,UBB,HAS2,IMPA2
GO_REGULATION_OF_TRANSMEMBRANE_RECEPTOR_PROTEIN_SERINE_THREONINE_KINASE_SIGNALING_PATHWAY	0.423693	1.56454	0	0.0711881	207	138	KCP,BAMBI,SULF1,SMAD6,BMP7,RASL11B,INHBE,MAGI2,GDF15,NPNT,HES1,PCSK6,PRDM16,DAB2,SDCBP,FSTL3,GDF1,INHA,TGFBR3,CDKN1C,SPG20,NOV,FKBP8,BMP2,CHRD,INHBA,SMAD7,TGFB1,TRIM33,UBE2O,CD109,BMP4,PPM1A,FAM89B,SNX25,STUB1,CYR61,FLCN,ADAM17,ACVR1,NOTCH1,XIAP,SIRT1,PMEPA1,STK11,ACVR2B,BCL9,SKI,ING2,RBPJ,DNM2,MECOM,PBLD,ENG,SKIL,PEG10,SMAD4,LTBP1,ACVR1B,TGFB1I1,GIPC1,MTMR4,LTBP4,BMPR2,FBXL15,ILK,CTDSPL2,CAV1,BC…
GO_REPRODUCTIVE_BEHAVIOR	0.638429	1.56429	0	0.07121	30	17	PPP1R1B,DMRTA1,MAPK8IP2,SERPINE2,HEXB,OXTR,PTEN,GRN,THRB,THRA,UBE2Q1,NCOA1,NCOA2,APP,MBD2,GNAQ,TH
GO_REGULATION_OF_PEPTIDE_SECRETION	0.435729	1.56319	0.0136986	0.0716293	209	124	ANO1,TNF,KCNS3,IL1B,TFR2,ITPR1,LIF,CCL5,SOX4,FOXA2,NR1D1,FKBP1B,RAPGEF4,PARK2,LRP5,CD74,MIDN,TRPM4,MARCKS,PIM3,PDE4C,SLC24A6,FAM132A,PFKFB2,ARRB1,RASL10B,RAPGEF3,NOV,NLGN2,EFNA5,PTGER4,APLN,ACVR1C,ARNTL,SYT7,GIPR,RFX3,IRS2,HMGN3,PASK,PRKCE,ARHGEF7,ABAT,PPARD,UCN,CAPN10,BAD,HMGCR,BRSK2,ICA1,STX4,PFKL,ANXA5,SIDT2,GPLD1,SREBF1,SLC25A4,PLA2G6,ITPR3,NNAT,SLC2A1,SLC25A6,PAX8,EPHA5,ARL2,RAB8B,SERP1,RAP1…
GO_REGULATION_OF_PEPTIDASE_ACTIVITY	0.398334	1.56278	0	0.0716771	392	257	SERPINB7,SERPINB5,PI3,C3,SERPINA3,TNF,MGMT,SERPINB2,TNFAIP8,BIRC3,SERPING1,WNT9A,IFI6,IL6,CST6,WFDC2,SLPI,BBC3,F3,TFPI2,SOX2,SPINT1,SERPINE2,MMP9,BST2,TNFSF15,HMSD,IFI27,FAM162A,VEGFA,CST7,LGALS9,EGLN3,BCAP31,NOL3,CASP1,CIDEB,PMAIP1,ARRB1,SERPINB8,TRADD,HERPUD1,CDKN1B,COL7A1,ALOX12,SSPO,SLC11A2,ACVR1C,TBC1D10A,SRC,LAMP3,AIM2,WFDC3,A2ML1,STAT3,MTCH1,FNIP1,TFPI,CD109,IFI16,DAPK1,POR,ASPH,DHCR24,CYR…
GO_SINGLE_ORGANISM_BEHAVIOR	0.399509	1.5633	0	0.0717452	384	212	NPTN,PPP1R1B,FGF12,PTGS2,MYH14,CHRNB1,IL1B,NTSR1,NPC1,ESR2,MAFG,CALB1,CEBPB,DLG4,EGR2,NR4A2,SLC17A7,MAPK8IP2,SERPINE2,CTNS,NR4A3,ZNF385A,FOXA2,STS,SYNGAP1,HOXA1,CACNB4,PARK2,PRNP,MBD5,CLN8,MAPT,EPM2A,JUN,PPARA,IFT20,NLGN2,ABCA7,SLC11A2,NLGN3,ITGA5,STRA6,TSC1,ADRB2,UBA6,OXTR,ID2,PRKCE,GM2A,DPP4,SRPX2,PTEN,DNM1,ABAT,FOSL1,VLDLR,FBXL20,UCN,THBS4,RASGRF1,CLN3,HMGCR,RGS14,FOS,BBS2,PJA2,FOXP2,EIF4A3,PL…
GO_COMPLEMENT_ACTIVATION	0.579488	1.56174	0.0454545	0.0722672	76	20	C3,SERPING1,C1R,CFB,C2,C1S,C1RL,CD46,CFD,CFP,CD55,C4BPB,C4B,CFI,C5,CLU,C1QBP,C4A,CFH,SUSD4
GO_NEGATIVE_REGULATION_OF_CHROMOSOME_SEGREGATION	-0.537777	-1.65156	0	0.0728842	28	24	TNKS,ATM,KLHL22,CSNK2A2,PSMG2,MAD2L2,ZNF207,CSNK2A1,BUB3,WAPAL,ZW10,MAD1L1,BUB1,TTK,APC,MAD2L1,PTTG1,TPR,BUB1B,ESPL1,ATRX,CENPF,PLK1,TERF1
GO_DEVELOPMENTAL_INDUCTION	0.629308	1.56008	0.0322581	0.0732605	27	16	WNT4,HOXC11,WNT2B,SOX8,BMP2,BMP4,FZD5,WNT3,SOX9,CTNNB1,SIX1,HIPK1,FRS2,HIPK2,NKX2-1,POU5F1
GO_CHROMATIN_DISASSEMBLY	-0.599357	-1.64792	0.0294118	0.0738194	17	15	NFE2,HMGA1,SMARCC2,SMARCD1,SMARCD3,ARID2,SMARCC1,ARID1A,SMARCD2,SET,SMARCE1,SMARCA4,SMARCB1,SUPT16H,HIST3H2A
GO_REGULATION_OF_SYSTEMIC_ARTERIAL_BLOOD_PRESSURE_MEDIATED_BY_A_CHEMICAL_SIGNAL	0.560681	1.55679	0.0322581	0.0746666	45	23	SOD2,NOS3,CYBA,ACE2,MME,EDN2,RASL10B,ADRB2,OXTR,ENPEP,ATP6AP2,PCSK5,HSD11B2,EDN1,PDE4D,CTSZ,ECE1,TPM1,RPS6KA2,NKX2-1,ADRA1B,TACR1,ACE
GO_CARDIAC_SEPTUM_MORPHOGENESIS	0.500106	1.55801	0.03125	0.0747081	49	37	FGFR2,HES1,WNT11,SOX4,TBX3,PROX1,SAV1,RARA,HEY1,SMAD7,DHRS3,FGFRL1,ID2,ZFPM1,EGLN1,CYR61,ACVR1,NOTCH1,DVL3,FZD2,PARVA,RARB,FZD1,MSX2,VANGL2,HEYL,GJA5,GATA6,RBM15,GATA4,WHSC1,MDM2,NOTCH2,ISL1,ZFPM2,JAG1,CITED2
GO_NADH_METABOLIC_PROCESS	0.563561	1.55689	0.0307692	0.0747872	35	26	ENO2,ALDOC,PFKFB4,PFKFB3,PFKFB2,HK1,HK2,PGK1,TPI1,IDH3B,PFKL,ENO3,PFKP,ENO1,GAPDH,PGAM1,GPI,DLST,MDH2,MDH1,VCP,IDH3G,OGDH,PFKM,ALDOA,GPD1L
GO_NEGATIVE_REGULATION_OF_CYTOSKELETON_ORGANIZATION	-0.365744	-1.64341	0	0.0748132	221	186	BIRC3,VILL,S1PR1,PARK2,FHOD3,TUBGCP2,LZTS2,SPTBN5,GOLGA2,MYADM,EML2,HDAC3,SWAP70,TNKS,PPFIA1,STMN1,CLIP3,SUN2,XIAP,UVRAG,KIAA0196,RGS14,ARAP1,C16orf45,OFD1,TUBGCP5,CORO1B,BIRC2,PCNT,CAPG,MAP9,CEP120,CIB1,WASF2,PPP1R9A,PRKCD,PLK2,SLIT2,PHLDB2,TMEM67,DCTN2,PFN1,STARD9,TMOD1,DLC1,CLASP1,ZNF207,PPP2R1A,SPICE1,TRIM37,TWF1,KPNB1,INPP5K,MAP4,HAUS4,CSNK1D,TACSTD2,FLNA,RHOA,MAP6D1,RAB11A,SBDS,TRIOBP,CDC14…
GO_POSITIVE_REGULATION_OF_CYTOKINE_BIOSYNTHETIC_PROCESS	0.546087	1.55708	0.03125	0.0748279	58	27	TNF,HMOX1,IL1B,IL1A,CCL20,BCL3,IRF1,TRAF6,RELA,EREG,CEBPG,MAPKAPK2,ZFPM1,CD276,TBK1,HSPB1,STAT5B,TLR4,TLR1,THBS1,GLMN,BCL10,TIRAP,TLR3,CARD11,SYK,PRKCQ
GO_RESPONSE_TO_GONADOTROPIN	0.596419	1.5563	0	0.0748395	28	20	ICAM1,ASNS,ESR2,PPARGC1A,TGFBR3,INHBA,HMGCS1,POR,NOTCH1,CTSL2,PAX8,SRD5A1,PAWR,GATA6,ITGB1,NELF,ITGA3,FOXM1,CCNA2,TOX2
GO_REGULATION_OF_MYOBLAST_DIFFERENTIATION	0.577959	1.5554	0	0.0749691	48	26	IGFBP3,TNF,SOX8,DDIT3,ID3,TBX3,BTG1,TGFB1,BMP4,NEU2,CDON,NOTCH1,PPARD,FLT3LG,SOX9,ILK,MAP3K5,MAPK14,NR2C2,ZFHX3,FLOT2,HIF1AN,IL18,CAPN3,PLCB1,MBNL3
GO_CELLULAR_RESPONSE_TO_HYDROGEN_PEROXIDE	0.464947	1.55717	0.03125	0.0750031	61	54	ETS1,CYP1B1,TNFAIP3,IL6,AKR1B1,F3,KLF6,BNIP3,RELA,FOXO1,KDM6B,SPHK1,PLEKHA1,PPIF,STK25,C20orf111,MAPK7,NFE2L2,SIRT1,NET1,PDCD10,RHOB,PRKCD,HIF1A,ZNF277,CBX8,KLF4,EP300,MAP3K5,STAT6,GSK3B,KLF2,HDAC2,HDAC6,ABL1,PARK7,APEX1,ANXA1,RPS3,AIFM1,PPP5C,FAS,ECT2,FXN,PRKAA1,IMPACT,EZH2,MDM2,AGER,SETX,PCGF2,TRPC6,CDK1,AQP1
GO_LYMPHOCYTE_MEDIATED_IMMUNITY	0.461327	1.55742	0	0.0750175	147	75	ICAM1,C3,POU2F2,SERPING1,C1R,ULBP1,IRF7,PRDX1,C2,C1S,GCNT3,BCL3,CD74,C1RL,CEBPG,SWAP70,SLAMF7,MICA,MICB,CTSH,CD46,IL31RA,CADM1,KLRC2,VAMP2,KDM5D,PRKCD,RAET1E,CD55,BTN3A2,RFTN1,ZP3,LYST,LIG4,RAB27A,GNL1,C4BPB,ERCC1,IL4R,VAMP7,UNC13D,DLG1,BTN3A3,PTPN6,C4B,TUBB4B,ULBP2,CFI,C5,RNF8,RNF168,CLU,CTSC,FAS,MSH6,EXOSC3,MLH1,EMP2,TUBB,RAET1L,MSH2,NBN,DENND1B,BCL10,C1QBP,GATA3,C4A,RAET1G,JAG1,HSPD1,HLA-DRB1,…
GO_REGULATION_OF_MEMBRANE_DEPOLARIZATION	0.621804	1.55576	0	0.0750238	41	28	FGF12,P2RX7,IFI6,NTSR1,HSH2D,NEDD4L,TRPM4,SCN1B,ALOX12,SRC,SMAD7,CAMK2D,RANGRF,GCLM,TSPO,SCN5A,GNB2L1,PTPN3,B2M,GCLC,GJA5,GJA1,BCL2,PPP2R3C,LRRK2,MLLT11,GPD1L,NGFR
GO_CARDIAC_MUSCLE_TISSUE_DEVELOPMENT	0.432717	1.55586	0.015625	0.0750381	140	84	FGFR2,TNNT2,S1PR1,DSP,SIK1,C3orf58,TBX3,PROX1,FHOD3,ANKRD1,VEGFA,TNNI3,MARCKS,PPP1R13L,RARA,TGFBR3,IFT20,CXADR,BMP2,KDM6B,SMAD7,CAMK2D,TSC1,ID2,FHL2,KAT2A,ZFPM1,SMAD1,EGLN1,PTEN,SIN3B,ACVR1,NOTCH1,PDGFRB,RXRA,RBPJ,SIRT6,SRF,TCAP,ALDH1A2,RARB,TAZ,MEF2A,SLC9A1,NPPA,FKBP1A,GJA5,GATA6,OBSL1,ITGB1,ATG5,PDLIM5,SGCB,CDC42,TPM1,PRKAR1A,UBE4B,NPRL3,TNNC1,HEG1,MED1,NDUFV2,CBY1,AKAP13,CALR,NEXN,ARID1A,DSG2,…
GO_NEUROMUSCULAR_PROCESS	0.499791	1.55543	0	0.0751418	97	51	FGF12,PRRT2,CAMTA1,DLG4,NR4A3,HOXA1,PARK2,CLN8,ABR,TPP1,SPG20,HEXB,NLGN2,STRA6,RAC3,GCH1,MYO7A,GM2A,PTEN,AARS,UCN,CLN3,KCNAB2,GAA,PNKD,CNTNAP1,SLC1A3,DVL1,MECP2,BCR,PAFAH1B1,AGTPBP1,JPH3,USH1C,APP,GIGYF2,ABL1,GLRB,OPA3,GRIN2D,RBFOX2,FXN,SLITRK6,SGK196,HERC1,MYH10,SLC6A3,NBN,HOXC10,ALDH1A3,NRG1
GO_REGULATION_OF_CELL_ACTIVATION	0.39221	1.55468	0	0.0752708	484	278	MAP3K8,CCL2,GAL,NOS3,HMOX1,IL28A,IL1B,ICOSLG,PRDM1,TNFAIP3,BCL6,IL6,GAB2,ZC3H12A,HLA-A,RASGRP1,IL7R,IKZF3,HES1,CEBPB,PLSCR1,IL23A,TNFSF13B,APOE,NFKBID,SERPINE2,NR4A3,CCL5,EGR3,SOCS5,PDGFB,LMO4,IDO1,CD74,HLA-E,TNFRSF14,PRNP,LAT,CDKN1A,BLOC1S3,ABR,TNFSF9,IRF1,LGALS9,ADAM8,DUSP3,INHA,RARA,TRAF6,BTN2A2,CD83,ERBB2,TNIP2,RIPK2,ALOX12,NRARP,AXL,VAMP8,HLA-DQA1,SHPK,PELI1,INHBA,SRC,PRKG1,FES,RIPK3,TGFB1,I…
GO_HOMOPHILIC_CELL_ADHESION_VIA_PLASMA_MEMBRANE_ADHESION_MOLECULES	-0.443455	-1.64147	0	0.0753092	153	66	NPTN,PVRL4,CDH1,CELSR3,CLSTN3,ESAM,PCDHA10,AMIGO1,CDHR5,PKD1,CDH2,PCDHGC5,CADM4,PCDHGB7,AMIGO2,CELSR1,CADM1,PVRL2,PVRL3,PTPRM,MPZL2,PCDHGA4,PVR,CDH11,PCDHB14,CLSTN1,PCDHA4,DSG3,PCDHGA10,ITGB1,CDH24,PCDHB9,PCDH7,PCDH1,DSC2,PCDHGC3,IGSF9,SMAGP,CDHR1,PCDHGB2,FAT4,CELSR2,DSG2,PIK3CB,PCDHA5,PCDHB16,CEACAM1,PCDHB2,PCDHB10,ROBO1,PCDHB15,PCDHB11,PCDHAC2,CDH3,FAT1,PCDHGB1,PCDHB12,DSCAM,PCDHB13,PVRL1,PCDHB…
GO_PROTEIN_IMPORT_INTO_NUCLEUS_TRANSLOCATION	0.595092	1.55419	0.0172414	0.0754925	29	21	TNF,BCL6,NFKBIA,BCL3,ARNTL,TGFB1,RBM22,CEP57,TNPO1,KPNB1,AKT1,NUTF2,TNPO2,SEC61B,IPO4,POLA2,PHB2,AKR1C3,RAN,RANBP6,IPO5
GO_DEVELOPMENTAL_PROCESS_INVOLVED_IN_REPRODUCTION	0.379188	1.55303	0	0.0764204	602	383	CSF2,SERPINB5,WNT4,ICAM1,NUPR1,ID4,OVOL2,PTGS2,AREG,FGFR2,NOS3,WNT2B,DACH1,IL1B,PRDM1,SOX8,IL1A,ETNK2,CDX2,DMRTA1,ADM,MDFI,ESR2,EPOR,REC8,HES1,CEBPB,STC2,EPAS1,HOXA10,BCL2L2,DZIP1,LIF,SPINT1,SERPINE2,TMF1,HOOK1,E2F7,MMP19,SOCS3,PDGFB,TBX3,FSTL3,ST14,WDR19,LHX4,VEGFA,STC1,JUNB,CYP27B1,INHA,INSR,CSF1,FZD4,RARA,ADAMTS1,CDKL2,PDE3A,HEY1,ARRB1,CDKN1C,SPP1,WDR81,HEXB,EREG,CSDA,AXL,CTSB,PCSK4,NSDHL,INHB…
GO_EMBRYONIC_SKELETAL_SYSTEM_DEVELOPMENT	0.462474	1.55279	0.0136986	0.0765078	122	78	SULF2,SULF1,FGFR2,BMP7,HOXC11,HOXA6,WNT9A,MDFI,HOXC9,WNT11,HOXA1,HOXB7,WDR19,HYAL1,HOXB9,NKX3-2,AXIN1,EYA1,DLX2,BMP4,MTHFD1L,IRX5,SIX4,TULP3,PRRX1,SLC39A1,HOXC6,SHOX2,MMP14,EIF4A3,OSR2,HOXB6,RUNX2,SP3,PCSK5,EXT1,MBTD1,DEAF1,ACVR2A,CTNNB1,TGFBR2,TFAP2A,FLVCR1,GRHL2,MYCN,ZEB1,TGFBR1,NIPBL,SMAD2,MED12,GLI3,SMAD3,SETD2,DLG1,FUZ,TAPT1,NDST1,SIX1,MKS1,HOXA3,SIX2,SATB2,MEGF8,SLC39A3,RDH10,COL1A1,CHST11,…
GO_POSTSYNAPTIC_MEMBRANE_ORGANIZATION	0.665816	1.55131	0.015873	0.0771308	25	15	CHRNB1,MAGI2,DLG4,APOE,NLGN2,NLGN3,CDH2,RER1,DVL1,FNTA,GLRB,GPHN,DNAJA3,LRP4,ETV5
GO_REGULATION_OF_NUCLEOCYTOPLASMIC_TRANSPORT	0.407336	1.55168	0	0.0771495	220	183	PTGS2,SULF2,TNF,BAMBI,BMP7,C8orf4,MX2,IL1B,NFKBIA,IL6,ZC3H12A,MDFI,NFKBIE,PRDX1,TLR2,IL23A,DDX58,PARP10,SOX4,DAB2,BCL3,IFI27,MXI1,EDA,DACT3,CDH1,CDKN1A,SNAI2,LGALS9,NOL3,RAPGEF3,NOV,LITAF,AXIN1,NFKBIB,PKIG,SPHK1,JUP,TGFB1,NEDD4,FZD7,BMP4,PPM1A,MAPK7,PKD1,FAM89B,HDAC3,AKAP8L,SP100,SIRT1,CAMK1,PDE2A,SEMA5A,XBP1,CREB3,NFKBIL1,PBLD,RANGAP1,MBTPS1,SLC9A3R1,TRIP6,EMD,RBCK1,SMAD4,PRKCD,EGF,TMEM110,CYLD,…
GO_TAXIS	0.397492	1.55187	0	0.0771945	464	255	NCAM1,TYMP,IL8,CXCL1,L1CAM,CXCL3,CXCL2,CCL2,CXCL5,BMP7,ITGB2,EFNA1,IL1B,EMR2,IL6,KLF7,NTN1,TREM1,EGR2,CMTM4,S1PR1,CCL20,NR4A1,FGF2,NR4A3,DPYSL2,IL6R,CCL5,EGR3,CCR1,PIK3CD,PDGFB,SEMA6C,DLX5,TRPM4,PLXNB3,EDN2,LHX4,VEGFA,EFNA3,SEMA3F,LGALS9,ADAM8,HOXB9,CELSR3,EDNRB,SEMA3C,ERBB2,SEMA4G,SCN1B,SPTBN5,NOV,EFNA5,CXADR,PLXNB1,VEGFB,KIF26B,BCL11B,SEMA6B,FES,PLXNA3,RALA,BMP4,MAPK3,ID2,SEMA4A,RALBP1,B3GNT1,M…
GO_NEGATIVE_REGULATION_OF_JNK_CASCADE	0.54312	1.55009	0.046875	0.0777078	33	28	TP73,DUSP10,PARK2,PER1,DUSP3,HDAC3,PDCD4,DUSP19,HIPK3,MECOM,AIDA,PINK1,MAPK8IP1,AKT1,ITCH,PAFAH1B1,MARVELD3,GSTP1,DNAJA1,NCOR1,ZMYND11,GPS2,MEN1,TAOK3,FKTN,ZNF675,PTPN22,F2RL1
GO_GLYCOSPHINGOLIPID_METABOLIC_PROCESS	0.522273	1.54851	0.05	0.0779623	69	51	SMPD3,NEU1,STS,UGCG,ST3GAL6,ST6GALNAC6,ARSK,ARSA,HEXB,ST6GALNAC2,HEXA,ST6GALNAC3,ST3GAL1,GBA,ASAH1,CTSA,NEU2,GM2A,ITGB8,GLB1,GLTP,GLA,SMPD2,CLN3,ST3GAL4,GALC,SUMF1,A4GALT,PSAP,ARSD,BAX,NEU3,GLTPD1,SMPD1,B4GALNT1,ARSJ,GBA2,ARSH,CREM,ST3GAL3,ARSB,ST3GAL2,ARSE,LARGE,ST6GALNAC4,ALDH5A1,SMPD4,CERK,UGT8,CLN6,ST8SIA4
GO_ADULT_LOCOMOTORY_BEHAVIOR	0.525803	1.54867	0	0.0779827	80	46	FGF12,NTSR1,NPC1,NR4A2,CTNS,FOXA2,CACNB4,PARK2,CLN8,MAPT,TSC1,ID2,DNM1,CSTB,DMBX1,NTAN1,EFNB3,PPT1,PUM1,TMOD1,CNP,HTRA2,MECP2,BTBD9,PAFAH1B1,TBCE,APP,OXR1,GIGYF2,GLRB,PBX3,EPS8,PARK7,ABHD12,ARRB2,GRIN2D,ADAM22,ARCN1,FXN,SLITRK6,HIPK2,CHD7,ATP1A2,EPHA4,SNCG,ATP1A3
GO_REGULATION_OF_CELL_GROWTH	0.392542	1.54874	0	0.078158	391	291	TMC8,IGFBP3,RTN4R,L1CAM,GAL,KRT17,CYBA,RRAD,BCL6,RERG,RND2,IL17RB,FRZB,ESR2,NTN1,PAPPA2,APOE,SERPINE2,DPYSL2,WNT11,NEDD4L,BST2,SGK2,OSGIN1,PARK2,SEMA6C,SDCBP,DACT3,SYT17,CDKN1A,DISC1,HYAL1,VEGFA,BDKRB1,MAPT,CYP27B1,SEMA3F,BTG1,SEMA3C,SERTAD2,ERBB2,SEMA4G,CLSTN3,SPP1,DDR1,SPG20,NOV,EFNA5,CDKN1B,ITSN2,FBLN5,ALOX12,SPHK1,INHBA,SEMA6B,APBB1,NDEL1,EAF2,BCL11A,TGFB1,PLXNA3,CAMK2D,CTDP1,KDM2B,DCUN1D3,SE…
GO_REGULATION_OF_EPITHELIAL_CELL_PROLIFERATION	0.416673	1.54905	0	0.0782306	285	202	SERPINB5,PGF,OVOL2,SULF2,C1orf172,CCL2,SULF1,FGFR2,CYBA,TNFAIP3,IL6,ESR2,HES1,F3,NR4A1,FGF2,APOE,SOX2,NR4A3,CCL5,EGR3,STAT1,NR1D1,PDGFB,PROX1,DLX5,PLXNB3,HYAL1,VEGFA,SAV1,SNAI2,MTSS1,JUN,TGFBR3,EDNRB,CDKN1C,ERBB2,RAP1GAP,CDKN1B,BMP2,VEGFB,EREG,PTCH1,NRARP,DLX6,EGFL7,IFT172,BCL11B,EAF2,EYA1,RPTOR,TGFB1,FZD7,CD109,BMP4,STOX1,ERRFI1,KLF9,PTEN,C19orf10,SIX4,STAT5A,GLI1,NOTCH1,CTSL2,PPARD,THBS4,SIRT1,…
GO_RESPONSE_TO_CADMIUM_ION	0.56111	1.54724	0	0.0786591	40	31	MT1E,HMOX1,MT1G,NPC1,MT1X,MT1F,PRNP,CDKN1B,CAT,SPARC,MAPK9,BDH1,SLC30A1,B2M,CTNNB1,ALAD,ECE1,GSS,MTF1,CYB5A,PPP5C,DTYMK,SOD1,GSN,AKR1C3,CDK2,OGG1,SORD,PCNA,CDK1,GPAM
GO_POSITIVE_REGULATION_OF_IMMUNE_RESPONSE	0.381851	1.54651	0	0.0790206	563	355	DEFB103A,RSAD2,C3,TNF,P2RX7,BIRC3,GBP5,SERPING1,IL28A,RELB,C1R,ITGB2,IL1B,TNFAIP3,IRF7,NFKBIA,IL6,GAB2,CFB,HLA-A,RASGRP1,PLSCR1,S100A14,IRAK2,C2,TLR2,IL23A,IFIH1,C1S,NR4A3,WAS,DDX58,CCL5,SOCS5,CTSK,CTSS,PIK3CD,GPRC5B,IDO1,CACNB4,CD74,HLA-E,TNFRSF14,CTSL1,LAT,COCH,LGALS9,ADAM8,IKBKG,RARA,C1RL,TRAF6,TNIP1,LY96,PIK3AP1,HLA-B,RELA,TNIP2,WIPF1,EREG,RIPK2,CTSB,VAMP8,HLA-DQA1,PLCG2,SRC,UNC93B1,PLEKHA1,A…
GO_PROTEOGLYCAN_BIOSYNTHETIC_PROCESS	-0.482927	-1.63324	0	0.0791611	58	35	DSEL,CSGALNACT2,GAL3ST4,B3GAT3,CHPF2,CHPF,EXT1,XYLT2,CSPG4,BMPR2,CHST15,ACPL2,HS6ST1,CHST14,NDST2,CHSY1,CANT1,VANGL2,CHSY3,XYLT1,GLCE,HS6ST3,UST,B3GALT6,NDST1,VCAN,EXTL3,CHST7,BMPR1B,CHST11,EXTL2,SLC35D1,CHST3,B3GAT1,FOXL1
GO_POSITIVE_REGULATION_OF_LIPASE_ACTIVITY	0.541334	1.54549	0.015625	0.079508	66	29	FGFR2,FGF2,CCL5,MARCKS,GNA15,ABHD5,LMF1,PRKCE,NR1H2,CYR61,LPAR2,PDGFRB,PRKCD,PRKCZ,EGFR,GNA13,LPAR1,RHOC,ABL2,ARF4,PDPK1,RHOA,FGFR3,GNAQ,TXK,EDNRA,ARL1,NR1H3,PLA2G1B
GO_CARDIAC_VENTRICLE_DEVELOPMENT	0.450376	1.54463	0	0.0795641	106	70	FGFR2,SMAD6,PRDM1,HES1,TNNT2,DSP,WNT11,SOX4,LMO4,TBX3,PROX1,TNNI3,PPP1R13L,SAV1,TGFBR3,HEY1,SEMA3C,SMAD7,STRA6,FGFRL1,ID2,ZFPM1,EGLN1,CYR61,NOTCH1,FZD2,RXRA,CPE,RBPJ,DNM2,PTK7,LTBP1,HIF1A,SCN5A,FKBP1A,LUZP1,FZD1,GRHL2,VANGL2,HEYL,GJA5,GSK3A,TMEM65,DCTN5,TPM1,SMARCD3,AP2B1,UBE4B,NPRL3,TNNC1,HEG1,MED1,SALL4,SUFU,RBM15,C5orf42,PTCD2,TRIP11,GATA4,WHSC1,MDM2,FRS2,ISL1,FOXC1,GATA3,ZFPM2,JAG1,PKP2,NRG1,…
GO_TEMPERATURE_HOMEOSTASIS	0.645068	1.54509	0.0408163	0.079637	26	15	IL1B,NTSR1,IL1A,NR1D1,EDN2,PPARGC1A,FOXO1,STAT3,ADRB2,ACADVL,ARRDC3,FTO,GPX1,TNFRSF11A,ADORA1
GO_REGULATION_OF_RESPONSE_TO_REACTIVE_OXYGEN_SPECIES	0.551799	1.54482	0.0277778	0.0796386	35	26	TNF,BMP7,EPOR,SESN2,NR4A3,FBLN5,GCH1,ENDOG,NFE2L2,PYCR1,PSAP,MST4,SZT2,SESN1,PINK1,GNB2L1,HSPH1,MET,TXN,HDAC6,PARK7,HEBP2,LRRK2,TRAP1,SESN3,DHFR
GO_NEGATIVE_REGULATION_OF_TRANSMEMBRANE_RECEPTOR_PROTEIN_SERINE_THREONINE_KINASE_SIGNALING_PATHWAY	0.447096	1.54376	0	0.0796935	102	70	BAMBI,SMAD6,RASL11B,MAGI2,PRDM16,FSTL3,TGFBR3,SPG20,NOV,CHRD,SMAD7,TGFB1,TRIM33,CD109,PPM1A,FAM89B,SNX25,STUB1,ADAM17,ACVR1,NOTCH1,SIRT1,PMEPA1,SKI,DNM2,MECOM,PBLD,ENG,SKIL,PEG10,LTBP1,TGFB1I1,MTMR4,CTDSPL2,CAV1,BCL9L,TWSG1,FBN1,SMURF1,RPS27A,UBA52,PDPK1,SNX6,FZD1,TGFBR2,TGFBR1,VASN,SMAD2,ABL1,ZNF451,PIN1,SMAD3,CAV2,FST,ONECUT2,EID2,SYNJ2BP,LEMD3,STRAP,UBB,CHST11,SMURF2,DKK1,HIPK2,HTRA1,NKX2-1,HS…
GO_VENTRICULAR_SEPTUM_DEVELOPMENT	0.522215	1.5439	0.0149254	0.0797679	54	44	FGFR2,SMAD6,PRDM1,HES1,WNT11,SOX4,LMO4,TBX3,PROX1,SAV1,HEY1,SMAD7,STRA6,FGFRL1,ID2,ZFPM1,EGLN1,CYR61,NOTCH1,FZD2,DNM2,PTK7,LTBP1,LUZP1,FZD1,VANGL2,HEYL,GJA5,DCTN5,AP2B1,NPRL3,HEG1,SALL4,SUFU,RBM15,C5orf42,TRIP11,GATA4,WHSC1,MDM2,FRS2,GATA3,ZFPM2,CITED2
GO_REGULATION_OF_PROTEIN_OLIGOMERIZATION	0.564308	1.54319	0.0322581	0.0797955	35	27	TMC8,MMP1,BBC3,PMAIP1,PEX5,SRC,AIM2,BCL11A,CLDN7,SMCR7,SNX9,BCL2L11,BMF,BID,CRBN,HIST3H3,BAX,PEX14,GNB2L1,HRK,TP53,CLU,FAS,SORL1,BIK,DNM1L,IDE
GO_NEGATIVE_REGULATION_OF_CYTOKINE_PRODUCTION	0.413775	1.54286	0.0135135	0.0798218	211	137	TNF,HMOX1,RELB,ISG15,TNFAIP3,BCL6,TNFRSF9,IL6,ZC3H12A,IL23A,IFIH1,DDX58,WNT11,IL6R,SOCS5,BST2,BCL3,IDO1,DHX58,PRNP,HERC5,LGALS9,INHA,RARA,UBE2L6,OTUD7B,BTN2A2,CD83,ARRB1,PTGER4,AXL,INHBA,GBA,TGFB1,TRIM25,ZFPM1,ERRFI1,NFKB1,IRF3,OTUD5,CD276,ANXA4,NMI,RPS6KA5,REL,NFKBIL1,RABGEF1,TBK1,HDAC7,RNF128,CYLD,PML,C1QTNF3,ACP5,TSPO,SIGIRR,PPM1B,HMGB1,TRIM27,KLF4,TRAF3,HSF1,MC1R,TUSC2,NDFIP1,CD274,KAT5,RNF21…
GO_NEGATIVE_REGULATION_OF_HYDROLASE_ACTIVITY	0.397036	1.54144	0	0.0806998	397	248	SERPINB7,SERPINB5,PI3,PTX3,C3,SERPINA3,TNF,SERPINB2,TNFAIP8,NOS3,BIRC3,SERPING1,WNT9A,IFI6,IFIT1,IL6,CST6,WFDC2,KIAA1244,ANGPTL4,SLPI,TNNT2,TFPI2,SPINT1,SERPINE2,MMP9,BST2,PPP1R15A,HMSD,FKBP1B,PLXNB3,LEPR,VEGFA,TNNI3,CST7,NOL3,ZFYVE1,ZCCHC9,ARRB1,SERPINB8,PPP1R35,HERPUD1,WDR81,ABCA7,COL7A1,PXK,SSPO,SRC,LAMP3,SPRY2,RASA4,WFDC3,A2ML1,FNIP1,BCAS3,PPIF,TFPI,CD109,IFI16,MAPK7,RGS2,PDE6D,TNK2,POR,EGLN1…
GO_POSITIVE_REGULATION_OF_CELL_ADHESION	0.400189	1.54039	0	0.081249	376	224	WNT4,AGR2,MAP3K8,ETS1,CCL2,TNF,RHOD,BMP7,NDNF,IL1B,ICOSLG,IL6,HLA-A,RASGRP1,IL7R,ABI3BP,NPNT,HES1,IL23A,SOX2,NR4A3,CCL5,EGR3,FOXA2,SOCS5,CD74,HLA-E,TNFRSF14,FSTL3,DISC1,HYAL1,VEGFA,NINJ1,TNFSF9,LGALS9,ADAM8,CSF1,RARA,PPAP2B,TRAF6,CD83,ERBB2,PODXL,PTGER4,RIPK2,ALOX12,CHRD,STX3,HLA-DQA1,KIF26B,TMEM102,SRC,SMAD7,ITGA5,TGFB1,MYADM,RAC3,TSC1,ZBTB1,PRKCE,LGALS1,ARHGEF7,RELL2,DPP4,CYTH3,TFE3,CYR61,FLCN,…
GO_NAD_METABOLIC_PROCESS	0.518853	1.53939	0	0.0817708	55	38	ENO2,ALDOC,PFKFB4,PFKFB3,QPRT,NAMPT,PFKFB2,HK1,HK2,PGK1,TPI1,IDH3B,NADSYN1,PFKL,ENO3,PFKP,ENO1,LDHA,PNP,GAPDH,PGAM1,NAPRT1,NMNAT1,GPI,DLST,MDH2,MDH1,VCP,IDH3G,NUDT12,NMNAT2,LDHB,NADKD1,OGDH,PFKM,AFMID,ALDOA,GPD1L
GO_REGULATION_OF_ADAPTIVE_IMMUNE_RESPONSE	0.448489	1.53863	0.0277778	0.0819136	123	76	RSAD2,C3,TNF,P2RX7,IL1B,TNFAIP3,IRF7,BCL6,HLA-A,IL7R,IL23A,DUSP10,WAS,SOCS5,HLA-E,TRPM4,IRF1,TRAF6,HLA-B,RIPK2,RIPK3,TGFB1,ZBTB1,IL27RA,FZD5,STX7,DUSP22,HLX,PKN1,SIRT1,CD40,CLCF1,ADA,THOC1,PVRL2,PRKCZ,PVR,MALT1,HMGB1,TRIM27,NDFIP1,ZP3,APLF,B2M,STAT6,C10orf54,C4BPB,PPP3CB,IL4R,RC3H1,HFE,PTPN6,ANXA1,PAXIP1,TRAF2,SUPT6H,EIF2AK4,PYCARD,MSH6,EXOSC3,IL12A,WHSC1,IL20RB,TNFSF13,CEACAM1,FADD,GATA3,AGER,HS…
GO_POSITIVE_REGULATION_OF_EMBRYONIC_DEVELOPMENT	0.560882	1.53866	0.0149254	0.0820913	33	22	WNT4,WNT2B,HES1,FOXA2,STOX1,RBM19,SIX4,OSR2,PHLDB2,GNB2L1,CLASP1,NR2C2,CTNNB1,PAFAH1B1,DAG1,SIX1,CLASP2,AMOT,OSR1,GATA3,PHLDB1,PLCB1
GO_L_AMINO_ACID_TRANSPORT	0.551353	1.5383	0.0298507	0.0821084	58	30	NTSR1,SLC7A5,SLC17A7,CTNS,SLC43A1,CLN8,SLC7A11,SERINC5,SLC38A7,SLC25A12,SERINC2,SLC1A1,PQLC2,SLC38A1,SERINC3,SLC1A4,SLC36A1,SERINC1,SLC36A4,SLC1A3,PSEN1,ARL6IP5,SLC7A6,SLC25A22,SLC7A1,SLC25A13,SLC43A2,SLC25A15,SLC6A9,SLC7A2
GO_POSITIVE_REGULATION_OF_PROTEIN_IMPORT	0.459704	1.53717	0.0266667	0.0825402	104	79	PTGS2,SULF2,TNF,BAMBI,C8orf4,IL1B,IL6,ZC3H12A,TLR2,IL23A,DDX58,DAB2,EDA,CDH1,LGALS9,SPHK1,JUP,TGFB1,BMP4,HDAC3,SEMA5A,XBP1,TRIP6,RBCK1,SMAD4,PRKCD,EGF,TMEM110,EGFR,SPPL3,TMEM173,SLC9A1,EP300,PPP3CA,UBR5,MAPK14,PPP3R1,MAVS,FLNA,RHOA,PPP3CB,PDCD5,NUTF2,KPNA1,TGFBR1,PIK3R2,GLI3,ARHGEF5,SMAD3,ZNF268,MED1,TLR4,HYAL2,HSP90AA1,TRIM28,HSP90AB1,ZNF259,PIK3R1,ECT2,JAK2,CHERP,IL18,KANK1,BMPR1A,EDAR,DMAP1,RB…
GO_LIPID_STORAGE	0.616263	1.53727	0.0166667	0.0825943	27	20	TNF,IL1B,PLIN2,ABHD4,HEXB,PNPLA2,ACVR1C,CRY1,GM2A,STAT5B,DGAT1,CAV1,B4GALNT1,BSCL2,SOAT1,FITM2,C2orf43,NRIP1,ENPP1,DGAT2
GO_MATURATION_OF_SSU_RRNA_FROM_TRICISTRONIC_RRNA_TRANSCRIPT_SSU_RRNA_5_8S_RRNA_LSU_RRNA_	-0.510679	-1.62676	0	0.082695	33	32	DIEXF,UTP18,TSR2,RPS19,RPS16,RPS21,RRP36,UTP6,RCL1,UTP3,ABT1,PWP2,RPS8,NOP14,EMG1,NGDN,WDR3,RPS14,NOC4L,FCF1,MRPS9,UTP23,KRR1,TBL3,WDR46,UTP20,RPSA,RRS1,BYSL,DCAF13,HEATR1,MRPS11
GO_GLIOGENESIS	0.433429	1.53739	0.030303	0.0827228	175	117	ID4,CCL2,AREG,NDRG1,PHGDH,SOX8,HES1,EGR2,DUSP10,LIF,SOX2,CNTF,SRGAP2,SOX4,DISC1,PPAP2B,FA2H,ERBB2,HEXB,SIRT2,NLGN3,TGFB1,STAT3,MAPK3,ID2,NAB2,C11orf9,HDAC11,MAP2K1,PTEN,P2RY1,CDH2,CD9,NOTCH1,PTK2B,GPC1,C16orf45,LYN,SKI,NAB1,WASF3,MMP14,DNER,LAMB2,KRAS,MBOAT7,MATN2,CSPG4,EIF2B4,RTN4,SOX9,TSPO,VIM,LPAR1,ILK,FGF5,ERBB3,EIF2B2,CNP,S100A9,AKT1,CTNNB1,MPP5,TFAP2A,PARD3,SCRIB,PAFAH1B1,APCDD1,NKX6-1,BOK,…
GO_RESPONSE_TO_THYROID_HORMONE	0.671593	1.53564	0.0535714	0.0833643	22	16	AKR1B1,CTSS,CTSL1,PPARGC1A,CTSB,GBA,BMP4,KLF9,ANXA2,CTSH,AK2,ANXA5,GAS2L1,MED1,KEAP1,RDX
GO_RESPONSE_TO_TOXIC_SUBSTANCE	0.417237	1.5358	0	0.0833709	241	171	SOD2,NUPR1,ETS1,PTGS2,CCL2,MGMT,ASNS,NOS3,CYP1B1,DUOX1,IL1B,IL6,ESR2,HYAL3,CHKA,PRDX1,APOE,CCL5,DUOX2,TP53INP1,PPP1R15A,PARK2,CDH1,CDKN1A,HYAL1,EIF2AK2,SLC7A11,SCN1B,GSTO1,GPX2,CDKN1B,KDM6B,ABTB2,MPST,CAT,DNMT3A,MAPK3,AHR,ENDOG,BPHL,GPX4,PDGFRB,MGST1,CLIC2,CYB5R4,NXN,CCS,FOS,LYN,PRDX4,CPOX,CRIP1,BAK1,SRF,SEPW1,JAK1,SKIL,KDM3B,PLA2G4A,PPP1R9A,SLC1A3,HIF1A,PINK1,MGST2,MBP,KDM5B,FECH,MGST3,BAX,APOM,…
GO_CHROMOSOME_CONDENSATION	-0.518686	-1.62233	0.0243902	0.0839271	31	23	PAPD7,PHF13,AKAP8L,CHMP1A,DFFB,ACIN1,AKAP8,HMGA2,AIFM1,NCAPH2,NCAPG2,SMC4,NUSAP1,CDCA5,NCAPH,NCAPD3,SMC2,CCNB1,NCAPD2,NCAPG,CDK1,TOP2A,GPER
GO_SPINDLE_CHECKPOINT	-0.57158	-1.62282	0	0.0844665	25	23	ATM,KLHL22,CSNK2A2,PSMG2,MAD2L2,ZNF207,CSNK2A1,BUB3,AURKB,ZW10,TAOK1,MAD1L1,BUB1,TTK,APC,MAD2L1,CASC5,TPR,BUB1B,BIRC5,CENPF,PLK1,TERF1
GO_POSITIVE_REGULATION_OF_HORMONE_SECRETION	0.454054	1.53424	0	0.0845323	119	69	ANO1,GAL,TFR2,LIF,TMF1,SOX4,TRPM4,INHA,FAM132A,PFKFB2,ARRB1,RASL10B,NLGN2,PTGER4,APLN,VAMP8,INHBA,NMB,GIPR,IRS2,PRKCE,ARHGEF7,P2RY1,ABAT,PPARD,UCN,CAPN10,BAD,STX4,GPLD1,PLA2G6,NNAT,RAB8B,SERP1,SMAD4,HIF1A,C1QTNF3,PHPT1,CREB1,EDN1,GLUL,PPP3CB,PDX1,NKX6-1,C2CD2L,NCOA6,MCU,SRI,PSMD9,GJA1,AACS,TCF7L2,VAMP7,HFE,PTPN11,TARDBP,GLUD1,JAK2,PFKM,VSNL1,ISL1,OXCT1,NMU,SNX4,HLA-DRB1,GPER,INHBB,TACR1,ILDR1
GO_CELL_CYCLE_ARREST	0.41783	1.53365	0	0.0845875	154	135	TP73,IL8,MAGI2,DDIT3,SOX2,TP53INP1,PPP1R15A,RRAGC,GAS2,PRNP,CDKN1A,DUSP1,IRF1,INHA,PPP2R3B,PLAGL1,FOXO4,IRF6,CDKN1C,ERN1,CDKN1B,GADD45A,INHBA,ZBTB49,APBB1,JMY,CAB39L,RRAGD,RPTOR,TGFB1,TSC1,ING4,PPM1A,PKD1,MAP2K1,CDK7,HBP1,FAP,DHCR24,PRKAA2,RASSF1,CUL4A,STK11,SGSM3,LAMTOR3,PRKAB1,MYC,MAPK12,PRKAB2,SKIL,STRADB,SESN1,WDR6,GAS2L3,ATM,MLF1,SART1,MACF1,RHEB,PML,RRAGA,TSG101,ZAK,TBRG1,ILK,HRAS,CDKN2D,LA…
GO_NEGATIVE_REGULATION_OF_ESTABLISHMENT_OF_PROTEIN_LOCALIZATION	0.412857	1.53383	0	0.084621	209	150	RSAD2,TNF,SRCIN1,BMP7,IL1B,TNFRSF9,NFKBIA,IL6,ZC3H12A,MDFI,NFKBIE,PARP10,SOX4,FKBP1B,PARK2,MXI1,MIDN,RHBDF2,DACT3,SNAI2,PIM3,PDE4C,YOD1,RHOQ,BTN2A2,TMBIM1,NOV,LITAF,RAB11FIP5,NFKBIB,PTGER4,PKIG,ACVR1C,PPM1A,MAPK7,PKD1,FAM89B,GDI1,PPFIA1,RHBDF1,SP100,TMBIM6,HMGCR,SERGEF,ERLEC1,NDFIP2,PFKL,PDE2A,ANXA4,ANXA5,SREBF1,CREB3,NFKBIL1,RABGEF1,SNX3,OS9,PBLD,RANGAP1,DPH3,SLC9A3R1,EMD,UBE2G2,CYLD,PML,THRA,IT…
GO_RNA_SPLICING	-0.360672	-1.62003	0	0.0846732	367	333	ESRP1,RRAGC,PPARGC1A,NOL3,WTAP,TSEN34,ERN1,SNRNP27,NSRP1,PRPF3,MBNL2,TRPT1,JMJD6,SF3B4,TSEN15,DHX32,QKI,ESRP2,AKAP8L,CD2BP2,SYF2,SUGP2,RNF113A,LGALS3,ZCCHC8,GEMIN8,PABPN1,HNRNPH2,DDX39A,THOC6,SRSF5,ZRSR2,THOC1,EIF4A3,CIR1,DDX41,MBNL1,SF1,ISY1,RBM22,ZCRB1,SF3A2,PPP2CA,GEMIN7,SART1,PRPF38B,UBL5,DDX5,PPIL3,POLR2H,RBMX2,RBM4B,C2orf49,XAB2,SRRM2,GPKOW,METTL3,YBX1,ACIN1,SRSF4,SUGP1,FRG1,SRPK1,PDCD7,GTF…
GO_POSITIVE_REGULATION_OF_T_CELL_MEDIATED_IMMUNITY	0.595569	1.53279	0.0338983	0.0854536	32	23	RSAD2,P2RX7,IL1B,HLA-A,IL23A,HLA-E,TRAF6,HLA-B,ZBTB1,FZD5,STX7,PVRL2,PRKCZ,PVR,MALT1,ZP3,B2M,TRAF2,IL12A,FADD,GATA3,HSPD1,MAP3K7
GO_BONE_DEVELOPMENT	0.425217	1.5324	0.0131579	0.0854913	156	108	SULF2,SULF1,FGFR2,SPNS2,INSIG1,PAPPA2,FAM20C,ZNF385A,INSIG2,LRP5,DLX5,STC1,SH3PXD2B,RARA,BMP2,PLXNB1,THBS3,PTGER4,IFT172,SRC,DHRS3,MEF2D,TGFB1,BGLAP,VKORC1,BMP4,NAB2,ZFPM1,SMAD1,RARG,ANXA2,SEMA4D,HSD17B1,TULP3,ANO6,IMPAD1,SKI,LEPRE1,NAB1,SHOX2,SERPINH1,MMP14,ABI1,SRF,COL27A1,OSR2,RARB,WASF2,RUNX2,SLC38A10,FAM73B,ANKRD11,CYP26B1,COL13A1,ACP5,SOX9,MEIS1,TRIM45,ASXL1,PAPSS2,SPARC,BMPR2,EP300,FAM123B…
GO_NEGATIVE_REGULATION_OF_NEURON_APOPTOTIC_PROCESS	0.436966	1.53195	0	0.0856741	135	91	TP73,SOD2,CCL2,HMOX1,NDNF,EPOR,CEBPB,NR4A2,APOE,NR4A3,CNTF,SYNGAP1,PARK2,ADAM8,JUN,PPARGC1A,VEGFB,AXL,CPEB4,LRP1,KDM2B,LGMN,NRBP2,SIX4,STXBP1,AARS,CLN3,PTK2B,CLCF1,ALKBH1,GCLM,KRAS,PPT1,PSEN1,HIF1A,PINK1,MAP3K12,FYN,BAX,PIK3CA,ILK,HRAS,WFS1,ERBB3,UBE2V2,PRKCI,AMBRA1,LIG4,MECP2,BTG2,TYRO3,FAM134B,BRAF,GCLC,GPI,OXR1,AGAP2,PIN1,MDK,BCL2,PARK7,HYOU1,DNAJC5,BCL2L1,NONO,PRDX2,KIF14,RASA1,HSP90AB1,SIX1,…
GO_REGULATION_OF_HOMEOSTATIC_PROCESS	0.386905	1.53156	0	0.0857836	447	312	WNK2,FGF12,ANO1,ETS1,PTGS2,TNF,P2RX7,SIGLEC15,MLXIPL,IL1B,IFI6,NTSR1,ISG15,TSC22D3,CYBA,TNFAIP3,NPC1,P2RX4,DDIT3,BBC3,ITPR1,S1PR1,HSH2D,JPH2,FGF2,PKIB,NR4A3,CCL5,NEDD4L,FOXA2,METRNL,NR1D1,FKBP1B,PARK2,LRP5,CD74,TRPM4,LEPR,BDKRB1,PIM3,CA2,LGALS9,ADAM8,ERO1L,PPARGC1A,LDLR,NOL3,FAM132A,EDNRB,P2RX5,ARRB1,SCN1B,SPP1,GSTO1,EFNA5,FOXO1,PTGER4,ALOX12,APLN,PLCG2,INHBA,SREBF2,SRC,SMAD7,GNL3L,RIPK3,TEN1,TGF…
GO_CELL_MORPHOGENESIS_INVOLVED_IN_DIFFERENTIATION	0.378059	1.53023	0	0.0866159	513	324	WNT4,NCAM1,RTN4R,L1CAM,SRCIN1,FGFR2,BMP7,EFNA1,RAB25,BAI1,KLF7,PARD6B,HES1,NTN1,LOXL2,DLG4,EGR2,NR4A2,BRSK1,MAPK8IP2,NR4A3,DPYSL2,ZNF385A,WNT11,SRGAP2,LOXL3,PROX1,SEMA6C,DLX5,PLXNB3,ST14,LHX4,VEGFA,MAPT,STC1,SNAI2,EFNA3,SEMA3F,FZD4,CELSR3,LATS2,TGFBR3,HEY1,SEMA3C,ERBB2,SCN1B,SPTBN5,COL18A1,FERMT3,EFNA5,BMP2,PLXNB1,NTNG2,SLITRK4,AXL,SLC11A2,ULK1,KIF26B,SRC,CLIC4,NLGN3,BCL11B,APBB1,NDEL1,AMIGO1,TGF…
GO_REGULATION_OF_FATTY_ACID_BIOSYNTHETIC_PROCESS	0.558932	1.52954	0.0338983	0.0871319	35	24	PTGS2,MLXIPL,TRIB3,INSIG1,INSIG2,NR1H2,WDTC1,PRKAA2,SIRT1,APOC1,PDK4,ACADVL,PRKAB2,PLA2G4A,SLC45A3,MAPK9,HNF4A,ANXA1,SCAP,ERLIN2,ERLIN1,PIBF1,NR1H3,BRCA1
GO_REGULATION_OF_ALPHA_BETA_T_CELL_ACTIVATION	0.548316	1.52767	0.047619	0.0873946	68	37	BCL6,IL6,HLA-A,IL23A,SOCS5,HLA-E,TNFRSF14,IRF1,LGALS9,RARA,CD83,RIPK2,HLX,ADA,NKAP,AP3D1,PRKCZ,CD55,HMGB1,PNP,HSPH1,C10orf54,ITCH,TGFBR2,AP3B1,GLI3,IL4R,RC3H1,HFE,ANXA1,IL12A,IL18,ITPKB,GATA3,AGER,SYK,PRKCQ
GO_POSITIVE_REGULATION_OF_ALPHA_BETA_T_CELL_DIFFERENTIATION	0.569548	1.52874	0.0307692	0.0874298	37	20	IL6,IL23A,SOCS5,LGALS9,RARA,CD83,RIPK2,HLX,ADA,NKAP,AP3D1,PRKCZ,PNP,TGFBR2,AP3B1,GLI3,IL4R,ANXA1,ITPKB,SYK
GO_POSITIVE_REGULATION_OF_CELL_MATRIX_ADHESION	0.530164	1.5277	0.0175439	0.0875763	40	28	WNT4,DISC1,VEGFA,NINJ1,CSF1,TSC1,PTK2B,VEGFC,CIB1,PPM1F,SDC4,PRKCZ,ITGB1BP1,ILK,S100A10,LIMS1,PLEKHA2,GSK3B,RAC1,PTPRJ,SMAD3,EPB41L5,FMN1,EMP2,EPHA1,ROCK1,CDK6,UTRN
GO_NEUROMUSCULAR_PROCESS_CONTROLLING_BALANCE	0.544133	1.52779	0	0.087687	51	28	CAMTA1,DLG4,NR4A3,CLN8,ABR,TPP1,HEXB,NLGN2,RAC3,MYO7A,GM2A,AARS,CLN3,GAA,CNTNAP1,SLC1A3,BCR,PAFAH1B1,JPH3,USH1C,APP,GIGYF2,ABL1,RBFOX2,HERC1,MYH10,NBN,ALDH1A3
GO_REGULATION_OF_CELL_ADHESION	0.386815	1.52783	0	0.0878461	629	414	WNT4,AGR2,ICAM1,MAP3K8,IL8,TESC,ETS1,ARHGDIG,CCL2,TNF,RHOD,BMP7,CYP1B1,NDNF,IL28A,EFNA1,IL1B,ICOSLG,BCL6,IL6,HLA-A,RASGRP1,IL7R,ABI3BP,MUC1,NPNT,HES1,CEBPB,S1PR1,IL23A,JAG2,AP1AR,IL1RN,NFKBID,SOX2,SERPINE2,NR4A3,CCL5,EGR3,FOXA2,SOCS5,IDO1,CD74,HLA-E,TNFRSF14,PRNP,LAT,PLXNB3,FSTL3,CDH1,DISC1,HYAL1,VEGFA,NINJ1,TNFSF9,RND1,IRF1,SNAI2,LGALS9,ADAM8,DUSP3,CSF1,FZD4,PPARA,RARA,PPAP2B,TRAF6,BTN2A2,CD83,E…
GO_EMBRYONIC_SKELETAL_SYSTEM_MORPHOGENESIS	0.480092	1.52661	0.0142857	0.0879739	93	59	FGFR2,BMP7,HOXC11,HOXA6,WNT9A,MDFI,HOXC9,HOXA1,HOXB7,WDR19,HYAL1,AXIN1,EYA1,DLX2,BMP4,MTHFD1L,IRX5,SIX4,TULP3,PRRX1,SLC39A1,SHOX2,MMP14,EIF4A3,OSR2,HOXB6,RUNX2,CTNNB1,TGFBR2,TFAP2A,FLVCR1,GRHL2,MYCN,ZEB1,TGFBR1,NIPBL,SMAD2,MED12,GLI3,SMAD3,SETD2,DLG1,FUZ,NDST1,SIX1,HOXA3,SIX2,SATB2,MEGF8,SLC39A3,RDH10,CHST11,OSR1,HOXA5,HOXB5,MTHFD1,PCGF2,TGFB3,MMP16
GO_NEGATIVE_REGULATION_OF_PROTEIN_SECRETION	0.457392	1.52612	0.0344828	0.0881478	108	61	RSAD2,TNF,SRCIN1,IL1B,TNFRSF9,IL6,ZC3H12A,FKBP1B,PARK2,MIDN,RHBDF2,PIM3,PDE4C,BTN2A2,NOV,RAB11FIP5,PTGER4,ACVR1C,RHBDF1,TMBIM6,HMGCR,SERGEF,PFKL,ANXA4,ANXA5,SREBF1,RABGEF1,DPH3,PML,C1QTNF3,TRIM27,PPP3CA,RAB11FIP3,SYTL4,LGR4,GAS6,GBP1,RAB11FIP1,ERP29,ENY2,PSMD9,FN1,REST,ANXA1,NDUFAF2,PTPN11,BANK1,HADH,F2R,VSNL1,EZR,IRS1,PTPN22,NR1H3,F2RL1,UCP2,INHBB,TNFRSF21,KCNJ11,ANGPT1,IL36RN
GO_REGULATION_OF_CELL_SIZE	0.43617	1.52557	0	0.0883682	172	121	RTN4R,AQP5,L1CAM,P2RX7,RND2,IL7R,XK,NTN1,APOE,DPYSL2,SLC6A12,SEMA6C,CLCN6,DISC1,CLN8,VEGFA,MAPT,SEMA3F,SEMA3C,SEMA4G,SLC12A7,SPP1,RAPGEF3,SPG20,EFNA5,SLC12A4,SEMA6B,NDEL1,BCL11A,RPTOR,PLXNA3,TSC1,RB1CC1,SEMA4A,LIMK1,RARG,SEMA4C,PTEN,WDTC1,SEMA4D,PLXND1,UCN,ANO6,KIAA1598,SEMA5A,CTTN,TMEM123,DNM2,SRF,WNT3,ULK2,AKT1S1,SLC9A3R1,SEMA7A,IST1,HIF1A,MACF1,RTN4,BMPR2,TNFRSF12A,ILK,EP300,MSN,LRRC8A,PLXNA1,…
GO_ION_TRANSMEMBRANE_TRANSPORT	0.371745	1.52496	0	0.0884059	822	420	PKD1L2,KCNK5,ANO1,SLC4A5,AQP5,KCNMB3,KCNS3,SCNN1A,P2RX7,CHRNB1,SHROOM2,SLC5A12,TSC22D3,ATP6V1E2,SLC7A5,P2RX4,DDIT3,KCNB2,BBC3,DLG4,ITPR1,ANO9,BEST4,SLC17A7,CLCN7,JPH2,FGF2,TRPV3,SLC17A5,ATP6V0D2,KCNK15,ATP2A1,NEDD4L,SLC43A1,SLC9A5,OSTM1,CATSPER2,SLC16A13,SLC6A12,SGK2,FKBP1B,SLC20A1,GJD3,CACNB4,ATP8B1,SLC25A37,SLC9B2,CLCN6,TRPM4,ORAI3,SLC6A8,SLC39A13,SLC24A6,ERO1L,SLC41A2,SLC26A11,SLC16A10,KCNK1,N…
GO_REGULATION_OF_PHAGOCYTOSIS	0.4779	1.525	0.0285714	0.0885169	68	44	PTX3,C3,CCL2,TNF,IL1B,CYBA,C2,ABR,SCARB1,ABCA7,MFGE8,SYT7,TGFB1,PTEN,ITGAV,ANO6,PROS1,CD47,DNM2,SNX3,PLD2,ITGA2,RAP1A,GATA2,HMGB1,GNB2L1,RAB27A,GAS6,BCR,C4BPB,LMAN2,PPARG,MERTK,C4B,CAMK1D,PYCARD,CALR,CSK,AGER,C4A,F2RL1,SYK,PRKCG,ALOX15
GO_REGULATION_OF_ALPHA_BETA_T_CELL_DIFFERENTIATION	0.570986	1.52376	0.0333333	0.0890299	46	24	BCL6,IL6,IL23A,SOCS5,LGALS9,RARA,CD83,RIPK2,HLX,ADA,NKAP,AP3D1,PRKCZ,HMGB1,PNP,TGFBR2,AP3B1,GLI3,IL4R,RC3H1,ANXA1,ITPKB,GATA3,SYK
GO_NEGATIVE_REGULATION_OF_CELL_DEVELOPMENT	0.401901	1.5239	0	0.0891653	303	204	TP73,ID4,RTN4R,OVOL2,GAL,BMP7,EFNA1,IL1B,SOX8,FRZB,HES1,NTN1,DUSP10,AP1AR,APOE,SOX2,CNTF,SRGAP2,FOXA2,SYNGAP1,STAT1,SEMA6C,DACT3,SEMA3F,EDNRB,SEMA3C,SEMA4G,RAP1GAP,SPP1,SPG20,EFNA5,SIRT2,NLGN3,SEMA6B,ZHX2,SMAD7,BCL11A,TGFB1,PLXNA3,STAT3,KCTD11,CTDP1,DLX2,ARF6,LRP1,BMP4,ID2,SEMA4A,LGALS1,TRIM11,GDI1,GAK,ADCY6,SEMA4C,PTEN,SEMA4D,NOTCH1,CBFA2T2,ARHGDIA,IRX3,SPOCK1,C16orf45,SEMA5A,SKI,KIAA0319,MFI2,T…
GO_REGULATION_OF_TRANSFORMING_GROWTH_FACTOR_BETA_PRODUCTION	0.610836	1.52332	0.0555556	0.0891994	25	17	SERPINB7,PTGS2,WNT11,LGALS9,CD46,ATF2,ATP6AP2,SMAD4,HIF1A,CREB1,GATA6,FURIN,SMAD3,CD2AP,THBS1,CDH3,TGFB2
GO_CYTOPLASMIC_SEQUESTERING_OF_TRANSCRIPTION_FACTOR	0.593575	1.52264	0.0144928	0.0896721	19	18	NFKBIA,MDFI,NFKBIE,MXI1,NFKBIB,PKD1,CREB3,NFKBIL1,THRA,G3BP2,CCDC22,PSMD10,SRI,PKD2,FAF1,KEAP1,SUFU,TONSL
GO_REGULATION_OF_BONE_RESORPTION	0.597551	1.52088	0.0172414	0.0898364	33	22	P2RX7,SIGLEC15,TNFAIP3,S1PR1,CA2,ADAM8,SPP1,PTGER4,SRC,BGLAP,ATP6AP1,TFRC,PDK4,NF1,CSF1R,TMEM64,UBASH3B,CSK,PPARGC1B,IL20RA,ITGB3,SYK
GO_SKELETAL_MUSCLE_CELL_DIFFERENTIATION	0.502589	1.52092	0.0338983	0.0899943	53	30	NUPR1,SOX8,EGR2,ATF3,ANKRD1,PLAGL1,EGR1,SAP30,MEF2D,CDON,LEMD2,SIX4,NOTCH1,HMG20B,FOS,BCL9,EMD,BCL9L,BTG2,HEYL,GTF3C5,FOXN2,RB1,SEPN1,EEF2,COPS2,KLF5,ZNF689,HIVEP3,NGFR
GO_ENDOTHELIAL_CELL_PROLIFERATION	0.610039	1.521	0.0175439	0.0900602	24	16	HMOX1,LOXL2,ERN1,SCARB1,NRARP,BMP4,SEMA5A,XBP1,MMP14,ITGB1BP1,HMGB1,PRKX,BMPR2,THAP1,DLG1,PIK3CB
GO_EMBRYONIC_ORGAN_MORPHOGENESIS	0.409002	1.52106	0	0.0901496	279	175	OVOL2,FGFR2,BMP7,HOXC11,HOXA6,WNT9A,EFNA1,INSIG1,FRZB,MDFI,HES1,NTN1,LRIG1,HOXC9,NR4A3,INSIG2,WNT11,HOXA1,TBX3,PROX1,DLX5,HOXB7,WDR19,HYAL1,ABR,DVL2,OTX1,NKX3-2,AXIN1,DLX6,IFT172,ATP6V1B1,TCF7,EYA1,SPRY2,STRA6,DLX2,BMP4,KDM2B,MAPK3,ID2,PDZD7,MYO7A,MFAP2,FZD5,RARG,MTHFD1L,TMIE,IRX5,SIX4,HLX,ACVR1,KCNQ4,GLI1,NOTCH1,TULP3,PRRX1,SLC39A1,DVL3,TSHZ1,FZD2,CELSR1,LRIG3,SHOX2,AHI1,MMP14,EIF4A3,SRF,TCAP,OS…
GO_RESPONSE_TO_OXIDATIVE_STRESS	0.385272	1.52162	0	0.0902129	352	278	SOD2,ETS1,PTGS2,MGMT,AREG,NOS3,HMOX1,CYP1B1,DUOX1,IL1B,CYBA,TNFAIP3,HSPA1A,IL6,AKR1B1,ZC3H12A,DDIT3,PRDX1,STC2,F3,NR4A2,EPAS1,MB,APOE,PDK1,NR4A3,CCL5,DUOX2,HSPA1B,KLF6,TP53INP1,SGK2,FKBP1B,PARK2,PRNP,HYAL1,CLN8,DUSP1,MAPT,PLK3,ERO1L,JUN,CYP2E1,PPARGC1A,SLC7A11,BNIP3,RELA,GPX2,FOXO1,KDM6B,SIRT2,SLC11A2,SPHK1,ARNTL,ZNF622,SRC,PLEKHA1,CAT,FOXO3,PPIF,BMP4,STK25,SELK,C20orf111,ENDOG,MAPK7,STAU1,EGLN1,…
GO_REGULATION_OF_NEURON_DEATH	0.402149	1.52129	0.012987	0.0902627	252	181	TP73,SOD2,CCL2,HMOX1,NDNF,PCSK9,IL6,DDIT4,ESR2,EPOR,DDIT3,CEBPB,BBC3,NR4A2,APOE,SARM1,NR4A3,CNTF,CCL5,SYNGAP1,PARK2,ADAM8,IKBKG,JUN,EGLN3,PPARGC1A,PPARA,TRIM2,PMAIP1,VEGFB,AXL,RILPL1,CPEB4,FOXO3,STAT3,TSC1,LRP1,KDM2B,C19orf6,LGMN,ELK1,ITGA1,ATF4,DHCR24,NRBP2,SIX4,STXBP1,AARS,UCN,BCL2L11,SIRT1,BAD,C12orf5,MCL1,CLN3,ATF2,PTK2B,CLCF1,RRAS2,ALKBH1,GCLM,REL,AKT1S1,CDC34,MAP2K7,UBE2M,TBK1,KRAS,EGLN2,ZN…
GO_EPITHELIAL_CELL_DIFFERENTIATION	0.37676	1.52003	0	0.0902842	495	333	WNT4,AGR2,ICAM1,SLC4A5,OVOL2,ELF3,C1orf172,MGMT,FGFR2,KRT17,SPRR1A,BMP7,PRR9,PRDM1,ALDOC,SOX8,RAB25,MAGI2,CDX2,ESR2,HES1,CEBPB,KRT16,S1PR1,ID3,UPK1A,DSP,JAG2,FAM20C,WNT11,E2F7,SOX4,DAB2,UPK1B,PDGFB,EHF,PROX1,CCNO,DLX5,ST14,CDKN1A,BARX1,VEGFA,DNASE1L2,SAV1,STC1,MTSS1,JUN,FOSL2,RARA,ABCA12,TPP1,IRF6,LATS2,EDNRB,SLC7A11,FA2H,HEY1,COL18A1,PODXL,TDRD7,RAPGEF3,NKX3-2,TOLLIP,PGK1,BMP2,EREG,KDM6B,PTCH1,D…
GO_REGULATION_OF_LYMPHOCYTE_APOPTOTIC_PROCESS	0.537513	1.52031	0.0547945	0.0903703	54	35	P2RX7,TSC22D3,BCL6,BBC3,HSH2D,NFKBID,CCL5,IDO1,CD74,LGALS9,ADAM8,RIPK3,IRS2,FNIP1,BMP4,PTEN,LGALS3,ADA,LYN,HIF1A,BAX,CD274,PRELID1,TP53,AURKB,DOCK8,NOC2L,FAS,FOXP1,ZC3H8,FADD,BCL10,GPAM,PRKCQ,TGFB2
GO_REGULATION_OF_BLOOD_PRESSURE	0.408831	1.52011	0.015873	0.0903731	169	90	SOD2,SLC4A5,PTGS2,NOS3,HMOX1,NTSR1,CYBA,AQPEP,P2RX4,ACE2,MME,PDGFB,LRP5,EDN2,TNNI3,BDKRB1,PPARA,EDNRB,BDKRB2,RASL10B,APLN,NPR3,AGTRAP,GCH1,ADRB2,OXTR,ID2,ENPEP,ABAT,UCN,ATP6AP2,F11R,TBXA2R,TRHDE,C3AR1,VEGFC,PRCP,ENG,PCSK5,PLCB3,ERAP1,BMPR2,HSD11B2,NPPA,ADH5,EDN1,MECP2,GAS6,ACTA2,KCNK6,GJA5,DDAH1,GSK3A,NISCH,BBS4,PDE4D,GJA1,ATP1A1,CTSZ,SCPEP1,PPARG,ECE1,TPM1,RNPEP,ERAP2,ADAMTS16,EDNRA,RPS6KA2,STK3…
GO_MYELOID_CELL_DIFFERENTIATION	0.418105	1.51958	0	0.0904933	189	144	CSF2,TNF,MT1G,RELB,BCL6,GAB2,EPAS1,MB,FAM20C,ZNF385A,SBNO2,MMP9,IL11,OSTM1,PIK3CD,DNASE2,HOXB7,VEGFA,TNFSF9,JUNB,LGALS9,JUN,INHA,CSF1,TRAF6,TGFBR3,CDKN1C,SLC11A2,INHBA,SRC,UBD,CEBPG,TGFB1,ADAR,CD109,JMJD6,BMP4,DYRK3,ID2,IFI16,KAT8,ZFPM1,LTBR,ANXA2,SH3PXD2A,SIRT1,NFE2L1,TFRC,PDE2A,NKAP,LYN,SNRK,IL31RA,RBPJ,FARP2,NBEAL2,ABI1,SRF,SNX10,CIB1,GFI1,WASF2,SP3,PIR,ARID4A,PSEN1,RPS19,PML,ACTN1,THRA,GATA2,…
GO_PHOSPHOLIPID_CATABOLIC_PROCESS	0.577165	1.51943	0.0178571	0.0905188	30	23	PLA2G4D,LIPG,SMPD3,PLA2G4C,PLA2G15,PLCG2,PNPLA6,PLCG1,PLA2G4A,ENPP2,GDE1,SMPDL3B,PNPLA8,SMPD1,PLA2G4B,ABHD12,ABHD6,SMPD4,SMPDL3A,GPCPD1,INPP5F,PLA2G4F,NAPEPLD
GO_NEGATIVE_REGULATION_OF_ADAPTIVE_IMMUNE_RESPONSE	-0.545701	-1.60894	0	0.0914083	37	18	BCL6,IL7R,DUSP22,THOC1,TRIM27,NDFIP1,C10orf54,C4BPB,PPP3CB,IL4R,RC3H1,HFE,PTPN6,IL20RB,CEACAM1,FOXJ1,SUSD4,ALOX15
GO_REGULATION_OF_LEUKOCYTE_PROLIFERATION	0.426255	1.5179	0	0.0916848	206	109	GAL,IL1B,ICOSLG,PRDM1,TNFAIP3,BCL6,IL6,HLA-A,IKZF3,HES1,CEBPB,IL23A,TNFSF13B,CCL5,IDO1,CD74,HLA-E,TNFRSF14,PRNP,CDKN1A,TNFSF9,IRF1,LGALS9,CSF1,TRAF6,BTN2A2,ERBB2,RIPK2,PELI1,RIPK3,TGFB1,IRS2,BMP4,AHR,CCDC88B,PKN1,CD40,CD46,CD276,CLCF1,LGALS3,ADA,LYN,TCF3,MARCH7,ATM,FLT3LG,CD81,CD55,HMGB1,STAT5B,DHPS,PNP,NDFIP1,CD274,ZP3,PAWR,C10orf54,CTNNB1,ITCH,PDE5A,VTCN1,ADK,GSTP1,RAC2,BCL2,PRKAR1A,SOS1,DLG1,E…
GO_CANONICAL_WNT_SIGNALING_PATHWAY	0.437776	1.51732	0	0.091708	95	75	WNT4,WNT2B,WNT9A,NR4A2,WNT11,SOX4,LRP5,FZD8,DISC1,SNAI2,DVL2,HOXB9,FZD4,LRP5L,PPAP2B,AXIN1,TCF7,FZD7,WNT7B,FZD5,RARG,PTEN,GLI1,UBE2B,DVL3,FRAT1,STK11,FZD2,BCL9,MYC,WNT3,FRAT2,PTK7,TCF7L1,KDM6A,PSEN1,PTPRU,EGF,DVL1,KLF4,RAB5A,CAV1,BCL9L,FAM123B,GSK3B,FAM105B,PPP1CA,CTNNB1,LGR4,SCYL2,FZD1,RYK,WNT10B,CDC42,MED12,TCF7L2,TMEM64,FZD3,LRP6,CSNK1A1,PYGO2,SDC1,PORCN,LRRK2,CCND1,APC,ZNRF3,CHD8,TBL1XR1,GATA…
GO_NEGATIVE_REGULATION_OF_BINDING	0.413695	1.51758	0.0136986	0.0917989	131	104	TMC8,HMOX1,NFKBIA,IFIT1,IFIT2,MDFI,SLPI,DDIT3,DAB2,PDGFB,JUN,PPARA,HEY1,RAP1GAP,FBXO18,GOLGA2,CSNK1E,GNL3L,CYP2D6,ADRB2,MAPK3,ID2,IFI16,TNKS,ZFPM1,P2RY1,SP100,STUB1,ANXA2,TMBIM6,CAMK1,USP33,SPAG9,MITD1,PTPRF,AES,EIF4A3,CPNE1,SUMO1,PRKCD,PEX19,DVL1,ITGB1BP1,ZNF304,PER2,BAX,PEX14,BTAF1,PPP3CA,LRPAP1,CAV1,GTSE1,MAD2L2,TFIP11,KDM1A,B2M,GSK3B,PPP1CA,MSX2,RSF1,HABP4,HMGA2,HDAC2,SRI,HNRNPK,PIN1,MSX1,SEN…
GO_SYNCYTIUM_FORMATION	0.595339	1.51669	0.03125	0.0920483	28	15	SBNO2,PLEKHO1,DYRK1B,CD109,CDON,SH3PXD2A,CACNA1H,ADAM12,GSK3B,NPHS1,CAPN2,TANC1,ERCC1,CAST,MYH9
GO_CELLULAR_RESPONSE_TO_LIPID	0.382387	1.5159	0	0.0920925	457	313	CSF2,ICAM1,IL8,TESC,CCL2,TNF,NOS3,BMP7,FBXO32,PADI2,WNT9A,IL1B,CMPK2,TNFAIP3,NFKBIA,IL6,NPC1,ZC3H12A,ESR2,CEBPB,IRAK2,TLR2,NR4A2,CCL20,ID3,NR4A1,NR4A3,WNT11,SBNO2,CCL5,WBP2,NR1D1,ANKRD1,HDAC5,STC1,PAQR6,FZD4,PPARGC1A,PPARA,RARA,CALCOCO1,ADAMTS1,TRAF6,EDNRB,HEY1,PIM1,LY96,SCARB1,RELA,LITAF,FOXO1,TNIP2,PTCH1,NFKBIB,PTGER4,RIPK2,ALOX12,AXL,SHPK,ATP2B1,INHBA,SRC,IRAK1,TGFB1,KDM3A,NEDD4,FZD7,RXRB,BGLA…
GO_PROTEIN_REFOLDING	0.588638	1.51626	0.0307692	0.0921157	20	18	HSPA6,HSPA1A,DNAJB2,HSPA1B,FKBP1B,DNAJB1,BAG1,DNAJC7,FKBP1A,B2M,ST13,DNAJA2,HSP90AA1,HSPA8,PTGES3,HSPD1,DNAJA4,HSPA2
GO_POSITIVE_REGULATION_OF_PHOSPHOLIPASE_ACTIVITY	0.548337	1.51551	0.05	0.0922272	53	23	FGFR2,FGF2,CCL5,MARCKS,GNA15,PRKCE,CYR61,LPAR2,PDGFRB,PRKCD,PRKCZ,EGFR,GNA13,LPAR1,ABL2,ARF4,PDPK1,FGFR3,GNAQ,TXK,EDNRA,ARL1,PLA2G1B
GO_REGULATION_OF_PEPTIDYL_THREONINE_PHOSPHORYLATION	0.549284	1.51415	0	0.0933288	37	31	BMP7,DDIT4,PPP1R15A,AXIN1,RIPK2,SIRT2,CHI3L1,SPHK1,SMAD7,SPRY2,TGFB1,STOX1,EGF,TRIM6,CAB39,GSK3B,INPP5K,PARD3,KIAA1199,OGT,SPRED2,WNK3,UBE2K,CALM2,MAPK1,SPRED1,CALM3,EPB49,CALM1,TRPC6,PLK1
GO_METANEPHROS_MORPHOGENESIS	0.590254	1.51069	0.0344828	0.0956089	28	18	WNT4,SOX8,CALB1,HES1,KIF26B,BMP4,PKD1,WNT7B,PDGFRB,PAX8,FRAS1,SOX9,CTNNB1,LGR4,FMN1,PKD2,SIX2,FOXJ1
GO_ANDROGEN_METABOLIC_PROCESS	0.623985	1.51078	0.0344828	0.0957735	30	16	WNT4,ADM,PPARGC1A,SCARB1,PLEKHA1,HSD17B1,HSD17B8,SRD5A3,TIPARP,HSD17B11,SRD5A1,HSD17B3,MED1,SGPL1,AKR1C3,HSD17B4
GO_TRABECULA_MORPHOGENESIS	0.559339	1.51021	0.0166667	0.0958475	39	26	OVOL2,S1PR1,SBNO2,ADAMTS1,TGFBR3,HEY1,PLXNB1,THBS3,FHL2,EGLN1,SEMA4D,NOTCH1,RBPJ,SRF,FKBP1A,MSX2,RHOA,WNT10B,SOS1,UBE4B,HEG1,MED1,SLC40A1,PPARGC1B,COL1A1,NRG1
GO_REGULATION_OF_MUSCLE_CELL_DIFFERENTIATION	0.42099	1.50964	0	0.0961968	152	105	IGFBP3,TNF,FGFR2,SOX8,PRDM6,GDF15,DDIT3,ID3,SIK1,PDGFB,TBX3,PROX1,HDAC5,CTH,HDAC9,DMPK,BTG1,FOXO4,NOV,BMP2,EREG,TGFB1,CTDP1,BHLHE41,BMP4,HDAC3,NEU2,CDON,CDH2,NOTCH1,PPARD,MED28,MAMSTR,CAMK1,XBP1,SPAG9,SHOX2,RBPJ,MMP14,CDK9,SRF,MAPK11,MAPK12,TCF3,CFLAR,EHD1,OLFM2,FLT3LG,THRA,CYP26B1,SOX9,DAXX,MEF2A,ILK,EP300,CTNNA1,EHD2,EDN1,MAP3K5,MAPK14,NR2C2,CTNNB1,CEACAM5,BNIP2,MORF4L2,GSK3A,ZEB1,ZFHX3,FBXO22,…
GO_RESPONSE_TO_HYDROGEN_PEROXIDE	0.439236	1.50851	0.0135135	0.0964065	109	93	ETS1,AREG,HMOX1,CYP1B1,TNFAIP3,IL6,AKR1B1,DDIT3,F3,MB,NR4A3,KLF6,FKBP1B,DUSP1,JUN,BNIP3,RELA,FOXO1,KDM6B,SPHK1,SRC,PLEKHA1,CAT,PPIF,STK25,C20orf111,MAPK7,NFE2L2,KPNA4,FOSL1,SIRT1,BAD,PDGFRB,PTK2B,ADA,NET1,ADAM9,PDCD10,BAK1,RHOB,PPP1R15B,MST4,PLA2G4A,PRKCD,HIF1A,ZNF277,CBX8,STK24,LDHA,KLF4,SHC1,GLRX2,EP300,PPP2CB,MAP3K5,STAT6,GSK3B,CRYAB,KLF2,HDAC2,HDAC6,ABL1,BCL2,PARK7,APEX1,EEF2,ANXA1,RPS3,APTX,…
GO_REGULATION_OF_PRODUCTION_OF_MOLECULAR_MEDIATOR_OF_IMMUNE_RESPONSE	0.4695	1.50861	0.0149254	0.0965486	101	61	DEFB103A,RSAD2,TNF,HMOX1,BCL6,IL6,HLA-A,NR4A3,BST2,GPRC5B,CD74,HLA-E,TNFRSF14,TRPM4,TRAF6,TGFB1,IL27RA,FZD5,TMBIM6,PKN1,CD40,STX4,CLCF1,XBP1,THOC1,VAMP3,SEMA7A,PRKCZ,MALT1,NDFIP1,APLF,B2M,STAT6,TRIM6,C10orf54,KLK7,ATG5,IL4R,HFE,PAXIP1,TRAF2,TLR4,SUPT6H,CUEDC2,MSH6,EXOSC3,KLK5,WHSC1,TNFSF13,BCL10,GATA3,TLR3,PRKDC,F2RL1,UNG,MAP3K7,TGFB3,TGFB2,SPON2,SPINK5,ANGPT1
GO_NEGATIVE_REGULATION_OF_OXIDATIVE_STRESS_INDUCED_INTRINSIC_APOPTOTIC_SIGNALING_PATHWAY	0.583941	1.5091	0.0307692	0.096567	21	16	SOD2,PARK2,NOL3,MAPK7,NFE2L2,SIRT1,HSPB1,HIF1A,PINK1,HSPH1,HTRA2,AKT1,PARK7,NONO,GPX1,TRAP1
GO_REGULATION_OF_HUMORAL_IMMUNE_RESPONSE	0.557335	1.50607	0.0151515	0.0965982	52	29	DEFB103A,C3,TNF,SERPING1,SPNS2,CFB,C2,CD46,PROS1,C3AR1,CFP,CD55,ZP3,C4BPB,KLK7,PHB,PTPN6,PPP2R3C,C4B,CFI,C5,PHB2,KLK5,C1QBP,C4A,CFH,FOXJ1,SPINK5,SUSD4
GO_RESPONSE_TO_GAMMA_RADIATION	0.472974	1.50709	0.0491803	0.0966038	50	43	TP73,CCL2,IL1B,CYBA,TRIM13,SOCS3,EGR1,DCUN1D3,ELK1,C12orf5,BAK1,MYC,ATM,GTF2H5,PML,BAX,CAV1,POLG,KDM1A,LIG4,TMEM109,TLK2,CRYAB,BCL2,YAP1,TP53,BCL2L1,CHEK2,ERCC6,GPX1,PRKAA1,MEN1,XRCC6,XRCC5,GATA3,H2AFX,RAD51,XRCC2,WRN,PRKDC,ATR,BRCA2,FANCD2
GO_NEGATIVE_REGULATION_OF_COAGULATION	0.549105	1.50726	0.0422535	0.096635	48	24	SERPINB2,NOS3,SERPING1,APOE,SERPINE2,PDGFB,ALOX12,PRKG1,ADRB2,THBD,ABAT,ANXA2,PROS1,ANXA5,PLAUR,PRKCD,EDN1,PLAU,PDGFA,PROCR,SERPINE1,UBASH3B,PLAT,TSPAN8
GO_NEGATIVE_REGULATION_OF_INTRINSIC_APOPTOTIC_SIGNALING_PATHWAY	0.446472	1.50748	0	0.0966443	90	73	SOD2,HSPA1A,MUC1,BCL2L2,ZNF385A,MMP9,PARK2,CD74,GRINA,SNAI2,NOL3,BDKRB2,HERPUD1,CSDA,SRC,PTTG1IP,PPIF,MAPK7,NFE2L2,TMBIM6,SIRT1,CREB3L1,MCL1,TXNDC12,XBP1,ING2,CREB3,PLAUR,SNAI1,TMEM161A,HSPB1,HIF1A,PINK1,WFS1,CDKN2D,PTPN1,HSPH1,KDM1A,SYVN1,HTRA2,MAPK8IP1,AKT1,NDUFA13,TAF9,TPT1,PDX1,DDX3X,PARL,ARHGEF2,VDAC2,BCL2,PARK7,HYOU1,USP47,BCL2L1,RRN3,CLU,NONO,OPA1,NOC2L,RRM2B,FIGNL1,LRRK2,GPX1,IVNS1ABP,TRA…
GO_TRIVALENT_INORGANIC_CATION_TRANSPORT	0.510392	1.50874	0	0.0966468	39	36	TFR2,ATP6V1E2,ATP6V0D2,ATP6V1G2,SLC11A2,ATP6V1B1,TCIRG1,STEAP3,ATP6V0D1,ATP6V0C,ATP6V0B,MCOLN1,ATP6V1C1,ATP6V0E1,ATP6V0E2,ATP6V1G1,ATP6V0A1,ATP6V1B2,ATP6V1E1,ATP6AP1,TFRC,ATP6V1H,DNM2,ATP6V1D,ATP6V0A4,RAB11B,ATP6V1C2,ATP6V1F,LMTK2,ATP6V0A2,ATP6V1A,CLTC,STEAP1,REP15,STEAP2,STEAP4
GO_NEGATIVE_REGULATION_OF_PROTEIN_SERINE_THREONINE_KINASE_ACTIVITY	0.438334	1.5067	0	0.0966603	126	105	TP73,PPP1R1B,BMP7,IL1B,TNFAIP3,DUSP10,APOE,PKIB,LRP5,CDKN1A,DUSP1,DUSP3,CBLC,LATS2,CDKN1C,CDKN1B,PKIG,GBA,DUSP2,SPRY2,DUSP8,BMP4,MAPK7,RGS2,PDCD4,PTEN,DUSP22,DUSP5,SIRT1,HMGCR,DUSP18,RGS14,INCA1,DUSP19,DUSP14,LYN,HIPK3,CIB1,PPP2CA,HSPB1,PRKCD,AIDA,DUSP16,YWHAG,CDKN2D,CAV1,PTPN1,FBXO7,CDKN2B,PPP2R1A,SMPD1,CDK5RAP3,GSK3B,MAPK8IP1,HEXIM1,PAQR3,INPP5K,FBXO31,CHORDC1,NF1,MBIP,ANAPC10,GSTP1,DNAJA1,ABL1…
GO_SPHINGOLIPID_BIOSYNTHETIC_PROCESS	0.471763	1.508	0.0136986	0.096663	77	59	ALOXE3,P2RX7,SGPP2,UGCG,ST3GAL6,SPTSSB,CLN8,ST6GALNAC6,PPAP2B,FA2H,ST6GALNAC2,SPHK1,CSNK1G2,ST6GALNAC3,ST3GAL1,GBA,SAMD8,KDSR,SMPD2,PPAP2C,ST3GAL4,A4GALT,PPM1L,SPHK2,DEGS1,SPTLC3,PTPLA,PPAP2A,ELOVL1,PRKD1,SGPP1,SMPD1,B4GALNT1,SPTLC2,COL4A3BP,CERS4,ST3GAL3,CERS5,ACER3,SPTSSA,SPTLC1,SGMS1,ACER2,ST3GAL2,CERS6,CERS2,SGPL1,LARGE,ST6GALNAC4,VAPB,SMPD4,PTPLB,ALDH3B1,SGMS2,UGT8,VAPA,ALDH3B2,ST8SIA4,ALDH3…
GO_APOPTOTIC_MITOCHONDRIAL_CHANGES	0.489869	1.50772	0.0428571	0.0966757	57	53	SOD2,IFI6,BCL2A1,IFIT2,BBC3,ATP2A1,JUN,NOL3,PMAIP1,BNIP3,TIMM50,HK2,EYA2,BNIP3L,PPIF,MOAP1,AIFM2,BCL2L11,BAD,MCL1,ATF2,BMF,RHOT2,GCLM,SLC25A4,BID,BAK1,FIS1,BAX,MAPK9,PPP2CB,AKT1,JTB,GCLC,C22orf29,BCL2,MTCH2,BCL2L1,CLU,ST20,BLOC1S2,ATG3,GGCT,ACAA2,RHOT1,BIK,DNM1L,MFF,NAIF1,NDUFS1,SFN,KIAA1967,THEM4
GO_CARDIAC_CHAMBER_MORPHOGENESIS	0.459514	1.50623	0.0142857	0.0967604	104	67	OVOL2,FGFR2,HES1,TNNT2,DSP,WNT11,SOX4,TBX3,PROX1,TNNI3,PPP1R13L,SAV1,RARA,ADAMTS1,TGFBR3,HEY1,SEMA3C,SMAD7,DHRS3,FGFRL1,ID2,FHL2,ZFPM1,EGLN1,CYR61,ACVR1,NOTCH1,DVL3,FZD2,RXRA,SHOX2,CPE,PARVA,RBPJ,SRF,RARB,HIF1A,FKBP1A,FZD1,MSX2,GRHL2,VANGL2,HEYL,GJA5,GATA6,GSK3A,TPM1,SMARCD3,SOS1,UBE4B,TNNC1,HEG1,MED1,RBM15,PTCD2,GATA4,WHSC1,MDM2,NOTCH2,ISL1,FOXC1,GATA3,ZFPM2,JAG1,PKP2,NRG1,CITED2
GO_REGULATION_OF_DEVELOPMENTAL_GROWTH	0.407117	1.50489	0	0.0975907	289	192	TP73,AGR2,C3,RTN4R,L1CAM,FGFR2,GAL,RND2,STC2,NTN1,FGF2,APOE,DPYSL2,NEDD4L,PROX1,PARK2,SEMA6C,MBD5,SYT17,DISC1,VEGFA,MAPT,SAV1,SEMA3F,INSR,CSF1,AGRN,LATS2,SEMA3C,SEMA4G,SPP1,SPG20,EFNA5,ITSN2,CSDA,PTCH1,PTGER4,SEMA6B,NDEL1,BCL11A,PLXNA3,STAT3,CTDP1,WWC1,ADRB2,BMP4,AFG3L2,SEMA4A,BASP1,LIMK1,LGMN,SEMA4C,POR,PTEN,SIX4,HLX,SEMA4D,PLXND1,STAT5A,NOTCH1,PPARD,BCL2L11,KIAA1598,STK3,SEMA5A,BBS2,CTTN,RBPJ,D…
GO_REGULATION_OF_ORGAN_FORMATION	0.576197	1.50467	0.030303	0.0976449	32	17	SULF1,BMP7,HOXC11,WNT2B,HES1,BMP2,EYA1,BMP4,NOTCH1,GNG5,CTNNB1,SIX1,DKK1,FRS2,ISL1,POU5F1,CITED2
GO_NCRNA_CATABOLIC_PROCESS	-0.578285	-1.59961	0.027027	0.0977082	22	17	DEDD2,DIS3L2,XRN1,ZCCHC11,EXOSC7,NUDT16,EXOSC5,EXOSC4,DIS3,EXOSC10,EXOSC3,EXOSC9,EXOSC8,DROSHA,EXOSC2,DIS3L,POP1
GO_REGULATION_OF_ACUTE_INFLAMMATORY_RESPONSE	0.532908	1.50278	0.0833333	0.09774	74	38	C3,PTGS2,TNF,SERPING1,IL1B,IL6,CFB,C2,CCL5,ADAM8,EDNRB,OSMR,CD46,PROS1,C3AR1,CFP,PLA2G4A,RHBDD3,CD55,ZP3,C4BPB,PHB,GSTP1,PPARG,C4B,ASH1L,CFI,C5,PHB2,IL20RB,C1QBP,TNFRSF11A,C4A,PIK3CG,CFH,ADORA1,IL6ST,SUSD4
GO_HEART_VALVE_DEVELOPMENT	0.516195	1.50412	0.0350877	0.0978508	34	24	SMAD6,EFNA1,PRDM1,SOX4,HEY1,BMP2,STRA6,FGFRL1,ZFPM1,CYR61,ACVR1,NOTCH1,SHOX2,SMAD4,SOX9,HEYL,GJA5,ZFP161,MTOR,MDM2,NOTCH2,GATA3,JAG1,TGFB2
GO_REGULATION_OF_CELL_CELL_ADHESION	0.392366	1.50282	0	0.0979231	380	232	WNT4,MAP3K8,ETS1,CCL2,TNF,BMP7,IL28A,IL1B,ICOSLG,BCL6,IL6,HLA-A,RASGRP1,IL7R,HES1,CEBPB,IL23A,IL1RN,NFKBID,SOX2,SERPINE2,NR4A3,CCL5,EGR3,FOXA2,SOCS5,IDO1,CD74,HLA-E,TNFRSF14,PRNP,LAT,FSTL3,CDH1,TNFSF9,IRF1,SNAI2,LGALS9,ADAM8,DUSP3,PPARA,RARA,PPAP2B,TRAF6,BTN2A2,CD83,ERBB2,PODXL,FERMT3,EFNA5,BMP2,RIPK2,ALOX12,NRARP,HLA-DQA1,KIF26B,PELI1,SRC,PRKG1,SMAD7,RIPK3,TGFB1,MYADM,ADRB2,BMP4,ZBTB1,MAPK7,LGAL…
GO_FEMALE_SEX_DIFFERENTIATION	0.47188	1.50314	0.016129	0.0980539	116	75	WNT4,ICAM1,NOS3,DACH1,DMRTA1,ESR2,CEBPB,MMP19,TBX3,VEGFA,INHA,FZD4,ADAMTS1,ARRB1,EREG,AXL,INHBA,PLEKHA1,STRA6,FOXO3,CCNE1,BMP4,AHR,SIRT1,VGF,BAK1,MMP14,PLA2G4A,SMAD4,TIPARP,ACVR1B,SLIT2,EIF2B4,BAX,STAT5B,MLL4,EIF2B2,CTNNA1,IMMP2L,SRD5A1,IDH1,TYRO3,NCOA6,HNRNPK,CAPN5,BCL2,MERTK,EIF2B5,BCL2L1,AMH,TAF4,SGPL1,FANCA,ARID5B,ARRB2,FAS,SOD1,BMPR1B,KITLG,FANCF,CENPI,ZNF830,FANCG,NKX2-1,UBE3A,LFNG,FOXC1,NR…
GO_CELL_DIFFERENTIATION_INVOLVED_IN_EMBRYONIC_PLACENTA_DEVELOPMENT	0.56234	1.50291	0	0.0980637	25	21	PRDM1,MDFI,LIF,E2F7,SOCS3,ST14,FZD5,STK3,DNAJB6,SNAI1,AKT1,STK4,GRHL2,SENP2,PLK4,NR2F2,KRT19,KRT8,GJB5,CASP8,E2F8
GO_REGULATION_OF_INTERLEUKIN_6_PRODUCTION	0.454886	1.50338	0	0.0980657	104	60	TNF,P2RX7,IL1B,CYBA,TNFAIP3,IL6,ZC3H12A,CEBPB,TLR2,DDX58,IL6R,SOCS5,TNFSF9,LGALS9,TRAF6,ARRB1,HLA-B,EREG,RIPK2,GBA,MAPKAPK2,MAPK13,UCN,CARD9,AKIRIN2,XBP1,RABGEF1,MYD88,IL17RC,C1QTNF3,HMGB1,PAEP,GAS6,ADORA2B,FIGF,KLF2,ARHGEF2,TBC1D23,TLR4,HYAL2,BANK1,TLR1,NLRX1,ARRB2,PYCARD,CSK,NCL,F2R,ISL1,PTPN22,NOD1,TIRAP,TLR3,HSPD1,F2RL1,AFAP1L2,ZBTB20,SPON2,FOXJ1,IL36RN
GO_RESPONSE_TO_INORGANIC_SUBSTANCE	0.380511	1.50339	0	0.0982508	479	338	ICAM1,SOD2,C3,ETS1,PTGS2,KCNMB3,AREG,MT1E,P2RX7,NOS3,HMOX1,CYP1B1,MT1G,NDRG1,IL1B,TNFAIP3,IL6,TFR2,AKR1B1,NPC1,IL1A,MT2A,MT1X,ZC3H12A,ESR2,DDIT3,PRDX1,LOXL2,TNNT2,F3,MT1F,EEF1A2,MB,NR4A3,NEDD4L,PTGES,KLF6,CPNE7,PPP1R15A,FKBP1B,PARK2,PRNP,FSTL3,CDH1,DUSP1,MTL5,JUNB,CA2,JUN,JUND,INSR,CYP2E1,PPARGC1A,BNIP3,COL18A1,RELA,CDKN1B,FOXO1,SLC25A12,KDM6B,PTCH1,SLC11A2,SPHK1,FOSB,SRC,CLIC4,APBB1,ACO1,PLEKHA1…
GO_MESONEPHRIC_TUBULE_MORPHOGENESIS	0.522414	1.50184	0.0606061	0.0983284	53	35	WNT4,PGF,NPNT,HES1,FGF2,WNT11,BMP2,PTCH1,KIF26B,EYA1,BMP4,GZF1,MYC,PAX8,SMAD4,SOX9,ILK,CTNNB1,TACSTD2,HNF1B,LAMA5,GLI3,BCL2,DLG1,FMN1,ADAMTS16,PKD2,FOXD1,SIX1,FAT4,OSR1,CTNNBIP1,GATA3,PBX1,WNT6
GO_HEPARAN_SULFATE_PROTEOGLYCAN_METABOLIC_PROCESS	0.622288	1.50126	0.0333333	0.0987009	28	17	SULF2,SULF1,B3GAT3,GPC1,EXT1,XYLT2,HS6ST1,NDST2,VANGL2,XYLT1,GLCE,HS6ST3,B3GALT6,NDST1,EXTL3,EXTL2,HPSE
GO_POSITIVE_REGULATION_OF_BMP_SIGNALING_PATHWAY	0.622236	1.50081	0	0.098752	32	23	KCP,SULF1,HES1,FKBP8,UBE2O,BMP4,CYR61,NOTCH1,RBPJ,ENG,SMAD4,BMPR2,FBXL15,ILK,TWSG1,C10orf54,MSX2,GATA6,SMAD2,NEO1,MSX1,FOXD1,GATA4
GO_REGULATION_OF_INTERLEUKIN_1_PRODUCTION	0.510701	1.4996	0.0151515	0.0993498	58	35	P2RX7,TNFAIP3,ZC3H12A,CCL20,LGALS9,CASP1,PTGER4,SPHK1,AIM2,IFI16,ERRFI1,PANX1,NLRP1,IFNAR1,HSPB1,PML,ACP5,HMGB1,GSDMD,GAS6,TRIM16,NLRP2,GSTP1,HDAC2,SMAD3,ANXA1,TLR4,ARRB2,PYCARD,JAK2,F2R,FOXP1,ISL1,CARD8,NOD1
GO_POSITIVE_REGULATION_OF_EPITHELIAL_CELL_PROLIFERATION	0.433794	1.49971	0	0.0994063	154	102	PGF,CCL2,FGFR2,CYBA,TNFAIP3,IL6,F3,NR4A1,FGF2,NR4A3,CCL5,EGR3,PDGFB,PROX1,DLX5,PLXNB3,HYAL1,VEGFA,JUN,ERBB2,BMP2,VEGFB,NRARP,DLX6,EGFL7,EYA1,RPTOR,TGFB1,FZD7,BMP4,STOX1,C19orf10,STAT5A,NOTCH1,THBS4,SIRT1,BAD,ARNT,SEMA5A,XBP1,PRKD2,FOXP2,MYC,VEGFC,OSR2,RICTOR,WDR48,HIF1A,ECM1,NRP2,EGFR,ZNF304,SOX9,KDM5B,SCN5A,BMPR2,PDCD6,HRAS,PRKD1,CAV1,TNFSF12,B4GALT1,RREB1,AKT1,CTNNB1,GLUL,LRG1,NF1,LAMC1,TGFBR1,…
GO_REGULATION_OF_STRESS_ACTIVATED_PROTEIN_KINASE_SIGNALING_CASCADE	0.409591	1.4998	0.0140845	0.0995481	197	158	TP73,TNF,IL1B,IL1A,ZC3H12A,RASGRP1,MDFI,PRDX1,DUSP10,MAPK8IP2,PARK2,PER1,FZD8,SDCBP,IGF1R,VEGFA,DVL2,LGALS9,DUSP3,UNC5CL,FZD4,EIF2AK2,TRAF6,ERN1,MAP3K10,GADD45A,FOXO1,BMP2,AXIN1,RASSF2,RIPK2,GADD45B,ZNF622,FZD7,STK25,MAPK3,FGF19,MAPK8IP3,HDAC3,PDCD4,TNXB,MAP2K1,FZD5,SEMA4C,DUSP22,LTBR,TRAF4,PKN1,CARD9,HMGCR,PTK2B,MAP2K2,DVL3,STK3,DUSP19,LYN,SPAG9,MINK1,DTNBP1,PDCD10,HIPK3,MAP4K4,RAP2A,MYC,MAP3K4,…
GO_ERROR_FREE_TRANSLESION_SYNTHESIS	-0.618939	-1.59453	0	0.0996449	19	16	UFD1L,RPS27A,UBA52,RFC5,VCP,NPLOC4,RPA2,UBB,RFC1,RCHY1,RFC2,POLH,RFC4,RPA1,RFC3,PCNA
GO_POSITIVE_REGULATION_OF_CELL_CYCLE_PHASE_TRANSITION	-0.429106	-1.59531	0.0357143	0.0998118	68	60	GOLGA2,TGFB1,STOX1,LSM11,PTEN,CUL4A,ANAPC11,NSMCE2,RAB1A,BRD4,UBE2E2,NACC2,CREBBP,GORASP1,VPS4B,LSM10,RAB11A,DDX3X,DBF4B,WNT10B,APP,ANAPC10,CDK4,RB1,ZNF16,CUL4B,PLRG1,SMARCD3,APEX1,CUL3,ANXA1,TMOD3,SIN3A,MEPCE,NPM1,CDK10,PHB2,STXBP4,RCC2,CCND1,RDX,RAD51B,SMC5,MDM2,CDCA5,DLGAP5,ANKRD17,MTBP,ESPL1,UBE2C,BIRC5,CDC6,RAD51C,CDC7,CDC45,PLK1,PLCB1,FAM83D,FBXO5,PBX1
GO_I_KAPPAB_KINASE_NF_KAPPAB_SIGNALING	0.464846	1.49906	0.047619	0.0998228	70	56	TNF,BIRC3,RELB,IRAK2,TLR2,NFKB2,BCL3,IKBKG,TRAF6,LY96,TRADD,TNIP2,RIPK2,RIPK3,AZI2,TIAF1,SHARPIN,NFKB1,CARD9,TNFRSF1A,TIFA,PRDX4,REL,NFKBIL1,BIRC2,TBK1,TRIP6,RBCK1,MAP3K14,RNF31,RPS27A,UBA52,TAB1,NKIRAS1,SNIP1,TAB3,IKBKE,PTPLAD1,RIPK1,ERC1,DAB2IP,ZNF268,TAB2,TRAF2,TLR4,CHUK,IKBKB,UBB,ROCK2,ROCK1,ZNF675,BCL10,TLR3,CD14,IRAK1BP1,MAP3K7
GO_MEIOTIC_CELL_CYCLE	-0.390641	-1.59295	0	0.099837	186	121	REC8,C11orf20,TUBGCP2,PIM2,TDRKH,SPIRE1,SPIRE2,EREG,SIRT2,GOLGA2,C11orf80,OSGIN2,MLH3,BCL2L11,STAG2,UBE2B,KIAA0196,ING2,TUBGCP5,HUS1,SUN1,BAG6,KLHDC3,KIAA0430,PPP2CA,ATM,CKS2,CYP26B1,MSH5,CDC25B,HSF1,SLC2A8,ERCC4,PPP2R1A,NR2C2,RBM7,SPIN1,RAD1,STRA13,TOP3A,NUMA1,PLD6,ACTR3,PRKAR1A,HUS1B,TUBGCP6,CCNB1IP1,MASTL,BUB3,MSH3,ACTR2,MRE11A,RNF212,RAD21,FANCA,ZNF318,SMC3,TMEM48,ZW10,SYCE2,UTP14C,UBR2,TOP2B…
GO_CHLORIDE_TRANSPORT	0.48024	1.49833	0.0273973	0.0998839	99	47	ANO1,ANO9,BEST4,SLC17A7,CLCN7,CLCN6,SLC26A11,SLC12A7,ANO5,SLC12A4,CLIC4,SLC4A3,ANO8,CLCN5,APOL1,CLCN2,ANO6,CLIC3,SLC4A2,GABRD,SLC1A4,CLIC2,SLC12A6,SLC26A2,TSPO,ANO10,WNK4,PCYOX1,TTYH3,CLNS1A,TTYH2,GABRR2,SLC12A9,CLCN4,GLRB,SLC26A6,CLIC1,GABRE,GABRQ,BEST1,CLCC1,SLC12A2,CLCN3,SLC26A9,GABRB1,SLC26A10,GABRA3
GO_COLUMNAR_CUBOIDAL_EPITHELIAL_CELL_DIFFERENTIATION	0.4447	1.49775	0.0422535	0.0999173	111	76	WNT4,AGR2,FGFR2,PRDM1,CDX2,HES1,JAG2,FAM20C,WNT11,SOX4,PROX1,CDKN1A,SAV1,RARA,EDNRB,NKX3-2,BMP2,RFX3,BMP4,PDZD7,MYO7A,MITF,RARG,CDH2,TMC1,NOTCH1,C12orf5,PTK6,SIDT2,RXRA,IL31RA,RBPJ,HPS4,MCOLN3,RARB,SLC9A3R1,MREG,HIF1A,YIPF6,ROS1,SEC24B,RAB27A,HPS6,PDPK1,RAC1,C1GALT1,AGPAT6,SCRIB,PAFAH1B1,PDX1,NKX6-1,GATA6,GLI3,BCL2,SLC4A7,WDPCP,KLF5,DLX3,B9D1,SOD1,SLITRK6,CDK6,MEN1,GATA4,HOXA5,PLS3,MYO5A,WDR77,BC…
GO_REGULATION_OF_RESPONSE_TO_CYTOKINE_STIMULUS	0.409653	1.49788	0.0131579	0.0999742	144	110	TNF,BIRC3,PADI2,TNFAIP3,IRF7,HSPA1A,IRAK2,PELI3,IL1RN,CCL5,USP18,PARP9,HSPA1B,SOCS3,STAT1,STAT2,PARK2,CD74,IKBKG,CSF1,NOL3,IFNGR2,TRADD,RIPK2,AXL,SPHK1,IFNAR2,IRAK1,ADAR,MAPK7,NR1H2,SHARPIN,CLIP3,IRF3,PIAS4,TNFRSF1A,RABGEF1,AES,CPNE1,BIRC2,AGPAT2,JAK1,GFI1,CDC37,RBCK1,SUMO1,IFNAR1,HIF1A,ECM1,SLIT2,CYLD,SIGIRR,KLF4,LSM14A,IFNGR1,TYK2,CAV1,PTPN1,RNF31,GNB2L1,EDN1,TRIM6,RPS27A,UBA52,FAM105B,GAS6,PTP…
GO_SUBSTRATE_ADHESION_DEPENDENT_CELL_SPREADING	0.50701	1.49858	0.0615385	0.100019	38	33	SRCIN1,EFNA1,SRGAP2,FZD4,FERMT3,AXL,SRC,FGFRL1,FZD7,ITGAV,PARVA,PEAK1,RAB1A,VAMP3,ILK,RAC1,TYRO3,LAMC1,LAMA5,FERMT2,LAMB1,ABL1,ANTXR1,MICALL2,FN1,MERTK,KIF14,ITGB7,FER,EPHA1,ITGB3,AKIP1,EPHB3
GO_ENDOSOME_TO_LYSOSOME_TRANSPORT	0.48365	1.49835	0.0714286	0.100067	42	38	CDX2,HOOK1,RILP,VPS18,M6PR,FAM160A2,ADRB2,DENND3,HOOK2,ATG14,CHMP5,STX8,RAB7A,MGRN1,RHOB,VPS41,VPS11,RAB12,TSG101,AKTIP,VPS16,VPS4B,LYST,SCYL2,SORT1,SNX16,MTM1,HOOK3,VAMP7,VPS39,VPS33A,SNAPIN,SNX27,KIF13A,HMGXB4,TRAK1,VPS33B,TGFBRAP1
GO_ADIPOSE_TISSUE_DEVELOPMENT	0.522618	1.49729	0.0327869	0.100112	32	27	SOX8,NAMPT,LRP5,SH3PXD2B,CSF1,PPARGC1A,ZNF516,SPG20,DYRK1B,ID2,PPARD,ATF2,XBP1,ARRDC3,PIK3CA,FAM123B,BDH1,BBS4,AACS,ACAT1,PAXIP1,FTO,ARID5B,TBL1XR1,OXCT1,DGAT2,SLC25A25
GO_POSITIVE_REGULATION_OF_CELL_CELL_ADHESION	0.403108	1.49701	0	0.100201	243	137	MAP3K8,ETS1,CCL2,TNF,BMP7,IL1B,ICOSLG,IL6,HLA-A,RASGRP1,IL7R,HES1,IL23A,SOX2,NR4A3,CCL5,EGR3,FOXA2,SOCS5,CD74,HLA-E,TNFRSF14,FSTL3,TNFSF9,LGALS9,ADAM8,RARA,PPAP2B,TRAF6,CD83,PODXL,RIPK2,HLA-DQA1,KIF26B,SRC,SMAD7,TGFB1,ZBTB1,LGALS1,DPP4,HLX,CCDC88B,GCNT2,BAD,CD46,CD276,ADA,NKAP,LYN,XBP1,PIEZO1,CD47,AP3D1,KIFAP3,EFNB3,RICTOR,PRKCZ,SART1,MALT1,MAP3K14,GRB2,CD55,FYN,HMGB1,STAT5B,DHPS,PIK3CA,PNP,CD274…
GO_CELLULAR_RESPONSE_TO_INTERLEUKIN_6	0.597601	1.496	0.0535714	0.100629	22	16	CCL2,IL6,SBNO2,IL6R,ST3GAL6,PPARGC1A,RELA,STAT3,NFKB1,SMAD4,GAB1,PHB,CTR9,FER,ENTPD2,IL6ST
GO_POSITIVE_REGULATION_OF_CELL_KILLING	0.610596	1.49609	0.0166667	0.100749	39	21	CCL2,P2RX7,HLA-A,RASGRP1,IL23A,HLA-E,HLA-B,STX7,LAMP1,BCL2L11,BAD,CADM1,PVRL2,PVR,STAT5B,B2M,LAG3,AP1G1,IL12A,FADD,F2RL1
GO_EPITHELIAL_CELL_DEVELOPMENT	0.396296	1.49548	0	0.100966	186	136	WNT4,ICAM1,SLC4A5,C1orf172,PRDM1,SOX8,RAB25,MAGI2,ESR2,PDGFB,PROX1,ST14,CDKN1A,DNASE1L2,STC1,FOSL2,RARA,COL18A1,PODXL,RAPGEF3,NKX3-2,CLIC4,BCL11B,RILPL1,MYADM,FZD7,EXPH5,RFX3,BMP4,BFSP1,PDZD7,BASP1,MYO7A,WNT7B,RARG,ARID4B,TMC1,NOTCH1,TBC1D20,SHROOM3,C12orf5,FLNB,PDE2A,FRMD6,SIDT2,F11R,XBP1,CCM2,LAMB2,PAX8,RAB1A,ENG,RARB,SLC9A3R1,PLOD3,ARID4A,RAP1A,MYO1E,HIF1A,SOX9,VIM,RAPGEF2,RAP2C,YIPF6,ROS1,SEC…
GO_HORMONE_METABOLIC_PROCESS	0.452938	1.49425	0.0136986	0.10162	164	89	WNT4,CYP1B1,DUOX1,IL1B,CYP26A1,AKR1B1,HSD17B14,ADM,CRYM,ACE2,LRAT,BCO2,PCSK6,MME,DUOX2,BCMO1,PPARGC1A,HSD17B7,SCARB1,STARD3,PNPLA4,SLCO4A1,SCG5,PLEKHA1,DHRS3,ENPEP,PLB1,FDX1L,SDR16C5,RDH11,HSD17B1,STARD5,BACE2,HSD17B8,CACNA1H,ATP6AP2,ALDH1A1,HSD17B12,CPE,SRD5A3,ALDH1A2,ERO1LB,RDH13,PCSK5,TIPARP,CYP26B1,COMT,STAT5B,DGAT1,HSD17B11,SRD5A1,RETSAT,PCSK2,CRABP1,CTSZ,HSD17B3,SCPEP1,ECE1,FURIN,HFE,SAFB,M…
GO_MONOSACCHARIDE_METABOLIC_PROCESS	0.416142	1.49469	0	0.101655	202	135	TNF,PCK1,OAS1,ENO2,ALDOC,AKR1B1,PFKFB4,ATF3,PDK1,PCK2,PFKFB3,SLC2A3,FUT1,LRP5,GALK2,PPARGC1A,PFKFB2,HK1,B3GALTL,HK2,GSTO1,PGK1,SLC25A12,GNPDA1,IRS2,PDK3,SLC25A1,CRY1,CRTC2,TPI1,ATF4,GLB1,HKDC1,POFUT2,TKT,WDTC1,PPARD,BAD,PMM1,PFKL,PDK4,GAA,ENO3,ALDH1A1,PGM1,SLC2A1,CRYL1,PFKP,SLC35A2,SERP1,XYLB,ENO1,G6PD,PER2,AKR1A1,PIK3CA,CHST15,PDHB,BPGM,B4GALT1,GAPDH,PGM2L1,PGAM1,H6PD,PDK2,MAN2A1,GOT1,MAPK14,AKT…
GO_RESPONSE_TO_CORTICOSTEROID	0.42769	1.49437	0	0.101741	176	113	C3,PTGS2,CCL2,TNF,AREG,FBXO32,IL1B,IL6,ADM,ESR2,IL1RN,CCL5,SOCS3,CDKN1A,DUSP1,STC1,JUNB,INSR,HEY1,ANXA3,FOXO1,ATP2B1,FOSB,SRC,GBA,TGFB1,BGLAP,CCNE1,ADRB2,BMP4,AHR,ALDH3A1,ERRFI1,KLF9,FOSL1,ACVR1,NOTCH1,CTSL2,UCN,BAD,LCAT,FOS,SMYD3,RXRA,ADAM9,PTGDS,ABCA3,NR3C1,KRAS,PLA2G4A,ABCG2,PTPRU,HIF1A,SLIT2,FECH,HMGB1,BAX,SPARC,SHC1,PDCD7,EP300,CAV1,HSD11B2,ACADS,BDH1,SRD5A1,GOT1,EDN1,PDX1,MAOB,CTGF,ALAD,GST…
GO_NEGATIVE_REGULATION_OF_ENDOPLASMIC_RETICULUM_STRESS_INDUCED_INTRINSIC_APOPTOTIC_SIGNALING_PATHWAY	0.590598	1.4937	0.0638298	0.102077	19	17	HSPA1A,PARK2,GRINA,HERPUD1,TMBIM6,CREB3L1,TXNDC12,XBP1,CREB3,WFS1,PTPN1,SYVN1,PDX1,PARK7,HYOU1,OPA1,LRRK2
GO_CELLULAR_DEFENSE_RESPONSE	0.57956	1.49343	0.0545455	0.102141	60	16	ADORA2A,NCF2,LY96,RELA,TCIRG1,FOSL1,LGALS3BP,PTK2B,KLRC2,ADORA2B,ITGB1,ZNF148,BECN1,VEZF1,RAB23,BCL10
GO_TRANSCRIPTION_FROM_RNA_POLYMERASE_III_PROMOTER	-0.479455	-1.58826	0	0.102418	40	40	SNAPC1,ELL,SNAPC4,TBP,SNAPC2,POLR1D,BRF1,POLR2H,SNAPC3,POLR1C,TROVE2,POLR3A,ZNF143,POLR3E,GTF3C5,ZNF345,POLR2L,POLR2E,POLR3D,POLR3C,GTF3C2,POLR3G,GTF3C3,GTF3C1,IVNS1ABP,POLR3K,KIAA0947,CRCP,ZC3H8,POLR3H,POLR3GL,NARG2,POLR2F,POLR3F,GTF3A,GTF3C4,POLR2K,GTF3C6,POLR3B,SNAPC5
GO_DENDRITIC_CELL_DIFFERENTIATION	0.566974	1.49283	0.0188679	0.102451	33	19	CSF2,RELB,TNFSF9,LGALS9,TRAF6,AXL,UBD,TGFB1,AZI2,LTBR,LYN,RBPJ,PSEN1,GAS6,TGFBR2,BATF3,F2RL1,CAMK4,DHRS2
GO_POSITIVE_REGULATION_OF_ALPHA_BETA_T_CELL_ACTIVATION	0.535394	1.49231	0.117647	0.102925	51	27	IL6,HLA-A,IL23A,SOCS5,HLA-E,LGALS9,RARA,CD83,RIPK2,HLX,ADA,NKAP,AP3D1,PRKCZ,CD55,PNP,HSPH1,TGFBR2,AP3B1,GLI3,IL4R,ANXA1,IL12A,IL18,ITPKB,SYK,PRKCQ
GO_NEGATIVE_REGULATION_OF_INNATE_IMMUNE_RESPONSE	0.540726	1.49136	0.0307692	0.103396	38	27	SERPING1,TNFAIP3,HLA-A,DUSP10,DHX58,HLA-E,TAP1,LGALS9,HLA-B,ADAR,IFI16,NR1H2,MICA,NMI,RPS19,TYRO3,PTPN2,PPARG,NLRC5,TRAFD1,MUL1,DNAJA3,NLRX1,ARRB2,SERPINB9,NR1H3,SUSD4
GO_NEGATIVE_REGULATION_OF_CATION_CHANNEL_ACTIVITY	0.610331	1.49151	0.0909091	0.103458	34	19	FGF12,MMP9,FKBP1B,GSTO1,C19orf26,FMR1,CLIC2,SUMO1,CAV1,FKBP1A,UBQLN1,GNB5,KCNE3,SRI,PKD2,GSTM2,CALM2,CALM3,CALM1
GO_SYNAPTIC_VESICLE_RECYCLING	-0.561468	-1.58588	0.025641	0.103555	23	16	SYT7,GRN,DENND1A,CANX,PLD2,PIP5K1C,RAB5A,SCRIB,OPHN1,RAB3A,CDK5,SYNJ1,STON2,SYT1,SYT12,PACSIN1
GO_POSITIVE_REGULATION_OF_EPIDERMAL_CELL_DIFFERENTIATION	0.619564	1.49014	0.0615385	0.103558	20	15	OVOL2,C1orf172,PRKCH,CYP27B1,PTCH1,BMP4,H2AFY2,NOTCH1,NCOA3,TRIM16,PTCH2,MED1,H2AFY,VDR,SFN
GO_REGULATION_OF_ENDOTHELIAL_CELL_PROLIFERATION	0.460483	1.49016	0	0.10368	98	67	PGF,CCL2,SULF1,CYBA,F3,NR4A1,FGF2,APOE,EGR3,STAT1,PDGFB,PROX1,PLXNB3,VEGFA,JUN,BMP2,VEGFB,NRARP,EGFL7,RPTOR,BMP4,C19orf10,STAT5A,THBS4,SIRT1,ARNT,SEMA5A,PRKD2,PDCD10,PTPRM,ENG,ALDH1A2,RICTOR,HIF1A,ECM1,NRP2,SPARC,BMPR2,PDCD6,PRKD1,CAV1,TNFSF12,VASH1,AKT1,LRG1,NF1,TGFBR1,GJA1,ATPIF1,CAV2,AGGF1,AIMP1,SYNJ2BP,PRKCA,NR2F2,THBS1,HMGB2,MTOR,AGER,ATP5A1,XDH,ITGB3,PDCL3,NRP1,VASH2,ANGPT1,CCL24
GO_REGULATION_OF_ION_HOMEOSTASIS	0.420917	1.4902	0	0.103823	201	117	WNK2,FGF12,P2RX7,IFI6,NTSR1,CYBA,P2RX4,DDIT3,BBC3,ITPR1,HSH2D,JPH2,FGF2,NEDD4L,FKBP1B,TRPM4,BDKRB1,CA2,ERO1L,NOL3,EDNRB,P2RX5,SCN1B,GSTO1,PTGER4,ALOX12,PLCG2,SRC,SMAD7,TGFB1,CAMK2D,BMP4,MCOLN1,PRKCE,ASPH,TRPC1,SLC25A23,PTK2B,CLIC2,RANGRF,LYN,GCLM,PLCG1,BAK1,ITPR3,AP3D1,IBTK,PML,TSPO,SCN5A,BAX,COMT,ITPR2,WNK4,PRKD1,CAV1,GNB2L1,PTPN3,SLC30A1,FKBP1A,EDN1,B2M,PDPK1,RASA3,GCLC,KIAA1199,SLC30A3,JPH3,HA…
GO_REGULATION_OF_ANION_TRANSPORT	0.433994	1.49056	0.0277778	0.103866	138	75	ANO1,P2RX7,IL1B,NTSR1,P2RX4,ANO9,CLCN7,APOE,DPYSL2,RAB3B,PARK2,CLCN6,STC1,CA2,ABCA7,LRRC8E,VAMP8,IRS2,CLCN5,FAM115C,ABAT,REPIN1,CLCN2,ANO6,ARL6IP1,GRK6,DTNBP1,PLA2G6,VAMP2,VAMP3,PRKCD,VDAC1,PINK1,CRY2,PER2,ROS1,MAPK9,LRRC8A,RAB11B,EDN1,AKT1,ARL6IP5,SNX6,MAOB,AHCYL1,CLCN4,PRELID1,VDAC2,NCOR1,SEPT2,RIPK1,VAMP7,AKT2,TOR1A,RAB3GAP1,PLA2R1,LRRC8D,VDAC3,ACSL4,FAM115A,LRRC8C,THBS1,MTOR,TRIAP1,GPR89A,TNF…
GO_NEGATIVE_REGULATION_OF_VASCULATURE_DEVELOPMENT	0.475463	1.4902	0.0655738	0.104007	80	46	WNT4,CCL2,SULF1,BMP7,BAI1,LIF,STAT1,PDGFB,HDAC5,FOXO4,TIE1,PTGER4,ADRB2,BMP4,SEMA4A,NOTCH1,THBS4,BAI2,PDCD10,PTPRM,STARD13,PML,ITGB1BP1,KLF4,SPARC,VASH1,RHOA,NF1,MAP2K5,DAB2IP,SERPINE1,SYNJ2BP,THBS1,ROCK2,AMOT,ROCK1,HOXA5,PTN,FOXC1,HHEX,XDH,GTF2I,PDE3B,MMRN2,SEMA3E,SPINK5
GO_ADAPTIVE_IMMUNE_RESPONSE	0.422974	1.48878	0.0285714	0.104405	288	127	ICAM1,C3,POU2F2,SERPING1,RELB,C1R,ICOSLG,IRF7,BCL6,IL6,C2,NFKB2,C1S,GCNT3,CTSS,CD7,PIK3CD,BCL3,CD74,HLA-E,TAP1,TRPM4,CTSL1,LAT,C1RL,TRAF6,RNF19B,RIPK2,UNC93B1,LAMP3,TGFB1,NEDD4,TFEB,TSC1,SEMA4A,SWAP70,SLAMF7,MICA,TFE3,ADAM17,MICB,CTSH,CD46,PTK2B,LILRB3,LYN,PRKD2,IL31RA,C3AR1,CADM1,PAG1,KDM5D,CLEC4A,DCLRE1C,PRKCD,RAET1E,CD55,FYN,HMGB1,ERAP1,BTN3A2,RFTN1,HRAS,OTUB1,TEC,ZP3,LIME1,LIG4,RAB27A,STAT6,G…
GO_SECOND_MESSENGER_MEDIATED_SIGNALING	0.406367	1.48886	0	0.104528	160	99	IL8,GAL,NOS3,NDNF,ADM,ITPR1,APOE,FKBP1B,RAPGEF4,NFATC1,LAT,EDN2,MCTP1,DMPK,BCAP31,EDNRB,PDE3A,DDAH2,RAPGEF3,GSTO1,DGKD,SPHK1,NPR3,PLCG2,PRKG1,CAMK2D,MAPK7,ADCY6,ASPH,KSR1,RCAN1,EIF2AK3,CLIC2,PDE2A,TBXA2R,PLCG1,ATP1B1,ITPR3,EPHA5,SLC9A3R1,PPP1R9A,PPP2CA,NDUFS4,FIS1,RASD1,TMEM110,EGFR,SOX9,RAPGEF2,ITPR2,SLC9A1,PPP3CA,LPHN1,EDN1,PPP2R1A,DGKQ,PDPK1,PPP3R1,FPR1,PLA2G4B,PPP3CB,PDX1,PDE9A,DDAH1,RCAN3,MC…
GO_GASTRULATION	0.413103	1.48792	0	0.104703	155	110	FGFR2,BMP7,ITGB2,ITGB4,COL6A1,SOX2,NR4A3,WNT11,MMP9,FOXA2,LAMB3,LRP5,DUSP1,DVL2,PPAP2B,EYA2,MMP15,COL7A1,AXIN1,KDM6B,CHRD,INHBA,ITGA5,ITGB5,EYA1,DUSP2,BMP4,LAMA3,SMAD1,POFUT2,DUSP5,ACVR1,ITGAV,SYF2,ACVR2B,KIF16B,MMP14,ARFRP1,SRF,WNT3,KDM6A,SNAI1,RIC8A,ITGA2,NPHP3,SMAD4,LDB1,DVL1,EXT1,ZBTB17,COL8A1,KLF4,BMPR2,UGDH,HSBP1,TWSG1,GNB2L1,CDC73,ACVR2A,CTNNB1,PAF1,TGFBR2,RNF2,EXOC4,ETS2,ELF5,HNF1B,VANGL2…
GO_NEGATIVE_REGULATION_OF_EPITHELIAL_CELL_APOPTOTIC_PROCESS	0.601014	1.48812	0.0153846	0.104766	35	20	ICAM1,NDNF,TNFAIP3,ANGPTL4,IL11,TNIP2,MAPK7,NFE2L2,SEMA5A,WFS1,BRAF,GAS6,PDX1,ABL1,TCF7L2,CAST,SERPINE1,MTOR,GATA3,ANGPT1
GO_ERROR_PRONE_TRANSLESION_SYNTHESIS	-0.589604	-1.58113	0.0465116	0.104872	19	16	POLI,MAD2L2,POLK,RPS27A,UBA52,POLE2,RFC5,RPA2,UBB,RFC1,RFC2,REV3L,RFC4,RPA1,RFC3,PCNA
GO_AGING	0.380613	1.48514	0.0125	0.105252	264	191	ICAM1,SOD2,CCL2,SERPING1,ITGB2,IL1B,IL6,ADM,DDIT3,KRT16,BBC3,LOXL2,F3,NFKB2,MMP7,MME,CCL5,SOCS3,PPP1R15A,TBX3,PRDM2,CDKN1A,CLN8,ERO1L,JUN,JUND,PPARGC1A,EDNRB,CDKN1C,RELA,MNT,LITAF,ALOX12,ARNTL,ATP2B1,IRAK1,TGFB1,CAT,BGLAP,STAT3,ZNF354A,DNMT3A,ADRB2,LRP1,ID2,ENDOG,CHEK1,ALDH3A1,PDCD4,MAP2K1,PTEN,P2RY1,ABAT,ZMIZ1,CTSL2,SIRT1,TFRC,ULK3,HMGCR,LONP1,CISD2,ENO3,FOS,ADA,RXRA,SREBF1,BAK1,TNFRSF1B,SRF,CAN…
GO_NEGATIVE_REGULATION_OF_LEUKOCYTE_DIFFERENTIATION	0.482596	1.48477	0.0144928	0.105268	82	49	BCL6,ZBTB46,NFKBID,SOCS5,PRDM16,CD74,FSTL3,IRF1,INHA,RARA,TMEM176B,ERBB2,NRARP,INHBA,BMP4,ID2,ZFPM1,TRIB1,HLX,CUL4A,LILRB3,LYN,MYC,CYLD,GATA2,HMGB1,FBXO7,CTNNB1,PTPN2,PGLYRP3,IL29,RUNX1,NF1,GLI3,IL4R,RC3H1,ANXA1,TLR4,TJP2,TOB2,PIK3R1,UBASH3B,MAFB,NME1,KIAA0922,ZC3H8,ZNF675,TLR3,FOXJ1
GO_NEGATIVE_REGULATION_OF_CELL_DIFFERENTIATION	0.360897	1.48699	0	0.105303	609	399	TP73,WNT4,ID4,RTN4R,OVOL2,TNF,AREG,GAL,BMP7,WNT9A,EFNA1,IL1B,TRIB3,BCL6,ZBTB46,INSIG1,NFKBIA,SOX8,IL6,PRDM6,FRZB,DDIT3,HES1,NTN1,ID3,DUSP10,AP1AR,APOE,NFKBID,SOX2,CNTF,SRGAP2,FOXA2,SOCS5,JDP2,SYNGAP1,STAT1,PRDM16,PDGFB,TBX3,LRP5,SEMA6C,CD74,TRPM4,DACT3,FSTL3,HDAC5,IRF1,SNAI2,SEMA3F,INHA,HIST1H4D,PPARA,RARA,FOXO4,EDNRB,TMEM176B,SEMA3C,ERBB2,SEMA4G,RAP1GAP,SPP1,SPG20,NOV,NKX3-2,EFNA5,FOXO1,BMP2,AXI…
GO_REGULATION_OF_MAST_CELL_ACTIVATION	0.532031	1.48261	0.0289855	0.105358	39	26	HMOX1,GAB2,PLSCR1,NR4A3,LGALS9,VAMP8,FES,STXBP2,MILR1,LYN,PTPRE,RABGEF1,PVRL2,VAMP2,VAMP3,PDPK1,SNX6,ADORA2B,RAC2,IL4R,VAMP7,UNC13D,FER,C12orf4,SNX4,SYK
GO_LIPID_LOCALIZATION	0.398767	1.48231	0	0.105394	264	171	LIPG,TNF,P2RX7,IL1B,SPNS2,NPC1,PLIN2,PLEKHA8P1,CHKA,MSR1,ANO9,ABHD4,APOE,PLTP,STARD4,ABCA4,ATP8B1,STARD10,CLN8,NPC2,NME4,PITPNM1,SLCO2B1,FZD4,PPARA,LDLR,ABCA12,LCN12,BDKRB2,SCARB1,ABCC3,HEXB,ABCA7,SPNS1,STARD3,GULP1,PNPLA2,ACVR1C,INHBA,CPT1B,NMB,SYT7,LRP10,SLMO1,SLC27A1,ACSL1,CRY1,GM2A,OSBPL2,ABCD1,PRELID2,APOL1,PLEKHA8,GLTP,PITPNC1,VLDLR,APOL6,STARD5,PPARD,PRKAA2,ANO6,LCAT,OSBP,ABCA5,ATP10A,APOC…
GO_GLUCAN_BIOSYNTHETIC_PROCESS	0.586514	1.48416	0.0151515	0.105419	25	18	NR1D1,PPP1R3C,EPM2A,NHLRC1,GYS1,PHKG2,GBE1,PGM1,PER2,RPS27A,UBA52,AKT1,UGP2,GYG2,AKT2,AGL,PGM2,UBB
GO_NEGATIVE_REGULATION_OF_REACTIVE_OXYGEN_SPECIES_METABOLIC_PROCESS	0.502403	1.48528	0.0307692	0.105434	42	28	ZC3H12A,ESR2,PARK2,BNIP3,HK2,PTGER4,SIRT2,STAT3,SIRT5,GLA,C12orf5,HIF1A,VDAC1,PINK1,ACP5,TSPO,CAV1,TFAP2A,CRYAB,MYCN,ATG5,HDAC6,BCL2,BECN1,AATF,TRAP1,ATP2B4,BRCA1
GO_CELLULAR_RESPONSE_TO_REACTIVE_OXYGEN_SPECIES	0.437251	1.48277	0.046875	0.105459	104	86	SOD2,ETS1,NOS3,CYP1B1,TNFAIP3,IL6,AKR1B1,PRDX1,F3,KLF6,BNIP3,RELA,FOXO1,KDM6B,SPHK1,SRC,PLEKHA1,PPIF,STK25,C20orf111,MAPK7,NFE2L2,SIRT1,PTPRK,CCS,FOS,NET1,PDCD10,ADPRHL2,DNM2,RHOB,PRKCD,HIF1A,MPV17,ZNF277,CBX8,KLF4,GLRX2,EP300,PDK2,SOD3,MAP3K5,STAT6,GSK3B,PRDX5,ATP7A,PXN,ROMO1,KLF2,HDAC2,HDAC6,ABL1,TPM1,PARK7,APEX1,ANXA1,TRAF2,RPS3,PKD2,NQO1,AIFM1,PPP5C,PRDX2,FAS,FER,PRDX3,SOD1,ECT2,AKR1C3,MTR,PP…
GO_REGULATION_OF_RESPIRATORY_GASEOUS_EXCHANGE	0.580779	1.48591	0.047619	0.105469	23	15	NTSR1,SLC5A3,NR4A2,NLGN2,APLN,NLGN3,PASK,MTG1,GTPBP5,MECP2,GLS,PBX3,FTO,ATP1A2,ADORA1
GO_INFLAMMATORY_RESPONSE_TO_ANTIGENIC_STIMULUS	0.637268	1.48543	0.0327869	0.105477	27	16	ICAM1,TNF,IL1B,RASGRP1,BDKRB2,KDM6B,NOTCH1,IL31RA,RBPJ,HMGB1,PNMA1,AHCY,HMGB2,IL20RB,GATA3,HLA-DRB1
GO_CELL_FATE_COMMITMENT	0.413275	1.48551	0	0.105501	227	121	WNT4,FGFR2,WNT2B,WNT9A,PRDM1,SOX8,IL6,HES1,CEBPB,EPAS1,JAG2,SOX2,WNT11,C17orf96,FOXA2,TBX3,PROX1,POU6F2,RARA,ZNF521,LATS2,TBX19,EYA2,FKBP8,BMP2,AXIN1,KDM6B,PTCH1,SOX12,BCL11B,EYA1,SPRY2,DLX2,BMP4,ID2,WNT7B,CDON,ZFPM1,SMAD1,ACVR1,TEAD3,NOTCH1,PRRX1,MCL1,RBPJ,TCF3,WNT3,PITX1,RUNX2,DOCK7,SMAD4,PSEN1,TGFB1I1,PML,TRPS1,CYP26B1,GATA2,SOX9,KLF4,CDC73,STAT6,CTNNB1,PAF1,ETS2,ISL2,ELF5,WNT10A,MNX1,HNF1B,NK…
GO_REGULATION_OF_ORGAN_MORPHOGENESIS	0.395258	1.48293	0.0121951	0.105522	242	178	WNT4,SULF2,TNF,SULF1,FGFR2,BMP7,HOXC11,WNT2B,TNFAIP3,SOX8,MAGI2,HES1,LIF,CNTF,WNT11,STAT1,DAB2,HOXB7,VEGFA,SNAI2,DVL2,CSF1,FZD4,RNF207,CELSR3,PARD6A,BMP2,EYA1,TGFB1,FZD7,BMP4,BASP1,STOX1,DAAM1,FZD5,POR,SIX4,GLI1,NOTCH1,NUMB,PSME1,DVL3,FZD2,CELSR1,XBP1,MLLT3,RXRA,AHI1,RBPJ,FOXP2,MYC,PAX8,PTK7,RUNX2,PSMB10,NPHP3,SMAD4,DVL1,PML,SOX9,AP2A2,PFN1,BAX,SEC24B,ANKRD6,CTHRC1,B4GALT1,PSMD2,SMURF1,EDN1,PSMB8…
GO_EAR_DEVELOPMENT	0.414108	1.4843	0	0.105541	195	124	FGFR2,SHROOM2,INSIG1,FRZB,HES1,NTN1,LRIG1,JAG2,SOX2,NR4A3,INSIG2,DUOX2,HOXA1,PROX1,ATP8B1,DLX5,WDR19,ABR,DVL2,DFNB31,DFNA5,DDR1,OTX1,NKX3-2,CDKN1B,BMP2,DLX6,ATP6V1B1,EYA1,SPRY2,MAPKAPK2,STRA6,TGFB1,LRP10,BMP4,MAPK3,PDZD7,MYO7A,STOX1,TMIE,SIX4,TMC1,KCNQ4,NOTCH1,BCL2L11,PRRX1,PDGFRB,DVL3,TSHZ1,FZD2,CELSR1,LRIG3,AHI1,RBPJ,CCM2,TCAP,OSR2,PAX8,MCOLN3,PTK7,SLC9A3R1,SDC4,MPV17,DVL1,GATA2,SOX9,SPARC,SEC2…
GO_CELLULAR_RESPONSE_TO_AMINO_ACID_STIMULUS	0.479821	1.48611	0.046875	0.105553	53	37	TNF,CYBA,CEBPB,COL6A1,CCL5,RRAGC,RAPGEF3,RRAGD,RPTOR,CPEB4,DNMT3A,LAMTOR3,XBP1,EGFR,RRAGA,SLC38A9,LAMTOR1,RRAGB,CAPN2,ZEB1,NELF,HNRNPK,COL5A2,SH3BP4,PDGFC,BCL2L1,FAS,UBR2,COL1A1,HNRNPD,LAMTOR2,DNMT1,IPO5,UBR1,CPEB3,ASS1,COL1A2
GO_POSITIVE_REGULATION_OF_INTERLEUKIN_8_PRODUCTION	0.555487	1.48564	0.0175439	0.105565	45	26	TNF,IL1B,HSPA1A,DDIT3,TLR2,DDX58,HSPA1B,LGALS9,PTGER4,PRKD2,MAVS,RIPK1,PARK7,SERPINE1,TLR4,CD58,HYAL2,PYCARD,F2R,FADD,BCL10,TLR5,TIRAP,TLR3,F2RL1,AFAP1L2
GO_RESPONSE_TO_ORGANOPHOSPHORUS	0.421131	1.48659	0.0277778	0.105601	139	93	PTGS2,CCL2,AREG,P2RX7,DUOX1,IL1B,P2RX4,DUOX2,MMP19,STAT1,PER1,DUSP1,STC1,JUNB,JUN,JUND,CASP1,P2RX5,PDE3A,RAPGEF3,RELA,SPHK1,FOSB,ALDH3A1,HCN3,THBD,PTEN,ASPH,FOSL1,ATP7B,PANX1,PTK2B,PDE2A,VGF,FOS,SREBF1,ITPR3,BIRC2,SSH1,NDUFS4,BSG,RAP1A,LDHA,LPAR1,RAPGEF2,ITPR2,SPARC,PYGM,EP300,SRD5A1,RAP1B,DGKQ,AKAP1,BRAF,INPP5K,TRIM16,HNF4A,WNT10B,APP,CREM,PDE4D,AKAP7,SLC26A6,APEX1,PDXP,CARM1,SDC1,AKR1C1,HSP90B1…
GO_RESPONSE_TO_LIPOPROTEIN_PARTICLE	0.621533	1.48626	0	0.105677	20	16	CCL2,SIGLEC15,ITGB2,NPC1,F3,CCL5,SREBF2,HMGCS1,CD9,ADAM17,CD81,ITGB1,PPARG,ABCG1,SYK,ABCA1
GO_POSITIVE_REGULATION_OF_INNATE_IMMUNE_RESPONSE	0.382508	1.48293	0	0.105702	246	185	BIRC3,GBP5,RELB,ITGB2,TNFAIP3,IRF7,NFKBIA,RASGRP1,PLSCR1,S100A14,IRAK2,TLR2,IFIH1,DDX58,CCL5,CTSK,CTSS,HLA-E,CTSL1,COCH,LGALS9,ADAM8,IKBKG,TRAF6,TNIP1,LY96,PIK3AP1,RELA,TNIP2,EREG,RIPK2,CTSB,PLCG2,SRC,UNC93B1,AIM2,IRAK1,MAPKAPK2,IFI16,PRKCE,LGMN,IRAK4,CLEC7A,LAMP1,NFKB1,PSME1,CARD9,PIK3C3,IRF3,UBE2D3,LYN,RPS6KA5,CADM1,TRIM5,MB21D1,PVRL2,BIRC2,MYD88,RPS6KA3,TBK1,KRAS,PSMB10,CLEC4A,PRKCD,RPS19,PVR,…
GO_REGULATION_OF_MUSCLE_CELL_APOPTOTIC_PROCESS	0.548706	1.48329	0.0769231	0.105726	43	28	HMOX1,BMP7,ZC3H12A,NOL3,BNIP3,ARRB1,RAPGEF3,ALOX12,CAMK2D,SIRT5,PDCD4,SIRT1,C12orf5,HMGCR,PTK2B,ILK,CAV1,EDN1,PDPK1,GSK3B,APOPT1,BAG3,LRP6,ARRB2,IL12A,JAK2,LTK,NRG1
GO_MULTI_ORGANISM_BEHAVIOR	0.48629	1.48345	0.0625	0.105808	75	40	PPP1R1B,DACH1,IL1B,DMRTA1,DLG4,MAPK8IP2,SERPINE2,CLN8,HEXB,NLGN3,OXTR,PTEN,GRN,UCN,PEX13,THRB,KRAS,SHANK2,DVL1,THRA,UBE2Q1,HRAS,DERL2,MECP2,NCOA1,NCOA2,GLS,PPP3CB,APP,BBS4,EIF4EBP2,DNAJC9,UBR3,ANXA7,MTOR,MKKS,VPS13A,GNB1L,TACR1,TH
GO_REGULATION_OF_JNK_CASCADE	0.40938	1.48033	0.012987	0.105869	159	128	TP73,TNF,IL1B,IL1A,RASGRP1,MDFI,DUSP10,MAPK8IP2,PARK2,PER1,FZD8,SDCBP,IGF1R,DVL2,DUSP3,UNC5CL,FZD4,TRAF6,ERN1,MAP3K10,GADD45A,AXIN1,RASSF2,RIPK2,GADD45B,ZNF622,FZD7,FGF19,MAPK8IP3,HDAC3,PDCD4,TNXB,FZD5,DUSP22,LTBR,TRAF4,PKN1,CARD9,PTK2B,DVL3,STK3,DUSP19,SPAG9,MINK1,DTNBP1,HIPK3,MAP4K4,RAP2A,MAP3K4,MECOM,MAP3K2,MAP2K7,GADD45G,MAP3K11,AIDA,PINK1,MAP4K5,COPS5,TNIK,GAB1,DAXX,HMGB1,ZAK,SASH1,HRAS,ANKR…
GO_ANTIMICROBIAL_HUMORAL_RESPONSE	-0.518788	-1.58129	0	0.10591	52	21	HLA-A,ADM,SLPI,BCL3,HLA-E,HIST1H2BK,PLA2G6,RPL39,HIST1H2BJ,B2M,FAU,HIST1H2BF,APP,HIST2H2BE,HIST1H2BC,PLA2G1B,HIST1H2BE,SPON2,HIST1H2BI,HIST1H2BG,IL36RN
GO_REGULATION_OF_CYTOKINE_PRODUCTION_INVOLVED_IN_IMMUNE_RESPONSE	0.526835	1.48114	0	0.105925	57	34	RSAD2,TNF,HMOX1,BCL6,HLA-A,NR4A3,BST2,GPRC5B,CD74,TNFRSF14,TRPM4,TRAF6,TGFB1,FZD5,SEMA7A,PRKCZ,MALT1,B2M,TRIM6,C10orf54,ATG5,HFE,TRAF2,TLR4,CUEDC2,BCL10,GATA3,TLR3,F2RL1,MAP3K7,TGFB3,TGFB2,SPON2,ANGPT1
GO_REGULATION_OF_BLOOD_VESSEL_ENDOTHELIAL_CELL_MIGRATION	0.479306	1.4815	0.015873	0.105934	51	40	PTGS2,EFNA1,FGF2,APOE,PDGFB,HDAC5,VEGFA,HDAC9,TGFB1,SRPX2,STAT5A,NOTCH1,PRKD2,PDCD10,PLCG1,VEGFC,PRCP,CIB1,HSPB1,HDAC7,STARD13,ITGB1BP1,HMGB1,KLF4,PRKD1,MAPK14,VASH1,AKT1,RHOA,CSNK2B,NF1,MAP2K5,EPHA2,SH3BGRL3,AMOTL1,PRKCA,THBS1,AMOT,MMRN2,ANGPT1
GO_REGULATION_OF_CELL_ADHESION_MEDIATED_BY_INTEGRIN	0.506584	1.48046	0.0625	0.105988	39	30	TESC,CYP1B1,EFNA1,MUC1,CCL5,SNAI2,PODXL,FERMT3,RAC3,DPP4,SWAP70,ADA,LYN,ADAM9,PIEZO1,CIB1,LPXN,ITGB1BP1,IFT74,PLAU,EPHA2,ACER2,PTPN6,SERPINE1,PTPN11,PTK2,PIK3CG,PDE3B,SYK,TGFB2
GO_POSITIVE_REGULATION_OF_SECRETION	0.38249	1.48054	0	0.106089	370	219	ANO1,TNF,GAL,P2RX7,IL1B,NTSR1,CYBA,IL6,GAB2,TFR2,SMPD3,IL1A,IL17RB,RASGRP1,P2RX4,LIF,DPYSL2,TMF1,SOX4,RAB9A,HLA-E,ANKRD1,TNFRSF14,TRPM4,SDCBP,LGALS9,ADAM8,INHA,CASP1,FAM132A,PFKFB2,EDNRB,ARRB1,RASL10B,NLGN2,PTGER4,APLN,SPHK1,VAMP8,INHBA,SRC,APBB1,NMB,AIM2,HGS,SYT7,TGFB1,GIPR,EXPH5,IRS2,SEC24A,OXTR,PRKCE,ARHGEF7,NR1H2,PLB1,STX1B,STAM,P2RY1,MYO18A,ABAT,LAMP1,RAB7A,STXBP1,RAB27B,PPARD,UCN,CAPN10,BAD…
GO_SKELETAL_MUSCLE_ORGAN_DEVELOPMENT	0.43526	1.48115	0.0410959	0.106104	137	74	NUPR1,MYH14,SOX8,XK,EGR2,ATF3,IGSF8,ANKRD1,VAMP5,PLAGL1,EGR1,CTSB,SAP30,MEF2D,STRA6,FGFRL1,BASP1,CDON,ZNF238,SIN3B,LEMD2,SIX4,HLX,NOTCH1,FLNB,HMG20B,FOS,KIAA1161,BCL9,SKI,DNER,FOXP2,PITX1,CFLAR,SKIL,EMD,TAZ,BIN3,MYH15,EP300,PPP3CA,CAV1,BCL9L,MAPK14,HOMER1,BTG2,NPHS1,HEYL,GTF3C5,WNT10B,NF1,CSF1R,FOXN2,RB1,SEPN1,NCOR1,CAV2,EEF2,MYL6,SVIL,LARGE,COPS2,KLF5,CDK5,SIX1,NR2F2,IGFBP5,GPX1,GPCPD1,ZNF689,AS…
GO_POSITIVE_REGULATION_OF_ADHERENS_JUNCTION_ORGANIZATION	0.617058	1.47967	0.0655738	0.106171	21	15	WNT4,VEGFA,TSC1,PPM1F,SDC4,PTPN23,ITGB1BP1,S100A10,LIMS1,RAC1,PTPRJ,SMAD3,EPB41L5,FMN1,ROCK1
GO_REGULATION_OF_PHOSPHOLIPASE_C_ACTIVITY	0.570261	1.48062	0.0357143	0.10621	39	15	RASGRP1,FGF2,GNA15,PRKCE,LPAR2,PDGFRB,BICD1,PRKCD,EGFR,LPAR1,ABL2,ABL1,GNAQ,TXK,EDNRA
GO_MESENCHYME_DEVELOPMENT	0.417628	1.47889	0	0.106214	190	112	WNT4,OVOL2,FGFR2,BMP7,EFNA1,SOX8,FRZB,HES1,LOXL2,WNT11,LOXL3,STAT1,SEMA6C,SNAI2,SEMA3F,TGFBR3,EDNRB,HEY1,SEMA3C,SEMA4G,BMP2,ZFP36L1,SEMA6B,TGFB1,NEDD4,BMP4,MAPK3,SEMA4A,BASP1,FGF19,SEMA4C,SIX4,SEMA4D,ACVR1,NOTCH1,PDGFRB,SEMA5A,RBPJ,ENG,ALDH1A2,PTK7,SNAI1,SEMA7A,SMAD4,HIF1A,RTN4,SOX9,CRELD1,CUL7,ERBB3,LIMS1,FAM123B,ZEB2,SEMA4F,EDN1,GSK3B,CTNNB1,EXOC4,MSX2,ACTA2,WNT10A,HEYL,TGFBR1,LAMA5,HMGA2,S100A…
GO_ORGANIC_HYDROXY_COMPOUND_METABOLIC_PROCESS	0.373436	1.47905	0.0117647	0.106257	482	318	PSAT1,PLA2G4D,PCK1,SGPP2,ACSS2,CYP1B1,DUOX1,PCSK9,NTSR1,INSIG1,PLCH2,SMPD3,PLA2G4C,AKR1B1,NPC1,SLC5A3,CRYM,MSMO1,CHKA,NR4A2,EPAS1,LRAT,SCARF1,FGF2,SQLE,APOE,PLTP,IDI1,CTNS,ISYNA1,INSIG2,MVD,DUOX2,DHCR7,PEMT,PARK2,LRP5,BCMO1,ATP8B1,LEPR,MVK,SLC44A3,CLN8,NPC2,CYP27B1,PLA2G15,LDLR,PFKFB2,CYP27A1,LSS,HAGH,HSD17B7,CYP51A1,SCARB1,FDFT1,CHKB,SLC44A5,STARD3,PNPLA4,ALOX12,LPIN3,SPHK1,SLCO4A1,NSDHL,PLCG2,S…
GO_LYMPHOCYTE_DIFFERENTIATION	0.420482	1.47914	0.0140845	0.106358	209	125	WNT4,RSAD2,POU2F2,RELB,BCL6,LY6D,IL6,IL7R,JAG2,SOX4,MFNG,IL11,KLF6,TPD52,PIK3CD,BCL3,CD74,FZD8,LEPR,HDAC5,IRF1,HDAC9,EGR1,PTGER4,AXL,PLCG2,ZFP36L1,BCL11B,TCF7,RIPK3,CEBPG,TGFB1,FZD7,FNIP1,TSC1,JMJD6,ZBTB1,ID2,SEMA4A,PATZ1,LGALS1,FZD5,ZFPM1,BLNK,ADAM17,PTK2B,CLCF1,STK11,ADA,NKAP,RBPJ,BAK1,SRF,TCF3,NHEJ1,RUNX2,SP3,DCLRE1C,ATM,MALT1,FLT3LG,HMGB1,BAX,STAT5B,TUSC2,EP300,SATB1,LRRC8A,LIG4,B2M,STAT6,CTN…
GO_POSITIVE_REGULATION_OF_ANION_TRANSPORT	0.538725	1.47858	0.0566038	0.106362	58	27	P2RX7,IL1B,NTSR1,P2RX4,APOE,DPYSL2,RAB3B,ABCA7,VAMP8,ABAT,ARL6IP1,PLA2G6,PRKCD,PINK1,MAPK9,EDN1,PRELID1,VAMP7,RAB3GAP1,PLA2R1,FAM115A,TRIAP1,TNFRSF11A,SNX4,ATP8A1,P2RY2,MAP2K6
GO_JNK_CASCADE	0.450621	1.4772	0.0289855	0.106539	82	69	FGF12,TNF,CDC42EP5,MDFI,IRAK2,DUSP10,MAPK8IP2,IKBKG,TRAF6,ERN1,MAP3K10,AXIN1,PTGER4,RIPK2,IRAK1,RB1CC1,MAPK8IP3,SH2D3A,TRIB1,MAP3K13,IRAK4,PKN1,SPAG9,MINK1,ARHGEF6,MAP3K2,MAP2K7,CRKL,MAP3K11,MAP4K5,MAP3K12,TNIK,GAB1,DAXX,ZAK,MAPK9,PTPN1,MAP3K5,RPS27A,UBA52,TAB1,DBNL,MAPK8IP1,ADORA2B,KIAA1804,NPHS1,MAP4K2,TAB3,NRK,PTPLAD1,MAP4K3,RIPK1,DAB2IP,TAB2,MUL1,GPS1,ERCC6,UBB,GPS2,MAP2K4,MAP3K6,MDFIC,DUSP9,…
GO_LOCALIZATION_WITHIN_MEMBRANE	0.409199	1.47732	0.04	0.106676	122	94	AREG,ITGB2,MAGI2,DLG4,APOE,SYNGAP1,RILP,WDR19,AGRN,NAPA,TFG,TRAPPC3,COL7A1,LMAN1,GOLGA2,TRAPPC6A,RILPL1,RALA,SEC24A,CDH2,TBC1D20,GOSR2,STX5,ANKRD28,ATP1B1,SNX3,RAB1A,TRAPPC9,SAR1B,RER1,DVL1,ITGB1BP1,BET1,DLG2,FNTA,SEC24B,RFTN1,TRAPPC2L,GORASP1,TRAPPC5,PPP6R1,PREB,SEC22B,SEC23A,USO1,TRAPPC10,CNIH2,RAC1,CSNK1D,FLNA,CNIH,SEC31A,ITGB1,TMED10,SEC24D,PICK1,TRAPPC1,GLRB,SSNA1,CTSZ,CLIP1,KLHL12,DLG1,CUL3…
GO_RESPONSE_TO_FIBROBLAST_GROWTH_FACTOR	0.434248	1.47668	0.0153846	0.106697	116	83	FGF12,IL8,IER2,CCL2,FGFR2,FGF17,NR4A1,FGF2,CCL5,EGR3,ESRP1,HYAL1,SNAI2,FGFRL1,MAPK3,FGF19,ESRP2,ELK1,KIF16B,RUNX2,DSTYK,POLR2H,GRB2,ITGB1BP1,CEP57,KDM5B,SHCBP1,FGF3,FGF5,GTF2F2,HNRNPA1,POLR2G,TIAL1,IQGAP1,GTF2F1,RPS27A,UBA52,NCBP2,CTNNB1,FGFR3,SHOC2,CTGF,FRS3,POLR2J,PTBP1,HNRNPF,GALNT3,POLR2C,SPRED2,POLR2L,POLR2E,CDC5L,POLR2D,NDST1,PTPN11,HYAL2,POLR2I,MAPK1,HNRNPH1,POLR2A,UBB,RBFOX2,COL1A1,SPRED1…
GO_RESPONSE_TO_TRANSITION_METAL_NANOPARTICLE	0.405768	1.47802	0	0.106718	148	102	ICAM1,PTGS2,MT1E,P2RX7,HMOX1,MT1G,TFR2,IL1A,MT2A,MT1X,LOXL2,MT1F,PPP1R15A,PARK2,PRNP,CA2,INSR,RELA,SLC11A2,APBB1,ACO1,BGLAP,CCNE1,HCN3,ATF4,PTEN,ABAT,ATP7B,NFKB1,BAD,TFRC,LCAT,EIF2AK3,D2HGDH,ADAM9,CPOX,CRIP1,ATP13A2,SLC31A1,KDM3B,PLA2G4A,CYBRD1,BSG,ABCG2,NUCB1,S100A13,MBP,ACP5,TSPO,FECH,BAX,SLC30A1,CREB1,SOD3,PAWR,B2M,GSK3B,TFAP2A,ATP7A,SLC30A3,PDX1,C10orf116,ALAD,ARSB,GSTP1,LTA4H,SLC30A6,SLC30A7…
GO_REGULATION_OF_PROTEIN_LOCALIZATION_TO_NUCLEUS	0.392425	1.47736	0	0.106834	218	179	PTGS2,SULF2,TNF,BAMBI,BMP7,C8orf4,IL1B,NFKBIA,IL6,ZC3H12A,MDFI,NFKBIE,PRDX1,TLR2,IL23A,LIF,DDX58,PARP10,DAB2,BCL3,MXI1,EDA,DACT3,CDH1,CDKN1A,SNAI2,LGALS9,LZTS2,NOL3,OTUD7B,NOV,LITAF,AXIN1,NFKBIB,PKIG,SPHK1,JUP,TGFB1,FZD7,BMP4,PPM1A,MAPK7,PKD1,FAM89B,HDAC3,FLCN,SIRT1,EIF2AK3,STK11,PDE2A,SEMA5A,XBP1,CREB3,NFKBIL1,PBLD,RASSF5,MBTPS1,SLC9A3R1,TRIP6,EMD,RBCK1,SMAD4,PRKCD,EGF,TMEM110,CYLD,EGFR,THRA,SPP…
GO_POSITIVE_REGULATION_OF_INTERLEUKIN_6_PRODUCTION	0.513889	1.47669	0.0147059	0.106873	68	40	TNF,P2RX7,IL1B,CYBA,IL6,TLR2,DDX58,IL6R,TNFSF9,LGALS9,TRAF6,EREG,RIPK2,MAPK13,UCN,CARD9,AKIRIN2,XBP1,MYD88,IL17RC,HMGB1,PAEP,ADORA2B,FIGF,ARHGEF2,TBC1D23,TLR4,HYAL2,TLR1,PYCARD,NCL,F2R,ISL1,NOD1,TIRAP,TLR3,HSPD1,F2RL1,ZBTB20,SPON2
GO_NEGATIVE_REGULATION_OF_AXON_EXTENSION	0.515898	1.47547	0.0819672	0.106888	38	25	RTN4R,NTN1,SEMA6C,SEMA3F,SEMA3C,SEMA4G,SEMA6B,BCL11A,PLXNA3,SEMA4A,SEMA4C,SEMA4D,SEMA5A,WNT3,SEMA7A,RTN4,SEMA4F,RNF6,SEMA3A,SEMA4B,CDK5,SEMA3B,IFRD1,NRP1,SEMA3E
GO_OSTEOCLAST_DIFFERENTIATION	0.539912	1.47591	0.057971	0.106924	30	26	TNF,GAB2,FAM20C,SBNO2,OSTM1,JUNB,CSF1,TRAF6,SRC,CD109,ANXA2,SH3PXD2A,TFRC,FARP2,SNX10,ACP5,MAPK14,CTNNB1,PAFAH1B1,CSF1R,EPHA2,GLO1,FOXP1,TNFRSF11A,LRRK1,EFNA2
GO_REGULATION_OF_MAP_KINASE_ACTIVITY	0.387246	1.47738	0	0.10701	319	232	TP73,MAP3K8,TNF,P2RX7,BMP7,EFNA1,IL1B,TRIB3,RASGRP1,MDFI,IRAK2,DUSP10,FGF2,APOE,PDGFB,CD74,FZD8,PEA15,IGF1R,VEGFA,DUSP1,DVL2,ADAM8,IKBKG,DUSP3,INSR,FZD4,CBLC,EIF2AK2,TRAF6,ARRB1,ERN1,ERBB2,MAP3K10,MAP3K15,GADD45A,BMP2,AXIN1,RIPK2,GADD45B,SRC,AVPI1,HGS,GBA,DUSP2,IRAK1,SPRY2,MAPKAPK2,TGFB1,DUSP8,MAP2K3,BMP4,MAPK3,MAPK7,MAPK8IP3,RGS2,PDCD4,TNXB,MAP2K1,FZD5,ITGA1,DUSP22,TRIB1,DUSP5,MAP3K13,PKN1,PDGFR…
GO_CELLULAR_RESPONSE_TO_VIRUS	0.583035	1.47627	0.0333333	0.107011	22	19	IRF7,ZC3H12A,IFIH1,DDX58,LGALS9,ADAR,BCL2L11,BAD,IRF3,MAPK11,LSM14A,MAPK14,TRIM6,MAVS,IKBKE,PSMB9,BCL2L1,IL12A,GLI2
GO_REGULATION_OF_ENDOTHELIAL_CELL_MIGRATION	0.417497	1.47566	0.0447761	0.10703	114	82	ETS1,PTGS2,EFNA1,ZC3H12A,FGF2,APOE,PDGFB,PROX1,HDAC5,VEGFA,STC1,HDAC9,PPAP2B,ANXA3,SCARB1,ALOX12,TGFB1,BCAS3,BMP4,SEMA4A,SRPX2,SP100,STAT5A,NOTCH1,PTK2B,SEMA5A,GPLD1,PRKD2,PDCD10,PLCG1,VEGFC,PTPRM,PRCP,CIB1,RHOB,HSPB1,HDAC7,SLIT2,NRP2,STARD13,BCAR1,ITGB1BP1,HMGB1,KLF4,SPARC,BMPR2,SASH1,PDCD6,AAMP,PRKD1,EDN1,MAPK14,VASH1,PDPK1,AKT1,RHOA,MET,CSNK2B,CCDC23,NF1,MAP2K5,EPHA2,DAB2IP,SH3BGRL3,AMOTL1,SYN…
GO_INTRACELLULAR_RECEPTOR_SIGNALING_PATHWAY	0.414798	1.476	0.0133333	0.107061	168	138	ALOXE3,PADI2,TNFAIP3,IRF7,NFKBIA,ESR2,IRAK2,NR4A2,NR4A1,IFIH1,NR4A3,DDX58,NR1D1,IKBKG,PPARGC1A,PPARA,RARA,CALCOCO1,TRAF6,PIM1,C1orf85,RELA,RIPK2,SRC,IRAK1,KDM3A,NEDD4,RXRB,STAT3,CCNE1,NR1D2,AHR,PDK3,CRY1,FHL2,NR1H2,CDK7,RARG,SP100,CYP24A1,PPARD,ESRRA,PMEPA1,IRF3,ARNT,NR2F6,RXRA,NCOA3,MED14,PIAS2,RNF14,THRB,ALDH1A2,NR3C1,RARB,EGLN2,MED30,NR2F1,TGFB1I1,CYLD,PML,THRA,CYP26B1,CRY2,MED16,DAXX,LSM14A,P…
GO_REGULATION_OF_NATURAL_KILLER_CELL_MEDIATED_IMMUNITY	0.580395	1.47549	0.0634921	0.107061	35	17	HLA-A,RASGRP1,HLA-E,TAP1,LGALS9,HLA-B,MICA,LAMP1,CADM1,PVRL2,PVR,STAT5B,LAG3,AP1G1,ARRB2,IL12A,SERPINB9
GO_AUTONOMIC_NERVOUS_SYSTEM_DEVELOPMENT	0.591076	1.47745	0	0.107149	42	19	SOX8,HES1,EGR2,SOX4,SEMA3F,EDNRB,PLXNA3,HLX,NRP2,CTNNB1,TFAP2A,NF1,PHACTR4,FZD3,SEMA3A,EDNRA,SIX1,GATA3,NRP1
GO_CARDIAC_CHAMBER_DEVELOPMENT	0.416098	1.47424	0	0.107737	144	100	OVOL2,FGFR2,SMAD6,PRDM1,HES1,TNNT2,DSP,WNT11,SOX4,LMO4,TBX3,PROX1,TNNI3,PPP1R13L,SAV1,RARA,ADAMTS1,TGFBR3,HEY1,SEMA3C,SMAD7,DHRS3,STRA6,FGFRL1,BMP4,ID2,FHL2,ZFPM1,EGLN1,CYR61,PLXND1,ACVR1,NOTCH1,DVL3,FZD2,RXRA,SHOX2,CPE,PARVA,RBPJ,DNM2,SRF,PTK7,RARB,PCSK5,NPHP3,SMAD4,LTBP1,HIF1A,SCN5A,CRELD1,ADAMTS6,FKBP1A,LUZP1,TAB1,FZD1,MSX2,GRHL2,VANGL2,HEYL,GJA5,GATA6,GSK3A,TMEM65,DCTN5,TPM1,SMARCD3,SOS1,AP2B…
GO_EMBRYONIC_MORPHOGENESIS	0.369244	1.47244	0	0.108955	539	370	WNT4,OVOL2,C1orf172,FGFR2,BMP7,HOXC11,HOXA6,WNT9A,ITGB2,EFNA1,INSIG1,SOX8,ADM,ITGB4,FRZB,MDFI,AFF3,HES1,NTN1,LRIG1,HOXA10,FGF2,JAG2,HOXC9,COL6A1,SOX2,SPINT1,NR4A3,INSIG2,WNT11,SOX4,MMP9,FOXA2,SOCS3,LAMB3,HOXA1,LMO4,TBX3,PROX1,LRP5,DLX5,HOXB7,ST14,WDR19,HYAL1,ABR,DUSP1,DVL2,RARA,LATS2,PPAP2B,TRAF6,CDKN1C,EYA2,MMP15,OTX1,NKX3-2,COL7A1,AXIN1,KDM6B,PTCH1,CHRD,DLX6,IFT172,INHBA,ATP6V1B1,ZFP36L1,TCF7,I…
GO_POSITIVE_REGULATION_OF_MITOCHONDRIAL_MEMBRANE_PERMEABILITY	0.585474	1.47215	0.0491803	0.10902	18	18	BBC3,PMAIP1,BNIP3,EYA2,BNIP3L,MOAP1,BCL2L11,BAD,ATF2,BMF,RHOT2,BID,BAX,SLC9A1,C22orf29,HEBP2,BLOC1S2,RHOT1
GO_SPLICEOSOMAL_COMPLEX_ASSEMBLY	-0.443646	-1.57509	0.0263158	0.109266	53	49	NOL3,SRSF5,ZRSR2,SF1,ISY1,SF3A2,CRNKL1,LSM4,SRSF9,RBM5,YTHDC1,SLU7,DDX1,CELF1,TXNL4A,PRPF39,SCAF11,SF3B1,SNRPG,DDX23,USP39,SRSF6,SF3A1,PRPF6,PRPF19,PSIP1,SRPK2,SNRPD2,SNRPC,LUC7L2,SRSF10,PTBP2,SFSWAP,SNRNP200,LUC7L3,SMN1,SNRPD3,RBMXL1,SNRPD1,DDX39B,LUC7L,SART3,SF3A3,SMN2,GEMIN2,SRSF1,SNRPE,SETX,GEMIN6
GO_ORGANELLE_FISSION	-0.337593	-1.57389	0	0.109355	496	420	BIRC3,PEX11G,REC8,CCNG2,C11orf20,KLHL21,PARK2,TUBGCP2,PIM2,LZTS2,TDRKH,SNX33,SPIRE1,LATS2,C19orf21,PPP2R2D,SPIRE2,EREG,SIRT2,GOLGA2,SETD8,NDEL1,GEM,MARK4,CTDP1,CLTCL1,PAPD7,CCNG1,PHF13,STOX1,TNKS,AKAP8L,PTEN,C11orf80,MAPRE3,REEP4,CHMP5,CDK11A,MLH3,XIAP,SNX9,BCL2L11,STAG2,UBE2B,PEX11A,BRSK2,ANAPC11,KIAA0196,REEP3,CHMP1A,RGS14,CENPC1,CDK3,FZR1,SIRT7,OFD1,CDCA2,FBXL7,FBXW5,ING2,TUBGCP5,MTFP1,CDC16,C…
GO_CHONDROCYTE_DEVELOPMENT	0.609352	1.47149	0.0566038	0.109381	21	17	SULF2,SULF1,RARG,EIF2AK3,IMPAD1,SHOX2,SERPINH1,COL27A1,RUNX2,SOX9,BMPR2,MEX3C,TGFBR2,CHSY1,MSX2,BMPR1B,CHST11
GO_EMBRYONIC_DIGESTIVE_TRACT_DEVELOPMENT	0.545403	1.47115	0.0277778	0.109501	33	23	IL8,OVOL2,TNF,FGFR2,TCF7,STRA6,ID2,HLX,ADA,SHOX2,ALDH1A2,RARB,PCSK5,HNF1B,NIPBL,GLI3,VPS52,PKDCC,SIX2,GLI2,TGFB2,RARRES2,FGF9
GO_RRNA_TRANSCRIPTION	-0.547487	-1.57249	0.0571429	0.109641	18	17	RNASEK,SIRT7,BRF1,SPIN1,GTF3C5,MKI67IP,GTF3C2,GTF3C3,GTF3C1,TAF1B,CD3EAP,NPM3,POLR1B,GTF3A,GTF3C4,POLR1E,GTF3C6
GO_REGULATION_OF_EPIDERMAL_CELL_DIFFERENTIATION	0.512076	1.47027	0.0508475	0.110155	45	29	OVOL2,C1orf172,MAFG,HES1,PRKCH,CYP27B1,PTCH1,CD109,BMP4,ERRFI1,H2AFY2,NOTCH1,MYCL1,NCOA3,TRIM16,MSX2,GRHL2,MYCN,PTCH2,SRSF6,MED1,KEAP1,ROCK2,ROCK1,H2AFY,EZH2,VDR,SFN,AQP3
GO_CELLULAR_HORMONE_METABOLIC_PROCESS	0.45963	1.46842	0.0147059	0.110942	104	62	WNT4,CYP1B1,IL1B,CYP26A1,AKR1B1,HSD17B14,ADM,LRAT,BCO2,BCMO1,PPARGC1A,HSD17B7,SCARB1,STARD3,PNPLA4,PLEKHA1,DHRS3,PLB1,FDX1L,SDR16C5,RDH11,HSD17B1,STARD5,HSD17B8,CACNA1H,ALDH1A1,HSD17B12,SRD5A3,ALDH1A2,RDH13,TIPARP,CYP26B1,COMT,STAT5B,DGAT1,HSD17B11,SRD5A1,RETSAT,CRABP1,HSD17B3,SCPEP1,ECE1,MED1,SGPL1,RDH14,AKR1C1,FDXR,AKR1C2,DHRS4,FDX1,RDH10,AKR1C3,HSD17B4,CYP11A1,SCP2,CRABP2,DGAT2,RDH5,ALDH1A3,SU…
GO_INTERACTION_WITH_SYMBIONT	0.474248	1.4686	0.0166667	0.110972	52	39	PTX3,ZC3H12A,TREM1,APOE,CCL5,PARK2,RAB9A,JUN,STOM,TBC1D20,SP1,ZNF639,TUSC2,EP300,CCNK,INPP5K,YTHDC2,HMGA2,TAF11,REST,CAV2,SNW1,SUGT1,CFL1,DDB1,HDAC1,VAPB,EIF2AK4,TFAP4,PPIB,TARDBP,GPX1,SMARCA4,SMARCB1,CHD1,VAPA,LEF1,CASP8,AQP1
GO_NEGATIVE_REGULATION_OF_HOMOTYPIC_CELL_CELL_ADHESION	0.451681	1.46869	0.0142857	0.111077	102	64	BCL6,CEBPB,NFKBID,SERPINE2,SOCS5,IDO1,CD74,TNFRSF14,PRNP,IRF1,LGALS9,DUSP3,BTN2A2,ERBB2,ALOX12,NRARP,PELI1,PRKG1,TGFB1,ADRB2,BMP4,DUSP22,ABAT,HLX,CD276,LGALS3,MARCH7,PAG1,PRKCD,CYLD,HMGB1,NDFIP1,CD274,PAWR,C10orf54,ITCH,PTPN2,PDE5A,VTCN1,IL29,GLI3,IL4R,PRKAR1A,DLG1,RC3H1,HFE,PTPN6,ANXA1,LAG3,MAD1L1,UBASH3B,CASP3,ZNF703,PDCD1LG2,RDX,KIAA0922,IL20RB,ZC3H8,CEACAM1,PTPN22,GLMN,HLA-DRB1,TNFRSF21,FOXJ1
GO_EMBRYONIC_PATTERN_SPECIFICATION	0.487352	1.46912	0.0166667	0.111102	58	35	FGFR2,SMAD6,BMP7,SIM2,PCSK6,TBX3,SEMA3F,PTCH1,NRARP,BASP1,FZD5,SMAD1,KDM6A,SMAD4,CTNNB1,SMAD2,TBX6,PLD6,SMAD3,EFNB1,EPB41L5,SMAD5,LRP6,TMED2,OOEP,SEMA3A,CXXC4,SATB2,COBL,FRS2,C2CD3,STIL,NRP1,PGAP1,DISP1
GO_POSITIVE_REGULATION_OF_PRODUCTION_OF_MOLECULAR_MEDIATOR_OF_IMMUNE_RESPONSE	0.517319	1.46792	0.0394737	0.111112	64	39	DEFB103A,RSAD2,IL6,HLA-A,NR4A3,GPRC5B,CD74,HLA-E,TNFRSF14,TRAF6,TGFB1,FZD5,CD40,STX4,CLCF1,XBP1,VAMP3,SEMA7A,PRKCZ,MALT1,B2M,STAT6,TRIM6,KLK7,IL4R,PAXIP1,TRAF2,TLR4,MSH6,EXOSC3,KLK5,WHSC1,TNFSF13,BCL10,GATA3,F2RL1,UNG,MAP3K7,SPON2
GO_NEGATIVE_REGULATION_OF_PROTEIN_TYROSINE_KINASE_ACTIVITY	0.584686	1.46879	0.031746	0.111199	20	20	SRCIN1,SOCS5,CBLC,GPRC5A,SH3BP5,ERRFI1,PTK6,SOCS4,SH3BP5L,ZGPAT,IBTK,PSEN1,CAV1,GNB2L1,ZFYVE28,SNX6,PTPN2,MVP,HYAL2,FGFR1OP
GO_NEUTRAL_AMINO_ACID_TRANSPORT	0.567888	1.46725	0.0655738	0.111215	34	18	SLC7A5,NFKBIE,SLC43A1,SERINC5,SLC3A2,SLC38A7,SERINC2,SLC1A1,SLC38A2,SLC38A1,SERINC3,SLC1A4,SLC36A1,SERINC1,SLC36A4,SLC1A5,SLC43A2,SLC6A9
GO_SKELETAL_SYSTEM_MORPHOGENESIS	0.415972	1.46757	0.0540541	0.111228	201	127	FGFR2,P2RX7,BMP7,HOXC11,HOXA6,WNT9A,INSIG1,MDFI,PAPPA2,HOXC9,INSIG2,HOXA1,LRP5,DLX5,HOXB7,WDR19,HYAL1,STC1,RARA,CSRNP1,NKX3-2,THBS3,AXIN1,IFT140,PLEKHA1,DHRS3,EYA1,MEF2D,TGFB1,DLX2,BMP4,NAB2,PKD1,RARG,MTHFD1L,IRX5,SIX4,TULP3,PRRX1,RAB33B,SLC39A1,ACVR2B,IMPAD1,SKI,NAB1,SHOX2,ZFAND5,SERPINH1,MMP14,EIF4A3,COL27A1,OSR2,HOXB6,RARB,RUNX2,WDR48,TIPARP,ANKRD11,PSEN1,THRA,CYP26B1,COL13A1,ACP5,SOX9,BMPR2,P…
GO_NEGATIVE_REGULATION_OF_NUCLEOCYTOPLASMIC_TRANSPORT	0.436686	1.46698	0.0447761	0.111239	71	63	BMP7,NFKBIA,ZC3H12A,MDFI,NFKBIE,PARP10,SOX4,MXI1,DACT3,SNAI2,NOV,LITAF,NFKBIB,PKIG,PPM1A,MAPK7,PKD1,FAM89B,SP100,PDE2A,CREB3,NFKBIL1,PBLD,RANGAP1,SLC9A3R1,EMD,CYLD,THRA,C1QTNF3,PPM1B,G3BP2,CCDC22,GSK3B,AKAP1,GAS6,FZD1,HNF4A,PSMD10,TXN,NF1,SRI,DAB2IP,PARK7,PKIA,APC2,PKD2,FAF1,KEAP1,SUFU,RAB23,CDK5,BARD1,NUP153,FBXW11,DYRK2,MTOR,MDFIC,WWTR1,TONSL,TPR,CABP1,AXIN2,ANGPT1
GO_LIMBIC_SYSTEM_DEVELOPMENT	0.45408	1.46666	0.0307692	0.111371	100	58	ID4,ETS1,FGFR2,ESR2,NR4A3,TBX3,PROX1,RARA,ANXA3,KDM6B,PLXNA3,EZH1,DLX2,TSC1,UBA6,PTEN,BBS2,SRF,EPHA5,BAX,SRD5A1,ZEB2,PTPRS,GSK3B,NCOA1,BTG2,PAFAH1B1,HAP1,NF1,BBS4,HNRNPK,DCLK2,ATAT1,GLI3,MDK,PHLPP2,RAB3GAP1,POU3F2,UQCRQ,SEMA3A,KIF14,CDK5,LRP8,CASP3,YWHAE,OGDH,NME1,CDK6,EZH2,RAN,NKX2-1,FGF13,NF2,MKKS,LEF1,ATP2B4,NRP1,ALDH1A3
GO_PYRUVATE_METABOLIC_PROCESS	0.509879	1.4656	0.016129	0.111731	65	43	PCK1,ENO2,ALDOC,PFKFB4,NR4A3,PFKFB3,PFKFB2,HK1,HK2,HAGH,PGK1,DHTKD1,SLC16A3,TPI1,HKDC1,PFKL,ENO3,PGM1,PFKP,BSG,ENO1,LDHA,PDHB,BPGM,GAPDH,PGAM1,SRR,SLC16A8,GPI,ME3,ADPGK,GLO1,LDHB,GALK1,OGDH,DLD,PFKM,SLC16A1,DLAT,PDHX,PDHA1,ALDOA,LDHAL6B
GO_NEGATIVE_REGULATION_OF_MUSCLE_TISSUE_DEVELOPMENT	0.57822	1.46564	0.0307692	0.111853	36	23	TP73,TSC22D3,SAV1,BMP2,CSDA,SIRT2,TGFB1,CTDP1,BMP4,SIX4,MAPK11,USP19,FGF3,SOX15,TGFBR2,GSK3A,GJA1,IGFBP5,DKK1,LUC7L,USP2,CAPN3,LEF1
GO_REGULATION_OF_TRANSMEMBRANE_TRANSPORT	0.388709	1.46577	0	0.111957	426	221	KCNK5,WNK2,FGF12,ANO1,TESC,CCL2,KCNS3,GAL,P2RX7,PCSK9,NTSR1,CYBA,KLHL24,KCNB2,DLG4,ANO9,CLCN7,JPH2,TRPV3,MAPK8IP2,KCNK15,NEDD4L,MMP9,CATSPER2,CTSS,PDGFB,FKBP1B,CACNB4,CLCN6,PRNP,GLRX,BDKRB1,STC1,CA2,PPARGC1A,RNF207,KCNH2,SCN1B,RAPGEF3,GSTO1,NLGN2,C19orf26,PLCG2,CLIC4,NLGN3,AMIGO1,TGFB1,CAMK2D,NEDD4,STOM,IRS2,CACNB1,PPIF,BMP4,SLC31A2,PRKCE,CLCN5,HCN3,DAPK1,FAM115C,ATP1B3,ASPH,TRPC1,KCNQ4,CLCN2,UCN…
GO_REGULATION_OF_PROTEIN_TARGETING	0.369885	1.46452	0	0.112249	307	244	PTGS2,SULF2,CCL2,TNF,BAMBI,BMP7,C8orf4,IL1B,NFKBIA,IL6,ZC3H12A,MDFI,HES1,NFKBIE,PRDX1,TLR2,IL23A,DDX58,PARP10,CTSK,PEMT,UGCG,DAB2,BCL3,RHOU,PARK2,MXI1,EDA,DACT3,CDH1,CDKN1A,SNAI2,LGALS9,NOL3,CDKL2,ERBB2,NOV,BNIP3L,LITAF,AXIN1,NFKBIB,PKIG,SPHK1,GLS2,SREBF2,JUP,TGFB1,STOM,FZD7,SLMO1,BMP4,PPM1A,MAPK7,PKD1,FAM89B,GDI1,HDAC3,KAT2A,FZD5,FAM115C,SMCR7,ABLIM3,LEPROT,SIRT1,ELMOD1,ZDHHC8,PDE2A,UBE2D3,NKAP,…
GO_DETECTION_OF_ABIOTIC_STIMULUS	0.492429	1.46456	0.0136986	0.112407	117	41	PKD1L2,ANO1,NTSR1,SAG,PLEKHB1,SERPINE2,ABCA4,CACNB4,PITPNM1,ARRB1,OPN3,JUP,UNC119,PDZD7,PKD1,DENND5A,SDR16C5,RDH11,TMC1,NR2F6,TCAP,ITGA2,FYN,CDS1,PAWR,GNA11,GNB1,GNAQ,DENND5B,PKD2,BEST1,ARRB2,TIMELESS,RP1,LXN,CCDC66,MKKS,GNGT2,TACR1,ADORA1,STRC
GO_MAMMARY_GLAND_DEVELOPMENT	0.43229	1.46405	0.0147059	0.112432	117	86	WNT4,ELF3,MGMT,AREG,FGFR2,CEBPB,NTN1,TBX3,LRP5,VEGFA,HOXB9,CSF1,IRF6,HK2,DDR1,PTCH1,APLN,SRC,TGFB1,IRS2,BMP4,OXTR,ID2,WNT7B,FASN,STAT5A,ATP7B,UPRT,BCL2L11,USF2,CAPN1,WNT3,ITGA2,ARHGAP5,HIF1A,EGF,PML,SOX9,KDM5B,STAT5B,CAV1,B4GALT1,CREB1,STAT6,NCOA1,AKT1,AGPAT6,TGFBR2,MSX2,ATP7A,SCRIB,ELF5,CSF1R,MSX1,EPHA2,GLI3,NCOR1,AKT2,APRT,MED1,PYGO2,MAPK1,PAM,PHB2,CCND1,ETV4,IGFBP5,ZNF703,NME1,BTRC,JAK2,SLC6A3…
GO_SENSORY_ORGAN_DEVELOPMENT	0.361715	1.4646	0.0121951	0.112565	493	308	SLC4A5,AQP5,FGFR2,BMP7,CYP1B1,WNT2B,SHROOM2,WNT9A,PRDM1,INSIG1,SOX8,FRZB,CALB1,HES1,NTN1,LRIG1,SLC17A7,JAG2,LIF,SOX2,CTNS,NR4A3,INSIG2,DUOX2,PRDM16,HOXA1,PROX1,LRP5,ATP8B1,DLX5,WDR19,BLOC1S3,CLN8,ABR,VEGFA,NINJ1,PPP1R13L,DVL2,SH3PXD2B,JUN,DFNB31,DFNA5,FZD4,RARA,ZNF513,SLC7A11,CDKN1C,DDR1,OTX1,TDRD7,NKX3-2,FKBP8,CDKN1B,BMP2,AXIN1,ROM1,DLX6,HSF4,IFT140,ATP2B1,INHBA,ATP6V1B1,CLIC4,BCL11B,EYA1,SPRY2,…
GO_CELLULAR_MONOVALENT_INORGANIC_CATION_HOMEOSTASIS	0.438679	1.46225	0	0.112798	96	64	SLC4A5,ATP6V1E2,MAFG,SLC17A7,ATP6V0D2,NEDD4L,SGK2,RAB20,CA2,SLC26A11,ATP6V1G2,ATP6V1B1,CLIC4,TCIRG1,SLC4A3,CAMK2D,ATP6V0D1,ATP6V0C,ATP6V0B,ATP6V1C1,ATP1B3,ATP6V0E1,ATP6V0E2,ATP6V1G1,ATP6V0A1,CLN5,RAB7A,ATP6V1B2,SLC4A2,ATP6V1E1,CLN3,ATP6V1H,ATP1B1,TMEM165,ATP6V1D,PPT1,ATP6V0A4,SLC26A2,SLC9A1,RAB38,TMPRSS3,ATP6V1C2,ATP6V1F,ATP6V0A2,SGK3,ATP1A1,SLC26A6,BCL2,SLC9A8,ATP6V1A,SLC4A7,SLC4A11,ATP5B,LRRK2,…
GO_POSITIVE_REGULATION_OF_NEURON_PROJECTION_DEVELOPMENT	0.387063	1.46306	0.025641	0.112854	232	168	NPTN,L1CAM,BMP7,NDNF,MAGI2,RND2,EPOR,NEU1,NTN1,SCARF1,APOE,LIF,SERPINE2,CNTF,NEDD4L,FKBP1B,GPRC5B,PARK2,ANKRD1,PLXNB3,SYT17,DISC1,VEGFA,MARCKS,MAPT,ADAMTS1,SCN1B,PPP2R5B,EFNA5,PLXNB1,ITSN2,SPHK1,NLGN3,APBB1,NDEL1,AMIGO1,FES,BCL11A,SS18L1,BMP4,STK25,LIMK1,MAP2K1,GRN,SEMA4D,VLDLR,CBFA2T2,ARHGDIA,FMR1,PTK6,PTK2B,MAP2K2,KIAA1598,CAMK1,STK11,SEMA5A,LYN,ANKRD27,SHOX2,FAM134C,SNX3,FIG4,SRF,NCKIPSD,WNT3,…
GO_POSITIVE_REGULATION_OF_CELLULAR_AMIDE_METABOLIC_PROCESS	0.418491	1.46228	0.0704225	0.112901	111	93	DEFB103A,TNF,KRT17,IL6,SMPD3,ZC3H12A,APOE,IMP3,CCL5,SOX4,PPP1R15A,BCL3,ERBB2,SAMD4A,CSDA,NSMAF,TGFB1,MAPK3,PASK,NFE2L2,CYR61,SMPD2,RPS27L,UCN,FMR1,PTK2B,PION,TNFRSF1A,RXRA,RMND1,EIF4A3,PLA2G6,RPS9,ITGA2,SERP1,PRKCD,PINK1,PAIP1,METTL3,EP300,POLR2G,NSUN4,GNB2L1,RBMS3,NCOR2,DDX3X,PABPC1,CDK4,EIF5A2,WIBG,BCDIN3D,NCOR1,PICALM,MPV17L2,TARBP2,RPS6KB1,FAM129A,EEF2,UQCC,RPS4X,NCK1,DNAJC3,EIF2B5,CIRBP,POLR…
GO_POSITIVE_REGULATION_OF_PEPTIDE_SECRETION	0.443306	1.46313	0.03125	0.112976	93	54	ANO1,TFR2,LIF,SOX4,TRPM4,FAM132A,PFKFB2,ARRB1,RASL10B,NLGN2,PTGER4,APLN,GIPR,IRS2,PRKCE,ARHGEF7,ABAT,PPARD,UCN,CAPN10,BAD,STX4,GPLD1,PLA2G6,NNAT,RAB8B,SERP1,HIF1A,PHPT1,S100A9,GLUL,PPP3CB,PDX1,NKX6-1,C2CD2L,NCOA6,MCU,SRI,PSMD9,GJA1,AACS,TCF7L2,HFE,TARDBP,GLUD1,JAK2,PFKM,VSNL1,ISL1,OXCT1,HLA-DRB1,GPER,ADORA1,ILDR1
GO_NEGATIVE_REGULATION_OF_EPITHELIAL_CELL_DIFFERENTIATION	0.577483	1.4619	0.0508475	0.113031	37	22	OVOL2,FRZB,HES1,STAT1,TBX3,NOTCH1,SOX9,CAV1,GSK3B,CTNNB1,MSX2,GRHL2,GSK3A,ZEB1,YAP1,SRSF6,CCND1,OSR1,EZH2,ID1,XDH,FOXE3
GO_NEGATIVE_REGULATION_OF_SMOOTH_MUSCLE_CELL_PROLIFERATION	0.559046	1.46175	0.0769231	0.113034	36	24	IGFBP3,HMOX1,TNFAIP3,ESR2,PPARGC1A,CDKN1B,NPR3,TRIB1,PPARD,SF1,COMT,KLF4,ILK,CAV1,MFN2,PPARG,TPM1,IL15,IGFBP5,IL12A,NDRG4,CTNNBIP1,NDRG2,GPER
GO_REGULATION_OF_SYSTEMIC_ARTERIAL_BLOOD_PRESSURE	0.456809	1.4623	0.0285714	0.113041	84	47	SOD2,SLC4A5,NOS3,NTSR1,CYBA,ACE2,MME,PDGFB,EDN2,TNNI3,RASL10B,ADRB2,OXTR,ENPEP,ATP6AP2,PRCP,ENG,PCSK5,PLCB3,BMPR2,HSD11B2,NPPA,EDN1,MECP2,GAS6,KCNK6,GJA5,DDAH1,GSK3A,BBS4,PDE4D,GJA1,CTSZ,ECE1,TPM1,ADAMTS16,RPS6KA2,EMP2,F2R,NKX2-1,ADRA1B,F2RL1,TACR1,ADORA1,WNK1,ACE,CYP4F12
GO_REGULATION_OF_RESPONSE_TO_OXIDATIVE_STRESS	0.470649	1.46314	0.0144928	0.113135	65	48	SOD2,TNF,BMP7,EPOR,SESN2,NR4A3,PARK2,NOL3,FBLN5,GCH1,ENDOG,MAPK7,STOX1,ATF4,NFE2L2,SIRT1,MCL1,PYCR1,PSAP,MST4,SZT2,SESN1,HSPB1,HIF1A,PINK1,P4HB,GNB2L1,HSPH1,HTRA2,AKT1,UBQLN1,MET,TXN,HDAC6,SEPN1,PARK7,NONO,HEBP2,FUT8,LRRK2,SOD1,GPX1,TRAP1,SESN3,SFPQ,FBXW7,DHFR,PDIA2
GO_POSITIVE_REGULATION_OF_TRANSCRIPTION_FROM_RNA_POLYMERASE_II_PROMOTER_IN_RESPONSE_TO_STRESS	0.57652	1.4624	0.0327869	0.113145	23	21	DDIT3,MUC1,CEBPB,ATF3,VEGFA,MAPK7,ATF4,NFE2L2,NOTCH1,CREB3L1,XBP1,RBPJ,ATF6B,HIF1A,ATF6,CHD6,KLF2,TP53,MBTPS2,GCN1L1,HSPA5
GO_HUMORAL_IMMUNE_RESPONSE_MEDIATED_BY_CIRCULATING_IMMUNOGLOBULIN	0.535363	1.4614	0.0535714	0.113177	69	20	C3,SERPING1,C1R,C2,C1S,BCL3,C1RL,CD46,CD55,ZP3,C4BPB,C4B,CFI,C5,CLU,C1QBP,C4A,HLA-DRB1,EXO1,SUSD4
GO_ENDODERM_FORMATION	0.496923	1.4624	0.0416667	0.113321	50	36	ITGB2,COL6A1,SOX2,MMP9,LAMB3,DUSP1,MMP15,COL7A1,INHBA,ITGA5,ITGB5,DUSP2,LAMA3,DUSP5,ITGAV,MMP14,COL8A1,HSBP1,CDC73,CTNNB1,PAF1,HNF1B,GATA6,COL12A1,HMGA2,SMAD2,LAMB1,DUSP4,FN1,CTR9,ITGA7,DKK1,RTF1,LEO1,NANOG,POU5F1
GO_REGULATION_OF_ACTIN_CYTOSKELETON_REORGANIZATION	0.511652	1.46086	0.0689655	0.113462	32	23	RHOD,BAIAP2L2,RAPGEF3,FES,TGFB1,DAPK3,BCAS3,CTSL2,ARHGDIA,PTK2B,F11R,BAIAP2,PHPT1,HRAS,HAX1,ABL2,CSF1R,ABL1,BAIAP2L1,CD2AP,CDK5,ARHGDIB,SEMA3E
GO_REGULATION_OF_EPITHELIAL_CELL_DIFFERENTIATION	0.434202	1.45989	0	0.114115	122	76	OVOL2,C1orf172,TNF,IL1B,FRZB,MAFG,HES1,LIF,PRKCH,STAT1,TBX3,CYP27B1,BTG1,PTCH1,ALOX12,ARNTL,ADAMTS9,RFX3,CD109,BMP4,ERRFI1,H2AFY2,NOTCH1,NUMB,BAD,MYCL1,TNFRSF1A,NCOA3,AHI1,PAX8,RHEB,SOX9,PRKX,STAT5B,CAV1,ZEB2,GSK3B,CTNNB1,KIAA1109,TRIM16,MSX2,GNA11,GRHL2,NKX6-1,MYCN,WNT10B,GSK3A,ZEB1,PTCH2,BCL2,YAP1,ADAMTS20,GNAQ,SRSF6,MED1,KEAP1,IKBKB,FAT4,CCND1,KITLG,ROCK2,ROCK1,H2AFY,OSR1,CLOCK,EZH2,ID1,PPP1R1…
GO_REGULATION_OF_LYMPHOCYTE_DIFFERENTIATION	0.420918	1.45945	0.0289855	0.114257	132	84	IL1B,PRDM1,BCL6,IL6,RASGRP1,IL7R,IKZF3,IL23A,NFKBID,EGR3,SOCS5,CD74,TNFSF9,IRF1,LGALS9,ADAM8,INHA,RARA,CD83,ERBB2,RIPK2,NRARP,AXL,INHBA,TGFB1,BMP4,ZBTB1,ID2,HLX,BAD,CD46,SOX13,ADA,NKAP,XBP1,MMP14,AP3D1,PCID2,PRKCZ,SART1,CYLD,FLT3LG,CYP26B1,HMGB1,STAT5B,PNP,NDFIP1,FBXO7,RNF41,GAS6,TGFBR2,PTPN2,PGLYRP3,IL29,ZEB1,AP3B1,PRELID1,GLI3,IL4R,SOS1,RC3H1,PTPN6,ANXA1,PPP2R3C,CLPTM1,RLTPR,IL15,FAS,ATP11C,SOD…
GO_RRNA_MODIFICATION	-0.54418	-1.56542	0.0571429	0.11426	27	25	TFB1M,RRNAD1,TRMT112,NSUN4,C7orf60,NHP2,FBL,WBSCR22,NOP10,EMG1,FTSJ3,DIMT1,TFB2M,FTSJ2,NOP58,METTL15,MRM1,NSUN3,NOP56,METTL16,FDXACB1,DKC1,GAR1,THUMPD1,NAT10
GO_CYCLIC_NUCLEOTIDE_MEDIATED_SIGNALING	0.501127	1.45955	0.0819672	0.114309	46	31	GAL,ADM,APOE,RAPGEF4,EDNRB,PDE3A,RAPGEF3,NPR3,PRKG1,MAPK7,ADCY6,KSR1,PDE2A,EPHA5,SLC9A3R1,NDUFS4,SOX9,RAPGEF2,DGKQ,PDE9A,PDE4D,GPR126,NUDT4,EIF4EBP2,PCLO,ADCY3,ADCY9,ADCY7,GUCY1B3,PDE7A,AKAP6
GO_NEGATIVE_REGULATION_OF_STEM_CELL_DIFFERENTIATION	0.497242	1.45884	0.0405405	0.114591	43	31	OVOL2,BMP7,EFNA1,HES1,FOXA2,DACT3,SMAD7,NFE2L2,SIX4,NOTCH1,TRIM62,PAX8,PBLD,PPP2CA,N4BP2L2,ZNF706,MAD2L2,TRIM6,HNF1B,VASN,DAB2IP,YAP1,REST,FUZ,SDHAF2,STRAP,NKX2-1,JAG1,FOXA1,ZFP36L2,TGFB2
GO_REGULATION_OF_TYROSINE_PHOSPHORYLATION_OF_STAT3_PROTEIN	0.52652	1.45859	0	0.114661	44	29	IL6,HES1,IL23A,LIF,CNTF,IL6R,SOCS3,VEGFA,PTGER4,STAT3,PTK6,STAP2,CLCF1,IL31RA,PPP2CA,ARL2BP,PPP2R1A,PTPN2,FGFR3,CSF1R,HDAC2,IL15,GHR,JAK2,IL18,INPP5F,ISL1,NF2,IL6ST
GO_RESPONSE_TO_ENDOPLASMIC_RETICULUM_STRESS	0.377988	1.45774	0.0114943	0.115063	233	215	AGR2,IL8,CCL2,CHAC1,ASNS,TRIB3,DDIT3,CEBPB,DNAJB2,BBC3,STC2,ANKZF1,ITPR1,ATF3,TRIM13,ATP2A1,PPP1R15A,PARK2,DNAJB9,FBXO6,CTH,ERO1L,JUN,YOD1,TPP1,EIF2AK2,PMAIP1,MAN1B1,ERN1,PPP2R5B,HERPUD1,RNF103,RNF185,FAF2,ATP6V0D1,CASP4,TRIM25,SELK,TMUB1,C19orf6,ATF4,PARP16,TSPYL2,NFE2L2,C19orf10,UFM1,STUB1,AUP1,TNFRSF10B,TMBIM6,AARS,BCL2L11,THBS4,TBL2,CREB3L1,CXXC1,GOSR2,ERLEC1,BRSK2,EIF2AK3,SEC61G,SEC61A2,ARFG…
GO_RESPONSE_TO_ATP	0.553419	1.45734	0.0363636	0.115307	30	20	PTGS2,CCL2,P2RX7,IL1B,P2RX4,CASP1,P2RX5,SPHK1,PTEN,ASPH,PANX1,SSH1,DGKQ,PDXP,HSP90B1,SOD1,P2RX6,CIB2,SELL,KCNJ11
GO_GLOMERULUS_DEVELOPMENT	0.478019	1.45703	0.0847458	0.115323	49	31	SULF2,SULF1,MAGI2,HES1,PDGFB,PECAM1,MTSS1,PODXL,EGR1,BMP4,BASP1,ENPEP,NOTCH1,PDGFRB,LAMB2,MYO1E,MPV17,IQGAP1,LGR4,ACTA2,NPHS1,VANGL2,HEYL,BCL2,NOTCH3,OSR1,WWTR1,JAG1,PLCE1,FOXJ1,ANGPT1
GO_REGULATION_OF_HISTONE_DEACETYLATION	0.533966	1.45659	0.0357143	0.115583	24	22	BCL6,JDP2,VEGFA,TGFB1,CAMK2D,AKAP8L,UCN,SKI,PRKD2,SREBF1,PML,TRPS1,ZNHIT1,AKAP8,PRKD1,TADA3,CTBP1,NIPBL,C6orf89,TP53,KDM5A,USP17L2
GO_ARTERY_MORPHOGENESIS	0.487233	1.45448	0.0153846	0.116822	51	36	PRDM1,HES1,APOE,WNT11,SOX4,HOXA1,PROX1,VEGFA,HEY1,PTGER4,SMAD7,EYA1,STRA6,LRP1,BMP4,ZMIZ1,NOTCH1,PRRX1,PDGFRB,RBPJ,SRF,ENG,SEC24B,GJA5,NF1,TGFBR1,NPRL3,PKD2,SIX1,NOTCH3,FOXC1,MYLK,CHD7,JAG1,NRP1,HPGD
GO_POSITIVE_REGULATION_OF_NUCLEOCYTOPLASMIC_TRANSPORT	0.414116	1.4551	0.0144928	0.116832	121	95	PTGS2,SULF2,TNF,BAMBI,C8orf4,IL1B,IL6,ZC3H12A,TLR2,IL23A,DDX58,DAB2,EDA,CDH1,LGALS9,RAPGEF3,SPHK1,JUP,TGFB1,NEDD4,BMP4,PPM1A,HDAC3,CAMK1,SEMA5A,XBP1,TRIP6,EMD,RBCK1,SMAD4,PRKCD,EGF,TMEM110,EGFR,SPPL3,TMEM173,SLC9A1,EP300,PPP3CA,CTDSPL2,GTSE1,UBR5,MAPK14,GSK3B,NCBP2,GAS6,PPP3R1,MAVS,FLNA,RHOA,PPP3CB,NUTF2,KPNA1,TGFBR1,PIK3R2,TCF7L2,GLI3,SMAD3,RANBP3,ZNF268,TP53,MED1,TLR4,HYAL2,HSP90AA1,ANP32B,KHDR…
GO_REGULATION_OF_WOUND_HEALING	0.430762	1.45452	0	0.116947	126	82	WNT4,TC2N,SERPINB2,NOS3,SERPING1,TNFAIP3,F3,FGF2,APOE,SERPINE2,FOXA2,PDGFB,PPAP2B,VEGFB,PTGER4,ALOX12,PRKG1,CD109,ADRB2,PRKCE,THBD,NFE2L2,FAP,ABAT,ANXA2,PPARD,ANO6,HMGCR,PROS1,FAM46A,ANXA5,STXBP5,LYN,LBH,PLAUR,PRKCD,PHLDB2,STX2,HMGB1,TNFRSF12A,HRAS,CAV1,TEC,SOX15,RREB1,CLASP1,EDN1,S100A9,TGFBR2,ENPP4,PLAU,HBEGF,PDGFA,GJA1,USF1,SMAD3,ANXA1,TXK,SRSF6,SERPINE1,TLR4,PRKCA,CLASP2,ARFGEF1,UBASH3B,THBS1…
GO_EPIDERMAL_GROWTH_FACTOR_RECEPTOR_SIGNALING_PATHWAY	0.452265	1.45474	0.0606061	0.116967	55	51	GRB7,AREG,SOCS5,REPS2,RASSF2,EREG,DGKD,SRC,FES,TGFB1,ADAM17,PTK2B,CAMLG,KIF16B,BTC,RPS6KA5,PLCG1,PAG1,PIK3C2A,KRAS,EGF,EGFR,GRB2,BCAR1,SOX9,GAB1,PIK3CA,SHC1,HRAS,SHC3,IQGAP1,ARF4,PDPK1,FAM59A,PXN,FAM83B,EPS15,HBEGF,ERBB2IP,ABL1,EPS8,SOS1,NRAS,PTPN11,PIK3R1,PTK2,CSK,FAM83A,CBL,PLCE1,VIL1
GO_GANGLIOSIDE_METABOLIC_PROCESS	0.566168	1.45418	0.122807	0.117009	26	18	NEU1,ST3GAL6,ST6GALNAC6,HEXB,ST6GALNAC2,ST6GALNAC3,ST3GAL1,NEU2,GM2A,ITGB8,ST3GAL4,NEU3,B4GALNT1,ST3GAL3,ST3GAL2,ST6GALNAC4,CLN6,ST8SIA4
GO_REGULATION_OF_VASCULAR_PERMEABILITY	0.510852	1.45271	0.0983607	0.118177	30	20	PTP4A3,ADM,ABR,VEGFA,BDKRB2,PDE3A,VEGFB,SRC,TGFB1,UCN,PDE2A,SLIT2,ARHGAP35,BCR,PTPRJ,YES1,AMOT,CTNNBIP1,TACR1,ANGPT1
GO_STRIATED_MUSCLE_CONTRACTION	0.450989	1.45238	0.0151515	0.118241	99	56	FGF12,MYH14,CHRNB1,TNNT3,TNNT2,MB,DTNA,NEDD4L,TNNI3,PPP1R13L,DMPK,KCNH2,SCN1B,VEGFB,TNNI2,CAMK2D,MAP2K3,ADRB2,ARG2,SNTA1,ADRBK1,GAA,ATP1B1,TCAP,TAZ,CHRNE,ARHGEF11,TNNT1,SCN5A,PIK3CA,SLC9A1,HOMER1,CCDC78,GJA5,GJA1,ATP1A1,TPM1,RPS6KB1,EEF2,TNNC2,TNNC1,SMAD5,HSP90AA1,CHUK,IKBKB,MTOR,CACNA2D1,ALDOA,SRSF1,ATP1A2,GPD1L,NUP155,ATP1A3,MAP2K6,PKP2,ANK2
GO_POSITIVE_REGULATION_OF_HOMEOSTATIC_PROCESS	0.401944	1.45169	0.0135135	0.118785	216	152	ANO1,ETS1,PTGS2,TNF,P2RX7,IL1B,NTSR1,ISG15,NPC1,P2RX4,JPH2,PKIB,CCL5,METRNL,NR1D1,FKBP1B,TRPM4,BDKRB1,CA2,LGALS9,ADAM8,PPARGC1A,FAM132A,EDNRB,P2RX5,ARRB1,SPP1,GSTO1,PTGER4,APLN,INHBA,TGFB1,FOXO3,SLC27A1,BMP4,SEC24A,MAPK3,ID2,TNKS,ASPH,SMAP1,TRPC1,ABAT,BAD,ATP6AP1,TFRC,CLIC2,STX4,ARNT,TINF2,GPLD1,HMBOX1,PLCG1,BAK1,PLA2G6,MAPK11,MAP3K4,PIH1D1,TNKS2,MAP2K7,PLA2G4A,PNKP,ACVR1B,MAPK15,ATM,HIF1A,PML,GA…
GO_RESPONSE_TO_STEROID_HORMONE	0.369906	1.45075	0	0.119304	497	329	C3,ETS1,PTGS2,CCL2,TNF,AREG,GAL,SMAD6,HMOX1,CA9,BMP7,FBXO32,PADI2,IL1B,IL6,NPC1,ADM,ESR2,F3,NR4A2,NR4A1,IL1RN,NR4A3,CCL5,CATSPER2,STS,SOCS3,WBP2,NR1D1,PDGFB,PRDM2,CDKN1A,DUSP1,STC1,JUNB,CYP27B1,CA2,ACR,INSR,PAQR6,PPARGC1A,PPARA,RARA,CALCOCO1,HEY1,SPP1,MMP15,CITED4,ANXA3,RELA,CDKN1B,FOXO1,PTCH1,PTGER4,SPHK1,LOX,ATP2B1,FOSB,SRC,MFGE8,GBA,TGFB1,KDM3A,NEDD4,RXRB,CAT,BGLAP,STAT3,BCAS3,CCNE1,DNMT3A,TRI…
GO_POSITIVE_REGULATION_OF_WNT_SIGNALING_PATHWAY	0.410603	1.45036	0.0131579	0.119366	152	128	WNT4,SULF2,BAMBI,SULF1,FGFR2,WNT2B,TLR2,SOX4,LGR6,DAB2,GPRC5B,EDA,DLX5,TRPM4,DISC1,DVL2,BMP2,AXIN1,NRARP,ARNTL,CSNK1E,JUP,SRC,TMEM198,DAPK3,ATP6V0C,PPM1A,TNKS,NFKB1,XIAP,PSME1,ATP6AP2,MLLT3,SKI,RBPJ,ZRANB1,VPS35,WNT3,TNKS2,PSMB10,DVL1,MACF1,ILK,CTDNEP1,ANKRD6,CAV1,PSMD2,CDC73,FAM123B,ZEB2,UBR5,PSMB8,PSMB7,RPS27A,PSMB3,UBA52,LGR4,PSMB4,PSMA1,SPIN1,CSNK1D,PSMD3,RNF146,PPP2R3A,PSME2,TERT,ATP6V1C2,WN…
GO_POSITIVE_REGULATION_OF_TRANSLATIONAL_INITIATION	0.563039	1.45011	0.0333333	0.11941	22	19	TNF,CCL5,PPP1R15A,RXRA,METTL3,POLR2G,DDX3X,RPS6KB1,NCK1,DNAJC3,EIF2B5,POLR2D,YTHDF2,UHMK1,RPS6KB2,KHDRBS1,EIF2AK4,YTHDF1,IMPACT
GO_INTRINSIC_APOPTOTIC_SIGNALING_PATHWAY_BY_P53_CLASS_MEDIATOR	0.495316	1.45078	0	0.119431	53	46	TP73,NUPR1,DDIT4,BCL3,PHLDA3,CDKN1A,PMAIP1,SHISA5,FHIT,IFI16,ZNF385D,RPS27L,SIRT1,C16orf5,STK11,PPP2R5C,PERP,BAG6,DDX5,PPP1R13B,PML,BAX,EP300,PDK2,TMEM109,TP53BP2,BOK,TOPORS,HINT1,USP28,RRP8,SNW1,TP53,WWOX,PYCARD,MYBBP1A,HIPK1,ZNF346,AEN,DYRK2,MSH2,E2F1,HIPK2,ZMAT3,E2F2,BRCA2
GO_SPLICEOSOMAL_SNRNP_ASSEMBLY	-0.486218	-1.55215	0	0.119525	38	36	PRPF3,CD2BP2,GEMIN8,RBM22,GEMIN7,SART1,CLNS1A,LSM4,SNUPN,SNRPB,SNRPG,PRPF6,PRPF19,SNRPD2,PRMT7,PRPF31,STRAP,TGS1,SNRPC,PRMT5,GEMIN4,SRSF10,SMN1,SNRPD3,SNRPD1,SNRPF,WDR77,SART3,PRPF8,SMN2,USP4,GEMIN2,DDX20,SNRPE,GEMIN6,GEMIN5
GO_REGULATION_OF_TELOMERASE_RNA_LOCALIZATION_TO_CAJAL_BODY	-0.635528	-1.55742	0.1	0.120161	15	15	NHP2,NOP10,CCT8,CCT7,SHQ1,NAF1,RUVBL2,CCT6A,TCP1,CCT2,CCT4,CCT5,RUVBL1,DKC1,CCT3
GO_REGULATION_OF_EXTENT_OF_CELL_GROWTH	0.445356	1.44844	0.03125	0.120563	101	73	RTN4R,L1CAM,RND2,NTN1,APOE,DPYSL2,SEMA6C,DISC1,VEGFA,MAPT,SEMA3F,SEMA3C,SEMA4G,SPP1,SPG20,EFNA5,SEMA6B,NDEL1,BCL11A,PLXNA3,SEMA4A,LIMK1,SEMA4C,SEMA4D,PLXND1,KIAA1598,SEMA5A,CTTN,DNM2,SRF,WNT3,ULK2,SEMA7A,IST1,MACF1,RTN4,BMPR2,TNFRSF12A,ILK,EP300,PLXNA1,GOLGA4,SEMA4F,ANAPC2,GSK3B,PAFAH1B1,RAB11A,NKX6-1,PLXNA2,ABL1,RUFY3,TWF2,FN1,TTL,RNF6,RAB21,SEMA3A,SEMA4B,EPHA7,CDK5,CLASP2,MEGF8,SEMA3B,ADNP,IFRD…
GO_BASE_EXCISION_REPAIR	-0.467224	-1.55216	0	0.120602	39	37	CCNO,SIRT6,MPG,NEIL2,SMUG1,HMGB1,POLG,HMGA1,APEX2,POLD1,HMGA2,MBD4,APEX1,TP53,NTHL1,USP47,RECQL4,MUTYH,XRCC1,ERCC6,XPA,RPA2,PARP2,LIG3,DNA2,POLE,OGG1,TDG,POLQ,RPA1,NEIL3,WRN,PRMT6,LIG1,UNG,HUWE1,NEIL1
GO_NUCLEOTIDE_EXCISION_REPAIR_DNA_INCISION	-0.49472	-1.55315	0.0222222	0.120875	39	37	POLD4,CUL4A,GTF2H5,ERCC4,POLK,RPS27A,UBA52,DDB2,GTF2H1,POLD1,ERCC5,RFC5,RBX1,ERCC1,GTF2H4,CUL4B,NTHL1,ERCC2,DDB1,ERCC3,FAN1,XPA,CHD1L,RPA2,UBB,RFC1,POLD3,POLD2,OGG1,RFC2,RFC4,RPA1,RFC3,GTF2H2,GTF2H3,PCNA,PARP1
GO_TRANSCRIPTION_COUPLED_NUCLEOTIDE_EXCISION_REPAIR	-0.445724	-1.55436	0.037037	0.120897	73	69	CDK7,POLD4,CUL4A,ISY1,GTF2H5,POLR2H,COPS5,MNAT1,XAB2,COPS7B,EP300,POLR2G,ERCC4,POLK,RPS27A,UBA52,GTF2H1,POLD1,TCEA1,POLR2J,ERCC5,RFC5,RBX1,POLR2C,ERCC1,GTF2H4,CUL4B,POLR2L,POLR2E,COPS4,ERCC2,CCNH,POLR2D,PRPF19,DDB1,POLR2I,COPS2,ERCC3,COPS8,XRCC1,COPS6,GPS1,POLR2A,ERCC6,XPA,RPA2,UBB,COPS3,LIG3,RFC1,POLD3,POLD2,USP7,ZNF830,RFC2,HMGN1,COPS7A,RFC4,RPA1,POLR2B,POLR2F,RFC3,AQR,GTF2H2,GTF2H3,LIG1,POLR2K…
GO_INTESTINAL_EPITHELIAL_CELL_DIFFERENTIATION	0.582903	1.44761	0.0727273	0.120919	17	15	PRDM1,CDX2,CDKN1A,SAV1,NKX3-2,C12orf5,PTK6,HIF1A,YIPF6,C1GALT1,GATA6,KLF5,GATA4,HOXA5,TYMS
GO_MEMBRANE_LIPID_METABOLIC_PROCESS	0.392212	1.44778	0.0119048	0.120963	184	150	ALOXE3,P2RX7,SGPP2,CYP1B1,SPNS2,SMPD3,NEU1,STS,UGCG,PIGA,ST3GAL6,SPTSSB,CLN8,ST6GALNAC6,ARSK,PLA2G15,ARSA,PPAP2B,FA2H,SERINC5,HEXB,GAL3ST4,ST6GALNAC2,SPHK1,NSMAF,SERINC2,HEXA,CSNK1G2,ST6GALNAC3,ST3GAL1,GBA,ORMDL3,ASAH1,CTSA,SAMD8,NEU2,GM2A,ITGB8,PIGH,GLB1,KDSR,GLTP,GLA,SMPD2,SERINC3,CLN3,PPAP2C,ORMDL1,ST3GAL4,GALC,GPLD1,POGLUT1,B4GALT4,SUMF1,A4GALT,PPM1L,PLAUR,PIGF,PSAP,SERINC1,SPHK2,PPP2CA,PPT1,…
GO_RNA_3_END_PROCESSING	-0.390987	-1.5554	0	0.121049	98	90	ZCCHC6,LSM11,PABPN1,DDX39A,THOC6,SRSF5,THOC1,EIF4A3,ERI3,ZNF473,SRSF4,CASC3,SARNP,CDC73,SSU72,ZC3H3,CPSF1,RPS21,NCBP2,PAF1,DHX38,CPSF7,ZC3H11A,SRSF9,PNPT1,PTCD1,SYMPK,SLU7,PABPC1,AHCYL1,APP,SRSF11,CHTOP,SRSF3,U2AF2,ZCCHC11,SUPV3L1,ELAC1,SLBP,THOC7,FBL,CSTF1,SRRM1,ERI1,THOC5,EXOSC7,SRSF6,EXOSC5,EXOSC4,POLR2D,MTPAP,CDC40,POLDIP3,PCF11,WDR33,RNPS1,CLP1,CPSF6,PAPOLG,GRSF1,TUT1,THOC3,FIP1L1,EXOSC3,EXO…
GO_GLIAL_CELL_DIFFERENTIATION	0.437305	1.44731	0.030303	0.121063	136	89	ID4,NDRG1,PHGDH,SOX8,HES1,EGR2,DUSP10,LIF,SOX2,CNTF,SOX4,PPAP2B,FA2H,ERBB2,SIRT2,NLGN3,TGFB1,STAT3,MAPK3,ID2,NAB2,C11orf9,HDAC11,MAP2K1,PTEN,CDH2,CD9,NOTCH1,GPC1,LYN,SKI,NAB1,WASF3,DNER,LAMB2,KRAS,EIF2B4,SOX9,VIM,LPAR1,ILK,FGF5,ERBB3,EIF2B2,CNP,S100A9,AKT1,CTNNB1,MPP5,TFAP2A,PARD3,NKX6-1,BOK,NF1,GSTP1,PICK1,ABL1,MED12,GLI3,ARHGEF10,AKT2,DAG1,POU3F2,ERCC2,EIF2B5,HDAC10,TLR4,PTPN11,CLU,NFIB,SH3TC2,…
GO_MONOVALENT_INORGANIC_CATION_HOMEOSTASIS	0.414958	1.44502	0.0547945	0.121315	123	76	SLC4A5,SCNN1A,ATP6V1E2,MAFG,SLC17A7,ATP6V0D2,NEDD4L,SLC9A5,SGK2,RAB20,CA2,SLC26A11,KCNH2,EDNRB,ATP6V1G2,ATP6V1B1,CLIC4,TCIRG1,SLC4A3,CAMK2D,ATP6V0D1,ATP6V0C,ATP6V0B,ATP6V1C1,ATP1B3,ATP6V0E1,ATP6V0E2,ATP6V1G1,ATP6V0A1,CLN5,RAB7A,ATP6V1B2,SLC4A2,ATP6V1E1,ATP6AP1,CLN3,PDK4,ATP6V1H,ATP1B1,TMEM165,ATP6V1D,PPT1,ATP6V0A4,SLC26A2,SLC9A1,SLC9A6,RAB38,PDK2,EDN1,TMPRSS3,ATP6V1C2,ATP6V1F,ATP6V0A2,SGK3,SLC9A7…
GO_REGULATION_OF_PROTEIN_SECRETION	0.37546	1.44683	0	0.121376	389	240	RSAD2,ANO1,TNF,SRCIN1,KCNS3,P2RX7,IL1B,TNFRSF9,IL6,IL1A,ZC3H12A,IL17RB,RASGRP1,ITPR1,TLR2,CCL5,SOX4,FOXA2,NR1D1,FKBP1B,RAPGEF4,PARK2,LRP5,HLA-E,MIDN,ANKRD1,TNFRSF14,TRPM4,RHBDF2,MARCKS,PIM3,PDE4C,LGALS9,SLC24A6,ADAM8,LLGL2,CASP1,FAM132A,PFKFB2,TRAF6,BTN2A2,ARRB1,RAPGEF3,NOV,NLGN2,EFNA5,RAB11FIP5,PTGER4,ACVR1C,ARNTL,SRC,APBB1,AIM2,SYT7,TGFB1,GIPR,EXPH5,RFX3,IRS2,HMGN3,SEC24A,PRKCE,NR1H2,RHBDF1,MYO…
GO_CATION_TRANSPORT	0.358081	1.44518	0	0.121392	796	425	PKD1L2,KCNK5,ANO1,SLC4A5,KCNMB3,KCNS3,SCNN1A,P2RX7,CHRNB1,SHROOM2,SLC5A12,BSPRY,TFR2,ATP6V1E2,SLC5A3,P2RX4,DDIT3,KCNB2,NFKBIE,BBC3,ITPR1,ACE2,SLC15A3,SLC17A7,JPH2,FGF2,CALCRL,TRPV3,SLC2A12,SLC17A5,ATP6V0D2,KCNK15,ATP2A1,CCL5,NEDD4L,SLC9A5,CATSPER2,CCR1,HEPHL1,FKBP1B,SLC20A1,CACNB4,PARK2,SLC2A6,SLC25A37,SLC9B2,FTH1,TRPM4,EFCAB4A,ORAI3,SLC44A3,SLC6A8,SLC39A13,CYP27B1,SLC24A6,ERO1L,SLC41A2,KCNK1,NOL…
GO_TRANSITION_METAL_ION_HOMEOSTASIS	0.40325	1.44652	0	0.121451	106	78	TMC8,HMOX1,TFR2,MT2A,LCN2,EPAS1,PARK2,SLC25A37,FTH1,PRNP,SLC39A13,SLC39A14,SLC11A2,FTL,ACO1,STEAP3,SLC31A2,SLC25A28,ATP7B,SLC39A6,XIAP,TFRC,MFI2,SCO2,SLC46A1,SFXN3,MYC,SLC31A1,CYBRD1,ABCG2,SMAD4,SFXN5,HIF1A,SLC39A7,ABCB6,ISCU,TTC7A,FBXL5,NDFIP1,ARF1,SLC30A1,CCDC22,B2M,S100A9,BTBD9,ATP7A,FLVCR1,APP,SRI,SLC30A7,NEO1,PICALM,BDH2,HFE,SFXN1,SFXN4,ABCB7,SCO1,CUTC,HYAL2,ATOX1,SLC40A1,EIF2AK1,COMMD1,SLC3…
GO_ANION_TRANSPORT	0.364894	1.44526	0	0.121469	507	294	ANO1,SLC4A5,P2RX7,CA9,SLC5A12,NTSR1,PLIN2,PPFIA3,SLC7A5,XK,NFKBIE,ACE2,SLCO4C1,ANO9,BEST4,SLC17A7,CLCN7,APOE,SLC17A5,CTNS,PPFIA4,SLC43A1,ABCA4,SLC2A3,SLC16A13,SLC6A12,SLC20A1,SLC22A23,CACNB4,ATP8B1,CLCN6,STARD10,CLN8,SLC6A8,NPC2,PITPNM1,CA2,SLCO2B1,SLC26A11,SLC16A10,PPARA,LDLR,ABCA12,LCN12,SLC19A2,SLC37A2,SLC16A2,SLC7A11,SLC22A11,BDKRB2,SERINC5,SLC12A7,SLC3A2,ANO5,SCARB1,ABCC3,SLC38A7,ABCA7,SLC25…
GO_POSITIVE_REGULATION_OF_PROTEIN_DEACETYLATION	0.594421	1.44621	0.0597015	0.121492	18	18	BCL6,JDP2,VEGFA,RIPK3,TGFB1,AKAP8L,PRKD2,SREBF1,PML,FNTA,AKAP8,PRKD1,BRMS1,CTBP1,NIPBL,C6orf89,TP53,DYRK1A
GO_TISSUE_HOMEOSTASIS	0.400194	1.44542	0.0266667	0.121529	171	103	SERPINA3,MUC4,P2RX7,AKR1B1,TP53INP2,P2RX4,PRDX1,EPAS1,AZGP1,ABCA4,CTSK,CD7,CLN8,VEGFA,DFNB31,CSF1,ABCA12,TPP1,TRAF6,CXADR,NXNL2,SRC,RAC3,ADRB2,BBS12,BBS1,RAB7A,LIPA,GCNT2,DRAM2,CTSH,PTK2B,STK11,LDB2,BBS2,POTEF,SRF,NPHP4,PBLD,KRAS,PLA2G4A,NPHP3,HSPB1,ANKRD11,LDB1,FLT3LG,GATA2,ACP5,SOX9,BAX,RAB3D,CHMP4B,B2M,HOMER1,RAC1,CTNNB1,POC1B,CROCC,PRDX5,POTEE,USH1C,LYZ,ITGB1,CTGF,MLL,BBS4,GIGYF2,RAC2,BCL2,AD…
GO_REGULATION_OF_NEURON_DIFFERENTIATION	0.362782	1.4456	0	0.121539	554	376	TP73,NPTN,ID4,RTN4R,L1CAM,SRCIN1,RNF112,BMP7,NDNF,EFNA1,IL1B,BCL6,SOX8,IL6,MAGI2,RND2,XK,EPOR,HES1,NEU1,NTN1,SCARF1,APOE,SARM1,LIF,SOX2,SERPINE2,CNTF,DPYSL2,DUOXA1,CCL5,NEDD4L,SYNGAP1,FKBP1B,GPRC5B,PROX1,PARK2,SEMA6C,ANKRD1,PLXNB3,SYT17,DISC1,VEGFA,MARCKS,MAPT,SEMA3F,RARA,ADAMTS1,EDNRB,SEMA3C,SEMA4G,RAP1GAP,SCN1B,SPP1,PPP2R5B,SPG20,EFNA5,BMP2,PLXNB1,ITSN2,TLE6,BIN1,SPHK1,NLGN3,BCL11B,SEMA6B,APBB1…
GO_PROTEIN_INSERTION_INTO_MEMBRANE	0.611023	1.4442	0.0454545	0.12157	23	16	BBC3,RTP4,PMAIP1,MOAP1,BCL2L11,BAD,GET4,BMF,UBL4A,BAG6,EGFR,BAX,ASNA1,OXA1L,WRB,COX18
GO_CELLULAR_RESPONSE_TO_INSULIN_STIMULUS	0.391492	1.4458	0	0.1216	146	121	CCL2,PCSK9,TRIB3,ATP6V1E2,ATP6V0D2,NAMPT,HDAC5,IGF1R,HDAC9,SH2B2,INSR,RHOQ,FOXO4,ATP6V1G2,BAIAP2L2,FOXO1,ATP6V1B1,SRC,TCIRG1,EIF4EBP1,ATP6V0D1,GRB10,ATP6V0C,IRS2,ATP6V0B,ATP6V1C1,ERRFI1,ATP6V0E1,ATP6V0E2,ATP6V1G1,SLC25A33,WDTC1,ATP6V0A1,LPIN1,VLDLR,ATP6V1B2,CAPN10,ATP6V1E1,ATP6AP1,PTPRA,PDK4,RAB31,ATP6V1H,GPLD1,XBP1,RXRA,SREBF1,SRSF5,ATP6V1D,VAMP2,PIK3C2A,BAIAP2,TBC1D4,PRKCZ,ATP6V0A4,HIF1A,GRB2,B…
GO_ARTERY_DEVELOPMENT	0.455295	1.4446	0.047619	0.121657	75	55	SMAD6,PRDM1,HES1,APOE,WNT11,SOX4,HOXA1,PROX1,VEGFA,HEY1,RAPGEF3,PTGER4,LOX,SMAD7,EYA1,STRA6,LRP1,BMP4,ZMIZ1,PLXND1,NOTCH1,PRRX1,PDGFRB,ACVR2B,RBPJ,DNM2,SRF,ENG,LTBP1,BMPR2,SEC24B,ADAMTS6,LUZP1,TAB1,GJA5,NF1,TGFBR1,DCTN5,GLI3,AP2B1,NPRL3,SNX17,PKD2,NDST1,SUFU,SIX1,NOTCH3,MYH10,FOXC1,MYLK,CHD7,JAG1,LOXL1,NRP1,HPGD
GO_REGULATION_OF_PHOSPHOLIPASE_ACTIVITY	0.537153	1.44434	0.03125	0.121697	64	32	FGFR2,RASGRP1,FGF2,CCL5,MARCKS,GNA15,LRP1,PRKCE,RGS2,CYR61,LPAR2,PDGFRB,BICD1,PPT1,PRKCD,PRKCZ,EGFR,GNA13,LPAR1,ABL2,ARF4,PDPK1,FGFR3,ABL1,GNAQ,PLA2R1,ANXA1,TXK,EDNRA,ANXA8,ARL1,PLA2G1B
GO_SMALL_MOLECULE_BIOSYNTHETIC_PROCESS	0.363682	1.44383	0	0.121743	443	318	ALOXE3,PSAT1,PTGS2,PCK1,ASNS,ACSS2,PADI2,ENO2,ELOVL7,ALDOC,PHGDH,INSIG1,AKR1B1,ADM,MSMO1,CHKA,ATF3,FGF2,SQLE,DHFRL1,PLTP,IDI1,ISYNA1,PCK2,INSIG2,MVD,PTGES,DHCR7,PEMT,GGT7,IDO1,CD74,BCMO1,DSEL,MVK,SLC44A3,EDN2,CTH,CYP27B1,PADI1,PPARGC1A,SCD,CYP27A1,GPT2,FA2H,ASPA,MRI1,LSS,HSD17B7,CYP51A1,GSTO1,FDFT1,CHKB,PGK1,SLC44A5,SHMT2,SLC25A12,STARD3,ALOX12,LIPT2,LPIN3,SPHK1,GLS2,NSDHL,PLCG2,SCD5,FADS2,GBA,KD…
GO_RESPONSE_TO_ACID_CHEMICAL	0.380649	1.44363	0.0121951	0.121767	319	220	ICAM1,TRIML2,TESC,PTGS2,CCL2,TNF,MGMT,ASNS,WNT9A,IL1B,CYBA,IL6,AKR1B1,ZC3H12A,ESR2,CEBPB,ID3,COL6A1,INSIG2,WNT11,CCL5,PTGES,PEMT,RRAGC,PDGFB,MTHFR,DUSP1,CYP2E1,FZD4,PPARGC1A,RARA,ADAMTS1,TGFBR3,TIE1,COL18A1,RAPGEF3,RELA,CDKN1B,FOXO1,EGR1,PTCH1,PTGER4,SRC,RRAGD,RPTOR,CPEB4,FZD7,GIPR,CAT,ACSL1,ZNF354A,DNMT3A,BMP4,PTGER2,PDK3,PRKCE,HLCS,WNT7B,ADCY6,RARG,SP100,CD9,RPL36AL,TMBIM6,MICB,AARS,ADNP2,PRKAA…
GO_NEGATIVE_REGULATION_OF_CELLULAR_PROTEIN_LOCALIZATION	0.41687	1.44317	0.0253165	0.121956	135	110	BMP7,NFKBIA,ZC3H12A,TP53INP2,MDFI,NFKBIE,PARP10,NEDD4L,SOX4,DAB2,MXI1,DACT3,SNAI2,LZTS2,YOD1,SNX33,RHOQ,OTUD7B,TMBIM1,NOV,LITAF,NFKBIB,PKIG,TGFB1,PPM1A,MAPK7,PKD1,FAM89B,GDI1,PPFIA1,LZTFL1,SP100,FLCN,NUMB,LEPROT,ERLEC1,PDE2A,TAX1BP3,CREB3,NFKBIL1,OS9,PBLD,RANGAP1,SLC9A3R1,TRIP6,EMD,UBE2G2,CYLD,THRA,ITGB1BP1,C1QTNF3,PPM1B,HSPH1,G3BP2,CCDC22,UBE2J1,DERL2,TMEM59,GSK3B,AKAP1,INPP5K,GAS6,FZD1,GBP1,HNF…
GO_REGULATION_OF_CARBOHYDRATE_BIOSYNTHETIC_PROCESS	0.447409	1.44299	0.027027	0.121978	87	62	NTSR1,IL6,SESN2,SIK1,NR1D1,PDGFB,LEPR,INSR,PPARGC1A,PPARA,FAM132A,PPP1R3B,FOXO1,PTGER4,TGFB1,GRB10,PPP1R3E,IRS2,PASK,PGP,PPP1R3G,KAT2A,P2RY1,PPP1CB,NFKB1,PTK2B,MST1,EGF,CLK2,C1QTNF3,PDK2,GSK3B,AKT1,PPP1CA,INPP5K,PTPN2,AP2A1,HNF4A,GSK3A,ARPP19,OGT,GFPT1,AKT2,PPP1R3D,KAT2B,PPP1R3F,CLTC,DYRK2,ACN9,MTOR,NLN,WDR5,HAS2,IRS1,RANBP2,SLC35B4,SMEK2,FAM48A,ENPP1,DGAT2,GPER,EPM2AIP1
GO_MUSCLE_SYSTEM_PROCESS	0.383026	1.44242	0.0121951	0.122415	282	158	FGF12,VIPR1,SULF2,SULF1,NOS3,HMOX1,MYH14,CHRNB1,IL1B,CYBA,P2RX4,TNNT3,TNNT2,MB,DTNA,ATP2A1,NEDD4L,FKBP1B,EDN2,SLC6A8,TNNI3,PPP1R13L,DMPK,STBD1,PPARGC1A,KCNH2,EDNRB,BDKRB2,SCN1B,VEGFB,TNNI2,PRKG1,ITGB5,CAMK2D,MAP2K3,ADRB2,OXTR,RGS2,ARG2,ITGA1,P2RY1,ASPH,CACNA1H,TPM2,SNTA1,ADRBK1,GAA,PABPN1,BBS2,VCL,SCO2,CALD1,ATP1B1,PLA2G6,CAMTA2,TCAP,CFLAR,PIK3C2A,EMD,TAZ,DYSF,CHRNE,MYL12A,ARHGEF11,TLN1,TNNT1,VIM…
GO_CELLULAR_RESPONSE_TO_GLUCOSE_STARVATION	0.50977	1.44162	0.0526316	0.122486	31	29	ASNS,ZC3H12A,PMAIP1,CPEB4,IFI16,ATG14,ATF4,NUAK2,NFE2L2,VLDLR,PRKAA2,TBL2,PIK3C3,EIF2AK3,XBP1,SLC2A1,UPP1,PICK1,RRP8,BCL2,BECN1,TP53,BHLHA15,MYBBP1A,MTMR3,PRKAA1,IMPACT,PIK3R4,HSPA5
GO_REGULATION_OF_METANEPHROS_DEVELOPMENT	0.578634	1.44183	0.047619	0.122563	23	15	LIF,STAT1,PDGFB,EGR1,BMP4,BASP1,PDGFRB,MYC,PAX8,CTNNB1,HNF1B,PDGFA,YAP1,FAT4,WWTR1
GO_OVARIAN_FOLLICLE_DEVELOPMENT	0.49333	1.44198	0.0322581	0.122575	61	44	ICAM1,DMRTA1,ESR2,CEBPB,MMP19,VEGFA,INHA,ARRB1,EREG,INHBA,FOXO3,CCNE1,BMP4,AHR,VGF,MMP14,SMAD4,EIF2B4,BAX,MLL4,EIF2B2,CTNNA1,IMMP2L,NCOA6,HNRNPK,CAPN5,BCL2,EIF2B5,BCL2L1,AMH,TAF4,ARRB2,SOD1,BMPR1B,KITLG,FANCF,CENPI,ZNF830,FANCG,UBE3A,LFNG,FOXC1,DMC1,INHBB
GO_MYELOID_LEUKOCYTE_MEDIATED_IMMUNITY	0.479291	1.44212	0.016129	0.122586	43	31	CXCL5,IL6,RASGRP1,TREM1,NR4A3,IL6R,PIK3CD,LAT,ANXA3,VAMP8,PI4K2A,STXBP2,MILR1,IRAK4,ADAM17,LYN,VAMP2,S100A13,GATA2,TUSC2,SNAP23,JAGN1,MLL5,VAMP7,STXBP3,SERPINB9,PIK3CG,PLA2G1B,CAMK4,SPON2,ACE
GO_NCRNA_3_END_PROCESSING	-0.579013	-1.54738	0.0217391	0.122969	21	18	ERI3,RPS21,PTCD1,ELAC1,FBL,ERI1,EXOSC7,EXOSC5,EXOSC4,EXOSC3,EXOSC9,EXOSC8,TRNT1,ELAC2,DKC1,ERI2,RPSA,EXOSC2
GO_NEGATIVE_REGULATION_OF_CHROMOSOME_ORGANIZATION	-0.390982	-1.54483	0	0.123194	96	86	PHF1,SRC,GNL3L,KDM3A,TNKS,UCN,SIRT1,UBE2B,PHF2,JARID2,TINF2,SKI,PIH1D1,TNKS2,ATAD2B,ATM,TERF2IP,PML,OTUB1,KLHL22,CSNK2A2,HNRNPA1,PSMG2,MAD2L2,ERCC4,KDM1A,ZNF207,UBR5,PHF8,MECP2,TAF7,HMGA1,CTBP1,MCRS1,ATG5,TRIP12,CSNK2A1,KDM4A,ERCC1,ZNF451,ACD,HNRNPC,BUB3,WAPAL,SIN3A,PINX1,BCOR,SUPT6H,MTF2,TERF2,HNRNPU,ZW10,NOC2L,MAD1L1,SETMAR,BUB1,KDM5A,TTK,SET,H2AFY,APC,SMG6,MAD2L1,NBN,PIF1,DNMT1,USP17L2,RAD50,X…
GO_SEX_DIFFERENTIATION	0.376103	1.44034	0	0.123429	266	166	WNT4,ICAM1,NUPR1,NOS3,WNT2B,DACH1,SOX8,DMRTA1,ESR2,REC8,CEBPB,HOXA10,BCL2L2,TMF1,MMP19,TBX3,FSTL3,WDR19,VEGFA,INHA,INSR,FZD4,RARA,ADAMTS1,CDKL2,ARRB1,EREG,CSDA,AXL,INHBA,TCF7,PLEKHA1,STRA6,KDM3A,FOXO3,CCNE1,BMP4,BASP1,AHR,PATZ1,PKD1,HMGCS1,ARID4B,IRX5,DHCR24,SIX4,CTSL2,TBC1D20,BCL2L11,SIRT1,MGST1,VGF,PRDX4,ING2,EIF2S2,BAK1,MMP14,SF1,PLA2G4A,WDR48,SMAD4,TIPARP,ARID4A,ACVR1B,SLIT2,EIF2B4,SOX9,BAX,S…
GO_NEGATIVE_REGULATION_OF_ERK1_AND_ERK2_CASCADE	0.473445	1.43998	0.0151515	0.123646	52	39	WNK2,ATF3,LIF,SPRY4,DUSP1,DUSP3,ARRB1,TNIP1,SPRY2,ERRFI1,VRK3,PTEN,FLCN,RGS14,LYN,SLC9A3R1,ITGB1BP1,KLF4,CAV1,PTPN1,PTPN2,GBP1,PHB,GSTP1,ABL1,PIN1,RANBP9,DUSP6,DAB2IP,DLG1,CNKSR3,TLR4,SYNJ2BP,CSK,EZR,NDRG2,C3orf33,GPER,LMO3
GO_MATURATION_OF_5_8S_RRNA_FROM_TRICISTRONIC_RRNA_TRANSCRIPT_SSU_RRNA_5_8S_RRNA_LSU_RRNA_	-0.59247	-1.54544	0.0192308	0.123725	19	19	ERI3,BOP1,RPS21,ERI1,PES1,EXOSC7,ABT1,NOP14,EXOSC3,FTSJ3,EXOSC9,EXOSC8,WDR12,NOL9,ERI2,UTP20,RPSA,RRS1,EXOSC2
GO_HOMEOSTASIS_OF_NUMBER_OF_CELLS	0.390146	1.43911	0	0.124224	175	126	P2RX7,HMOX1,TNFAIP3,BCL6,SPNS2,IL6,IL7R,PRDX1,EPAS1,MB,CD7,DNASE2,LAT,VEGFA,INHA,CSF1,PMAIP1,TGFBR3,NOV,RASSF2,AXL,SLC11A2,INHBA,RIPK3,CEBPG,TGFB1,AMPD3,RAC3,ADAR,JMJD6,BMP4,DYRK3,ID2,ZFPM1,CDH2,LIPA,BCL2L11,PKN1,NFE2L1,LYN,BAK1,SRF,HOXB6,SKIL,KRAS,SP3,WDR48,ARID4A,HIF1A,RPS19,FLT3LG,THRA,GATA2,SOX9,G6PD,HMGB1,BAX,ACIN1,STAT5B,AKT1,RAC1,LGR4,PTPN2,PRDX5,PKNOX1,FLVCR1,PPP3CB,KLF2,MLL,MLL5,GPI,GIGY…
GO_NEGATIVE_REGULATION_OF_ENDOTHELIAL_CELL_APOPTOTIC_PROCESS	0.62971	1.43854	0.0566038	0.124554	27	15	ICAM1,NDNF,TNFAIP3,ANGPTL4,IL11,TNIP2,MAPK7,NFE2L2,SEMA5A,BRAF,GAS6,ABL1,SERPINE1,GATA3,ANGPT1
GO_AORTA_DEVELOPMENT	0.49019	1.4381	0.047619	0.124818	41	30	SMAD6,PRDM1,HES1,SOX4,PROX1,HEY1,LOX,EYA1,LRP1,PLXND1,PDGFRB,RBPJ,DNM2,SRF,LTBP1,SEC24B,ADAMTS6,TAB1,DCTN5,AP2B1,NPRL3,SNX17,PKD2,NDST1,SUFU,SIX1,MYH10,MYLK,JAG1,LOXL1
GO_RIBONUCLEOPROTEIN_COMPLEX_LOCALIZATION	-0.39035	-1.54248	0	0.125016	118	107	NUP210,TSC1,XPOT,FYTTD1,PABPN1,DDX39A,THOC6,SRSF5,RPS28,ALKBH5,THOC1,SMG5,EIF4A3,NXF1,NUP50,RBMX2,SRSF4,POM121,UPF1,CASC3,SARNP,RPS15,NUP98,ZC3H3,CPSF1,NCBP2,UPF2,DHX38,ZC3H11A,SRSF9,SLU7,SRSF11,CHTOP,ENY2,SRSF3,U2AF2,NUPL1,SLBP,THOC7,NUP205,SRRM1,NMD3,NUP54,DDX19A,THOC5,SHFM1,SRSF6,RAE1,HNRNPA2B1,DDX19B,POLR2D,NUP43,CDC40,POLDIP3,RNPS1,TMEM48,NUP85,PRPF31,SMG1,EIF6,TGS1,THOC3,FIP1L1,SDAD1,GLE1,N…
GO_POSITIVE_REGULATION_OF_PROTEIN_SECRETION	0.388109	1.43759	0.0131579	0.125211	211	127	ANO1,TNF,P2RX7,IL1B,IL6,IL1A,IL17RB,RASGRP1,SOX4,HLA-E,ANKRD1,TNFRSF14,TRPM4,LGALS9,ADAM8,CASP1,FAM132A,PFKFB2,ARRB1,NLGN2,PTGER4,SRC,APBB1,AIM2,TGFB1,GIPR,EXPH5,IRS2,SEC24A,PRKCE,NR1H2,MYO18A,ABAT,PPARD,CAPN10,BAD,PANX1,IRF3,ZNF384,CD276,STX4,GPLD1,XBP1,ADAM9,CADM1,NLRP1,GOLPH3,PLA2G6,NNAT,MAPK11,VEGFC,VPS35,ATP13A2,VAMP3,SERP1,IL17RC,IFNAR1,PRKCZ,HIF1A,PPID,C1QTNF3,HMGB1,PHPT1,EP300,CD274,GSDMD…
GO_REGULATION_OF_NEURON_APOPTOTIC_PROCESS	0.410256	1.43705	0.0138889	0.125637	192	137	TP73,SOD2,CCL2,HMOX1,NDNF,PCSK9,ESR2,EPOR,DDIT3,CEBPB,BBC3,NR4A2,APOE,NR4A3,CNTF,SYNGAP1,PARK2,ADAM8,JUN,EGLN3,PPARGC1A,TRIM2,PMAIP1,VEGFB,AXL,CPEB4,FOXO3,LRP1,KDM2B,LGMN,ITGA1,ATF4,NRBP2,SIX4,STXBP1,AARS,BCL2L11,MCL1,CLN3,ATF2,PTK2B,CLCF1,ALKBH1,GCLM,AKT1S1,CDC34,MAP2K7,UBE2M,KRAS,EGLN2,PPT1,MAP3K11,PSEN1,ATM,HIF1A,PINK1,MAP3K12,FYN,G6PD,BAX,PIK3CA,ILK,HRAS,WFS1,ERBB3,UBE2V2,PRKCI,AMBRA1,LIG4,PA…
GO_DEFENSE_RESPONSE_TO_OTHER_ORGANISM	0.375475	1.43489	0	0.125773	505	271	DEFB103A,RSAD2,MX1,TNF,OAS1,P2RX7,IL28A,MX2,ISG15,IRF7,OAS2,OAS3,IFIT1,IL6,DDIT4,ZC3H12A,HLA-A,ADM,IFIT2,SLPI,IFIT5,CEBPB,PLSCR1,S100A14,IFITM1,IFITM3,TREM1,TLR2,IRF9,CCL20,IL23A,IFIH1,OPTN,DDX58,TMF1,IL6R,BST2,STAT1,BCL3,STAT2,DHX58,HLA-E,TNFRSF14,MBD5,COCH,TRIM22,C19orf66,HERC5,IRF1,MTSS1,LGALS8,ZNF189,EIF2AK2,PMAIP1,BNIP3,SERINC5,ANXA3,RELA,BNIP3L,CXADR,LENG9,RIPK2,DDX60,UNC93B1,ISG20,IL10RB,O…
GO_REGULATION_OF_PROTEIN_MATURATION	0.451842	1.43665	0	0.125833	82	51	C3,CHAC1,BIRC3,SERPING1,TFR2,CFB,C2,SERPINE2,PPP1R15A,ADAM8,LDLRAD3,NOL3,XIAP,CD46,PROS1,MFI2,C3AR1,CFP,BIRC2,CD55,TMEM59,RNF139,C4BPB,NKD2,PHB,SNX12,C4B,SERPINE1,CFI,C5,IFT52,CCBE1,RPS6KA2,PHB2,LRRK2,THBS1,GSN,PRKACA,INPP5B,MDM2,USP17L2,BCL2L12,MYH9,GLG1,C1QBP,BIRC5,C4A,CFH,PRKACB,C19orf80,SUSD4
GO_HUMORAL_IMMUNE_RESPONSE	0.417537	1.43502	0.0615385	0.125837	187	70	C3,POU2F2,CCL2,TNF,SERPING1,C1R,IL6,CFB,HLA-A,ADM,SLPI,TREM1,C2,C1S,BST2,BCL3,HLA-E,C1RL,CD83,TFEB,BLNK,TFE3,NOTCH1,CD46,HIST1H2BK,CFD,CFP,RBPJ,PLA2G6,RPL39,PSMB10,CD55,HIST1H2BJ,ZP3,B2M,FAU,C4BPB,MNX1,HIST1H2BF,APP,GPI,HIST2H2BE,BCL2,C4B,CFI,YTHDF2,C5,CLU,TRAF3IP2,IFNE,HIST1H2BC,C1QBP,GATA3,C4A,IFNA1,IL7,PLA2G1B,CFH,HLA-DRB1,ST6GAL1,TNFRSF21,EXO1,IFNA13,HIST1H2BE,SPON2,FOXJ1,HIST1H2BI,SUSD4,HIST…
GO_HEART_TRABECULA_MORPHOGENESIS	0.55635	1.43642	0.09375	0.125931	26	16	OVOL2,S1PR1,ADAMTS1,TGFBR3,HEY1,FHL2,EGLN1,NOTCH1,RBPJ,SRF,FKBP1A,SOS1,UBE4B,HEG1,MED1,NRG1
GO_POSITIVE_REGULATION_OF_CELL_SUBSTRATE_ADHESION	0.439826	1.43502	0	0.126014	99	65	WNT4,AGR2,NDNF,ABI3BP,NPNT,DISC1,VEGFA,NINJ1,CSF1,ITGA5,MYADM,RAC3,TSC1,PRKCE,ARHGEF7,RELL2,CYR61,PTK2B,HSD17B12,NET1,DNM2,VEGFC,CIB1,PPM1F,ARL2,SDC4,PTPLA,PRKCZ,ITGB1BP1,COL8A1,ILK,S100A10,LIMS1,RSU1,RREB1,PLEKHA2,GSK3B,RAC1,BRAF,FLNA,ITGB1,TRIOBP,ARPC2,ITGA3,CDC42,PTPRJ,FN1,SMAD3,UNC13D,EPB41L5,FMN1,CCDC80,CALR,EMP2,EPHA1,ROCK1,JAK2,CDK6,EPB49,PTN,HAS2,UTRN,C1QBP,LRRC16A,ALOX15
GO_CELL_CELL_SIGNALING	0.352815	1.43503	0	0.126191	767	361	PGF,FGF12,TC2N,VIPR1,KCNMB3,CXCL5,AREG,FGFR2,GAL,P2RX7,WNT2B,CHRNB1,WNT9A,FGF17,ITGB2,EFNA1,IL1B,NTSR1,AQPEP,IL6,ADORA2A,SMPD3,PPFIA3,ADM,GDF15,ESR2,HES1,DLG4,CCL20,BRSK1,FGF11,SLC17A7,APOE,IL1RN,MAPK8IP2,DTNA,PPFIA4,TMF1,PYY2,CCL5,EGR3,RASD2,IL11,BST2,CCR1,SLC6A12,GPR176,NAMPT,PDGFB,FKBP1B,RAPGEF4,TBX3,CACNB4,PARK2,LRP5,SDCBP,SYT17,BARX1,TNFSF9,EFNA3,INHA,AGRN,FZD4,MPZL1,RNF207,NAPA,SCN1B,CLSTN3…
GO_T_CELL_PROLIFERATION	0.538389	1.4353	0.0350877	0.126207	36	24	WNT4,P2RX7,IL23A,FKBP1B,RIPK2,CD151,CADM1,PSMB10,MALT1,FYN,BAX,SATB1,PPP3CB,BTN3A1,ABL1,RC3H1,RC3H2,ELF4,IL15,DOCK8,NCSTN,CCND3,PIK3CG,RPS6
GO_REGULATION_OF_LIPID_STORAGE	0.508841	1.43517	0.0882353	0.126272	41	30	C3,TNF,NFKBIA,IL6,ZC3H12A,MSR1,PPARA,SCARB1,PNPLA2,SREBF2,ABHD5,NR1H2,ALKBH7,NFKB1,ITGAV,SIRT1,EHD1,OSBPL8,PTPN2,PPARG,ABCG1,FTO,FITM2,OSBPL11,MEST,NR1H3,FBXW7,ITGB3,ACACB,ABCA1
GO_DEVELOPMENT_OF_PRIMARY_SEXUAL_CHARACTERISTICS	0.384569	1.43531	0.0138889	0.126385	216	140	WNT4,ICAM1,NUPR1,NOS3,WNT2B,DACH1,SOX8,DMRTA1,ESR2,REC8,CEBPB,HOXA10,BCL2L2,TMF1,MMP19,FSTL3,WDR19,VEGFA,INHA,INSR,FZD4,RARA,ADAMTS1,ARRB1,EREG,CSDA,INHBA,PLEKHA1,KDM3A,FOXO3,CCNE1,BMP4,BASP1,AHR,PATZ1,HMGCS1,ARID4B,IRX5,SIX4,CTSL2,TBC1D20,BCL2L11,SIRT1,MGST1,VGF,PRDX4,ING2,EIF2S2,MMP14,SF1,PLA2G4A,WDR48,SMAD4,TIPARP,ARID4A,ACVR1B,SLIT2,EIF2B4,SOX9,BAX,STAT5B,MLL4,EIF2B2,SOX15,CTNNA1,IMMP2L,ACVR2…
GO_MALE_SEX_DIFFERENTIATION	0.415626	1.43538	0.0273973	0.126483	148	95	WNT4,ICAM1,NUPR1,WNT2B,SOX8,ESR2,REC8,HOXA10,BCL2L2,TMF1,TBX3,FSTL3,INHA,INSR,RARA,CSDA,INHBA,PLEKHA1,KDM3A,PATZ1,HMGCS1,ARID4B,DHCR24,SIX4,CTSL2,TBC1D20,BCL2L11,MGST1,PRDX4,ING2,EIF2S2,MMP14,SF1,WDR48,SMAD4,ARID4A,SOX9,BAX,STAT5B,SOX15,CTNNA1,ACVR2A,SRD5A1,NCOA1,NCOA2,CTNNB1,LGR4,ASB1,BOK,RAB13,GATA6,TGFBR1,TFPT,ERCC1,TFAP2C,HSD17B3,BCL2,MEA1,SMAD5,FKBP4,FNDC3A,BCL2L1,AMH,NASP,SGPL1,FANCA,SDC1,A…
GO_CARDIAC_SEPTUM_DEVELOPMENT	0.416277	1.43384	0.0307692	0.126544	85	69	FGFR2,SMAD6,PRDM1,HES1,WNT11,SOX4,LMO4,TBX3,PROX1,SAV1,RARA,HEY1,SMAD7,DHRS3,STRA6,FGFRL1,BMP4,ID2,ZFPM1,EGLN1,CYR61,PLXND1,ACVR1,NOTCH1,DVL3,FZD2,PARVA,DNM2,PTK7,RARB,PCSK5,NPHP3,SMAD4,LTBP1,CRELD1,ADAMTS6,LUZP1,TAB1,FZD1,MSX2,VANGL2,HEYL,GJA5,GATA6,DCTN5,AP2B1,NPRL3,HEG1,SNX17,SALL4,NDST1,SUFU,ZFP161,RBM15,MAML1,C5orf42,TRIP11,MYH10,GATA4,WHSC1,MDM2,FRS2,NOTCH2,ISL1,GATA3,ZFPM2,JAG1,CITED2,ANK2
GO_ORGANIC_ANION_TRANSPORT	0.36626	1.43273	0	0.127281	387	235	SLC4A5,P2RX7,CA9,SLC5A12,NTSR1,PLIN2,PPFIA3,SLC7A5,XK,NFKBIE,ACE2,SLCO4C1,SLC17A7,APOE,SLC17A5,CTNS,PPFIA4,SLC43A1,ABCA4,SLC2A3,SLC16A13,SLC6A12,SLC22A23,CACNB4,ATP8B1,STARD10,CLN8,SLC6A8,NPC2,PITPNM1,CA2,SLCO2B1,SLC26A11,SLC16A10,PPARA,LDLR,ABCA12,LCN12,SLC19A2,SLC16A2,SLC7A11,SLC22A11,BDKRB2,SERINC5,SLC3A2,SCARB1,ABCC3,SLC38A7,ABCA7,SLC25A12,GLS2,SERINC2,SLCO4A1,SLC1A1,CPT1B,NMB,PQLC2,SLC4A3,SL…
GO_POSITIVE_REGULATION_OF_MULTICELLULAR_ORGANISM_GROWTH	-0.532739	-1.53913	0.047619	0.127461	32	20	CSF1,BBS2,HSF1,STAT5B,CREB1,BBS4,NIPBL,CELF1,BCL2,POU3F2,GHR,PPIB,EZR,SLC6A3,PLS1,MKKS,CHD7,GPAM,VIL1,GPR21
GO_TUBE_DEVELOPMENT	0.356406	1.4321	0	0.127614	552	397	WNT4,AGR2,PGF,IL8,OVOL2,TNF,AREG,FGFR2,SMAD6,NOS3,BMP7,PRDM1,PHGDH,SOX8,AKR1B1,CDX2,ADM,ITGB4,REC8,NPNT,CALB1,HES1,SIM2,NTN1,EPAS1,FGF2,LIF,SPINT1,SERPINE2,NR4A3,WNT11,SOX4,DHCR7,STAT1,HOXA1,LMO4,TBX3,PROX1,LRP5,EDA,FSTL3,EDN2,ST14,CDKN1A,WDR19,VEGFA,SAV1,DVL2,MTSS1,CSF1,RARA,ABCA12,TRAF6,EDNRB,SEMA3C,DDR1,RASIP1,PODXL,NKX3-2,FKBP8,BMP2,CIC,PTCH1,NRARP,CHRD,CHI3L1,LOX,IFT140,IFT172,KIF26B,SRC,CLI…
GO_POSITIVE_REGULATION_OF_EPITHELIAL_CELL_DIFFERENTIATION	0.516192	1.43184	0.047619	0.127628	57	33	OVOL2,C1orf172,LIF,PRKCH,CYP27B1,BTG1,PTCH1,ALOX12,ADAMTS9,RFX3,BMP4,H2AFY2,NOTCH1,NUMB,BAD,NCOA3,AHI1,PAX8,SOX9,ZEB2,CTNNB1,TRIM16,NKX6-1,WNT10B,PTCH2,BCL2,ADAMTS20,MED1,KITLG,H2AFY,VDR,SFN,FOXJ1
GO_WALKING_BEHAVIOR	0.596547	1.43223	0.0784314	0.127632	31	15	NPC1,CTNS,CACNB4,CLN8,MAPT,EFNB3,HTRA2,OXR1,GLRB,ABHD12,ARRB2,FXN,HIPK2,CHD7,EPHA4
GO_DEVELOPMENTAL_GROWTH_INVOLVED_IN_MORPHOGENESIS	0.424816	1.43109	0.0675676	0.127829	104	71	AREG,FGFR2,MAGI2,S1PR1,WNT11,MAPT,SEMA3F,CSF1,EFNA5,PLXNB1,ULK1,KIF26B,NLGN3,NDEL1,SPRY2,TGFB1,PLXNA3,BMP4,WNT7B,RARG,NOTCH1,STK11,VCL,CYFIP1,SIRT6,CPNE1,LAMB2,ULK2,PTK7,SEMA7A,RAPH1,PRKCZ,BIN3,SLIT2,NRP2,DVL1,SOX9,KDM5B,SLC9A6,PLXNA1,ZEB2,IQGAP1,TGFBR2,PPP3CB,HNF1B,VANGL2,ITGB1,APP,ABL1,MED12,YAP1,EPB41L5,FMN1,LRP6,MED1,SPG11,SEMA3A,EIF2AK4,USP9X,CDK5,TRIM28,RDH10,ALCAM,COBL,IMPACT,AURKA,MAP1B,T…
GO_ENDODERMAL_CELL_DIFFERENTIATION	0.5019	1.43146	0.0483871	0.127849	40	30	ITGB2,COL6A1,SOX2,MMP9,LAMB3,MMP15,COL7A1,INHBA,ITGA5,ITGB5,LAMA3,ITGAV,MMP14,COL8A1,HSBP1,CDC73,CTNNB1,PAF1,HNF1B,GATA6,COL12A1,HMGA2,LAMB1,FN1,CTR9,ITGA7,RTF1,LEO1,NANOG,POU5F1
GO_MYELOID_DENDRITIC_CELL_ACTIVATION	0.56645	1.43122	0.0655738	0.127942	26	15	CSF2,RELB,TNFSF9,TRAF6,UBD,TGFB1,LTBR,RBPJ,PSEN1,HMGB1,TGFBR2,PYCARD,BATF3,CAMK4,DHRS2
GO_POSITIVE_REGULATION_OF_CANONICAL_WNT_SIGNALING_PATHWAY	0.415776	1.43039	0	0.128366	119	101	WNT4,SULF2,BAMBI,FGFR2,WNT2B,SOX4,LGR6,GPRC5B,EDA,DLX5,TRPM4,DVL2,AXIN1,NRARP,ARNTL,CSNK1E,JUP,SRC,TMEM198,DAPK3,TNKS,NFKB1,XIAP,PSME1,RBPJ,VPS35,TNKS2,PSMB10,DVL1,ILK,CTDNEP1,CAV1,PSMD2,FAM123B,UBR5,PSMB8,PSMB7,RPS27A,PSMB3,UBA52,LGR4,PSMB4,PSMA1,CSNK1D,PSMD3,RNF146,PPP2R3A,PSME2,WNT10B,PSMD10,WLS,PSMD14,PSMD7,PSME4,PSMD9,PIN1,CAPRIN2,PSMA6,PSMC4,SMAD3,PSMC2,NLE1,YAP1,PSMB1,PSMB9,LRP6,PSMD4,PSMA…
GO_MITOCHONDRIAL_RNA_METABOLIC_PROCESS	-0.505812	-1.53557	0	0.129393	29	27	SLC25A33,POLRMT,FASTKD5,TRIT1,TRMU,KIAA0391,PNPT1,YARS2,SUPV3L1,MTERFD3,TARS2,MRPL12,TRMT5,MTERFD2,PPARGC1B,TFB2M,TFAM,MTERF,HSD17B10,TRNT1,DARS2,PUS1,ELAC2,AARS2,TRMT61B,C10orf2,EARS2
GO_REGULATION_OF_PEPTIDYL_TYROSINE_PHOSPHORYLATION	0.390306	1.42894	0.0131579	0.12952	213	141	CSF2,ICAM1,SRCIN1,ITGB2,EFNA1,IL6,DOK7,HES1,IL23A,LIF,CNTF,IL6R,CCL5,SOCS5,IL11,SOCS3,PDGFB,GPRC5B,CD74,TNFRSF14,VEGFA,DVL2,CBLC,PPAP2B,GPRC5A,SH3BP5,PPP2R5B,EFNA5,VEGFB,EREG,PTGER4,RIPK2,TMEM102,SRC,ITGA5,TGFB1,UNC119,STAT3,PRKCE,TNK2,ERRFI1,ADAM17,SEMA4D,THBS4,CD40,PTK6,PTK2B,SOCS4,STAP2,CLCF1,STK11,TNFRSF1A,LYN,SH3BP5L,IL31RA,ZGPAT,ABI1,VEGFC,PPP2CA,RICTOR,IBTK,IFNAR1,PSEN1,PRKCD,PRKCZ,EGF,ENP…
GO_REGULATION_OF_IMMUNE_EFFECTOR_PROCESS	0.356557	1.42845	0.0238095	0.12999	424	282	DEFB103A,ICAM1,RSAD2,C3,CCL2,TNF,P2RX7,BIRC3,HMOX1,SERPING1,IL1B,TNFAIP3,BCL6,IFIT1,IL6,GAB2,CFB,AP1M2,ZC3H12A,HLA-A,RASGRP1,IL7R,TREM1,C2,IL23A,DUSP10,NR4A3,WAS,DDX58,SOCS5,BST2,STAT2,GPRC5B,CD74,DHX58,HLA-E,TAP1,TNFRSF14,TRPM4,MBD5,ABR,HERC5,LGALS9,MTSS1,AP1S2,ZNF189,RARA,EIF2AK2,TRAF6,HLA-B,LENG9,RIPK2,DDX60,VAMP8,TRIM38,FES,AIM2,RIPK3,TGFB1,STOM,CLDN7,STXBP2,ZBTB1,ITPKC,IL28RA,IL27RA,MICA,FZD…
GO_REGULATION_OF_CELL_PROJECTION_ORGANIZATION	0.346943	1.42821	0	0.130001	558	407	NPTN,ICAM1,RTN4R,L1CAM,SRCIN1,P2RX7,BMP7,NDNF,EFNA1,MAGI2,RND2,CDC42EP5,XK,EPOR,NEU1,NTN1,SCARF1,APOE,SARM1,LIF,TBC1D17,SERPINE2,CNTF,DPYSL2,NEDD4L,TBC1D7,SYNGAP1,TBC1D2B,EPS8L2,FKBP1B,GPRC5B,PARK2,SEMA6C,ATP8B1,TBC1D2,ANKRD1,PLXNB3,SYT17,DISC1,VEGFA,MARCKS,MAPT,SEMA3F,AGRN,TBC1D3,RHOQ,MIEN1,ADAMTS1,SEMA3C,SEMA4G,TBC1D9B,RAP1GAP,SCN1B,SPP1,PODXL,PPP2R5B,SPG20,IFT20,EFNA5,PLXNB1,ITSN2,TBC1D22B,SPH…
GO_POSITIVE_REGULATION_OF_NEURON_DIFFERENTIATION	0.361279	1.42554	0	0.13124	306	210	NPTN,L1CAM,RNF112,BMP7,NDNF,BCL6,IL6,MAGI2,RND2,EPOR,NEU1,NTN1,SCARF1,APOE,LIF,SERPINE2,CNTF,DUOXA1,CCL5,NEDD4L,FKBP1B,GPRC5B,PROX1,PARK2,ANKRD1,PLXNB3,SYT17,DISC1,VEGFA,MARCKS,MAPT,RARA,ADAMTS1,SCN1B,PPP2R5B,EFNA5,BMP2,PLXNB1,ITSN2,TLE6,SPHK1,NLGN3,APBB1,NDEL1,AMIGO1,FES,BCL11A,MMD,KCTD11,SS18L1,BMP4,STK25,LIMK1,CDON,MAP2K1,GRN,GDPD5,SEMA4D,VLDLR,CBFA2T2,ARHGDIA,FMR1,HMG20B,PTK6,PTK2B,MAP2K2,KIA…
GO_MULTICELLULAR_ORGANISMAL_MACROMOLECULE_METABOLIC_PROCESS	0.441879	1.42386	0.0298507	0.131418	79	48	P2RX7,MMP1,ACE2,COL6A1,MMP7,MMP19,MMP9,CTSK,CTSS,LEPREL1,CTSL1,COL18A1,MMP15,COL7A1,CTSB,ENPEP,MRC2,TNXB,CTSD,MMP10,LEPRE1,COL11A2,SERPINH1,MMP14,PEPD,AGXT2L2,HIF1A,COL6A2,COL13A1,COL8A1,COL5A1,MMP11,COL12A1,TENC1,COL4A5,COL5A2,FURIN,AKR1C3,COL1A1,ADAM15,TRAM2,KLK6,ID1,ACACA,MMP16,ADAMTS14,COL1A2,ACE
GO_HYALURONAN_METABOLIC_PROCESS	0.5269	1.42557	0.103448	0.131419	31	21	IL1B,HYAL3,FGF2,HYAL1,PIM1,HEXB,HEXA,TGFB1,GUSB,HAS3,SLC9A1,AKT1,KIAA1199,ITIH5,HYAL2,IL15,HMMR,HAS2,ABCC5,CD44,MKI67
GO_RESPONSE_TO_DRUG	0.355826	1.42402	0	0.131425	431	290	TP73,ICAM1,PGF,PTGS2,CCL2,MGMT,GAL,P2RX7,CA9,IL1B,CYBA,IL6,NPC1,MT2A,PLIN2,ESR2,DDIT3,DPYSL2,CCL5,SOCS3,PEMT,PPP1R15A,PDGFB,MTHFR,ATP8B1,CCNO,ANKRD1,PRNP,HDAC5,CDH1,CDKN1A,BLOC1S3,JUNB,JUN,JUND,CBX7,CYP2E1,PPARGC1A,KCNH2,BDKRB2,PDE3A,ARRB1,SEMA3C,COL18A1,RAPGEF3,RELA,CDKN1B,VEGFB,PTCH1,PTGER4,LOX,INHBA,FOSB,SRC,AIM2,TGFB1,CD69,CAT,BGLAP,STAT3,CCNE1,ACSL1,DNMT3A,PAPD7,OXTR,ALDH3A1,LGALS1,HMGCS1,PO…
GO_NEGATIVE_REGULATION_OF_LEUKOCYTE_MEDIATED_IMMUNITY	0.512047	1.42617	0.0322581	0.131441	47	27	HMOX1,BCL6,HLA-A,IL7R,BST2,HLA-E,TAP1,ABR,LGALS9,HLA-B,MICA,DUSP22,THOC1,RABGEF1,NDFIP1,C10orf54,BCR,C4BPB,PPP3CB,HFE,PTPN6,ARRB2,IL20RB,CEACAM1,SERPINB9,FOXJ1,SUSD4
GO_POSITIVE_REGULATION_OF_G_PROTEIN_COUPLED_RECEPTOR_PROTEIN_SIGNALING_PATHWAY	0.595643	1.42564	0.057971	0.131505	25	15	C3,ACPP,ARRDC3,UBQLN2,KLK14,PHB,GSK3A,ECE1,CAV2,PRMT5,LRRK2,KLK5,KLK6,TMOD2,GPER
GO_POSITIVE_REGULATION_OF_RESPONSE_TO_EXTRACELLULAR_STIMULUS	0.477506	1.4251	0.106061	0.131507	48	40	TRIM13,SQSTM1,EPM2A,CYP27B1,BNIP3,BNIP3L,RIPK2,ULK1,GBA,ADRB2,MAPK3,PRKAA2,SIRT1,CALCOCO2,SUPT5H,ATG7,TBK1,HIF1A,SCOC,PINK1,RAB12,AMBRA1,RAB3GAP2,LRSAM1,WAC,SPTLC2,PIP4K2A,PIP4K2C,ATG5,SPTLC1,PARK7,PIP4K2B,WDFY3,RAB3GAP1,BECN1,SNW1,RALB,LARP1,PAFAH1B2,NOD1
GO_VENTRICULAR_CARDIAC_MUSCLE_TISSUE_DEVELOPMENT	0.489569	1.42585	0.0666667	0.131544	45	27	FGFR2,TNNT2,DSP,TBX3,PROX1,TNNI3,MARCKS,PPP1R13L,TGFBR3,SMAD7,ID2,NOTCH1,RXRA,RBPJ,FKBP1A,TPM1,UBE4B,TNNC1,HEG1,MED1,DSG2,PTCD2,ISL1,FOXC1,ZFPM2,PKP2,NRG1
GO_NEGATIVE_REGULATION_OF_OSTEOBLAST_DIFFERENTIATION	0.514004	1.42407	0.0769231	0.131588	40	27	TNF,AREG,ID3,LRP5,TRPM4,PTCH1,CHRD,CCRN4L,ID2,SEMA4D,NOTCH1,SKI,HDAC7,LIMD1,NBR1,TWSG1,RORB,SMAD3,TMEM64,HDAC4,SUFU,IGFBP5,CDK6,MEN1,C14orf169,ID1,AXIN2
GO_NEGATIVE_REGULATION_OF_RESPONSE_TO_ENDOPLASMIC_RETICULUM_STRESS	0.508045	1.42618	0.03125	0.13159	39	34	HSPA1A,PPP1R15A,PARK2,GRINA,YOD1,HERPUD1,USP25,TMBIM6,CREB3L1,ERLEC1,TXNDC12,XBP1,BFAR,CREB3,OS9,PPP1R15B,UBE2G2,UBXN1,WFS1,PTPN1,GNB2L1,SYVN1,UBE2J1,DERL2,PDX1,UBAC2,PARK7,USP14,HYOU1,NCK1,DNAJC3,OPA1,SVIP,LRRK2
GO_MAINTENANCE_OF_LOCATION	0.406285	1.42513	0.0135135	0.131624	138	108	TNF,IL1B,NFKBIA,PLIN2,MDFI,NFKBIE,ABHD4,SLC17A7,APOE,DZIP1,SPAG4,ATP2A1,BCL3,MXI1,FTH1,HK1,HK2,HEXB,NFKBIB,PNPLA2,ACVR1C,JUP,TAF8,CRY1,PKD1,GM2A,ATP7B,SUN2,UVRAG,FLNB,GET4,GAA,DBN1,SUPT7L,ARHGAP21,CREB3,NFKBIL1,SUN1,GOLPH3,OS9,ARL2,LTBP1,PINK1,PML,TLN1,THRA,ARL2BP,TSPO,MORC3,STAT5B,DGAT1,TAF3,CAV1,FBN1,G3BP2,CCDC22,S100A9,ANKRD13C,TWF1,B4GALNT1,KDELR1,AKT1,POLR2M,FLNA,TOPORS,PSMD10,KDELR2,EPB41L3…
GO_REGULATION_OF_BIOMINERAL_TISSUE_DEVELOPMENT	0.488279	1.42347	0.0615385	0.131705	75	43	WNT4,P2RX7,BMP7,S1PR1,FAM20C,CCR1,TRPM4,CYP27B1,BMP2,TGFB1,BGLAP,ADRB2,BMP4,ACVR1,ANO6,ANKH,CD276,PTK2B,ACVR2B,OSR2,PLA2G4A,HIF1A,ECM1,SOX9,BMPR2,NBR1,ACVR2A,GAS6,TFAP2A,TXLNG,WNT10B,GJA1,SMAD3,BCOR,PKDCC,BMPR1B,OSR1,BMP2K,BMPR1A,DDR2,ENPP1,TGFB3,WNT6
GO_MYELOID_CELL_HOMEOSTASIS	0.460054	1.42416	0.0285714	0.131735	88	65	HMOX1,BCL6,IL6,PRDX1,EPAS1,MB,DNASE2,VEGFA,INHA,TGFBR3,AXL,SLC11A2,INHBA,CEBPG,AMPD3,ADAR,JMJD6,BMP4,DYRK3,ID2,ZFPM1,BCL2L11,NFE2L1,LYN,BAK1,SRF,HOXB6,SP3,ARID4A,RPS19,THRA,G6PD,HMGB1,BAX,ACIN1,PTPN2,PKNOX1,FLVCR1,KLF2,MLL5,GPI,RB1,SLC25A38,ATPIF1,ADD1,SFXN1,ANXA1,SMAD5,ERCC2,TMOD3,MED1,MAEA,NCSTN,RPS14,SOD1,CASP3,JAK2,EPB49,HIPK2,ITPKB,L3MBTL3,GATA3,MTHFD1,PDE4B,RPS6
GO_NEGATIVE_REGULATION_OF_CHEMOTAXIS	0.497961	1.42435	0.0655738	0.131789	51	30	CCL2,MMP28,PADI2,SEMA6C,SEMA3F,SEMA3C,SEMA4G,NOV,SEMA6B,PLXNA3,SEMA4A,SEMA4C,SEMA4D,NOTCH1,SEMA5A,CORO1B,WNT3,SEMA7A,SLIT2,SEMA4F,PTPN2,C5,SEMA3A,SEMA4B,THBS1,SEMA3B,ROBO1,ST6GAL1,NRP1,SEMA3E
GO_REGULATION_OF_EMBRYONIC_DEVELOPMENT	0.440434	1.4245	0.0597015	0.131875	114	84	WNT4,SULF1,BMP7,WNT2B,CDX2,HES1,IL1RN,FOXA2,DVL2,INSR,RNF207,NRARP,CCRN4L,MYADM,FZD7,BMP4,MAPK7,STOX1,LAMA3,RBM19,NFE2L2,SIX4,NOTCH1,TULP3,DVL3,FZD2,STK3,CELSR1,TGIF2,OSR2,PTK7,SNAI1,NPHP3,DVL1,PHLDB2,GATA2,KLF4,SEC24B,COL5A1,GNB2L1,CLASP1,KDM1A,TRAF3IP1,NR2C2,CTNNB1,FZD1,STK4,PPP2R3A,PAFAH1B1,HNF4A,HNF1B,GRHL3,VANGL2,NRK,LAMA5,NIPBL,COL5A2,MAP2K5,SEPT7,E4F1,DUSP6,DAG1,FUZ,FZD3,LAMA4,PHLDA2,WDPCP…
GO_NEGATIVE_REGULATION_OF_PROTEIN_COMPLEX_DISASSEMBLY	-0.372893	-1.53138	0	0.132171	170	145	TNF,BIRC3,VILL,TUBGCP2,LZTS2,SPTBN5,GOLGA2,HDAC3,SWAP70,TNKS,STMN1,SUN2,XIAP,UVRAG,KIAA0196,RGS14,C16orf45,OFD1,TUBGCP5,BIRC2,PCNT,CAPG,MAP9,CEP120,CIB1,PLK2,DCTN2,STARD9,TMOD1,CLASP1,ZNF207,PPP2R1A,SPICE1,TWF1,KPNB1,MAP4,HAUS4,CSNK1D,FLNA,RHOA,MAP6D1,RAB11A,SBDS,TRIOBP,CDC14A,HAUS3,GAS2L1,NEK7,HDAC6,ARHGEF2,CHD3,PLK1S1,EPS8,TWF2,NCOR1,ARHGEF10,CAPZA1,ADD1,DLG1,SPTBN1,HAUS7,DYNC1H1,TUBGCP6,CEP72,…
GO_EXCRETION	0.58866	1.42284	0.1	0.132193	44	19	KCNK5,AQP5,HMOX1,NEDD4L,ATP6V1B1,CLCN5,AMN,KIRREL,NFAT5,ATP6V0A4,ADORA2B,NPHS1,NPHP1,SLC22A18,MDK,GRHPR,UNC13B,TACR1,AQP3
GO_POSITIVE_REGULATION_OF_CELL_ACTIVATION	0.382277	1.42189	0	0.132392	311	162	MAP3K8,CCL2,IL1B,ICOSLG,PRDM1,BCL6,IL6,GAB2,HLA-A,RASGRP1,IL7R,HES1,IL23A,TNFSF13B,NR4A3,CCL5,EGR3,SOCS5,CD74,HLA-E,TNFRSF14,CDKN1A,BLOC1S3,TNFSF9,LGALS9,ADAM8,RARA,TRAF6,CD83,TNIP2,RIPK2,AXL,VAMP8,HLA-DQA1,PELI1,SRC,TGFB1,IRS2,ZBTB1,LGALS1,DPP4,HLX,LAMP1,CCDC88B,BAD,CD40,CD46,CD276,STX4,CLCF1,ADA,NKAP,LYN,XBP1,CD47,MMP14,PVRL2,AP3D1,TCF3,EFNB3,RICTOR,PCID2,PRKCZ,SART1,MALT1,MAP3K14,FLT3LG,CD81,G…
GO_BEHAVIOR	0.364099	1.4219	0	0.132538	516	277	NPTN,PPP1R1B,FGF12,PTGS2,GAL,MYH14,CHRNB1,DACH1,IL1B,NTSR1,NPC1,DMRTA1,ESR2,MAFG,CALB1,CEBPB,DLG4,ACE2,EGR2,NR4A2,SLC17A7,MAPK8IP2,SERPINE2,CTNS,NR4A3,ZNF385A,PYY2,FOXA2,RASD2,STS,SYNGAP1,HOXA1,GPRC5B,IDO1,CACNB4,PARK2,PRNP,MBD5,CLN8,MAPT,EPM2A,JUN,FZD4,PPARA,IFT20,HEXB,NLGN2,ABCA7,APLN,SLC11A2,NLGN3,ITGA5,STRA6,STAT3,TSC1,ADRB2,UBA6,OXTR,ID2,BBS12,PRKCE,GM2A,DPP4,SRPX2,PTEN,P2RY1,GRN,DNM1,ABAT,F…
GO_RESPONSE_TO_NUTRIENT	0.389423	1.42221	0.0138889	0.132586	191	131	PTGS2,CCL2,LIPG,MGMT,HMOX1,BMP7,IL1B,DDIT3,STC2,C2,CCL5,FOXA2,PEMT,FKBP1B,MTHFR,MAPT,STC1,CYP27B1,INSR,RARA,EIF2AK2,ADAMTS1,PIM1,SPP1,RELA,ATP2B1,TGFB1,GIPR,CAT,BGLAP,CCNE1,ACSL1,ZNF354A,DNMT3A,ALDH3A1,HLCS,HMGCS1,POR,PTEN,VLDLR,CYP24A1,PPARD,HMGCL,TFRC,HMGCR,CHMP1A,USF2,SUOX,ADA,XBP1,TBXA2R,RXRA,DAD1,COX4I1,SRF,ALDH1A2,PLA2G4A,ITGA2,ABCG2,LDHA,ACP5,TSPO,PRDM4,SPARC,CDKN2D,CAV1,CDKN2B,BDH1,ADIPOR…
GO_POSITIVE_REGULATION_OF_PROTEIN_LOCALIZATION_TO_NUCLEUS	0.405394	1.42195	0.0294118	0.132639	129	102	PTGS2,SULF2,TNF,BAMBI,C8orf4,IL1B,IL6,ZC3H12A,TLR2,IL23A,LIF,DDX58,DAB2,EDA,CDH1,LGALS9,SPHK1,JUP,TGFB1,BMP4,HDAC3,EIF2AK3,STK11,SEMA5A,XBP1,TRIP6,RBCK1,SMAD4,PRKCD,EGF,TMEM110,EGFR,SPPL3,FYN,TMEM173,SLC9A1,EP300,PPP3CA,GTSE1,UBR5,MAPK14,CDK5RAP3,TRIM8,AKT1,PPP3R1,MAVS,FLNA,RHOA,PPP3CB,TERT,NUTF2,KPNA1,MCRS1,OGT,TGFBR1,PIK3R2,GLI3,SMAD3,PARK7,ZNF268,MED1,CD2AP,PINX1,TLR4,HYAL2,CCT8,HSP90AA1,CCT7,…
GO_SMALL_GTPASE_MEDIATED_SIGNAL_TRANSDUCTION	0.353702	1.42046	0	0.133551	352	285	ARHGDIG,RHOD,HMOX1,REM2,RASL11B,RRAD,BCL6,RERG,RAB25,RND2,CDC42EP5,RASGRP1,NTN1,RND3,FGF2,RASGEF1B,RAB3B,RASD2,SYNGAP1,EPS8L2,RRAGC,RAPGEF4,RHOU,RAB20,RAB9A,LAT,SDCBP,CDKN1A,ABR,RGL2,RND1,JUN,RHOQ,RAB40C,RAB43,RASL10B,RAPGEF3,RAB32,RAPGEFL1,RRAS,ARL8B,RAB4B,SOS2,MAPKAPK2,GEM,RALA,RAC3,RABL2A,DOCK1,IFT27,ARF6,RALBP1,ARHGEF18,GDI1,LIMK1,SH2D3A,TNK2,RIT1,ARL17B,RHOF,DHCR24,KSR1,RALGDS,BRK1,RAB7A,SIA…
GO_RESPONSE_TO_PURINE_CONTAINING_COMPOUND	0.397207	1.42	0.0125	0.133848	158	107	PTGS2,CCL2,AREG,P2RX7,DUOX1,IL1B,IL6,P2RX4,DUOX2,MMP19,STAT1,PPP1R15A,PER1,DUSP1,STC1,JUNB,JUN,JUND,PPARGC1A,CASP1,P2RX5,PDE3A,RAPGEF3,RELA,SPHK1,FOSB,CCNE1,ALDH3A1,HMGCS1,HCN3,THBD,PTEN,ASPH,FOSL1,ATP7B,PANX1,PTK2B,PDE2A,VGF,FOS,SREBF1,ITPR3,BIRC2,SSH1,NDUFS4,BSG,RAP1A,HIF1A,LDHA,RAPGEF2,ITPR2,SPARC,PYGM,EP300,SDC2,SRD5A1,RAP1B,DGKQ,AKAP1,BRAF,INPP5K,HNF4A,WNT10B,APP,CREM,HDAC2,PDE4D,AACS,SEPN1,…
GO_RESPONSE_TO_ESTROGEN	0.398423	1.41866	0.0243902	0.134715	218	145	C3,ETS1,PTGS2,AREG,GAL,SMAD6,HMOX1,BMP7,IL1B,ESR2,F3,CCL5,STS,SOCS3,WBP2,PDGFB,PRDM2,DUSP1,CYP27B1,CA2,INSR,PPARGC1A,RARA,MMP15,CITED4,CDKN1B,PTCH1,MFGE8,GBA,TGFB1,CAT,BGLAP,STAT3,BCAS3,CCNE1,DNMT3A,TRIM25,ADRB2,BMP4,OXTR,RBBP5,AHR,ENDOG,PTEN,GRN,UCN,ESRRA,BAD,PDGFRB,NCOA3,BID,MMP14,ALDH1A2,ITGA2,RGS9,MAPK15,HIF1A,MBD1,LDHA,EGFR,STAT5B,EP300,CAV1,KAT5,CTNNA1,BDH1,GSTM3,SRD5A1,PAWR,ABCC2,MECP2,GSK…
GO_REGULATION_OF_TRANSPORTER_ACTIVITY	0.39857	1.41884	0.0125	0.134772	198	124	WNK2,FGF12,TESC,GAL,PCSK9,NTSR1,KLHL24,DLG4,ANO9,JPH2,MAPK8IP2,NEDD4L,MMP9,CTSS,SGK2,FKBP1B,CACNB4,GLRX,INSR,PPARGC1A,RNF207,SCN1B,RAPGEF3,GSTO1,NLGN2,C19orf26,PLCG2,NLGN3,CAMK2D,NEDD4,STOM,CACNB1,PPIF,BMP4,PRKCE,DAPK1,FAM115C,ATP1B3,ASPH,RASGRF1,FMR1,PTK2B,CLIC2,NDFIP2,GRK6,RANGRF,MINK1,CTTNBP2NL,DNM2,ATP1B1,PLA2G6,VAMP2,CACNB3,SLC9A3R1,SUMO1,PRKCD,TMEM110,WNK4,FXYD5,OXSR1,SLC9A1,WWP2,NDFIP1,CAV…
GO_OUTFLOW_TRACT_MORPHOGENESIS	0.508812	1.41773	0.0666667	0.135422	56	34	FGFR2,HES1,WNT11,TBX3,VEGFA,DVL2,JUN,RARA,SEMA3C,DHRS3,EYA1,NEDD4,ZFPM1,PLXND1,ATF2,DVL3,FZD2,PARVA,RBPJ,RARB,HIF1A,SEC24B,ILK,FZD1,MSX2,HEYL,GJA5,GATA6,NIPBL,SIX1,ISL1,ZFPM2,JAG1,CITED2
GO_REGULATION_OF_GTPASE_ACTIVITY	0.349743	1.41735	0	0.135669	673	493	CSF2,WNT4,IL2RG,ICAM1,NCAM1,RTN4R,ARHGAP40,ARHGDIG,ARHGAP8,SGSM1,CCL2,FGFR2,FGF17,BCL6,TBC1D3C,KIAA1244,NRG4,CDC42EP5,RGS16,RASGRP1,ADAP2,TBC1D3H,DLG4,RGS11,S1PR1,CCL20,PLEKHG6,FGF2,RASGEF1B,MCF2L,HMHA1,TBC1D17,WNT11,CCL5,SRGAP2,TBC1D7,SYNGAP1,TBC1D2B,EPS8L2,ALS2CL,PDGFB,RAPGEF4,CYTH4,TBC1D2,CCPG1,LAT,PLXNB3,ABR,RGL2,DVL2,ARHGEF4,CYTH2,JUN,STMN3,AGRN,RAB3IL1,LLGL2,TBC1D3,TRIP10,TBC1D3F,ARRB1,PSD,…
GO_NEGATIVE_REGULATION_OF_ERBB_SIGNALING_PATHWAY	0.45965	1.41586	0.057971	0.135942	44	40	SOCS5,RNF126,CBLC,GPRC5A,HGS,SPRY2,ARHGEF7,STAM,LGMN,ERRFI1,ITGA1,RAB7A,SOCS4,ZGPAT,EPS15L1,PSEN1,EGF,EGFR,GRB2,SH3KBP1,AP2A2,EPN1,RPS27A,UBA52,ZFYVE28,SNX6,PTPN2,AP2A1,EPS15,CDC42,RNF115,PTPRJ,AP2M1,DAB2IP,AP2B1,CLTA,AP2S1,UBB,CBL,STAM2
GO_MIDDLE_EAR_MORPHOGENESIS	0.54613	1.4162	0.140351	0.136013	20	15	INSIG1,INSIG2,NKX3-2,EYA1,PRRX1,TSHZ1,OSR2,PRKRA,EDN1,NAGLU,RPL38,MSX1,SIX1,SIX2,OSR1
GO_NEGATIVE_REGULATION_OF_CELL_ADHESION	0.379805	1.41596	0.0133333	0.136016	223	152	ARHGDIG,CYP1B1,BCL6,MUC1,CEBPB,AP1AR,IL1RN,NFKBID,SERPINE2,SOCS5,IDO1,CD74,TNFRSF14,PRNP,PLXNB3,CDH1,RND1,IRF1,SNAI2,LGALS9,DUSP3,FZD4,PPARA,BTN2A2,ERBB2,PODXL,EFNA5,BMP2,PLXNB1,ALOX12,NRARP,PELI1,SRC,PRKG1,TGFB1,MYADM,FZD7,BCAS3,CLDN7,ADRB2,BMP4,MAPK7,LGALS1,SWAP70,PTEN,DUSP22,ABAT,HLX,SEMA4D,NOTCH1,GCNT2,ARHGDIA,CD276,LGALS3,SPOCK1,SEMA5A,MFI2,ADAM10,MMP14,MARCH7,PAG1,LPXN,PRKCD,PHLDB2,CYLD,PLX…
GO_RHO_PROTEIN_SIGNAL_TRANSDUCTION	0.480404	1.4163	0.0735294	0.136087	50	42	ARHGDIG,RHOD,BCL6,CDC42EP5,NTN1,EPS8L2,LIMK1,KIAA1598,TAX1BP3,CELSR1,RTKN,ARHGEF3,MYO9B,RHOB,GNA12,ARHGAP5,ARHGEF1,ARHGEF11,CDC42EP4,GNA13,RHOG,RHOA,CNKSR1,ROPN1B,VANGL2,PTPLAD1,PHACTR4,CFL1,GPR56,ARHGAP1,SYNJ2BP,EPS8L1,CDC42EP3,CHUK,EDNRA,CDC42EP1,ARHGAP29,ROCK2,ROCK1,CTNNAL1,COL1A2,C15orf62
GO_DIGESTION	0.467461	1.41558	0.0655738	0.136126	137	50	VIPR1,AQP5,SERPINA3,MUC4,LIPG,P2RX7,AMY2B,ACE2,GCNT3,CTRB2,PYY2,PPARGC1A,LDLR,SCARB1,NPR3,ACO1,HTR3A,CTRL,LMF1,ENPEP,UCN,F11R,SLC46A1,PBLD,SOX9,LIPH,COPA,KCNN4,SLC26A6,TLR4,TJP2,AKR1C1,STRAP,AKR1C2,CEL,MGAM,EZR,PLS1,ZNF830,CHRM3,VDR,NMU,MUC13,PLA2G1B,CAPN8,VIL1,SLC5A1,AQP1,ACE,SLC15A1
GO_REGULATION_OF_PATHWAY_RESTRICTED_SMAD_PROTEIN_PHOSPHORYLATION	0.481185	1.41497	0.016129	0.136192	60	37	SMAD6,BMP7,INHBE,GDF15,DAB2,SDCBP,GDF1,INHA,BMP2,INHBA,SMAD7,TGFB1,BMP4,SNX25,ACVR1,PMEPA1,PBLD,ENG,SMAD4,ACVR1B,BMPR2,ACVR2A,CSNK2B,TGFBR1,BMP8B,PIN1,HFE,STRAP,BMP1,TTK,GDF11,DKK1,BMPR1A,RBPMS,INHBB,TGFB3,TGFB2
GO_RESPONSE_TO_UV_B	0.578585	1.41632	0.0677966	0.136222	16	15	HYAL3,MME,CDKN1A,HYAL1,RELA,STK11,CRIP1,MFAP4,XPC,BCL2,HYAL2,ERCC6,IL12A,MSH2,IVL
GO_ENDOCRINE_PROCESS	0.543693	1.41527	0.0847458	0.136264	44	25	NOS3,CYBA,ACE2,MME,TMF1,TBX3,EDN2,FZD4,RASL10B,INHBA,OXTR,ENPEP,ATP6AP2,KRAS,PCSK5,HSD11B2,EDN1,CTSZ,ECE1,FOXD1,RPS6KA2,NKX2-1,GATA3,TACR1,ACE
GO_MYELOID_LEUKOCYTE_DIFFERENTIATION	0.424045	1.41499	0	0.136311	96	73	CSF2,TNF,MT1G,RELB,GAB2,FAM20C,SBNO2,MMP9,OSTM1,PIK3CD,VEGFA,TNFSF9,JUNB,LGALS9,JUN,CSF1,TRAF6,SRC,UBD,TGFB1,CD109,BMP4,IFI16,ZFPM1,LTBR,ANXA2,SH3PXD2A,SIRT1,TFRC,PDE2A,NKAP,IL31RA,RBPJ,FARP2,SNX10,SP3,PIR,PSEN1,GATA2,ACP5,KDM1A,MAPK14,JAGN1,CTNNB1,TGFBR2,PAFAH1B1,CSF1R,CDC42,PPARG,EPHA2,THOC5,MED1,GAB3,GLO1,EIF2AK1,BATF3,FOXP1,MYH9,CEBPA,L3MBTL3,HHEX,TNFRSF11A,GATA3,LRRK1,F2RL1,PARP1,CAMK4,LEF1,…
GO_NEGATIVE_REGULATION_OF_DNA_BINDING	0.4895	1.41639	0.0857143	0.136372	46	35	HMOX1,NFKBIA,MDFI,DDIT3,JUN,PPARA,HEY1,ID2,IFI16,TNKS,SP100,CPNE1,SUMO1,PER2,MAD2L2,KDM1A,MSX2,RSF1,HABP4,HMGA2,HDAC2,SRI,MSX1,ZNF462,SIN3A,ZFP90,NFIB,TFAP4,JAK2,E2F1,ZNF675,ID1,CTNNBIP1,NEK2,LEF1
GO_LAMELLIPODIUM_ORGANIZATION	0.491019	1.41355	0.0689655	0.137578	36	30	RHOD,S1PR1,SRGAP2,PLEKHO1,ARHGEF4,WHAMM,SH2B1,ARHGEF7,ABLIM3,WASF1,VCL,CTTN,CYFIP1,WASF3,GOLPH3,ABI1,ARHGEF6,WASF2,SNX2,ARFIP2,ABLIM1,SNX1,RAC1,PARVB,NCK1,NUP85,VAV2,CCDC88A,SPATA13,LRRC16A
GO_LYSOSOME_LOCALIZATION	0.56855	1.41324	0.126761	0.137894	23	16	RASGRP1,NR4A3,PIK3CD,LAT,MILR1,LYN,S100A13,GATA2,LAMTOR1,SNAP23,HDAC6,TMEM106B,VPS33A,RAB34,VPS33B,PIK3CG
GO_NEUROLOGICAL_SYSTEM_PROCESS	0.344498	1.41263	0	0.138043	1242	395	NPTN,ICAM1,SOD2,ALOXE3,PPP1R1B,FGF12,ANO1,PTGS2,KCNMB3,SCNN1A,P2RX7,CYP1B1,MYH14,CHRNB1,IL1B,NTSR1,SAG,ADORA2A,PRRT2,RGS16,CAMTA1,CRYM,P2RX4,ESR2,CALB1,CEBPB,DLG4,ACE2,EGR2,S1PR1,LRIG1,EPAS1,LRAT,SLC17A7,MYO3B,MAPK8IP2,SERPINE2,CTNS,NR4A3,ZNF385A,MME,AZGP1,ABCA4,STS,SYNGAP1,FKBP1B,HOXA1,CACNB4,PARK2,ATP8B1,POU6F2,PRNP,COCH,WDR19,CLN8,ABR,TNNI3,BDKRB1,EPM2A,RTP4,SNAI2,JUN,DFNB31,DFNA5,FZD4,TPP1,ZN…
GO_POSITIVE_REGULATION_OF_TRANSCRIPTION_FROM_RNA_POLYMERASE_II_PROMOTER_INVOLVED_IN_CELLULAR_RESPONSE_TO_CHEMICAL_STIMULUS	0.524827	1.41285	0.101695	0.138058	27	24	FOXA2,DLX5,VEGFA,PPARGC1A,BMP2,SMAD1,ATF4,NFE2L2,NOTCH1,USF2,XBP1,RXRA,CREB3,RBPJ,RUNX2,SMAD4,HIF1A,EP300,ATF6,NCOA1,CHD6,USF1,SMAD5,ALS2CR8
GO_PALATE_DEVELOPMENT	0.427974	1.41189	0.057971	0.138596	85	60	INSIG1,JAG2,INSIG2,WNT11,PRDM16,TBX3,DLX5,SNAI2,MMP25,CSRNP1,TGFBR3,DLX6,IFT172,INHBA,PLEKHA1,DHRS3,ASPH,PRRX1,TSHZ1,FZD2,ACVR2B,SKI,COL11A2,OSR2,SNAI1,SUMO1,SMAD4,TIPARP,FRAS1,BBS7,FZD1,TGFBR2,TFAP2A,TGFBR1,SMAD2,MSX1,GLI3,SOS1,DLG1,NPRL3,PAK1IP1,LRP6,BCOR,PYGO2,SGPL1,ARID5B,WDPCP,ANP32B,PKDCC,SATB2,BNC2,C5orf42,OSR1,GDF11,BMPR1A,EPHB2,EPHB3,CHD7,LEF1,TGFB3
GO_REGULATION_OF_INSULIN_SECRETION_INVOLVED_IN_CELLULAR_RESPONSE_TO_GLUCOSE_STIMULUS	0.48566	1.41106	0.0746269	0.139222	53	37	ANO1,FOXA2,NR1D1,FKBP1B,LRP5,TRPM4,PIM3,FAM132A,ARRB1,EFNA5,HMGN3,PRKCE,BAD,HMGCR,BRSK2,STX4,SIDT2,GPLD1,PLA2G6,EPHA5,HIF1A,PHPT1,PPP3CB,PDX1,C2CD2L,NCOA6,SRI,ENY2,SYBU,NDUFAF2,STXBP4,VSNL1,CDK16,OXCT1,UCP2,TIAM1,HLA-DRB1
GO_REGULATION_OF_CANONICAL_WNT_SIGNALING_PATHWAY	0.384012	1.40853	0.0120482	0.141096	236	190	WNT4,SULF2,BAMBI,FGFR2,WNT2B,FRZB,DDIT3,KREMEN2,APOE,SOX2,WNT11,SOX4,LGR6,DAB2,GPRC5B,PARK2,LRP5,EDA,DLX5,TRPM4,DACT3,TLE2,SNAI2,DVL2,LZTS2,LATS2,KREMEN1,IFT20,FOXO1,BMP2,AXIN1,EGR1,NRARP,ARNTL,CSNK1E,JUP,SRC,TMEM198,FOXO3,DAPK3,TNKS,FZD5,CDH2,ANKRD10,GLI1,NFKB1,NOTCH1,SIAH2,XIAP,PSME1,DVL3,STK3,MLLT3,RBPJ,AES,VPS35,NPHP4,TNKS2,EMD,PSMB10,NPHP3,DVL1,CYLD,SOX9,IGFBP4,LIMD1,ILK,CTDNEP1,ANKRD6,CAV1,…
GO_PROSTATE_GLAND_DEVELOPMENT	0.540453	1.40858	0.0727273	0.141235	41	25	SERPINB5,ID4,FGFR2,ESR2,RARA,BMP4,PLAG1,RARG,PTEN,NOTCH1,RXRA,CRIP1,PSAP,SOX9,FEM1B,CTNNB1,ANXA1,FKBP4,SMARCC1,FRS2,UBE3A,WDR77,TNC,FOXA1,GLI2
GO_SIGNAL_TRANSDUCTION_IN_ABSENCE_OF_LIGAND	0.50703	1.4082	0.0967742	0.141255	33	29	IL1B,IL1A,BCL2A1,BCL2L2,EYA2,FOXO3,MOAP1,ITGAV,BCL2L11,BAD,MCL1,BAK1,BAX,ERBB3,MKNK2,GSK3B,BOK,GSK3A,BCL2,CASP9,BAG3,BCL2L1,FAS,ST20,CASP3,KITLG,APPL1,FADD,CASP2
GO_NEGATIVE_REGULATION_OF_NUCLEOTIDE_METABOLIC_PROCESS	0.471475	1.40778	0.119403	0.141459	63	29	MLXIPL,DDIT4,PPARGC1A,PPARA,EDNRB,STAT3,PPIF,MAPK7,EGLN1,FLCN,C12orf5,PDE2A,SIRT6,TSPO,LPAR1,EDN1,GNAI3,PALM,GSK3A,CDA,HDAC4,GNAI2,EDNRA,PRKCA,LTB4R2,APLP1,DNAJC15,AKAP6,GPR87
GO_CELLULAR_RESPONSE_TO_CAMP	-0.472185	-1.51939	0.0666667	0.141813	50	29	STC1,RAPGEF3,HCN3,ITPR3,RAP1A,RAPGEF2,ITPR2,EP300,SRD5A1,RAP1B,AKAP1,INPP5K,WNT10B,APP,PDE4D,AKAP7,SLC26A6,APEX1,IGFBP5,EZR,EPB49,EEF2K,AKAP9,AKAP6,ASS1,PIK3CG,HCN2,CPS1,AQP1
GO_CELLULAR_RESPONSE_TO_HORMONE_STIMULUS	0.348009	1.40695	0.0125	0.142137	552	379	PGF,CCL2,ASNS,BMP7,FBXO32,PADI2,PCSK9,TRIB3,IL6,NPC1,ATP6V1E2,ESR2,NR4A2,NR4A1,SIK1,NR4A3,ATP6V0D2,CTSS,WBP2,NR1D1,NAMPT,CTSL1,LEPR,HDAC5,IGF1R,DUSP1,STC1,JUNB,HDAC9,SH2B2,CA2,JUN,JUND,INSR,PAQR6,PPARGC1A,PPARA,RARA,RHOQ,CALCOCO1,FOXO4,LATS2,ADAMTS1,ATP6V1G2,HEY1,BAIAP2L2,RELA,FOXO1,PLOD2,PTGER4,CTSB,ATP2B1,INHBA,FOSB,ATP6V1B1,GNG11,SRC,TCIRG1,TGFB1,KDM3A,NEDD4,RXRB,EIF4EBP1,ATP6V0D1,AGTRAP,GRB10…
GO_POSITIVE_REGULATION_OF_ERYTHROCYTE_DIFFERENTIATION	0.56803	1.40561	0.0597015	0.143339	23	19	ETS1,ISG15,INHBA,FOXO3,ID2,SMAP1,ARNT,MAPK11,ACVR1B,HIF1A,GATA2,ACVR2A,KDM1A,ANKRD54,MAPK14,ZNF16,MED1,PRMT1,HMGB2
GO_POSITIVE_REGULATION_OF_CELL_DEVELOPMENT	0.344	1.40567	0.0116279	0.143451	472	321	TP73,NPTN,L1CAM,BAMBI,RNF112,BMP7,NDNF,IL1B,BCL6,SOX8,IL6,MAGI2,RND2,EPOR,HES1,NEU1,NTN1,SCARF1,APOE,LIF,SPINT1,SERPINE2,CNTF,DUOXA1,PRKCH,CCL5,NEDD4L,DAB2,FKBP1B,GPRC5B,PROX1,PARK2,SLC9B2,ANKRD1,SDCBP,PLXNB3,SYT17,DISC1,VEGFA,MARCKS,MAPT,CSF1,RARA,ADAMTS1,PDE3A,SCN1B,PPP2R5B,RELA,EFNA5,BMP2,PLXNB1,ITSN2,TLE6,BIN1,SIRT2,SPHK1,NLGN3,APBB1,NDEL1,AMIGO1,FES,BCL11A,MMD,TGFB1,MYADM,RFX3,RAC3,KCTD11,SS…
GO_RESPONSE_TO_COPPER_ION	0.551862	1.40489	0.0923077	0.143642	28	22	ICAM1,MT1G,IL1A,LOXL2,PRNP,ATP7B,NFKB1,TFRC,LCAT,S100A13,BAX,SOD3,ATP7A,PARK7,ATP5D,PAM,ABP1,SOD1,TK1,SORD,CDK1,AQP1
GO_EAR_MORPHOGENESIS	0.406731	1.4051	0.0142857	0.14365	112	75	FGFR2,INSIG1,FRZB,NTN1,LRIG1,NR4A3,INSIG2,HOXA1,PROX1,DLX5,WDR19,ABR,DVL2,OTX1,NKX3-2,DLX6,ATP6V1B1,EYA1,SPRY2,MAPK3,PDZD7,MYO7A,TMIE,SIX4,KCNQ4,PRRX1,DVL3,TSHZ1,FZD2,CELSR1,LRIG3,TCAP,OSR2,PAX8,PTK7,SLC9A3R1,DVL1,GATA2,SOX9,SEC24B,CTHRC1,PRKRA,EDN1,RAC1,TFAP2A,BCR,SCRIB,FZD6,NAGLU,GRHL3,VANGL2,GJB6,ZEB1,NIPBL,RPL38,MSX1,FZD3,WDPCP,CEP290,MAPK1,SIX1,SIX2,SOD1,MAFB,SLITRK6,OSR1,EPHB2,GATA3,SOBP,CH…
GO_EPITHELIAL_CELL_MORPHOGENESIS	0.512966	1.40521	0.0701754	0.143672	42	28	WNT4,RAB25,ST14,STC1,COL18A1,CLIC4,BCL11B,RILPL1,FZD7,BMP4,BASP1,FLNB,FRMD6,PAX8,PLOD3,RAC1,MET,GRHL2,EPB41L5,HEG1,RILPL2,SIX2,ROCK1,ID1,SIPA1L3,GATA3,CLDN3,ARHGEF26
GO_AMINOGLYCAN_CATABOLIC_PROCESS	0.474096	1.40318	0.0508475	0.144727	68	42	HYAL3,FGF2,HYAL1,AGRN,SGSH,HEXB,LYG1,CHI3L1,HEXA,TGFB1,GALNS,GLB1,IDUA,HGSNAT,IDS,GNS,GPC1,OVGP1,GUSB,HSPG2,SDC4,CSPG4,SLC9A1,SDC2,GPC2,CHI3L2,GPC6,NAGLU,KIAA1199,PGLYRP3,CTBS,ARSB,FUCA1,SDC1,HYAL2,PRELP,VCAN,SDC3,HMMR,CHID1,HPSE,CD44
GO_SNRNA_PROCESSING	-0.5055	-1.51544	0.0294118	0.144845	22	19	INTS6,INTS3,INTS1,INTS8,EXOSC7,EXOSC5,EXOSC4,INTS12,CPSF3L,TUT1,INTS4,INTS9,EXOSC3,EXOSC9,EXOSC8,INTS2,INTS10,INTS7,EXOSC2
GO_WATER_HOMEOSTASIS	0.477814	1.4032	0.0819672	0.144883	70	37	ALOXE3,AQP5,CLDN1,C1orf172,SCNN1A,KRT16,NEDD4L,SLC6A12,ABCA12,ALOX12,GBA,ADCY6,SRF,CYP26B1,WFS1,RAB11A,FLG,GRHL3,RAB11FIP2,PRKAR1A,PRKAR2B,CLDN4,HYAL2,ADCY3,TMEM79,ADCY9,ANXA7,ADCY7,PRKACA,HAS2,PRKAR2A,SFN,MYO5B,PRKACB,AQP1,AQP3,CYP4F12
GO_POSITIVE_REGULATION_OF_NERVOUS_SYSTEM_DEVELOPMENT	0.362674	1.40276	0.0113636	0.145011	437	282	TP73,NPTN,L1CAM,RNF112,BMP7,NDNF,IL1B,BCL6,SOX8,IL6,MAGI2,BAI1,RND2,EPOR,HES1,NEU1,NTN1,SCARF1,APOE,LIF,SPINT1,SERPINE2,CNTF,DUOXA1,PRKCH,CCL5,NEDD4L,FKBP1B,GPRC5B,PROX1,PARK2,ANKRD1,PLXNB3,SYT17,DISC1,VEGFA,MARCKS,MAPT,CSF1,AGRN,RARA,ADAMTS1,SCN1B,CLSTN3,PPP2R5B,RELA,NLGN2,EFNA5,BMP2,PLXNB1,ITSN2,TLE6,BIN1,SLITRK4,SPHK1,NLGN3,APBB1,NDEL1,AMIGO1,FES,BCL11A,MMD,KCTD11,SS18L1,BMP4,STK25,OXTR,ID2,LR…
GO_MUSCLE_STRUCTURE_DEVELOPMENT	0.359123	1.40321	0	0.145069	432	267	WNT4,NUPR1,FGFR2,MYH14,CHRNB1,SOX8,ADM,XK,NPNT,HES1,TNNT2,EGR2,S1PR1,EPAS1,ATF3,ID3,DSP,SIK1,LIF,CNTF,IGSF8,EGR3,TBX3,PROX1,CACNB4,FHOD3,ANKRD1,PLEKHO1,CSRP2,VEGFA,TNNI3,RARA,VAMP5,PLAGL1,FOXO4,TGFBR3,EDNRB,HEY1,DYRK1B,IFT20,CXADR,BMP2,AXIN1,BIN1,EGR1,KDM6B,CTSB,SAP30,SMAD7,MEF2D,STRA6,FGFRL1,CAMK2D,OBSCN,TSC1,HINFP,BMP4,AFG3L2,BASP1,LGALS1,FHL2,KAT2A,QKI,CDON,ZNF238,C17orf79,ZFPM1,SEMA4C,EGLN1,C…
GO_ORGAN_REGENERATION	0.449332	1.40334	0.0540541	0.145137	83	59	PGF,SULF2,CCL2,ADM,CEBPB,LIF,NR4A3,SOCS3,CDKN1A,TGFBR3,DDR1,RAPGEF3,ANXA3,TGFB1,CCNE1,ADRB2,LPIN1,GLI1,NOTCH1,SRSF5,BAK1,NNMT,RAP1A,PTPRU,LCP1,POU2F1,SHC1,CAV1,PTPN3,FPGS,UPF2,GAS6,TGFBR2,PDX1,GSTP1,CDK4,PPARG,CAST,HFE,MED1,EIF4A1,FAS,PRMT5,CCND1,NRF1,NCL,IGF2R,CDK2,HMBS,PRPS1,TYMS,PPAT,ATIC,CCNA2,UCP2,CAD,CDK1,LEF1,MKI67
GO_REGULATION_OF_CYTOKINE_BIOSYNTHETIC_PROCESS	0.455332	1.40237	0.0571429	0.145177	94	51	TNF,HMOX1,IL1B,IL6,IL1A,CEBPB,CCL20,BCL3,IRF1,IGF2BP2,INHA,TRAF6,RELA,EREG,INHBA,CEBPG,MAPKAPK2,MAP2K3,ZFPM1,ERRFI1,NFKB1,CARD9,CD276,NMI,TBK1,HSPB1,RNF128,SIGIRR,KLF4,MAST2,STAT5B,UBE2J1,ASB1,TRIB2,MAP2K5,LAG3,TLR4,TLR1,IGF2BP3,THBS1,GLMN,BCL10,GATA3,TIRAP,TLR3,CARD11,TIA1,SYK,INHBB,PRKCQ,FOXJ1
GO_LEUKOCYTE_DEGRANULATION	0.545369	1.40159	0.111111	0.145826	30	20	RASGRP1,NR4A3,PIK3CD,LAT,ANXA3,VAMP8,PI4K2A,STXBP2,MILR1,LYN,VAMP2,S100A13,GATA2,SNAP23,RAB27A,VAMP7,UNC13D,STXBP3,PIK3CG,CORO1A
GO_REGULATION_OF_MACROPHAGE_DERIVED_FOAM_CELL_DIFFERENTIATION	0.574645	1.40134	0.103448	0.145947	28	16	CSF2,NFKBIA,MSR1,PRKCH,CSF1,PPARA,NR1H2,NFKB1,ITGAV,ABCA5,MAPK9,PPARG,ABCG1,NR1H3,ITGB3,ABCA1
GO_POSITIVE_REGULATION_OF_PROTEIN_SERINE_THREONINE_KINASE_ACTIVITY	0.351598	1.40108	0.0131579	0.145995	289	211	TP73,TNF,P2RX7,EFNA1,IL1B,RASGRP1,MDFI,IRAK2,FGF2,TNFSF15,PDGFB,PROX1,CD74,FZD8,PEA15,VEGFA,MARCKS,DVL2,ADAM8,IKBKG,INSR,CCND2,FZD4,TRAF6,ARRB1,ERN1,ERBB2,PIM1,MAP3K10,CDKN1B,GADD45A,BMP2,AXIN1,RIPK2,CHI3L1,GADD45B,SRC,AVPI1,CCNL1,IRAK1,RPTOR,SPRY2,MAPKAPK2,TGFB1,SLC27A1,ACSL1,MAP2K3,MAPK3,MAPK8IP3,PKD1,MAP2K1,FZD5,FAM58A,ITGA1,PARP16,MAPRE3,DUSP5,ADAM17,CARD10,TNFRSF10B,TRAF4,PKN1,SIRT1,PDGFRB,C…
GO_ALPHA_BETA_T_CELL_ACTIVATION	0.50698	1.40088	0.121622	0.145999	54	31	RSAD2,RELB,IL6,CEBPB,BCL3,HLA-E,IRF1,PTGER4,BCL11B,TCF7,SEMA4A,ZFPM1,HMGB1,SATB1,STAT6,BRAF,ATP7A,STOML2,ABL1,BCL2,RC3H1,RC3H2,ANXA1,ELF4,IL15,FOXP1,GATA3,RPL22,LEF1,SYK,IL18R1
GO_DICARBOXYLIC_ACID_TRANSPORT	0.472043	1.40046	0.0675676	0.14609	71	44	NTSR1,PPFIA3,SLC17A7,PPFIA4,CLN8,SLC26A11,SLC19A2,SLC7A11,SLC38A7,SLC25A12,GLS2,SLC1A1,SLC38A2,SLC25A21,PPFIA1,STXBP1,SLC1A4,SLC46A1,APBA1,VAMP2,SLC1A3,PSEN1,GIPC1,SLC26A2,STX1A,ABCC2,ARL6IP5,GLS,SNAP25,SLC25A22,NF1,SLC26A6,RIMS1,SLC25A11,RAB3A,SLC19A1,SLC25A32,SLC25A10,UNC13B,SLC25A13,SLC1A5,SLC26A9,SLC26A10,SYT1
GO_INSULIN_SECRETION	0.500889	1.40008	0.111111	0.146268	38	23	GAL,IL1RN,FKBP1B,RAPGEF4,RAB11FIP5,SNX19,EIF2AK3,CYB5R4,ACVR2B,VGF,RAF1,RAB11B,CAMK2G,PDX1,HNF1B,SMAD2,RAB11FIP2,ANXA1,STXBP3,PCLO,MYO5A,MAFA,ILDR2
GO_REGULATION_OF_MULTI_ORGANISM_PROCESS	0.351588	1.39911	0	0.146855	470	345	DEFB103A,PTX3,RSAD2,IL8,MX1,TNF,OAS1,P2RX7,TRIM31,BIRC3,ISG15,PRDM1,CYBA,TNFAIP3,OAS3,IFIT1,AP1M2,ZC3H12A,HLA-A,SLPI,PLSCR1,IFITM1,IFITM3,TREM1,IL23A,TRIM13,SQSTM1,APOE,DDX58,PARP10,CCL5,BST2,STAT1,STAT2,PROX1,PARK2,DHX58,TAP1,MBD5,C19orf66,HERC5,LGALS9,MTSS1,JUN,MID2,AP1S2,ZNF189,EIF2AK2,TRAF6,EDNRB,PDE3A,TNIP1,LY96,LENG9,TRIM21,RIPK2,SIRT2,ACVR1C,DDX60,INHBA,TRIM38,LAMP3,ISG20,AIM2,OASL,STOM,CT…
GO_MEMBRANE_DEPOLARIZATION	0.499811	1.39935	0.126984	0.146867	61	27	P2RX7,P2RX4,CATSPER2,CACNB4,JUN,CASP1,KCNH2,SCN1B,CACNA1H,CACNB3,PRKCZ,SCN5A,CAV1,EDN1,CACNG4,MLL,ABL1,ATPIF1,PARK7,TPCN1,YWHAH,SCN8A,CACNA2D1,TPCN2,ATP1A2,CATSPER3,ANK2
GO_NEURAL_CREST_CELL_MIGRATION	0.48594	1.39877	0.0694444	0.14693	51	30	OVOL2,SOX8,SEMA6C,SEMA3F,EDNRB,SEMA3C,SEMA4G,SEMA6B,SEMA4A,FGF19,SEMA4C,SEMA4D,ACVR1,SEMA5A,SEMA7A,HIF1A,ZEB2,SEMA4F,LAMA5,PHACTR4,CORO1C,EFNB1,SEMA3A,SEMA4B,KITLG,SEMA3B,ISL1,LEF1,NRP1,SEMA3E
GO_REGULATION_OF_GENERATION_OF_PRECURSOR_METABOLITES_AND_ENERGY	0.4373	1.39837	0.030303	0.147008	89	63	P2RX7,MLXIPL,DDIT4,PRDM16,INSR,PPARGC1A,PPARA,PPP1R3B,BNIP3,GRB10,STAT3,PPP1R3E,IRS2,PPIF,PASK,PPP1R3G,SLC25A33,PPP1CB,PHKG2,PRKAA2,C12orf5,SLC25A23,ARNT,SIRT6,HIF1A,PINK1,ECD,HMGB1,PIK3CA,PGAM1,CISD1,GSK3B,AKT1,PPP1CA,PRKAG1,INPP5K,NOA1,ATP7A,PNPT1,GSK3A,OGT,GFPT1,PRELID1,NCOR1,AKT2,PARK7,PPP1R3D,VCP,HDAC4,PHLDA2,GADD45GIP1,DNAJC15,PPP1R3F,ENTPD5,PRKAA1,DYRK2,MTOR,TRAP1,PRKACA,IRS1,ENPP1,PRKCDBP…
GO_NEGATIVE_REGULATION_OF_EXOCYTOSIS	0.549528	1.39824	0.0625	0.147025	28	18	HMOX1,ABR,LGALS9,C19orf26,NOTCH1,RAB33B,FMR1,TRIM9,RABGEF1,RAP1A,VPS4B,BRAF,BCR,REST,ANXA1,STXBP3,STXBP6,CEACAM1
GO_PHENOL_CONTAINING_COMPOUND_METABOLIC_PROCESS	0.501268	1.39662	0.0793651	0.147118	81	32	DUOX1,AKR1B1,CRYM,NR4A2,EPAS1,CTNS,DUOX2,PARK2,SLCO4A1,GCH1,AOC2,TRPC1,SULT1A4,COMT,MC1R,MAOA,SRD5A1,HPRT1,DDT,BTBD9,ATP7A,MAOB,BCL2,MED1,MTPN,SLC6A3,MYO5A,GATA3,PMEL,SULT1A1,TGFB2,TH
GO_INORGANIC_ANION_TRANSPORT	0.459511	1.39842	0.0441176	0.147121	128	59	ANO1,ANO9,BEST4,SLC17A7,CLCN7,SLC20A1,CLCN6,SLC26A11,SLC37A2,SLC12A7,ANO5,SLC12A4,CLIC4,SLC4A3,ANO8,SLC34A3,CLCN5,APOL1,CLCN2,ANO6,CLIC3,SLC4A2,GABRD,ANKH,SLC1A4,CLIC2,IP6K2,SLC12A6,SLC26A2,TSPO,ANO10,WNK4,ASNA1,PCYOX1,SLC37A3,TTYH3,CLNS1A,TTYH2,GABRR2,SLC12A9,CLCN4,GLRB,SLC26A6,CLIC1,SLC25A3,SLC20A2,GABRE,GABRQ,SLC4A11,BEST1,RACGAP1,CLCC1,SLC12A2,CLCN3,ENPP1,SLC26A9,GABRB1,SLC26A10,GABRA3
GO_REGULATION_OF_DNA_BINDING	0.41502	1.39677	0.0704225	0.147144	93	75	HMOX1,NFKBIA,MDFI,DDIT3,HES1,LIF,MMP9,BCL3,PARK2,JUN,PPARA,TRAF6,HEY1,SIRT2,CEBPG,TGFB1,ID2,IFI16,KAT2A,TNKS,SP100,SKI,PLAUR,CPNE1,ITGA2,SUMO1,EGF,PER2,HMGB1,KLF4,EDF1,EP300,MAD2L2,KDM1A,TRIM6,CTNNB1,DOT1L,MSX2,PDX1,RSF1,TXN,HABP4,CSNK2B,HMGA2,HDAC2,SRI,MSX1,PARK7,ZNF462,ACD,ERCC2,SIN3A,PINX1,ZFP90,CALM2,NFIB,TFAP4,HMGB2,NME1,JAK2,NSD1,CALM3,HJURP,E2F1,CALM1,ZNF675,ID1,HIPK2,ISL1,CTNNBIP1,NEK2,GA…
GO_REGULATION_OF_CELL_SHAPE	0.402522	1.39611	0.0606061	0.147251	139	111	ICAM1,CCL2,BAMBI,MYH14,ITGB2,PALMD,IL6,CDC42EP5,GAS2,RHOU,PLXNB3,COCH,PLEKHO1,VEGFA,FMNL1,RHOQ,HEXB,FGD4,PLXNB1,WIPF1,CSNK1E,CSNK1G2,FES,WIPF2,DAPK3,SEMA4A,ARHGEF18,CFDP1,VRK3,SEMA4D,FMNL3,SHROOM3,PTK2B,ATP10A,ARAP1,FAM40B,CYFIP1,WASF3,PARVA,BAIAP2,SLC9A3R1,GNA12,C21orf2,CDC42EP4,PLXNB2,S100A13,GNA13,FYN,SH3KBP1,LPAR1,MYL12B,LIMD1,MSN,FGD1,DLC1,ARAP3,TTBK2,PHIP,MKLN1,ARHGAP35,CSNK1D,PALM,EPB41L3,…
GO_REGULATION_OF_CATION_CHANNEL_ACTIVITY	0.423334	1.39684	0.0273973	0.14727	88	57	FGF12,GAL,NTSR1,JPH2,MMP9,CTSS,FKBP1B,CACNB4,RNF207,GSTO1,C19orf26,PLCG2,CAMK2D,STOM,CACNB1,BMP4,ASPH,FMR1,CLIC2,PLA2G6,VAMP2,CACNB3,SUMO1,TMEM110,CAV1,STIM1,NPPA,FKBP1A,HOMER1,UBQLN1,NOS1AP,GNB5,KCNE3,JPH3,HAP1,JPH1,SRI,PDE4D,SEPN1,AKAP7,AHNAK,PKD2,GSTM2,CALM2,HTT,CALM3,STIM2,PRKACA,CACNA2D1,CALM1,MYO5A,EFCAB4B,AKAP6,PDE4B,HRC,ANK2,KCNJ11
GO_REGULATION_OF_ENDOCYTOSIS	0.373578	1.39791	0.0375	0.147287	199	144	PTX3,C3,CCL2,TNF,PCSK9,IL1B,CYBA,TFR2,MAGI2,C2,DLG4,STON1,NEDD4L,DAB2,SDCBP,ABR,VEGFA,SNX33,ARRB1,SCARB1,ABCA7,BIN1,AXL,RAB4B,PLCG2,SRC,MFGE8,SYT7,TGFB1,UNC119,ARF6,NR1H2,TNK2,PTEN,ATXN2,SMAP1,ANXA2,CLIP3,ITGAV,ANO6,CD63,RAB5B,PROS1,ARFGAP1,TSPAN1,APOC1,LGALS3,DNAJC6,CD47,AHI1,DNM2,RABGEF1,SNX3,BICD1,PLD2,ITGA2,PPT1,RAP1A,GATA2,HMGB1,RUFY1,TSG101,WASL,RAB5A,PRKD1,CAV1,PTPN1,GNB2L1,UBQLN2,ARF1,ANK…
GO_REGULATION_OF_FATTY_ACID_TRANSPORT	0.539859	1.39624	0.0833333	0.14732	27	19	P2RX7,IL1B,NTSR1,P2RX4,IRS2,REPIN1,PLA2G6,MAPK9,EDN1,AKT1,NCOR1,AKT2,PLA2R1,ACSL4,THBS1,TNFRSF11A,SYK,P2RY2,MAP2K6
GO_TUBE_MORPHOGENESIS	0.357402	1.3973	0.0133333	0.147323	323	238	WNT4,AGR2,PGF,OVOL2,AREG,FGFR2,BMP7,SOX8,ADM,NPNT,HES1,NTN1,FGF2,SPINT1,NR4A3,WNT11,SOX4,HOXA1,LMO4,TBX3,LRP5,EDA,ST14,VEGFA,DVL2,MTSS1,CSF1,RARA,TRAF6,DDR1,RASIP1,PODXL,BMP2,PTCH1,NRARP,IFT172,KIF26B,SRC,CLIC4,TCF7,EYA1,SPRY2,STRA6,TGFB1,RALA,BCAS3,TSC1,BMP4,KDM2B,ID2,PKD1,KAT2A,RARG,SEMA4C,GZF1,MTHFD1L,HLX,PLXND1,ACVR1,GLI1,TGM2,NOTCH1,TULP3,SHROOM3,BCL2L11,CTSH,DVL3,FZD2,ACVR2B,IRX3,STK3,CELSR…
GO_OVULATION	0.564674	1.39584	0.0677966	0.147424	18	15	PTGS2,NOS3,IL1B,MMP19,ADAMTS1,EREG,FOXO3,SIRT1,PLA2G4A,MLL4,IMMP2L,IL4R,NRIP1,IL1R1,HPGD
GO_REGULATION_OF_SYSTEMIC_ARTERIAL_BLOOD_PRESSURE_BY_HORMONE	0.51303	1.39686	0.109375	0.14744	35	18	NOS3,CYBA,ACE2,MME,EDN2,RASL10B,OXTR,ENPEP,ATP6AP2,PCSK5,HSD11B2,EDN1,CTSZ,ECE1,RPS6KA2,NKX2-1,TACR1,ACE
GO_REGULATION_OF_SYNAPTIC_PLASTICITY	0.424318	1.39734	0.027027	0.147478	140	81	NPTN,NCAM1,PTGS2,PPFIA3,CALB1,DLG4,EGR2,APOE,SERPINE2,SYNGAP1,RARA,STX3,NLGN3,STAU1,PTEN,STXBP1,RASGRF1,FMR1,PTK2B,STX4,RGS14,VGF,DBN1,ITPR3,PAIP2,SRF,VAMP2,KRAS,BAIAP2,PPP1R9A,SHANK2,PSEN1,PLK2,PRKCZ,GIPC1,RAPGEF2,YWHAG,HRAS,ARF1,CREB1,ANAPC2,MECP2,GSK3B,SNAP47,BRAF,RAB11A,SIPA1L1,PPP3CB,SNAP25,JPH3,SYNGR1,NELF,NF1,MLL,PICK1,HNRNPK,RIN1,RIMS1,RAB3GAP1,RAB3A,CRTC1,EIF4EBP2,MAPK1,EIF2AK4,CDK5,RAB8…
GO_CELL_MORPHOGENESIS_INVOLVED_IN_NEURON_DIFFERENTIATION	0.348318	1.39744	0.0238095	0.147534	368	221	NCAM1,RTN4R,L1CAM,FGFR2,BMP7,EFNA1,BAI1,KLF7,PARD6B,HES1,NTN1,DLG4,EGR2,NR4A2,BRSK1,MAPK8IP2,NR4A3,DPYSL2,SEMA6C,DLX5,PLXNB3,LHX4,VEGFA,MAPT,EFNA3,SEMA3F,CELSR3,SEMA3C,ERBB2,SCN1B,SPTBN5,EFNA5,PLXNB1,NTNG2,SLITRK4,SLC11A2,ULK1,KIF26B,NLGN3,BCL11B,APBB1,NDEL1,AMIGO1,PLXNA3,MAPK3,ID2,AFG3L2,PDZD7,SEMA4A,MYO7A,B3GNT1,MAPK8IP3,STMN1,PTEN,VLDLR,PLXND1,NOTCH1,STXBP1,SIAH2,NUMB,BRSK2,LRFN3,GPC1,PTPRA,KI…
GO_POSITIVE_REGULATION_OF_PEPTIDYL_TYROSINE_PHOSPHORYLATION	0.398363	1.3954	0.0294118	0.148023	162	100	CSF2,ICAM1,SRCIN1,EFNA1,IL6,DOK7,HES1,IL23A,LIF,CNTF,IL6R,CCL5,IL11,SOCS3,PDGFB,GPRC5B,CD74,TNFRSF14,VEGFA,DVL2,PPAP2B,EFNA5,VEGFB,EREG,PTGER4,RIPK2,SRC,ITGA5,TGFB1,UNC119,STAT3,TNK2,ADAM17,SEMA4D,THBS4,CD40,PTK6,PTK2B,STAP2,CLCF1,STK11,TNFRSF1A,LYN,IL31RA,ABI1,VEGFC,RICTOR,EGF,ENPP2,CSPG4,CD81,ARL2BP,FYN,ERBB3,TEC,PTPN1,HSPH1,HAX1,EHD4,GAS6,FGFR3,IL29,ITGB1,CSF1R,HDAC2,MLST8,ABL1,ARHGEF2,TP53,IL…
GO_NEGATIVE_REGULATION_OF_LEUKOCYTE_APOPTOTIC_PROCESS	0.505129	1.39462	0	0.148169	43	25	TSC22D3,IRF7,BCL6,HSH2D,CCL5,IDO1,CD74,AXL,IRS2,BMP4,ADA,HIF1A,GAS6,MERTK,AURKB,DOCK8,NOC2L,KITLG,FOXP1,FADD,ITPKB,BCL10,GPAM,ST6GAL1,PRKCQ
GO_EYE_MORPHOGENESIS	0.406229	1.39477	0.0422535	0.14821	136	83	AQP5,BMP7,WNT2B,SHROOM2,WNT9A,PRDM1,SOX8,CALB1,PROX1,LRP5,VEGFA,TDRD7,AXIN1,ROM1,STRA6,STAT3,FSCN2,BMP4,KDM2B,MYO7A,MFAP2,CDON,FZD5,RARG,IRX5,TBC1D20,SKI,AHI1,BAK1,PVRL3,PTPRM,RING1,RARB,SP3,RDH13,HIF1A,SOX9,COL8A1,MEIS1,BAX,COL5A1,PRKCI,FBN1,MAN2A1,BCAR3,MFN2,CTNNB1,TFAP2A,PPP2R3A,AGTPBP1,NAGLU,TOPORS,ZEB1,NF1,BBS4,NIPBL,COL5A2,EPHA2,GLI3,RORB,PHACTR4,FJX1,LRP6,CEP290,ARID1A,HIPK1,RP1,GDF11,FRS2…
GO_NEGATIVE_REGULATION_OF_PROTEOLYSIS	0.362377	1.39504	0	0.148237	329	199	SERPINB7,SERPINB5,PI3,C3,SERPINA3,CHAC1,SERPINB2,TNFAIP8,BIRC3,SERPING1,WNT9A,IFI6,IL6,CST6,WFDC2,SLPI,DNAJB2,TFPI2,SPINT1,SERPINE2,MMP9,BST2,PPP1R15A,HMSD,SDCBP,CLN8,VEGFA,CST7,NOL3,ARRB1,SERPINB8,HERPUD1,COL7A1,TRIM21,SSPO,FHIT,SRC,LAMP3,WFDC3,A2ML1,FNIP1,TFPI,CD109,IFI16,GABARAPL2,NR1H2,N4BP1,POR,DHCR24,SIAH2,XIAP,ARL6IP1,CLN3,CD46,PROS1,SPOCK1,SERPINH1,PLAUR,BIRC2,DNAJB6,CSTB,PIH1D1,BAG6,RPS6…
GO_NUCLEAR_TRANSCRIBED_MRNA_CATABOLIC_PROCESS_EXONUCLEOLYTIC	-0.488931	-1.51036	0.0263158	0.148269	31	30	DCP1A,PATL1,EDC4,POLR2G,LSM4,DIS3L2,NT5C3L,EXOSC1,LSM6,DCP1B,EXOSC7,EXOSC5,EXOSC4,DIS3,LSM5,EDC3,CNOT8,CNOT7,LSM2,EXOSC3,EXOSC9,EXOSC8,LSM7,DDX6,CNOT6,LSM1,DCP2,LSM3,DCPS,EXOSC2
GO_CIRCADIAN_RHYTHM	0.398007	1.39421	0.028169	0.148679	137	95	ID4,RELB,BHLHE40,ID3,EGR3,NPAS2,DBP,NR1D1,NAMPT,PROX1,PER1,JUN,JUND,PPARGC1A,PPARA,CCRN4L,ARNTL,CSNK1E,BHLHE41,ID2,AHR,CRY1,HDAC3,KLF9,ATF4,PTEN,PPP1CB,ATP7B,SIRT1,HEBP1,SREBF1,C1orf51,KLF10,RBM4B,PML,CRY2,PER2,METTL3,EP300,ATF5,ARNTL2,SRD5A1,CREB1,GSK3B,NCOA2,PPP1CA,LGR4,CSNK1D,BTBD9,NAGLU,HNF1B,MTA1,CREM,ZFHX3,MLL,OGT,GFPT1,ADK,HDAC2,CDK4,CPT1A,NCOR1,RORB,CLDN4,TP53,DYRK1A,SERPINE1,HDAC1,HNRNPU…
GO_REGULATION_OF_PROTEIN_COMPLEX_DISASSEMBLY	-0.346247	-1.51078	0	0.149141	217	187	TNF,BIRC3,VILL,TUBGCP2,LZTS2,BNIP3,SPTBN5,MTRF1,GOLGA2,PKD1,HDAC3,SWAP70,TNKS,STMN1,ASPH,CHMP5,SUN2,XIAP,UVRAG,KIAA0196,CHMP1A,RGS14,C16orf45,SEMA5A,OFD1,FAM21C,TUBGCP5,CHMP2B,PDCD6IP,BIRC2,PCNT,CAPG,MAP9,CEP120,CHMP1B,CIB1,CHMP4C,ETF1,PLK2,DCTN2,STARD9,UPF1,TMOD1,CLASP1,VPS4B,ZNF207,CHMP4B,PPP2R1A,SPICE1,DSTN,TWF1,KPNB1,MAP4,HAUS4,CSNK1D,FLNA,RHOA,MAP6D1,RAB11A,SBDS,PARP3,TRIOBP,CDC14A,HAUS3,GAS…
GO_POSITIVE_REGULATION_OF_ENDOTHELIAL_CELL_MIGRATION	0.441632	1.39274	0.0266667	0.149257	67	52	ETS1,PTGS2,ZC3H12A,FGF2,PDGFB,PROX1,VEGFA,HDAC9,PPAP2B,ANXA3,SCARB1,ALOX12,TGFB1,BCAS3,BMP4,SRPX2,STAT5A,PTK2B,SEMA5A,GPLD1,PRKD2,PLCG1,VEGFC,CIB1,RHOB,HSPB1,HDAC7,NRP2,BCAR1,ITGB1BP1,SPARC,BMPR2,SASH1,PDCD6,AAMP,PRKD1,EDN1,MAPK14,AKT1,MET,AMOTL1,CCBE1,PRKCA,THBS1,ROCK2,AMOT,FOXP1,GATA3,GPR124,ITGB3,NRP1,ANGPT1
GO_CELLULAR_RESPONSE_TO_FLUID_SHEAR_STRESS	0.588103	1.39356	0.0793651	0.149272	19	17	PTGS2,CA2,MTSS1,SREBF2,SRC,MAPK7,HDAC3,NFE2L2,PTK2B,XBP1,KLF4,KLF2,PLAU,MAP2K5,PKD2,HAS2,ASS1
GO_DETECTION_OF_LIGHT_STIMULUS	0.595401	1.39335	0.016129	0.14937	59	18	SAG,PLEKHB1,ABCA4,CACNB4,PITPNM1,ARRB1,OPN3,UNC119,SDR16C5,RDH11,CDS1,GNA11,GNB1,GNAQ,BEST1,RP1,CCDC66,GNGT2
GO_NEGATIVE_REGULATION_OF_IMMUNE_EFFECTOR_PROCESS	0.413884	1.39276	0.0597015	0.149426	102	67	TNF,HMOX1,SERPING1,BCL6,IFIT1,HLA-A,IL7R,DUSP10,SOCS5,BST2,DHX58,HLA-E,TAP1,ABR,LGALS9,EIF2AK2,HLA-B,TRIM38,TGFB1,MICA,DUSP22,HLX,TMBIM6,MICB,CD46,LGALS3,THOC1,RABGEF1,RPS19,SEC14L1,CD55,PPM1B,NDFIP1,TRAF3IP1,C10orf54,ITCH,BCR,C4BPB,PPP3CB,PGLYRP3,IL29,IL4R,TARBP2,RC3H1,HFE,PTPN6,ANXA1,TSPAN6,MUL1,NLRX1,CUEDC2,ARRB2,PCBP2,FER,DAK,IL20RB,CEACAM1,HTRA1,SERPINB9,C1QBP,PRKDC,TGFB3,TGFB2,FOXJ1,SPINK5,…
GO_RESPONSE_TO_TUMOR_NECROSIS_FACTOR	0.383259	1.39283	0.025	0.149581	233	165	ICAM1,IL8,PTGS2,CCL2,TNF,BIRC3,CYBA,TNFRSF9,IL6,ZC3H12A,AFF3,HYAL3,NPNT,CCL20,TNFSF13B,CCL5,STAT1,TNFSF15,EDA,ANKRD1,TNFRSF14,HYAL1,RELT,INSR,PPARGC1A,COMMD7,TRADD,RELA,CSDA,CHI3L1,AIM2,UBD,GBA,FOXO3,GCH1,ENDOG,KAT2A,NFE2L2,LTBR,CXCL16,ADAM17,TNFRSF10B,NFKB1,PSME1,SIRT1,CD40,TNFRSF25,PTK2B,C16orf5,TNFRSF1A,ADAM9,ADAM10,TNFRSF1B,BIRC2,ZFAND6,CIB1,TNFRSF6B,MAP2K7,PSMB10,IGBP1,MAP3K14,MBP,DAXX,TRAF3…
GO_CIRCADIAN_REGULATION_OF_GENE_EXPRESSION	0.43989	1.39171	0.0428571	0.149705	57	50	RELB,BHLHE40,NPAS2,NR1D1,NAMPT,PER1,PPARGC1A,PPARA,CCRN4L,ARNTL,CSNK1E,BHLHE41,ID2,AHR,CRY1,ATF4,PPP1CB,SIRT1,C1orf51,RBM4B,PML,CRY2,PER2,NCOA2,PPP1CA,LGR4,CSNK1D,HNF1B,MTA1,CREM,ZFHX3,MLL,OGT,GFPT1,ADK,HDAC2,HDAC1,HNRNPU,RAI1,MYBBP1A,PRMT5,KDM5A,TOP1,PER3,CLOCK,PPP1CC,NRIP1,USP2,PRKCDBP,NGFR
GO_REGULATION_OF_JUN_KINASE_ACTIVITY	0.429074	1.39176	0.1	0.149846	81	67	TP73,TNF,IL1B,MDFI,DUSP10,FZD8,DVL2,FZD4,TRAF6,ERN1,MAP3K10,AXIN1,MAPK8IP3,PDCD4,TNXB,FZD5,PKN1,PTK2B,DVL3,DUSP19,SPAG9,DTNBP1,HIPK3,MAP3K4,MAP3K2,MAP2K7,MAP3K11,AIDA,MAP4K5,TNIK,GAB1,DAXX,ZAK,SASH1,PTPN1,ZEB2,EDN1,MAP3K5,DBNL,MAPK8IP1,KIAA1804,VANGL2,MAP4K2,NRK,GSTP1,DNAJA1,PTPLAD1,RIPK1,ARHGEF5,DAB2IP,TRAF2,RPS3,MUL1,PAK1,ERCC6,MAP3K6,TAOK3,MDFIC,MAP3K9,ZNF675,PTPN22,TNFRSF11A,EPHA4,TIAM1,SYK,M…
GO_SENSORY_ORGAN_MORPHOGENESIS	0.383078	1.39192	0.025	0.149875	239	153	AQP5,FGFR2,BMP7,WNT2B,SHROOM2,WNT9A,PRDM1,INSIG1,SOX8,FRZB,CALB1,NTN1,LRIG1,NR4A3,INSIG2,HOXA1,PROX1,LRP5,DLX5,WDR19,ABR,VEGFA,DVL2,OTX1,TDRD7,NKX3-2,AXIN1,ROM1,DLX6,ATP6V1B1,EYA1,SPRY2,STRA6,STAT3,FSCN2,BMP4,KDM2B,MAPK3,PDZD7,MYO7A,MFAP2,CDON,FZD5,RARG,TMIE,IRX5,HOXC13,SIX4,KCNQ4,TBC1D20,PRRX1,DVL3,TSHZ1,FZD2,CELSR1,SKI,LRIG3,AHI1,BAK1,TCAP,OSR2,PAX8,PVRL3,PTPRM,RING1,PTK7,RARB,SLC9A3R1,SP3,RDH1…
GO_TISSUE_MORPHOGENESIS	0.348053	1.39106	0	0.150193	533	371	SERPINB5,WNT4,ID4,PGF,OVOL2,C1orf172,AREG,FGFR2,KRT17,CA9,BMP7,SOX8,IL6,ADM,ITGB4,RIPK4,FRZB,NPNT,CALB1,HES1,KRT16,NTN1,TNNT2,S1PR1,DSP,FGF2,JAG2,SPINT1,NR4A3,GCNT3,WNT11,SOX4,SOCS3,LMO4,TBX3,PROX1,LRP5,ANKRD1,ST14,VEGFA,TNNI3,STC1,SNAI2,DVL2,CA2,MTSS1,CSF1,RARA,TRAF6,TGFBR3,HEY1,SEMA3C,EYA2,DDR1,RASIP1,PODXL,BMP2,AXIN1,ROM1,KDM6B,PTCH1,NRARP,CHRD,IFT172,KIF26B,INHBA,SRC,CLIC4,SMAD7,ITGA5,EYA1,SP…
GO_NEGATIVE_REGULATION_OF_MUSCLE_CELL_APOPTOTIC_PROCESS	0.574574	1.39085	0.0491803	0.150262	30	19	HMOX1,BMP7,ZC3H12A,NOL3,RAPGEF3,ALOX12,SIRT5,HMGCR,PTK2B,ILK,CAV1,EDN1,PDPK1,GSK3B,BAG3,LRP6,ARRB2,JAK2,NRG1
GO_RESPONSE_TO_METAL_ION	0.34934	1.39057	0.0111111	0.15047	333	226	ICAM1,C3,PTGS2,KCNMB3,MT1E,P2RX7,HMOX1,MT1G,NDRG1,IL6,TFR2,NPC1,IL1A,MT2A,MT1X,LOXL2,TNNT2,MT1F,NEDD4L,PTGES,CPNE7,PARK2,PRNP,FSTL3,CDH1,DUSP1,MTL5,JUNB,CA2,JUN,JUND,INSR,PPARGC1A,BNIP3,CDKN1B,SLC25A12,SLC11A2,SPHK1,FOSB,CLIC4,APBB1,ACO1,CAMK2D,RASA4,NEDD4,GIPR,CAT,BGLAP,PPIF,DNMT3A,ID2,ENDOG,SLC34A3,GDI1,ATF4,PTEN,ASPH,TRPC1,ABAT,CUTA,ATP7B,NFKB1,HSD17B1,BAD,C12orf5,TFRC,LCAT,EIF2AK3,SLC25A23,PT…
GO_SECRETION	0.353511	1.38934	0	0.151694	588	375	AGR2,TC2N,SLC4A5,AQP5,SERPINA3,POU2F2,SRCIN1,GAL,P2RX7,GBP5,CA9,SERPING1,IL6,SMPD3,PPFIA3,RASGRP1,ADM,TREM1,TLR2,BRSK1,SLC17A7,IL1RN,PCSK6,SERPINE2,NR4A3,PPFIA4,TMF1,CCL5,CCR1,TPD52,PIK3CD,PDGFB,FKBP1B,RAPGEF4,TBX3,CACNB4,STARD10,LAT,SYT17,PECAM1,BLOC1S3,VEGFA,VPS18,CA2,FZD4,LLGL2,ABCA12,VAMP5,BDKRB2,HK2,DDR1,ANXA3,RAB11FIP5,VEGFB,LIN7B,SYT15,FBLN5,CHI3L1,AXL,APLN,GLS2,STX3,VAMP8,NPR3,INHBA,SLC1A…
GO_BICELLULAR_TIGHT_JUNCTION_ASSEMBLY	0.496048	1.38901	0.106061	0.151871	32	29	CRB3,CLDN1,PARD6B,WNT11,PARD6A,F11R,STRN,SRF,OCLN,ARL2,PRKCI,MPP5,PARD3,GRHL2,MARVELD3,RAB13,ITGB1,MICALL2,DLG1,INADL,ECT2,MTDH,MPP7,ACTN4,APC,TBCD,MARVELD2,CLDN3,PARD6G
GO_MYELOID_CELL_ACTIVATION_INVOLVED_IN_IMMUNE_RESPONSE	0.547976	1.38827	0.140351	0.152549	41	23	RASGRP1,NR4A3,SBNO2,PIK3CD,LAT,ANXA3,VAMP8,PI4K2A,STXBP2,PRKCE,MILR1,LYN,VAMP2,S100A13,GATA2,HMGB1,SNAP23,VAMP7,STXBP3,PYCARD,TLR3,PIK3CG,SYK
GO_LYMPHOCYTE_MIGRATION	0.582491	1.38671	0.0943396	0.153802	49	15	CCL2,SPNS2,S1PR1,CCL20,CCL5,PIK3CD,ADAM8,CXCL16,CKLF,GAS6,ITGB7,GATA3,PIK3CG,CCL22,CCL24
GO_NEGATIVE_REGULATION_OF_NEURON_DIFFERENTIATION	0.390204	1.38683	0	0.153877	191	134	TP73,ID4,RTN4R,BMP7,EFNA1,IL1B,SOX8,HES1,NTN1,APOE,SOX2,CNTF,SYNGAP1,SEMA6C,SEMA3F,EDNRB,SEMA3C,SEMA4G,RAP1GAP,SPP1,SPG20,NLGN3,SEMA6B,ZHX2,BCL11A,PLXNA3,ARF6,LRP1,ID2,SEMA4A,LGALS1,GDI1,GAK,ADCY6,SEMA4C,PTEN,SEMA4D,NOTCH1,CBFA2T2,ARHGDIA,IRX3,SPOCK1,SEMA5A,KIAA0319,WNT3,ULK2,CIB1,RAB7L1,GFI1,SEMA7A,PSEN1,PLK2,SLIT2,ARHGEF1,PMP22,RTN4,MBP,SOX9,VIM,LPAR1,MEIS1,RAPGEF2,PPP3CA,CAV1,GORASP1,SEMA4F,B2…
GO_L_ALPHA_AMINO_ACID_TRANSMEMBRANE_TRANSPORT	0.555009	1.38619	0.153846	0.154115	31	17	SLC7A5,SLC17A7,SLC43A1,SLC7A11,SLC38A7,SLC25A12,SLC1A1,PQLC2,SLC38A1,SLC1A3,SLC7A6,SLC25A22,SLC7A1,SLC25A13,SLC43A2,SLC25A15,SLC7A2
GO_HEXOSE_CATABOLIC_PROCESS	0.497381	1.38566	0.0952381	0.15451	49	37	ENO2,ALDOC,PFKFB4,PFKFB3,FUT1,LRP5,PFKFB2,HK1,HK2,PGK1,TPI1,GLB1,BAD,PFKL,ENO3,ALDH1A1,PGM1,PFKP,ENO1,GAPDH,PGAM1,FUT6,FUT9,GPI,FUT10,PGM2,GLYCTK,FUT8,GALE,FUT4,KHK,GALK1,PFKM,DAK,GALT,ALDOA,FUT2
GO_NEURAL_CREST_CELL_DIFFERENTIATION	0.422098	1.38468	0.106061	0.154704	75	47	OVOL2,SOX8,FRZB,HES1,SEMA6C,SNAI2,SEMA3F,EDNRB,SEMA3C,SEMA4G,SEMA6B,MAPK3,SEMA4A,FGF19,SEMA4C,SEMA4D,ACVR1,SEMA5A,ALDH1A2,SEMA7A,SMAD4,HIF1A,SOX9,ZEB2,SEMA4F,EDN1,WNT10A,LAMA5,PHACTR4,CORO1C,EFNB1,LRP6,SEMA3A,EDNRA,MAPK1,SEMA4B,KITLG,RDH10,SEMA3B,BMPR1A,ISL1,FOXC1,JAG1,LEF1,NRP1,SEMA3E,NRG1
GO_IRON_ION_TRANSPORT	0.46153	1.38489	0.0655738	0.154725	57	48	TFR2,ATP6V1E2,ATP6V0D2,SLC25A37,FTH1,SLC39A14,ATP6V1G2,SLC11A2,FTL,ATP6V1B1,TCIRG1,STEAP3,ATP6V0D1,ATP6V0C,ATP6V0B,MCOLN1,ATP6V1C1,ATP6V0E1,ATP6V0E2,ATP6V1G1,ATP6V0A1,ATP6V1B2,ATP6V1E1,ATP6AP1,TFRC,ATP6V1H,MFI2,DNM2,ATP6V1D,ATP6V0A4,RAB11B,ATP6V1C2,ATP6V1F,LMTK2,ATP6V0A2,PICALM,HFE,SFXN1,ATP6V1A,SLC40A1,CLTC,STEAP1,HEPH,IREB2,REP15,STEAP2,PVRL1,STEAP4
GO_REGULATION_OF_CELL_MIGRATION_INVOLVED_IN_SPROUTING_ANGIOGENESIS	0.577459	1.3851	0.0909091	0.154759	19	15	PTGS2,HDAC5,VEGFA,HDAC9,SRPX2,NOTCH1,PDCD10,CIB1,HDAC7,STARD13,ITGB1BP1,KLF4,RHOA,MAP2K5,MMRN2
GO_POST_EMBRYONIC_DEVELOPMENT	0.408794	1.38429	0.0588235	0.154828	89	68	FGFR2,PRDM1,ETNK2,ITPR1,NR4A2,DHCR7,VEGFA,PPP1R13L,CSRNP1,SEMA3C,BCL11B,ACO1,PLEKHA1,BMP4,MYO7A,MFAP2,MAPK8IP3,FZD5,BCL2L11,ACVR2B,IMPAD1,BAK1,FOXP2,SZT2,SERP1,PYGO1,TIPARP,PSEN1,MYO1E,CCDC47,MUT,KDM5B,MORC3,BAX,KLF4,ATF5,FBN1,MECP2,INPPL1,TBCE,MLL,TGFBR1,PLAGL2,GIGYF2,SMAD2,ERCC1,EIF2C2,TET2,BCL2,GNAQ,RAB3A,RC3H2,HEG1,TAPT1,ERCC2,PYGO2,SGPL1,ARID5B,ALDH5A1,CHST11,MTOR,IGF2R,STK36,CCDC66,GATA3,AT…
GO_NEGATIVE_REGULATION_OF_CARTILAGE_DEVELOPMENT	0.538018	1.38439	0.116667	0.154876	26	16	WNT9A,FRZB,WNT11,SNAI2,RARA,NKX3-2,BMP4,RARG,RARB,SOX9,CTNNB1,TGFBR1,ADAMTS7,PTHLH,GLI2,TGFB2
GO_EXTRACELLULAR_MATRIX_DISASSEMBLY	0.449477	1.38511	0.0819672	0.154904	76	48	MMP1,MMP7,CTRB2,MMP19,MMP9,CTSK,CTSS,LAMB3,CTSL1,CDH1,ADAM8,SH3PXD2B,SPP1,MMP15,LAMC2,WASH1,LAMA3,CTSL2,MMP10,ADAM10,CAPN1,MMP14,HSPG2,CAPG,ENG,TIMP2,BSG,TIMP1,LCP1,EXOC8,CAPNS1,FBN1,MMP11,KLK7,CAPN2,LAMC1,FN1,FURIN,BMP1,GSN,ADAM15,FLOT1,HTRA1,NOXO1,CD44,MMP16,KIF9,CAPNS2
GO_POSITIVE_REGULATION_OF_BIOMINERAL_TISSUE_DEVELOPMENT	0.501588	1.3835	0.0634921	0.155411	38	25	WNT4,P2RX7,BMP7,FAM20C,BMP2,TGFB1,ADRB2,BMP4,ACVR1,ANO6,CD276,ACVR2B,OSR2,PLA2G4A,BMPR2,ACVR2A,TFAP2A,WNT10B,SMAD3,PKDCC,BMPR1B,OSR1,BMPR1A,TGFB3,WNT6
GO_CELL_CYCLE_G1_S_PHASE_TRANSITION	-0.356509	-1.50181	0	0.15584	111	100	ID4,E2F7,RHOU,CDKN1A,PIM2,PLK3,BACH1,LATS2,CDKN1B,INHBA,CAMK2D,KLF11,EIF4EBP1,CCNE1,HINFP,ID2,CDK7,ACVR1,CUL4A,CDK3,CRLF3,CDC34,GFI1,BRD4,ACVR1B,PLK2,MNAT1,CDKN2D,PPP3CA,USP37,BCAT1,GSPT1,PHF8,CAMK2G,ITGB1,POLE2,CDK4,RB1,MCM2,RPS6KB1,PKMYT1,E2F4,GPR132,CUL3,RCC1,CCNH,POLA2,DBF4,CUL2,CUL1,ZNF259,PPP6C,MCM7,LATS1,CCND1,RPA2,NPAT,ORC6,IQGAP3,EIF4E,CDK6,POLE,CCNA1,CDK2,E2F1,CDCA5,CDKN2C,MCM5,MCM4,ORC…
GO_REGULATION_OF_ANION_TRANSMEMBRANE_TRANSPORT	0.548188	1.38175	0.101449	0.157293	30	22	ANO1,ANO9,CLCN7,CLCN6,IRS2,CLCN5,FAM115C,CLCN2,ANO6,GRK6,VDAC1,AKT1,CLCN4,VDAC2,RIPK1,AKT2,VDAC3,FAM115A,THBS1,MTOR,GPR89A,CLCN3
GO_NEGATIVE_REGULATION_OF_CYTOPLASMIC_TRANSPORT	0.419934	1.3809	0.0384615	0.157313	117	96	BMP7,NTSR1,INSIG1,NFKBIA,ZC3H12A,MDFI,NFKBIE,PARP10,SOX4,FKBP1B,MXI1,DACT3,SNAI2,YOD1,NOV,GSTO1,LITAF,NFKBIB,PKIG,TGFB1,PPM1A,MAPK7,PKD1,FAM89B,SP100,FMR1,ERLEC1,CLIC2,PDE2A,CREB3,NFKBIL1,SNX3,OS9,VPS35,PBLD,RANGAP1,SLC9A3R1,EMD,UBE2G2,RAP1A,CYLD,THRA,C1QTNF3,PPM1B,FKBP1A,G3BP2,CCDC22,UBE2J1,DERL2,GSK3B,CNIH2,AKAP1,BRAF,GAS6,FZD1,HNF4A,PSMD10,TXN,SNX12,NF1,SRI,UBAC2,GOPC,BCL2,DAB2IP,PARK7,PKIA,AP…
GO_POSITIVE_REGULATION_OF_GLUCOSE_TRANSPORT	0.493107	1.38132	0.104478	0.157369	42	30	C3,NR4A3,MARCKS,INSR,RHOQ,FAM132A,IRS2,CLTCL1,FGF19,NFE2L2,CLIP3,CAPN10,RNASEL,RAP1A,PRKCZ,OSBPL8,PRKCI,ADIPOR2,MAPK14,AKT1,ARPP19,CREBL2,PIK3R2,AKT2,PTPN11,PIK3R1,KIAA0528,IRS1,PIK3R3,RARRES2
GO_POSITIVE_REGULATION_OF_CARBOHYDRATE_METABOLIC_PROCESS	0.449141	1.38096	0.0655738	0.157432	75	50	P2RX7,MLXIPL,NTSR1,PDGFB,INSR,PPARGC1A,PPARA,PMAIP1,PFKFB2,FOXO1,PTGER4,GOLGA2,SRC,IRS2,PRKCE,PPP1R3G,KAT2A,P2RY1,PHKG2,NFKB1,PRKAA2,BAD,C12orf5,ARNT,GPLD1,SLC45A3,HIF1A,EGF,HMGB1,AKT1,PTPN2,HNF4A,ARPP19,AKT2,DUSP12,IL15,KAT2B,ARFGEF1,ENTPD5,PRKAA1,DYRK2,WDR5,HAS2,IRS1,RAMP1,SMEK2,FAM48A,DGAT2,GPER,EPM2AIP1
GO_POSITIVE_REGULATION_OF_ION_TRANSPORT	0.391296	1.3805	0.0533333	0.157535	236	132	WNK2,FGF12,TESC,CCL2,GAL,P2RX7,IL1B,NTSR1,P2RX4,JPH2,TRPV3,APOE,DPYSL2,RAB3B,CCL5,CCR1,CTSS,SGK2,PDGFB,GLRX,BDKRB1,STC1,RNF207,KCNH2,P2RX5,SCN1B,RAPGEF3,GSTO1,ABCA7,VAMP8,PLCG2,NLGN3,AMIGO1,ADRB2,BMP4,ATP1B3,P2RY1,HBP1,ASPH,TRPC1,ABAT,UCN,ANO6,PDGFRB,ARL6IP1,LGALS3,CREB3,DNM2,PLCG1,BAK1,ATP1B1,PLA2G6,SUMO1,PRKCD,PINK1,TMEM110,TSPO,SCN5A,BAX,WNK4,WFS1,SLC9A1,CAV1,MAPK9,STIM1,NPPA,ZP3,ARF1,EDN1,B2M…
GO_ENDODERM_DEVELOPMENT	0.432047	1.381	0.0422535	0.157537	71	52	HOXC11,ITGB2,COL6A1,SOX2,MMP9,LAMB3,DUSP1,MMP15,COL7A1,INHBA,ITGA5,ITGB5,DUSP2,TGFB1,LAMA3,DUSP5,NOTCH1,ITGAV,KIF16B,MMP14,SMAD4,EXT1,COL8A1,HSBP1,CDC73,CTNNB1,PAF1,HNF1B,GATA6,COL12A1,BPTF,LAMC1,HMGA2,SMAD2,LAMB1,MED12,DUSP4,FN1,SMAD3,EPB41L5,CTR9,ITGA7,GATA4,DKK1,BMPR1A,NKX2-1,RTF1,HHEX,LEO1,ARC,NANOG,POU5F1
GO_STEM_CELL_PROLIFERATION	0.458158	1.38035	0.0597015	0.157538	60	39	ID4,FGFR2,BMP7,WNT2B,STAT1,BMP2,BMP4,WNT7B,TEAD3,NUMB,NKAP,ETV6,MECOM,DAGLB,NUMBL,DOCK7,PLXNB2,ARIH2,DAGLA,CTNNB1,PAFAH1B1,RUNX1,WNT10B,CTC1,MSX1,NDE1,RAB10,SIX2,EML1,NES,OSR1,RNF43,ZNRF3,RACGAP1,FRS2,SART3,FGF13,LEF1,ASPM
GO_REGULATION_OF_SECRETION	0.347689	1.38133	0	0.157557	699	408	RSAD2,ANO1,TC2N,TNF,SRCIN1,KCNS3,GAL,P2RX7,HMOX1,IL1B,NTSR1,CYBA,TNFRSF9,IL6,GAB2,TFR2,SMPD3,IL1A,ZC3H12A,IL17RB,RASGRP1,P2RX4,ITPR1,TLR2,LIF,DPYSL2,RAB3B,TMF1,CCL5,SOX4,FOXA2,IL11,NR1D1,FKBP1B,RAPGEF4,PARK2,LRP5,CD74,RAB9A,HLA-E,MIDN,ANKRD1,TNFRSF14,TRPM4,RHBDF2,SDCBP,SYT17,ABR,MARCKS,STC1,PIM3,PDE4C,LGALS9,SLC24A6,ADAM8,INHA,LLGL2,CASP1,FAM132A,PFKFB2,NAPA,TRAF6,BTN2A2,EDNRB,ARRB1,RASL10B,RAPGE…
GO_KERATAN_SULFATE_METABOLIC_PROCESS	0.560067	1.37927	0.106061	0.158613	33	21	ST3GAL6,HEXB,HEXA,ST3GAL1,B3GNT1,GALNS,GLB1,SLC35D2,GNS,ST3GAL4,B3GNT3,B4GALT4,B4GALT3,B4GALT1,B4GALT5,B3GNT2,ST3GAL3,B4GALT2,ST3GAL2,PRELP,B4GALT6
GO_REGULATION_OF_MEMBRANE_POTENTIAL	0.374149	1.37853	0	0.15932	343	182	KCNK5,FGF12,KCNMB3,P2RX7,MYH14,CHRNB1,IFI6,NTSR1,P2RX4,DLG4,SLC17A7,DSP,HSH2D,BCO2,MAPK8IP2,KCNK15,NEDD4L,CATSPER2,FKBP1B,CACNB4,PARK2,TRPM4,GLRX,DMPK,SLC24A6,JUN,SLC26A11,KCNK1,CASP1,RNF207,KCNH2,PMAIP1,BNIP3,SCN1B,SPG20,NLGN2,PXK,ALOX12,JUP,SRC,NLGN3,SMAD7,SLC25A36,CAMK2D,NEDD4,ADRB2,STOX1,STX1B,HCN3,ATP1B3,PTEN,SLC25A33,ABAT,POPDC3,RIMS3,BAD,CLN3,PTK2B,CACNA1H,PYCR1,RANGRF,SNTA1,GCLM,BAK1,ATP1…
GO_RESPONSE_TO_ALCOHOL	0.350773	1.37768	0.0114943	0.16012	362	233	ICAM1,C3,ETS1,PTGS2,CCL2,MGMT,AREG,CA9,BMP7,FBXO32,IL1B,IL6,ESR2,STC2,F3,CCL5,KLF6,TP53INP1,SOCS3,PEMT,PDGFB,PRDM2,CDH1,CDKN1A,DUSP1,STC1,JUNB,CYP27B1,INSR,CYP2E1,PPARGC1A,RARA,ADAMTS1,PIM1,SPP1,MMP15,CDKN1B,FOXO1,PTCH1,CTSB,ATP2B1,INHBA,JUP,FOSB,HTR3A,GBA,TGFB1,CAT,EIF4EBP1,BGLAP,STAT3,CCNE1,DNMT3A,ADRB2,BMP4,OXTR,AHR,ENDOG,PRKCE,HMGCS1,NEU2,ELK1,ERRFI1,KLF9,PTEN,GRN,ABAT,FOSL1,CYP24A1,UCN,ESRRA…
GO_CD4_POSITIVE_ALPHA_BETA_T_CELL_ACTIVATION	0.561141	1.37741	0.0877193	0.16027	34	20	RSAD2,RELB,IL6,CEBPB,BCL3,PTGER4,SEMA4A,ZFPM1,HMGB1,SATB1,STAT6,BRAF,ATP7A,STOML2,RC3H1,RC3H2,FOXP1,GATA3,LEF1,IL18R1
GO_PSEUDOURIDINE_SYNTHESIS	-0.5919	-1.49655	0.0697674	0.16028	17	17	RPUSD4,RPUSD1,PUS10,PUSL1,NHP2,NOP10,RPUSD3,NAF1,TRUB1,PUS7,TRUB2,PUS1,PUS7L,RPUSD2,DKC1,GAR1,PUS3
GO_POSITIVE_REGULATION_OF_CARTILAGE_DEVELOPMENT	0.567606	1.37691	0.0877193	0.160688	29	15	LOXL2,RELA,BMP2,BMP4,SMAD1,POR,CYR61,RUNX2,SOX9,BMPR2,GLI3,SMAD3,PKDCC,BMP1,BMPR1B
GO_RESPONSE_TO_ANTIBIOTIC	0.458978	1.37531	0.0428571	0.162145	47	39	ETS1,CCL2,IL1B,IL6,HYAL3,PPP1R15A,HYAL1,CDKN1B,ENDOG,CYB5R4,CRIP1,JAK1,SKIL,PLA2G4A,SLC1A3,SLC9A1,EP300,PPP2CB,UQCRFS1,CASP9,TP53,RAB10,HYAL2,HSP90AA1,ABP1,SOD1,CASP3,UROS,JAK2,RSRC1,HMBS,MDM2,ZC3H8,ID1,PLA2G4F,HSPA5,CIITA,CASP8,AOC3
GO_RESPONSE_TO_DSRNA	0.399158	1.37432	0.101449	0.162897	72	51	P2RX7,NFKBIA,IFIT1,DDX58,EIF2AK2,PMAIP1,SLC3A2,RIPK2,PELI1,ADAR,MAPK3,EIF2C4,SMAD1,NFKB1,CARD9,IRF3,MB21D1,EIF2C3,METTL3,TMEM173,RFTN1,CAV1,PRKRA,MAVS,TERT,SNIP1,DGCR8,DDX1,SMAD2,ZCCHC11,EIF2C2,MRPL44,SMAD3,TARBP2,HNRNPA2B1,ZC3HAV1,NPM1,MUL1,MAPK1,RALB,IFNE,SRRT,FLOT1,DDX21,DROSHA,DICER1,EIF2C1,DHX36,IFNA1,TLR3,IFNA13
GO_NEGATIVE_REGULATION_OF_LEUKOCYTE_PROLIFERATION	0.487198	1.37381	0.0615385	0.163013	69	38	GAL,PRDM1,TNFAIP3,CEBPB,IDO1,TNFRSF14,PRNP,LGALS9,BTN2A2,ERBB2,PELI1,TGFB1,BMP4,PKN1,CD276,LYN,MARCH7,ATM,NDFIP1,CD274,PAWR,C10orf54,ITCH,PDE5A,GSTP1,PRKAR1A,DLG1,RC3H1,PTPN6,MAD1L1,CASP3,PDCD1LG2,KIAA0922,IL20RB,GLMN,HLA-DRB1,TNFRSF21,FOXJ1
GO_REGULATION_OF_NERVOUS_SYSTEM_DEVELOPMENT	0.335078	1.37393	0	0.163096	750	494	TP73,NPTN,ID4,RTN4R,L1CAM,SRCIN1,RNF112,BMP7,NDNF,EFNA1,IL1B,BCL6,SOX8,IL6,MAGI2,BAI1,RND2,XK,EPOR,HES1,NEU1,NTN1,SCARF1,DUSP10,APOE,SARM1,LIF,SOX2,SPINT1,SERPINE2,CNTF,DPYSL2,DUOXA1,PRKCH,CCL5,SRGAP2,NEDD4L,SYNGAP1,FKBP1B,GPRC5B,PROX1,PARK2,SEMA6C,ANKRD1,PLXNB3,SYT17,DISC1,VEGFA,MARCKS,MAPT,DVL2,SEMA3F,CSF1,AGRN,RARA,ADAMTS1,EDNRB,SEMA3C,SEMA4G,RAP1GAP,SCN1B,CLSTN3,SPP1,PPP2R5B,SPG20,RELA,NLGN2,…
GO_LEFT_RIGHT_PATTERN_FORMATION	-0.528869	-1.4899	0	0.163274	21	15	IFT172,NOTCH1,DPCD,AHI1,SNAI1,ARL13B,IFT57,EPB41L5,HSPB11,SETDB2,MEGF8,IFT122,MNS1,CITED2,FOXJ1
GO_MRNA_3_END_PROCESSING	-0.384888	-1.49259	0	0.163321	72	69	LSM11,PABPN1,DDX39A,THOC6,SRSF5,THOC1,EIF4A3,ZNF473,SRSF4,CASC3,SARNP,CDC73,SSU72,ZC3H3,CPSF1,NCBP2,PAF1,DHX38,CPSF7,ZC3H11A,SRSF9,PNPT1,SYMPK,SLU7,PABPC1,AHCYL1,APP,SRSF11,CHTOP,SRSF3,U2AF2,SLBP,THOC7,CSTF1,SRRM1,THOC5,SRSF6,POLR2D,MTPAP,CDC40,POLDIP3,PCF11,WDR33,RNPS1,CLP1,CPSF6,PAPOLG,GRSF1,TUT1,THOC3,FIP1L1,RBM8A,SRSF2,CPSF2,PAPOLA,PABPC1L,MAGOH,U2AF1,NUDT21,UPF3B,THOC2,SRSF7,CSTF2T,DDX39B,CS…
GO_REGULATION_OF_HISTONE_H3_K4_METHYLATION	-0.487472	-1.49079	0.105263	0.163627	27	23	PIH1D1,GFI1,SMAD4,RDBP,MLL4,KDM1A,CTNNB1,MLL,OGT,AUTS2,SNW1,PAXIP1,BCOR,PYGO2,CTR9,ZNF335,H2AFY,WDR61,DNMT1,RTF1,GATA3,BRCA1,DNMT3B
GO_HEART_MORPHOGENESIS	0.374292	1.37311	0.0277778	0.163641	212	141	OVOL2,FGFR2,EFNA1,HES1,TNNT2,S1PR1,DSP,WNT11,SOX4,TBX3,PROX1,ANKRD1,VEGFA,TNNI3,PPP1R13L,SAV1,SNAI2,DVL2,JUN,INSR,RARA,ADAMTS1,TGFBR3,HEY1,SEMA3C,BMP2,PTCH1,IFT172,SMAD7,DHRS3,EYA1,FGFRL1,NEDD4,BMP4,ID2,FHL2,ZFPM1,EGLN1,LEMD2,CYR61,ZMIZ1,PLXND1,ACVR1,NOTCH1,ATF2,DVL3,FZD2,GAA,RXRA,SHOX2,CPE,AHI1,PARVA,RBPJ,SIRT6,SRF,TCAP,ENG,ALDH1A2,KDM6A,RARB,SNAI1,NPHP3,SMAD4,PSEN1,HIF1A,BBS7,RTN4,SOX9,ASXL1,SE…
GO_PHOSPHATIDYLCHOLINE_BIOSYNTHETIC_PROCESS	0.535614	1.3729	0.0277778	0.163785	27	19	CHKA,PEMT,SLC44A3,CHKB,SLC44A5,LPIN3,SLC27A1,LPIN1,LCAT,CEPT1,CHPT1,SLC44A1,LPIN2,CDS1,AGPAT6,PCYT1A,ABHD3,SLC44A2,FABP5
GO_MORPHOGENESIS_OF_AN_EPITHELIUM	0.356483	1.37222	0.0224719	0.16433	400	291	SERPINB5,WNT4,ID4,PGF,OVOL2,C1orf172,AREG,FGFR2,KRT17,CA9,BMP7,SOX8,IL6,ADM,RIPK4,FRZB,NPNT,HES1,KRT16,NTN1,FGF2,JAG2,SPINT1,WNT11,SOX4,SOCS3,LMO4,TBX3,PROX1,LRP5,ST14,VEGFA,DVL2,CA2,MTSS1,CSF1,RARA,TRAF6,SEMA3C,DDR1,RASIP1,PODXL,BMP2,AXIN1,PTCH1,NRARP,IFT172,KIF26B,SRC,CLIC4,ITGA5,EYA1,SPRY2,TGFB1,RALA,TSC1,BMP4,KDM2B,PKD1,WNT7B,KAT2A,FZD5,RARG,SEMA4C,GZF1,MTHFD1L,CYR61,SIX4,ADAM17,PLXND1,ACVR1,…
GO_REGULATION_OF_INTERFERON_GAMMA_PRODUCTION	0.427041	1.37135	0.0405405	0.164553	97	54	TNF,IL1B,ISG15,ZC3H12A,HLA-A,RASGRP1,IL23A,BCL3,PRNP,TNFSF9,LGALS9,INHA,RARA,RIPK2,AXL,INHBA,RIPK3,CEBPG,IL27RA,FZD5,ZFPM1,CD276,IFNAR1,HMGB1,HRAS,CD274,ZP3,GAS6,PGLYRP3,IL29,PDE4D,ABL1,TXK,TLR4,RLTPR,HLA-DPB1,PYCARD,IL12A,PDCD1LG2,IL20RB,IL18,HLA-DPA1,ISL1,FADD,PTPN22,C1QBP,GATA3,TLR3,HSPD1,CD14,PDE4B,HLA-DRB1,IL18R1,IL36RN
GO_NEUTROPHIL_MEDIATED_IMMUNITY	0.543875	1.37144	0.136364	0.164557	22	17	CXCL5,IL6,TREM1,IL6R,ANXA3,VAMP8,STXBP2,IRAK4,ADAM17,VAMP2,TUSC2,JAGN1,MLL5,VAMP7,STXBP3,PLA2G1B,ACE
GO_POSITIVE_REGULATION_OF_EPIDERMIS_DEVELOPMENT	0.502072	1.37158	0.111111	0.164656	32	27	OVOL2,C1orf172,TNF,GAL,KRT17,PRKCH,CYP27B1,TRADD,PTCH1,BMP4,H2AFY2,NOTCH1,PPARD,NCOA3,TRIM16,MSX2,WNT10B,PTCH2,FST,MED1,TMEM79,H2AFY,VDR,SFN,HPSE,TGFB2,FOXN1
GO_POSITIVE_REGULATION_OF_BLOOD_CIRCULATION	0.424896	1.37169	0.0447761	0.16474	93	51	ICAM1,PTGS2,NOS3,HMOX1,ADM,ESR2,ACE2,TRPM4,EDN2,RNF207,ALOX12,APLN,SLC1A1,ADRB2,OXTR,RGS2,PPARD,UCN,ADA,TBXA2R,PLA2G6,PTPRM,SHC1,CAV1,NPPA,EDN1,AKT1,NOS1AP,ALOX5,GJA5,GSK3A,CTGF,PDE4D,GJA1,ATP1A1,SCPEP1,TPM1,ATP2A2,HSP90AA1,KAT2B,EPHX2,F2R,PTGS1,ADRA1B,F2RL1,GPER,TACR1,TGFB2,CPS1,HRC,ADRA2C
GO_POSITIVE_REGULATION_OF_TRANSMEMBRANE_TRANSPORT	0.396646	1.37057	0.0277778	0.165081	131	81	WNK2,TESC,CCL2,GAL,P2RX7,NTSR1,JPH2,TRPV3,CTSS,PDGFB,GLRX,BDKRB1,STC1,CA2,RNF207,KCNH2,RAPGEF3,GSTO1,PLCG2,NLGN3,AMIGO1,BMP4,ATP1B3,ASPH,TRPC1,UCN,ANO6,PDGFRB,LGALS3,DNM2,PLCG1,ATP1B1,SUMO1,TMEM110,BAX,WNK4,SLC9A1,STIM1,NPPA,ZP3,ARF1,PDPK1,NOS1AP,KIAA1199,KCNE3,HAP1,PDCD5,SRI,ABL1,AKAP7,SLC26A6,PARK7,WNK3,AZIN1,PKD2,GSTM2,EDNRA,CALM2,FAM115A,ACTN4,HTT,F2R,CALM3,CASK,STIM2,CACNA2D1,CALM1,EFCAB4B,A…
GO_NEGATIVE_REGULATION_OF_PROTEIN_LOCALIZATION_TO_CELL_PERIPHERY	0.536566	1.36931	0.111111	0.165763	20	17	DAB2,RHOQ,TMBIM1,TGFB1,PPFIA1,LZTFL1,NUMB,TMEM59,GBP1,GOPC,AP2M1,PPP2R5A,BCL2L1,LYPLA1,PKDCC,CSK,CLTC
GO_REGULATION_OF_PROTEIN_ACTIVATION_CASCADE	0.517445	1.36958	0.0925926	0.165774	35	19	C3,SERPING1,CFB,C2,CD46,PROS1,C3AR1,CFP,CD55,C4BPB,PHB,C4B,CFI,C5,PHB2,C1QBP,C4A,CFH,SUSD4
GO_STEROL_HOMEOSTASIS	0.436042	1.3697	0.0338983	0.16582	59	32	LIPG,PCSK9,NPC1,APOE,LRP5,NPC2,LDLR,SCARB1,NR1H2,SIRT1,LCAT,PLSCR3,XBP1,EHD1,ABCA2,APOM,LAMTOR1,CAV1,TMEM97,SOAT1,ABCG1,NUS1,MED13,AKR1C1,LDLRAP1,EPHX2,NR1H3,DGAT2,MYLIP,MALL,ACSM3,ABCA1
GO_BIOMINERAL_TISSUE_DEVELOPMENT	0.458178	1.36941	0.0967742	0.165835	75	41	PTGS2,FGFR2,FAM83H,FAM20C,WNT11,SBNO2,DUOX2,CYP27B1,PPARA,SPP1,FOXO1,BMP2,BGLAP,CNNM4,ANO6,EIF2AK3,KLF10,PHEX,PTPLA,ECM1,ITGB1BP1,FBXL15,ZBTB40,STIM1,TFIP11,LGR4,MSX2,FGFR3,SBDS,ERCC2,TUFT1,PKDCC,COL1A1,MINPP1,PTN,DDR2,GPNMB,ENPP1,AXIN2,PVRL1,ALOX15
GO_NEGATIVE_REGULATION_OF_MYELOID_CELL_DIFFERENTIATION	-0.382934	-1.48646	0.03125	0.166222	84	57	ZBTB46,NFKBIA,PRDM16,FSTL3,INHA,HIST1H4D,RARA,INHBA,ZFPM1,TRIB1,KLF13,HIST1H4L,CUL4A,PTK2B,LILRB3,LYN,MYC,CIB1,LDB1,HIST1H4I,GATA2,MEIS1,STAT5B,CDC73,CTNNB1,PAF1,PTPN2,RUNX1,NF1,GAS2L1,TLR4,CTR9,TJP2,PRMT1,TOB2,PIK3R1,GABPA,UBASH3B,MAFB,RBM15,NME1,CDK6,WDR61,HOXA5,ZNF675,ITPKB,MEIS2,TLR3,LEO1,HIST1H4B,HIST1H4H,HIST1H4C,HIST4H4,HIST1H4A,HIST1H4E,HIST1H4J,HIST1H4K
GO_REGULATION_OF_SYNAPSE_STRUCTURE_OR_ACTIVITY	0.380493	1.36856	0.04	0.166591	232	127	NPTN,NCAM1,PTGS2,MAGI2,BAI1,PPFIA3,CALB1,DLG4,EGR2,APOE,SERPINE2,SYNGAP1,DISC1,DMPK,AGRN,RARA,CLSTN3,NLGN2,EFNA5,SLITRK4,STX3,NLGN3,AMIGO1,NEDD4,OXTR,LRRC24,SRPX2,STAU1,PTEN,CDH2,SIX4,STXBP1,RASGRF1,FMR1,PTK2B,BAI2,AMIGO2,STX4,RGS14,CAMK1,LPHN3,VGF,DBN1,ITPR3,PAIP2,SRF,VAMP2,AMIGO3,KRAS,BAIAP2,PPP1R9A,SHANK2,PPT1,PSEN1,PLK2,PRKCZ,GIPC1,RAPGEF2,YWHAG,HRAS,LPHN1,UBE2V2,ARF1,CREB1,ANAPC2,MECP2,CLSTN…
GO_MUSCLE_ORGAN_DEVELOPMENT	0.385331	1.36782	0.0266667	0.167065	277	158	NUPR1,FGFR2,MYH14,SOX8,XK,TNNT2,EGR2,S1PR1,ATF3,ID3,DSP,LIF,CNTF,IGSF8,EGR3,PROX1,ANKRD1,TNNI3,VAMP5,PLAGL1,FOXO4,TGFBR3,BMP2,EGR1,CTSB,SAP30,SMAD7,MEF2D,STRA6,FGFRL1,BASP1,CDON,ZNF238,C17orf79,ZFPM1,EGLN1,SIN3B,LEMD2,SIX4,HLX,NOTCH1,SIRT1,POU6F1,FLNB,HMG20B,MRAS,CACNA1H,FZD2,FOS,KIAA1161,XBP1,BCL9,SKI,RXRA,SHOX2,RBPJ,SIRT6,DNER,FOXP2,MEF2B,MAPK12,CHD2,TCAP,PITX1,CFLAR,SKIL,EMD,TAZ,SERP1,BIN3,EVC…
GO_DNA_TEMPLATED_TRANSCRIPTION_TERMINATION	-0.397658	-1.48394	0.03125	0.167141	101	99	TTF1,CDK7,LSM11,TBP,PABPN1,DDX39A,THOC6,SRSF5,THOC1,EIF4A3,TAF1D,POLR1D,ZNRD1,GTF2H5,POLR2H,XRN2,MNAT1,ZNF473,SRSF4,CASC3,SARNP,POLR1C,TAF1C,CPSF1,NCBP2,DHX38,CPSF7,GTF2H1,ZC3H11A,LSM10,SRSF9,SLU7,SRSF11,CHTOP,SRSF3,U2AF2,PTRF,SNRPB,GTF2H4,SLBP,THOC7,CSTF1,SRRM1,POLR2L,MAZ,MTERFD3,THOC5,POLR2E,SNRPG,ERCC2,SRSF6,CCNH,CDC40,POLDIP3,PCF11,TAF1A,ERCC3,RNPS1,CLP1,THOC3,FIP1L1,POLR2A,PRMT5,RBM8A,SRSF2,…
GO_REGULATION_OF_INTRINSIC_APOPTOTIC_SIGNALING_PATHWAY	0.377206	1.36782	0.0243902	0.167258	145	118	SOD2,HSPA1A,DDIT3,MUC1,BBC3,BCL2L2,ZNF385A,MMP9,PARK2,CD74,GRINA,SNAI2,BCAP31,DFNA5,NOL3,PMAIP1,BDKRB2,HERPUD1,FBXO18,CSDA,SRC,PTTG1IP,RIPK3,PPIF,MAPK7,NFE2L2,TMBIM6,BCL2L11,SERINC3,SIRT1,BAD,CREB3L1,MCL1,EIF2AK3,PIAS4,BMF,TXNDC12,XBP1,RAD9A,ING2,CREB3,BID,PLAUR,SKIL,SNAI1,SLC9A3R1,TMEM161A,FIS1,HSPB1,HIF1A,PINK1,CYLD,P4HB,NACC2,BAX,WFS1,CDKN2D,CAV1,PTPN1,GNB2L1,HSPH1,KDM1A,SYVN1,PRKRA,S100A9,HTR…
GO_GLUTAMATE_SECRETION	0.50627	1.3671	0.0461538	0.167538	28	20	PPFIA3,SLC17A7,PPFIA4,GLS2,SLC1A1,SLC38A2,PPFIA1,STXBP1,APBA1,VAMP2,SLC1A3,GIPC1,STX1A,GLS,SNAP25,NF1,RIMS1,RAB3A,UNC13B,SYT1
GO_NERVE_DEVELOPMENT	0.478206	1.36729	0.117647	0.167559	68	37	SULF2,SULF1,HES1,EGR2,LRIG1,SERPINE2,HOXA1,ATP8B1,SEMA3F,PLXNA3,AFG3L2,SIX4,CTSL2,LRIG2,SLC1A3,FBXO45,NRP2,PRX,LPAR1,ILK,ERBB3,CTNNB1,TFAP2A,GLI3,DAG1,SEMA3A,SIX1,HOXA3,UNC13B,SLITRK6,ISL1,DICER1,EPHB2,TMEM126A,CHD7,NRP1,PRKCG
GO_REGULATION_OF_TRANSCRIPTION_FROM_RNA_POLYMERASE_II_PROMOTER_IN_RESPONSE_TO_HYPOXIA	0.477129	1.36679	0.181818	0.167701	32	29	CA9,EPAS1,VEGFA,EGLN3,BACH1,EGR1,SIRT2,STOX1,EGLN1,NOTCH1,ARNT,UBE2D3,RBPJ,EGLN2,TCEB2,HIF1A,CREBBP,EP300,UBE2D1,VHL,RPS27A,UBA52,RBX1,TCEB1,HIF1AN,UBE2D2,CUL2,UBB,CITED2
GO_RESPONSE_TO_COLD	0.471749	1.36661	0.1	0.167706	43	30	NFKBIA,IL6,ADM,METRNL,PPARGC1A,ZNF516,GMPR,FOXO1,CSDA,ATP2B1,SLC27A1,ADRB2,ACOT11,EIF2AK3,VGF,FOS,IMPDH1,THRA,LRP11,PPARG,DNAJC3,CIRBP,HSP90AA1,EIF2AK4,PRKAA1,RNF34,HSPD1,CASP8,PLAC8,HSPA2
GO_NEGATIVE_REGULATION_OF_VIRAL_RELEASE_FROM_HOST_CELL	0.560997	1.36616	0.15625	0.168158	16	15	TRIM13,MID2,TRIM21,TRIM25,TRIM11,TRIM35,TRIM5,PML,TRIM27,TRIM26,TRIM8,TRIM15,VAPB,CHMP3,TRIM28
GO_REGULATION_OF_PLASMA_LIPOPROTEIN_PARTICLE_LEVELS	0.517127	1.3653	0.0882353	0.169107	45	26	LIPG,HMOX1,MSR1,APOE,PLTP,LDLR,SCARB1,ABCA7,LMF1,VLDLR,LCAT,ABCA5,APOC1,EHD1,DGAT1,APOM,ARF1,PLAGL2,SOAT1,ABCG1,LRP6,LDLRAP1,ACSL3,LPCAT3,DGAT2,ABCA1
GO_BRANCHING_MORPHOGENESIS_OF_AN_EPITHELIAL_TUBE	0.39455	1.36483	0.0615385	0.169218	131	94	WNT4,PGF,AREG,FGFR2,BMP7,NPNT,FGF2,TBX3,LRP5,VEGFA,CSF1,DDR1,RASIP1,BMP2,PTCH1,NRARP,SRC,CLIC4,EYA1,SPRY2,TGFB1,BMP4,PKD1,GZF1,PLXND1,ACVR1,NOTCH1,CTSH,CELSR1,BAK1,MMP14,SRF,MYC,PAX8,ENG,KRAS,SMAD4,EGF,SLIT2,PML,GNA13,SOX9,KDM5B,BAX,ILK,B4GALT1,EDN1,PPP1CA,CTNNB1,TGFBR2,STK4,MSX2,MET,HNF1B,MYCN,VANGL2,LAMA5,CTSZ,EPHA2,GLI3,BCL2,DLG1,YAP1,DAG1,ADAMTS16,MED1,PKD2,FOXD1,DLG5,EDNRA,PAK1,SIX1,PHB2,MKS…
GO_REGULATION_OF_THE_FORCE_OF_HEART_CONTRACTION	0.544645	1.36444	0.105263	0.169339	29	15	NOS3,ADM,EDN2,APLN,CAMK2D,ADRB2,ADRBK1,GAA,GLRX3,SLC9A1,CAV1,ATP1A1,ATP2A2,ATP1A2,ATP2B4
GO_POSITIVE_REGULATION_OF_STRESS_ACTIVATED_PROTEIN_KINASE_SIGNALING_CASCADE	0.374649	1.36486	0.0263158	0.169411	135	107	TNF,IL1B,IL1A,ZC3H12A,RASGRP1,MDFI,MAPK8IP2,FZD8,SDCBP,VEGFA,DVL2,UNC5CL,FZD4,EIF2AK2,TRAF6,ERN1,MAP3K10,GADD45A,BMP2,AXIN1,RASSF2,RIPK2,GADD45B,ZNF622,FZD7,STK25,FGF19,MAPK8IP3,FZD5,SEMA4C,DUSP22,LTBR,TRAF4,PKN1,CARD9,HMGCR,PTK2B,DVL3,STK3,DUSP19,LYN,SPAG9,MINK1,PDCD10,MAP3K4,MAP3K3,MAP3K2,MAP2K7,GADD45G,MAP3K11,MAP4K5,TNIK,GAB1,DAXX,HMGB1,ZAK,SASH1,HRAS,ANKRD6,PTPN1,ZEB2,EDN1,MAP3K5,DBNL,ARL6IP…
GO_MUSCLE_ORGAN_MORPHOGENESIS	0.466115	1.36391	0.016129	0.169695	70	38	FGFR2,TNNT2,S1PR1,DSP,LIF,CNTF,PROX1,ANKRD1,TNNI3,TGFBR3,BMP2,SMAD7,ZFPM1,EGLN1,NOTCH1,FZD2,RXRA,SHOX2,RBPJ,SIRT6,TCAP,SERP1,FKBP1A,FZD1,VANGL2,TPM1,UBE4B,TNNC1,HEG1,MED1,ARID5B,PTCD2,ISL1,FOXC1,MYLK,ZFPM2,PKP2,NRG1
GO_NEGATIVE_REGULATION_OF_PEPTIDYL_SERINE_PHOSPHORYLATION	0.528984	1.36333	0.0784314	0.170193	24	20	MLXIPL,DDIT4,BDKRB2,RASSF2,SMAD7,BAK1,PPM1F,BAX,CAV1,GNB2L1,PAQR3,INPP5K,OGT,PDE4D,INPP5J,NCK1,CNKSR3,EPB49,DKK1,GPD1L
GO_TERMINATION_OF_RNA_POLYMERASE_II_TRANSCRIPTION	-0.403416	-1.48019	0.030303	0.170334	62	60	LSM11,PABPN1,DDX39A,THOC6,SRSF5,THOC1,EIF4A3,ZNF473,SRSF4,CASC3,SARNP,CPSF1,NCBP2,DHX38,CPSF7,ZC3H11A,LSM10,SRSF9,SLU7,SRSF11,CHTOP,SRSF3,U2AF2,SNRPB,SLBP,THOC7,CSTF1,SRRM1,MAZ,THOC5,SNRPG,SRSF6,CDC40,POLDIP3,PCF11,RNPS1,CLP1,THOC3,FIP1L1,RBM8A,SRSF2,CPSF2,MED18,PAPOLA,MAGOH,U2AF1,NUDT21,SNRPD3,UPF3B,THOC2,SRSF7,DDX39B,SNRPF,CSTF2,NCBP1,TTF2,SRSF1,SNRPE,SETX,CSTF3
GO_REGULATION_OF_NEUROTRANSMITTER_RECEPTOR_ACTIVITY	0.547938	1.36294	0.1	0.170456	30	15	KLHL24,DLG4,MAPK8IP2,PPARGC1A,NLGN2,NLGN3,DAPK1,RASGRF1,PTK2B,MINK1,FNTA,CNIH2,CACNG4,ARC,NETO2
GO_ANTERIOR_POSTERIOR_AXIS_SPECIFICATION	0.469768	1.36253	0.0769231	0.170718	48	29	CDX2,DDIT3,PCSK6,FOXA2,TBX3,NRARP,BMP4,BASP1,FZD5,SKI,SRF,WNT3,KDM6A,SMAD4,LDB1,CTNNB1,RNF2,ETS2,WLS,TBX6,PLD6,EPB41L5,LRP6,TMED2,SIX2,FRS2,AURKA,HHEX,PGAP1
GO_TISSUE_REMODELING	0.423791	1.36215	0.0327869	0.170953	87	61	ELF3,NOS3,IL6,IL1A,EPAS1,IL23A,LIF,CTSK,LRP5,NOL3,TPP1,TRAF6,SEMA3C,RASSF2,AXL,SRC,TGFB1,ADRB2,RAB7A,LIPA,THBS4,PTK2B,ACVR2B,RBPJ,CAPN1,BAK1,MMP14,HIF1A,CSPG4,ACP5,HMGB1,BAX,BMPR2,CAV1,CTHRC1,RAB3D,RAC1,CTNNB1,LGR4,ATP7A,GJA5,ATG5,RAC2,GJA1,EPHA2,ANXA1,HOXA3,NCDN,IGFBP5,F2R,MDM2,ZNF675,NOTCH2,FOXC1,LRRK1,JAG1,IL7,TGFB3,TGFB2,EFNA2,ACE
GO_CELL_CYCLE_PHASE_TRANSITION	-0.339059	-1.47778	0	0.171947	255	238	ID4,OPTN,E2F7,RHOU,NINL,CDKN1A,PIM2,PLK3,BACH1,LATS2,PPP2R2D,CDKN1B,GADD45A,CSNK1E,INHBA,CAMK2D,KLF11,EIF4EBP1,CTDP1,CCNE1,HINFP,ID2,CHEK1,CEP250,CDK7,AKAP8L,NEK11,PPP1CB,ACVR1,BRSK2,CUL4A,CDK3,SIRT7,OFD1,FBXL7,CRLF3,DNM2,PCNT,CDC34,PPP1R12B,GFI1,BRD4,ACVR1B,PLK2,MNAT1,DCTN2,SFI1,CEP57,CDC25B,YWHAG,FBXL15,CDKN2D,AKAP8,PPP3CA,USP37,SDCCAG8,CDKN2B,BCAT1,CEP135,CLASP1,CCNY,CHMP4B,GSPT1,PPP2R1A,RPS27…
GO_CELLULAR_IRON_ION_HOMEOSTASIS	0.473556	1.3606	0.112903	0.172369	46	29	HMOX1,TFR2,LCN2,FTH1,SLC11A2,FTL,ACO1,TFRC,SLC46A1,MYC,CYBRD1,ABCG2,SMAD4,HIF1A,ABCB6,ISCU,TTC7A,NDFIP1,FLVCR1,SRI,HFE,ABCB7,SLC40A1,SOD1,FXN,HEPH,NUBP1,IREB2,HMOX2
GO_REGULATION_OF_MITOCHONDRIAL_OUTER_MEMBRANE_PERMEABILIZATION_INVOLVED_IN_APOPTOTIC_SIGNALING_PATHWAY	0.442751	1.35998	0.0491803	0.172953	43	39	TP73,HSPA1A,BBC3,PMAIP1,TMEM102,PPP3CC,BCL2L11,BAD,BMF,ZNF205,BID,BAK1,PPP1R13B,BAX,YWHAG,TP53BP2,GSK3B,PPP3R1,YWHAZ,GSK3A,C2orf18,BCL2,ATPIF1,DYNLL1,YWHAB,TP53,SIVA1,MUL1,NMT1,DYNLL2,YWHAE,SLC25A5,YWHAQ,YWHAH,ACAA2,E2F1,TFDP1,SFN,CASP8
GO_REGULATION_OF_IMMUNOGLOBULIN_PRODUCTION	0.477873	1.35973	0.0806452	0.173107	47	28	TNF,BCL6,IL6,HLA-E,TRAF6,TGFB1,IL27RA,TMBIM6,PKN1,CD40,STX4,CLCF1,XBP1,THOC1,VAMP3,NDFIP1,APLF,STAT6,IL4R,PAXIP1,TRAF2,SUPT6H,MSH6,EXOSC3,WHSC1,TNFSF13,PRKDC,UNG
GO_REGULATION_OF_STEROL_TRANSPORT	0.510598	1.35882	0.114754	0.173973	38	23	LIPG,NFKBIA,APOE,PLTP,ABCA12,ABCA7,PTCH1,SREBF2,LRP1,NR1H2,NFKB1,SIRT1,APOC1,EGF,TSPO,ABCA2,LAMTOR1,PPARG,ABCG1,NUS1,NR1H3,SCP2,ABCA1
GO_REGULATION_OF_INTRACELLULAR_TRANSPORT	0.325124	1.35849	0	0.17402	621	491	TP73,PTGS2,SULF2,CCL2,TNF,BAMBI,P2RX7,HMOX1,BMP7,C8orf4,MX2,IL1B,NTSR1,CYBA,HSPA1A,INSIG1,NFKBIA,IL6,GAB2,ZC3H12A,P2RX4,MDFI,HES1,NFKBIE,BBC3,PRDX1,TNNT2,TLR2,IL23A,JPH2,DDX58,PARP10,SOX4,BST2,CTSK,PEMT,UGCG,DAB2,FKBP1B,BCL3,IFI27,RHOU,PARK2,MXI1,EDA,DACT3,CDH1,CDKN1A,BDKRB1,MAPT,SNAI2,PLK3,LGALS9,YOD1,BCAP31,NOL3,PMAIP1,NAPA,CDKL2,P2RX5,ERBB2,RAPGEF3,NOV,GSTO1,BNIP3L,LITAF,AXIN1,NFKBIB,PKIG,SPHK…
GO_POSITIVE_REGULATION_OF_CELL_PROJECTION_ORGANIZATION	0.35165	1.35826	0.0135135	0.174044	303	225	NPTN,L1CAM,P2RX7,BMP7,NDNF,MAGI2,RND2,CDC42EP5,EPOR,NEU1,NTN1,SCARF1,APOE,LIF,SERPINE2,CNTF,NEDD4L,EPS8L2,FKBP1B,GPRC5B,PARK2,ANKRD1,PLXNB3,SYT17,DISC1,VEGFA,MARCKS,MAPT,AGRN,RHOQ,MIEN1,ADAMTS1,SCN1B,PPP2R5B,EFNA5,PLXNB1,ITSN2,SPHK1,SRC,NLGN3,APBB1,NDEL1,AMIGO1,FES,BCL11A,RALA,BCAS3,SS18L1,BMP4,STK25,WASH1,ARHGEF7,LIMK1,KAT2A,MAP2K1,GRN,SEMA4D,VLDLR,BRK1,CBFA2T2,ARHGDIA,FMR1,PTK6,PTK2B,MAP2K2,KIA…
GO_REGULATION_OF_PHOSPHOLIPID_METABOLIC_PROCESS	0.453887	1.35856	0.0645161	0.1741	61	37	PIK3IP1,FGF2,PDGFB,LDLR,SCARB1,SRC,TGFB1,SLC27A1,ATG14,PDGFRB,PTK2B,APOC1,LYN,XBP1,PRKCD,CD81,KLF4,ZP3,AMBRA1,ARF1,IDH1,KIAA0226,RAC1,FGFR3,STOML2,PDGFA,CDC42,PIK3R2,DAB2IP,ACSL3,PIK3R1,PTK2,LPCAT1,VAV2,PIK3R4,IRS1,PIK3R3
GO_RESPONSE_TO_LIGHT_STIMULUS	0.350762	1.35787	0.0121951	0.174248	280	196	TP73,NPTN,PPP1R1B,PTGS2,ASNS,SAG,BHLHE40,HYAL3,PLEKHB1,BRSK1,SIK1,CTNS,MME,ABCA4,TP53INP1,SYNGAP1,PPP1R15A,HOXA1,BCL3,CACNB4,PER1,CDKN1A,HYAL1,DUSP1,JUNB,PITPNM1,JUND,PMAIP1,ARRB1,OPN3,IFT20,RELA,NLGN3,UNC119,NEDD4,CAT,ZBTB1,ID2,DCUN1D3,CRY1,CHEK1,HMGCS1,ELK1,N4BP1,ATF4,PPP1CB,SDR16C5,RDH11,SIRT1,UBE2B,HMGCR,PTPRK,RGS14,STK11,NR2F6,FOS,HUS1,CRIP1,DNM2,BAK1,MYC,MAP3K4,NPHP4,MAP2K7,KRAS,RIC8A,TMEM1…
GO_REGULATION_OF_SPROUTING_ANGIOGENESIS	0.55947	1.35744	0.0967742	0.174333	28	20	PTGS2,FGF2,HDAC5,VEGFA,HDAC9,ITGA5,SRPX2,NOTCH1,PDCD10,CIB1,JAK1,HDAC7,STARD13,ITGB1BP1,HMGB1,KLF4,RHOA,MAP2K5,SYNJ2BP,MMRN2
GO_BRANCHING_INVOLVED_IN_URETERIC_BUD_MORPHOGENESIS	0.503982	1.35724	0.0862069	0.17442	44	27	WNT4,PGF,NPNT,FGF2,BMP2,PTCH1,EYA1,BMP4,GZF1,MYC,PAX8,SMAD4,SOX9,ILK,CTNNB1,LAMA5,GLI3,BCL2,DLG1,ADAMTS16,PKD2,FOXD1,SIX1,FAT4,CTNNBIP1,PBX1,WNT6
GO_REGULATION_OF_GLUCONEOGENESIS	0.506318	1.35753	0.078125	0.174464	38	28	IL6,SESN2,SIK1,NR1D1,LEPR,PPARGC1A,PPARA,FAM132A,FOXO1,PGP,KAT2A,MST1,CLK2,C1QTNF3,PDK2,PTPN2,HNF4A,ARPP19,OGT,KAT2B,ACN9,NLN,WDR5,RANBP2,SLC35B4,SMEK2,FAM48A,DGAT2
GO_B_CELL_ACTIVATION	0.397652	1.35705	0.0757576	0.174469	132	77	POU2F2,ICOSLG,BCL6,IL7R,IKZF3,MFNG,IL11,BST2,KLF6,TPD52,PIK3CD,BCL3,HDAC5,HDAC9,PLCG2,CEBPG,FNIP1,ZBTB1,LGALS1,SWAP70,BLNK,ADAM17,CD40,PTK2B,CLCF1,ADA,RBPJ,BAK1,TCF3,NHEJ1,SP3,DCLRE1C,IGBP1,ATM,PRKCD,MALT1,BAX,EP300,LRRC8A,LIG4,AKAP17A,SKAP2,PTPN2,POLM,ITGB1,ABL1,ERCC1,BCL2,ITFG2,LYL1,HDAC4,TLR4,BANK1,RNF8,RNF168,MSH6,TXLNA,PIK3R1,VPRBP,EXOSC3,ATP11C,MLH1,IFNE,MSH2,NBN,NOTCH2,PLCL2,LFNG,HHEX,CMTM…
GO_REGULATION_OF_AXONOGENESIS	0.384355	1.35649	0.0394737	0.174928	168	114	RTN4R,L1CAM,EFNA1,RND2,XK,NTN1,APOE,DPYSL2,SYNGAP1,SEMA6C,PLXNB3,DISC1,VEGFA,MAPT,SEMA3F,SEMA3C,SEMA4G,SPP1,SPG20,EFNA5,PLXNB1,SEMA6B,NDEL1,AMIGO1,BCL11A,PLXNA3,STK25,SEMA4A,GDI1,LIMK1,MAP2K1,SEMA4C,PTEN,CDH2,SEMA4D,PLXND1,ARHGDIA,MAP2K2,KIAA1598,STK11,SEMA5A,CTTN,SHOX2,DNM2,SSH3,SRF,WNT3,SSH1,ULK2,SKIL,SEMA7A,IST1,PSEN1,SLIT2,ARHGEF1,PLXNB2,MACF1,RTN4,MBP,BMPR2,TNFRSF12A,ILK,EP300,PLXNA1,GOLGA4,…
GO_OSSIFICATION	0.354759	1.35534	0.0375	0.175294	251	173	IGFBP3,PTGS2,FGFR2,BMP7,SOX8,TP53INP2,IFITM1,COL6A1,SOX2,WNT11,SBNO2,DUOX2,MMP9,CTSK,LRP5,DLX5,FSTL3,STC1,SNAI2,JUNB,CYP27B1,JUND,CSF1,TRAF6,SPP1,BMP2,PLXNB1,THBS3,RASSF2,CHRD,ATP6V1B1,TMSB4X,MEF2D,TGFB1,CAT,BGLAP,ADAR,BMP4,NAB2,FHL2,MRC2,FASN,SMAD1,CYR61,SEMA4D,GLI1,CYP24A1,ANO6,CREB3L1,EIF2AK3,RRAS2,IMPAD1,GPLD1,NAB1,SHOX2,SUN1,MMP14,OSTF1,WNT3,SNAI1,RUNX2,SEMA7A,SP3,KLF10,PHEX,ATP6V0A4,ECM1,CC…
GO_REGULATION_OF_TUMOR_NECROSIS_FACTOR_SUPERFAMILY_CYTOKINE_PRODUCTION	0.427716	1.35549	0.0819672	0.175416	101	60	CCL2,CYBA,TNFAIP3,ZC3H12A,RASGRP1,TLR2,IL23A,BCL3,HLA-E,LGALS9,ADAM8,ZFP36,RARA,LY96,PTGER4,RIPK2,AXL,MAPKAPK2,ERRFI1,CARD9,NFKBIL1,HSPB1,ACP5,TSPO,HMGB1,TRIM27,HSF1,MC1R,CD274,UBE2J1,GAS6,MAVS,ARFGEF2,GSTP1,HDAC2,ARHGEF2,RIPK1,TBC1D23,TLR4,TLR1,CLU,ARRB2,PYCARD,PIK3R1,THBS1,NCL,JAK2,FOXP1,ISL1,FADD,PTPN22,NOD1,TIRAP,GPNMB,TLR3,CD14,ZBTB20,SPON2,NFATC4,ANGPT1
GO_REGULATION_OF_VESICLE_MEDIATED_TRANSPORT	0.34073	1.35535	0	0.175476	462	332	PTX3,C3,TC2N,SGSM1,CCL2,TNF,HMOX1,PCSK9,IL1B,CYBA,INSIG1,GAB2,TFR2,RAB25,MAGI2,SMPD3,TBC1D3C,TBC1D3H,C2,DLG4,STON1,RAB3B,NEDD4L,TBC1D2B,DAB2,RAPGEF4,PARK2,RAB9A,TBC1D2,SDCBP,SYT17,ABR,VEGFA,VPS18,LGALS9,SNX33,LLGL2,NAPA,ARRB1,TBC1D9B,SCARB1,ABCA7,BIN1,SYT15,C19orf26,TBC1D22B,AXL,RAB4B,TBC1D10A,VAMP8,TBC1D25,PLCG2,SRC,MFGE8,FES,HGS,SYT7,TGFB1,UNC119,RALA,EXPH5,ARF6,STXBP2,MAPK3,NR1H2,PLB1,STX1B,TB…
GO_REGULATION_OF_RESPONSE_TO_EXTRACELLULAR_STIMULUS	0.371689	1.35579	0	0.175538	171	150	NPC1,ATP6V1E2,TRIM13,SQSTM1,ATP6V0D2,CTSK,RAB20,PARK2,EPM2A,SNAI2,CYP27B1,PPARA,ATP6V1G2,BNIP3,ERN1,IFT20,BNIP3L,RIPK2,ULK1,TBC1D25,SREBF2,ATP6V1B1,GBA,NEDD4,ATP6V0D1,ATP6V0C,ATP6V0B,TSC1,ADRB2,MAPK3,KAT2A,FZD5,ATP6V1C1,ATP6V0E1,ATP6V0E2,ATP6V1G1,ATP6V0A1,NRBP2,RAB7A,ATP6V1B2,TBC1D12,PRKAA2,UCN,SIRT1,C12orf5,RAB33B,ATP6V1E1,CLN3,ZDHHC8,ATP6V1H,BBS2,CTTN,NENF,SREBF1,CALCOCO2,SUPT5H,CAPN1,ATG7,ATP6…
GO_NEGATIVE_REGULATION_OF_IMMUNE_RESPONSE	0.385194	1.35552	0.0422535	0.175599	121	71	TNF,HMOX1,SERPING1,TNFAIP3,BCL6,HLA-A,IL7R,DUSP10,SOCS5,BST2,DHX58,HLA-E,TAP1,ABR,LGALS9,HLA-B,TGFB1,ADAR,IFI16,IL27RA,NR1H2,MICA,DUSP22,HLX,CD46,LGALS3,NMI,LYN,THOC1,RABGEF1,RPS19,CD55,TRIM27,NDFIP1,STAT6,C10orf54,PSMB4,TYRO3,PTPN2,BCR,C4BPB,PPP3CB,PGLYRP3,IL29,PPARG,IL4R,NLRC5,RC3H1,HFE,PTPN6,ANXA1,TRAFD1,MUL1,DNAJA3,NLRX1,CUEDC2,ARRB2,FER,GPX1,IL20RB,CEACAM1,FCRLB,SERPINB9,NR1H3,TGFB3,TGFB2,FO…
GO_PEPTIDE_SECRETION	0.46452	1.35491	0.0945946	0.175609	58	31	GAL,IL6,SMPD3,IL1RN,FKBP1B,RAPGEF4,RAB11FIP5,SNX19,EIF2AK3,CYB5R4,ACVR2B,VGF,RAB1A,UBE2Q1,LTBP4,RAF1,RAB11B,EDN1,CAMK2G,PDX1,HNF1B,SMAD2,RAB11FIP2,ANXA1,STXBP3,PCLO,MYO5A,CDK16,MAFA,ILDR2,ABCA1
GO_POSITIVE_REGULATION_OF_RESPONSE_TO_BIOTIC_STIMULUS	0.511587	1.35396	0.0634921	0.175737	41	26	DEFB103A,CYBA,DHX58,TRAF6,LY96,RIPK2,DDX60,MAPK3,PVRL2,TBK1,PVR,PUM1,SASH1,LRSAM1,KLK7,TRIM15,PUM2,ZC3HAV1,PRKCA,IL12A,KLK5,USP17L2,ANKRD17,NOD1,HSPD1,F2RL1
GO_REGULATION_OF_ENDOTHELIAL_CELL_APOPTOTIC_PROCESS	0.492988	1.35381	0.0625	0.175758	42	25	ICAM1,NDNF,TNFAIP3,ANGPTL4,IL11,COL18A1,TNIP2,BMP4,MAPK7,NFE2L2,ANO6,CD40,SEMA5A,XBP1,PRKCI,BRAF,GAS6,ABL1,SERPINE1,THBS1,AKR1C3,GATA3,AGER,GPER,ANGPT1
GO_CELLULAR_TRANSITION_METAL_ION_HOMEOSTASIS	0.434491	1.35454	0.0933333	0.17591	77	51	HMOX1,TFR2,MT2A,LCN2,FTH1,PRNP,SLC39A13,SLC39A14,SLC11A2,FTL,ACO1,SLC31A2,ATP7B,SLC39A6,TFRC,SCO2,SLC46A1,MYC,SLC31A1,CYBRD1,ABCG2,SMAD4,HIF1A,SLC39A7,ABCB6,ISCU,TTC7A,NDFIP1,ARF1,SLC30A1,CCDC22,S100A9,ATP7A,FLVCR1,APP,SRI,SLC30A7,HFE,ABCB7,SCO1,ATOX1,SLC40A1,SLC39A8,SLC30A5,SOD1,FXN,HEPH,NUBP1,IREB2,HMOX2,SLC39A4
GO_STEROL_TRANSPORT	0.482287	1.35396	0.104478	0.175918	50	30	LIPG,NPC1,MSR1,APOE,NPC2,LDLR,SCARB1,ABCA7,SYT7,LCAT,OSBP,ABCA5,APOC1,STX12,ARV1,ABCA2,APOM,CAV1,VPS4B,SOAT1,ABCG1,LRP6,OSBPL5,CLU,AKR1C1,LDLRAP1,VPS4A,CEL,SCP2,ABCA1
GO_SECRETION_BY_CELL	0.343502	1.35286	0.0224719	0.176069	486	312	TC2N,SERPINA3,POU2F2,SRCIN1,GAL,P2RX7,GBP5,SERPING1,IL6,SMPD3,PPFIA3,RASGRP1,ADM,TREM1,TLR2,BRSK1,SLC17A7,IL1RN,PCSK6,SERPINE2,NR4A3,PPFIA4,TMF1,CCL5,CCR1,PIK3CD,PDGFB,FKBP1B,RAPGEF4,TBX3,LAT,SYT17,PECAM1,BLOC1S3,VEGFA,VPS18,FZD4,LLGL2,ABCA12,VAMP5,ANXA3,RAB11FIP5,VEGFB,LIN7B,SYT15,CHI3L1,AXL,GLS2,STX3,VAMP8,INHBA,SLC1A1,TMSB4X,PI4K2A,VAMP1,AIM2,STEAP3,SYT7,TGFB1,RALA,TNFAIP2,SLC38A2,LMF1,STXBP2,…
GO_REGULATION_OF_PROTEIN_SERINE_THREONINE_KINASE_ACTIVITY	0.336874	1.35401	0	0.176087	470	363	TP73,MAP3K8,PPP1R1B,TNF,P2RX7,BMP7,EFNA1,IL1B,TRIB3,TNFAIP3,RASGRP1,MDFI,IRAK2,SESN2,DUSP10,FGF2,APOE,PKIB,TNFSF15,PDGFB,PROX1,LRP5,CD74,FZD8,PEA15,CDKN1A,IGF1R,HERC5,VEGFA,DUSP1,MARCKS,DVL2,ADAM8,IKBKG,DUSP3,INSR,CCND2,FZD4,CBLC,EIF2AK2,LATS2,TRAF6,ARRB1,CDKN1C,ERN1,ERBB2,PIM1,MAP3K10,MAP3K15,CDKN1B,GADD45A,BMP2,AXIN1,RIPK2,PKIG,CHI3L1,GADD45B,SRC,AVPI1,HGS,CCNL1,GBA,DUSP2,IRAK1,RPTOR,SPRY2,MAPK…
GO_CARBOHYDRATE_PHOSPHORYLATION	0.546829	1.35316	0.132075	0.176103	22	19	PFKFB4,PFKFB3,GALK2,PFKFB2,HK1,HK2,GNPTG,HKDC1,GNE,GNPTAB,XYLB,IPPK,NAGK,RBKS,KHK,GALK1,PFKM,SGK196,DAK
GO_ORGAN_GROWTH	0.455165	1.35296	0.104478	0.176149	68	40	FGFR2,S1PR1,C3orf58,LEPR,STC1,RARA,TGFBR3,THBS3,SPRY2,CAMK2D,PLAG1,SMAD1,RARG,PTEN,NOTCH1,ACVR2B,RXRA,SIRT6,COL27A1,PSAP,RARB,EVC,SOX9,NPPA,TGFBR2,MSX2,FGFR3,PDLIM5,SMAD2,BCL2,PRKAR1A,HEG1,PTPN11,BNC2,GATA4,UBE3A,NDRG4,FOXC1,DDR2,TGFB2
GO_NEGATIVE_REGULATION_OF_CELL_CYCLE_G1_S_PHASE_TRANSITION	0.369635	1.3533	0.0149254	0.176171	98	88	TP73,SUSD2,MUC1,ZNF385A,E2F7,SOX4,CDKN1A,PLK3,PRMT2,PLAGL1,TNKS1BP1,CDKN1B,GADD45A,ARID3A,PTEN,RPS27L,PPP2R5C,ATM,PLK2,PML,NACC2,BAX,CNOT6L,EP300,PIDD,GTSE1,FBXO7,CDKN2B,CDC73,CNOT3,MYO16,RPS27A,UBA52,BTG2,TFDP2,CTDSPL,RBL2,FBXO31,SLFN11,CTDSP2,GIGYF2,RB1,CNOT4,BCL2,KANK2,E2F4,CENPJ,MDM4,TP53,CNOT2,PKD2,C2orf29,CARM1,NPM1,CHEK2,CNOT10,CTDSP1,CNOT1,PRMT1,CNOT8,CNOT7,CCND1,RPA2,UBB,CDC25C,CNOT6,ZNF…
GO_CARDIAC_VENTRICLE_MORPHOGENESIS	0.460176	1.35408	0.0806452	0.176193	62	35	FGFR2,TNNT2,DSP,SOX4,PROX1,TNNI3,PPP1R13L,TGFBR3,HEY1,SEMA3C,SMAD7,NOTCH1,RXRA,CPE,RBPJ,HIF1A,FKBP1A,GRHL2,HEYL,GSK3A,TPM1,SMARCD3,UBE4B,TNNC1,HEG1,MED1,PTCD2,GATA4,ISL1,FOXC1,GATA3,ZFPM2,JAG1,PKP2,NRG1
GO_POSITIVE_REGULATION_OF_TRANSMEMBRANE_RECEPTOR_PROTEIN_SERINE_THREONINE_KINASE_SIGNALING_PATHWAY	0.41284	1.3542	0.0422535	0.17621	100	72	KCP,SULF1,BMP7,INHBE,GDF15,NPNT,HES1,DAB2,SDCBP,GDF1,INHA,TGFBR3,CDKN1C,FKBP8,BMP2,INHBA,TGFB1,UBE2O,BMP4,CYR61,FLCN,ADAM17,ACVR1,NOTCH1,STK11,ACVR2B,ING2,RBPJ,ENG,SMAD4,ACVR1B,TGFB1I1,GIPC1,BMPR2,FBXL15,ILK,TWSG1,CDKN2B,ACVR2A,ZC3H3,C10orf54,MSX2,LRG1,GATA6,CSNK2B,TGFBR1,SMAD2,BMP8B,NEO1,MSX1,FURIN,SNW1,HFE,FOXD1,SYNJ2BP,RNF111,BMP1,THBS1,TTK,MEN1,GDF11,GATA4,BMPR1A,HIPK2,RBPMS,PARP1,INHBB,TGFB3…
GO_MEMBRANE_DISASSEMBLY	-0.41902	-1.47303	0.0731707	0.17668	47	44	NUP210,NDEL1,AKAP8L,LPIN1,EMD,NUP50,POM121,CTDNEP1,NUP98,PAFAH1B1,NUPL1,NUP205,NEK9,NUP54,RAE1,VRK1,NUP43,TMEM48,NUP85,PRKCA,BANF1,NEK6,NUP153,LMNA,NUP37,NUPL2,NUP214,SEH1L,POM121C,NUP93,NUP133,RANBP2,NUP160,AAAS,TPR,NUP107,CCNB1,NUP88,CCNB2,CDK1,PLK1,NUP155,NUP35,NUP188
GO_APICAL_JUNCTION_ASSEMBLY	0.460149	1.35198	0.114754	0.176781	40	36	CRB3,CLDN1,PARD6B,WNT11,PARD6A,F11R,VCL,STRN,SRF,OCLN,ARL2,FBF1,RHOC,CTNNA1,PRKCI,MPP5,PARD3,RHOA,GRHL2,MARVELD3,RAB13,ITGB1,MICALL2,DLG1,DLG5,PKN2,INADL,ECT2,MTDH,MPP7,ACTN4,APC,TBCD,MARVELD2,CLDN3,PARD6G
GO_RESPONSE_TO_AMINE	0.474302	1.3504	0.109375	0.178199	48	30	ICAM1,PPP1R1B,DDIT3,NR4A2,DPYSL2,HDAC9,CTSB,SPHK1,OXTR,ITGA2,PPP3CA,MAPK9,HPRT1,HDAC2,TRDMT1,UROD,CALM2,RRM2B,SOD1,UROS,NME1,CALM3,HMBS,CALM1,HNMT,ASS1,CAD,CDK1,TH,CPS1
GO_ACTIN_MYOSIN_FILAMENT_SLIDING	0.562639	1.35054	0.0819672	0.178255	38	15	TNNT3,TNNT2,TNNI3,TNNI2,TPM2,TCAP,TNNT1,VIM,TMOD1,TPM1,TNNC2,TNNC1,TPM4,MYL6,TPM3
GO_REGULATION_OF_COAGULATION	0.430167	1.3502	0.056338	0.178342	88	53	TC2N,SERPINB2,NOS3,SERPING1,F3,APOE,SERPINE2,FOXA2,PDGFB,ALOX12,PRKG1,ADRB2,THBD,NFE2L2,FAP,ABAT,ANXA2,ANO6,PROS1,FAM46A,ANXA5,STXBP5,LYN,LBH,PLAUR,PSEN1,PRKCD,STX2,CAV1,TEC,EDN1,S100A9,ENPP4,PLAU,PDGFA,USF1,PROCR,TXK,SERPINE1,TLR4,PRKCA,UBASH3B,THBS1,VPS33B,VAV2,F2R,EPB49,HPSE,F2RL1,SYK,PLAT,PRKCQ,TSPAN8
GO_POSITIVE_REGULATION_OF_SODIUM_ION_TRANSPORT	0.504641	1.3498	0.145161	0.17856	34	22	WNK2,FGF12,TESC,SGK2,GLRX,SCN1B,ADRB2,ATP1B3,DNM2,ATP1B1,SCN5A,SLC9A1,ARF1,AKT1,AHCYL1,SGK3,WNK3,CNKSR3,ACTN4,GPD1L,PKP2,ATP1B2
GO_CIRCULATORY_SYSTEM_PROCESS	0.361245	1.34935	0.0121951	0.178815	366	196	ICAM1,SOD2,FGF12,SLC4A5,PTP4A3,PTGS2,NOS3,HMOX1,SERPING1,NTSR1,CYBA,AQPEP,ADORA2A,ADM,P2RX4,ESR2,TNNT2,ACE2,APOE,MME,NEDD4L,STAT1,PDGFB,MTHFR,LRP5,TRPM4,EDN2,ABR,VEGFA,TNNI3,BDKRB1,PPP1R13L,EPB41,PPARA,KCNH2,EDNRB,BDKRB2,PDE3A,SCN1B,RASL10B,VEGFB,ALOX12,APLN,TNNI2,NPR3,SRC,PRKG1,TGFB1,CAMK2D,AGTRAP,GCH1,MAP2K3,ADRB2,OXTR,ID2,ENPEP,RGS2,ADCY6,ITGA1,P2RY1,ABAT,NFE2,PPARD,UCN,RCAN1,HMGCR,PDE2A,ATP6A…
GO_PHOSPHATIDYLCHOLINE_METABOLIC_PROCESS	0.424488	1.3485	0.129032	0.178861	64	43	PLA2G4D,PLA2G4C,CHKA,PEMT,SLC44A3,PLA2G15,CHKB,SLC44A5,LPIN3,SLC27A1,PLB1,LPIN1,PNPLA6,LCAT,CEPT1,GPLD1,PLA2G6,PLA2G16,LPCAT4,PLA2G4A,CHPT1,ENPP2,SLC44A1,LPIN2,CDS1,DBI,PNPLA8,PLBD1,MECP2,AGPAT6,LPCAT2,PLA2G4B,PCYT1A,ABHD3,PLA2G12A,LPCAT1,LPCAT3,MBOAT2,PLA2G4F,SLC44A2,MBOAT1,FABP5,PLA2G1B
GO_POSITIVE_REGULATION_OF_CYTOKINE_PRODUCTION_INVOLVED_IN_IMMUNE_RESPONSE	0.545164	1.34867	0.111111	0.178893	30	20	RSAD2,HLA-A,NR4A3,GPRC5B,CD74,TNFRSF14,TRAF6,FZD5,SEMA7A,PRKCZ,MALT1,B2M,TRIM6,TRAF2,TLR4,BCL10,GATA3,F2RL1,MAP3K7,SPON2
GO_REGULATION_OF_PROTEIN_HOMOOLIGOMERIZATION	0.566803	1.34868	0.175439	0.179075	16	16	BBC3,PEX5,SRC,BCL11A,CLDN7,SMCR7,BCL2L11,BMF,BID,CRBN,PEX14,GNB2L1,HRK,CLU,FAS,BIK
GO_REGULATION_OF_NEURON_PROJECTION_DEVELOPMENT	0.351622	1.34888	0.0227273	0.179108	408	285	NPTN,RTN4R,L1CAM,SRCIN1,BMP7,NDNF,EFNA1,MAGI2,RND2,XK,EPOR,NEU1,NTN1,SCARF1,APOE,SARM1,LIF,SERPINE2,CNTF,DPYSL2,NEDD4L,SYNGAP1,FKBP1B,GPRC5B,PARK2,SEMA6C,ANKRD1,PLXNB3,SYT17,DISC1,VEGFA,MARCKS,MAPT,SEMA3F,ADAMTS1,SEMA3C,SEMA4G,SCN1B,SPP1,PPP2R5B,SPG20,EFNA5,PLXNB1,ITSN2,SPHK1,NLGN3,SEMA6B,APBB1,NDEL1,AMIGO1,FES,BCL11A,PLXNA3,NEDD4,SS18L1,ARF6,LRP1,BMP4,STK25,SEMA4A,LGALS1,GDI1,GAK,LIMK1,ADCY6,MAP…
GO_ACTIVATION_OF_INNATE_IMMUNE_RESPONSE	0.356989	1.34727	0.027027	0.179996	204	158	BIRC3,RELB,ITGB2,TNFAIP3,IRF7,NFKBIA,S100A14,IRAK2,TLR2,IFIH1,DDX58,CTSK,CTSS,CTSL1,LGALS9,ADAM8,IKBKG,TRAF6,TNIP1,LY96,PIK3AP1,RELA,TNIP2,RIPK2,CTSB,PLCG2,SRC,UNC93B1,AIM2,IRAK1,MAPKAPK2,IFI16,PRKCE,LGMN,IRAK4,CLEC7A,NFKB1,PSME1,CARD9,PIK3C3,IRF3,UBE2D3,LYN,RPS6KA5,TRIM5,MB21D1,BIRC2,MYD88,RPS6KA3,TBK1,KRAS,PSMB10,CLEC4A,PRKCD,MALT1,CYLD,FYN,HMGB1,CNPY3,CREBBP,TRAF3,LSM14A,TMEM173,RAF1,RFTN1,HRA…
GO_IMMUNE_SYSTEM_DEVELOPMENT	0.33494	1.34647	0.0114943	0.180525	582	398	CSF2,WNT4,RSAD2,C3,POU2F2,TNF,FGFR2,WNT2B,MT1G,RELB,TNFAIP3,BCL6,LY6D,SPNS2,IL6,GAB2,SMPD3,IL7R,HES1,EPAS1,NFKB2,JAG2,MB,FAM20C,ZNF385A,SBNO2,SOX4,MMP9,MFNG,IL11,KLF6,OSTM1,TPD52,PIK3CD,PDGFB,BCL3,LMO4,CACNB4,LRP5,CD74,DNASE2,FZD8,HOXB7,LEPR,FSTL3,HDAC5,BARX1,VEGFA,TNFSF9,IRF1,JUNB,RBM47,HDAC9,LGALS9,JUN,INHA,CSF1,TRAF6,TGFBR3,CDKN1C,HERC6,NKX3-2,RRAS,EGR1,PTGER4,AXL,SLC11A2,PLCG2,INHBA,SRC,ZFP36…
GO_CELLULAR_RESPONSE_TO_ORGANIC_CYCLIC_COMPOUND	0.338199	1.34651	0.0344828	0.180571	465	334	PTGS2,CCL2,TNF,MGMT,P2RX7,BMP7,FBXO32,CYP1B1,PADI2,IL1B,CYBA,NFKBIA,IFIT1,IL6,NPC1,ZC3H12A,P2RX4,ESR2,CEBPB,MSR1,NR4A2,ID3,NR4A1,NR4A3,TMF1,CCL5,KLF6,WBP2,STAT1,NR1D1,PPP1R15A,PDGFB,PARK2,ANKRD1,CDH1,STC1,PAQR6,PPARGC1A,PPARA,RARA,CALCOCO1,ADAMTS1,PDE3A,HEY1,PIM1,RAPGEF3,RELA,CDKN1B,FOXO1,BMP2,AXIN1,EGR1,PTCH1,SIRT2,ATP2B1,INHBA,JUP,SRC,TGFB1,KDM3A,NEDD4,RXRB,BGLAP,STAT3,BCAS3,CCNE1,ADAR,BMP4,NR1…
GO_NEGATIVE_REGULATION_OF_PROTEIN_MATURATION	0.493515	1.34547	0.0793651	0.181421	35	22	CHAC1,BIRC3,SERPING1,SERPINE2,PPP1R15A,NOL3,XIAP,CD46,BIRC2,CD55,TMEM59,C4BPB,SNX12,SERPINE1,LRRK2,THBS1,MDM2,USP17L2,BCL2L12,GLG1,BIRC5,SUSD4
GO_NEGATIVE_REGULATION_OF_LYMPHOCYTE_APOPTOTIC_PROCESS	0.544819	1.34549	0.0625	0.18153	27	18	TSC22D3,BCL6,HSH2D,CCL5,IDO1,CD74,IRS2,BMP4,ADA,HIF1A,AURKB,DOCK8,NOC2L,FOXP1,FADD,BCL10,GPAM,PRKCQ
GO_REGULATION_OF_NUCLEOTIDE_METABOLIC_PROCESS	0.380681	1.34508	0.0909091	0.181733	211	99	P2RX7,NOS3,MLXIPL,ADORA2A,DDIT4,ADM,CALCRL,APOE,VEGFA,ACR,INSR,PPARGC1A,PPARA,EDNRB,RAPGEF3,PTGER4,GIPR,STAT3,PPIF,ADRB2,MAPK7,ME1,ADCY6,EGLN1,SLC25A33,FLCN,PRKAA2,UCN,C12orf5,SLC25A23,PTK2B,ARNT,PDE2A,FZD2,SIRT6,GPR65,TIMP2,HIF1A,PINK1,ECD,TSPO,LPAR1,MC1R,RAF1,WFS1,BPGM,GNB2L1,PGAM1,EDN1,GNAI3,ME2,PRKAG1,CAP1,ATP7A,ADORA2B,PDE5A,PALM,GSK3A,CAP2,NF1,OGT,PDE4D,GNAL,NCOR1,ECE1,ATPIF1,CDA,PARK7,VCP,…
GO_REGULATION_OF_FIBROBLAST_PROLIFERATION	0.423477	1.34465	0.0483871	0.181848	81	59	NUPR1,DACH1,PARP10,PDGFB,CD74,FTH1,CDKN1A,B4GALT7,JUN,FOSL2,PMAIP1,EREG,SPHK1,TGFB1,ANXA2,ZMIZ1,SKI,BTC,MED31,MED25,FNTB,SIRT6,MYC,EMD,NDUFS4,EGFR,PML,MORC3,BAX,IFI30,CDC73,CREB1,LIG4,CTNNB1,GAS6,S100A6,NF1,GSTP1,CDK4,CTC1,PDGFA,PPARG,PDGFC,FN1,DAB2IP,TP53,BMI1,WAPAL,CDK6,E2F1,RNASEH2B,AGER,DDR2,CDC6,CCNB1,PRKDC,CCNA2,PLA2G1B,AQP1
GO_SIGNAL_TRANSDUCTION_BY_PROTEIN_PHOSPHORYLATION	0.334933	1.34466	0.0117647	0.182018	404	311	CSF2,IL2RG,MAP3K8,NCAM1,FGF12,CCL2,TNF,FGFR2,FGF17,IL1B,NRG4,CDC42EP5,RASGRP1,MDFI,IRAK2,DLG4,DUSP10,FGF2,MAPK8IP2,CCL5,SYNGAP1,PDGFB,LAT,PEA15,LGALS9,IKBKG,INSR,KCNH2,TRAF6,IL17RD,ERN1,ERBB2,MAP3K10,SPTBN5,MAP3K15,TNIP2,AXIN1,EREG,CSF2RA,PTGER4,RIPK2,ACVR1C,IRAK1,MAPKAPK2,TGFB1,CAMK2D,RASA4,DOK4,IRS2,MAP2K3,STK25,RB1CC1,OXTR,MAPK3,FGF19,MAPK7,MAPK8IP3,NLK,SH2D3A,MAP2K1,SMAD1,RASAL2,MAPK13,TRIB1,…
GO_REGULATION_OF_STEM_CELL_PROLIFERATION	0.413705	1.34366	0.0327869	0.18297	88	62	OVOL2,C1orf172,FGFR2,WNT11,STAT1,TBX3,LRP5,DISC1,VEGFA,SNAI2,EIF2AK2,CHRD,TGFB1,IRS2,KCTD11,BMP4,NOTCH1,PRRX1,SHOX2,SIRT6,FOXP2,FBXW4,MYC,VEGFC,HIF1A,EIF2C3,SOX9,N4BP2L2,ATXN1L,CTNNA1,KDM1A,CTNNB1,TGFBR2,TERT,MYCN,ZEB1,NF1,DGCR8,HMGA2,PDGFA,LTBP3,GLI3,SMARCD3,YAP1,FZD3,NFIB,SIX1,PDCD2,LRRK2,ZNF335,KITLG,HMGB2,EPCAM,PHF14,BMPR1A,PTN,CTNNBIP1,NF2,ASPM,FGF9,OVOL1,ACE
GO_AUTOPHAGOSOME_ORGANIZATION	0.478606	1.34329	0.107692	0.183093	44	38	TP53INP2,GABARAPL1,MAP1LC3A,TP53INP1,WDR45,ATG9B,PACS2,ATG2A,ATG9A,RB1CC1,MAP1LC3B2,GABARAPL2,ATG14,C12orf44,WDR45L,PIK3C3,WIPI1,ATG16L2,RAB1A,ATP13A2,ATG12,PSEN1,STX12,ATG4B,TRAPPC8,WIPI2,MFN2,ATG4D,ATG5,ATG4C,BECN1,ATG16L1,STX17,ATG2B,RAB23,ATG3,ATG4A,MAP1LC3C
GO_CHROMOSOME_SEPARATION	-0.537391	-1.46501	0.1	0.183354	20	15	SMARCAD1,ERCC4,PPP2R1A,STRA13,DIS3L2,RECQL5,TOP2B,MLH1,TTK,FANCM,NCAPD3,ESPL1,NCAPD2,TOP2A,APITD1
GO_TELOMERE_MAINTENANCE_VIA_TELOMERE_LENGTHENING	-0.468113	-1.46594	0.0512821	0.18337	26	25	TNKS1BP1,TINF2,ATM,TERF2IP,UPF1,WRAP53,TERT,CTC1,NHP2,ACD,MRE11A,NOP10,PINX1,POT1,TERF2,DNA2,RFC1,OBFC1,RAD50,RTEL1,DKC1,RAD51,GAR1,PCNA,TERF1
GO_NEGATIVE_REGULATION_OF_T_CELL_DIFFERENTIATION	0.519241	1.34272	0.0892857	0.183598	32	20	BCL6,NFKBID,SOCS5,CD74,IRF1,ERBB2,NRARP,BMP4,HLX,CYLD,HMGB1,PTPN2,IL29,GLI3,IL4R,RC3H1,ANXA1,KIAA0922,ZC3H8,FOXJ1
GO_POSITIVE_REGULATION_OF_CELLULAR_COMPONENT_BIOGENESIS	0.327352	1.34286	0.0379747	0.18361	406	300	CSF2,WNT4,ICAM1,TNF,P2RX7,GBP5,BMP7,MAGI2,BAI1,CDC42EP5,MMP1,WASH3P,BBC3,ACE2,APOE,WNT11,EPS8L2,PROX1,TUBGCP2,SDCBP,HYAL1,VEGFA,MAPT,JUN,AGRN,RHOQ,SPIRE1,MIEN1,PMAIP1,CLSTN3,BAIAP2L2,PPP2R5B,RAPGEF3,SPIRE2,NLGN2,EFNA5,CDKN1B,SLITRK4,PAN2,SRC,NLGN3,JMY,AMIGO1,FES,AIM2,TGFB1,RALA,FNIP1,BCAS3,TSC1,ARF6,FNIP2,OXTR,WASH1,LRRC24,PRKCE,RGS2,LIMK1,NR1H2,SWAP70,SRPX2,MITF,CDH2,STUB1,FOSL1,SMCR7,BRK1,SNX9,…
GO_REGULATION_OF_CARDIAC_MUSCLE_CELL_PROLIFERATION	0.553134	1.34078	0.0491803	0.185522	29	16	TP73,FGFR2,FGF2,SAV1,NOTCH1,RBPJ,MAPK11,MAPK14,TGFBR2,GATA6,GJA1,CCNB1,CDK1,FGF20,FGF9,NRG1
GO_REGULATION_OF_PROTEIN_UBIQUITINATION_INVOLVED_IN_UBIQUITIN_DEPENDENT_PROTEIN_CATABOLIC_PROCESS	-0.370579	-1.46227	0	0.185695	103	95	DISC1,AXIN1,GOLGA2,PTEN,PSME1,PTK2B,ANAPC11,FZR1,CDC16,RAB1A,TRIM39,PSMB10,UBE2E1,PSEN1,EGF,PML,ANAPC16,GORASP1,UBE2D1,PSMD2,SMURF1,CCDC22,PSMB8,PSMB7,ANAPC2,RPS27A,CDK5RAP3,PSMB3,UBA52,PSMB4,PSMA1,RNF139,PSMD3,PSME2,PSMD10,ANAPC10,FBXO22,PSMD14,PSMD7,PSME4,PSMD9,PSMA6,PSMC4,CDC26,PSMC2,SKP1,PSMB1,HFE,BUB3,PSMB9,PSMD4,PSMA7,PSMC1,PSMD8,PSMA5,CLU,PSMB5,SUFU,PSMA2,CUL1,PTK2,PSMD6,PSMF1,UBB,PSMC5,PS…
GO_NEGATIVE_REGULATION_OF_IMMUNE_SYSTEM_PROCESS	0.340929	1.33989	0.0243902	0.186414	372	241	CCL2,TNF,GAL,HMOX1,MMP28,PADI2,SERPING1,TSC22D3,PRDM1,TNFAIP3,BCL6,ZBTB46,NFKBIA,IFIT1,ZC3H12A,HLA-A,IL7R,HES1,CEBPB,DUSP10,NFKBID,SARM1,SOCS5,BST2,PRDM16,NR1D1,IDO1,CD74,DHX58,HLA-E,TAP1,TNFRSF14,PRNP,FSTL3,ABR,IRF1,LGALS9,DUSP3,INHA,HIST1H4D,RARA,EIF2AK2,BTN2A2,TMEM176B,ERBB2,LY96,NOV,PIK3AP1,HLA-B,PTGER4,NRARP,AXL,PELI1,INHBA,TRIM38,TGFB1,ADAR,BMP4,ID2,IFI16,MILR1,IL27RA,NR1H2,MICA,ZFPM1,DUSP2…
GO_POSITIVE_REGULATION_OF_CELL_CYCLE_ARREST	0.416312	1.33968	0.05	0.18646	85	76	TP73,RNF112,MUC1,ZNF385A,E2F7,SOX4,CDKN1A,PLK3,PLAGL1,FOXO4,TNKS1BP1,PPP2R5B,CDKN1B,GADD45A,TGFB1,ID2,ARID3A,FAP,PPP2R5C,CRLF3,MED25,ATM,PLK2,PML,BAX,CNOT6L,EP300,PIDD,GTSE1,CNOT3,RPS27A,UBA52,BTG2,TFDP2,RBL2,GATA6,HMGA2,CNOT4,RRP8,DAB2IP,E2F4,CENPJ,MDM4,TP53,CNOT2,PKD2,C2orf29,CARM1,NPM1,CHEK2,CNOT10,UHRF2,CNOT1,PRMT1,CNOT8,CNOT7,MYBBP1A,UBB,CDC25C,CNOT6,PCBP4,PRKACA,CDK2,TRIAP1,E2F1,MDM2,RBM38,…
GO_REGULATION_OF_EPITHELIAL_CELL_APOPTOTIC_PROCESS	0.454725	1.33824	0.138462	0.18785	59	38	ICAM1,NDNF,TNFAIP3,IL6,ANGPTL4,IL11,PPARGC1A,COL18A1,TNIP2,BMP4,MAPK7,NFE2L2,ANO6,CAPN10,CD40,PIAS4,SEMA5A,XBP1,WFS1,PRKCI,BRAF,GAS6,PDX1,SORT1,ABL1,TCF7L2,CAST,SERPINE1,THBS1,GSN,AKR1C3,MTOR,EIF2S1,GATA3,AGER,TIA1,GPER,ANGPT1
GO_POSITIVE_REGULATION_OF_MAP_KINASE_ACTIVITY	0.36517	1.33778	0.0506329	0.187854	207	142	TP73,TNF,P2RX7,EFNA1,IL1B,RASGRP1,MDFI,IRAK2,FGF2,PDGFB,CD74,FZD8,PEA15,VEGFA,DVL2,ADAM8,IKBKG,INSR,FZD4,TRAF6,ARRB1,ERN1,ERBB2,MAP3K10,BMP2,AXIN1,RIPK2,SRC,AVPI1,IRAK1,MAPKAPK2,TGFB1,MAP2K3,MAPK3,MAPK8IP3,MAP2K1,FZD5,ITGA1,DUSP5,PKN1,PDGFRB,CD40,PTK2B,MAP2K2,DVL3,DUSP19,SPAG9,PDCD10,MAPK11,MAP3K4,MAP3K2,MAP2K7,KRAS,MUC20,MAP3K11,PSEN1,EGF,MAP4K5,CSPG4,EGFR,CD81,GAB1,DAXX,LPAR1,ZAK,SASH1,ILK,SHC1…
GO_T_CELL_DIFFERENTIATION	0.408319	1.33783	0	0.188005	123	76	WNT4,RSAD2,RELB,IL6,IL7R,JAG2,SOX4,PIK3CD,BCL3,CD74,FZD8,LEPR,IRF1,EGR1,PTGER4,ZFP36L1,BCL11B,TCF7,RIPK3,TGFB1,FZD7,TSC1,JMJD6,ZBTB1,SEMA4A,PATZ1,FZD5,ZFPM1,ADAM17,STK11,NKAP,SRF,NHEJ1,RUNX2,SP3,HMGB1,STAT5B,SATB1,LIG4,B2M,STAT6,CTNNB1,BRAF,PTPN2,ATP7A,PKNOX1,PPP3CB,ATG5,ABL1,GLI3,BCL2,RC3H1,RC3H2,ANXA1,DNAJA3,IL15,FAS,MAFB,CDK6,FOXP1,FADD,PTPN22,ITPKB,LFNG,GATA3,CHD7,CARD11,PRKDC,RPL22,IL7,LEF1,…
GO_PERIPHERAL_NERVOUS_SYSTEM_DEVELOPMENT	0.423805	1.3373	0.0895522	0.188251	69	48	NDRG1,SOX8,BAI1,SLC5A3,EGR2,EGR3,EDNRB,FA2H,ERBB2,SIRT2,NAB2,BAI2,GPC1,SKI,NAB1,LAMB2,PMP22,ILK,ERBB3,GSTM3,AKT1,MPP5,TFAP2A,PARD3,ISL2,RUNX3,TBCE,RUNX1,NF1,HNRNPK,MED12,ARHGEF10,AKT2,DAG1,POU3F2,ONECUT2,ETV1,SH3TC2,CDK5,ADAM22,SOD1,SCN8A,ISL1,DICER1,UGT8,SERPINI1,NRG1,ALDH3A2
GO_REGULATION_OF_CYTOKINE_SECRETION	0.396002	1.33682	0.046875	0.188879	149	79	TNF,P2RX7,IL1B,TNFRSF9,IL6,IL1A,ZC3H12A,IL17RB,RASGRP1,TLR2,TNFRSF14,LGALS9,CASP1,BTN2A2,PTGER4,SRC,AIM2,PANX1,IRF3,CD276,ANXA4,LYN,XBP1,CADM1,NLRP1,RABGEF1,MAPK11,IL17RC,IFNAR1,PRKCZ,PML,C1QTNF3,HMGB1,TRIM27,CD274,GSDMD,MAPK14,TRIM6,PAEP,LGR4,GAS6,TRIM16,GBP1,NLRP2,VTCN1,ATG5,IL17RA,CSF1R,ABL1,IL4R,FN1,SCAMP5,SPTBN1,ANXA1,TLR4,CD58,C5,HYAL2,BANK1,RLTPR,TLR1,PYCARD,NCL,F2R,EZR,FOXP1,PTPN22,GLMN,T…
GO_HEPATICOBILIARY_SYSTEM_DEVELOPMENT	0.375538	1.33636	0.0142857	0.189159	128	101	WNT4,SULF2,ASNS,PCSK9,HES1,CEBPB,E2F7,DBP,PROX1,LSR,JUN,RARA,TGFBR3,RAPGEF3,RELA,MPST,CEBPG,CCNE1,ADRB2,ARF6,RB1CC1,PKD1,HMGCS1,HLX,AK4,GLI1,NOTCH1,HMGCL,AK2,PHF2,JARID2,ADA,XBP1,RXRA,SRSF5,ALDH1A2,QDPR,SP3,ITGA2,NPHP3,RAP1A,RHBDD3,THRA,POU2F1,SOX9,STAT5B,PIK3CA,EP300,BDH1,SRD5A1,PTPN3,MAN2A1,FPGS,CTNNB1,UPF2,PDX1,HNF1B,GATA6,NF1,NIPBL,HNRNPK,AACS,ACAT1,TET2,SMAD3,CAST,CUL3,HFE,ANXA1,PSMB9,ONECUT…
GO_REGULATION_OF_T_CELL_DIFFERENTIATION	0.386608	1.33648	0.0142857	0.189238	107	66	IL1B,BCL6,IL6,RASGRP1,IL7R,IL23A,NFKBID,EGR3,SOCS5,CD74,TNFSF9,IRF1,LGALS9,ADAM8,RARA,CD83,ERBB2,RIPK2,NRARP,TGFB1,BMP4,ZBTB1,HLX,BAD,CD46,SOX13,ADA,NKAP,XBP1,AP3D1,PRKCZ,SART1,CYLD,CYP26B1,HMGB1,STAT5B,PNP,TGFBR2,PTPN2,IL29,ZEB1,AP3B1,PRELID1,GLI3,IL4R,SOS1,RC3H1,ANXA1,CLPTM1,RLTPR,IL15,SOD1,IL12A,KIAA0922,ZC3H8,ITPKB,GATA3,CARD11,HLA-DOA,IL7,CAMK4,SYK,GLI2,FOXJ1,SPINK5,FOXN1
GO_NEGATIVE_REGULATION_OF_INTRACELLULAR_PROTEIN_TRANSPORT	0.398107	1.336	0.046875	0.189432	95	81	BMP7,NFKBIA,ZC3H12A,MDFI,NFKBIE,PARP10,SOX4,MXI1,DACT3,SNAI2,YOD1,NOV,LITAF,NFKBIB,PKIG,PPM1A,MAPK7,PKD1,FAM89B,GDI1,SP100,ERLEC1,PDE2A,CREB3,NFKBIL1,OS9,PBLD,RANGAP1,SLC9A3R1,EMD,UBE2G2,CYLD,THRA,ITGB1BP1,C1QTNF3,PPM1B,G3BP2,CCDC22,UBE2J1,DERL2,GSK3B,AKAP1,INPP5K,GAS6,FZD1,HNF4A,PSMD10,TXN,NF1,OGT,SRI,UBAC2,GOPC,DAB2IP,PARK7,PKIA,APC2,PKD2,LYPLA1,FAF1,KEAP1,PKDCC,SUFU,RAB23,CDK5,BARD1,SVIP,LRRK2…
GO_PANCREAS_DEVELOPMENT	0.441324	1.33564	0.126984	0.189717	73	44	IL6,HES1,IL6R,SOX4,FOXA2,PROX1,INSR,NKX3-2,FOXO1,GIPR,RFX3,BMP4,EIF2AK3,ACVR2B,SIDT2,XBP1,BAK1,ALDH1A2,NPHP3,SOX9,PDPK1,AKT1,CTNNB1,PDX1,MNX1,HNF1B,NKX6-1,GATA6,WLS,SMAD2,TCF7L2,ANXA1,ONECUT2,CLU,MSLN,APC,CDK6,MEN1,GDF11,ISL1,HHEX,MEIS2,PPDPF,ILDR2
GO_ACTION_POTENTIAL	0.461422	1.33546	0.0615385	0.189819	94	38	FGF12,KCNMB3,MYH14,P2RX4,NEDD4L,CATSPER2,FKBP1B,CACNB4,KCNH2,SCN1B,CLN3,CACNA1H,SNTA1,ATP1B1,CNTNAP1,SCN5A,GNA11,GJA5,SRI,GJA1,ATP1A1,AKAP7,GNAQ,TPCN1,YWHAE,YWHAH,SCN8A,CACNA2D1,KCNMB4,TPCN2,AKAP6,ATP1A2,GPD1L,CATSPER3,NUP155,GPER,PKP2,ANK2
GO_ERBB_SIGNALING_PATHWAY	0.390718	1.33475	0.0294118	0.190538	79	70	GRB7,AREG,NRG4,SOCS5,REPS2,ERBB2,RASSF2,EREG,DGKD,SRC,FES,TGFB1,STUB1,ADAM17,PTK6,PTK2B,CAMLG,KIF16B,BTC,RPS6KA5,PLCG1,PAG1,PIK3C2A,KRAS,CDC37,EGF,NRG2,EGFR,GRB2,BCAR1,SOX9,GAB1,PIK3CA,SHC1,HRAS,ERBB3,CPNE3,SHC3,IQGAP1,ARF4,RPS27A,UBA52,PDPK1,RNF41,AKT1,FAM59A,PXN,FAM83B,EPS15,HBEGF,ERBB2IP,ABL1,EPS8,SOS1,USP8,MVP,NRAS,PTPN11,HSP90AA1,MAPK1,PIK3R1,PTK2,UBB,CSK,FAM83A,CBL,CUL5,PLCE1,VIL1,NRG1
GO_MULTICELLULAR_ORGANISM_METABOLIC_PROCESS	0.421488	1.33357	0.046875	0.191848	93	55	P2RX7,MMP1,ACE2,COL6A1,MMP7,MMP19,MMP9,CTSK,CTSS,LEPREL1,CTSL1,PPARGC1A,COL18A1,MMP15,COL7A1,CTSB,ADRB2,ENPEP,MRC2,TNXB,CTSD,MMP10,LEPRE1,COL11A2,SERPINH1,MMP14,PEPD,AGXT2L2,TIPARP,HIF1A,COL6A2,COL13A1,COL8A1,COL5A1,MMP11,COL12A1,TENC1,COL4A5,COL5A2,OMA1,FURIN,GHR,AKR1C3,COL1A1,CEL,ADAM15,TRAM2,KLK6,ID1,PLA2G1B,ACACA,MMP16,ADAMTS14,COL1A2,ACE
GO_FEEDING_BEHAVIOR	0.457228	1.33284	0.107143	0.192312	92	29	GAL,DACH1,ACE2,PYY2,APLN,STRA6,STAT3,OXTR,BBS12,P2RY1,UCN,PEX13,FOS,DMBX1,FYN,UBE2Q1,DERL2,NEGR1,GLS,APP,CPT1A,GIGYF2,USP46,UBR3,NKX2-1,RMI1,NMU,TACR1,TH
GO_REGULATION_OF_HOMOTYPIC_CELL_CELL_ADHESION	0.358257	1.33269	0.027027	0.192327	307	184	MAP3K8,CCL2,IL28A,IL1B,ICOSLG,BCL6,IL6,HLA-A,RASGRP1,IL7R,HES1,CEBPB,IL23A,NFKBID,SERPINE2,NR4A3,CCL5,EGR3,SOCS5,IDO1,CD74,HLA-E,TNFRSF14,PRNP,LAT,TNFSF9,IRF1,LGALS9,ADAM8,DUSP3,RARA,TRAF6,BTN2A2,CD83,ERBB2,RIPK2,ALOX12,NRARP,HLA-DQA1,PELI1,SRC,PRKG1,RIPK3,TGFB1,ADRB2,BMP4,ZBTB1,LGALS1,DPP4,DUSP22,ABAT,HLX,CCDC88B,BAD,CD46,SOX13,CD276,LGALS3,ADA,NKAP,LYN,XBP1,CD47,AP3D1,MARCH7,PAG1,EFNB3,RICTOR,P…
GO_REGULATION_OF_OXIDOREDUCTASE_ACTIVITY	0.416648	1.33295	0.0454545	0.192346	90	61	TNF,NOS3,IL1B,APOE,NOSTRIN,PARK2,EDN2,CYP27B1,DDAH2,SCARB1,NPR3,RIPK3,GCH1,POR,GLA,NFKB1,PTK2B,CCS,DNM2,RFK,NOSIP,ENG,GFI1,KRAS,SZT2,HIF1A,EGFR,WASL,CAV1,OXA1L,ACVR2A,EDN1,ABL2,GSK3B,AKT1,ECSIT,PTS,NOS1AP,PRDX5,ATP7A,TERT,DDAH1,HDAC6,ABL1,PARK7,TMLHE,LYPLA1,HSP90AA1,TERF2,CALM2,LRRK2,SPR,FXN,CALM3,ZDHHC21,CALM1,VDR,NOD1,ATP2B4,CDH3,DHFR
GO_REGULATION_OF_CHROMATIN_SILENCING	-0.531761	-1.45574	0.0526316	0.192478	21	19	SIRT1,PHF2,ATAD2B,ZNF304,PHF8,HMGA1,MIER1,SIN3A,UHRF2,TRIM28,SETDB1,H2AFY,DNMT1,ASF1A,UHRF1,ATAD2,CDC45,TET1,POU5F1
GO_ADENYLATE_CYCLASE_MODULATING_G_PROTEIN_COUPLED_RECEPTOR_SIGNALING_PATHWAY	-0.426103	-1.4498	0.025	0.193356	145	45	ADORA2A,S1PR1,CALCRL,PTGER4,GNAZ,NPR3,ADRB2,PTGER2,ADCY6,P2RY1,PSAP,RIC8A,WASF2,SLC9A3R1,GNA12,GNA13,LPAR1,RAPGEF2,GNAI3,FPR1,ADORA2B,FLNA,GNAI1,PDE4D,GNAL,GNB1,GNAQ,GNAI2,ADCY3,APLP1,ADCY9,ADCY7,PTHLH,CHRM3,ADRA1B,CHRM4,HTR1D,GRK5,GPER,PRKACB,ADORA1,GNG2,GPR21,ADRA2B,ADRA2C
GO_NEGATIVE_REGULATION_OF_DNA_DEPENDENT_DNA_REPLICATION	-0.539245	-1.45061	0.1	0.193541	16	15	FBXO18,STAG2,ZRANB3,MRE11A,SMC3,CHEK2,TERF2,LIG3,ZNF830,SMC1A,FBXW7,TIPIN,BLM,BRCA2,TERF1
GO_RNA_PHOSPHODIESTER_BOND_HYDROLYSIS	-0.353472	-1.45389	0	0.193659	120	102	ZC3H12A,AZGP1,TSEN34,ERN1,CCRN4L,PAN2,ISG20,RPP38,TSEN15,RNASEK,EIF2C4,REXO2,RNASEL,ENDOV,PAN3,XRN2,EIF2C3,ERI3,CNOT6L,RNASET2,RNASEH2C,BOP1,KIAA0391,CPSF1,RPS21,NCBP2,PNPT1,PDE12,DIS3L2,RRP36,PPP1R8,DGCR8,MOV10,EIF2C2,ELAC1,PLD6,MRPL44,CSTF1,ERI1,APEX1,TSEN54,RCL1,NOB1,EXOSC7,CNOT2,ABT1,EXOSC5,EXOSC4,DIS3,TOE1,PCF11,PARN,NOP14,WDR33,CLP1,EDC3,CNOT1,TUT1,RPP30,CNOT8,EXOSC10,CNOT7,RPP21,EXOSC3,POP…
GO_CELL_REDOX_HOMEOSTASIS	0.408997	1.33133	0.0923077	0.19399	67	49	NOS3,CYBA,IL6,DDIT3,NCF2,GLRX,ERO1L,NFE2L2,TXNDC12,PRDX4,GLRX3,TXNDC11,EGLN2,ERO1LB,TXNDC16,P4HB,PDIA5,ERP44,GLRX2,PDIA4,QSOX2,GCLC,QSOX1,TXNDC9,TXN,PTGES2,TMX3,TXNRD2,TMX1,NNT,APEX1,SH3BGRL3,TXNDC15,PDIA3,TXNDC5,DNAJC16,AIFM1,GLRX5,PDIA6,TXN2,TMX2,GPX1,GSR,DLD,TXNL1,TMX4,TXNRD3,AIFM3,PDIA2
GO_CLEAVAGE_INVOLVED_IN_RRNA_PROCESSING	-0.55287	-1.45218	0.025641	0.19412	19	19	ERI3,BOP1,RPS21,RRP36,ERI1,RCL1,NOB1,EXOSC7,ABT1,NOP14,EXOSC3,EXOSC9,EXOSC8,NOL9,ERI2,UTP20,RPSA,RRS1,EXOSC2
GO_MITOCHONDRIAL_TRANSLATION	-0.359924	-1.45101	0.047619	0.194426	107	104	MRPL34,MRPS6,MRPL35,MTRF1,MRPL1,MRPS24,MRPL14,MRPL52,MRPL49,MRPS25,MRPL45,MRPS30,MTRF1L,MRPS18A,MRPL55,MRPL17,MRPL27,MTIF3,MRPL36,MRPL2,MRPS14,NOA1,MRPL48,MRPS5,MRP63,GATC,DAP3,MRPL43,MRPS16,YARS2,TUFM,C12orf65,MRPL22,MRPL44,MRPL28,MRPL10,MRPS10,MRPL11,MRPL54,MRPL53,TARS2,TSFM,MRPL42,MRPL12,MRPL32,MRPS2,MRPL51,MRPL30,MRPL18,MRPL23,MRPL38,MRPS23,AURKAIP1,PTCD3,HARS2,MRPS36,MRPS35,MRPS26,MRPS33,MRP…
GO_SODIUM_ION_TRANSMEMBRANE_TRANSPORT	0.473899	1.33062	0.114286	0.194832	90	35	SLC4A5,SCNN1A,SHROOM2,SLC17A7,SLC9A5,SLC20A1,TRPM4,SLC24A6,KCNK1,SCN1B,SLC3A2,CNNM4,SLC34A3,HCN3,ATP1B3,ANO6,ATP1B1,SCN5A,SLC9A1,SLC9A6,TRAPPC10,SLC9A7,ATP1A1,SLC9A8,SLC20A2,PKD2,SLC4A7,SLC4A11,SCN8A,SLC9A2,SLC24A1,ATP1A2,HCN2,ATP1A3,ATP1B2
GO_POSITIVE_REGULATION_OF_T_CELL_PROLIFERATION	0.424305	1.33013	0.0727273	0.195229	95	45	IL1B,ICOSLG,IL6,HLA-A,HES1,IL23A,CCL5,HLA-E,TNFSF9,LGALS9,TRAF6,RIPK2,CCDC88B,CD46,CD276,CD55,HMGB1,STAT5B,DHPS,PNP,CD274,ZP3,VTCN1,ADK,EFNB1,ANXA1,NCK1,RLTPR,DNAJA3,IL15,HLA-DPB1,PYCARD,IL12A,PDCD1LG2,IL18,HLA-DPA1,FADD,AGER,CARD11,GPAM,SYK,PRKCQ,IL6ST,CORO1A,IGFBP2
GO_POSITIVE_REGULATION_OF_SYNAPSE_ASSEMBLY	0.467426	1.32977	0.133333	0.195288	61	25	BAI1,AGRN,CLSTN3,NLGN2,EFNA5,SLITRK4,NLGN3,AMIGO1,OXTR,LRRC24,SRPX2,BAI2,AMIGO2,LPHN3,AMIGO3,LPHN1,UBE2V2,MECP2,CLSTN1,SLITRK6,ADNP,EEF2K,EPHB2,EPHB3,FLRT3
GO_RIBONUCLEOSIDE_DIPHOSPHATE_METABOLIC_PROCESS	0.41448	1.32982	0.103448	0.195372	64	50	ENO2,ALDOC,GUK1,PFKFB4,DLG4,PFKFB3,PFKFB2,HK1,HK2,PGK1,AMPD3,DHTKD1,TPI1,HKDC1,AK4,BAD,ENTPD4,AK2,PFKL,ENO3,PGM1,NUDT18,PFKP,MPP2,NUDT9,ENO1,LDHA,DLG2,AK3,BPGM,GAPDH,PGAM1,GPI,MAGI3,ADPGK,AK1,DLG1,AKD1,NUDT16,TJP2,NUDT5,GALK1,OGDH,PFKM,CASK,ALDOA,CARD11,MPP1,ENTPD2,MPP3
GO_CELL_VOLUME_HOMEOSTASIS	0.525286	1.32888	0.145161	0.196437	28	16	AQP5,P2RX7,SLC6A12,CLCN6,SLC12A7,SLC12A4,ANO6,LRRC8A,CLNS1A,KCNN4,ADD1,E2F4,ANXA7,CLCN3,AQP1,AQP3
[truncated: 1,762 more rows]
