# Supplementary material for: Shedding Light on the African Enigma: In Vitro Testing of Homo sapiens-Helicobacter pylori Coevolution
Source: Microorganisms. 2021 Jan 25;9(2):240. doi: 10.3390/microorganisms9020240 (PMC7912213; doi:10.3390/microorganisms9020240)
Supplement: Supplementary file 1 [file microorganisms-09-00240-s001.zip › microorganisms-1056872-sl-prood done/SupplementaryTable_S9.xlsx]

## Sheet: SupplementaryTableS9
Supplementary Table S9- GSEA GO-BP results for the HsEURxHpAFR versus uninfected settings.
Term	enrichment score (es)	normalized enrichment score (nes)	pval	fdr	geneset_size	matched_size	genes
GO_NON_RECOMBINATIONAL_REPAIR	-0.658818	-2.24695	0	0	70	63	UIMC1,DCLRE1C,UVRAG,ATM,NSMCE2,PIAS4,SLX4,UBE2V2,PSMD14,POLL,KDM2A,XRCC4,MLH1,PRPF19,LIG4,FAM175A,NHEJ1,UBE2N,LIG3,RNF168,KAT5,SUMO1,DCLRE1A,PAXIP1,MDC1,MRE11A,SMC5,TP53BP1,BABAM1,RNF8,RNF138,POLQ,POLM,RAD50,DCLRE1B,C9orf142,WHSC1,XRCC6,HIST1H4A,NBN,BARD1,POLA1,HIST1H4I,HIST1H4H,BRCA1,XRCC6BP1,XRCC5,PRKDC,RIF1,RAD52,HERC2,H2AFX,RBBP8,BRCC3,HIST1H4C,HIST1H4B,BRE,HIST3H3,HIST1H4L,HIST1H4D,HIST1H4E,…
GO_CHROMATIN_SILENCING	-0.773708	-2.69946	0	0	95	69	SIRT2,SIRT5,DNMT3A,UBE2B,BAZ2A,HDAC5,SIRT1,MORF4L2,BAHD1,H2AFZ,MSL3,HDAC2,MBD2,SMARCA5,HIST1H2AI,DOT1L,H3F3B,DPY30,MBD1,MORF4L1,MECP2,HIST1H2AC,H2AFV,MLL2,HAT1,MBD3,HIST2H2AC,RRP8,HELLS,SUV39H1,TNRC18,ARID1A,H3F3A,BEND3,H2AFJ,HIST1H4A,H2AFY,HIST1H4I,HIST1H4H,BAHCC1,UBR2,HIST1H2AH,HIST1H3B,HIST1H2AM,H2AFX,HIST2H3D,HIST2H2AB,HIST1H3C,HIST1H4C,HIST1H3A,HIST1H2AB,HIST1H4B,HIST1H2AG,HIST1H3I,HIST1H3J,…
GO_STEROL_BIOSYNTHETIC_PROCESS	0.785836	2.23352	0	0	43	33	MVD,MSMO1,INSIG1,SQLE,INSIG2,DHCR7,MVK,CYP51A1,IDI1,FDFT1,C14orf1,NSDHL,PRKAA2,HSD17B7,DHCR24,LSS,FDPS,EBP,HMGCS1,HMGCR,TM7SF2,CYB5R1,GGPS1,ACLY,ACAA2,CYB5R2,SC5DL,G6PD,PMVK,LBR,ARV1,PRKAA1,CNBP
GO_STEROL_METABOLIC_PROCESS	0.619513	2.16471	0	0	123	79	CYP1B1,MVD,MSMO1,NPC1,INSIG1,APOE,SQLE,LRP5,INSIG2,DHCR7,MVK,CYP51A1,PCSK9,IDI1,FDFT1,C14orf1,NPC2,CYP27A1,CLN8,NSDHL,APOC1,LDLR,PRKAA2,HSD17B7,SCARF1,LEPR,DHCR24,CAT,LSS,FDPS,VLDLR,SCARB1,EBP,HMGCS1,LIPA,STARD3,FDX1L,APOL1,OSBPL1A,SREBF2,SREBF1,HMGCR,TM7SF2,PPARD,RXRA,CYB5R1,GGPS1,MBTPS1,HDLBP,SOAT1,CYP4V2,ACLY,ACAA2,CYB5R2,CEL,SC5DL,G6PD,SNX17,PMVK,FDXR,ERLIN1,CLN6,ERLIN2,OSBPL5,FDX1,LBR,SCAP,A…
GO_CHROMATIN_SILENCING_AT_RDNA	-0.845418	-2.49732	0	0	37	30	SIRT2,BAZ2A,SIRT1,MBD2,SMARCA5,H3F3B,RRP8,SUV39H1,H3F3A,BEND3,HIST1H4A,HIST1H4I,HIST1H4H,HIST1H3B,HIST2H3D,HIST1H3C,HIST1H4C,HIST1H3A,HIST1H4B,HIST1H3I,HIST1H3J,HIST1H4L,HIST1H3D,HIST1H4D,HIST1H3E,HIST1H3F,HIST1H4E,HIST1H4J,HIST1H4K,HIST1H3G
GO_ALCOHOL_BIOSYNTHETIC_PROCESS	0.621704	2.14704	0	0	111	82	MVD,MSMO1,INSIG1,CHKA,SQLE,INSIG2,AKR1B1,CDS1,DHCR7,MVK,CYP51A1,CYP27B1,IDI1,FDFT1,C14orf1,NSDHL,SPHK1,PRKAA2,HSD17B7,GBA,LPIN3,DHCR24,LSS,FDPS,SPHK2,IMPAD1,CHKB,LPIN1,ISYNA1,EBP,SAMD8,HMGCS1,PEMT,SLC44A5,HSD17B1,PCYT1A,PGP,SLC27A1,LPCAT2,HMGCR,TM7SF2,ACER2,SLC44A1,PLA2G4A,CHPT1,CYB5R1,PLCG2,ACER3,CEPT1,GGPS1,SPTLC1,AGPAT6,ABHD3,IPMK,LPIN2,FGF2,GOT1,ACLY,ACAA2,CYB5R2,NUS1,SC5DL,G6PD,PMVK,DPAGT1,S…
GO_REGULATION_OF_GENE_EXPRESSION_EPIGENETIC	-0.569416	-2.35778	0	0	229	185	ZFP57,WBP2,SIRT2,SIRT5,DNMT3A,STAT3,SLC50A1,SMAD1,UBE2B,CHEK1,PHF1,ZFP36,BAZ2A,HDAC5,EIF1,KAT2A,TBP,JARID2,LIMD1,CNOT8,IFI16,ADAR,DGCR8,POLR1C,POLR2H,ARID4A,TARBP2,ATAD2B,EIF2C4,ARID4B,SIRT1,MORF4L2,PHF2,TRIM27,ZNRD1,MTF2,UPF1,EIF2C3,EP300,BAHD1,H2AFZ,GSK3B,SNIP1,MSL3,PUM1,TFAP2C,ARID1B,POLR2L,HMGA1,BAZ1B,PRMT7,HNRNPA2B1,KLF2,HDAC2,MBD2,METTL3,SMARCA5,RLIM,CTNNB1,HIST1H2AI,DOT1L,TAF1C,AEBP2,MRPL4…
GO_NEGATIVE_REGULATION_OF_VIRAL_GENOME_REPLICATION	0.687668	2.13535	0	0	49	42	TNF,RSAD2,MX1,OAS1,ISG15,IFIT1,ZC3H12A,OAS3,PLSCR1,BST2,IFITM1,CCL5,IFITM3,PARP10,C19orf66,OASL,EIF2AK2,ISG20,TNIP1,APOBEC3G,PROX1,APOBEC3D,IFI16,ADAR,IFITM2,APOBEC3F,HMGA2,SRPK1,INPP5K,RNASEL,ZC3HAV1,ILF3,APOBEC3C,CCNK,MAVS,VAPB,SRPK2,TRIM6,EIF2AK4,VAPA,FAM111A,SLPI
GO_NEGATIVE_REGULATION_OF_VIRAL_PROCESS	0.648702	2.22761	0	0	89	68	TNF,RSAD2,MX1,OAS1,TRIM15,ISG15,IFIT1,ZC3H12A,OAS3,PLSCR1,BST2,IFITM1,CCL5,IFITM3,PARP10,TRIM31,STAT1,MID2,C19orf66,OASL,EIF2AK2,TRIM25,TRIM35,SNX3,ISG20,TNIP1,TRIM11,APOBEC3G,TRIM14,PROX1,APOBEC3D,SP100,IFI16,ADAR,TRIM21,TRIM62,IFITM2,APOBEC3F,TRIM27,TRIM5,HMGA2,SRPK1,TRIM26,REST,INPP5K,PML,RNASEL,ZC3HAV1,ILF3,CHMP3,APOBEC3C,CCNK,MAVS,TARDBP,MRE11A,VAPB,SRPK2,TRIM8,HDAC1,TFAP4,ZNF639,TRIM6,TRIM2…
GO_CYTOKINE_MEDIATED_SIGNALING_PATHWAY	0.539804	2.22884	0	0	452	258	TNF,ICAM1,RTN4R,IL2RG,CXCL1,CXCL5,IL8,CXCL3,CCL2,RSAD2,CXCL2,TNFRSF9,BIRC3,MX1,OAS1,IFI6,MT2A,IL7R,MID1,ISG15,IL1A,IFIT1,F3,OAS3,IFIT2,IRF7,XAF1,OAS2,IRAK2,IRF9,MX2,EPOR,HLA-A,CCL20,EREG,BST2,IFITM1,CCL5,IFITM3,NCAM1,CARD14,IFI35,RELT,TRIM31,CD74,IL6,TNFRSF10B,IL6R,STAT1,IFNAR2,IFI27,TRAF6,RTN4RL2,OASL,IRF1,TNFRSF14,AIM2,HLA-E,IL17RD,CSF1,EDN2,LEPR,DUOX2,MAPK3,IFNGR2,TRIM25,ISG20,OSMR,STAT2,TNIP2…
GO_POSITIVE_REGULATION_OF_GENE_EXPRESSION_EPIGENETIC	-0.696779	-2.44306	0	0	78	67	WBP2,SLC50A1,CHEK1,KAT2A,TBP,POLR1C,POLR2H,ATAD2B,PHF2,ZNRD1,EP300,ARID1B,POLR2L,HMGA1,BAZ1B,SMARCA5,CTNNB1,TAF1C,H3F3B,PHF8,MYBBP1A,POLR2E,DEK,SF3B1,MLL4,SMARCD1,TWISTNB,DDX21,TAF1D,POLR1B,KAT2B,POLR1D,TAF1A,TAF1B,ARID1A,POLR2F,H3F3A,ACTB,POLR1E,ATAD2,HIST1H4A,H2AFY,CD3EAP,ASF1A,HIST1H4I,HIST1H4H,ERCC6,POLR1A,HIST1H3B,MYO1C,HIST2H3D,HIST1H3C,HIST1H4C,HIST1H3A,TET1,HIST1H4B,HIST1H3I,HIST1H3J,HIST…
GO_CHROMATIN_ASSEMBLY_OR_DISASSEMBLY	-0.705794	-2.70816	0	0	177	139	NAP1L5,H1F0,HDAC8,CENPC1,HMGB1,H1FX,TSPYL2,TSPYL4,MLF1IP,HIST1H2BK,CABIN1,CENPW,DAXX,HIST1H2BJ,CENPO,HMGA2,SOX9,BAHD1,TSPY26P,SMYD3,STRA13,MCM2,ITGB3BP,HMGA1,NAP1L3,BAZ1B,TSPYL1,CHAF1A,MIS18BP1,SPTY2D1,SMARCA5,UBN1,TP53,CENPN,CENPK,H3F3B,CHD3,HIRIP3,SMARCD3,SMARCC2,HIST1H2BC,CTCF,BRD2,NAP1L4,HP1BP3,HMGB2,MIS18A,ANP32B,NAP1L1,HIST2H2BE,CENPQ,CENPI,KAT6B,SMARCB1,HAT1,HIST1H2BL,SMARCA4,NOC2L,SMARCD1…
GO_DNA_CONFORMATION_CHANGE	-0.629503	-2.59145	0	0	273	222	FBXO18,NAP1L5,H1F0,CENPC1,CHMP1A,HMGB1,PAPD7,H1FX,HELB,DFFB,CUL4A,GTF2H5,TSPYL2,AKAP8L,TSPYL4,MLF1IP,HIST1H2BK,RECQL,PHF13,CABIN1,TOP3A,ZRANB3,CENPW,ASCC3,DAXX,CETN2,HIST1H2BJ,CENPO,DDX11,HMGA2,SOX9,SRPK1,BAHD1,GTF2H1,SUPV3L1,TSPY26P,SMYD3,STRA13,MCM2,NCAPH2,UBA52,AKAP8,ITGB3BP,DDX3X,AIFM1,HMGA1,NAP1L3,RPS27A,TSPYL1,CHAF1A,MIS18BP1,GTF2H4,SPTY2D1,CUL4B,SMC2,SMARCA5,PSME4,UBN1,ERCC2,DDB2,TP53,CENP…
GO_DNA_REPLICATION_DEPENDENT_NUCLEOSOME_ORGANIZATION	-0.847366	-2.35953	0	0	32	27	CHAF1A,HAT1,IPO4,NASP,RBBP4,HIST1H4A,ASF1B,ASF1A,HIST1H4I,HIST1H4H,CHAF1B,HIST1H3B,HIST1H3C,HIST1H4C,HIST1H3A,HIST1H4B,HIST1H3I,HIST1H3J,HIST1H4L,HIST1H3D,HIST1H4D,HIST1H3E,HIST1H3F,HIST1H4E,HIST1H4J,HIST1H4K,HIST1H3G
GO_DNA_REPLICATION_INDEPENDENT_NUCLEOSOME_ORGANIZATION	-0.672719	-2.26854	0	0	53	48	CENPC1,MLF1IP,CABIN1,CENPW,CENPO,STRA13,ITGB3BP,MIS18BP1,SMARCA5,UBN1,CENPN,CENPK,H3F3B,MIS18A,CENPQ,CENPI,HAT1,RSF1,IPO4,CASC5,RBBP7,CENPP,NPM1,CENPM,HIRA,CENPA,H3F3A,NASP,HJURP,CENPL,RBBP4,HIST1H4A,CENPH,ASF1B,ASF1A,HIST1H4I,HIST1H4H,OIP5,RUVBL1,HIST1H4C,HIST1H4B,APITD1,ATRX,HIST1H4L,HIST1H4D,HIST1H4E,HIST1H4J,HIST1H4K
GO_RESPONSE_TO_TYPE_I_INTERFERON	0.752845	2.38183	0	0	68	50	RSAD2,MX1,OAS1,IFI6,ISG15,IFIT1,OAS3,IFIT2,IRF7,XAF1,OAS2,IRF9,MX2,HLA-A,BST2,IFITM1,IFITM3,IFI35,STAT1,C19orf66,IFNAR2,IFI27,OASL,IRF1,HLA-E,ISG20,STAT2,SHMT2,HLA-C,SP100,ADAR,IFNAR1,IRF2,TYK2,IRF3,IFITM2,JAK1,EGR1,TRIM56,IRF6,IFIT3,PSMB8,SAMHD1,GBP2,RNASEL,IKBKE,IP6K2,HLA-F,IRF5,IFNA1
GO_PROTEIN_HETEROTETRAMERIZATION	-0.847593	-2.37025	0	0	38	31	ANXA2,INSR,PDSS2,NUPL1,S100A10,LRP4,NUP54,RRM1,RRM2,XRCC6,HIST1H4A,HIST1H4I,HIST1H4H,HIST1H3B,HIST1H3C,HIST1H4C,HIST1H3A,HIST1H4B,PDSS1,HIST1H3I,HIST1H3J,HIST3H3,HIST1H4L,HIST1H3D,HIST1H4D,HIST1H3E,HIST1H3F,HIST1H4E,HIST1H4J,HIST1H4K,HIST1H3G
GO_PROTEIN_HETEROOLIGOMERIZATION	-0.616855	-2.21924	0	0	113	84	CLDN1,BIRC3,TNNT2,COL6A1,SQSTM1,ANXA2,INSR,GCH1,TSC1,SKIL,BIRC2,PDSS2,HRAS,RIPK3,PRKAB1,TRADD,TMEM120A,FGFRL1,CDH2,SEPT11,COL6A2,ITPR3,WIZ,C1QTNF6,BRAF,NUPL1,CTNNB1,HR,S100A10,SEPT9,PPP5C,CHMP2A,ILK,CAB39,LRP4,PCBD2,COL1A1,CHMP3,CTNNA1,NUP54,SEPT7,TMEM120B,RIPK1,MED24,OGT,PCBD1,YWHAB,STXBP3,RRM1,PRKAA1,GLRB,TRAF2,RRM2,PRKCZ,XRCC6,HIST1H4A,BCL10,CASP8,IDE,HIST1H4I,HIST1H4H,FADD,JUP,HIST1H3B,HIST1H…
GO_PROTEIN_DNA_COMPLEX_SUBUNIT_ORGANIZATION	-0.662224	-2.53333	0	0	229	181	NAP1L5,H1F0,CENPC1,SOX12,H1FX,CUL4A,GTF2H5,MNAT1,TSPYL2,TSPYL4,MLF1IP,HIST1H2BK,CDK7,CABIN1,XRCC3,CENPW,DAXX,CETN2,HIST1H2BJ,CENPO,SOX9,EP300,TAF7,GTF2H1,TSPY26P,SMYD3,STRA13,MCM2,GTF2A2,UBA52,ITGB3BP,HMGA1,NAP1L3,ZNHIT1,RPS27A,XRCC2,TSPYL1,CHAF1A,MIS18BP1,GTF2H4,SPTY2D1,CUL4B,SMARCA5,MED6,HNF1B,PSME4,UBN1,CCNH,ERCC2,DDB2,CENPN,CENPK,H3F3B,TAF11,ERCC5,TCF4,SETD2,SMARCD3,SMARCC2,HIST1H2BC,CTCF,DDB…
GO_GENE_SILENCING	-0.620464	-2.54059	0	0	212	164	SIRT2,TDRKH,SIRT5,DNMT3A,STAT3,SMAD1,UBE2B,CHMP1A,ZFP36,BAZ2A,HDAC5,LIMD1,CNOT8,ADAR,POLR2G,DGCR8,POLR2H,TARBP2,POM121,EIF2C4,SIRT1,MORF4L2,NCBP2,POLR2D,EIF2C3,NUP43,BAHD1,NUP205,H2AFZ,SNIP1,MSL3,PUM1,POLR2L,CNOT3,HNRNPA2B1,NUPL1,HDAC2,MBD2,METTL3,SMARCA5,CNOT6L,HIST1H2AI,DOT1L,CNOT10,MRPL44,TNRC6C,SRRT,H3F3B,POLR2J,RBM4,POLR2C,DPY30,MBD1,DICER1,NUP50,MORF4L1,CNOT7,SMAD2,MECP2,HIST1H2AC,CELF1,RAE…
GO_GENE_SILENCING_BY_RNA	-0.633236	-2.44998	0	0	139	112	TDRKH,STAT3,SMAD1,ZFP36,LIMD1,CNOT8,ADAR,POLR2G,DGCR8,POLR2H,TARBP2,POM121,EIF2C4,NCBP2,POLR2D,EIF2C3,NUP43,NUP205,SNIP1,POLR2L,CNOT3,HNRNPA2B1,NUPL1,METTL3,CNOT6L,CNOT10,MRPL44,TNRC6C,SRRT,H3F3B,POLR2J,RBM4,POLR2C,DICER1,NUP50,CNOT7,SMAD2,CELF1,RAE1,TSNAX,POLR2A,POLR2E,NUP98,NUP54,SMAD3,TMEM48,POM121C,EIF2C2,CNOT2,ERI1,NUP85,XPO5,C2orf29,NUP153,MOV10,PABPC1,TSN,NUP214,RAN,ZCCHC11,PRKRA,POLR2B,NU…
GO_TELOMERE_ORGANIZATION	-0.627101	-2.24784	0	0	104	92	HSPA1A,TNKS1BP1,SP100,DCLRE1C,POLD4,ATM,RFC5,NSMCE2,POLA2,SLX4,WRAP53,ERCC1,TINF2,TERF2IP,POLE2,XRCC3,UPF1,TEP1,NOP10,PARP3,SMG1,DOT1L,PINX1,APEX1,H3F3B,ACD,RFC3,RFC2,NHP2,POLD1,ERCC4,SMC6,DCLRE1A,RFC4,FEN1,RAD51C,TFIP11,RAD51,SMG6,MRE11A,SMC5,TERF2,PIF1,RPA1,POLD3,CTC1,PTGES3,RPA2,POLD2,FBXO4,LIG1,RAD50,DNA2,DCLRE1B,H3F3A,POLE,PCNA,POT1,XRCC6,RFC1,HIST1H4A,RTEL1,NBN,GAR1,TERF1,DKC1,POLA1,HIST1H4…
GO_INFLAMMATORY_RESPONSE	0.51759	2.07325	0	0	454	217	TNF,NUPR1,ICAM1,SERPINA3,CXCL1,CXCL5,IL8,CXCL3,CCL2,HMOX1,C3,PTGS2,CXCL2,TNFRSF9,TNFAIP3,ELF3,RELB,KRT16,IL1A,BCL6,F3,CEBPB,ZC3H12A,HYAL3,ADORA2A,IRAK2,TLR2,NFKB2,NFKBIZ,IL1RN,HDAC9,CCL20,LY75,NFKBID,PLSCR1,SPP1,PTGS1,CCL5,NLRP2,PLA2G4C,IL23A,RELT,PIK3CD,IL6,TNFRSF10B,IL6R,BDKRB1,IKBKG,HYAL1,TNFRSF14,AIM2,BDKRB2,NFE2L2,SPHK1,LY96,CSF1,PTGES,LGALS9,TOLLIP,REL,RASGRP1,TNIP1,ADAM8,TNIP2,PXK,RIPK2,NF…
GO_DNA_PACKAGING	-0.69451	-2.78346	0	0	194	147	NAP1L5,H1F0,CENPC1,CHMP1A,HMGB1,PAPD7,H1FX,DFFB,TSPYL2,AKAP8L,TSPYL4,MLF1IP,HIST1H2BK,PHF13,CABIN1,CENPW,DAXX,HIST1H2BJ,CENPO,HMGA2,SOX9,SRPK1,BAHD1,TSPY26P,SMYD3,STRA13,MCM2,NCAPH2,AKAP8,ITGB3BP,AIFM1,HMGA1,NAP1L3,TSPYL1,CHAF1A,MIS18BP1,SPTY2D1,SMC2,SMARCA5,PSME4,UBN1,TP53,CENPN,CENPK,H3F3B,HIST1H2BC,CTCF,NAA10,BRD2,NAP1L4,NCAPG2,HP1BP3,HMGB2,MIS18A,NCAPH,ANP32B,CDCA5,NAP1L1,HIST2H2BE,CENPQ,CENP…
GO_STEROID_BIOSYNTHETIC_PROCESS	0.612794	2.11874	0	0	114	68	HSD17B14,MVD,MSMO1,INSIG1,SQLE,INSIG2,AKR1B1,DHCR7,ADM,MVK,CYP51A1,SDR42E1,CYP27B1,IDI1,HSD3B7,FDFT1,C14orf1,CYP27A1,NSDHL,PRKAA2,HSD17B7,TFCP2L1,DHCR24,HSD17B12,LSS,FDPS,SCARB1,EBP,HMGCS1,STARD3,FDX1L,SRD5A3,HSD17B1,HMGCR,TM7SF2,SRD5A1,ACBD3,HINT2,CYB5R1,GGPS1,TSPO,ACLY,ACAA2,CYB5R2,SC5DL,STARD5,G6PD,PMVK,FDXR,HSD17B4,FDX1,AMACR,LBR,CYP2R1,ARV1,PRKAA1,CNBP,HSD17B11,ACOT8,TRERF1,SCP2,CACNA1H,MED1…
GO_HISTONE_EXCHANGE	-0.683183	-2.25443	0	0	53	44	CENPC1,MLF1IP,CENPW,CENPO,STRA13,ITGB3BP,ZNHIT1,MIS18BP1,SPTY2D1,SMARCA5,PSME4,CENPN,CENPK,VPS72,MIS18A,CENPQ,CENPI,RSF1,RNF8,CASC5,RBBP7,ANP32E,CENPP,NPM1,CENPM,CENPA,NASP,HJURP,CENPL,RBBP4,HIST1H4A,CENPH,HIST1H4I,HIST1H4H,OIP5,RUVBL1,HIST1H4C,HIST1H4B,APITD1,HIST1H4L,HIST1H4D,HIST1H4E,HIST1H4J,HIST1H4K
GO_CELLULAR_RESPONSE_TO_INTERFERON_GAMMA	0.588067	2.0811	0	0	122	66	ICAM1,CCL2,OAS1,MT2A,MID1,DAPK1,OAS3,IRF7,OAS2,IRF9,HLA-A,CCL20,CCL5,NCAM1,TRIM31,STAT1,OASL,IRF1,HLA-E,IFNGR2,LGALS9,TRIM25,DAPK3,HLA-C,TRIM22,SP100,IFI30,TRIM21,TRIM62,TRIM38,GAPDH,IRF2,IRF3,IFNGR1,JAK1,TRIM5,TRIM26,PRKCD,IRF6,EPRS,PML,GBP2,CAMK2D,RPL13A,CIITA,TRIM68,GBP1,HLA-DPA1,HLA-DPB1,TRIM8,CAMK2G,B2M,JAK2,TLR3,CD58,SYNCRIP,SLC26A6,CD44,ASS1,HLA-DRA,HLA-F,IRF5,TRIM34,HLA-DRB1,EDN1,CCL24
GO_CELLULAR_RESPONSE_TO_HEAT	0.738158	2.06678	0	0	36	25	HSPA6,HMOX1,HSPA1A,C8orf4,IL1A,ANO1,CDKN1A,HSPA1B,IRAK1,LYN,POLR2D,PDCD6,ATXN3,HTRA2,SLU7,HDAC2,NF1,HSF1,C11orf73,MYOF,THBS1,RBBP7,EIF2S1,TPR,MKI67
GO_RESPONSE_TO_INTERFERON_BETA	0.733203	2.19447	0	0	22	20	XAF1,PLSCR1,BST2,IFITM1,IFITM3,STAT1,IRF1,AIM2,UBE2G2,IFITM2,DDX41,NDUFA13,CDC34,HTRA2,IKBKE,PNPT1,TMEM173,UBE2K,TLR3,TRIM6
GO_RESPONSE_TO_MOLECULE_OF_BACTERIAL_ORIGIN	0.516835	2.08314	0	0	321	188	TNF,CSF2,ICAM1,CXCL1,CXCL5,IL8,CXCL3,CCL2,PTGS2,CXCL2,TNFRSF9,CMPK2,TNFAIP3,NFKBIA,F3,CEBPB,ZC3H12A,IRAK2,TLR2,NFKB2,NR1H3,DUSP10,CCL20,ADM,CCL5,CYP27B1,EDNRB,NR1D1,RELT,IL6,SBNO2,TNFRSF10B,BDKRB1,NFKBIB,TRAF6,TNFRSF14,SRC,PPARGC1A,RARA,JUND,LY96,PTGES,SIRT2,EIF2AK2,MAPK3,LGALS9,PELI1,CCRN4L,VLDLR,ABR,SCARB1,TNIP2,THBD,SHPK,RIPK2,RELA,NFKB1,TGFB1,PRKCE,LITAF,AXL,GCH1,IDO1,AKIRIN2,TBXA2R,HDAC5,IRA…
GO_NEGATIVE_REGULATION_OF_GENE_EXPRESSION_EPIGENETIC	-0.746289	-2.71788	0	0	112	84	SIRT2,SIRT5,DNMT3A,UBE2B,PHF1,BAZ2A,HDAC5,JARID2,SIRT1,MORF4L2,TRIM27,MTF2,BAHD1,H2AFZ,MSL3,HDAC2,MBD2,SMARCA5,HIST1H2AI,DOT1L,AEBP2,SUZ12,H3F3B,DPY30,MBD1,MORF4L1,MECP2,EPC1,BMI1,HIST1H2AC,H2AFV,EZH2,MLL2,HAT1,MBD3,HIST2H2AC,RRP8,CREBZF,HELLS,RBBP7,SUV39H1,TNRC18,ARID1A,DNMT1,H3F3A,BEND3,H2AFJ,RBBP4,HIST1H4A,H2AFY,HIST1H4I,HIST1H4H,BAHCC1,UBR2,HIST1H2AH,HIST1H3B,EED,HIST1H2AM,H2AFX,HIST2H3D,HIST…
GO_REGULATION_OF_LIPASE_ACTIVITY	0.675409	2.11098	0	0	83	37	ANGPTL4,NR1H3,CCL5,MARCKS,RGS2,PLA2R1,APOC1,LPAR2,ABHD5,LRP1,RASGRP1,PRKCE,LPAR1,GNA15,ARF4,NR1H2,POR,PPT1,EGFR,PDPK1,GNA13,ABL2,PRKCD,LMF1,RHOC,ABL1,EDNRA,FGF2,FGFR2,RHOA,ANXA1,SORT1,ARL1,CYR61,ANXA8,GNAQ,PRKCZ
GO_CENTROMERE_COMPLEX_ASSEMBLY	-0.702414	-2.12591	0	0.000702946	48	42	CENPC1,MLF1IP,CENPW,CENPO,STRA13,ITGB3BP,MIS18BP1,SMARCA5,CENPN,CENPK,POGZ,MIS18A,CENPQ,CENPI,RSF1,CASC5,HELLS,RBBP7,CENPP,NPM1,CENPM,CENPA,HJURP,CENPL,RBBP4,HIST1H4A,CENPH,CENPE,HIST1H4I,HIST1H4H,CENPF,OIP5,RUVBL1,CENPV,HIST1H4C,HIST1H4B,APITD1,HIST1H4L,HIST1H4D,HIST1H4E,HIST1H4J,HIST1H4K
GO_NEGATIVE_REGULATION_OF_EXTRINSIC_APOPTOTIC_SIGNALING_PATHWAY	0.589826	2.06206	0	0.000790676	98	73	TNF,CSF2,ICAM1,HMOX1,HSPA1A,TNFAIP3,IFI6,IL1A,DAPK1,PEA15,PELI3,TNFRSF10B,HSPA1B,TMBIM1,SNAI2,SRC,RELA,GCLM,MAPK7,EYA1,RB1CC1,ACVR1,NOL3,ITGAV,STRADB,PHIP,TRADD,SIAH2,MCL1,GCLC,TNFRSF10A,ARHGEF2,BCL2,CTTN,CFLAR,LGALS3,SH3RF1,GSTP1,AKT1,TGFBR1,YAP1,RAF1,TNFSF10,SERPINE1,CTNNA1,MAP2K5,HMGB2,TCF7L2,UNC5B,FYN,RIPK1,RPS6KB1,PARK7,THBS1,RFFL,BCL2L1,ZMYND11,PSME3,TRAF2,RNF34,ZC3HC1,BIRC6,GPX1,FAS,CASP8,…
GO_INTRINSIC_APOPTOTIC_SIGNALING_PATHWAY_IN_RESPONSE_TO_ENDOPLASMIC_RETICULUM_STRESS	0.726723	2.06304	0	0.000843388	32	30	TRIB3,CHAC1,CEBPB,ITPR1,BBC3,PPP1R15A,BRSK2,ERO1L,TNFRSF10B,ERN1,DDIT3,ATP2A1,PMAIP1,ATF4,BAK1,CASP4,SELK,XBP1,TMBIM6,BAX,BCL2,GSK3B,AIFM1,PML,DAB2IP,BAG6,UBE2K,MAP3K5,TRAF2,APAF1
GO_REGULATION_OF_MEGAKARYOCYTE_DIFFERENTIATION	-0.841056	-2.11833	0	0.0010017	28	18	KDM1A,CIB1,TESC,PRMT1,HMGB2,GABPA,ZNF16,GATA2,HIST1H4A,HIST1H4I,HIST1H4H,HIST1H4C,HIST1H4B,HIST1H4L,HIST1H4D,HIST1H4E,HIST1H4J,HIST1H4K
GO_REGULATION_OF_NF_KAPPAB_IMPORT_INTO_NUCLEUS	0.660966	2.05689	0	0.00148833	48	34	TNF,PTGS2,PRDX1,C8orf4,NFKBIA,ZC3H12A,TLR2,IL23A,NFKBIB,BCL3,SPHK1,LGALS9,LITAF,BMP7,PPM1A,NOV,NOL3,TRIP6,CCDC22,PSMD10,PPM1B,G3BP2,C1QTNF3,RBCK1,TLR4,CYLD,EDAR,RHOA,ZNF268,FAF1,TLR3,FBXW11,IL18,IL18R1
GO_TELOMERE_CAPPING	-0.764753	-2.10047	0	0.00159	29	25	DCLRE1C,TINF2,TERF2IP,ACD,DCLRE1A,TFIP11,MRE11A,TERF2,RAD50,DCLRE1B,POT1,HIST1H4A,NBN,TERF1,HIST1H4I,HIST1H4H,PRKDC,HIST1H4C,HIST1H4B,HIST3H3,HIST1H4L,HIST1H4D,HIST1H4E,HIST1H4J,HIST1H4K
GO_BETA_CATENIN_TCF_COMPLEX_ASSEMBLY	-0.71111	-2.08385	0	0.00182127	43	35	TLE2,BCL9,CDC73,TLE3,PYGO2,EP300,CREBBP,BCL9L,PYGO1,TLE1,CTNNB1,ASH2L,MYC,KAT5,TCF7L2,MLL2,SMARCA4,MEN1,HDAC1,LEO1,TLE4,TRRAP,HIST1H4A,HIST1H4I,HIST1H4H,LEF1,RUVBL1,HIST1H4C,HIST1H4B,AXIN2,HIST1H4L,HIST1H4D,HIST1H4E,HIST1H4J,HIST1H4K
GO_REGULATION_OF_LEUKOCYTE_MIGRATION	0.579248	2.04607	0	0.00281129	149	75	TNF,ICAM1,CXCL1,CXCL5,IL8,CXCL3,CCL2,HMOX1,CXCL2,CCL20,CCL5,IL23A,CD74,VEGFA,IL6,IL6R,BDKRB1,TNFRSF14,CSF1,EDN2,VEGFB,LGALS9,ABR,ADAM8,HMGB1,TMEM102,NOV,CREB3,PLCB1,GPSM3,ADAM17,PTK2B,C5,SWAP70,LYN,RIPK3,ECM1,ITGA2,ADAM10,PAWR,CALR,STK10,MSN,ADA,LGALS3,RABGEF1,WASL,ANO6,EDNRA,MMP28,ANXA1,RAC1,PYCARD,VEGFC,MIA3,GAS6,SERPINE1,SLIT2,ZP3,THBS1,RAC2,CAMK1D,BCR,C1QBP,F2RL1,FADD,KITLG,MPP1,TIRAP,S100A14…
GO_RENAL_WATER_HOMEOSTASIS	-0.753004	-2.01607	0	0.00319382	34	18	PRKAR2B,WFS1,ADCY3,RAB11FIP2,RAB11A,HAS2,PRKAR1A,ADCY7,ADCY9,PRKAR2A,HYAL2,MYO5B,PRKACA,ADCY6,PRKACB,AQP1,AQP3,CYP4F12
GO_INTERFERON_GAMMA_MEDIATED_SIGNALING_PATHWAY	0.621614	2.03402	0	0.00399499	70	50	ICAM1,OAS1,MT2A,MID1,OAS3,IRF7,OAS2,IRF9,HLA-A,NCAM1,TRIM31,STAT1,OASL,IRF1,HLA-E,IFNGR2,TRIM25,HLA-C,TRIM22,SP100,IFI30,TRIM21,TRIM62,TRIM38,IRF2,IRF3,IFNGR1,JAK1,TRIM5,TRIM26,PRKCD,IRF6,PML,GBP2,CAMK2D,CIITA,TRIM68,GBP1,HLA-DPA1,HLA-DPB1,TRIM8,CAMK2G,B2M,JAK2,CD44,HLA-DRA,HLA-F,IRF5,TRIM34,HLA-DRB1
GO_REGULATION_OF_VIRAL_GENOME_REPLICATION	0.621243	2.02862	0	0.00506033	75	64	TNF,IL8,RSAD2,MX1,OAS1,ISG15,IFIT1,ZC3H12A,OAS3,PLSCR1,BST2,IFITM1,CCL5,IFITM3,PARP10,C19orf66,OASL,EIF2AK2,ISG20,TNIP1,APOBEC3G,PROX1,APOBEC3D,TBC1D20,STAU1,IFI16,ADAR,PPID,STOM,TRIM38,TARBP2,IFITM2,DDX5,APOBEC3F,BCL2,HMGA2,SRPK1,INPP5K,YTHDC2,DDX3X,RNASEL,ADARB1,ZC3HAV1,DDB1,ILF3,PKN2,PPIB,APOBEC3C,CCNK,MAVS,RAD23A,PTPLAD1,VAPB,SRPK2,PPIA,NOTCH1,PABPC1,TRIM6,LARP1,EIF2AK4,VAPA,FAM111A,TOP2A,SLPI
GO_POSITIVE_REGULATION_OF_NF_KAPPAB_TRANSCRIPTION_FACTOR_ACTIVITY	0.577304	2.0129	0	0.00527117	132	94	TNF,ICAM1,HSPA1A,NFKBIA,TRIM15,RIPK4,IRAK2,TLR2,NFKB2,CTH,CARD14,IL6,IL6R,MID2,NFKBIB,HSPA1B,IKBKG,TRAF6,AIM2,SPHK1,EIF2AK2,LGALS9,TRIM25,CAT,ADAM8,PRKCH,RIPK2,RELA,NFKB1,TGFB1,TRIM14,IRAK1,TRIM22,TRIM62,TRIM38,MAP3K13,CD40,RPS6KA5,RIPK3,TRADD,KRAS,DDRGK1,S100A9,TERF2IP,TAB3,TRIM5,ARHGEF2,UBE2V1,RBCK1,TRAF5,CFLAR,TRIM37,RNF31,PRKCI,TAB1,CIB1,MALT1,TLR4,PRKD2,UBA52,RNF25,PIDD,RPS27A,UBE2N,TAB2,TRA…
GO_LEUKOTRIENE_METABOLIC_PROCESS	-0.781324	-1.99492	0	0.00528674	33	16	GGT7,RNPEPL1,MAPKAPK2,MGST2,ALOX5,LTA4H,ABCC1,PTGR1,C9orf3,RNPEP,GGT1,SYK,CYP4F12,ALOX15,CYP4F3,GGT6
GO_POSITIVE_REGULATION_OF_LEUKOCYTE_MIGRATION	0.624721	2.01979	0	0.00542178	109	56	TNF,ICAM1,CXCL1,CXCL5,IL8,CXCL3,CCL2,CXCL2,CCL20,CCL5,IL23A,CD74,VEGFA,IL6,IL6R,BDKRB1,TNFRSF14,CSF1,EDN2,VEGFB,LGALS9,ADAM8,HMGB1,TMEM102,CREB3,GPSM3,ADAM17,PTK2B,SWAP70,ITGA2,ADAM10,PAWR,CALR,LGALS3,ANO6,EDNRA,RAC1,PYCARD,VEGFC,MIA3,GAS6,SERPINE1,ZP3,THBS1,RAC2,CAMK1D,C1QBP,F2RL1,FADD,KITLG,TIRAP,S100A14,TACR1,DAPK2,CCL24,RARRES2
GO_RESPONSE_TO_INTERFERON_GAMMA	0.59082	2.01686	0	0.00550035	144	79	ICAM1,CCL2,OAS1,MT2A,MID1,DAPK1,OAS3,IRF7,OAS2,IRF9,HLA-A,CCL20,BST2,IFITM1,CCL5,IFITM3,CYP27B1,NCAM1,TRIM31,STAT1,C19orf66,OASL,IRF1,HLA-E,IFNGR2,LGALS9,TRIM25,GCH1,DAPK3,HLA-C,UBD,TRIM22,SP100,IFI30,TRIM21,TRIM62,TRIM38,GAPDH,IRF2,IRF3,IFITM2,IFNGR1,JAK1,CXCL16,TRIM5,SEC61A1,TRIM26,PRKCD,IRF6,EPRS,PML,GBP2,DNAJA3,CAMK2D,RPL13A,CIITA,TRIM68,GBP1,HLA-DPA1,HLA-DPB1,TRIM8,CAMK2G,B2M,NUB1,JAK2,TLR3,…
GO_MATERNAL_PLACENTA_DEVELOPMENT	0.712183	2.0181	0	0.00575037	31	25	PTGS2,PRDM1,STC2,EPOR,LIF,SPP1,STC1,CYP27B1,STOX2,CTSL2,JUNB,CTSB,DEDD,BSG,PPARD,PLA2G4A,RXRA,BMPR2,AKT1,TMED2,DAZAP1,MEN1,PRDX3,NR2F2,VDR
GO_REGULATION_OF_GENE_SILENCING	-0.625516	-1.9781	0	0.00587663	52	44	ZC3H12A,STAT3,TGFB1,FMR1,BCDIN3D,LIMD1,ADAR,ATAD2B,SIRT1,PHF2,ZNF304,PUM1,HMGA1,MIER1,NCOR2,FXR1,PHF8,SIN3A,CDK2,XPO5,UHRF2,PUM2,DNMT1,UHRF1,CDC45,SETDB1,DND1,ATAD2,H2AFY,TRIM28,NCOR1,ASF1A,WTIP,HIST1H3B,HIST1H3C,HIST1H3A,TET1,HIST1H3I,POU5F1,HIST1H3J,HIST1H3D,HIST1H3E,HIST1H3F,HIST1H3G
GO_REGULATION_OF_EXTRINSIC_APOPTOTIC_SIGNALING_PATHWAY	0.523283	2.00373	0	0.00632541	153	116	TNF,CSF2,ICAM1,TMC8,HMOX1,HSPA1A,TNFAIP3,G0S2,IFI6,IL1A,DAPK1,ATF3,PEA15,PELI3,TNFRSF10B,HSPA1B,TMBIM1,INHBA,SNAI2,SRC,PMAIP1,RELA,GCLM,DAPK3,SKIL,PTEN,MAPK7,EYA1,RB1CC1,STK3,ACVR1,NOL3,SP100,CAV1,ITGAV,STRADB,STX4,PHIP,LTBR,TRADD,SIAH2,MCL1,GCLC,DEDD2,TNFRSF10A,BAX,ARHGEF2,PPP1CA,BCL2,RBCK1,CTTN,CFLAR,ITM2C,TNFRSF12A,LGALS3,HTRA2,FEM1B,PPP2R1B,PIDD,SH3RF1,GSTP1,AKT1,PML,STK4,PDIA3,TGFBR1,CYLD,YA…
GO_NEGATIVE_REGULATION_OF_NEURON_DEATH	0.527294	2.00178	0	0.00655968	171	109	TP73,SOD2,CCL2,HMOX1,CEBPB,APOE,EPOR,CCL5,AGAP2,SYNGAP1,IL6,NR4A3,IKBKG,PPARGC1A,VEGFB,NR4A2,LRP1,CPEB4,REL,ADAM8,PPARA,AARS,ATF4,STXBP1,STAT3,AXL,KDM2B,GCLM,PSEN1,C19orf6,SIX4,C12orf5,PTK2B,NRBP2,CLCF1,CLN3,HRAS,UBE2V2,HIF1A,PPT1,KRAS,CREB1,ALKBH1,WFS1,SIRT1,GCLC,LGMN,BAX,CHMP4B,BCL2,PIK3CA,OXR1,DNAJC5,PRKCI,MDK,PINK1,GNB2L1,LIG4,HTRA2,CHMP4A,ISL1,AKT1,BRAF,TYRO3,XRCC2,HDAC7,CTNNB1,BTBD10,STAMBP…
GO_NEGATIVE_REGULATION_OF_MULTI_ORGANISM_PROCESS	0.570869	2.00763	0	0.00657842	151	100	TNF,RSAD2,MX1,TNFAIP3,OAS1,PRDM1,TRIM15,ISG15,IFIT1,ZC3H12A,OAS3,PLSCR1,SQSTM1,BST2,IFITM1,CCL5,IFITM3,PARP10,TRIM31,STAT1,MID2,C19orf66,OASL,DHX58,SIRT2,EIF2AK2,TRIM25,TRIM35,SNX3,ISG20,TNIP1,TRIM11,APOBEC3G,TRIM14,PROX1,SIGIRR,APOBEC3D,SP100,IFI16,ADAR,TRIM21,TRIM62,TRIM38,ITGAV,TARBP2,TIMP1,IFITM2,TRAF3IP1,APOBEC3F,PPM1B,SEC14L1,TRIM27,TRIM5,MICB,HMGA2,SRPK1,TRIM26,PRDX4,ADA,ACVR1C,REST,INPP5K…
GO_REGULATION_OF_EXTRINSIC_APOPTOTIC_SIGNALING_PATHWAY_VIA_DEATH_DOMAIN_RECEPTORS	0.634141	1.99451	0	0.00697976	55	41	ICAM1,TMC8,HMOX1,TNFAIP3,DAPK1,ATF3,PEA15,TNFRSF10B,TMBIM1,PMAIP1,SKIL,PTEN,STK3,SP100,STX4,TRADD,TNFRSF10A,ARHGEF2,CFLAR,LGALS3,FEM1B,PIDD,STK4,RAF1,NF1,TNFSF10,SERPINE1,HMGB2,RIPK1,PARK7,THBS1,RFFL,FAF1,TRAF2,RNF34,BMPR1B,GPX1,FAS,CASP8,BRCA1,FADD
GO_DOUBLE_STRAND_BREAK_REPAIR	-0.483427	-1.95676	0	0.00719168	165	145	SMARCAD1,REC8,PARP9,APBB1,FBXO18,DTX3L,UIMC1,PAPD7,EYA1,ACTR5,ZFYVE26,DCLRE1C,UVRAG,EXD2,ATM,NSMCE2,PIAS4,CHEK2,SLX4,HUS1,UBE2V2,RECQL,ERCC1,PSMD14,POLL,XRCC3,KDM2A,XRCC4,APTX,VCP,MLH1,WDR48,APLF,MAD2L2,TDP2,PRPF19,SHFM1,CIB1,LIG4,FAN1,PARP3,FAM175A,BAZ1B,NHEJ1,TRIP13,HELQ,XRCC2,SMARCA5,UBE2N,RAD54L,LIG3,RNF168,ERCC4,YY1,KAT5,SMC6,SUMO1,MORF4L1,DCLRE1A,MCM9,FEN1,RAD51C,PAXIP1,KIAA0430,MDC1,RAD51,…
GO_MATERNAL_PROCESS_INVOLVED_IN_FEMALE_PREGNANCY	0.644746	1.99807	0	0.00722904	60	42	CCL2,PTGS2,MMP7,PRDM1,STC2,EPOR,AKR1B1,LIF,SPP1,STC1,CYP27B1,STOX2,LGALS9,CTSL2,JUNB,PLA2G6,CTSB,DEDD,HIF1A,BSG,PPARD,PLA2G4A,RXRA,BMPR2,UBE2A,AKT1,TMED2,DAZAP1,ITGA3,ITGB1,MEN1,PRDX3,ADCY7,KPNA6,PAM,DSG2,PPAT,FAS,MTOR,MED1,NR2F2,VDR
GO_ATP_DEPENDENT_CHROMATIN_REMODELING	-0.591967	-1.94195	0	0.00890399	74	64	SMARCAD1,CENPC1,MLF1IP,CENPW,CENPO,STRA13,ITGB3BP,ZNHIT1,MIS18BP1,HDAC2,MBD2,SPTY2D1,SMARCA5,PSME4,CENPN,CENPK,GATAD2B,SMARCC2,VPS72,SMARCA1,MIS18A,CENPQ,CENPI,SMARCB1,ACTL6A,MBD3,SMARCA4,RSF1,HDAC1,RNF8,CASC5,RBBP7,ANP32E,CENPP,NPM1,HNRNPC,SMARCC1,CENPM,SMARCD2,ARID1A,CENPA,MTA2,ACTB,CHD4,NASP,HJURP,SMARCE1,CENPL,RBBP4,HIST1H4A,CENPH,HIST1H4I,HIST1H4H,OIP5,RUVBL1,CHD8,HIST1H4C,HIST1H4B,APITD1,HI…
GO_XENOPHAGY	-0.540978	-1.93668	0	0.00953998	105	72	TREM1,MTSS1,OPTN,MBD5,LGALS8,YIPF1,STAT2,PEX13,ZNF189,ITPKC,GMIP,STOM,CLDN7,IST1,ALKBH5,ANXA5,TNIK,CRNKL1,PEX3,FXR2,LENG9,LSM4,ZCCHC17,TEAD4,HCAR1,MDH1,ATP1B1,TMEM39A,UBA52,ALPK1,SNRPB,COX8A,C8orf59,TMEM203,MRPS10,RBM18,SNRPD1,SNRPB2,NTHL1,PDK4,ACIN1,SLC35C1,MRPS2,FANCL,NUP93,FAM13B,DPF3,EIF2S1,MYLK,RFWD3,DNAAF2,SLC25A19,SUPT3H,SLC35B3,CHAF1B,SLC1A3,HIST1H3B,REP15,LMCD1,HIST1H3C,HIST1H3A,PNPO,MAP…
GO_CELLULAR_RESPONSE_TO_BIOTIC_STIMULUS	0.550008	1.9718	0	0.00969896	163	107	TNF,CSF2,ICAM1,IL8,CCL2,CMPK2,TNFAIP3,NFKBIA,CEBPB,ZC3H12A,IRAK2,TLR2,NR1H3,CCL20,CCL5,EDNRB,NR1D1,IL6,SBNO2,NFKBIB,TRAF6,FBXO18,SRC,PPARGC1A,RARA,DDIT3,LY96,SIRT2,MAPK3,VLDLR,SCARB1,TNIP2,SHPK,RIPK2,RELA,NFKB1,TGFB1,PRKCE,LITAF,AXL,HDAC5,IRAK1,CDC73,XBP1,FZD5,CD40,LYN,ANKRD1,SLX4,HIF1A,IRF3,TNFRSF1B,CDK19,PDE4D,PLSCR3,WFS1,CCDC47,CXCL16,TLR1,UPF1,ATG10,FN1,ADAM9,PPARD,PPP1R15B,GSK3B,MAPK9,TLR4,M…
GO_PROTEIN_TETRAMERIZATION	-0.523449	-1.93258	0	0.00990185	135	98	TP73,SOD2,CTH,CCL5,IGF1R,ME1,ANXA2,CAT,INSR,SHMT2,PDSS2,GOLGA2,UXS1,PFKL,PEX5,APOA1BP,HPRT1,HMGCR,CRTC2,SRR,CRTC3,HMGCL,DNM1,RXRA,ATPIF1,OXA1L,ACOT13,TRPM7,SHMT1,GFPT1,CPSF7,NUPL1,SAMHD1,CBR4,S100A10,TP53,ACADS,SBF2,LRP4,PCBD2,ASL,RPS19,CPSF6,NUP54,THG1L,CRYZ,CUTC,DHRS4,HSD17B10,TK1,PCBD1,ADSL,NUDT21,DHPS,CRTC1,ALDOA,DCXR,RRM1,DNM1L,CDA,RRM2,FH,VASP,XRCC6,USP16,HIST1H4A,MTMR2,PPAT,HM13,IDE,DECR1,…
GO_RESPONSE_TO_CYTOKINE	0.462933	1.94145	0	0.0102574	714	440	TNF,ICAM1,RTN4R,IL2RG,CXCL1,CXCL5,IL8,CXCL3,CCL2,RSAD2,PTGS2,CXCL2,TNFRSF9,BIRC3,MX1,OAS1,IFI6,MT2A,NFKBIA,RELB,IL7R,MID1,ISG15,IL1A,IFIT1,F3,DAPK1,CEBPB,MT1X,ZC3H12A,OAS3,IFIT2,IRF7,XAF1,HYAL3,OAS2,IRAK2,IRF9,NFKB2,MX2,EPOR,HLA-A,CCL20,EREG,PLSCR1,BST2,MME,IFITM1,CCL5,IFITM3,CYP27B1,NCAM1,CARD14,IFI35,RELT,TRIM31,CD74,IL6,SBNO2,TNFRSF10B,MTHFR,IL6R,STAT1,C19orf66,IFNAR2,IFI27,TRAF6,RTN4RL2,OASL,…
GO_CELLULAR_RESPONSE_TO_OXYGEN_LEVELS	0.532001	1.92871	0	0.0104507	143	108	ICAM1,HMOX1,PTGS2,CA9,NDRG1,STC2,BBC3,PPP1R15A,PDK1,EPAS1,FAM162A,STC1,ERO1L,BNIP3,VEGFA,EIF4EBP1,BACH1,PLK3,BDKRB2,SRC,PPARGC1A,EGLN3,BNIP3L,SIRT2,EGLN1,CPEB4,VLDLR,PMAIP1,ADAM8,DNMT3A,PRKCE,TSC1,PDK3,ENDOG,BMP7,LPAR1,PTEN,TRPC1,P4HB,IRAK1,EGLN2,ATG7,FOXO1,C12orf5,CAV1,BAD,ANKRD1,TBL2,UBE2D3,TCEB2,HIF1A,NPEPPS,UBE2D1,EGR1,ARNT,SIRT1,VHL,DAXX,PICK1,BCL2,RBPJ,SLC9A1,EP300,PPARD,CREBBP,HIF1AN,PINK1…
GO_RESPONSE_TO_OSMOTIC_STRESS	0.584858	1.94623	0	0.0104821	63	45	TNF,TSC22D3,RELB,ICOSLG,SLC6A12,CCL5,ERRFI1,PLK3,BDKRB2,MAPK13,CSDA,PKN1,MAP7,PTK2B,SLC2A1,ATF2,HIF1A,ITGA2,NFAT5,SLC12A6,PDPK1,BAX,ARHGEF2,TSC22D2,MAP2K7,DDX3X,PKD2,MARVELD3,TSPO,LRRC8A,RAC1,CAB39,SERPINB6,AKT2,OXSR1,HSP90AA1,STK39,HSP90AB1,ANXA7,TLR3,MYLK,SORD,HNMT,NKX2-1,AQP1
GO_NEUTRAL_AMINO_ACID_TRANSPORT	0.749234	1.92521	0	0.0104975	34	18	SLC7A5,NFKBIE,SLC43A1,SERINC2,SLC3A2,SLC1A1,SLC1A4,SERINC5,SLC38A7,SLC36A1,SLC38A1,SERINC3,SERINC1,SLC38A2,SLC36A4,SLC43A2,SLC6A9,SLC1A5
GO_RESPONSE_TO_VIRUS	0.507081	1.94281	0	0.0105423	247	173	TNF,RSAD2,MX1,OAS1,ISG15,IFIT1,DDIT4,IFIT5,ZC3H12A,OAS3,IFIT2,IRF7,HYAL3,OAS2,IRF9,MX2,PLSCR1,DDX58,BST2,IFITM1,CCL5,IFITM3,IL23A,BNIP3,IL6,STAT1,NPC2,C19orf66,IFNAR2,IKBKG,BCL3,OASL,IRF1,HYAL1,SRC,DHX58,BNIP3L,EIF2AK2,SERINC5,DUOX2,IFNGR2,LGALS9,TRIM25,IFIH1,ISG20,PMAIP1,STAT2,RELA,AP1S1,TRIM11,IFI44,IL10RB,APOBEC3G,FOSL1,APOBEC3D,PIM2,MB21D1,ATG7,UNC93B1,TRIM22,MICA,IFI16,TBK1,CXADR,ADAR,CCDC13…
GO_STEROID_METABOLIC_PROCESS	0.519353	1.92916	0	0.0106829	237	132	CYP1B1,HSD17B14,MVD,MSMO1,NPC1,INSIG1,APOE,SQLE,LRP5,INSIG2,AKR1B1,DHCR7,ADM,MVK,CYP51A1,PCSK9,SDR42E1,CYP27B1,IDI1,HSD3B7,FDFT1,C14orf1,NPC2,CYP27A1,CLN8,NSDHL,APOC1,PPARGC1A,PLEKHA1,LDLR,CYP2D6,PRKAA2,HSD17B7,SCARF1,LEPR,TFCP2L1,DHCR24,HSD17B12,CAT,LSS,FDPS,VLDLR,SCARB1,EBP,HMGCS1,LIPA,ATP8B1,STARD3,FDX1L,SRD5A3,APOL1,OSBPL1A,HSD17B1,CYP24A1,TIPARP,SREBF2,SREBF1,HMGCR,TM7SF2,LGMN,PPARD,RXRA,SRD…
GO_GLUCOSE_CATABOLIC_PROCESS	0.732257	1.95253	0	0.010734	29	19	ALDOC,ENO2,PFKFB4,LRP5,PFKFB3,PFKFB2,HK1,HK2,PGK1,BAD,GAPDH,PGAM1,PFKL,TPI1,ENO1,ENO3,GPI,PFKP,ALDOA
GO_REGULATION_OF_FAT_CELL_DIFFERENTIATION	0.571945	1.94669	0	0.0107904	106	72	TNF,TRIB3,PTGS2,HES1,C10orf116,CEBPB,ZC3H12A,INSIG1,LRP5,DUSP10,TRPM4,METRNL,JDP2,ZNF385A,NR1D1,IL6,ARNTL,PRDM16,SNAI2,SAV1,DDIT3,SH3PXD2B,SIRT2,AXIN1,CCRN4L,ZFPM1,TGFB1,STK3,FOXO1,BMP2,XBP1,MSX2,BBS12,TRIB2,CREB1,CCDC85B,SIRT1,PPARD,TAF8,PPARG,MAPK14,AKT1,ATAT1,MEX3C,TGFB1I1,STK4,ID4,SORT1,FTO,CREBL2,WDFY2,E2F1,ASXL1,SMAD3,ID2,CARM1,HDAC6,ASXL2,KLF5,TMEM64,GATA2,MTOR,WWTR1,ENPP1,JAG1,GATA3,ZFPM2…
GO_REGULATION_OF_VASCULAR_ENDOTHELIAL_GROWTH_FACTOR_PRODUCTION	0.704715	1.92994	0	0.0109257	31	22	CCL2,C3,PTGS2,SULF1,CYP1B1,IL1A,IL6,ATF4,TGFB1,C5,GATA4,HIF1A,ARNT,NUTF2,ISL1,ADORA2B,SULF2,EIF2AK3,NDRG2,CCBE1,BRCA1,IL6ST
GO_POSITIVE_REGULATION_OF_LIPID_BIOSYNTHETIC_PROCESS	0.649288	1.95758	0	0.0110185	66	37	TNF,PTGS2,MLXIPL,APOE,NR1H3,NR1D1,NSMAF,PPARGC1A,LDLR,SMPD2,SCARB1,TNFRSF1A,NR1H2,POR,XBP1,PLA2G6,SREBF1,NT5E,CREB1,PLA2G4A,ACSL3,PRKCD,GNB2L1,MAPK9,AKT1,HNF4A,CTDNEP1,ANXA1,CREBL2,SLC45A3,ZP3,CYR61,ABHD6,PRKAA1,MTOR,GPAM,DGAT2
GO_ER_NUCLEUS_SIGNALING_PATHWAY	0.693932	1.95339	0	0.0110695	34	32	IL8,CCL2,ASNS,INSIG1,INSIG2,ATF3,HERPUD1,DDIT3,NFE2L2,ATF4,XBP1,ATF6,WFS1,CCDC47,CALR,ATG10,PPP1R15B,GSK3B,MBTPS1,ATF6B,TP53,EIF2AK3,ATP2A2,ERLIN1,ERLIN2,HSP90B1,SCAP,HSPA5,MBTPS2,EIF2A,EIF2S1,LMNA
GO_CELLULAR_RESPONSE_TO_INTERLEUKIN_1	0.572967	1.93259	0	0.011108	88	50	ICAM1,IL8,CCL2,CEBPB,ZC3H12A,HYAL3,IRAK2,CCL20,CCL5,IL6,TRAF6,HYAL1,MAPK3,VLDLR,TNIP2,RELA,NFKB1,IRAK1,PLCB1,CHI3L1,PPP4C,RPS6KA5,YY2,ANKRD1,HIF1A,EGR1,PAWR,UPF1,FN1,SOX9,OTUB1,MAPK9,KLF2,DAB2IP,PYCARD,HAS2,HSPA9,RC3H1,RPS6KA4,BYSL,PSMB9,ADAMTS7,IKBKB,FAS,P2RY2,HYAL2,RBMX,IL1R1,EDN1,CCL24
GO_CELLULAR_RESPONSE_TO_CYTOKINE_STIMULUS	0.465138	1.93008	0	0.0111798	606	364	TNF,ICAM1,RTN4R,IL2RG,CXCL1,CXCL5,IL8,CXCL3,CCL2,RSAD2,CXCL2,TNFRSF9,BIRC3,MX1,OAS1,IFI6,MT2A,NFKBIA,IL7R,MID1,ISG15,IL1A,IFIT1,F3,DAPK1,CEBPB,MT1X,ZC3H12A,OAS3,IFIT2,IRF7,XAF1,HYAL3,OAS2,IRAK2,IRF9,MX2,EPOR,HLA-A,CCL20,EREG,BST2,MME,IFITM1,CCL5,IFITM3,NCAM1,CARD14,IFI35,RELT,TRIM31,CD74,IL6,SBNO2,TNFRSF10B,IL6R,STAT1,IFNAR2,IFI27,TRAF6,RTN4RL2,OASL,IRF1,HYAL1,TNFRSF14,AIM2,HLA-E,IL17RD,PPARGC1A,…
GO_POSITIVE_REGULATION_OF_STAT_CASCADE	0.639819	1.93365	0	0.0113857	73	34	CSF2,HES1,CYP1B1,AKR1B1,LIF,CCL5,IL23A,VEGFA,IL6,IL6R,STAT3,TNFRSF1A,PTK2B,STAP2,CD40,PTK6,LYN,CLCF1,SOCS3,CRLF3,ARL2BP,ADIPOR1,ISL1,HDAC2,IL31RA,F2R,PIBF1,FYN,GHR,NOTCH1,IL15,JAK2,IL18,IL6ST
GO_REGULATION_OF_CYTOKINE_PRODUCTION_INVOLVED_IN_IMMUNE_RESPONSE	0.624313	1.92015	0	0.0113857	57	33	TNF,HMOX1,RSAD2,BCL6,GPRC5B,HLA-A,BST2,TRPM4,CD74,NR4A3,TRAF6,TNFRSF14,TGFB1,FZD5,SEMA7A,CUEDC2,MALT1,TLR4,ATG5,HFE,B2M,TLR3,C10orf54,TRAF2,TRIM6,PRKCZ,BCL10,F2RL1,TGFB3,MAP3K7,GATA3,TGFB2,SPON2
GO_APOPTOTIC_SIGNALING_PATHWAY	0.48138	1.93071	0	0.011446	289	228	TP73,TNF,NUPR1,SOD2,HMOX1,TRIB3,CHAC1,TNFRSF9,BCL2A1,CYP1B1,G0S2,IFI6,IL1A,DDIT4,DAPK1,CEBPB,ITPR1,BBC3,BCL2L2,PPP1R15A,P2RX4,PDK1,BRSK2,ERO1L,RELT,BNIP3,TNFRSF10B,IL6R,ERN1,IFI27,CDKN1A,BCL3,INHBA,TNFRSF14,GABARAP,DDIT3,TIMM50,LY96,BNIP3L,ATP2A1,FNIP2,PHLDA3,SHISA5,PMAIP1,MOAP1,ATF4,TGFB1,ACVR1B,PERP,BAK1,CASP4,C16orf5,DAPK3,FOXO3,SELK,ZNF622,TNFRSF1A,NOL3,STK25,PPM1F,IFI16,CUL4A,PDCD10,XBP1,CAV…
GO_SODIUM_ION_TRANSMEMBRANE_TRANSPORT	0.653317	1.91447	0	0.0114794	90	30	SLC17A7,SLC4A5,SHROOM2,SCNN1A,TRPM4,SLC20A1,HCN3,SLC9A5,SLC3A2,SLC24A6,KCNK1,SLC9A6,ATP1B3,SLC34A3,SLC9A1,ATP1B1,SLC9A8,ANO6,PKD2,CNNM4,SLC9A7,TRAPPC10,ATP1A1,SLC4A11,SLC4A7,SLC24A1,SLC20A2,SCN8A,SLC9A2,ATP1A3
GO_REGULATION_OF_FATTY_ACID_BIOSYNTHETIC_PROCESS	0.735306	1.91127	0	0.0115213	35	24	TRIB3,PTGS2,MLXIPL,INSIG1,NR1H3,INSIG2,APOC1,PRKAA2,NR1H2,PRKAB2,WDTC1,ACADVL,SIRT1,PLA2G4A,MAPK9,HNF4A,ANXA1,SLC45A3,PIBF1,ERLIN1,ERLIN2,PDK4,SCAP,BRCA1
GO_INNATE_IMMUNE_RESPONSE	0.469935	1.92042	0	0.0116181	619	310	ICAM1,CCL2,RSAD2,C3,PRDX1,ULBP1,MX1,OAS1,C1R,PGLYRP3,IFI6,TREM1,MT2A,SIGLEC15,RELB,TRIM15,MID1,KRT16,CFB,ISG15,IFIT1,IFIT5,DAPK1,OAS3,IFIT2,IRF7,XAF1,OAS2,IRF9,TLR2,NFKB2,MX2,C1S,HLA-A,CCL20,SERPING1,C2,DDX58,BST2,NCF2,IFITM1,CCL5,NLRP2,IFITM3,CYP27B1,NCAM1,IL23A,IFI35,PIK3CD,TRIM31,CLEC4A,STAT1,MID2,C19orf66,IFNAR2,IFI27,IKBKG,OASL,IRF1,AIM2,CFD,HLA-E,SRC,DHX58,LY96,CSF1,SIRT2,EIF2AK2,SERINC5,IF…
GO_CELLULAR_RESPONSE_TO_TOPOLOGICALLY_INCORRECT_PROTEIN	0.523314	1.91853	0	0.0116586	122	108	IL8,CCL2,ASNS,STC2,ATF3,ANKZF1,PPP1R15A,CTH,DNAJB9,RNF126,ERO1L,ERN1,PPP2R5B,HERPUD1,TPP1,DDIT3,NFE2L2,EIF2AK2,CREB3L4,AARS,SEC61A2,ATF4,BAK1,YOD1,SEC61G,CREB3,CXXC1,UFD1L,STUB1,SERP1,ATP6V0D1,XBP1,ARFGAP1,TSPYL2,C19orf10,ZBTB17,PTPN1,TBL2,ACADVL,ATF6,ASNA1,GOSR2,SHC1,FKBP14,WFS1,DERL2,RNF121,CALR,EDEM1,VCP,BAX,UBE2W,KLHDC3,DDX11,ATXN3,DERL1,SEC61A1,EP300,CREB3L1,GSK3A,YIF1A,WIPI1,SDF2L1,TOR1A,MB…
GO_POSITIVE_REGULATION_OF_LIPID_METABOLIC_PROCESS	0.577364	1.93507	0	0.0116777	128	70	TNF,PTGS2,MLXIPL,APOE,NR1H3,NR1D1,NR4A3,APOC1,NSMAF,SRC,PPARGC1A,LDLR,ABHD5,SMPD2,MLYCD,SCARB1,PPARA,TGFB1,PRKCE,PDGFB,TNFRSF1A,NR1H2,POR,PTK2B,XBP1,PLA2G6,PNPLA2,IRS2,EEF1A2,LYN,SREBF1,CDC42,NT5E,CREB1,ATG14,PLA2G4A,ACSL3,PRKCD,GNB2L1,CD81,MAPK9,PPARG,SPTLC1,AKT1,HNF4A,FGF2,CTDNEP1,CPT1A,STOML2,ANXA1,RAC1,CREBL2,AKT2,SLC45A3,ZP3,AMBRA1,SPTLC2,CYR61,PIK3R4,ADRB2,ABHD6,PRKAA1,IRS1,SCP2,VAV2,LDLRAP…
GO_NEGATIVE_REGULATION_OF_APOPTOTIC_SIGNALING_PATHWAY	0.507405	1.918	0	0.0116777	200	150	TNF,CSF2,ICAM1,SOD2,HMOX1,HSPA1A,TNFAIP3,IFI6,MUC1,IL1A,DAPK1,BCL2L2,CTH,PEA15,GRINA,PELI3,ZNF385A,CD74,TNFRSF10B,HERPUD1,HSPA1B,TMBIM1,MEIS3,BDKRB2,SNAI2,SRC,NFE2L2,NR4A2,RELA,PPIF,MNT,GCLM,PTTG1IP,MAPK7,EYA1,RB1CC1,CSDA,CREB3,ING2,ACVR1,NOL3,PSEN1,XBP1,PLAUR,ITGAV,STRADB,TXNDC12,PIH1D1,HSPB1,TMEM161A,NLE1,PHIP,PTPN1,TRADD,TMBIM6,SIAH2,HIF1A,WFS1,PSMD10,MCL1,SIRT1,FXN,GCLC,TNFRSF10A,NDUFA13,BAX,…
GO_ACUTE_PHASE_RESPONSE	0.750501	1.91533	0	0.011696	43	16	SERPINA3,IL1A,CEBPB,IL1RN,PLSCR1,IL6,IL6R,STAT3,SIGIRR,TFRC,HIF1A,FN1,HNRNPK,HFE,STAT5B,ASS1
GO_INTRINSIC_APOPTOTIC_SIGNALING_PATHWAY	0.534513	1.91159	0	0.0117308	152	131	TP73,TNF,NUPR1,HMOX1,TRIB3,CHAC1,BCL2A1,CYP1B1,DDIT4,CEBPB,ITPR1,BBC3,BCL2L2,PPP1R15A,PDK1,BRSK2,ERO1L,BNIP3,TNFRSF10B,ERN1,CDKN1A,BCL3,DDIT3,ATP2A1,FNIP2,PHLDA3,SHISA5,PMAIP1,MOAP1,ATF4,PERP,BAK1,CASP4,C16orf5,SELK,ZNF622,TNFRSF1A,NOL3,STK25,PPM1F,IFI16,CUL4A,PDCD10,XBP1,CYCS,BAD,ATM,HRAS,CHEK2,TMBIM6,TP53BP2,TNFRSF1B,PPP1R13B,DDX5,SGPP1,MCL1,SIRT1,STK24,STK11,BAX,SART1,MLH1,BCL2,EP300,PRKCD,ARL…
GO_NEGATIVE_REGULATION_OF_PROTEIN_SECRETION	0.612065	1.92068	0	0.0118601	108	52	TNF,RSAD2,TNFRSF9,ZC3H12A,NR1H3,PDE4C,RHBDF2,IL6,PIM3,MIDN,RAB11FIP5,BTN2A2,RHBDF1,NOV,PPP3CA,ANXA5,SREBF1,PFKL,TMBIM6,HMGCR,ANXA4,NDUFAF2,SERGEF,TRIM27,C1QTNF3,FN1,ERP29,DPH3,ACVR1C,REST,RABGEF1,PML,SRCIN1,PSMD9,PTPN11,ANXA1,SYTL4,F2R,ENY2,GBP1,VSNL1,GAS6,RAB11FIP3,HADH,RAB11FIP1,UCP2,LGR4,IRS1,PTPN22,F2RL1,EZR,TNFRSF21
GO_REGULATION_OF_PEPTIDE_TRANSPORT	0.499243	1.93529	0	0.011985	256	143	TNF,PTGS2,PRDX1,C8orf4,NFKBIA,ZC3H12A,ITPR1,TLR2,PDE4C,LRP5,LIF,ANO1,BRSK2,TRPM4,CCL5,RAPGEF4,CA2,EFNA5,IL23A,NR1D1,MARCKS,CD74,SYT7,APLN,SLC24A6,ARNTL,NFKBIB,PIM3,BCL3,FAM132A,MIDN,FOXA2,SPHK1,PFKFB2,RAPGEF3,RAB8B,LGALS9,TFR2,GIPR,PRKCE,LITAF,SOX4,BMP7,PPM1A,PASK,NOV,NLGN2,NOL3,STXBP4,SERP1,PLA2G6,SLC2A1,IRS2,PPP3CA,TRIP6,BAD,STX4,ANXA5,ARRB1,SREBF1,PFKL,HIF1A,HMGCR,SIDT2,ITPR2,S100A9,PPP3CB,ABA…
GO_POSITIVE_REGULATION_OF_REACTIVE_OXYGEN_SPECIES_METABOLIC_PROCESS	0.561006	1.90354	0	0.0122291	86	57	TNF,ICAM1,PTGS2,DUOXA1,ZC3H12A,P2RX4,IL6,GADD45A,CDKN1A,NFE2L2,INSR,TGFB1,PDGFB,PTK2B,DDAH2,GRB2,RIPK3,RNF41,ROMO1,EGFR,ZNF205,TGFBR2,PRKCD,RAB27A,MAPK9,TLR4,MAPK14,GSTP1,AKT1,PKD2,KLF2,PLAU,TSPO,TP53,DNM2,AKT2,DDAH1,HSP90AA1,RIPK1,PARK7,THBS1,OGT,HSP90AB1,HDAC4,JAK2,NOS1AP,SOD1,CLU,KLF4,MTOR,XDH,CYBA,F2RL1,ASS1,AGER,AKR1C3,EDN1
GO_POSITIVE_REGULATION_OF_FATTY_ACID_METABOLIC_PROCESS	0.754389	1.90439	0	0.0124364	33	18	PTGS2,MLXIPL,NR1H3,NR4A3,PPARGC1A,MLYCD,PPARA,NR1H2,IRS2,PLA2G4A,MAPK9,PPARG,HNF4A,CPT1A,ANXA1,AKT2,SLC45A3,IRS1
GO_ACUTE_INFLAMMATORY_RESPONSE	0.701006	1.90179	0	0.0124434	73	32	NUPR1,ICAM1,SERPINA3,IL1A,F3,CEBPB,IL1RN,PLSCR1,IL6,IL6R,BDKRB2,PTGES,STAT3,SIGIRR,ACVR1,TFRC,HIF1A,FN1,PRCP,HNRNPK,B4GALT1,ANO6,ALOX5,IL31RA,EIF2AK1,HFE,STAT5B,OGG1,ASS1,CTNNBIP1,GATA3,TACR1
GO_POSITIVE_REGULATION_OF_VASCULATURE_DEVELOPMENT	0.560192	1.90589	0	0.0126508	133	77	IL8,HMOX1,C3,PTGS2,CYP1B1,IL1A,F3,ANGPTL4,ZC3H12A,HDAC9,CTH,ADM,CCL5,LRG1,VEGFA,CTSH,BTG1,HYAL1,SPHK1,ITGA5,VEGFB,RAPGEF3,CYSLTR2,RRAS,HMGB1,PDGFB,TBXA2R,PTK2B,C5,PLCG1,CHI3L1,SASH1,C19orf10,GATA4,HSPB1,ANXA3,ECM1,HIF1A,SEMA5A,ENG,JAK1,EGR1,TGFBR2,SIRT1,RHOB,PDCD6,ERAP1,RAP1A,HIF1AN,SRPX2,CIB1,ZNF304,PRKD2,ISL1,HDAC7,FGF2,PRKCA,VEGFC,DDAH1,GATA6,SERPINE1,TNFSF12,THBS1,HIPK1,AGGF1,RAPGEF2,PDCL3,RU…
GO_NEGATIVE_REGULATION_OF_TRANSPORT	0.470532	1.90708	0	0.0128728	458	271	TNF,ICAM1,HMOX1,RSAD2,PTGS2,TNFRSF9,HSPA1A,NFKBIA,TRIM15,ZC3H12A,INSIG1,APOE,NR1H3,PDE4C,DACT3,NFKBIE,LIF,BST2,ANO9,DLG4,STC1,PTGS1,NEDD4L,PCSK9,PEA15,MXI1,RHBDF2,VAMP8,PARP10,PNKD,CD74,IL6,GRB10,PLA2R1,GSTO1,NFKBIB,SDCBP,SERPINE2,PIM3,P2RY1,INHBA,MIDN,APOC1,SNAI2,ANXA2,RAB11FIP5,BTN2A2,LGALS9,OAZ2,SNX3,NEDD4,INSR,ABR,FAM115C,PXK,ATF4,PKIG,NFKB1,PBLD,TGFB1,PRKCE,LITAF,RHBDF1,PPIF,THRA,YOD1,SNX33,…
GO_INTRINSIC_APOPTOTIC_SIGNALING_PATHWAY_IN_RESPONSE_TO_DNA_DAMAGE	0.561788	1.8912	0	0.0134415	71	63	TP73,TNF,NUPR1,HMOX1,BCL2A1,DDIT4,BCL2L2,CDKN1A,BCL3,FNIP2,PHLDA3,SHISA5,PMAIP1,MOAP1,BAK1,C16orf5,TNFRSF1A,IFI16,BAD,ATM,CHEK2,TNFRSF1B,MCL1,SIRT1,BAX,MLH1,BCL2,EP300,HTRA2,TMEM109,ABL1,TOPORS,PML,BOK,TP53,PPP2R5C,BAG6,SNW1,PYCARD,IKBKE,PIK3R1,EPHA2,E2F1,CRIP1,CASP9,BCL2L11,HIPK1,MSH2,AEN,BCL2L1,XPA,MSH6,USP28,CASP2,ST20,ERCC6,BRCA1,BRCA2,PRKDC,HIPK2,SFN,DYRK2,NFATC4
GO_REGULATION_OF_NITRIC_OXIDE_BIOSYNTHETIC_PROCESS	0.65585	1.89298	0	0.0136548	53	31	TNF,ICAM1,PTGS2,ZC3H12A,P2RX4,IL6,INSR,GLA,PTK2B,DDAH2,CAV1,EGFR,MAPK9,TLR4,AKT1,PKD2,KLF2,TSPO,DNM2,AKT2,DDAH1,HSP90AA1,HSP90AB1,JAK2,NOS1AP,CLU,KLF4,MTOR,ASS1,ATP2B4,EDN1
GO_POSITIVE_REGULATION_OF_CYTOKINE_PRODUCTION	0.470257	1.88447	0	0.0137671	370	215	TNF,CSF2,CCL2,HMOX1,RSAD2,C3,PTGS2,HSPA1A,SULF1,CYP1B1,WNT11,TRIM15,IL1A,CEBPB,IRF7,TLR2,NFKB2,GPRC5B,HLA-A,CCL20,EREG,CD83,DDX58,TMF1,NLRP2,IL23A,CD74,IL6,NR4A3,IL6R,HSPA1B,TRAF6,BCL3,IRF1,TNFRSF14,AIM2,HLA-E,SRC,RARA,DDIT3,DHX58,LY96,EIF2AK2,MAPK13,LGALS9,PELI1,IFIH1,RASGRP1,ADAM8,TNFSF9,RIPK2,ATF4,RELA,NFKB1,ZFPM1,TGFB1,IDO1,CEBPG,AKIRIN2,HMGB1,MB21D1,PANX1,IRAK1,ATP6AP2,PLCB1,GPSM3,IFI16,CASP…
GO_LIPOPOLYSACCHARIDE_MEDIATED_SIGNALING_PATHWAY	0.72922	1.8935	0	0.0138751	31	22	TNF,CCL2,NFKBIA,IRAK2,TLR2,CCL5,LY96,MAPK3,SCARB1,RIPK2,TGFB1,PRKCE,IRAK1,LYN,IRF3,TLR4,MAPK14,AKT1,MAPK1,MTDH,PTPN22,IL18
GO_POSITIVE_REGULATION_OF_IMMUNE_EFFECTOR_PROCESS	0.535144	1.88568	0	0.0139725	156	86	TNF,CCL2,HMOX1,RSAD2,C3,TRIM15,GAB2,GPRC5B,HLA-A,VAMP8,IL23A,CD74,IL6,NR4A3,TRAF6,TNFRSF14,HLA-E,RARA,DHX58,LGALS9,HLX,RASGRP1,RIPK2,TGFB1,LAG3,ZBTB1,STXBP2,XBP1,DDX60,FZD5,CD40,STX7,LYN,CLCF1,STX4,SEMA7A,PVR,CADM1,PHB,PDPK1,CD46,C12orf4,VAMP2,SNX6,MALT1,TLR4,PUM1,RABGEF1,EXOSC3,ADORA2B,LAMP1,VAMP3,KLK7,ANXA1,TNFSF13,PVRL2,ZC3HAV1,STAT6,PAXIP1,RPS19,ZP3,FER,AP1G1,B2M,IL4R,RAC2,PUM2,STAT5B,MSH6,TR…
GO_POSITIVE_REGULATION_OF_SEQUENCE_SPECIFIC_DNA_BINDING_TRANSCRIPTION_FACTOR_ACTIVITY	0.502121	1.88909	0	0.0141842	228	157	TNF,ICAM1,HSPA1A,NFKBIA,TRIM15,RIPK4,IRAK2,TLR2,NFKB2,LRP5,CTH,DDX58,CARD14,DVL2,TRIM31,VEGFA,IL6,IL6R,PPP2R5B,MID2,PPAP2B,NFKBIB,HSPA1B,IKBKG,TRAF6,AIM2,SAV1,PPARGC1A,SPHK1,EIF2AK2,LGALS9,FZD4,TRIM25,CAT,ADAM8,PRKCH,RIPK2,RELA,NFKB1,TGFB1,CEBPG,FOSL1,TRIM14,JMY,PTEN,ZIC2,HDAC5,STK3,IRAK1,TRIM22,SP100,TRIM21,TRIM62,TRIM38,MAP3K13,PPP3CA,CD40,SRF,RPS6KA5,ANXA3,RIPK3,ATF2,TRADD,RNF41,CRTC2,KRAS,DDR…
GO_EPITHELIAL_CELL_PROLIFERATION	0.598867	1.88918	0	0.0144025	89	59	TNF,IGFBP3,HMOX1,AREG,LOXL2,CEBPB,BCL2L2,EREG,MTSS1,EHF,IL6,ERN1,SCARB1,MAP2K1,PTCH1,HMGB1,PROX1,NOV,PSEN1,XBP1,BAD,MMP14,ACVR2A,SIDT2,ITGB1BP1,SEMA5A,BMP4,MAP2K2,THAP1,BAX,SOX9,PPARD,IGFBP4,BMPR2,IRF6,NKX6-1,HNF1B,FGFR2,BTBD10,C6orf89,ADK,DLG1,STAT6,EPHA2,COL8A1,MAPK1,ID2,PIK3CB,CCND1,LGR4,BTRC,RPS6KA1,PRKX,MED1,NCSTN,IGFBP5,NRARP,FERMT1,MKI67
GO_REGULATION_OF_CYTOKINE_PRODUCTION	0.442929	1.88249	0	0.0146676	563	340	TNF,CSF2,CCL2,HMOX1,RSAD2,C3,PTGS2,TNFRSF9,HSPA1A,BIRC3,SULF1,TNFAIP3,CYP1B1,PGLYRP3,WNT11,RELB,TRIM15,ISG15,IL1A,BCL6,CEBPB,ZC3H12A,IRF7,TLR2,NFKB2,GPRC5B,HLA-A,CCL20,EREG,CD83,DDX58,BST2,TMF1,TRPM4,NLRP2,IL23A,PRNP,CD74,IL6,NR4A3,IL6R,ERRFI1,HSPA1B,TRAF6,BCL3,IGF2BP2,INHBA,IRF1,TNFRSF14,AIM2,HLA-E,OTUD7B,SNAI2,SRC,RARA,DDIT3,DHX58,SPHK1,LY96,EIF2AK2,MAPK13,GBA,BTN2A2,LGALS9,PELI1,TRIM25,REL,IFI…
GO_REGULATION_OF_SEQUENCE_SPECIFIC_DNA_BINDING_TRANSCRIPTION_FACTOR_ACTIVITY	0.471709	1.87515	0	0.0155424	365	254	TNF,ICAM1,HMOX1,HSPA1A,TNFAIP3,CYP1B1,NFKBIA,TRIM15,RIPK4,BHLHE40,ZC3H12A,IRAK2,TLR2,NFKB2,LRP5,NFKBID,CTH,DDX58,CARD14,PARP10,DVL2,SIK1,PRNP,TRIM31,VEGFA,IL6,IL6R,PPP2R5B,MID2,PPAP2B,NFKBIB,HSPA1B,IKBKG,TRAF6,AIM2,SAV1,PPARGC1A,DDIT3,PIAS2,FOXA2,SPHK1,EIF2AK2,MAPK3,EGLN1,LGALS9,PELI1,FZD4,TRIM25,CAT,ADAM8,PRKCH,RIPK2,RELA,NFKB1,PRMT2,TGFB1,SMAD7,THRA,CEBPG,PTCH1,FOSL1,TRIM14,COMMD7,BMP7,PROX1,SI…
GO_NEGATIVE_REGULATION_OF_FIBROBLAST_PROLIFERATION	0.711868	1.87393	0	0.0160362	27	19	NUPR1,PARP10,B4GALT7,FTH1,PMAIP1,MED31,CDC73,IFI30,EMD,SKI,BAX,MED25,PPARG,GSTP1,MORC3,TP53,DAB2IP,NF1,MYC
GO_DEFENSE_RESPONSE_TO_VIRUS	0.520919	1.86605	0	0.0173299	164	116	RSAD2,MX1,OAS1,ISG15,IFIT1,DDIT4,IFIT5,ZC3H12A,OAS3,IFIT2,IRF7,OAS2,IRF9,MX2,PLSCR1,DDX58,BST2,IFITM1,IFITM3,IL23A,BNIP3,IL6,STAT1,C19orf66,OASL,IRF1,DHX58,BNIP3L,EIF2AK2,SERINC5,TRIM25,IFIH1,ISG20,PMAIP1,STAT2,RELA,TRIM11,IL10RB,APOBEC3G,APOBEC3D,MB21D1,ATG7,UNC93B1,TRIM22,MICA,IFI16,TBK1,CXADR,ADAR,IFNAR1,DDX60,CD40,CARD9,ELMOD2,SERINC3,HERC5,IRF3,IFITM2,DDX41,POLR3A,APOBEC3F,AGBL5,IL28RA,TRIM5…
GO_REGULATION_OF_DNA_TEMPLATED_TRANSCRIPTION_IN_RESPONSE_TO_STRESS	0.564639	1.86697	0	0.0173949	67	58	HMOX1,CA9,C8orf4,MUC1,CEBPB,ATF3,PPP1R15A,EPAS1,VEGFA,BACH1,DDIT3,NFE2L2,EGLN3,SIRT2,EGLN1,NEDD4,ATF4,CHEK1,MAPK7,EGLN2,XBP1,UBE2D3,TMBIM6,TCEB2,HIF1A,RPS6KA3,ATF6,UBE2D1,EGR1,ARNT,VHL,RBPJ,EP300,CREB3L1,CREBBP,HIF1AN,TCEB1,UBA52,NCK1,ATF6B,RPS27A,KLF2,TP53,UBE2D2,RGS14,CUL2,CHD6,NOTCH1,SIN3A,RBX1,IMPACT,HSPA5,MBTPS2,BCLAF1,GCN1L1,UBB,RPS6KA1,CITED2
GO_REGULATION_OF_TOLL_LIKE_RECEPTOR_SIGNALING_PATHWAY	0.610034	1.86356	0	0.0174376	49	35	RSAD2,BIRC3,TNFAIP3,IRF7,TLR2,NR1H3,NR1D1,IRF1,PIK3AP1,LY96,SARM1,PELI1,HMGB1,BIRC2,CAV1,LYN,PDPK1,TLR4,UBQLN1,TYRO3,WDFY1,BPIFB1,NFKBIL1,DAB2IP,SMPDL3B,ARRB2,FLOT1,FLOT2,TLR3,LGR4,PTPN22,CYBA,F2RL1,TIRAP,GFI1
GO_REGULATION_OF_OSTEOCLAST_DIFFERENTIATION	0.635273	1.86152	0	0.0175425	63	33	TNF,SIGLEC15,CEBPB,CCL5,CA2,IL23A,FSTL3,TRAF6,CSF1,ATP6AP1,TFE3,CREB1,BGLAP,ZBTB7A,ESRRA,TLR4,CTNNB1,SLC9B2,RASSF2,NF1,KLF10,PPARGC1B,PIK3R1,UBASH3B,TJP2,CAMK4,TLR3,TMEM64,TOB2,FOS,MTOR,ZNF675,MAFB
GO_POSITIVE_REGULATION_OF_CHEMOKINE_PRODUCTION	0.700135	1.85853	0	0.0180726	49	22	TNF,HMOX1,TLR2,CD74,IL6,IL6R,EIF2AK2,LGALS9,RIPK2,ADAM17,C5,HIF1A,MAPK9,TLR4,DDX3X,ADORA2B,PYCARD,MAVS,IL4R,TLR3,P2RY2,TIRAP
GO_POSITIVE_REGULATION_OF_RESPONSE_TO_EXTERNAL_STIMULUS	0.4985	1.8568	0	0.0180955	296	156	TNF,CXCL1,CXCL5,IL8,CXCL3,CCL2,C3,PTGS2,CXCL2,TRIM15,F3,TLR2,GPRC5B,SQSTM1,CCL5,CYP27B1,VAMP8,IL23A,BNIP3,CD74,VEGFA,IL6,IL6R,TRAF6,DHX58,LY96,PRKAA2,CSF1,EDN2,BNIP3L,MAPK13,SCARF1,GBA,VEGFB,EPM2A,MAPK3,LGALS9,TNIP1,OSMR,ADAM8,STX3,THBD,RIPK2,TGFB1,IDO1,HMGB1,LPAR1,NDEL1,TMEM102,PDGFB,ULK1,ATG7,CREB3,TNFRSF1A,PPM1F,GPSM3,TBK1,ADAM17,PTK2B,PDE2A,SWAP70,DDX60,SASH1,STX4,HSPB1,PIP4K2C,CD47,HIF1A,ITG…
GO_REGULATION_OF_I_KAPPAB_KINASE_NF_KAPPAB_SIGNALING	0.489553	1.86003	0	0.0181439	233	182	TNF,HMOX1,PTGS2,BIRC3,PRDX1,C8orf4,TNFAIP3,NFKBIA,IL1A,ZC3H12A,TLR2,GPRC5B,NFKBID,CTH,SQSTM1,BST2,SLC20A1,OPTN,PELI2,IL23A,TNFRSF10B,STAT1,MID2,NFKBIB,IKBKG,TRAF6,BCL3,OTUD7B,SPHK1,LGALS9,PELI1,TRIM25,REL,TFG,TNIP1,SHISA5,C18orf32,TNIP2,RIPK2,RELA,PRKCE,LITAF,SECTM1,BMP7,LPAR1,LGALS1,PER1,PIM2,BIRC2,PPM1A,IRAK1,NOV,UBD,TNFRSF1A,NOL3,TRIM22,CASP1,TBK1,PLK2,TRIM62,TRIM38,CD40,CARD9,TRIP6,SLC35B2,HS…
GO_INTRINSIC_APOPTOTIC_SIGNALING_PATHWAY_IN_RESPONSE_TO_DNA_DAMAGE_BY_P53_CLASS_MEDIATOR	0.67464	1.85689	0	0.0183275	30	27	TP73,NUPR1,DDIT4,CDKN1A,BCL3,PHLDA3,SHISA5,PMAIP1,C16orf5,IFI16,SIRT1,EP300,TMEM109,TOPORS,PML,TP53,PPP2R5C,BAG6,SNW1,PYCARD,HIPK1,MSH2,AEN,USP28,BRCA2,HIPK2,DYRK2
GO_IMMUNE_EFFECTOR_PROCESS	0.450225	1.85217	0	0.0185018	486	292	ICAM1,CXCL5,RSAD2,C3,MFNG,PRDX1,ULBP1,MX1,C8orf4,OAS1,C1R,TREM1,RELB,CFB,ISG15,IFIT1,DDIT4,IFIT5,CEBPB,ZC3H12A,OAS3,IFIT2,IRF7,OAS2,IRF9,MX2,GCNT3,C1S,SERPING1,PLSCR1,C2,DDX58,BST2,IFITM1,IFITM3,VAMP8,IL23A,BNIP3,PIK3CD,CD74,IL6,SBNO2,NR4A3,WIPF1,IL6R,STAT1,CTSH,C19orf66,LCP1,BCL3,OASL,IRF1,CFD,SRC,DHX58,BNIP3L,EIF2AK2,SERINC5,MAPK3,WIPF2,TRIM25,IFIH1,ISG20,RASGRP1,PMAIP1,PI4K2A,STAT2,RELA,C1RL,Z…
GO_NUCLEOTIDE_PHOSPHORYLATION	0.616183	1.85071	0	0.0185952	61	39	CMPK2,ALDOC,ENO2,GUK1,PFKFB4,PFKFB3,PFKFB2,HK1,HK2,PGK1,AK4,HKDC1,GAPDH,PGAM1,AK2,PFKL,DHTKD1,TPI1,ENO1,LDHA,ENO3,PGM1,NME1,NME6,PNKP,NME7,NME3,DTYMK,NME4,GPI,PFKP,AK1,CMPK1,BPGM,ADPGK,ALDOA,RAD50,OGDH,GALK1
GO_REGULATION_OF_VASCULATURE_DEVELOPMENT	0.493099	1.84815	0	0.018675	233	133	IL8,CCL2,HMOX1,C3,PTGS2,SULF1,TNFAIP3,CYP1B1,IL1A,F3,ANGPTL4,ZC3H12A,HDAC9,PPP1R15A,LIF,CTH,ADM,CCL5,LRG1,EFNA1,VEGFA,IL6,STAT1,CTSH,WARS,BTG1,HYAL1,SPHK1,ITGA5,VEGFB,RAPGEF3,EGLN1,CYSLTR2,RRAS,HMGB1,BMP7,MAPK7,PDGFB,TBXA2R,HDAC5,SP100,PTK2B,C5,PDCD10,PLCG1,SPARC,CHI3L1,SASH1,HTATIP2,C19orf10,GATA4,HSPB1,FOXO4,ANXA3,ECM1,HIF1A,PLXND1,ERBB2,ENPP2,HEY1,STARD13,ITGB1BP1,SEMA5A,VASH1,ENG,JAK1,EGR1,TG…
GO_REGULATION_OF_HEMATOPOIETIC_PROGENITOR_CELL_DIFFERENTIATION	-0.659377	-1.8763	0	0.0186984	41	29	HES1,NFE2L2,EIF2AK2,FNIP1,ZBTB1,FLCN,N4BP2L2,KDM1A,CIB1,TESC,PRMT1,HMGB2,GABPA,NOTCH1,ZNF16,SOS1,PDCD2,GATA2,HIST1H4A,FOXC1,HIST1H4I,HIST1H4H,HIST1H4C,HIST1H4B,HIST1H4L,HIST1H4D,HIST1H4E,HIST1H4J,HIST1H4K
GO_NEGATIVE_REGULATION_OF_NEURON_APOPTOTIC_PROCESS	0.538305	1.85165	0	0.018742	135	84	TP73,SOD2,CCL2,HMOX1,CEBPB,APOE,EPOR,AGAP2,SYNGAP1,NR4A3,PPARGC1A,VEGFB,NR4A2,LRP1,CPEB4,ADAM8,AARS,STXBP1,AXL,KDM2B,GCLM,PSEN1,SIX4,PTK2B,NRBP2,CLCF1,CLN3,HRAS,UBE2V2,HIF1A,PPT1,KRAS,ALKBH1,WFS1,GCLC,LGMN,BAX,BCL2,PIK3CA,OXR1,DNAJC5,PRKCI,MDK,PINK1,LIG4,ISL1,BRAF,TYRO3,XRCC2,STAMBP,ILK,FAM134B,PIN1,F2R,HYOU1,NES,ROCK1,MECP2,GPI,AMBRA1,UNC5B,FYN,ADNP,PARK7,MSH2,BCL2L1,HSP90AB1,MAP3K12,ZNF259,JAK2…
GO_CHROMATIN_REMODELING	-0.491986	-1.87171	0	0.0187818	150	126	SMARCAD1,TTF1,CENPC1,CHEK1,BAZ2A,HDAC5,KAT2A,INO80B,ZBTB1,PIH1D1,MLF1IP,RERE,BRD4,CENPW,MORF4L2,SUPT5H,DAXX,CENPO,HMGA2,SOX9,TAF6L,BAHD1,STRA13,TADA2B,RB1,MSL3,ARID1B,ITGB3BP,HMGA1,ZNHIT1,BAZ1B,MIS18BP1,HDAC2,MBD2,SPTY2D1,SMARCA5,CTNNB1,PSME4,CENPN,CENPK,GATAD2B,MYC,SMARCD3,SMARCC2,MORF4L1,SATB2,MYSM1,VPS72,ACTR6,SMARCA1,BAZ1A,MIS18A,TOP1MT,CENPQ,CENPI,INO80C,SMARCB1,SUPT4H1,ACTL6A,MBD3,SMARCA4,M…
GO_REGULATION_OF_LIPID_BIOSYNTHETIC_PROCESS	0.538615	1.85085	0	0.0188219	128	85	TNF,C3,TRIB3,PTGS2,MLXIPL,INSIG1,APOE,NR1H3,INSIG2,DHCR7,CYP27B1,SIK1,NR1D1,FGF19,APOC1,NSMAF,SNAI2,PPARGC1A,LDLR,PRKAA2,SMPD2,SCARB1,SAMD8,NFKB1,PROX1,PDGFB,SF1,TNFRSF1A,NR1H2,POR,BMP2,PRKAB2,WDTC1,XBP1,PLA2G6,SEC14L2,SREBF1,SLC27A1,ORMDL1,ACADVL,NT5E,CREB1,SIRT1,STK11,IDH1,PLA2G4A,ACSL3,PRKCD,GNB2L1,REST,MAPK9,ORMDL2,AKT1,HNF4A,CTDNEP1,TSPO,ANXA1,PDGFA,CREBL2,ATP1A1,SNAI1,FITM2,SLC45A3,PIBF1,ZP…
GO_I_KAPPAB_KINASE_NF_KAPPAB_SIGNALING	0.570714	1.84574	0	0.0189018	70	55	TNF,BIRC3,RELB,IRAK2,TLR2,NFKB2,IKBKG,TRAF6,BCL3,LY96,REL,TNIP2,RIPK2,NFKB1,BIRC2,TIFA,AZI2,TNFRSF1A,TBK1,CARD9,TRIP6,RIPK3,TRADD,TIAF1,TAB3,SHARPIN,RBCK1,PRDX4,RNF31,TAB1,SNIP1,TLR4,UBA52,MAP3K14,RPS27A,TAB2,NFKBIL1,ZNF268,NKIRAS1,DAB2IP,IKBKE,ROCK1,ERC1,PTPLAD1,RIPK1,CHUK,ROCK2,TLR3,TRAF2,UBB,IKBKB,BCL10,ZNF675,IRAK1BP1,MAP3K7
GO_NEGATIVE_REGULATION_OF_HEMATOPOIETIC_PROGENITOR_CELL_DIFFERENTIATION	-0.758605	-1.87199	0	0.0191723	24	17	HES1,NFE2L2,N4BP2L2,CIB1,PRMT1,GABPA,NOTCH1,HIST1H4A,HIST1H4I,HIST1H4H,HIST1H4C,HIST1H4B,HIST1H4L,HIST1H4D,HIST1H4E,HIST1H4J,HIST1H4K
GO_REGULATION_OF_OLIGODENDROCYTE_DIFFERENTIATION	0.712314	1.84217	0	0.0193398	29	19	TP73,HES1,DUSP10,DLX2,SIRT2,RHEB,BMP4,PPARG,HDAC2,CTNNB1,ID4,NF1,SLC45A3,ID2,NOTCH1,PRMT5,WDR1,MTOR,TNFRSF21
GO_RESPONSE_TO_ALKALOID	0.529991	1.84361	0	0.0194175	137	67	TNF,ICAM1,HMOX1,CHRNB1,PPP1R15A,CCL5,PEA15,SLC7A11,IL6,PPARGC1A,FOSB,RAPGEF3,SDC2,PPARA,DNMT3A,RELA,NFKB1,PRKCE,HDAC5,KCNK1,PTK2B,BAD,HOMER1,HIF1A,CREB1,SRR,ABAT,SHC1,CHRNA5,BAX,BCL2,TMED10,ADA,UQCRC1,CASP3,PPARG,HDAC2,EDNRA,NKX6-1,PLAU,DNM2,PPP5C,MBD1,SEPN1,SMPD1,RAD51,PPP2R2A,DHX15,BCL2L1,DHODH,CDK5,PRKAA1,PPP1R9B,PSMB9,DNMT1,KIAA0146,MDM2,EFTUD2,MTOR,HNMT,BLM,CCNA2,BCHE,CAD,EDN1,TIAM1,TACR1
GO_RESPONSE_TO_BACTERIUM	0.455521	1.83632	0	0.0205576	528	249	TNF,CSF2,ICAM1,CXCL1,CXCL5,IL8,CXCL3,CCL2,PTGS2,CXCL2,TNFRSF9,CMPK2,TNFAIP3,PGLYRP3,TREM1,NFKBIA,ISG15,F3,CEBPB,ZC3H12A,IRAK2,TLR2,NFKB2,NR1H3,HLA-A,DUSP10,CCL20,TMF1,ADM,OPTN,CCL5,CYP27B1,EDNRB,IL23A,NR1D1,RELT,IL6,SBNO2,TNFRSF10B,IL6R,BDKRB1,NFKBIB,TRAF6,BCL3,TNFRSF14,HLA-E,SRC,PPARGC1A,RARA,JUND,LY96,PTGES,SIRT2,EIF2AK2,MAPK3,LGALS9,PELI1,CCRN4L,SNX3,VGF,VLDLR,ABR,SCARB1,TNIP2,THBD,SHPK,RIPK2,…
GO_POSITIVE_REGULATION_OF_LEUKOCYTE_CHEMOTAXIS	0.633937	1.82758	0	0.020774	81	40	CXCL1,CXCL5,IL8,CXCL3,CCL2,CXCL2,CCL5,IL23A,CD74,VEGFA,IL6,IL6R,CSF1,EDN2,VEGFB,LGALS9,HMGB1,TMEM102,CREB3,GPSM3,ADAM17,PTK2B,SWAP70,ADAM10,CALR,ANO6,EDNRA,RAC1,VEGFC,GAS6,SERPINE1,THBS1,RAC2,CAMK1D,C1QBP,F2RL1,TIRAP,S100A14,DAPK2,RARRES2
GO_POSITIVE_REGULATION_OF_CYTOKINE_BIOSYNTHETIC_PROCESS	0.626192	1.82184	0	0.0208738	58	25	TNF,HMOX1,IL1A,CCL20,EREG,TRAF6,BCL3,IRF1,RELA,ZFPM1,CEBPG,TBK1,MAPKAPK2,CD276,HSPB1,TLR1,TLR4,THBS1,STAT5B,TLR3,CARD11,GLMN,BCL10,TIRAP,SYK
GO_NEGATIVE_REGULATION_OF_I_KAPPAB_KINASE_NF_KAPPAB_SIGNALING	0.624454	1.82797	0	0.020995	51	37	TNFAIP3,NFKBIA,ZC3H12A,NFKBID,OPTN,STAT1,NFKBIB,OTUD7B,TNIP1,LITAF,BMP7,PER1,PPM1A,NOV,CCDC22,PSMD10,PPM1B,SIRT1,G3BP2,C1QTNF3,GSTP1,ABL1,TLE1,DNAJA3,CYLD,NLRX1,DAB2IP,C9orf89,PYCARD,TRIM59,RIPK1,ZMYND11,FAF1,ASH1L,FBXW11,CASP8,CARD8
GO_NEGATIVE_REGULATION_OF_EPITHELIAL_CELL_APOPTOTIC_PROCESS	0.680565	1.82268	0	0.0210847	35	17	ICAM1,TNFAIP3,ANGPTL4,NFE2L2,TNIP2,IL11,MAPK7,SEMA5A,WFS1,ABL1,BRAF,GAS6,SERPINE1,TCF7L2,CAST,MTOR,GATA3
GO_CELL_CHEMOTAXIS	0.554645	1.82327	0	0.0211708	162	72	CXCL1,CXCL5,IL8,CXCL3,CCL2,CXCL2,TREM1,PLXNB3,CCL20,TRPM4,CCL5,HOXB9,EDNRB,PIK3CD,VEGFA,IL6,IL6R,EDN2,ADAM8,HMGB1,LPAR1,PDGFB,CKLF,ITGA1,NOV,PARVA,CXADR,C5,HBEGF,CORO1B,SEMA5A,S100A9,ENG,PDE4D,CXCL16,ARHGEF16,ELMO2,RAB13,SBDS,PRKCD,LGALS3,PLEKHG5,PIP5K1C,ANO6,EMR2,ANXA1,RAC1,RHOG,EPHA2,GAS6,RPS19,GBF1,HMGB2,IL17RC,NUP85,PIK3CG,EGR3,ARRB2,LYST,IL17RA,NR4A1,ARHGEF5,NRP1,LEF1,DOCK4,CORO1A,EDN1,PIP5K…
GO_NEGATIVE_REGULATION_OF_CYTOKINE_PRODUCTION	0.497129	1.82817	0	0.0212207	211	127	TNF,HMOX1,TNFRSF9,TNFAIP3,PGLYRP3,WNT11,RELB,ISG15,BCL6,ZC3H12A,CD83,DDX58,BST2,IL23A,PRNP,IL6,IL6R,ERRFI1,BCL3,INHBA,OTUD7B,RARA,DHX58,GBA,BTN2A2,LGALS9,TRIM25,REL,IFIH1,UBE2L6,NFKB1,ZFPM1,TGFB1,AXL,IDO1,HMGB1,SIGIRR,LAG3,TBK1,CD276,RPS6KA5,ARRB1,TRIB2,TUSC2,HERC5,IRF3,ASB1,CUEDC2,ANXA4,TRAF3IP1,PPM1B,OTUD5,TRIM27,C1QTNF3,FN1,NUTF2,UBA7,NMI,TLR4,UBA52,RABGEF1,RNF216,GSTP1,CD274,TRAIP,RPS27A,RNF1…
GO_NEUTROPHIL_MEDIATED_IMMUNITY	0.730347	1.82452	0	0.0212586	22	15	CXCL5,TREM1,VAMP8,IL6,IL6R,ADAM17,STXBP2,ANXA3,TUSC2,VAMP2,JAGN1,MLL5,STXBP3,IRAK4,VAMP7
GO_POSITIVE_REGULATION_OF_REACTIVE_OXYGEN_SPECIES_BIOSYNTHETIC_PROCESS	0.639494	1.83046	0	0.0212701	48	32	TNF,ICAM1,PTGS2,P2RX4,IL6,INSR,PTK2B,DDAH2,EGFR,ZNF205,RAB27A,MAPK9,TLR4,AKT1,PKD2,KLF2,DNM2,AKT2,DDAH1,HSP90AA1,PARK7,OGT,HSP90AB1,HDAC4,JAK2,NOS1AP,CLU,KLF4,MTOR,CYBA,ASS1,EDN1
GO_PROTEIN_IMPORT_INTO_NUCLEUS_TRANSLOCATION	0.666835	1.83303	0	0.0213216	29	21	TNF,NFKBIA,BCL6,ARNTL,BCL3,TGFB1,POLA2,RBM22,CEP57,NUTF2,TNPO1,AKT1,KPNB1,TNPO2,SEC61B,IPO4,PHB2,RAN,RANBP6,IPO5,AKR1C3
GO_NEGATIVE_REGULATION_OF_EXTRINSIC_APOPTOTIC_SIGNALING_PATHWAY_VIA_DEATH_DOMAIN_RECEPTORS	0.690444	1.82482	0	0.0213483	34	25	ICAM1,HMOX1,TNFAIP3,DAPK1,PEA15,TNFRSF10B,TMBIM1,TRADD,TNFRSF10A,ARHGEF2,CFLAR,RAF1,TNFSF10,SERPINE1,HMGB2,RIPK1,PARK7,RFFL,TRAF2,RNF34,GPX1,FAS,CASP8,BRCA1,FADD
GO_REGULATION_OF_SYMBIOSIS_ENCOMPASSING_MUTUALISM_THROUGH_PARASITISM	0.482768	1.83158	0	0.0213658	205	159	TNF,IL8,RSAD2,MX1,OAS1,TRIM15,ISG15,IFIT1,ZC3H12A,OAS3,APOE,PLSCR1,SQSTM1,BST2,IFITM1,CCL5,IFITM3,PARP10,TRIM31,STAT1,MID2,C19orf66,OASL,LAMP3,TAP1,EIF2AK2,LGALS9,CTDP1,TRIM25,TRIM35,SNX3,ISG20,TNIP1,CHMP2B,TRIM11,APOBEC3G,TRIM14,PROX1,LGALS1,APOBEC3D,CHMP4C,TBC1D20,STAU1,P4HB,COBRA1,SP100,IFI16,ADAR,PPID,SP1,TRIM21,POLR2G,STOM,TRIM62,TRIM38,CAV1,RAB7A,ITGAV,BAD,POLR2H,TARBP2,OSBP,CDK9,VPS4B,PFN1…
GO_GLUCOSE_METABOLIC_PROCESS	0.542505	1.82831	0	0.0214514	119	80	TNF,OAS1,ALDOC,ENO2,PFKFB4,PCK2,LRP5,ATF3,PDK1,SLC25A12,PFKFB3,GNPDA1,PPARGC1A,PFKFB2,HK1,HK2,CREM,PGK1,ATF4,PDK3,SLC25A1,GAA,SERP1,WDTC1,GNPDA2,IRS2,PGM2L1,BAD,GAPDH,PGAM1,PFKL,CRTC2,TPI1,ENO1,PDHB,CRY1,MDH1,PPARD,PIK3CA,ENO3,MDH2,BRAT1,PGM1,MAPK14,AKT1,PDK2,SLC25A11,AKR1A1,SLC25A10,GOT1,CPT1A,GALM,USF1,AKT2,GPI,G6PD,G6PC3,PFKP,INPPL1,BPGM,AIMP1,PDHA1,ADPGK,DLAT,PDK4,H6PD,PGM2,ALDOA,DCXR,PRKAA1,…
GO_PROTEIN_KINASE_B_SIGNALING	0.645773	1.81739	0	0.0215808	34	26	TNF,CCL2,SESN2,CCL5,PLK3,SIRT2,TGFB1,AXL,PTEN,CD40,SOX9,EP300,PIK3CA,AKT1,TYRO3,ILK,AKT2,EPHA2,RPS6KB2,GAS6,RPS6KB1,PIK3C2B,THEM4,TSC2,SETX,MERTK
GO_REGULATION_OF_FATTY_ACID_METABOLIC_PROCESS	0.579095	1.81804	0	0.0216692	87	51	TRIB3,PTGS2,MLXIPL,INSIG1,NR1H3,INSIG2,PDK1,NR4A3,APOC1,PPARGC1A,PRKAA2,MLYCD,PPARA,PDK3,NR1H2,PRKAB2,WDTC1,IRS2,CAV1,SREBF1,TYSND1,ACADVL,PDHB,SIRT1,PDP2,PLA2G4A,PANK2,MAPK9,PPARG,AKT1,PDK2,HNF4A,CPT1A,ANXA1,AKT2,SLC45A3,PIBF1,ERLIN1,PDHA1,PDPR,ERLIN2,DLD,DLAT,LONP2,PDK4,SCAP,IRS1,PDHX,MTOR,BRCA1,DGAT2
GO_REGULATION_OF_PHOSPHOLIPASE_ACTIVITY	0.630368	1.81447	0	0.0227223	64	27	CCL5,MARCKS,RGS2,PLA2R1,LPAR2,LRP1,RASGRP1,PRKCE,LPAR1,GNA15,ARF4,PPT1,EGFR,PDPK1,GNA13,ABL2,PRKCD,ABL1,EDNRA,FGF2,FGFR2,ANXA1,ARL1,CYR61,ANXA8,GNAQ,PRKCZ
GO_DECIDUALIZATION	0.754063	1.81274	0	0.0232337	21	16	PTGS2,STC2,EPOR,LIF,SPP1,STC1,CYP27B1,CTSL2,JUNB,CTSB,DEDD,BSG,PPARD,PLA2G4A,MEN1,VDR
GO_RESPONSE_TO_INTERLEUKIN_1	0.547452	1.81256	0	0.0232534	115	68	ICAM1,IL8,CCL2,CEBPB,ZC3H12A,HYAL3,IRAK2,CCL20,CCL5,IL6,MTHFR,TRAF6,HYAL1,SRC,SPHK1,MAPK3,LGALS9,VLDLR,TNIP2,RIPK2,RELA,NFKB1,IRAK1,PLCB1,CHI3L1,PPP4C,RPS6KA5,YY2,AES,ANKRD1,HIF1A,EGR1,PAWR,UPF1,FN1,MYD88,SOX9,CREBBP,IGBP1,PRKCI,OTUB1,MAPK9,YTHDC2,KLF2,PRKCA,DAB2IP,ANXA1,PYCARD,TAF9,HAS2,HSPA9,RC3H1,HDAC4,RPS6KA4,BYSL,PSMB9,ADAMTS7,IKBKB,FAS,HNMT,CYBA,P2RY2,HYAL2,RBMX,IL1R1,EDN1,TNFRSF11A,CCL24
GO_REGULATION_OF_GRANULOCYTE_CHEMOTAXIS	0.650777	1.8092	0	0.0238695	39	21	CXCL1,IL8,CXCL3,CCL2,CXCL2,CCL5,IL23A,CD74,CSF1,EDNRA,RAC1,SLIT2,THBS1,RAC2,CAMK1D,C1QBP,MPP1,TIRAP,S100A14,DAPK2,RARRES2
GO_NEGATIVE_REGULATION_OF_GROWTH	0.47129	1.80703	0	0.0240249	236	158	TP73,TNF,RTN4R,MT1E,MT1F,WNT11,RRAD,MT2A,BCL6,STC2,MT1X,BBC3,DACT3,SQSTM1,BST2,SPP1,CYP27B1,OSGIN1,NTN1,CDKN1A,APBB1,BDKRB1,SERPINE2,SPG20,BTG1,INHBA,HYAL1,SAV1,GNG4,DCUN1D3,SEMA6B,ING1,CTDP1,SEMA4G,TGFB1,ACVR1B,SEMA3C,PTCH1,ING4,PTEN,WWC1,STK3,NOV,SEMA6C,PPP2CA,PLXNA3,SEMA3F,MAPK11,NDRG3,SERTAD2,FLCN,PTK6,TSPYL2,ULK2,SEMA7A,SERTAD3,HIF1A,SEMA4D,CDKN1B,PPT1,SMAD4,NPPA,CDKN2AIP,CRLF3,SEMA5A,ENO1,S…
GO_REGULATION_OF_PRODUCTION_OF_MOLECULAR_MEDIATOR_OF_IMMUNE_RESPONSE	0.545836	1.80737	0	0.0241303	101	57	TNF,HMOX1,RSAD2,BCL6,GPRC5B,HLA-A,BST2,TRPM4,CD74,IL6,NR4A3,TRAF6,TNFRSF14,HLA-E,TGFB1,PKN1,XBP1,FZD5,CD40,CLCF1,STX4,SEMA7A,TMBIM6,CUEDC2,THOC1,APLF,MALT1,TLR4,EXOSC3,IL27RA,NDFIP1,VAMP3,KLK7,ATG5,TNFSF13,STAT6,PAXIP1,HFE,B2M,IL4R,TLR3,C10orf54,MSH6,TRAF2,TRIM6,SUPT6H,PRKCZ,WHSC1,BCL10,UNG,F2RL1,PRKDC,TGFB3,MAP3K7,GATA3,TGFB2,SPON2
GO_NEGATIVE_REGULATION_OF_SECRETION	0.486923	1.80796	0	0.0242375	200	96	TNF,HMOX1,RSAD2,TNFRSF9,ZC3H12A,NR1H3,PDE4C,LIF,PTGS1,RHBDF2,VAMP8,PNKD,CD74,IL6,PLA2R1,PIM3,P2RY1,INHBA,MIDN,RAB11FIP5,BTN2A2,LGALS9,ABR,RHBDF1,IL11,FMR1,NOV,TRIM9,PPP3CA,ANXA5,SREBF1,PFKL,VPS4B,TMBIM6,HMGCR,ANXA4,ABAT,NDUFAF2,CRY1,SERGEF,C19orf26,TRIM27,WNK3,C1QTNF3,FN1,ERP29,DPH3,RAP1A,ADA,ACVR1C,COMT,WNK4,REST,SLC30A1,RABGEF1,PPP1R9A,BRAF,PML,VAMP3,RAB33B,SRCIN1,MAOB,PSMD9,PTPN11,ANXA1,SYTL4,…
GO_REGULATION_OF_TYPE_2_IMMUNE_RESPONSE	0.699187	1.80546	0.0350877	0.0246116	26	15	RSAD2,BCL6,CD74,IL6,RARA,HLX,IDO1,ECM1,IL27RA,NDFIP1,ANXA1,STAT6,IL4R,PRKCZ,GATA3
GO_REGULATION_OF_LEUKOCYTE_CHEMOTAXIS	0.596393	1.80073	0	0.0249658	96	46	CXCL1,CXCL5,IL8,CXCL3,CCL2,CXCL2,CCL5,IL23A,CD74,VEGFA,IL6,IL6R,CSF1,EDN2,VEGFB,LGALS9,HMGB1,TMEM102,NOV,CREB3,GPSM3,ADAM17,PTK2B,C5,SWAP70,LYN,ADAM10,CALR,ANO6,EDNRA,MMP28,RAC1,VEGFC,GAS6,SERPINE1,SLIT2,THBS1,RAC2,CAMK1D,C1QBP,F2RL1,MPP1,TIRAP,S100A14,DAPK2,RARRES2
GO_RESPONSE_TO_ARSENIC_CONTAINING_SUBSTANCE	0.619263	1.80168	0	0.0251877	29	24	HMOX1,ZC3H12A,ATF3,CDKN1A,GSTO1,ATF4,PPIF,PTEN,ZFAND2A,FECH,CPOX,GCLC,ALAD,DDX3X,UROD,RNF4,SRRT,RBM4,UROS,GSTO2,MKNK2,CPEB2,HMBS,ABCC2
GO_REGULATION_OF_EXTRINSIC_APOPTOTIC_SIGNALING_PATHWAY_IN_ABSENCE_OF_LIGAND	0.612474	1.80075	0	0.0251887	46	34	TNF,CSF2,HSPA1A,IFI6,IL1A,HSPA1B,INHBA,SNAI2,DAPK3,MAPK7,EYA1,STRADB,MCL1,BAX,PPP1CA,BCL2,HTRA2,PPP2R1B,AKT1,WWOX,SRPX,NF1,CTNNA1,MAP2K5,PPP2R1A,UNC5B,FYN,RIPK1,BCL2L1,ZC3HC1,FAS,IL7,NRG1,TGFB2
GO_REGULATION_OF_PLASMA_LIPOPROTEIN_PARTICLE_LEVELS	0.65428	1.79407	0	0.0259449	45	23	HMOX1,LIPG,APOE,PLTP,ABCA5,APOC1,LDLR,EHD1,ABCA7,VLDLR,SCARB1,ACSL3,LMF1,ARF1,SOAT1,PLAGL2,LRP6,DGAT1,APOM,LPCAT3,LDLRAP1,DGAT2,ABCA1
GO_PH_REDUCTION	0.624135	1.79524	0	0.0259617	39	29	SLC17A7,RAB20,CLIC4,ATP6V0E2,ATP6V0E1,ATP6V1H,ATP6V0A1,ATP6V0C,ATP6V1C1,RAB38,ATP6V1D,ATP6V0B,ATP6V1B2,CLN5,ATP6AP1,ATP6V0D1,RAB7A,CLN3,ATP6V1G1,PPT1,ATP6V1E1,TCIRG1,ATP6V1B1,ATP6V1A,CLCN3,ATP6V0A2,CLN6,GPR89A,ATP6V1F
GO_INTRINSIC_APOPTOTIC_SIGNALING_PATHWAY_BY_P53_CLASS_MEDIATOR	0.589803	1.79595	0	0.0259675	53	44	TP73,NUPR1,DDIT4,CDKN1A,BCL3,PHLDA3,SHISA5,PMAIP1,PERP,C16orf5,IFI16,TP53BP2,PPP1R13B,DDX5,SIRT1,STK11,BAX,EP300,ZNF385D,TMEM109,PDK2,TOPORS,PML,E2F2,BOK,TP53,PPP2R5C,BAG6,SNW1,WWOX,PYCARD,HINT1,E2F1,MYBBP1A,HIPK1,MSH2,AEN,RRP8,ZMAT3,USP28,ZNF346,BRCA2,HIPK2,DYRK2
GO_CERAMIDE_METABOLIC_PROCESS	0.569357	1.79423	0	0.0260585	73	47	ALOXE3,NEU1,ST6GALNAC6,CLN8,PLA2G15,ST3GAL1,NSMAF,UGCG,ASAH1,GBA,SMPD2,GALC,SAMD8,ITGB8,GM2A,ORMDL3,HEXB,PPP2CA,GLA,ST3GAL4,CLN3,ORMDL1,B4GALNT1,ACER2,DEGS1,HTRA2,ACER3,ORMDL2,SPTLC1,SGPL1,CERS4,CERS5,CERS6,GBA2,SMPD1,ST3GAL2,SPTLC2,NEU3,PPP2R1A,CLN6,SMPD4,COL4A3BP,ST6GALNAC4,CERS2,CERK,ALDH5A1,UGT8
GO_ORGANIC_HYDROXY_COMPOUND_BIOSYNTHETIC_PROCESS	0.483544	1.79447	0	0.026065	175	110	MVD,MSMO1,INSIG1,CHKA,SQLE,CTNS,INSIG2,AKR1B1,CDS1,DHCR7,MVK,CYP51A1,CYP27B1,IDI1,PLTP,HSD3B7,FDFT1,C14orf1,CYP27A1,NSDHL,SPHK1,PRKAA2,HSD17B7,PDXK,GBA,LPIN3,NR4A2,DHCR24,LSS,FDPS,SPHK2,IMPAD1,CHKB,LPIN1,ISYNA1,EBP,SAMD8,HMGCS1,GCH1,PEMT,TRPC1,SLC44A5,HSD17B1,PCYT1A,PGP,SLC27A1,LPCAT2,HMGCR,TM7SF2,ACER2,TMLHE,SLC44A1,PLA2G4A,CHPT1,DDT,CYB5R1,PLCG2,ACER3,CEPT1,GGPS1,SPTLC1,SHMT1,AGPAT6,ABHD3,PDDC1…
GO_CYTOPLASMIC_PATTERN_RECOGNITION_RECEPTOR_SIGNALING_PATHWAY	0.620058	1.7874	0	0.0264239	33	31	TNFAIP3,NFKBIA,IRF7,IRAK2,DDX58,IKBKG,TRAF6,IFIH1,RIPK2,RELA,IRAK1,IRF3,MAP2K6,TAB3,UBE2V1,TAB1,UBA52,RPS27A,LSM14A,CYLD,UBE2N,FAM105B,TAB2,ITCH,MAVS,CHUK,UBB,NOD1,IKBKB,CASP8,MAP3K7
GO_REGULATION_OF_CHEMOKINE_PRODUCTION	0.62995	1.79024	0	0.0265773	65	32	TNF,HMOX1,TLR2,CD74,IL6,IL6R,SNAI2,EIF2AK2,LGALS9,RIPK2,ZFPM1,SIGIRR,ADAM17,C5,HIF1A,C1QTNF3,MAPK9,TLR4,GSTP1,DDX3X,ADORA2B,PYCARD,MAP2K5,MAVS,MUL1,IL4R,ERBB2IP,TLR3,KLF4,F2RL1,P2RY2,TIRAP
GO_POSITIVE_REGULATION_OF_PHAGOCYTOSIS	0.62065	1.78764	0	0.0266387	46	28	TNF,CCL2,C3,C2,ABCA7,ABR,MFGE8,ITGAV,CD47,ITGA2,CALR,PROS1,RAP1A,RAB27A,LMAN2,PPARG,ANO6,DNM2,PYCARD,GAS6,CAMK1D,BCR,GATA2,C4A,CYBA,F2RL1,AGER,MERTK
GO_POSITIVE_REGULATION_OF_NEUTROPHIL_MIGRATION	0.746597	1.78812	0	0.0267534	27	15	CXCL1,IL8,CXCL3,CXCL2,IL23A,CD74,ADAM8,PAWR,EDNRA,RAC1,RAC2,CAMK1D,C1QBP,TIRAP,DAPK2
GO_LEUKOCYTE_CHEMOTAXIS	0.547431	1.78836	0.0208333	0.0268699	117	44	IL8,CXCL3,CCL2,TREM1,CCL20,TRPM4,CCL5,EDNRB,PIK3CD,VEGFA,IL6,IL6R,EDN2,ADAM8,HMGB1,PDGFB,CKLF,ITGA1,CXADR,S100A9,PDE4D,CXCL16,SBDS,LGALS3,PIP5K1C,ANO6,EMR2,ANXA1,RAC1,GAS6,RPS19,GBF1,IL17RC,NUP85,PIK3CG,LYST,IL17RA,ARHGEF5,CORO1A,EDN1,SYK,TNFRSF11A,TGFB2,CCL24
GO_PSEUDOURIDINE_SYNTHESIS	-0.688062	-1.8462	0	0.0269143	17	17	RPUSD1,NOP10,RPUSD4,NHP2,PUSL1,NAF1,TRUB1,PUS7,GAR1,DKC1,RPUSD3,TRUB2,RPUSD2,PUS1,PUS10,PUS7L,PUS3
GO_AMINO_ACID_TRANSMEMBRANE_TRANSPORT	0.602953	1.78875	0	0.0270938	67	33	SLC7A5,SLC17A7,SLC6A12,SLC43A1,SLC6A8,SLC7A11,SLC25A12,SLC1A1,PQLC2,SLC1A4,SLC38A7,SLC36A1,SLC38A1,SLC38A6,PEX3,SLC7A5P1,SLC7A6,SLC25A26,SLC7A5P2,SLC38A2,SLC6A6,SLC36A4,SLC25A22,SLC7A1,SLC38A10,SLC38A9,SLC43A2,SLC6A9,SLC25A13,SLC25A15,SLC1A5,SLC1A3,SLC7A2
GO_CELLULAR_RESPONSE_TO_ALKALOID	0.704104	1.78071	0	0.0281354	34	16	TNF,ICAM1,CCL5,PPARGC1A,RELA,NFKB1,BAD,PLAU,SEPN1,RAD51,BCL2L1,PPP1R9B,KIAA0146,MDM2,BLM,CCNA2
GO_NEGATIVE_REGULATION_OF_ORGAN_GROWTH	0.706529	1.77846	0	0.0287153	21	15	TP73,SAV1,CTDP1,PTEN,WWC1,STK3,MAPK11,TGFBR2,FXN,GSK3A,WWC3,STK4,WWC2,GJA1,PTK2
GO_NEGATIVE_REGULATION_OF_CALCIUM_ION_TRANSPORT	0.638231	1.77536	0	0.0299834	51	23	ICAM1,PTGS2,STC1,GSTO1,TGFB1,FMR1,CLIC2,GNB5,PAWR,C19orf26,TRIM27,BCL2,FKBP1A,INPP5K,SLC30A1,UBQLN1,PKD2,CALM2,PACSIN3,SRI,CALM3,CALM1,NTSR1
GO_REGULATION_OF_REACTIVE_OXYGEN_SPECIES_BIOSYNTHETIC_PROCESS	0.583595	1.76997	0	0.031627	65	40	TNF,ICAM1,PTGS2,ZC3H12A,P2RX4,IL6,INSR,STAT3,GLA,PTK2B,DDAH2,CAV1,SLC25A33,EGFR,ZNF205,RAB27A,MAPK9,TLR4,AKT1,PKD2,KLF2,TSPO,DNM2,AKT2,DDAH1,HSP90AA1,PARK7,OGT,HSP90AB1,HDAC4,JAK2,NOS1AP,CLU,KLF4,MTOR,TRAP1,CYBA,ASS1,ATP2B4,EDN1
GO_CHEMICAL_HOMEOSTASIS	0.408684	1.76948	0	0.0318722	874	488	ICAM1,TMC8,NPTN,SOD2,CCL2,ALOXE3,HMOX1,MAFG,MLXIPL,CLDN1,LIPG,SESN2,OAS1,SLC17A7,MT2A,SLC4A5,KRT16,JPH3,IFIT1,AQP5,STC2,ANGPTL4,NPC1,ITPR1,APOE,SLC6A12,GPRC5B,NR1H3,BBC3,LRP5,EPOR,EPAS1,SCNN1A,ABCA12,ADM,DLG4,TRPM4,STC1,NEDD4L,CCL5,MBD5,SLC9A5,PCSK9,GRINA,CA2,CYP27B1,CACNB4,SLC26A11,SLC11A2,EDNRB,SLC25A37,ERO1L,PRNP,RAB20,VEGFA,IL6,SLC39A13,STAT1,ERN1,NPC2,CTSH,SLC24A6,HERPUD1,CLIC4,FTH1,BDKRB1,A…
GO_NEGATIVE_REGULATION_OF_PEPTIDASE_ACTIVITY	0.461143	1.76787	0	0.0324479	245	123	SERPINA3,PI3,C3,TNFAIP8,SERPINB2,BIRC3,CST6,IFI6,WNT9A,SERPINB5,SERPINA5,CST7,SERPING1,BST2,SERPINB8,HMSD,VEGFA,IL6,HERPUD1,SERPINE2,SPINT1,SRC,LAMP3,TFPI2,DHCR24,WFDC3,COL7A1,SERPINH1,FNIP1,SSPO,BIRC2,NOL3,XIAP,POR,IFI16,C5,SPOCK1,CD109,PLAUR,PIH1D1,ARRB1,NLE1,TIMP1,ECM1,SIAH2,CSTB,DNAJB6,TFPI,RPS6KA3,CST3,CRIM1,PRDX5,PROS1,EP300,IGBP1,ARL6IP1,MICAL1,UBXN1,SH3RF1,CSNK2A1,DDX3X,CDKN2D,AKT1,DNAJA3…
GO_LEUKOCYTE_MEDIATED_IMMUNITY	0.485915	1.76793	0	0.0326975	189	97	ICAM1,CXCL5,C3,PRDX1,ULBP1,C1R,TREM1,IRF7,GCNT3,C1S,SERPING1,C2,VAMP8,PIK3CD,CD74,IL6,NR4A3,IL6R,CTSH,BCL3,RASGRP1,PI4K2A,C1RL,CEBPG,LAT,MICA,ADAM17,C5,STXBP2,SWAP70,RFTN1,LYN,CFI,ANXA3,TUSC2,KDM5D,S100A13,ERCC1,CADM1,RAET1E,GNL1,MLH1,CD46,MICB,PRKCD,VAMP2,LIG4,RAB27A,EXOSC3,SNAP23,EMP2,JAGN1,CD55,IL31RA,SLAMF7,RNF168,BTN3A2,DLG1,DENND1B,TUBB4B,MLL5,ZP3,BTN3A3,MILR1,RAET1L,ULBP2,MSH2,TUBB,RNF8,PI…
GO_POSITIVE_REGULATION_OF_IMMUNE_SYSTEM_PROCESS	0.418375	1.76646	0	0.0327771	867	498	TNF,ICAM1,CXCL1,CXCL5,IL8,CXCL3,CCL2,HMOX1,RSAD2,C3,CXCL2,HSPA1A,BIRC3,TNFAIP3,HES1,C1R,PGLYRP3,NFKBIA,PRDM1,RELB,TRIM15,IL7R,CFB,ISG15,ICOSLG,BCL6,IRF7,GAB2,IRAK2,TLR2,GPRC5B,NR1H3,ZBTB46,C1S,HLA-A,CCL20,BLOC1S3,EREG,CD83,LIF,SERPING1,PLSCR1,C2,DDX58,CCL5,CA2,CACNB4,CTSS,CTSL1,VAMP8,IL23A,PIK3CD,CD74,CLEC4A,VEGFA,IL6,NR4A3,WIPF1,IL6R,CDKN1A,BDKRB1,HSPA1B,IKBKG,TRAF6,INHBA,TNFRSF14,AIM2,CFD,HLA-E…
GO_NEGATIVE_REGULATION_OF_LIPID_METABOLIC_PROCESS	0.536209	1.76381	0	0.0333264	80	48	TNF,TRIB3,PIK3IP1,INSIG1,APOE,INSIG2,CYP27B1,SIK1,FGF19,APOC1,SNAI2,NFKB1,PROX1,PDGFB,BMP2,WDTC1,SLC27A1,ORMDL1,ACADVL,CRTC3,SIRT1,STK11,REST,BSCL2,ORMDL2,AKT1,DAB2IP,PDGFA,ATP1A1,SNAI1,PIBF1,ERLIN1,ERLIN2,PIK3CG,CCNC,SCAP,PRKAA1,PPP2R5A,SOD1,KIAA0226,BRCA1,FBXW7,LPCAT1,AKR1C3,DGAT2,GPER,GFI1,ADORA1
GO_RESPONSE_TO_TOPOLOGICALLY_INCORRECT_PROTEIN	0.466896	1.7643	0	0.0333867	163	143	HSPA6,IL8,CCL2,CHAC1,ASNS,STC2,DNAJB2,ATF3,ANKZF1,PPP1R15A,FBXO6,CTH,DNAJB9,RNF126,ERO1L,ERN1,PPP2R5B,HERPUD1,TPP1,FAF2,DDIT3,NFE2L2,EIF2AK2,CREB3L4,AARS,SEC61A2,ATF4,BAK1,SERPINH1,YOD1,SEC61G,DNAJB1,CREB3,CXXC1,UFD1L,STUB1,ERP44,SERP1,ATP6V0D1,DNAJB5,XBP1,ARFGAP1,TSPYL2,C19orf10,HSPB1,ZBTB17,HERPUD2,PTPN1,TBL2,TMBIM6,ACADVL,ATF6,ASNA1,GOSR2,DNAJB4,SHC1,FKBP14,WFS1,DERL2,RNF121,CALR,MFN2,EDEM1,VC…
GO_SENSORY_PERCEPTION_OF_PAIN	0.575584	1.76088	0	0.0338595	75	31	ALOXE3,PTGS2,P2RX4,ANO1,MME,PTGS1,EDNRB,BDKRB1,P2RY1,MAPK3,NLGN2,ITGA2,PAWR,NR2F6,EDNRA,ALOX5,FAM134B,MECP2,MAPK1,NIPSNAP1,FYN,ARRB2,CDK5,MC1R,SGK196,NTSR1,LXN,P2RY2,EDN1,TACR1,ADORA1
GO_REGULATION_OF_GLUCOSE_METABOLIC_PROCESS	0.495012	1.7619	0	0.0341103	106	74	IGFBP3,SESN2,PDK1,SIK1,NR1D1,IL6,GRB10,FAM132A,MIDN,SRC,PPARGC1A,FOXA2,PFKFB2,LEPR,MLYCD,INSR,PPP1R3E,PMAIP1,PPARA,PPP1R3B,PDK3,HMGB1,PPP1R3G,PASK,KAT2A,FOXO1,C12orf5,PPP1CB,IRS2,PHKG2,PGP,BAD,PGAM1,PTPN2,SIRT1,C1QTNF3,PPP1CA,IGFBP4,GSK3B,GSK3A,LCMT1,INPP5K,ARPP19,ADIPOR1,AKT1,PDK2,GFPT1,CLK2,HNF4A,COX11,ACN9,SLC35B4,PHLDA2,MST1,AKT2,SLC45A3,BPGM,OGT,DUSP12,PDK4,KAT2B,WDR5,NLN,IRS1,NCOA2,MTOR,PPP…
GO_POSITIVE_REGULATION_OF_LEUKOCYTE_MEDIATED_IMMUNITY	0.557784	1.75817	0	0.0349052	85	47	TNF,CCL2,RSAD2,C3,GAB2,HLA-A,VAMP8,IL23A,TRAF6,HLA-E,RASGRP1,TGFB1,LAG3,ZBTB1,FZD5,CD40,STX7,CLCF1,STX4,PVR,CADM1,MALT1,EXOSC3,ADORA2B,LAMP1,TNFSF13,PVRL2,STAT6,PAXIP1,ZP3,AP1G1,B2M,IL4R,STAT5B,MSH6,TRAF2,VAMP7,PRKCZ,WHSC1,HSPD1,UNG,F2RL1,FADD,SNX4,MAP3K7,GATA3,SYK
GO_RESPONSE_TO_ENDOPLASMIC_RETICULUM_STRESS	0.445212	1.75452	0	0.0359502	233	209	IL8,CCL2,TRIB3,CHAC1,ASNS,STC2,CEBPB,ITPR1,BBC3,DNAJB2,ATF3,ANKZF1,PPP1R15A,FBXO6,CTH,BRSK2,DNAJB9,ERO1L,MAN1B1,TNFRSF10B,ERN1,PPP2R5B,HERPUD1,UFM1,TPP1,RNF103,FAF2,DDIT3,NFE2L2,EIF2AK2,ATP2A1,TRIM25,CREB3L4,PMAIP1,RNF185,AARS,SEC61A2,ATF4,TMUB1,GET4,BAK1,CASP4,YOD1,SEC61G,SELK,P4HB,CREB3,CXXC1,UFD1L,STUB1,ERP44,SERP1,ERLEC1,ATP6V0D1,C19orf6,TMEM67,XBP1,PLA2G6,ARFGAP1,AUP1,TSPYL2,C19orf10,AGR2,ZB…
GO_REGULATION_OF_VIRAL_ENTRY_INTO_HOST_CELL	0.656607	1.75387	0	0.0360548	28	20	IFITM1,IFITM3,TRIM31,MID2,LGALS9,TRIM25,SNX3,TRIM11,LGALS1,P4HB,TRIM21,TRIM62,TRIM38,IFITM2,TRIM5,TRIM26,PVRL2,MRE11A,TRIM8,GSN
GO_NEGATIVE_REGULATION_OF_TYPE_I_INTERFERON_PRODUCTION	0.634238	1.7546	0	0.0362107	40	34	TNFAIP3,RELB,ISG15,DDX58,DHX58,TRIM25,REL,IFIH1,UBE2L6,TBK1,HERC5,IRF3,TRAF3IP1,PPM1B,OTUD5,UBA7,NMI,UBA52,RNF216,TRAIP,RPS27A,CYLD,TAX1BP1,TRAF3,NLRX1,ITCH,PIN1,PYCARD,IKBKE,MAVS,NLRC5,PCBP2,UBB,RNF135
GO_MYELOID_LEUKOCYTE_ACTIVATION	0.55589	1.74853	0	0.0385805	98	53	CSF2,IL8,NDRG1,RELB,CCL5,VAMP8,PIK3CD,SBNO2,NR4A3,TRAF6,CSF1,EDN2,RASGRP1,TNFSF9,PI4K2A,TGFB1,PRKCE,HMGB1,JMJD6,LAT,UBD,PSEN1,STXBP2,LYN,ANXA3,LTBR,S100A13,ADAM10,CRTC3,TGFBR2,TLR1,RBPJ,ADAM9,PRKCD,VAMP2,TLR4,SNAP23,PYCARD,MLL5,DHRS2,MILR1,PIK3CG,STXBP3,CAMK4,TLR3,VAMP7,GATA2,CLU,FOXP1,F2RL1,HYAL2,SYK,SLC7A2
GO_NEGATIVE_REGULATION_OF_CYTOKINE_SECRETION	0.645407	1.74606	0	0.0386602	46	19	TNF,TNFRSF9,ZC3H12A,IL6,BTN2A2,ANXA4,TRIM27,C1QTNF3,FN1,RABGEF1,PML,ANXA1,GBP1,GAS6,LGR4,PTPN22,F2RL1,EZR,TNFRSF21
GO_NEGATIVE_REGULATION_OF_ION_TRANSPORT	0.55412	1.74679	0	0.0386652	127	59	ICAM1,PTGS2,APOE,ANO9,STC1,NEDD4L,PCSK9,PLA2R1,GSTO1,SERPINE2,NEDD4,FAM115C,PXK,ATF4,TGFB1,PRKCE,PPIF,FMR1,CLIC2,PTK2B,IRS2,CAV1,GNB5,ABAT,PAWR,C19orf26,GRK6,TRIM27,BCL2,ARL6IP5,FKBP1A,INPP5K,SLC30A1,CRBN,AKT1,UBQLN1,PKD2,CAMK2D,PLCB4,MAOB,CAB39,AKT2,SUMO1,OXSR1,CALM2,STK39,PACSIN3,THBS1,SRI,ACSL4,COMMD1,SLC9A3R1,CALM3,YWHAQ,CALM1,NTSR1,MTOR,KCNH2,ADORA1
GO_AMINO_ACID_TRANSPORT	0.53347	1.74294	0	0.0397974	124	68	SLC7A5,SLC17A7,SLC6A12,PPFIA3,CTNS,NFKBIE,SLC43A1,SLC6A8,PPFIA4,CACNB4,SLC17A5,SERINC2,SLC3A2,SLC7A11,CLN8,SLC25A12,SLC1A1,PQLC2,SLC1A4,SLC19A2,SERINC5,SLC38A7,SLC36A1,STXBP1,GLS2,PPFIA1,SLC38A1,PSEN1,CLN3,SERINC3,SLC38A6,PEX3,SLC7A5P1,SH3BP4,APBA1,GIPC1,STX1A,SLC19A1,SLC7A6,ARL6IP5,VAMP2,SERINC1,SLC25A26,RAB3A,SLC7A5P2,SLC38A2,SLC6A6,SLC36A4,SNAP25,SLC25A22,SLC7A1,SLC25A32,NF1,RIMS1,SLC38A10,SLC…
GO_POSITIVE_REGULATION_OF_CHEMOTAXIS	0.537062	1.74203	0	0.0399591	120	62	CXCL1,CXCL5,IL8,CXCL3,CCL2,CXCL2,F3,CCL5,IL23A,CD74,VEGFA,IL6,IL6R,CSF1,EDN2,VEGFB,LGALS9,STX3,TGFB1,HMGB1,LPAR1,TMEM102,PDGFB,CREB3,PPM1F,GPSM3,ADAM17,PTK2B,SWAP70,STX4,HSPB1,ITGA2,SEMA5A,ADAM10,CALR,FN1,BMPR2,MET,PRKD2,ANO6,EDNRA,FGF2,RAC1,VEGFC,AKT2,GAS6,SERPINE1,SLIT2,SMAD3,THBS1,RAC2,CAMK1D,C1QBP,MEGF8,F2RL1,NRP1,TIRAP,TIAM1,S100A14,DAPK2,DSCAM,RARRES2
GO_CELLULAR_CHEMICAL_HOMEOSTASIS	0.436923	1.74049	0	0.0403621	570	298	ICAM1,NPTN,CCL2,HMOX1,MAFG,MLXIPL,SESN2,SLC17A7,MT2A,SLC4A5,JPH3,AQP5,STC2,ITPR1,APOE,SLC6A12,BBC3,EPOR,ADM,DLG4,TRPM4,STC1,NEDD4L,CCL5,GRINA,CA2,CACNB4,SLC26A11,SLC11A2,EDNRB,ERO1L,PRNP,RAB20,SLC39A13,ERN1,SLC24A6,HERPUD1,CLIC4,FTH1,BDKRB1,ACO1,P2RY1,BDKRB2,PPARGC1A,DDIT3,ATP6V0E2,EDN2,ATP6V0E1,LPAR2,DISC1,ATP6V1H,RAB11FIP5,HK1,HK2,BCAP31,ATP2A1,CACNB3,ATP6V0A1,ATP6V0C,TFR2,GIPR,ATP6V1C1,FTL,RAB…
GO_REGULATION_OF_INFLAMMATORY_RESPONSE	0.45223	1.74055	0	0.0405519	294	147	TNF,CCL2,C3,PTGS2,BIRC3,TNFAIP3,DUOXA1,CFB,BCL6,ZC3H12A,APOE,TLR2,GPRC5B,NR1H3,DUSP10,SERPING1,C2,MVK,CCL5,METRNL,VAMP8,EDNRB,IL23A,IL6,SBNO2,FAM132A,PIK3AP1,MAPK13,GBA,TNIP1,OSMR,ABR,ADAM8,PPARA,SHPK,RELA,NFKB1,CASP4,IDO1,MAPK7,PER1,NR1D2,BIRC2,NOV,MGLL,TNFRSF1A,XIAP,GPSM3,CASP1,C5,RHBDD3,PDE2A,CD276,LYN,CFI,SEMA7A,SOCS3,CD47,ITGA2,PTPN2,NT5E,TNFRSF1B,S100A9,CUEDC2,BRD4,CDK19,ZYX,PROS1,PHB,C1QTN…
GO_LEUKOCYTE_MIGRATION	0.475345	1.73811	0	0.0410297	259	125	TNF,ICAM1,IL8,CXCL3,CCL2,SPNS2,SLC7A5,TREM1,MMP1,GRB7,CCL20,TRPM4,CCL5,L1CAM,EDNRB,ESAM,PIK3CD,CD74,SLC3A2,SLC7A11,VEGFA,IL6,PECAM1,IL6R,GRB14,SRC,ITGA5,EDN2,SLC16A3,PODXL,ADAM8,THBD,HMGB1,PDGFB,CKLF,ITGA1,CXADR,GCNT1,PLCG1,CAV1,GRB2,ITGAV,LYN,HRAS,CD47,CDC42,F11R,KRAS,ATP1B3,S100A9,BSG,NRAS,PDE4D,ITGB7,SHC1,CXCL16,PROS1,FN1,SBDS,PPIL2,SLC7A6,PIK3CA,MSN,ATP1B1,LGALS3,GOLPH3,PIK3R2,PIP5K1C,PROCR,B…
GO_REGULATION_OF_MYELOID_LEUKOCYTE_DIFFERENTIATION	0.543828	1.73737	0	0.0410939	108	64	TNF,SIGLEC15,CEBPB,IRF7,ZBTB46,LIF,CCL5,CA2,IL23A,FSTL3,TRAF6,INHBA,PRDM16,RARA,CSF1,ZFPM1,ATP6AP1,CUL4A,LYN,TFE3,PTPN2,CREB1,BGLAP,ZBTB7A,RB1,ESRRA,TLR4,NME1,TRIB1,NDFIP1,CTNNB1,SLC9B2,TESC,PRKCA,RASSF2,NF1,HAX1,KLF10,PPARGC1B,MYC,PIK3R1,MLL5,UBASH3B,ID2,RIPK1,TJP2,OGT,CAMK4,ACIN1,TLR3,RUNX1,TMEM64,TOB2,GATA2,FOS,FOXP1,MTOR,CASP8,FADD,ZNF675,LEF1,CTNNBIP1,KITLG,MAFB
GO_CELLULAR_HOMEOSTASIS	0.415381	1.73649	0	0.0411361	676	373	ICAM1,NPTN,CCL2,HMOX1,MAFG,MLXIPL,GYLTL1B,SESN2,SLC17A7,MT2A,SLC4A5,JPH3,AQP5,STC2,ITPR1,APOE,SLC6A12,BBC3,EPOR,NCF2,ABCA12,ADM,DLG4,TRPM4,STC1,NEDD4L,CCL5,GRINA,CA2,CACNB4,SLC26A11,SLC11A2,EDNRB,ERO1L,PRNP,RAB20,IL6,SLC39A13,ERN1,SLC24A6,HERPUD1,CLIC4,FTH1,BDKRB1,ACO1,P2RY1,BDKRB2,PPARGC1A,DDIT3,GLRX,NFE2L2,ATP6V0E2,EDN2,ATP6V0E1,LPAR2,DISC1,CLCN6,ATP6V1H,RAB11FIP5,HK1,HK2,BCAP31,ATP2A1,CACNB3,A…
GO_RESPONSE_TO_PH	0.677481	1.73656	0.0181818	0.0414103	42	17	CLCN7,CA2,CTSS,HYAL1,SRC,GBA,RAB11FIP5,LGMN,SLC9A1,ARSB,RAB11B,STS,GJA1,GNA11,IMPACT,PAM,GJA3
GO_REGULATION_OF_NEUTROPHIL_CHEMOTAXIS	0.73659	1.73394	0	0.0427797	27	15	CXCL1,IL8,CXCL3,CXCL2,IL23A,CD74,EDNRA,RAC1,SLIT2,RAC2,CAMK1D,C1QBP,MPP1,TIRAP,DAPK2
GO_NEGATIVE_REGULATION_OF_CARBOHYDRATE_METABOLIC_PROCESS	0.585195	1.73279	0	0.0428309	53	32	DDIT4,SIK1,IL6,GRB10,FAM132A,MIDN,PPARGC1A,FOXA2,LEPR,PPARA,STAT3,TGFB1,PASK,C12orf5,PGP,SIRT6,TINF2,ACER2,C1QTNF3,GSK3B,GSK3A,AP2A1,INPP5K,GFPT1,CLK2,COX11,MST1,TMEM59,CLTC,HDAC4,ENPP1,RANBP2
GO_L_AMINO_ACID_TRANSPORT	0.632953	1.73151	0	0.0432099	58	30	SLC7A5,SLC17A7,CTNS,SLC43A1,SERINC2,SLC7A11,CLN8,SLC25A12,SLC1A1,PQLC2,SLC1A4,SERINC5,SLC38A7,SLC36A1,SLC38A1,PSEN1,SERINC3,SLC7A6,ARL6IP5,SERINC1,SLC36A4,SLC25A22,SLC7A1,SLC43A2,SLC6A9,SLC25A13,SLC25A15,NTSR1,SLC1A3,SLC7A2
GO_POSITIVE_REGULATION_OF_PROTEIN_DEACETYLATION	0.645806	1.72837	0.0192308	0.0439535	18	17	BCL6,JDP2,VEGFA,TGFB1,AKAP8L,SREBF1,RIPK3,FNTA,BRMS1,PRKD2,AKAP8,PML,NIPBL,TP53,C6orf89,CTBP1,DYRK1A
GO_PATTERN_RECOGNITION_RECEPTOR_SIGNALING_PATHWAY	0.515544	1.72295	0	0.0440838	109	75	BIRC3,TNFAIP3,PGLYRP3,NFKBIA,IRF7,IRAK2,TLR2,DDX58,CTSS,CTSL1,IKBKG,TRAF6,CTSK,PIK3AP1,LY96,LGALS9,IFIH1,TNIP1,TNIP2,RIPK2,RELA,PRKCE,BIRC2,IRAK1,UNC93B1,TBK1,MAPKAPK2,RFTN1,CNPY3,CTSB,UBE2D3,RPS6KA3,IRF3,MAP2K6,UBE2D1,TLR1,TAB3,PIK3C3,LGMN,TRIM5,UBE2V1,MYD88,TAB1,TLR4,UBA52,RPS27A,LSM14A,CYLD,UBE2N,FAM105B,MAP3K1,TRAF3,TAB2,UBE2D2,ITCH,IKBKE,MAVS,PIK3R4,RIPK1,CHUK,HSP90B1,IRAK4,TLR3,MAPKAPK3,UBB…
GO_NEGATIVE_REGULATION_OF_SIGNAL_TRANSDUCTION_IN_ABSENCE_OF_LIGAND	0.690981	1.72863	0.0196078	0.0441554	32	22	TNF,CSF2,HSPA1A,IFI6,IL1A,HSPA1B,SNAI2,MAPK7,EYA1,STRADB,MCL1,BCL2,AKT1,CTNNA1,MAP2K5,UNC5B,FYN,RIPK1,BCL2L1,ZC3HC1,IL7,NRG1
GO_EXTRACELLULAR_STRUCTURE_ORGANIZATION	0.450669	1.72554	0	0.0441585	304	161	TNF,ICAM1,MMP7,SULF1,CYP1B1,ICAM5,ELF3,MMP1,ABI3BP,LOXL2,COL6A1,LAMB3,NFKB2,SERPINB5,SPP1,CTSS,CTSL1,FBLN5,MMP10,LAMC2,ERO1L,B4GALT7,PECAM1,ADAMTSL4,LCP1,BCL3,MMP15,SPINT1,AGRN,CTSK,SH3PXD2B,MPZL3,ITGA5,NOXO1,LOX,ANXA2,HSD17B12,ADAM8,COL7A1,CTSL2,MFAP2,TGFB1,DDR1,ITGB8,SERPINH1,THSD4,COL18A1,ITGB5,PDGFB,ITGA1,LAMA3,WASH1,VWA1,SPARC,SERAC1,ITGAV,MMP14,COL27A1,POMT1,LTBP2,PLOD3,CD47,RIPK3,TIMP1,CAP…
GO_REGULATION_OF_RESPONSE_TO_REACTIVE_OXYGEN_SPECIES	0.647291	1.72335	0.015873	0.0442779	35	26	TNF,SESN2,EPOR,FBLN5,NR4A3,NFE2L2,GCH1,ENDOG,BMP7,PYCR1,SESN1,HEBP2,PSAP,SZT2,HSPH1,MET,PINK1,GNB2L1,MST4,TXN,PARK7,HDAC6,LRRK2,TRAP1,SESN3,DHFR
GO_NEGATIVE_REGULATION_OF_FAT_CELL_DIFFERENTIATION	0.584908	1.72366	0	0.0443171	41	30	TNF,TRIB3,INSIG1,JDP2,IL6,ARNTL,DDIT3,SIRT2,AXIN1,ZFPM1,TGFB1,FOXO1,MSX2,BBS12,TRIB2,CCDC85B,SIRT1,TGFB1I1,ID4,SORT1,E2F1,ASXL1,SMAD3,GATA2,WWTR1,ENPP1,JAG1,GATA3,ZFPM2,GPER
GO_POSITIVE_REGULATION_OF_VASCULAR_ENDOTHELIAL_GROWTH_FACTOR_PRODUCTION	0.706223	1.72675	0	0.0443181	26	18	C3,PTGS2,SULF1,CYP1B1,IL1A,ATF4,TGFB1,C5,GATA4,HIF1A,ARNT,ISL1,ADORA2B,SULF2,EIF2AK3,CCBE1,BRCA1,IL6ST
GO_OSTEOCLAST_DIFFERENTIATION	0.691106	1.72425	0	0.0443569	30	22	TNF,GAB2,FAM20C,OSTM1,SBNO2,TRAF6,SRC,CSF1,ANXA2,SH3PXD2A,JUNB,TFRC,CD109,PAFAH1B1,MAPK14,GLO1,CTNNB1,EPHA2,FARP2,FOXP1,LRRK1,TNFRSF11A
GO_NEGATIVE_REGULATION_OF_HYDROLASE_ACTIVITY	0.419222	1.72226	0	0.0444321	397	227	TNF,SERPINA3,PI3,C3,TNFAIP8,SERPINB2,BIRC3,CST6,IFI6,KIAA1244,TNNT2,IFIT1,ANGPTL4,WNT9A,PLXNB3,SERPINB5,PPP1R15A,SERPINA5,CST7,SERPING1,BST2,SERPINB8,HMSD,VEGFA,IL6,RGS2,HERPUD1,PLA2R1,SERPINE2,SPINT1,ZFYVE1,APOC1,SRC,LAMP3,LEPR,TFPI2,DHCR24,EGLN1,ABCA7,WDR81,WFDC3,TIPRL,SPRY2,COL7A1,PXK,CD2BP2,ELL,SERPINH1,ZCCHC9,FNIP1,PPIF,SSPO,MAPK7,BIRC2,PDE6D,TNK2,MYO1D,GMIP,NOL3,SH2D4A,XIAP,PPP1R35,POR,IFI1…
GO_APOPTOTIC_MITOCHONDRIAL_CHANGES	0.527754	1.72589	0	0.044438	57	52	SOD2,BCL2A1,IFI6,IFIT2,BBC3,BNIP3,TIMM50,BNIP3L,HK2,ATP2A1,PMAIP1,MOAP1,BAK1,PPIF,GCLM,NOL3,BAD,ATF2,FIS1,MCL1,SLC25A4,GCLC,BAX,BCL2,C22orf29,AIFM2,MAPK9,AKT1,EYA2,GGCT,JTB,ACAA2,ATG3,BID,PPP2CB,BLOC1S2,MTCH2,BCL2L11,BCL2L1,MFF,RHOT1,RHOT2,DNM1L,NAIF1,BMF,CLU,THEM4,KIAA1967,NDUFS1,ST20,SFN,BIK
GO_REGULATION_OF_TUMOR_NECROSIS_FACTOR_MEDIATED_SIGNALING_PATHWAY	0.593192	1.72103	0	0.0446229	50	40	TNF,HSPA1A,BIRC3,TNFAIP3,PELI3,HSPA1B,IKBKG,SPHK1,BIRC2,TNFRSF1A,NOL3,CLIP3,PIAS4,TRADD,PTPN2,SHARPIN,RBCK1,RNF31,GNB2L1,UBA52,GSTP1,TRAIP,RPS27A,CYLD,TAX1BP1,FAM105B,PYCARD,GAS6,CPNE1,RIPK1,CHUK,HIPK1,RFFL,TRAF2,UBB,IKBKB,CASP8,F2RL1,ZNF675,SYK
GO_POSITIVE_REGULATION_OF_LIPASE_ACTIVITY	0.634411	1.71803	0.0196078	0.0456496	66	25	NR1H3,CCL5,MARCKS,LPAR2,ABHD5,PRKCE,LPAR1,GNA15,ARF4,NR1H2,EGFR,PDPK1,GNA13,ABL2,PRKCD,LMF1,RHOC,EDNRA,FGF2,FGFR2,RHOA,ARL1,CYR61,GNAQ,PRKCZ
GO_POSITIVE_REGULATION_OF_DEFENSE_RESPONSE	0.419803	1.71177	0	0.0486337	364	228	TNF,CCL2,C3,PTGS2,BIRC3,TNFAIP3,PGLYRP3,NFKBIA,RELB,TRIM15,IRF7,IRAK2,TLR2,GPRC5B,EREG,PLSCR1,DDX58,CCL5,CTSS,CTSL1,VAMP8,IL23A,CLEC4A,IL6,IKBKG,TRAF6,AIM2,HLA-E,SRC,CTSK,PIK3AP1,DHX58,LY96,MAPK13,MAPK3,LGALS9,IFIH1,RASGRP1,TNIP1,OSMR,ADAM8,TNIP2,RIPK2,RELA,NFKB1,TGFB1,PRKCE,IDO1,HMGB1,LAG3,MB21D1,BIRC2,IRAK1,TNFRSF1A,UNC93B1,GPSM3,IFI16,TBK1,MAPKAPK2,PDE2A,DDX60,RFTN1,CARD9,LYN,RPS6KA5,CNPY3,CTS…
GO_POSITIVE_REGULATION_OF_INFLAMMATORY_RESPONSE	0.526804	1.71042	0	0.0488713	113	46	TNF,CCL2,C3,PTGS2,TLR2,GPRC5B,CCL5,VAMP8,IL23A,IL6,MAPK13,TNIP1,OSMR,ADAM8,IDO1,TNFRSF1A,GPSM3,PDE2A,CD47,ITGA2,S100A9,CDK19,PLA2G4A,TLR4,ADORA2B,EDNRA,SERPINE1,RPS19,ZP3,IL17RC,PIK3CG,IL15,JAK2,STAT5B,TLR3,VAMP7,IL17RA,CLOCK,HYAL2,AGER,SNX4,IL18,TNFRSF11A,IL17RB,IL6ST,CCL24
GO_REGULATION_OF_LIPID_STORAGE	0.60558	1.7076	0.0192308	0.049705	41	27	TNF,C3,NFKBIA,ZC3H12A,NR1H3,IL6,ABHD5,EHD1,SCARB1,PPARA,NFKB1,ALKBH7,NR1H2,PNPLA2,ITGAV,SREBF2,PTPN2,OSBPL8,OSBPL11,SIRT1,PPARG,FTO,FITM2,MEST,FBXW7,ITGB3,ABCA1
GO_RESPONSE_TO_INSULIN	0.44349	1.70571	0	0.0498678	205	148	CCL2,TRIB3,SESN2,BAIAP2L2,INSIG2,HDAC9,ADM,CCL5,PCSK9,NAMPT,IL6,GRB10,IGF1R,ERRFI1,EIF4EBP1,RHOQ,SRC,ATP6V0E2,ATP6V0E1,ATP6V1H,ATP6V0A1,CAT,ATP6V0C,VGF,INSR,ATP6V1C1,VLDLR,PPARA,LPIN1,MAX,RELA,ATP6V1D,TSC1,SH2B2,ATP6V0B,ATP6V1B2,PDGFB,PIK3C2A,HDAC5,UPRT,ATP6AP1,FOXO1,STXBP4,ATP6V0D1,PTPRA,TBC1D4,WDTC1,XBP1,EGR2,GCNT1,IRS2,RAB31,GRB2,LYN,SLC25A33,GAB1,SREBF1,ATP6V1G1,FOXO4,SOCS3,PHIP,PTPN1,SLC27A1…
GO_RESPONSE_TO_AMINO_ACID	0.48183	1.70585	0	0.0500854	112	75	TNF,ICAM1,CCL2,ASNS,CEBPB,COL6A1,CCL5,RRAGC,IL6,MTHFR,PPARGC1A,RAPGEF3,CPEB4,RRAGD,AARS,DNMT3A,RELA,RPTOR,PEMT,LAMTOR3,ZNF354A,XBP1,RRAGA,LAMTOR1,LYN,BAD,TMBIM6,CDKN1B,CREB1,SH3BP4,EGFR,RRAGB,PIK3C3,ALAD,ZEB1,GSK3B,CPEB3,CASP3,HNRNPK,GSTP1,AIFM1,GSS,COL1A1,LAMTOR2,SLC38A9,MGMT,RPS6KB1,UFL1,HNRNPD,CHUK,BCL2L1,NRF1,PDGFC,CAPN2,NELF,GLRB,EEF2,OGG1,DNMT1,FAS,CTGF,MTOR,GSN,PTN,UBR2,CYBA,TYMS,ASS1,IPO5…
GO_REGULATION_OF_REACTIVE_OXYGEN_SPECIES_METABOLIC_PROCESS	0.475397	1.70459	0	0.0501645	152	102	TNF,ICAM1,PTGS2,CYP1B1,DUOXA1,ZC3H12A,P2RX4,FBLN5,BNIP3,IL6,GADD45A,CDKN1A,NFE2L2,SIRT2,NOXO1,HK2,SIRT5,INSR,STAT3,TGFB1,GCH1,PDK3,BMP7,PDGFB,FOXO3,BIRC2,ARF4,FOXO1,GLA,C12orf5,PTK2B,DDAH2,CAV1,GRB2,SLC25A33,TUSC2,RIPK3,HIF1A,RNF41,ROMO1,EGFR,ZNF205,TGFBR2,VDAC1,SZT2,BCL2,PRCP,PRKCD,MPV17,PINK1,RAB27A,MAPK9,TLR4,MAPK14,GSTP1,AKT1,PKD2,KLF2,PARL,CRYAB,PLAU,TSPO,ATG5,TP53,DNM2,RAC1,STK17A,AKT2,DDAH…
GO_NEGATIVE_REGULATION_OF_INTRACELLULAR_SIGNAL_TRANSDUCTION	0.419529	1.70602	0	0.0502312	437	321	TP73,RTN4R,SOD2,HSPA1A,PIK3IP1,TNFAIP3,MUC1,NFKBIA,BCL6,DDIT4,ZC3H12A,ITPR1,APOE,DUSP9,TBC1D7,ATF3,BCL2L2,DUSP10,LIF,NFKBID,OPTN,SPRY4,GRINA,ZNF385A,SYNGAP1,PRNP,CD74,STAT1,DUSP3,IGF1R,RGS2,HERPUD1,GSTO1,ERRFI1,ARNTL,NFKBIB,SERPINE2,RTN4RL2,MYADM,BDKRB2,OTUD7B,SNAI2,SRC,DDIT3,NFE2L2,PLEKHA1,DHX58,PRKAA2,DUSP1,GBA,EPM2A,SPRY2,DUSP18,TNIP1,PHLDA3,MGRN1,WNK2,RASAL2,RELA,LITAF,TSC1,FNIP1,PPIF,UBE2B,B…
GO_POSITIVE_REGULATION_OF_TRANSCRIPTION_FROM_RNA_POLYMERASE_II_PROMOTER_IN_RESPONSE_TO_STRESS	0.629035	1.70225	0.0350877	0.0503876	23	21	MUC1,CEBPB,ATF3,VEGFA,DDIT3,NFE2L2,ATF4,MAPK7,XBP1,HIF1A,ATF6,RBPJ,CREB3L1,ATF6B,KLF2,TP53,CHD6,NOTCH1,HSPA5,MBTPS2,GCN1L1
GO_MEMBRANE_LIPID_CATABOLIC_PROCESS	0.621832	1.70297	0.0204082	0.0504587	24	17	CYP1B1,NEU1,SPHK1,GBA,GALC,GM2A,HEXB,GLA,PPT1,NAGA,SGPL1,GBA2,SMPD1,NEU3,SMPD4,SMPDL3B,SMPDL3A
GO_POSITIVE_REGULATION_OF_RESPONSE_TO_WOUNDING	0.514804	1.70313	0	0.0505306	162	72	TNF,CCL2,C3,PTGS2,F3,TLR2,GPRC5B,CCL5,VAMP8,IL23A,IL6,PPAP2B,NFE2L2,MAPK13,SCARF1,VEGFB,TNIP1,OSMR,ADAM8,THBD,PRKCE,IDO1,HMGB1,NDEL1,TNFRSF1A,GPSM3,PDE2A,HRAS,CD47,HBEGF,ITGA2,S100A9,CDK19,TGFBR2,PPARD,PLA2G4A,RREB1,TLR4,BRAF,ANO6,ADORA2B,EDNRA,ENPP4,ANXA1,F2R,SOX15,USF1,SERPINE1,RPS19,ZP3,IL17RC,THBS1,PIK3CG,IL15,JAK2,STAT5B,TLR3,KANK1,VAMP7,IL17RA,MYLK,ARFGEF1,CLOCK,HYAL2,AGER,EPB49,SNX4,IL18,T…
GO_REGULATION_OF_GLIAL_CELL_DIFFERENTIATION	0.571753	1.69986	0	0.0508141	59	34	TP73,HES1,DUSP10,LIF,SERPINE2,DLX2,SPINT1,SIRT2,RELA,BMP2,CLCF1,RHEB,BMP4,PRPF19,PPARG,HDAC2,CTNNB1,NKX6-1,ID4,NF1,MBD1,DICER1,ATF5,MECP2,SLC45A3,ID2,NOTCH1,PRMT5,WDR1,MTOR,CDK1,EPHA4,TNFRSF21,IL6ST
GO_NEGATIVE_REGULATION_OF_ESTABLISHMENT_OF_PROTEIN_LOCALIZATION	0.468333	1.70019	0	0.0508153	209	137	TNF,RSAD2,TNFRSF9,NFKBIA,ZC3H12A,NR1H3,PDE4C,DACT3,NFKBIE,MXI1,RHBDF2,PARP10,IL6,NFKBIB,PIM3,TMBIM1,MIDN,SNAI2,RHOQ,RAB11FIP5,BTN2A2,SNX3,PKIG,PBLD,LITAF,RHBDF1,THRA,YOD1,PPFIA1,SOX4,BMP7,MAPK7,GDI1,PKD1,PPM1A,NOV,CREB3,SP100,ERLEC1,PDE2A,PPP3CA,EMD,ANXA5,SREBF1,PFKL,RANGAP1,TMBIM6,HMGCR,UBE2G2,ITGB1BP1,NDFIP2,ANXA4,CCDC22,GOPC,NDUFAF2,PSMD10,PPM1B,DERL2,SERGEF,TRIM27,FAM89B,G3BP2,C1QTNF3,FN1,ERP…
GO_RESPONSE_TO_CADMIUM_ION	0.633285	1.69913	0	0.0508813	40	30	MT1E,HMOX1,MT1F,MT1X,NPC1,PRNP,CAT,SPARC,CDKN1B,MTF1,ALAD,MAPK9,BDH1,SLC30A1,ECE1,CTNNB1,GSS,PPP5C,DTYMK,CDK2,B2M,CYB5A,SOD1,OGG1,PCNA,SORD,GSN,CDK1,GPAM,AKR1C3
GO_REGULATION_OF_APOPTOTIC_SIGNALING_PATHWAY	0.422435	1.70116	0	0.0508892	363	284	TP73,TNF,CSF2,ICAM1,TMC8,SOD2,HMOX1,HSPA1A,TNFAIP3,G0S2,IFI6,MUC1,IL1A,DAPK1,BBC3,ATF3,BCL2L2,FAM162A,CTH,PEA15,GRINA,PELI3,ZNF385A,BNIP3,CD74,TNFRSF10B,CTSH,HERPUD1,HSPA1B,TMBIM1,INHBA,MEIS3,FBXO18,BDKRB2,SNAI2,SRC,DDIT3,NFE2L2,BCAP31,NR4A2,LGALS9,DFNA5,PMAIP1,TP53INP1,MOAP1,RELA,BAK1,PPIF,MNT,GCLM,DAPK3,SKIL,PTTG1IP,PTEN,MAPK7,EYA1,PPP3CC,TMEM102,RB1CC1,CSDA,P4HB,STK3,IL20RA,CREB3,ING2,ACVR1,NO…
GO_RESPONSE_TO_TRANSITION_METAL_NANOPARTICLE	0.494737	1.69815	0	0.0510158	148	90	ICAM1,MT1E,HMOX1,PTGS2,MT1F,MT2A,IL1A,LOXL2,C10orf116,MT1X,PPP1R15A,HCN3,CA2,SLC11A2,PRNP,APBB1,ACO1,TFR2,INSR,ATF4,RELA,NFKB1,PTEN,SLC31A1,CCNE1,TFRC,BAD,FECH,CPOX,S100A13,NUCB1,CREB1,BSG,ABAT,PAWR,FXN,BGLAP,D2HGDH,BAX,ATP7B,FN1,CYBRD1,BCL2,ADAM9,PLA2G4A,ALAD,SLC30A7,ATP13A2,GSK3B,ATP7A,SLC30A1,GSTP1,ARSB,MBP,GGH,UROD,TSPO,EIF2AK3,LTA4H,RAD51,SOD3,CRIP1,KDM3B,SLC30A4,PARK7,HFE,TK1,ATP5D,B2M,TFAP…
GO_REGULATION_OF_NEUTROPHIL_MIGRATION	0.706312	1.70027	0.0166667	0.0510297	32	17	CXCL1,IL8,CXCL3,CXCL2,IL23A,CD74,ADAM8,PAWR,EDNRA,RAC1,SLIT2,RAC2,CAMK1D,C1QBP,MPP1,TIRAP,DAPK2
GO_MONOSACCHARIDE_BIOSYNTHETIC_PROCESS	0.55377	1.69833	0	0.0510872	54	39	ALDOC,ENO2,PCK2,ATF3,AKR1B1,SLC25A12,GSTO1,PPARGC1A,PGK1,ATF4,SLC25A1,GAPDH,CHST15,PGAM1,CRTC2,TPI1,ENO1,CRY1,MDH1,ENO3,MDH2,PGM1,TKT,SLC25A11,AKR1A1,SLC25A10,GOT1,GPI,G6PD,G6PC3,BPGM,ALDOA,TALDO1,GPD2,SLC25A13,PGD,GOT2,SORD,PER2
GO_REGULATION_OF_RESPONSE_TO_OXIDATIVE_STRESS	0.56823	1.69733	0	0.0511503	65	46	TNF,SOD2,SESN2,EPOR,FBLN5,NR4A3,NFE2L2,ATF4,GCH1,ENDOG,BMP7,PYCR1,MAPK7,P4HB,SESN1,NOL3,HSPB1,HEBP2,HIF1A,PSAP,MCL1,SIRT1,SZT2,HSPH1,MET,PINK1,GNB2L1,HTRA2,MST4,AKT1,UBQLN1,TXN,SEPN1,PDIA2,PARK7,HDAC6,FUT8,SOD1,SFPQ,GPX1,LRRK2,TRAP1,FBXW7,SESN3,DHFR,NONO
GO_REGULATION_OF_PEPTIDASE_ACTIVITY	0.418628	1.69914	0	0.0511624	392	242	TNF,SERPINA3,PI3,C3,TNFAIP8,SERPINB2,BIRC3,CST6,IFI6,F3,DAPK1,WNT9A,SOX2,BBC3,SERPINB5,SERPINA5,FAM162A,CST7,SERPING1,BST2,SERPINB8,HMSD,NLRP2,SLC11A2,VEGFA,IL6,TNFRSF10B,CTSH,HERPUD1,IFI27,SERPINE2,SPINT1,AIM2,SRC,LAMP3,EGLN3,TFPI2,BCAP31,DHCR24,LGALS9,WFDC3,PMAIP1,COL7A1,STAT3,PERP,BAK1,SERPINH1,FNIP1,SSPO,AKIRIN2,HMGB1,TBC1D10A,BIRC2,TNFSF15,NOL3,PPM1F,XIAP,POR,IFI16,CASP1,C5,SPOCK1,CD109,CAV1…
GO_REGULATION_OF_NEURON_APOPTOTIC_PROCESS	0.447633	1.69175	0	0.051652	192	129	TP73,SOD2,CCL2,HMOX1,CEBPB,APOE,BBC3,EPOR,PCSK9,AGAP2,SYNGAP1,NR4A3,PPARGC1A,DDIT3,EGLN3,VEGFB,NR4A2,LRP1,CPEB4,PMAIP1,ADAM8,AARS,ATF4,STXBP1,AXL,KDM2B,GCLM,FOXO3,ITGA1,EGLN2,PSEN1,SIX4,PTK2B,NRBP2,CLCF1,CLN3,ATM,HRAS,UBE2M,ATF2,UBE2V2,HIF1A,CDC42,PPT1,KRAS,ALKBH1,TRIM2,WFS1,PAWR,MCL1,GCLC,AKT1S1,LGMN,BAX,MAP3K11,BCL2,PIK3CA,OXR1,DNAJC5,PRKCI,MDK,PINK1,GSK3B,MAP2K7,LIG4,CDC34,CASP3,ISL1,AIFM1,BRA…
GO_REGULATION_OF_TRANSCRIPTION_FACTOR_IMPORT_INTO_NUCLEUS	0.50217	1.69267	0	0.0516575	95	74	TNF,PTGS2,PRDX1,C8orf4,NFKBIA,ZC3H12A,TLR2,NFKBIE,DDX58,MXI1,IL23A,NFKBIB,BCL3,SPHK1,LGALS9,LITAF,THRA,BMP7,MAPK7,PKD1,PPM1A,NOV,CREB3,NOL3,XBP1,PPP3CA,TRIP6,SPPL3,TMEM110,PPP3CB,CCDC22,PSMD10,PPM1B,G3BP2,PPP3R1,C1QTNF3,RBCK1,SLC9A1,GSK3B,FLNA,PIK3R2,TLR4,HDAC3,MBTPS1,RAB23,PKD2,CYLD,EDAR,MDFI,RHOA,NFKBIL1,ZNF268,NF1,PIK3R1,TMEM173,AKAP1,KEAP1,MAVS,SMAD3,SUFU,SRI,FAF1,TONSL,TLR3,FBXW11,CHERP,TRIM…
GO_REGULATION_OF_IMMUNE_RESPONSE	0.400513	1.69474	0	0.0518081	858	488	TNF,ICAM1,HMOX1,RSAD2,C3,HSPA1A,BIRC3,ULBP1,SPNS2,TNFAIP3,C1R,PGLYRP3,ICAM5,TREM1,NFKBIA,RELB,TRIM15,IL7R,CFB,BCL6,IRF7,GAB2,IRAK2,TLR2,GPRC5B,NR1H3,C1S,HLA-A,DUSP10,EREG,SERPING1,PLSCR1,C2,DDX58,BST2,TRPM4,PARP9,IFITM1,CCL5,CACNB4,CTSS,CTSL1,VAMP8,IL23A,NR1D1,PIK3CD,PRNP,CD74,CLEC4A,COL17A1,IL6,USP18,NR4A3,WIPF1,STAT1,DUSP3,CTSH,IFNAR2,HSPA1B,IKBKG,TRAF6,IRF1,TNFRSF14,AIM2,CFD,HLA-E,SRC,RARA,CLE…
GO_RESPONSE_TO_OXYGEN_LEVELS	0.432242	1.69508	0	0.0518145	311	211	ICAM1,CCL2,HMOX1,PTGS2,CA9,NDRG1,LOXL2,DDIT4,STC2,ANGPTL4,ITPR1,BBC3,PPP1R15A,PDK1,EPAS1,FAM162A,ADM,STC1,SLC11A2,ERO1L,BNIP3,VEGFA,MTHFR,CDKN1A,EIF4EBP1,ALDH3A1,BACH1,PLK3,BDKRB2,PLOD2,SRC,PPARGC1A,EGLN3,BNIP3L,SIRT2,NR4A2,EGLN1,SDC2,CPEB4,CAT,KDM3A,VLDLR,AGTRAP,PMAIP1,ADAM8,PPARA,DNMT3A,TGFB1,PRKCE,TSC1,PDK3,ENDOG,BMP7,LPAR1,PTEN,PDGFB,TRPC1,BIRC2,ZNF354A,P4HB,IRAK1,EGLN2,ATG7,CYB5R4,NOL3,FOXO1…
GO_POSITIVE_REGULATION_OF_ADAPTIVE_IMMUNE_RESPONSE	0.522091	1.69277	0.0178571	0.0518617	73	40	TNF,RSAD2,C3,HLA-A,IL23A,TRAF6,HLA-E,HLX,RIPK2,TGFB1,ZBTB1,FZD5,CD40,STX7,CLCF1,PVR,SIRT1,ADA,MALT1,EXOSC3,IL27RA,ANXA1,PYCARD,TNFSF13,PVRL2,STAT6,PAXIP1,ZP3,B2M,MSH6,TRAF2,PRKCZ,WHSC1,HSPD1,UNG,EIF2AK4,FADD,MAP3K7,GATA3,IL6ST
GO_CELLULAR_RESPONSE_TO_GLUCOSE_STARVATION	0.587149	1.69524	0	0.0518886	31	28	ASNS,ZC3H12A,NFE2L2,PRKAA2,UPP1,CPEB4,NUAK2,VLDLR,PMAIP1,ATF4,IFI16,XBP1,SLC2A1,TBL2,ATG14,PIK3C3,PICK1,BCL2,TP53,EIF2AK3,MYBBP1A,PIK3R4,RRP8,PRKAA1,IMPACT,HSPA5,BECN1,MTMR3
GO_REGULATION_OF_RESPONSE_TO_WOUNDING	0.422895	1.69552	0	0.0518956	413	218	TNF,CCL2,C3,PTGS2,SERPINB2,BIRC3,TNFAIP3,DUOXA1,CFB,BCL6,F3,ZC3H12A,APOE,TLR2,GPRC5B,NR1H3,DUSP10,SERPING1,C2,SPP1,MVK,CCL5,METRNL,VAMP8,EDNRB,IL23A,IL6,SBNO2,PPAP2B,SERPINE2,FAM132A,NFE2L2,PIK3AP1,FOXA2,MAPK13,ANXA2,SCARF1,GBA,VEGFB,TNIP1,OSMR,ABR,ADAM8,PPARA,THBD,SHPK,RELA,PRKG1,NFKB1,PRKCE,CASP4,IDO1,MAP2K1,HMGB1,NDEL1,PTEN,MAPK7,PER1,PDGFB,NR1D2,BIRC2,NOV,MGLL,TNFRSF1A,XIAP,GPSM3,CASP1,C5,RHB…
GO_POSITIVE_REGULATION_OF_SMOOTH_MUSCLE_CELL_PROLIFERATION	0.572935	1.69285	0	0.0521347	60	40	TNF,HMOX1,PTGS2,AKR1B1,EREG,CCL5,NAMPT,IL6,NR4A3,IL6R,STAT1,TRAF6,PPARGC1A,PDGFB,IRAK1,MNAT1,HBEGF,HIF1A,HMGCR,ITGA2,SHC1,TGFBR2,BMP4,GSK3B,CAMK2D,FGFR2,ID2,RPS6KB1,HDAC4,IRAK4,STAT5B,DDX39B,FOXP1,MTOR,CYBA,SKP2,AGER,ORC1,EDN1,NOTCH3
GO_REGULATION_OF_MORPHOGENESIS_OF_A_BRANCHING_STRUCTURE	0.591045	1.6877	0	0.0531983	53	29	TNF,SULF1,HOXB7,WNT2B,VEGFA,SNAI2,TGFB1,BMP7,SIX4,ETV5,BMP4,SHOX2,SOX9,RXRA,ETV4,RTN4,HNRNPK,CTNNB1,HNF1B,FGFR2,PDGFA,SIX2,PHB2,BTBD7,LGR4,LRRK2,TACSTD2,SIX1,NTN4
GO_REGULATION_OF_MITOCHONDRIAL_OUTER_MEMBRANE_PERMEABILIZATION_INVOLVED_IN_APOPTOTIC_SIGNALING_PATHWAY	0.536127	1.68813	0	0.0534073	43	39	TP73,HSPA1A,BBC3,PMAIP1,BAK1,PPP3CC,TMEM102,BAD,TP53BP2,PPP1R13B,YWHAG,ZNF205,PPP3R1,BAX,BCL2,ATPIF1,GSK3B,GSK3A,C2orf18,SIVA1,ACAA2,TP53,YWHAE,BID,E2F1,YWHAZ,MUL1,BCL2L11,YWHAB,DYNLL1,YWHAQ,YWHAH,SLC25A5,NMT1,BMF,TFDP1,DYNLL2,CASP8,SFN
GO_ORGANIC_ACID_TRANSMEMBRANE_TRANSPORT	0.522229	1.68717	0.0178571	0.0534432	103	54	SLC7A5,SLC17A7,SLC6A12,SLC16A13,SLC43A1,SLC6A8,SLC17A5,SLC7A11,SLC25A12,SLC1A1,CPT1B,PQLC2,SLC1A4,PRKAA2,SLC16A3,SLC38A7,SLC36A1,SLC25A1,SLC38A1,PRKAB2,SLC22A5,SLC38A6,PEX3,SLC7A5P1,SLC7A6,EMB,SLC25A26,SLC7A5P2,SLC38A2,SLC6A6,SLC36A4,CPT2,SLC23A2,SLC25A22,CPT1A,SLC7A1,SLC22A4,SLC5A6,SLC38A10,SLC25A20,SLC38A9,SLC43A2,SLC16A1,SLC6A9,SLC25A13,SLC25A15,SLC16A5,SLC1A5,ACACA,SLC1A3,SLC27A5,SLC16A11,SLC…
GO_REGULATION_OF_INTERFERON_GAMMA_PRODUCTION	0.542031	1.68467	0	0.0541174	97	45	TNF,PGLYRP3,ISG15,ZC3H12A,HLA-A,IL23A,PRNP,BCL3,INHBA,RARA,LGALS9,RASGRP1,TNFSF9,RIPK2,ZFPM1,AXL,CEBPG,HMGB1,IFNAR1,CD276,FZD5,HRAS,RIPK3,PDE4D,TLR4,ISL1,CD274,ABL1,IL27RA,PYCARD,GAS6,ZP3,HLA-DPA1,HLA-DPB1,C1QBP,TLR3,IL20RB,HSPD1,PTPN22,PDCD1LG2,FADD,GATA3,HLA-DRB1,IL18,IL18R1
GO_SPHINGOLIPID_METABOLIC_PROCESS	0.478657	1.68508	0	0.0543279	138	99	ALOXE3,SPNS2,SGPP2,NEU1,ST6GALNAC6,SERINC2,SPTSSB,CLN8,HEXA,PLA2G15,PPAP2B,ARSA,ST3GAL1,NSMAF,SPHK1,UGCG,ASAH1,GBA,CSNK1G2,SERINC5,CREM,SMPD2,SPHK2,FA2H,GLTP,GALC,SAMD8,ITGB8,GM2A,ARSK,ORMDL3,HEXB,PPP2CA,GLA,PPM1L,GLB1,ST3GAL4,CLN3,SERINC3,ORMDL1,CTSA,PPT1,B4GALNT1,PSAP,ACER2,SGPP1,SPTLC3,DEGS1,KDSR,SUMF1,BAX,ARSD,PPAP2A,ELOVL1,SERINC1,HTRA2,ACER3,PTPLA,ORMDL2,SPTLC1,ARSB,SGPL1,PPAP2C,STS,CERS4,A…
GO_INFLAMMATORY_RESPONSE_TO_ANTIGENIC_STIMULUS	0.648172	1.67913	0.0350877	0.0543742	27	15	TNF,ICAM1,BDKRB2,RASGRP1,KDM6B,HMGB1,RBPJ,IL31RA,HMGB2,NOTCH1,AHCY,IL20RB,PNMA1,GATA3,HLA-DRB1
GO_RELEASE_OF_CYTOCHROME_C_FROM_MITOCHONDRIA	0.651508	1.68013	0.0181818	0.0545528	22	20	SOD2,BCL2A1,IFI6,BBC3,TIMM50,PMAIP1,BAK1,BAD,FIS1,BAX,BCL2,MAPK9,GGCT,BID,BCL2L1,MFF,DNM1L,CLU,ST20,SFN
GO_POSITIVE_REGULATION_OF_ERK1_AND_ERK2_CASCADE	0.496359	1.68322	0	0.0546083	172	81	TNF,ICAM1,NPTN,CCL2,C3,EPOR,CCL20,CCL5,CD74,VEGFA,IL6,P2RY1,FGF19,ARHGAP8,SRC,VEGFB,MAPK3,LGALS9,ABCA7,CYSLTR2,SPRY2,RASGRP1,RIPK2,HMGB1,PTEN,PDGFB,ATP6AP1,BMP2,PTK2B,CHI3L1,GCNT2,ARRB1,HRAS,GLIPR2,SEMA7A,HMGCR,EGFR,BMP4,PHB,DSTYK,RAP1A,RDBP,CIB1,TLR4,PRKD2,FAM59A,ABL1,BRAF,CAMK2D,EDNRA,NPNT,FGF2,FGFR2,PTPN11,PRKCA,PDGFA,PYCARD,F2R,GAS6,ST5,PHB2,ARRB2,RAPGEF2,PDGFC,PRKCZ,DNAJC27,NOD1,CD44,CTGF,PT…
GO_CELLULAR_RESPONSE_TO_OXIDATIVE_STRESS	0.449827	1.67919	0	0.0546369	184	147	SOD2,HMOX1,HSPA1A,PRDX1,TNFAIP3,CYP1B1,F3,ZC3H12A,AKR1B1,PDK1,EPAS1,KLF6,CCL5,SLC11A2,BNIP3,IL6,PLA2R1,ARNTL,HSPA1B,SRC,PPARGC1A,NFE2L2,PLEKHA1,SPHK1,SIRT2,NR4A2,TP53INP1,NFE2L1,ATF4,RELA,KDM6B,ENDOG,PPIF,PYCR1,MAPK7,FOXO3,STAU1,ADNP2,ZNF622,FOXO1,STK25,PDCD10,XBP1,MGST1,TMEM161A,C20orf111,CCS,HIF1A,ADPRHL2,ROMO1,SLC25A24,LONP1,PYCR2,PTPRK,ETV5,ARNT,SIRT1,RHOB,BMP4,FXN,STK24,PRDX5,BCL2,EP300,OXR1…
GO_REGULATION_OF_SMOOTH_MUSCLE_CELL_PROLIFERATION	0.49267	1.68272	0.0172414	0.0546515	100	66	TNF,IGFBP3,HMOX1,PTGS2,TNFAIP3,AKR1B1,EREG,CCL5,NAMPT,IL6,NR4A3,IL6R,STAT1,TRAF6,PPARGC1A,NPR3,PDGFB,SF1,IRAK1,MNAT1,CAV1,HBEGF,HIF1A,HMGCR,CDKN1B,ITGA2,SHC1,TGFBR2,BMP4,MFN2,PPARD,COMT,GSK3B,TRIB1,PPARG,TPM1,CAMK2D,CTNNB1,FGFR2,ILK,TCF7L2,ID2,RPS6KB1,IL15,HDAC4,IRAK4,STAT5B,DDX39B,KLF4,XRCC6,NDRG2,FOXP1,MTOR,CYBA,XRCC5,PRKDC,IGFBP5,SKP2,AGER,NDRG4,CTNNBIP1,ORC1,EDN1,GPER,TACR1,NOTCH3
GO_RESPONSE_TO_HEAT	0.527843	1.6818	0	0.0547573	89	57	HSPA6,CCL2,HMOX1,HSPA1A,C8orf4,IL1A,TRPV3,ANO1,IL6,CDKN1A,HSPA1B,TP53INP1,IRAK1,MICA,LYN,SOCS3,DNAJB4,POLR2D,GCLC,PDCD6,MICB,ATXN3,PLA2G4A,MAP2K7,HTRA2,DNAJA1,AKT1,EIF2B2,SLU7,LRP11,DNAJA2,TGFB1I1,HDAC2,DNAJA3,NF1,HSF1,PSIP1,C11orf73,HSP90AA1,MYOF,RPS6KB1,THBS1,RBBP7,EIF2B4,SOD1,DNMT1,EIF2S1,EIF2B3,EIF2B1,EIF2B5,TPR,ABCC2,IL1R1,HSPA2,MKI67,TACR1,DNAJA4
GO_REGULATION_OF_INTERLEUKIN_1_PRODUCTION	0.592872	1.67809	0.0166667	0.0547799	58	31	TNFAIP3,ZC3H12A,CCL20,NLRP2,ERRFI1,AIM2,SPHK1,LGALS9,HMGB1,PANX1,IFI16,CASP1,IFNAR1,HSPB1,TRIM16,TLR4,ISL1,GSTP1,GSDMD,PML,HDAC2,ANXA1,PYCARD,F2R,GAS6,SMAD3,ARRB2,JAK2,NOD1,FOXP1,CARD8
GO_POSITIVE_REGULATION_OF_INTERLEUKIN_8_PRODUCTION	0.573616	1.68038	0.0169492	0.0548202	45	23	TNF,HSPA1A,TLR2,DDX58,HSPA1B,DDIT3,LGALS9,TLR4,PRKD2,PYCARD,F2R,SERPINE1,MAVS,RIPK1,PARK7,TLR3,CD58,BCL10,F2RL1,HYAL2,FADD,TIRAP,AFAP1L2
GO_POSITIVE_REGULATION_OF_GLIOGENESIS	0.577994	1.67926	0	0.0548407	47	28	TP73,HES1,LIF,SERPINE2,SPINT1,CSF1,PRKCH,RELA,PLAG1,BMP2,LYN,CLCF1,RHEB,ETV5,PRPF19,PRKCI,PPARG,HDAC2,NKX6-1,TSPO,DICER1,ID2,UFL1,NOTCH1,PRMT5,MTOR,TIAM1,IL6ST
GO_REGULATION_OF_CYTOKINE_BIOSYNTHETIC_PROCESS	0.522164	1.68045	0.0188679	0.0550279	94	47	TNF,HMOX1,IL1A,CEBPB,CCL20,EREG,IL6,ERRFI1,TRAF6,BCL3,IGF2BP2,INHBA,IRF1,RELA,NFKB1,ZFPM1,CEBPG,SIGIRR,LAG3,MAP2K3,TBK1,MAPKAPK2,CD276,CARD9,HSPB1,TRIB2,ASB1,TLR1,NMI,TLR4,RNF128,MAST2,MAP2K5,THBS1,STAT5B,TLR3,IGF2BP3,UBE2J1,CARD11,GLMN,KLF4,BCL10,GATA3,TIRAP,TIA1,SYK,FOXJ1
GO_NEGATIVE_REGULATION_OF_IMMUNE_EFFECTOR_PROCESS	0.479481	1.67725	0	0.05504	102	61	TNF,HMOX1,PGLYRP3,IL7R,IFIT1,BCL6,HLA-A,DUSP10,SERPING1,BST2,HLA-E,DHX58,TAP1,EIF2AK2,LGALS9,HLX,ABR,TGFB1,MICA,DUSP22,TRIM38,TARBP2,TMBIM6,CUEDC2,PPP3CB,THOC1,TRAF3IP1,PPM1B,SEC14L1,CD46,MICB,LGALS3,RABGEF1,NDFIP1,CD55,NLRX1,ITCH,ANXA1,TSPAN6,RPS19,FER,DAK,MUL1,HFE,RC3H1,IL4R,ARRB2,BCR,HTRA1,C1QBP,C10orf54,PCBP2,IL20RB,PTPN6,PRKDC,TGFB3,SERPINB9,CEACAM1,TGFB2,FOXJ1,SUSD4
GO_RESPONSE_TO_NICOTINE	0.661931	1.68094	0	0.0550498	51	20	TNF,HMOX1,CHRNB1,SLC7A11,RAPGEF3,PPARA,RELA,NFKB1,KCNK1,BAD,CREB1,ABAT,SHC1,CHRNA5,BCL2,CASP3,HDAC2,NKX6-1,EDN1,TACR1
GO_REGULATION_OF_CELLULAR_PH	0.551278	1.67728	0	0.0552419	75	46	MAFG,SLC17A7,SLC4A5,CA2,SLC26A11,RAB20,CLIC4,ATP6V0E2,ATP6V0E1,ATP6V1H,ATP6V0A1,ATP6V0C,ATP6V1C1,RAB38,ATP6V1D,SLC4A3,ATP6V0B,ATP6V1B2,CLN5,SLC26A2,ATP6V0D1,SLC4A2,RAB7A,CLN3,TMEM165,ATP6V1G1,PPT1,ATP6V1E1,TCIRG1,BCL2,SLC9A1,SLC9A8,ATP6V1B1,ATP6V1A,CLCN3,ATP6V0A2,SLC4A11,CLN6,SLC4A7,GPR89A,ATP5B,SLC26A6,LRRK2,TMEM175,ATP6V1F,SLC26A9
GO_REGULATION_OF_MYOBLAST_DIFFERENTIATION	0.635039	1.6754	0	0.0557352	48	22	TNF,IGFBP3,TBX3,BTG1,DDIT3,CDON,TGFB1,PLCB1,BMP4,SOX9,PPARD,HIF1AN,NR2C2,MAPK14,ILK,ZFHX3,NOTCH1,FLOT2,MAP3K5,FLT3LG,MBNL3,IL18
GO_ATP_GENERATION_FROM_ADP	0.597311	1.67482	0.0447761	0.056305	39	25	ALDOC,ENO2,PFKFB4,PFKFB3,PFKFB2,HK1,HK2,PGK1,HKDC1,GAPDH,PGAM1,PFKL,DHTKD1,TPI1,ENO1,LDHA,ENO3,PGM1,GPI,PFKP,BPGM,ADPGK,ALDOA,OGDH,GALK1
GO_NEGATIVE_REGULATION_OF_TOLL_LIKE_RECEPTOR_SIGNALING_PATHWAY	0.612254	1.67291	0	0.0572834	29	18	TNFAIP3,NR1D1,PIK3AP1,LY96,SARM1,LYN,PDPK1,TLR4,UBQLN1,TYRO3,BPIFB1,NFKBIL1,DAB2IP,SMPDL3B,ARRB2,TLR3,LGR4,F2RL1
GO_NEGATIVE_REGULATION_OF_TRANSPORTER_ACTIVITY	0.558825	1.67135	0	0.0577819	64	32	ANO9,NEDD4L,PCSK9,GSTO1,NEDD4,INSR,FAM115C,PRKCE,PPIF,FMR1,CLIC2,CAV1,GNB5,NDFIP2,C19orf26,GRK6,FKBP1A,WWP2,UBQLN1,NDFIP1,PKD2,CAMK2D,CAB39,SUMO1,OXSR1,CALM2,CTTNBP2NL,STK39,SRI,SLC9A3R1,CALM3,CALM1
GO_RESPONSE_TO_CORTICOSTEROID	0.460405	1.67041	0	0.0579829	176	104	TNF,CCL2,C3,PTGS2,AREG,FBXO32,IL1RN,ADM,STC1,PTGS1,CCL5,IL6,CDKN1A,ERRFI1,ALDH3A1,SRC,DUSP1,FOSB,GBA,INSR,CTSL2,TGFB1,ATP2B1,FOSL1,HMGB1,CCNE1,ACVR1,FOXO1,JUNB,KLF9,SPARC,CAV1,AHR,BAD,FECH,SOCS3,ANXA3,HIF1A,HEY1,KRAS,SHC1,BMP4,BGLAP,SDC1,BAX,FN1,BCL2,EP300,ADAM9,PLA2G4A,RXRA,SRD5A1,ALAD,SMYD3,MDK,REST,BDH1,CASP3,ISL1,GSTP1,AIFM1,MAOB,GOT1,ACADS,ANXA1,NR3C1,PPARGC1B,COL1A1,UBE2L3,CALM2,SLIT2,CASP9…
GO_NEGATIVE_REGULATION_OF_RESPONSE_TO_BIOTIC_STIMULUS	0.630337	1.6697	0	0.0580655	30	23	TNFAIP3,PRDM1,IFIT1,DHX58,SIRT2,EIF2AK2,SIGIRR,TRIM38,TARBP2,TRAF3IP1,PPM1B,SEC14L1,MICB,TRIB1,NFKBIL1,NLRX1,ITCH,TSPAN6,DAK,MUL1,HTRA1,C1QBP,PCBP2
GO_POSITIVE_REGULATION_OF_ORGANELLE_ASSEMBLY	0.580353	1.66818	0	0.0587276	47	39	TNF,CSF2,LCP1,SDCBP,SRC,PROX1,PIP4K2C,VPS4B,CAPG,SDC4,PAN3,SDC1,BBS4,EP300,MSN,MAPK9,FSCN1,PIP4K2B,LRSAM1,STX18,CNOT6L,SEPT9,KCTD17,RAB3GAP2,PDCD6IP,PLK4,RAB3GAP1,SEPT7,FUZ,PIP4K2A,KIAA1731,RALB,CNOT2,CNOT1,MNS1,ARHGEF5,CNOT6,HTT,EDN1
GO_POSITIVE_REGULATION_OF_TRANSLATIONAL_INITIATION	0.683021	1.66506	0	0.0590748	22	19	TNF,PPP1R15A,CCL5,POLR2G,POLR2D,RXRA,NCK1,DDX3X,METTL3,UHMK1,RPS6KB2,YTHDF2,DNAJC3,RPS6KB1,KHDRBS1,IMPACT,YTHDF1,EIF2B5,EIF2AK4
GO_BRANCHING_INVOLVED_IN_MAMMARY_GLAND_DUCT_MORPHOGENESIS	0.634741	1.6644	0	0.0591118	20	16	AREG,LRP5,TBX3,SRC,CSF1,TGFB1,DDR1,MSX2,ETV4,PML,EPHA2,KDM5B,PHB2,BTRC,MED1,VDR
GO_AGING	0.446241	1.66034	0	0.0591265	264	180	ICAM1,SOD2,CCL2,MMP7,KRT16,LOXL2,F3,NFKB2,BBC3,PPP1R15A,SERPING1,MME,ADM,PTGS1,CCL5,TBX3,PRDM2,EDNRB,ERO1L,IL6,CLN8,CDKN1A,PLA2R1,ARNTL,P2RY1,ALDH3A1,PPARGC1A,DDIT3,JUND,TFCP2L1,LRP1,CAT,CDKN1C,DNMT3A,RELA,CTSL2,STAT3,TGFB1,LITAF,BAK1,ENDOG,MNT,MAP2K1,ATP2B1,CHEK1,PTEN,ZNF354A,IRAK1,CANX,SERP1,TFRC,CAV1,CISD2,SRF,ATM,PDCD4,HRAS,NSMCE2,SREBF1,CHEK2,ULK3,SOCS3,TIMP1,HMGCR,ERCC1,ROMO1,TNFRSF1B,CREB1…
GO_CELLULAR_MONOVALENT_INORGANIC_CATION_HOMEOSTASIS	0.49764	1.66068	0	0.0591628	96	55	MAFG,SLC17A7,SLC4A5,NEDD4L,CA2,SLC26A11,RAB20,CLIC4,ATP6V0E2,ATP6V0E1,ATP6V1H,ATP6V0A1,ATP6V0C,ATP6V1C1,RAB38,ATP6V1D,SLC4A3,ATP6V0B,ATP6V1B2,CLN5,SLC26A2,ATP6V0D1,SLC4A2,RAB7A,CLN3,TMEM165,ATP6V1G1,PPT1,ATP6V1E1,ATP1B3,TCIRG1,BCL2,SLC9A1,ATP1B1,SLC9A8,ATP6V1B1,CAMK2D,TMPRSS3,ATP6V1A,ATP1A1,CLCN3,ATP6V0A2,SLC4A11,CLN6,SLC4A7,GPR89A,ATP5B,SLC26A6,SGK2,LRRK2,SGK3,TMEM175,ATP6V1F,SLC26A9,ATP1A3
GO_POSITIVE_REGULATION_OF_ENDOCYTOSIS	0.495276	1.66382	0	0.0591858	114	70	TNF,CCL2,C3,C2,NEDD4L,PCSK9,VEGFA,DAB2,TSPAN1,CD63,ABCA7,TFR2,ABR,MFGE8,AXL,SCYL2,CAV1,ITGAV,CLIP3,ARRB1,CD47,PPT1,AHI1,ITGA2,CALR,PROS1,PICK1,RAP1A,VPS28,PLCG2,RAB27A,ARF1,HNRNPK,LMAN2,TOR1A,PPARG,WASL,ATAD1,ANO6,DNM2,ANKFY1,TSG101,PYCARD,HIP1,GAS6,SERPINE1,CBLL1,HFE,ITGB1,RAB21,B2M,CAMK1D,ARRB2,FLOT1,BCR,SYNJ2BP,TBC1D5,MIB1,SYNJ1,GATA2,LDLRAP1,CBL,C4A,ACTN4,CYBA,F2RL1,EEF2K,AGER,MERTK,SYK
GO_DEFENSE_RESPONSE_TO_GRAM_NEGATIVE_BACTERIUM	0.639542	1.66469	0	0.0592058	43	17	TREM1,ADM,OPTN,IL23A,IL6,IL6R,TNFRSF14,TUSC2,TLR4,PYCARD,SERPINE1,HMGB2,MR1,B2M,APP,DROSHA,IL22RA1
GO_REGULATION_OF_LIPID_METABOLIC_PROCESS	0.447012	1.66515	0	0.0593397	282	173	TNF,SERPINA3,C3,TRIB3,PTGS2,MLXIPL,PIK3IP1,INSIG1,APOE,NR1H3,LSR,INSIG2,PDK1,DHCR7,CYP27B1,SIK1,NR1D1,NR4A3,NPC2,FGF19,BCL11B,APOC1,NSMAF,SNAI2,VAC14,SRC,PPARGC1A,LDLR,PRKAA2,ABHD5,SMPD2,MLYCD,SCARB1,PPARA,SAMD8,NFKB1,TGFB1,PRKCE,PDK3,THRA,PROX1,PDGFB,NR1D2,SF1,TNFRSF1A,NR1H2,STUB1,POR,BMP2,PRKAB2,PTK2B,WDTC1,XBP1,PLA2G6,PNPLA2,IRS2,CAV1,LAMTOR1,EEF1A2,LYN,SEC14L2,SREBF1,NRBF2,SLC27A1,TYSND1,ORMD…
GO_REGULATION_OF_ENDOPLASMIC_RETICULUM_UNFOLDED_PROTEIN_RESPONSE	0.594925	1.6607	0.0192308	0.0594156	28	26	HSPA1A,BBC3,PPP1R15A,ERN1,BAK1,BFAR,XBP1,AGR2,POMT2,POMT1,PTPN1,TMBIM6,TMEM33,PTPN2,WFS1,BAX,PPP1R15B,GNB2L1,NCK1,SDF2L1,SDF2,COPS5,DAB2IP,PIK3R1,BCL2L11,HSPA5
GO_NEGATIVE_REGULATION_OF_INTRACELLULAR_TRANSPORT	0.472637	1.66542	0	0.059436	143	106	HMOX1,HSPA1A,NFKBIA,TRIM15,ZC3H12A,INSIG1,DACT3,NFKBIE,BST2,MXI1,PARP10,GSTO1,NFKBIB,SNAI2,LGALS9,SNX3,PKIG,PBLD,TGFB1,LITAF,THRA,YOD1,SOX4,BMP7,FMR1,MAPK7,GDI1,PKD1,PPM1A,NOV,CREB3,CLIC2,SP100,ERLEC1,PDE2A,EMD,VPS35,RANGAP1,UBE2G2,ITGB1BP1,CCDC22,GOPC,PSMD10,PPM1B,DERL2,FAM89B,G3BP2,CNIH2,C1QTNF3,BCL2,RAP1A,FKBP1A,GSK3B,INPP5K,FZD1,RABGEF1,RAB23,BRAF,PKD2,PKIA,CYLD,CRYAB,HNF4A,MDFI,TXN,C2orf18,N…
GO_REGULATION_OF_STAT_CASCADE	0.503096	1.66656	0.0181818	0.0594993	144	59	CSF2,RTN4R,HES1,CYP1B1,AKR1B1,LIF,CCL5,IL23A,VEGFA,IL6,IL6R,RTN4RL2,STAT3,SH2B2,HGS,NLK,PPP2CA,TNFRSF1A,PTK2B,CAV1,STAP2,CD40,RTN4RL1,PTK6,LYN,CLCF1,SOCS3,SOCS4,PTPN2,CRLF3,LEPROT,ARL2BP,ELP2,ADIPOR1,ISL1,HDAC2,HNF4A,DOT1L,IL31RA,F2R,SOCS7,PIBF1,PODNL1,PPP2R1A,FYN,GHR,NOTCH1,IL15,CDK5,JAK2,IKBKB,PIGU,NF2,INPP5F,IFNA1,IL18,IFNE,FLRT3,IL6ST
GO_REGULATION_OF_ACUTE_INFLAMMATORY_RESPONSE	0.539782	1.66261	0.037037	0.0595528	74	34	TNF,C3,PTGS2,CFB,SERPING1,C2,CCL5,EDNRB,IL6,OSMR,ADAM8,C5,RHBDD3,CFI,PROS1,PHB,CD46,PLA2G4A,PPARG,CFP,GSTP1,CD55,ZP3,PIK3CG,PHB2,C1QBP,CFH,ASH1L,IL20RB,C4A,TNFRSF11A,ADORA1,IL6ST,SUSD4
GO_RESPONSE_TO_TEMPERATURE_STIMULUS	0.47828	1.6612	0	0.059562	148	92	HSPA6,CCL2,HMOX1,HSPA1A,C8orf4,NFKBIA,IL1A,F3,TRPV3,ANO1,ADM,METRNL,ZNF516,ERO1L,IL6,CDKN1A,HSPA1B,ACOT11,PPARGC1A,VGF,TP53INP1,ATP2B1,THRA,CSDA,IRAK1,FOXO1,MICA,GMPR,LYN,SOCS3,SLC27A1,IMPDH1,DNAJB4,PAWR,POLR2D,GCLC,PDCD6,MICB,ATXN3,PLA2G4A,MAP2K7,HTRA2,GLRX2,DNAJA1,PPARG,AKT1,EIF2B2,SLU7,NR2F6,LRP11,DNAJA2,TGFB1I1,HDAC2,DNAJA3,EIF2AK3,NF1,HSF1,PSIP1,C11orf73,HSP90AA1,MYOF,DNAJC3,RPS6KB1,THBS1,CI…
GO_POSITIVE_REGULATION_OF_NF_KAPPAB_IMPORT_INTO_NUCLEUS	0.70907	1.66566	0	0.0595905	27	16	TNF,PTGS2,C8orf4,TLR2,IL23A,SPHK1,LGALS9,TRIP6,RBCK1,TLR4,EDAR,RHOA,ZNF268,TLR3,IL18,IL18R1
GO_POSITIVE_REGULATION_OF_INTERLEUKIN_6_PRODUCTION	0.534175	1.66221	0.0188679	0.0596238	68	35	TNF,TLR2,EREG,DDX58,IL6,IL6R,TRAF6,MAPK13,LGALS9,TNFSF9,RIPK2,AKIRIN2,HMGB1,XBP1,CARD9,TLR1,PAEP,ARHGEF2,MYD88,TLR4,ISL1,ADORA2B,PYCARD,F2R,IL17RC,NCL,TLR3,NOD1,TBC1D23,HSPD1,CYBA,F2RL1,HYAL2,TIRAP,SPON2
GO_RESPONSE_TO_GONADOTROPIN	0.654122	1.66299	0.0172414	0.0596475	28	17	ICAM1,ASNS,INHBA,PPARGC1A,CTSL2,HMGCS1,POR,TGFBR3,PAWR,SRD5A1,GATA6,ITGA3,ITGB1,NOTCH1,NELF,FOXM1,CCNA2
GO_NEGATIVE_REGULATION_OF_INTERLEUKIN_6_PRODUCTION	0.653996	1.66609	0	0.0596889	35	15	TNF,TNFAIP3,ZC3H12A,GBA,ARRB1,C1QTNF3,TLR4,RABGEF1,KLF2,NLRX1,GAS6,ARRB2,CSK,PTPN22,FOXJ1
GO_POSITIVE_REGULATION_OF_BLOOD_PRESSURE	-0.700808	-1.78116	0.0178571	0.0597091	37	15	TBXA2R,ADH5,F11R,ENG,PDE4D,TPM1,ID2,ADRB2,CYBA,HSD11B2,ADRA1B,TACR1,ADORA1,WNK1,QRFP
GO_DENDRITIC_CELL_DIFFERENTIATION	0.677693	1.66154	0	0.0597642	33	18	CSF2,RELB,TRAF6,LGALS9,TNFSF9,TGFB1,AXL,UBD,AZI2,PSEN1,LYN,LTBR,TGFBR2,RBPJ,DHRS2,GAS6,CAMK4,F2RL1
GO_NEGATIVE_REGULATION_OF_SEQUENCE_SPECIFIC_DNA_BINDING_TRANSCRIPTION_FACTOR_ACTIVITY	0.481923	1.66172	0	0.0599134	136	100	HMOX1,TNFAIP3,CYP1B1,NFKBIA,BHLHE40,ZC3H12A,IRAK2,NFKBID,PARP10,SIK1,PRNP,AIM2,DDIT3,PIAS2,FOXA2,EGLN1,PELI1,CAT,PRMT2,SMAD7,THRA,CEBPG,PTCH1,COMMD7,BMP7,PROX1,SIGIRR,MAP3K10,IRAK1,PIM1,SP100,GLIS2,TRIM21,MSX2,ARRB1,PIAS4,ANXA4,WFS1,PSMD10,SIRT1,FZD6,MAD2L2,RBCK1,KDM1A,TAF3,TRIM37,FLNA,BRMS1,RB1,TRIB1,WWP2,HDAC2,DNAJA3,MED13,RWDD3,CYLD,RLIM,SETD6,HR,HNF4A,HEYL,TAX1BP1,FAM105B,TRAF3,RNF2,SIVA1,NFK…
GO_HORMONE_BIOSYNTHETIC_PROCESS	0.587386	1.65742	0.0232558	0.0605851	49	21	HSD17B14,AKR1B1,ADM,HSD17B7,DUOX2,HSD17B12,SCARB1,STARD3,FDX1L,SRD5A3,HSD17B1,SRD5A1,STARD5,FDXR,HFE,FDX1,HSD17B11,SCP2,CACNA1H,MED1,AKR1C3
GO_RESPONSE_TO_EXTRACELLULAR_STIMULUS	0.406154	1.65642	0	0.0609153	441	286	ICAM1,CCL2,HMOX1,PTGS2,ASNS,MMP7,LIPG,WNT11,STC2,MAP1LC3A,ZC3H12A,APOE,ATF3,PPP1R15A,GABARAPL1,C2,SPP1,ADM,STC1,CCL5,RRAGC,PCSK9,HDDC3,CYP27B1,WNT2B,IL6,MTHFR,CDKN1A,ALDH3A1,ZFYVE1,SRC,PPARGC1A,RARA,DDIT3,NFE2L2,FOXA2,SPHK1,PRKAA2,SIRT2,EIF2AK2,UPP1,GBA,HLCS,NR4A2,MAP1LC3B2,CCRN4L,CPEB4,CAT,GIPR,VGF,SIRT5,INSR,RRAGD,NUAK2,VLDLR,PMAIP1,PPARA,MAX,ATF4,DNMT3A,RELA,CTSL2,HMGCS1,RPTOR,TGFB1,AXL,TSC1,F…
GO_ION_HOMEOSTASIS	0.396535	1.65433	0	0.0614015	576	303	TMC8,NPTN,CCL2,HMOX1,MAFG,MLXIPL,LIPG,SLC17A7,MT2A,SLC4A5,JPH3,STC2,ITPR1,APOE,BBC3,EPOR,EPAS1,SCNN1A,ADM,DLG4,TRPM4,STC1,NEDD4L,CCL5,SLC9A5,GRINA,CA2,CYP27B1,CACNB4,SLC26A11,SLC11A2,EDNRB,SLC25A37,ERO1L,PRNP,RAB20,SLC39A13,SLC24A6,HERPUD1,CLIC4,FTH1,BDKRB1,ACO1,P2RY1,PQLC2,BDKRB2,DDIT3,PRKAA2,ATP6V0E2,EDN2,ATP6V0E1,LPAR2,DISC1,ATP6V1H,BCAP31,ATP2A1,CACNB3,ATP6V0A1,ATP6V0C,TFR2,GIPR,ATP6V1C1,FTL,…
GO_REGULATION_OF_CARBOHYDRATE_METABOLIC_PROCESS	0.451042	1.65375	0	0.06162	172	109	IGFBP3,MLXIPL,SESN2,DDIT4,PDK1,SIK1,NR1D1,IL6,GRB10,P2RY1,FAM132A,MIDN,SRC,PPARGC1A,FOXA2,PRKAA2,PFKFB2,LEPR,MLYCD,INSR,PPP1R3E,PMAIP1,PPARA,NFKB1,STAT3,TGFB1,PRKCE,PPP1R3B,PDK3,HMGB1,PPP1R3G,PDGFB,PASK,KAT2A,FOXO1,GOLGA2,C12orf5,PTK2B,PPP1CB,IRS2,PHKG2,PGP,BAD,PGAM1,HIF1A,SIRT6,PTPN2,ECD,TINF2,ACER2,ARNT,SIRT1,C1QTNF3,PPP1CA,IGFBP4,PRKAG1,GSK3B,GSK3A,LCMT1,AP2A1,INPP5K,ARPP19,ADIPOR1,AKT1,PDK2,G…
GO_POSITIVE_REGULATION_OF_MAPK_CASCADE	0.392406	1.6524	0	0.0617904	470	282	TP73,TNF,ICAM1,NPTN,IGFBP3,CCL2,C3,MID1,IL1A,ZC3H12A,SOX2,DUSP9,IRAK2,MAPK8IP2,EPOR,CCL20,LIF,PELI2,CCL5,PEA15,DVL2,RELT,CD74,EFNA1,VEGFA,IL6,GADD45A,IL6R,ERN1,KSR1,SDCBP,IKBKG,TRAF6,P2RY1,FGF19,TNFRSF14,ARHGAP8,FZD8,SRC,MAP3K8,EIF2AK2,VEGFB,MAPK3,LGALS9,ABCA7,AXIN1,FZD4,CYSLTR2,ANKRD6,SPRY2,CDON,INSR,RASGRP1,ADAM8,RIPK2,TGFB1,PRKCE,MAP2K1,IL11,HMGB1,LPAR1,PTEN,PDGFB,MAP2K3,ZAK,ITGA1,WWC1,STK3,MA…
GO_CYTOPLASMIC_SEQUESTERING_OF_PROTEIN	0.562727	1.65274	0	0.0618893	40	38	NFKBIA,NFKBIE,MXI1,NFKBIB,HK1,HK2,GET4,THRA,PKD1,CREB3,CCDC22,GOPC,PSMD10,G3BP2,KDELR1,PINK1,FLNA,AKT1,GRIK5,PKD2,KDELR2,PDIA3,GPAA1,MDFI,TSPO,NFKBIL1,ANKRD13C,PDIA2,OS9,KDELR3,KEAP1,SUFU,LATS1,SRI,YWHAB,FAF1,TONSL,HSPA5
GO_DIVALENT_INORGANIC_CATION_HOMEOSTASIS	0.432026	1.65132	0	0.0620046	343	159	TMC8,NPTN,CCL2,JPH3,STC2,ITPR1,APOE,BBC3,EPOR,ADM,DLG4,TRPM4,STC1,CCL5,GRINA,CYP27B1,CACNB4,EDNRB,ERO1L,SLC39A13,SLC24A6,HERPUD1,BDKRB1,P2RY1,BDKRB2,DDIT3,EDN2,LPAR2,DISC1,BCAP31,ATP2A1,CACNB3,GIPR,TGFB1,PRKCE,BAK1,ATP2B1,HMGB1,HEXB,DMPK,LPAR1,TRPC1,PKD1,GNA15,TBXA2R,SLC39A6,NOL3,MICU1,SLC39A14,CNNM2,PSEN1,PTK2B,PLA2G6,SWAP70,CAV1,CD40,TGM2,MCOLN1,SLC39A7,CLN3,TMEM165,SPPL3,TMBIM6,IBTK,ITPR2,CCDC…
GO_MEMBRANE_DISASSEMBLY	-0.545965	-1.77463	0	0.0623915	47	44	LPIN1,NDEL1,EMD,AKAP8L,POM121,NUP43,NUP205,PAFAH1B1,NUPL1,CTDNEP1,PRKCA,NUP50,RAE1,NUP98,NUP54,TMEM48,POM121C,BANF1,NUP85,NEK9,NUP153,NUP214,NUPL2,NUP210,VRK1,NUP93,SEH1L,AAAS,NUP160,CDK1,LMNA,TPR,NEK6,NUP133,NUP107,CCNB2,NUP37,RANBP2,PLK1,CCNB1,NUP188,NUP88,NUP155,NUP35
GO_CELLULAR_RESPONSE_TO_EXTERNAL_STIMULUS	0.415008	1.64666	0	0.0638198	264	198	ICAM1,HMOX1,PTGS2,ASNS,MMP7,MAP1LC3A,ZC3H12A,ATF3,PPP1R15A,GABARAPL1,CCL5,RRAGC,PCSK9,WNT2B,BNIP3,GADD45A,TNFRSF10B,CDKN1A,ZFYVE1,IRF1,NFE2L2,FOXA2,SPHK1,PRKAA2,SIRT2,EIF2AK2,UPP1,GBA,MAPK3,NR4A2,MAP1LC3B2,CPEB4,RRAGD,NUAK2,VLDLR,PMAIP1,MAX,ATF4,CTSL2,NFKB1,RPTOR,AXL,TSC1,BAK1,FNIP1,ATP2B1,CHEK1,CHMP1A,FOSL1,GABARAPL2,CCNE1,ULK1,WDR59,ATG7,TNFRSF1A,FOXO1,PIM1,FADS1,USF2,IFI16,CASP1,FBXO22,XBP1,CY…
GO_REGULATION_OF_NEURON_DEATH	0.433748	1.64751	0	0.0639281	252	172	TP73,SOD2,CCL2,HMOX1,DDIT4,CEBPB,APOE,BBC3,EPOR,CCL5,PCSK9,AGAP2,SYNGAP1,IL6,NR4A3,IKBKG,PPARGC1A,DDIT3,EGLN3,VEGFB,NR4A2,LRP1,DHCR24,SARM1,CPEB4,REL,PMAIP1,ADAM8,PPARA,AARS,ATF4,STXBP1,STAT3,AXL,TSC1,KDM2B,RILPL1,GCLM,FOXO3,ITGA1,ELK1,EGLN2,PSEN1,C19orf6,TBK1,SIX4,C12orf5,PTK2B,NRBP2,BAD,CLCF1,CLN3,ATM,HRAS,UBE2M,ATF2,UBE2V2,HIF1A,TP53BP2,CDC42,PPT1,RRAS2,KRAS,CREB1,ALKBH1,TRIM2,WFS1,PAWR,MCL1,S…
GO_POSITIVE_REGULATION_OF_I_KAPPAB_KINASE_NF_KAPPAB_SIGNALING	0.445363	1.64704	0	0.063977	179	142	TNF,HMOX1,PTGS2,BIRC3,C8orf4,IL1A,TLR2,GPRC5B,CTH,BST2,SLC20A1,PELI2,IL23A,TNFRSF10B,MID2,IKBKG,TRAF6,SPHK1,LGALS9,PELI1,TRIM25,REL,TFG,SHISA5,C18orf32,TNIP2,RIPK2,RELA,PRKCE,LITAF,SECTM1,LPAR1,LGALS1,PIM2,BIRC2,PPM1A,IRAK1,UBD,TNFRSF1A,TRIM22,CASP1,TBK1,PLK2,TRIM62,TRIM38,CD40,CARD9,TRIP6,SLC35B2,TMED4,LTBR,ECM1,MIB2,TRADD,S100A13,IRF3,MAP3K3,DDRGK1,NDFIP2,TERF2IP,CCDC22,BRD4,GOLT1B,TRIM5,SHARPI…
GO_REGULATION_OF_ERK1_AND_ERK2_CASCADE	0.428614	1.6413	0	0.0671979	238	130	TNF,ICAM1,NPTN,CCL2,C3,EPOR,ATF3,CCL20,LIF,CCL5,SPRY4,CD74,VEGFA,IL6,DUSP3,ERRFI1,P2RY1,FGF19,ARHGAP8,SRC,DUSP1,VEGFB,MAPK3,LGALS9,ABCA7,CYSLTR2,SPRY2,RASGRP1,TNIP1,WNK2,RRAS,RIPK2,ROS1,HMGB1,PTEN,PDGFB,ATP6AP1,BMP2,PTK2B,FLCN,CAV1,CHI3L1,GCNT2,LYN,VRK3,ARRB1,HRAS,GLIPR2,SEMA7A,PTPN1,HMGCR,ERBB2,PTPN2,ITGB1BP1,EGFR,BMP4,PHB,FN1,DSTYK,RAP1A,RDBP,CIB1,TLR4,PRKD2,FAM59A,GSTP1,ABL1,BRAF,ECE1,CAMK2D,E…
GO_ADAPTIVE_IMMUNE_RESPONSE_BASED_ON_SOMATIC_RECOMBINATION_OF_IMMUNE_RECEPTORS_BUILT_FROM_IMMUNOGLOBULIN_SUPERFAMILY_DOMAINS	0.464004	1.63894	0	0.0684572	154	71	ICAM1,C3,C1R,RELB,BCL6,IRF7,NFKB2,GCNT3,C1S,SERPING1,C2,CD74,IL6,CTSH,TRAF6,BCL3,C1RL,TGFB1,HMGB1,MICA,ADAM17,C5,SWAP70,RFTN1,CFI,HRAS,KDM5D,ERCC1,CADM1,RAET1E,GNL1,MLH1,CD46,MICB,PRKCD,LIG4,RAB27A,TLR4,EXOSC3,EMP2,CD55,IL31RA,RNF168,BTN3A2,DLG1,DENND1B,STAT6,ZP3,BTN3A3,MSH2,RNF8,IL4R,C1QBP,MSH6,CTSC,CLU,NBN,HSPD1,FAS,BCL10,C4A,JAG1,LEF1,EXO1,UNC13D,GATA3,HLA-DRB1,IL18,SEMA4A,IL18R1,SUSD4
GO_NEGATIVE_REGULATION_OF_CELL_ACTIVATION	0.480748	1.63618	0	0.0685544	158	91	HMOX1,TNFAIP3,PGLYRP3,PRDM1,BCL6,CEBPB,ZC3H12A,APOE,NR1H3,NFKBID,PRNP,CD74,DUSP3,SERPINE2,INHBA,IRF1,TNFRSF14,BTN2A2,LGALS9,PELI1,HLX,ABR,THBD,PRKG1,TGFB1,AXL,IDO1,HMGB1,LAG3,PDGFB,PKN1,MICA,DUSP22,RHBDD3,CD276,MARCH7,LYN,ATM,ERBB2,PTPN2,ABAT,THOC1,PAWR,BMP4,PAG1,PRKCD,LGALS3,ZC3H8,CASP3,RABGEF1,CD274,TYRO3,NDFIP1,CYLD,IL31RA,ITCH,ANXA1,DLG1,PDGFA,GLI3,FBXO7,MAD1L1,VTCN1,PIBF1,FER,UBASH3B,MILR1,I…
GO_LIPID_STORAGE	0.615642	1.63218	0.0483871	0.0685655	27	19	TNF,PLIN2,ABHD4,GM2A,HEXB,PNPLA2,CAV1,B4GALNT1,CRY1,ACVR1C,BSCL2,SOAT1,DGAT1,FITM2,C2orf43,STAT5B,ENPP1,NRIP1,DGAT2
GO_RESPONSE_TO_PURINE_CONTAINING_COMPOUND	0.449335	1.6383	0	0.0685888	158	94	CCL2,PTGS2,AREG,PPP1R15A,P2RX4,STC1,HCN3,IL6,STAT1,ALDH3A1,PPARGC1A,JUND,SPHK1,DUSP1,P2RX5,FOSB,DUOX2,RAPGEF3,CREM,SDC2,VGF,THBD,RELA,HMGCS1,FOSL1,PTEN,PER1,CCNE1,BIRC2,PANX1,JUNB,CASP1,PTK2B,PDE2A,SPARC,SREBF1,ASPH,HIF1A,ITPR2,BSG,PDE4D,RAP1B,SDC1,SSH1,ATP7B,LDHA,EP300,SRD5A1,NDUFS4,RAP1A,AACS,ITPR3,INPP5K,NME1,PPARG,BRAF,DGKQ,CIB2,HDAC2,HNF4A,APEX1,PPARGC1B,SEPN1,COL1A1,PYGM,AKAP1,CARM1,PDXP,HS…
GO_CELLULAR_RESPONSE_TO_EXTRACELLULAR_STIMULUS	0.431612	1.63235	0	0.0686828	188	144	ICAM1,HMOX1,ASNS,MAP1LC3A,ZC3H12A,ATF3,PPP1R15A,GABARAPL1,CCL5,RRAGC,PCSK9,WNT2B,CDKN1A,ZFYVE1,NFE2L2,FOXA2,SPHK1,PRKAA2,SIRT2,EIF2AK2,UPP1,GBA,NR4A2,MAP1LC3B2,CPEB4,RRAGD,NUAK2,VLDLR,PMAIP1,MAX,ATF4,CTSL2,RPTOR,AXL,TSC1,FNIP1,ATP2B1,CHMP1A,FOSL1,GABARAPL2,CCNE1,ULK1,WDR59,ATG7,FOXO1,PIM1,FADS1,USF2,IFI16,FBXO22,XBP1,CYP24A1,SLC2A1,CAV1,RRAGA,SRF,DEPDC5,SREBF2,LYN,SREBF1,ADAMTS1,TBL2,RRAGB,PRDM4,…
GO_POSITIVE_REGULATION_OF_FAT_CELL_DIFFERENTIATION	0.541933	1.63634	0.0178571	0.0688265	51	33	PTGS2,C10orf116,CEBPB,ZC3H12A,LRP5,TRPM4,METRNL,ZNF385A,PRDM16,SNAI2,SAV1,SH3PXD2B,CCRN4L,STK3,BMP2,XBP1,CREB1,PPARD,PPARG,MAPK14,AKT1,STK4,CREBL2,WDFY2,ID2,CARM1,ASXL2,KLF5,TMEM64,ZBTB7C,CEBPA,LMO3,RARRES2
GO_ENDOPLASMIC_RETICULUM_CALCIUM_ION_HOMEOSTASIS	0.637819	1.63726	0.0357143	0.0689216	20	20	ITPR1,BBC3,GRINA,HERPUD1,BCAP31,ATP2A1,BAK1,PSEN1,TGM2,TMBIM6,WFS1,FIS1,BAX,BCL2,PML,CAMK2D,ATP2A2,RAP1GDS1,KCTD17,APP
GO_TOLL_LIKE_RECEPTOR_SIGNALING_PATHWAY	0.460293	1.63237	0	0.0689469	85	60	BIRC3,NFKBIA,IRF7,IRAK2,TLR2,CTSS,CTSL1,IKBKG,TRAF6,CTSK,PIK3AP1,LY96,LGALS9,TNIP1,TNIP2,RIPK2,PRKCE,BIRC2,IRAK1,UNC93B1,TBK1,MAPKAPK2,RFTN1,CNPY3,CTSB,UBE2D3,RPS6KA3,IRF3,UBE2D1,TLR1,TAB3,PIK3C3,LGMN,MYD88,TAB1,TLR4,UBA52,RPS27A,MAP3K1,TRAF3,TAB2,UBE2D2,IKBKE,PIK3R4,RIPK1,CHUK,HSP90B1,IRAK4,TLR3,MAPKAPK3,UBB,IKBKB,HSPD1,BCL10,CASP8,FADD,SCARA3,MAP3K7,TIRAP,S100A14
GO_PHAGOSOME_ACIDIFICATION	0.616457	1.63672	0	0.0689495	27	20	RAB20,ATP6V0E2,ATP6V0E1,ATP6V1H,ATP6V0A1,ATP6V0C,ATP6V1C1,RAB38,ATP6V1D,ATP6V0B,ATP6V1B2,ATP6V0D1,RAB7A,ATP6V1G1,ATP6V1E1,TCIRG1,ATP6V1B1,ATP6V1A,ATP6V0A2,ATP6V1F
GO_REGULATION_OF_LEUKOCYTE_DIFFERENTIATION	0.444588	1.6347	0	0.0689818	232	135	TNF,PGLYRP3,SIGLEC15,PRDM1,IL7R,BCL6,CEBPB,IRF7,ZBTB46,CD83,LIF,NFKBID,CCL5,CA2,IL23A,CD74,IL6,FSTL3,TRAF6,INHBA,IRF1,PRDM16,RARA,CSF1,TMEM176B,LGALS9,HLX,RASGRP1,ADAM8,TNFSF9,RIPK2,ZFPM1,TGFB1,AXL,HMGB1,LGALS1,ATP6AP1,ZBTB1,CUL4A,XBP1,LYN,BAD,MMP14,TFE3,RNF41,NKAP,ERBB2,PTPN2,CREB1,TGFBR2,BMP4,BGLAP,SART1,CD46,PRELID1,PNP,ZEB1,ZBTB7A,ADA,LGALS3,RB1,ZC3H8,CYP26B1,ESRRA,TLR4,NME1,TRIB1,NDFIP1,AP3D…
GO_REGULATION_OF_CD4_POSITIVE_ALPHA_BETA_T_CELL_ACTIVATION	0.622859	1.63421	0.0416667	0.069009	38	17	BCL6,CD83,IL23A,IL6,RARA,LGALS9,HLX,RIPK2,HMGB1,CD55,ANXA1,RC3H1,IL4R,C10orf54,PRKCZ,AGER,GATA3
GO_REGULATION_OF_INNATE_IMMUNE_RESPONSE	0.401327	1.63378	0	0.0690853	357	251	RSAD2,HSPA1A,BIRC3,TNFAIP3,PGLYRP3,NFKBIA,RELB,TRIM15,IRF7,IRAK2,TLR2,NR1H3,HLA-A,DUSP10,EREG,SERPING1,PLSCR1,DDX58,PARP9,CCL5,CTSS,CTSL1,NR1D1,CLEC4A,USP18,STAT1,IFNAR2,HSPA1B,IKBKG,TRAF6,IRF1,AIM2,HLA-E,SRC,CTSK,PIK3AP1,DHX58,LY96,TAP1,IFNGR2,SARM1,LGALS9,PELI1,IFIH1,RASGRP1,TNIP1,ADAM8,STAT2,TNIP2,RIPK2,RELA,NFKB1,PRKCE,HMGB1,LAG3,MB21D1,BIRC2,IRAK1,NR1H2,UNC93B1,XIAP,MICA,IFI16,TBK1,MAPKAPK2,…
GO_MYELOID_LEUKOCYTE_MIGRATION	0.545696	1.63319	0	0.0690891	99	39	IL8,CXCL3,CCL2,TREM1,CCL20,CCL5,EDNRB,PIK3CD,VEGFA,IL6,IL6R,EDN2,PDGFB,CKLF,ITGA1,CXADR,S100A9,PDE4D,LGALS3,PIP5K1C,JAGN1,EMR2,ANXA1,RAC1,RPS19,GBF1,IL17RC,NUP85,PIK3CG,IRAK4,STAT5B,IL17RA,ARHGEF5,EDN1,SYK,TNFRSF11A,DAPK2,TGFB2,CCL24
GO_REGULATION_OF_BONE_REMODELING	0.606262	1.63256	0	0.0691155	42	22	TNFAIP3,SIGLEC15,LRP5,SPP1,CA2,SYT7,SRC,LEPR,ADAM8,ATP6AP1,IL20RA,TFRC,BGLAP,NF1,PPARGC1B,GJA1,UBASH3B,PDK4,CSK,TMEM64,ITGB3,SYK
GO_FAT_CELL_DIFFERENTIATION	0.469448	1.63335	0	0.0692103	106	75	ALOXE3,PTGS2,SMAD6,CEBPB,LAMB3,METRNL,LRG1,ZNF516,ERO1L,BNIP3,NR4A3,RGS2,CTBP2,PRDM16,SNAI2,PPARGC1A,NR4A2,PEX11A,INSR,IL11,PLCB1,FOXO1,EGR2,BBS7,CLIP3,SREBF1,ATF2,TMEM120A,OSBPL8,OSBPL11,SIRT1,C1QTNF3,BBS4,HMGA2,EP300,ERAP1,AACS,GSK3B,BSCL2,PSMB8,PPARG,SDF4,BBS2,ARL4A,ID4,NIPBL,RNASEL,SENP2,ATF5,AKT2,CTBP1,SOCS7,TCF7L2,NOC3L,TMEM120B,ADRB2,LRRC8C,CCND1,BBS9,PIAS1,CBY1,TBL1XR1,KLF4,NUDT7,NR4A1,GP…
GO_L_ALPHA_AMINO_ACID_TRANSMEMBRANE_TRANSPORT	0.628841	1.63096	0	0.0692187	31	17	SLC7A5,SLC17A7,SLC43A1,SLC7A11,SLC25A12,SLC1A1,PQLC2,SLC38A7,SLC38A1,SLC7A6,SLC25A22,SLC7A1,SLC43A2,SLC25A13,SLC25A15,SLC1A3,SLC7A2
GO_POSITIVE_REGULATION_OF_LEUKOCYTE_DIFFERENTIATION	0.477178	1.62901	0	0.0698421	131	78	TNF,PRDM1,IL7R,ZBTB46,CD83,LIF,CCL5,CA2,IL23A,CD74,IL6,TRAF6,RARA,CSF1,LGALS9,HLX,RASGRP1,ADAM8,TNFSF9,RIPK2,TGFB1,AXL,HMGB1,LGALS1,ATP6AP1,ZBTB1,XBP1,BAD,MMP14,NKAP,CREB1,TGFBR2,SART1,CD46,PNP,ADA,LGALS3,RB1,TRIB1,AP3D1,SLC9B2,TESC,PRKCA,ANXA1,GLI3,HAX1,KLF10,PPARGC1B,MLL5,GAS6,AP3B1,PPP2R3C,ID2,PCID2,RIPK1,OGT,IL4R,IL15,EGR3,ACIN1,STAT5B,RUNX1,TMEM64,FLT3LG,PRKCZ,ATP11C,ITPKB,FOS,CASP8,FADD,AGE…
GO_NEGATIVE_REGULATION_OF_IMMUNE_RESPONSE	0.453331	1.62837	0.0188679	0.0700075	121	65	TNF,HMOX1,TNFAIP3,PGLYRP3,IL7R,BCL6,NR1H3,HLA-A,DUSP10,SERPING1,BST2,HLA-E,DHX58,TAP1,LGALS9,HLX,ABR,TGFB1,NR1H2,MICA,IFI16,DUSP22,ADAR,LYN,PTPN2,CUEDC2,PPP3CB,THOC1,TRIM27,CD46,NMI,LGALS3,RABGEF1,PPARG,PSMB4,IL27RA,TYRO3,NDFIP1,DNAJA3,CD55,NLRX1,ANXA1,STAT6,RPS19,FER,TRAFD1,FCRLB,MUL1,HFE,RC3H1,IL4R,ARRB2,BCR,NLRC5,C10orf54,IL20RB,GPX1,PTPN6,TGFB3,SERPINB9,CEACAM1,TGFB2,FOXJ1,ALOX15,SUSD4
GO_HEXOSE_METABOLIC_PROCESS	0.450364	1.62902	0	0.0701066	157	111	TNF,OAS1,ALDOC,ENO2,PFKFB4,PCK2,LRP5,ATF3,AKR1B1,PDK1,SLC25A12,GALK2,PFKFB3,GNPDA1,PPARGC1A,PFKFB2,HK1,HK2,CREM,PGK1,FUCA1,POFUT2,ATF4,PDK3,HKDC1,SLC25A1,B3GALTL,PMM1,GAA,SERP1,FUT1,WDTC1,GNPDA2,IRS2,GLB1,PGM2L1,BAD,GAPDH,CHST15,PGAM1,PFKL,CRTC2,TPI1,ENO1,MAN2C1,PDHB,CRY1,GLYCTK,MDH1,PPARD,PIK3CA,FUCA2,ENO3,MDH2,BRAT1,PGM1,ALDH1A1,MAPK14,B4GALT1,AKT1,MAN2A1,PDK2,SLC25A11,SLC35A2,AKR1A1,SLC25A10,M…
GO_PLACENTA_DEVELOPMENT	0.455585	1.62711	0	0.0704087	138	108	CSF2,PTGS2,HES1,PRDM1,DLX3,STC2,CEBPB,EPOR,GRHL2,LIF,EPAS1,E2F7,SPP1,ADM,STC1,CYP27B1,ETNK2,STOX2,SPINT1,NSDHL,EGLN1,TFEB,CDKN1C,CTSL2,ITGB8,MAP2K1,FOSL1,PDGFB,PKD1,BIRC2,STK3,JUNB,FZD5,GRB2,ZFP36L1,CTSB,GAB1,WNT7B,SOCS3,DEDD,HIF1A,DNAJB6,HEY1,ALKBH1,PLCD1,BSG,EGFR,ZFAT,MAP3K4,ARNT,RBPJ,PPARD,PLA2G4A,RXRA,ADA,BMPR2,RBM15,PLCD3,PPARG,MAPK14,AKT1,PKD2,HS6ST1,STK4,SP3,OVOL2,MDFI,CDX2,FGFR2,CUL7,SENP…
GO_REGULATION_OF_LEUKOCYTE_MEDIATED_IMMUNITY	0.470009	1.62584	0	0.0711372	156	90	TNF,ICAM1,CCL2,HMOX1,RSAD2,C3,IL7R,BCL6,GAB2,HLA-A,BST2,TRPM4,VAMP8,IL23A,TRAF6,HLA-E,TAP1,LGALS9,RASGRP1,ABR,TGFB1,HMGB1,LAG3,ZBTB1,MICA,DUSP22,STXBP2,FZD5,CD40,STX7,LYN,CLCF1,STX4,RIPK3,PVR,CADM1,PPP3CB,THOC1,PDPK1,APLF,C12orf4,VAMP2,SNX6,MALT1,TLR4,RABGEF1,EXOSC3,IL27RA,ADORA2B,NDFIP1,LAMP1,VAMP3,TNFSF13,PVRL2,STAT6,PAXIP1,ZP3,FER,AP1G1,HFE,B2M,IL4R,RAC2,ARRB2,BCR,STAT5B,TLR3,C10orf54,MSH6,TRA…
GO_GRANULOCYTE_MIGRATION	0.566151	1.62122	0.0188679	0.0733183	75	29	IL8,CXCL3,CCL2,TREM1,CCL20,CCL5,PIK3CD,VEGFA,EDN2,CKLF,ITGA1,CXADR,S100A9,PDE4D,LGALS3,PIP5K1C,JAGN1,EMR2,ANXA1,GBF1,IL17RC,PIK3CG,IRAK4,IL17RA,EDN1,SYK,DAPK2,TGFB2,CCL24
GO_MEMBRANE_LIPID_METABOLIC_PROCESS	0.430919	1.61795	0	0.0733287	184	133	ALOXE3,SPNS2,CYP1B1,SGPP2,NEU1,PIGA,ST6GALNAC6,SERINC2,SPTSSB,CLN8,HEXA,PLA2G15,PPAP2B,PIGH,ARSA,ST3GAL1,NSMAF,SPHK1,UGCG,ASAH1,GBA,CSNK1G2,SERINC5,CREM,SMPD2,SPHK2,FA2H,GLTP,GALC,PIGF,SAMD8,ITGB8,GM2A,ARSK,ORMDL3,HEXB,POGLUT1,PPP2CA,GLA,PPM1L,B4GALT4,GLB1,PLAUR,ST3GAL4,CLN3,SERINC3,ORMDL1,CTSA,PPT1,PIGG,B4GALNT1,PSAP,ACER2,SGPP1,SPTLC3,DEGS1,KDSR,SUMF1,BAX,ARSD,PIGS,PPAP2A,PGAP3,ELOVL1,SERINC1,N…
GO_POSITIVE_REGULATION_OF_LYMPHOCYTE_MEDIATED_IMMUNITY	0.5523	1.61837	0.0169492	0.0734117	69	37	TNF,RSAD2,C3,HLA-A,IL23A,TRAF6,HLA-E,RASGRP1,TGFB1,LAG3,ZBTB1,FZD5,CD40,STX7,CLCF1,PVR,CADM1,MALT1,EXOSC3,LAMP1,TNFSF13,PVRL2,STAT6,PAXIP1,ZP3,AP1G1,B2M,STAT5B,MSH6,TRAF2,PRKCZ,WHSC1,HSPD1,UNG,FADD,MAP3K7,GATA3
GO_REGULATION_OF_NUCLEOTIDE_CATABOLIC_PROCESS	0.59314	1.61868	0.0172414	0.0734952	36	24	MLXIPL,DDIT4,PPARGC1A,PRKAA2,RAPGEF3,EGLN1,INSR,PPARA,STAT3,MAPK7,C12orf5,PGAM1,HIF1A,SIRT6,ECD,ARNT,PRKAG1,GNB2L1,GSK3A,OGT,HDAC4,PRKAA1,ENTPD5,NCOR1
GO_SMALL_MOLECULE_BIOSYNTHETIC_PROCESS	0.385729	1.62037	0	0.073609	443	299	ALOXE3,PTGS2,ASNS,ELOVL7,PHGDH,ALDOC,ENO2,GATM,MVD,MSMO1,INSIG1,CHKA,SQLE,PCK2,INSIG2,ATF3,AKR1B1,CDS1,CTH,DHCR7,ADM,PTGS1,MVK,CYP51A1,CYP27B1,IDI1,GPT2,PLTP,HSD3B7,CD74,SCD,FDFT1,C14orf1,CYP27A1,SLC25A12,FADS2,MTHFD2,GSTO1,NSDHL,PPARGC1A,DSEL,SPHK1,PRKAA2,HSD17B7,GGT7,PTGES,EDN2,GBA,LPIN3,DHCR24,HSD17B12,PGK1,LSS,FDPS,SPHK2,MLYCD,IMPAD1,FA2H,CHKB,KDM3A,MTHFD1L,LPIN1,ISYNA1,ATF4,RNPEPL1,EBP,SAMD8…
GO_RESPONSE_TO_BIOTIC_STIMULUS	0.380999	1.61906	0	0.0737189	886	496	TNF,CSF2,ICAM1,CXCL1,CXCL5,IL8,CXCL3,CCL2,RSAD2,PTGS2,CXCL2,TNFRSF9,MX1,CMPK2,TNFAIP3,OAS1,PGLYRP3,TREM1,NFKBIA,ISG15,IFIT1,DDIT4,F3,IFIT5,CEBPB,ZC3H12A,OAS3,IFIT2,IRF7,HYAL3,OAS2,IRAK2,IRF9,TLR2,NFKB2,MX2,NR1H3,HLA-A,DUSP10,CCL20,MTSS1,PLSCR1,DDX58,BST2,TMF1,ADM,OPTN,IFITM1,CCL5,MBD5,IFITM3,CYP27B1,EDNRB,IL23A,NR1D1,RELT,BNIP3,IL6,SBNO2,TNFRSF10B,WIPF1,IL6R,STAT1,NPC2,C19orf66,IFNAR2,BDKRB1,NFKB…
GO_MYELOID_LEUKOCYTE_DIFFERENTIATION	0.489606	1.61959	0	0.0738042	96	62	TNF,CSF2,RELB,GAB2,FAM20C,OSTM1,PIK3CD,VEGFA,SBNO2,TRAF6,SRC,CSF1,ANXA2,LGALS9,TNFSF9,ZFPM1,TGFB1,SH3PXD2A,UBD,JUNB,PSEN1,IFI16,PDE2A,TFRC,CD109,PIR,LTBR,NKAP,CDC42,TGFBR2,SIRT1,BMP4,RBPJ,KDM1A,PPARG,PAFAH1B1,MAPK14,GLO1,JAGN1,SP3,CTNNB1,IL31RA,THOC5,EPHA2,DHRS2,FARP2,EIF2AK1,CAMK4,GATA2,FOXP1,CASP8,MYH9,PARP1,MED1,F2RL1,LRRK1,LEF1,GATA3,L3MBTL3,CASP10,TNFRSF11A,CEBPA
GO_REGULATION_OF_LEUKOCYTE_MEDIATED_CYTOTOXICITY	0.590125	1.61318	0	0.0766383	53	27	ICAM1,CCL2,IL7R,HLA-A,IL23A,HLA-E,TAP1,LGALS9,RASGRP1,LAG3,MICA,STX7,RIPK3,PVR,CADM1,PPP3CB,LAMP1,PVRL2,AP1G1,B2M,ARRB2,STAT5B,F2RL1,FADD,AGER,SERPINB9,CEACAM1
GO_NEGATIVE_REGULATION_OF_LIPID_TRANSPORT	0.613435	1.61229	0	0.0767726	26	16	APOE,NR1H3,PLA2R1,APOC1,NFKB1,NR1H2,IRS2,ITGAV,SREBF2,CRY1,AKT1,PTPN11,AKT2,THBS1,ACSL4,ITGB3
GO_EMBRYO_IMPLANTATION	0.582476	1.60812	0	0.0787062	39	24	PTGS2,STC2,LIF,SPP1,STC1,SERPINE2,DDR1,VMP1,UBE2Q1,IL11RA,BSG,TGFBR2,PPARD,RXRA,EMP2,PLAU,PCSK5,RPL29,FKBP4,POLR1B,SOD1,TRIM28,RECK,OOEP
GO_REGULATION_OF_TYROSINE_PHOSPHORYLATION_OF_STAT_PROTEIN	0.540143	1.60829	0	0.0788522	68	34	CSF2,HES1,LIF,CCL5,IL23A,VEGFA,IL6,IL6R,STAT3,PPP2CA,TNFRSF1A,CAV1,STAP2,CD40,PTK6,LYN,CLCF1,SOCS3,PTPN2,ARL2BP,ISL1,HDAC2,HNF4A,IL31RA,PIBF1,PPP2R1A,FYN,GHR,IL15,JAK2,NF2,INPP5F,IL18,IL6ST
GO_REGULATION_OF_COFACTOR_METABOLIC_PROCESS	0.530137	1.6084	0	0.0791359	50	33	MLXIPL,DDIT4,PDK1,ME1,PPARGC1A,PRKAA2,INSR,PPARA,STAT3,PDK3,C12orf5,PGAM1,HIF1A,SIRT6,ECD,PDHB,ARNT,PDP2,ME2,PRKAG1,PDK2,BPGM,PDHA1,PDPR,DLD,OGT,DLAT,PDK4,HDAC4,PRKAA1,ENTPD5,NCOR1,PDHX
GO_NEGATIVE_REGULATION_OF_GLIOGENESIS	0.628453	1.60714	0.0181818	0.0792815	37	20	HES1,DUSP10,DLX2,SIRT2,SKI,BMP4,RNF10,CTNNB1,NKX6-1,ID4,TSPO,NF1,MBD1,DICER1,ATF5,MECP2,ID2,NOTCH1,CERS2,PTN
GO_REGULATION_OF_PEPTIDE_SECRETION	0.449424	1.60647	0.016129	0.0795835	209	109	TNF,ITPR1,PDE4C,LRP5,LIF,ANO1,BRSK2,TRPM4,CCL5,RAPGEF4,EFNA5,NR1D1,MARCKS,CD74,SYT7,APLN,SLC24A6,ARNTL,PIM3,FAM132A,MIDN,FOXA2,PFKFB2,RAPGEF3,RAB8B,TFR2,GIPR,PRKCE,SOX4,PASK,NOV,NLGN2,STXBP4,SERP1,PLA2G6,SLC2A1,IRS2,PPP3CA,BAD,STX4,ANXA5,ARRB1,SREBF1,PFKL,HIF1A,HMGCR,SIDT2,ITPR2,S100A9,PPP3CB,ABAT,PHPT1,NDUFAF2,STX1A,SLC25A4,ARL2,ARL2BP,PPARD,RAP1A,AACS,ACVR1C,CAPN10,ITPR3,REST,RFX3,ARHGEF7,ICA1,…
GO_MAMMARY_GLAND_EPITHELIUM_DEVELOPMENT	0.513001	1.60589	0.0357143	0.0799281	53	38	AREG,CEBPB,LRP5,TBX3,NTN1,SRC,CSF1,TGFB1,DDR1,PTCH1,MSX2,WNT7B,HIF1A,ETV4,IRF6,SCRIB,AKT1,PML,HOXA5,MSX1,ELF5,FGFR2,AKT2,STAT6,EPHA2,MAPK1,WNT3,MGMT,ID2,KDM5B,PHB2,CCND1,JAK2,BTRC,MED1,VDR,ZNF703,GLI2
GO_REGULATION_OF_CHEMOTAXIS	0.439318	1.60423	0	0.0814285	180	93	CXCL1,CXCL5,IL8,CXCL3,CCL2,CXCL2,F3,CCL5,IL23A,CD74,VEGFA,IL6,IL6R,CSF1,EDN2,VEGFB,SEMA6B,LGALS9,STX3,SEMA4G,TGFB1,SEMA3C,HMGB1,LPAR1,TMEM102,PDGFB,NOV,SEMA6C,CREB3,PPM1F,GPSM3,PLXNA3,SEMA3F,ADAM17,PTK2B,C5,SWAP70,LYN,STX4,HSPB1,SEMA7A,SEMA4D,PLXND1,ITGA2,PTPN2,CORO1B,SEMA5A,ADAM10,SEMA4C,CALR,FN1,BMPR2,MET,PRKD2,ANO6,EDNRA,MMP28,FGF2,SEMA4F,PLXNA1,RAC1,VEGFC,AKT2,GAS6,SERPINE1,SLIT2,SMAD3,WNT3,T…
GO_POSITIVE_REGULATION_OF_CELL_DEATH	0.367352	1.60338	0	0.0816553	605	454	TP73,TNF,NUPR1,IGFBP3,PTGS2,BCL2A1,CYP1B1,G0S2,WNT11,BCL6,DDIT4,F3,DAPK1,ZC3H12A,IFIT2,APOE,BBC3,ATF3,PPP1R15A,NFKBID,FAM162A,SQSTM1,ADM,CCL5,NLRP2,PCSK9,PEA15,OSGIN1,SLC11A2,SIK1,BNIP3,IL6,GADD45A,NR4A3,TNFRSF10B,ADAMTSL4,CTSH,IFI27,CDKN1A,APBB1,FGD4,TRAF6,OBSCN,SOS2,PNMA2,BTG1,INHBA,FBXO18,NSMAF,SAV1,SRC,PPARGC1A,DDIT3,EGLN3,DUSP1,BNIP3L,SIRT2,EIF2AK2,DCUN1D3,BCAP31,LGALS9,TRIM35,CYSLTR2,DFNA5,…
GO_REGULATION_OF_GLUCOSE_IMPORT	0.523428	1.60366	0.0185185	0.0816754	60	41	TNF,PEA15,MARCKS,GRB10,FAM132A,RTN2,FGF19,RHOQ,NFE2L2,HK2,INSR,CLTCL1,REPIN1,IRS2,SIRT6,OSBPL8,RAP1A,PRKCI,CAPN10,GSK3A,PIK3R2,ARPP19,MAPK14,ADIPOR2,AKT1,PTPN11,RNASEL,CREBL2,PIK3R1,AKT2,LMBRD1,ASPSCR1,RPS6KB1,PRKAA1,PIK3R3,IRS1,PRKCZ,KIAA0528,ENPP1,APPL1,RARRES2
GO_POSITIVE_REGULATION_OF_GLIAL_CELL_DIFFERENTIATION	0.662331	1.6027	0.0645161	0.0817234	32	19	TP73,HES1,LIF,SERPINE2,SPINT1,RELA,BMP2,CLCF1,RHEB,PRPF19,PPARG,HDAC2,NKX6-1,DICER1,ID2,NOTCH1,PRMT5,MTOR,IL6ST
GO_MAMMARY_GLAND_DUCT_MORPHOGENESIS	0.60284	1.60037	0.0588235	0.0826899	28	21	AREG,LRP5,TBX3,NTN1,SRC,CSF1,TGFB1,DDR1,PTCH1,MSX2,ETV4,SCRIB,PML,FGFR2,EPHA2,KDM5B,PHB2,BTRC,MED1,VDR,GLI2
GO_POSITIVE_REGULATION_OF_MYELOID_LEUKOCYTE_DIFFERENTIATION	0.574518	1.60066	0.0185185	0.0828014	50	30	TNF,LIF,CCL5,CA2,IL23A,TRAF6,CSF1,ATP6AP1,CREB1,RB1,TRIB1,SLC9B2,TESC,PRKCA,HAX1,KLF10,PPARGC1B,MLL5,ID2,RIPK1,OGT,ACIN1,RUNX1,TMEM64,FOS,CASP8,FADD,LEF1,CTNNBIP1,KITLG
GO_REGULATION_OF_TISSUE_REMODELING	0.546408	1.59912	0	0.0832519	62	34	TNFAIP3,SIGLEC15,LRP5,SPP1,CA2,IL23A,SYT7,TMBIM1,SRC,LEPR,ABR,ADAM8,TGFB1,ATP6AP1,IL20RA,TFRC,CST3,BGLAP,BAX,B4GALT1,PML,NF1,PPARGC1B,GJA1,UBASH3B,PDK4,IL15,BCR,CSK,TMEM64,ITGB3,VDR,IL18,SYK
GO_REGULATION_OF_MEMBRANE_PERMEABILITY	0.47753	1.59952	0	0.0832773	70	63	TP73,HSPA1A,BBC3,BNIP3,BNIP3L,HK2,PMAIP1,MOAP1,STAT3,BAK1,PPIF,PPP3CC,TMEM102,ALKBH7,NOL3,BAD,HEBP2,ATF2,TP53BP2,F11R,PPP1R13B,YWHAG,ZNF205,PPP3R1,BAX,BCL2,C22orf29,SLC9A1,ATPIF1,GSK3B,GSK3A,EYA2,C2orf18,CNP,SIVA1,ACAA2,TP53,YWHAE,BID,BLOC1S2,E2F1,MTCH2,YWHAZ,MUL1,BCL2L11,TJP2,YWHAB,BCL2L1,DYNLL1,YWHAQ,YWHAH,SLC25A5,RHOT1,RHOT2,NAIF1,NMT1,BMF,TFDP1,THEM4,DYNLL2,MTOR,CASP8,SFN
GO_SODIUM_ION_TRANSPORT	0.49057	1.5986	0	0.0833567	144	53	SLC17A7,SLC4A5,SHROOM2,SCNN1A,TRPM4,SLC20A1,NEDD4L,SLC6A8,HCN3,SLC9A5,SLC5A3,SLC3A2,SLC24A6,SLC38A7,SLC38A1,KCNK1,SLC9A6,COMMD3,SLC22A5,SLC38A6,ATP1B3,COMMD9,SLC34A3,SLC9A1,ATP1B1,SLC9A8,WNK4,KIAA1919,ANO6,SLC38A2,PKD2,SLC9B2,CNNM4,SLC23A2,SLC9A7,SLC22A4,NDUFA9,SLC5A6,TRAPPC10,ATP1A1,SLC38A10,SLC4A11,SLC4A7,SLC9A3R1,SLC24A1,SLC20A2,SLC12A2,SCN8A,SLC9A2,SLC10A7,ATP1A3,SLC5A1,SLC10A5
GO_PROTEIN_LOCALIZATION_TO_CHROMOSOME	-0.597593	-1.74671	0	0.0840314	45	37	TNKS,PIH1D1,WRAP53,TINF2,TERF2IP,TNKS2,LRWD1,RB1,PARP3,ZW10,AURKB,PINX1,ACD,WAPAL,EZH2,TERF2,CASC5,RAD21,RCC2,CENPA,BUB1B,POT1,RUVBL2,FAM178A,ANKRD32,H2AFY,CCDC101,CDK1,GSG2,ATR,BRCA2,MTBP,CHAMP1,PLK1,ESCO2,ATRX,HIST1H1B
GO_MAINTENANCE_OF_LOCATION	0.420161	1.5961	0	0.0842527	138	106	TNF,SLC17A7,NFKBIA,PLIN2,APOE,SPAG4,NFKBIE,ABHD4,MXI1,FTH1,NFKBIB,BCL3,HK1,HK2,ATP2A1,SUPT7L,GET4,GM2A,THRA,HEXB,PKD1,CREB3,FLNB,GAA,LTBP1,UVRAG,PNPLA2,CAV1,S100A9,TWF2,DBN1,CCDC22,B4GALNT1,GOPC,PSMD10,ARHGAP21,CRY1,CALR,G3BP2,ARL2,ATP7B,SUN2,BBS4,SUN1,ARL2BP,TAF3,SLC30A7,ACVR1C,KDELR1,GOLPH3,PINK1,TAF8,FLNA,BSCL2,FBN1,AKT1,EPB41L3,SOAT1,GRIK5,TOPORS,PML,PKD2,KDELR2,PDIA3,GPAA1,MDFI,MORC3,TSPO,NF…
GO_NEGATIVE_REGULATION_OF_NOTCH_SIGNALING_PATHWAY	0.585549	1.59638	0.0196078	0.0844107	28	22	CHAC1,C8orf4,NFKBIA,BCL6,DLX2,EGFL7,BMP7,NUMB,GDPD5,MMP14,HEY1,HIF1AN,RFNG,OVOL2,C12orf52,SLC35C1,GATA2,BEND6,MAGEA1,FBXW7,LFNG,NRARP
GO_CELLULAR_RESPONSE_TO_INSULIN_STIMULUS	0.440059	1.59437	0	0.0849534	146	111	CCL2,TRIB3,BAIAP2L2,HDAC9,PCSK9,NAMPT,GRB10,IGF1R,ERRFI1,EIF4EBP1,RHOQ,SRC,ATP6V0E2,ATP6V0E1,ATP6V1H,ATP6V0A1,ATP6V0C,INSR,ATP6V1C1,VLDLR,LPIN1,ATP6V1D,SH2B2,ATP6V0B,ATP6V1B2,PIK3C2A,HDAC5,ATP6AP1,FOXO1,STXBP4,ATP6V0D1,PTPRA,TBC1D4,WDTC1,XBP1,IRS2,RAB31,GRB2,SLC25A33,GAB1,SREBF1,ATP6V1G1,FOXO4,PHIP,PTPN1,HIF1A,ATP6V1E1,PTPN2,SRSF5,YWHAG,SHC1,AP3S1,TCIRG1,RAB13,PDPK1,SLC9A1,PIK3CA,RXRA,SRD5A1,RAB1…
GO_NEGATIVE_REGULATION_OF_MAP_KINASE_ACTIVITY	0.471611	1.59238	0	0.0861623	73	57	TP73,APOE,DUSP9,DUSP10,DUSP3,RGS2,DUSP1,GBA,SPRY2,DUSP18,BMP7,MAPK7,PPP2CA,DUSP22,PAQR3,CAV1,LYN,SPRED2,PDCD4,DUSP14,PTPN1,HMGCR,DUSP5,AIDA,BMP4,DUSP8,PRKCD,STK38,HIPK3,GSK3B,INPP5K,DUSP16,DNAJA1,GSTP1,MBIP,CBLC,DAB2IP,NF1,RGS14,CDK5RAP3,SMPD1,DUSP2,DUSP6,DUSP7,MAPK8IP1,PPP2R1A,SPRED1,DUSP19,GPS1,PTPRJ,PTPN22,GPS2,PTPN6,HYAL2,ZNF675,DUSP4,SORL1
GO_POSITIVE_REGULATION_OF_CELL_DIFFERENTIATION	0.371596	1.59069	0	0.0865248	823	493	TP73,TNF,CSF2,NPTN,IGFBP3,PTGS2,BAMBI,HES1,DUOXA1,NLGN3,PRDM1,IL7R,ISG15,GDF15,BCL6,LOXL2,C10orf116,CEBPB,ZC3H12A,WNT9A,NEU1,SOX2,APOE,GPRC5B,FAM20C,ZBTB46,LRP5,EPOR,PLXNB3,CD83,LIF,CTH,ADM,TRPM4,NEDD4L,IFITM1,CCL5,L1CAM,METRNL,PPP1R13L,CA2,CYP27B1,EFNA5,RAC3,NTN1,IL23A,ZNF385A,MARCKS,CD74,VEGFA,IL6,DAB2,IL6R,PPP2R5B,APBB1,ARNTL,SDCBP,SERPINE2,TRAF6,SPINT1,MYADM,BTG1,INHBA,PRDM16,SNAI2,SAV1,RARA,…
GO_REGULATION_OF_INTERLEUKIN_8_PRODUCTION	0.56545	1.59015	0.0172414	0.0866224	61	32	TNF,HSPA1A,TLR2,DDX58,IL6R,HSPA1B,BCL3,OTUD7B,DDIT3,LGALS9,ARRB1,ANXA4,TLR4,PRKD2,ANXA1,PYCARD,F2R,SERPINE1,MAP2K5,MAVS,RIPK1,PARK7,TLR3,CD58,KLF4,BCL10,PTPN22,F2RL1,HYAL2,FADD,TIRAP,AFAP1L2
GO_STAT_CASCADE	0.587641	1.59094	0.0208333	0.0866454	50	30	CCL2,HES1,LIF,STAT1,IFNAR2,MAPK3,STAT2,STAT3,PKD1,IFNAR1,PTK6,LYN,CLCF1,STAT5A,SOCS3,PTPN1,NMI,PKD2,STAMBP,IL31RA,F2R,CTR9,FER,MAPK1,GHR,IL15,JAK2,STAT5B,PIAS1,AGER
GO_REGULATION_OF_PH	0.522104	1.59114	0	0.0868093	89	55	MAFG,SLC17A7,SLC4A5,SLC9A5,CA2,SLC26A11,EDNRB,RAB20,CLIC4,ATP6V0E2,ATP6V0E1,ATP6V1H,ATP6V0A1,ATP6V0C,ATP6V1C1,RAB38,ATP6V1D,SLC4A3,ATP6V0B,ATP6V1B2,CLN5,ATP6AP1,SLC26A2,ATP6V0D1,SLC4A2,RAB7A,SLC9A6,CLN3,TMEM165,ATP6V1G1,PPT1,ATP6V1E1,TCIRG1,BCL2,SLC9A1,SLC9A8,ATP6V1B1,PDK2,SLC9A7,ATP6V1A,CLCN3,ATP6V0A2,SLC4A11,CLN6,SLC4A7,GPR89A,PDK4,ATP5B,SLC26A6,LRRK2,TMEM175,ATP6V1F,SLC26A9,SLC9A2,EDN1
GO_REGULATION_OF_MAPK_CASCADE	0.379058	1.59017	0	0.0869111	660	414	TP73,TNF,ICAM1,NPTN,IGFBP3,CCL2,C3,TRIB3,PRDX1,INHBE,MID1,IL1A,GDF15,ZC3H12A,SOX2,APOE,DUSP9,IRAK2,MAPK8IP2,EPOR,ATF3,DUSP10,CCL20,LIF,PELI2,CCL5,SPRY4,PEA15,DVL2,SYNGAP1,RELT,CD74,EFNA1,VEGFA,IL6,GADD45A,IL6R,ERN1,DUSP3,KSR1,IGF1R,RGS2,ERRFI1,SDCBP,IKBKG,TRAF6,P2RY1,INHBA,FGF19,TNFRSF14,BMP8B,ARHGAP8,FZD8,SRC,DUSP1,MAP3K8,EIF2AK2,GBA,VEGFB,MAPK3,LGALS9,ABCA7,AXIN1,FZD4,CYSLTR2,ANKRD6,SPRY2,DUSP1…
GO_ALCOHOL_METABOLIC_PROCESS	0.401232	1.58817	0	0.0869795	348	233	CYP1B1,SGPP2,PLCH2,MVD,MSMO1,NPC1,INSIG1,APOE,CHKA,SQLE,LRP5,INSIG2,AKR1B1,CDS1,DHCR7,MVK,CYP51A1,PCSK9,CYP27B1,PLA2G4C,IDI1,SLC5A3,FDFT1,C14orf1,NPC2,OCRL,CYP27A1,CLN8,PLA2G15,NSDHL,SARDH,APOC1,LDLR,SPHK1,PRKAA2,HSD17B7,SCARF1,GBA,LEPR,LPIN3,DHCR24,SMPD2,CAT,LSS,FDPS,SPHK2,IMPAD1,PLBD1,CHKB,VLDLR,SCARB1,LPIN1,ISYNA1,EBP,SAMD8,HMGCS1,LIPA,STARD3,FDX1L,DBI,PEMT,SRD5A3,PTEN,ITPKC,APOL1,OSBPL1A,SLC4…
GO_REGULATION_OF_MULTICELLULAR_ORGANISMAL_METABOLIC_PROCESS	0.560825	1.58945	0.0196078	0.0871315	38	23	CCL2,IL6,IL6R,ERRFI1,RAPGEF3,TGFB1,ITGA2,BMP4,CST3,PRDX5,EP300,PPARD,RAP1A,PPARG,CBX8,HDAC2,CIITA,F2R,ARRDC3,ITGB1,CTGF,AGER,TGFB3
GO_EMBRYONIC_PLACENTA_DEVELOPMENT	0.474024	1.58621	0	0.0872456	83	67	CSF2,HES1,PRDM1,CEBPB,GRHL2,LIF,EPAS1,E2F7,ADM,SPINT1,NSDHL,EGLN1,TFEB,CDKN1C,MAP2K1,PDGFB,PKD1,STK3,JUNB,FZD5,GRB2,ZFP36L1,GAB1,WNT7B,SOCS3,HIF1A,DNAJB6,HEY1,PLCD1,EGFR,ZFAT,ARNT,RBPJ,PLCD3,AKT1,PKD2,HS6ST1,STK4,SP3,OVOL2,MDFI,CDX2,FGFR2,SENP2,FBXW8,TMED2,SNAI1,SETD2,HSF1,NCOA1,PLK4,MAPK1,CYR61,BPTF,GATA2,GJB5,BIRC6,TRIM28,CASP8,MED1,ST14,NR2F2,KRT8,LEF1,E2F8,KRT19,CEBPA
GO_POSITIVE_REGULATION_OF_HEMOPOIESIS	0.444442	1.58832	0	0.0872657	163	101	TNF,PRDM1,IL7R,ISG15,ZBTB46,CD83,LIF,CCL5,CA2,IL23A,CD74,IL6,TRAF6,INHBA,RARA,CSF1,LGALS9,HLX,RASGRP1,ADAM8,TNFSF9,RIPK2,TGFB1,ACVR1B,AXL,HMGB1,LGALS1,FOXO3,ATP6AP1,ZBTB1,MAPK11,XBP1,BAD,SMAP1,MMP14,ACVR2A,HIF1A,NKAP,CREB1,TGFBR2,ARNT,N4BP2L2,SART1,CD46,PNP,KDM1A,ATXN1L,ADA,LGALS3,RB1,ANKRD54,TRIB1,MAPK14,AP3D1,HOXA5,SLC9B2,TESC,PRKCA,ANXA1,GLI3,HAX1,KLF10,PPARGC1B,PRMT1,MLL5,GAS6,HMGB2,AP3B1,PPP…
GO_GLYCOSPHINGOLIPID_METABOLIC_PROCESS	0.500537	1.58629	0.0172414	0.0874056	69	43	NEU1,ST6GALNAC6,HEXA,ARSA,ST3GAL1,UGCG,ASAH1,GBA,CREM,SMPD2,GLTP,GALC,ITGB8,GM2A,ARSK,HEXB,GLA,GLB1,ST3GAL4,CLN3,CTSA,B4GALNT1,PSAP,SUMF1,BAX,ARSD,ARSB,STS,ARSJ,GBA2,SMPD1,GLTPD1,ST3GAL2,ARSE,NEU3,CLN6,SMPD4,ST6GALNAC4,LARGE,CERK,ALDH5A1,A4GALT,UGT8
GO_ADP_METABOLIC_PROCESS	0.566493	1.58842	0.0181818	0.0874284	47	32	ALDOC,ENO2,PFKFB4,PFKFB3,PFKFB2,HK1,HK2,PGK1,AK4,AMPD3,HKDC1,BAD,GAPDH,PGAM1,AK2,PFKL,DHTKD1,TPI1,ENO1,NUDT9,LDHA,ENO3,PGM1,GPI,PFKP,AK1,BPGM,ADPGK,AK3,ALDOA,OGDH,GALK1
GO_NEGATIVE_REGULATION_OF_MUSCLE_TISSUE_DEVELOPMENT	0.590843	1.58659	0.0208333	0.0874431	36	21	TP73,TSC22D3,SAV1,SIRT2,CTDP1,TGFB1,CSDA,BMP2,SIX4,MAPK11,TGFBR2,BMP4,USP19,GSK3A,LUC7L,SOX15,GJA1,USP2,IGFBP5,LEF1,DKK1
GO_CYTOPLASMIC_SEQUESTERING_OF_TRANSCRIPTION_FACTOR	0.642892	1.58713	0.0196078	0.0875222	19	18	NFKBIA,NFKBIE,MXI1,NFKBIB,THRA,PKD1,CREB3,CCDC22,PSMD10,G3BP2,PKD2,MDFI,NFKBIL1,KEAP1,SUFU,SRI,FAF1,TONSL
GO_PIGMENT_GRANULE_LOCALIZATION	0.586965	1.58355	0.0185185	0.0887598	25	19	BLOC1S3,SHROOM2,RAB17,MYO7A,MREG,RAB27B,BBS7,RAB1A,DCTN2,BBS4,RAB27A,BBS2,RAB11B,VPS33A,VPS33B,RAB11A,DCTN1,MYO5A,MKKS
GO_REGULATION_OF_LYMPHOCYTE_MIGRATION	0.642337	1.5802	0.0408163	0.0911508	38	16	CCL2,CCL20,CCL5,TNFRSF14,ADAM8,TMEM102,ADAM17,PTK2B,RIPK3,ECM1,ADAM10,STK10,MSN,WASL,PYCARD,FADD
GO_REGULATION_OF_INTERLEUKIN_1_BETA_PRODUCTION	0.585141	1.58036	0.0181818	0.0913218	48	26	TNFAIP3,ZC3H12A,NLRP2,ERRFI1,AIM2,SPHK1,LGALS9,HMGB1,PANX1,IFI16,CASP1,IFNAR1,HSPB1,TRIM16,ISL1,GSTP1,GSDMD,PML,PYCARD,F2R,SMAD3,ARRB2,JAK2,NOD1,FOXP1,CARD8
GO_REGULATION_OF_STEROID_BIOSYNTHETIC_PROCESS	0.557718	1.57945	0.0217391	0.0916679	49	32	TNF,INSIG1,APOE,INSIG2,DHCR7,CYP27B1,NR1D1,FGF19,SNAI2,PPARGC1A,NFKB1,PROX1,SF1,POR,BMP2,SEC14L2,SREBF1,SIRT1,REST,TSPO,ATP1A1,SNAI1,ERLIN1,ERLIN2,SCAP,PRKAA1,SOD1,DDX20,VDR,AKR1C3,GFI1,FGFR4
GO_NEGATIVE_REGULATION_OF_NF_KAPPAB_IMPORT_INTO_NUCLEUS	0.657281	1.57834	0.0181818	0.0919694	18	15	NFKBIA,ZC3H12A,NFKBIB,LITAF,BMP7,PPM1A,NOV,CCDC22,PSMD10,PPM1B,G3BP2,C1QTNF3,CYLD,FAF1,FBXW11
GO_NUCLEOTIDE_BINDING_DOMAIN_LEUCINE_RICH_REPEAT_CONTAINING_RECEPTOR_SIGNALING_PATHWAY	0.553718	1.57854	0.0227273	0.0920609	28	26	TNFAIP3,NFKBIA,IRAK2,IKBKG,TRAF6,RIPK2,RELA,IRAK1,MAP2K6,TAB3,UBE2V1,TAB1,UBA52,RPS27A,CYLD,UBE2N,FAM105B,TAB2,ITCH,CHUK,RNF34,UBB,NOD1,IKBKB,CASP8,MAP3K7
GO_REGULATION_OF_PHAGOCYTOSIS	0.501789	1.57747	0.0377358	0.0922272	68	39	TNF,CCL2,C3,C2,SYT7,ABCA7,SNX3,ABR,SCARB1,MFGE8,TGFB1,HMGB1,PTEN,ITGAV,CD47,ITGA2,CALR,PROS1,RAP1A,GNB2L1,RAB27A,LMAN2,PPARG,ANO6,DNM2,PYCARD,GAS6,CAMK1D,BCR,CSK,PLD2,GATA2,C4A,CYBA,F2RL1,AGER,MERTK,SYK,ALOX15
GO_CARBOHYDRATE_BIOSYNTHETIC_PROCESS	0.462497	1.57766	0	0.0922389	121	79	ALDOC,ENO2,PCK2,ATF3,AKR1B1,ST6GALNAC6,PPP1R3C,NR1D1,CSGALNACT2,SLC25A12,GSTO1,GYS1,PPARGC1A,EPM2A,PGK1,IMPAD1,ISYNA1,ATF4,SLC25A1,B3GNT2,SLC2A1,PHKG2,PGP,GAPDH,CHST15,PGAM1,GBE1,CRTC2,TPI1,ENO1,CRY1,B3GNT1,MDH1,GLT8D1,ENO3,MDH2,EXT1,NDST1,PGM1,UBA52,B4GALT1,AKT1,TKT,RPS27A,SLC25A11,AKR1A1,SLC25A10,GYG2,GOT1,UGP2,CHST11,NANS,AKT2,GPI,G6PD,G6PC3,MPDU1,HAS2,BPGM,FUT8,B3GNT3,MGAT2,PGM2,ALDOA,TALDO1,…
GO_NEUROMUSCULAR_PROCESS_CONTROLLING_BALANCE	0.540725	1.57531	0	0.0936479	51	27	JPH3,DLG4,RAC3,NR4A3,CLN8,TPP1,MYO7A,ABR,AARS,GM2A,HEXB,NLGN2,GAA,CNTNAP1,CLN3,CAMTA1,GIGYF2,PAFAH1B1,ABL1,RBFOX2,BCR,APP,HERC1,MYH10,NBN,SLC1A3,ALDH1A3
GO_STRAND_DISPLACEMENT	-0.613637	-1.73544	0	0.0938528	26	24	ATM,TOP3A,XRCC3,RMI2,XRCC2,KAT5,RAD51C,RAD51,MRE11A,PALB2,RAD50,DNA2,RMI1,RTEL1,NBN,BARD1,BLM,BRCA1,BRCA2,WRN,BRIP1,EXO1,RBBP8,RAD51AP1
GO_REGULATION_OF_HORMONE_SECRETION	0.430553	1.57284	0	0.0950992	262	133	TNF,ITPR1,PDE4C,LRP5,LIF,ANO1,BRSK2,TMF1,TRPM4,PTGS1,CCL5,RAPGEF4,EFNA5,VAMP8,NR1D1,MARCKS,IL6,SYT7,APLN,SLC24A6,ARNTL,PIM3,P2RY1,FAM132A,INHBA,MIDN,FOXA2,PFKFB2,RAB11FIP5,RAPGEF3,RAB8B,TFR2,GIPR,PRKCE,SOX4,IL11,PASK,NOV,NLGN2,STXBP4,SERP1,PLA2G6,SLC2A1,IRS2,PPP3CA,BAD,STX4,ANXA5,ARRB1,SREBF1,PFKL,HIF1A,HMGCR,SMAD4,SIDT2,ITPR2,CREB1,PPP3CB,ABAT,PHPT1,NDUFAF2,STX1A,SLC25A4,CRY1,C1QTNF3,ARL2,ARL2BP…
GO_INSULIN_RECEPTOR_SIGNALING_PATHWAY	0.478203	1.57205	0	0.0956323	80	63	BAIAP2L2,NAMPT,GRB10,IGF1R,EIF4EBP1,RHOQ,ATP6V0E2,ATP6V0E1,ATP6V1H,ATP6V0A1,ATP6V0C,INSR,ATP6V1C1,ATP6V1D,SH2B2,ATP6V0B,ATP6V1B2,PIK3C2A,ATP6AP1,FOXO1,STXBP4,ATP6V0D1,PTPRA,IRS2,GRB2,GAB1,SREBF1,ATP6V1G1,FOXO4,PHIP,PTPN1,ATP6V1E1,PTPN2,SHC1,AP3S1,TCIRG1,PIK3CA,BAIAP2,GSK3A,PIK3R2,AKT1,ATP6V1B1,PDK2,BAIAP2L1,ATP6V1A,PIK3R1,AKT2,SOCS7,FER,ATP6V0A2,PDK4,CAV2,EIF4EBP2,SLC2A8,SOS1,SMARCC1,PIK3R3,IRS1,…
GO_PROTEIN_ACTIVATION_CASCADE	0.579338	1.57099	0.0172414	0.0959255	99	21	C3,C1R,CFB,F3,C1S,SERPING1,C2,CFD,C1RL,C5,CFI,TFPI,CD46,PRCP,CFP,CD55,C1QBP,CFH,CLU,C4A,SUSD4
GO_PROTEIN_LIPID_COMPLEX_SUBUNIT_ORGANIZATION	0.622056	1.56945	0.0526316	0.0972384	36	15	LIPG,APOE,PLTP,ABCA5,APOC1,ABCA7,SCARB1,SNX9,ACSL3,ARF1,SOAT1,PLAGL2,DGAT1,APOM,ABCA1
GO_STRESS_ACTIVATED_PROTEIN_KINASE_SIGNALING_CASCADE	0.451586	1.56762	0	0.0984343	103	83	TNF,CDC42EP5,DUSP9,IRAK2,MAPK8IP2,DUSP10,AKR1B1,ERN1,IKBKG,TRAF6,MAP3K8,LGALS9,AXIN1,TNIP2,RIPK2,NFKB1,RB1CC1,ZAK,MAP3K10,IRAK1,PKN1,MAPKAPK2,CRKL,MAP3K13,SPAG9,MAP3K2,MINK1,GAB1,TNIK,PTPN1,DBNL,MAP4K5,MAPK8IP3,TAB3,DAXX,CCDC88C,MAP3K11,CCM2,TAB1,NR2C2,NRK,MAP2K7,MAPK9,UBA52,TRIB1,MAPK14,RPS27A,ADORA2B,CRYAB,MDFI,TAB2,SKP1,DAB2IP,RBM4,MAPK8IP1,TAOK2,MAP4K2,PTPLAD1,RIPK1,MUL1,MAP4K3,CHUK,MAP3K12,C…
GO_POSITIVE_REGULATION_OF_PHOSPHOLIPASE_ACTIVITY	0.589596	1.56772	0.0535714	0.0986999	53	19	CCL5,MARCKS,LPAR2,PRKCE,LPAR1,GNA15,ARF4,EGFR,PDPK1,GNA13,ABL2,PRKCD,EDNRA,FGF2,FGFR2,ARL1,CYR61,GNAQ,PRKCZ
GO_REGULATION_OF_NEURONAL_SYNAPTIC_PLASTICITY	0.552199	1.56669	0.0333333	0.0990656	49	24	NPTN,JPH3,APOE,PPFIA3,DLG4,SYNGAP1,RASGRF1,EGR2,HRAS,KRAS,DBN1,GSK3B,RAB3A,MLL,SYNGR1,NF1,RAB11A,NCDN,RAB3GAP1,RAB8A,NELF,UNC13B,EPHB2,ARC
GO_NEGATIVE_REGULATION_OF_STEROID_METABOLIC_PROCESS	0.61679	1.56594	0.0192308	0.0991561	24	17	INSIG1,APOE,INSIG2,CYP27B1,FGF19,SNAI2,NFKB1,PROX1,BMP2,REST,ATP1A1,SNAI1,ERLIN1,ERLIN2,SCAP,SOD1,GFI1
GO_MAMMARY_GLAND_MORPHOGENESIS	0.563368	1.5662	0.0833333	0.0992274	40	29	AREG,ELF3,LRP5,TBX3,NTN1,SRC,CSF1,TGFB1,DDR1,PTCH1,CAV1,MSX2,TGFBR2,BMP4,CAPN1,ETV4,SCRIB,PML,FGFR2,GLI3,STAT6,EPHA2,KDM5B,PHB2,BTRC,MED1,IGFBP5,VDR,GLI2
GO_RESPONSE_TO_HYDROGEN_PEROXIDE	0.431486	1.56393	0.0444444	0.100284	109	88	HMOX1,AREG,TNFAIP3,CYP1B1,F3,AKR1B1,KLF6,BNIP3,IL6,NR4A3,SRC,DDIT3,NFE2L2,PLEKHA1,SPHK1,DUSP1,CAT,RELA,BAK1,KDM6B,PPIF,FOSL1,MAPK7,FOXO1,STK25,KPNA4,PTK2B,PDCD10,BAD,C20orf111,HIF1A,SHC1,SIRT1,RHOB,FXN,STK24,SDC1,APTX,LDHA,BCL2,EP300,ADAM9,PLA2G4A,PPP1R15B,PRKCD,ADA,GSK3B,CASP3,NET1,GLRX2,MST4,CBX8,ZNF277,AIFM1,ABL1,KLF2,HDAC2,CRYAB,APEX1,PPP5C,ANXA1,COL1A1,STAT6,PPP2CB,RPS3,EZH2,PARK7,HDAC6,PRDX…
GO_RESPONSE_TO_TUMOR_NECROSIS_FACTOR	0.415457	1.56353	0	0.10044	233	156	TNF,ICAM1,IL8,CCL2,PTGS2,TNFRSF9,BIRC3,ZC3H12A,HYAL3,CCL20,CCL5,CARD14,RELT,IL6,TNFRSF10B,STAT1,HYAL1,TNFRSF14,AIM2,PPARGC1A,NFE2L2,GBA,INSR,RELA,NFKB1,GCH1,ENDOG,COMMD7,C16orf5,FOXO3,CSDA,BIRC2,TNFSF15,KAT2A,UBD,TNFRSF1A,ADAM17,PTK2B,CHI3L1,CD40,ANKRD1,LTBR,TRADD,PSMD14,TNFRSF1B,ADAM10,PSMB3,PSMD10,SIRT1,PSME1,CXCL16,DAXX,TNFRSF10A,PSMD2,ARHGEF2,EP300,ADAM9,PSMB10,PSMB7,TNFRSF12A,IGBP1,CIB1,MAP2…
GO_REGULATION_OF_STEROL_TRANSPORT	0.616642	1.564	0.0181818	0.100512	38	21	LIPG,NFKBIA,APOE,NR1H3,ABCA12,PLTP,APOC1,LRP1,ABCA7,NFKB1,PTCH1,NR1H2,LAMTOR1,SREBF2,ABCA2,SIRT1,PPARG,TSPO,NUS1,SCP2,ABCA1
GO_REGULATION_OF_FIBROBLAST_PROLIFERATION	0.465385	1.56286	0	0.100786	81	55	NUPR1,EREG,PARP10,CD74,B4GALT7,CDKN1A,FTH1,SPHK1,ANXA2,PMAIP1,TGFB1,FOSL2,MED31,PDGFB,CDC73,IFI30,EMD,BTC,SKI,SIRT6,CREB1,EGFR,BAX,FN1,ZMIZ1,NDUFS4,MED25,LIG4,FNTB,PPARG,CDK4,GSTP1,S100A6,PML,CTNNB1,MORC3,TP53,CDC6,DAB2IP,PDGFA,NF1,MYC,BMI1,E2F1,GAS6,WAPAL,PDGFC,CTC1,CDK6,RNASEH2B,CCNA2,PRKDC,AGER,CCNB1,AQP1
GO_CELLULAR_RESPONSE_TO_FLUID_SHEAR_STRESS	0.643438	1.56232	0.0740741	0.100978	19	17	PTGS2,MTSS1,CA2,SRC,NFE2L2,MAPK7,PTK2B,XBP1,SREBF2,HDAC3,PKD2,KLF2,PLAU,MAP2K5,HAS2,KLF4,ASS1
GO_NEGATIVE_REGULATION_OF_CELL_PROLIFERATION	0.378053	1.56096	0	0.101737	643	430	TP73,NUPR1,CXCL1,SOD2,IL8,IGFBP3,HMOX1,PTGS2,TNFRSF9,SULF1,SMAD6,TNFAIP3,HES1,CYP1B1,AZGP1,WNT11,NDRG1,PRDM1,IL1A,BCL6,CEBPB,WNT9A,SOX2,APOE,PPP1R15A,EREG,LIF,MTSS1,E2F7,ADM,IFITM1,MXI1,CYP27B1,PARP10,PRNP,IL6,B4GALT7,STAT1,CDKN1A,CTBP2,FTH1,LEPREL1,SERPINE2,WARS,SPINT1,BTG1,INHBA,IRF1,BCL11B,TNFRSF14,BDKRB2,IFT172,SNAI2,SAV1,PPARGC1A,RARA,LDOC1,PTGES,SIRT2,EIF2AK2,BTN2A2,ING1,PLXNB1,DHCR24,LGALS…
GO_REGULATION_OF_HUMORAL_IMMUNE_RESPONSE	0.584908	1.56097	0.0222222	0.102042	52	23	TNF,C3,SPNS2,CFB,SERPING1,C2,C5,CFI,PROS1,PHB,CD46,CFP,KLK7,CD55,ZP3,PPP2R3C,PHB2,C1QBP,CFH,C4A,PTPN6,FOXJ1,SUSD4
GO_REGULATION_OF_ALPHA_BETA_T_CELL_ACTIVATION	0.515987	1.55814	0	0.102475	68	34	BCL6,HLA-A,CD83,IL23A,IL6,IRF1,TNFRSF14,HLA-E,RARA,LGALS9,HLX,RIPK2,HMGB1,NKAP,TGFBR2,PNP,HSPH1,ADA,AP3D1,CD55,ITCH,ANXA1,GLI3,AP3B1,HFE,RC3H1,IL4R,C10orf54,PRKCZ,ITPKB,AGER,GATA3,IL18,SYK
GO_POSITIVE_REGULATION_OF_BLOOD_VESSEL_ENDOTHELIAL_CELL_MIGRATION	0.609842	1.55829	0.03125	0.102629	25	20	PTGS2,HDAC9,VEGFA,TGFB1,PDGFB,PLCG1,STAT5A,HSPB1,SRPX2,CIB1,PRKD2,MAPK14,AKT1,HDAC7,FGF2,PRKCA,VEGFC,THBS1,AMOTL1,AMOT
GO_NEGATIVE_REGULATION_OF_LIPID_BIOSYNTHETIC_PROCESS	0.487418	1.55893	0	0.102675	44	36	TRIB3,INSIG1,APOE,INSIG2,CYP27B1,SIK1,FGF19,APOC1,SNAI2,NFKB1,PROX1,PDGFB,BMP2,WDTC1,SLC27A1,ORMDL1,ACADVL,SIRT1,STK11,REST,ORMDL2,PDGFA,ATP1A1,SNAI1,PIBF1,ERLIN1,ERLIN2,SCAP,PRKAA1,SOD1,BRCA1,FBXW7,LPCAT1,AKR1C3,GPER,GFI1
GO_NEGATIVE_REGULATION_OF_INTERFERON_GAMMA_PRODUCTION	0.563598	1.55845	0.08	0.102746	35	17	PGLYRP3,ZC3H12A,PRNP,INHBA,RARA,LGALS9,AXL,HMGB1,CD276,TLR4,CD274,GAS6,C1QBP,IL20RB,PDCD1LG2,GATA3,HLA-DRB1
GO_DNA_CATABOLIC_PROCESS	0.605854	1.55915	0.02	0.102868	27	20	DNASE2,FBXO18,H1F0,ISG20,ENDOG,HMGB1,DFFB,DNASE1L1,TATDN1,XRN2,CASP3,AIFM1,KPNB1,MUS81,KPNA1,DICER1,DNASE1,HMGB2,DFFA,TATDN2
GO_CERAMIDE_BIOSYNTHETIC_PROCESS	0.630594	1.55655	0	0.102876	43	22	ALOXE3,ST6GALNAC6,CLN8,ST3GAL1,UGCG,GBA,SMPD2,SAMD8,ST3GAL4,B4GALNT1,DEGS1,SPTLC1,CERS4,CERS5,CERS6,SMPD1,ST3GAL2,SPTLC2,SMPD4,ST6GALNAC4,CERS2,UGT8
GO_NEGATIVE_REGULATION_OF_TUMOR_NECROSIS_FACTOR_SUPERFAMILY_CYTOKINE_PRODUCTION	0.620608	1.55711	0.0344828	0.102881	44	19	TNFAIP3,ZC3H12A,ERRFI1,BCL3,RARA,LGALS9,AXL,TRIM27,TLR4,GSTP1,CD274,TSPO,NFKBIL1,HSF1,GAS6,ARRB2,MC1R,PTPN22,GPNMB
GO_NEGATIVE_REGULATION_OF_PEPTIDE_SECRETION	0.560115	1.5556	0.0192308	0.103315	49	21	PDE4C,CD74,PIM3,MIDN,NOV,PPP3CA,ANXA5,SREBF1,PFKL,HMGCR,NDUFAF2,ACVR1C,REST,PSMD9,PTPN11,SYTL4,ENY2,VSNL1,HADH,UCP2,IRS1
GO_POSITIVE_REGULATION_OF_IMMUNE_RESPONSE	0.378589	1.55326	0	0.10519	563	324	TNF,RSAD2,C3,BIRC3,TNFAIP3,C1R,PGLYRP3,NFKBIA,RELB,CFB,IRF7,GAB2,IRAK2,TLR2,GPRC5B,C1S,HLA-A,EREG,SERPING1,PLSCR1,C2,DDX58,CCL5,CACNB4,CTSS,CTSL1,VAMP8,IL23A,PIK3CD,CD74,CLEC4A,IL6,NR4A3,WIPF1,IKBKG,TRAF6,TNFRSF14,AIM2,CFD,HLA-E,SRC,RARA,CTSK,PLEKHA1,PIK3AP1,LY96,MAPK3,LGALS9,CACNB3,WIPF2,HLX,IFIH1,RASGRP1,TNIP1,SPG21,ADAM8,TNIP2,RIPK2,RELA,C1RL,NFKB1,TGFB1,PRKCE,IDO1,HMGB1,LAG3,PTEN,LAT,MB21D1,L…
GO_REGULATION_OF_GLIOGENESIS	0.467569	1.55233	0	0.10562	90	51	TP73,HES1,DUSP10,LIF,SERPINE2,DLX2,SPINT1,CSF1,SIRT2,PRKCH,RELA,PLAG1,BMP2,LYN,CLCF1,SKI,RHEB,CREB1,CDH2,ETV5,BMP4,PRPF19,PRKCI,RNF10,PPARG,HDAC2,CTNNB1,NKX6-1,ID4,TSPO,NF1,MBD1,DICER1,ATF5,MECP2,SLC45A3,EZH2,ID2,UFL1,NOTCH1,PRMT5,WDR1,CERS2,MTOR,PTN,CDK1,NF2,TIAM1,EPHA4,TNFRSF21,IL6ST
GO_REGULATION_OF_IMMUNOGLOBULIN_PRODUCTION	0.552086	1.55113	0.0338983	0.105727	47	28	TNF,BCL6,IL6,TRAF6,HLA-E,TGFB1,PKN1,XBP1,CD40,CLCF1,STX4,TMBIM6,THOC1,APLF,EXOSC3,IL27RA,NDFIP1,VAMP3,TNFSF13,STAT6,PAXIP1,IL4R,MSH6,TRAF2,SUPT6H,WHSC1,UNG,PRKDC
GO_RESPONSE_TO_ATP	0.647746	1.55177	0.056338	0.105753	30	16	CCL2,PTGS2,P2RX4,SPHK1,P2RX5,PTEN,PANX1,CASP1,ASPH,SSH1,DGKQ,CIB2,PDXP,HSP90B1,SOD1,P2RX6
GO_INTERACTION_WITH_HOST	0.438472	1.55118	0	0.105996	134	98	ICAM1,CLDN1,HSPA1A,IFIT1,ZC3H12A,NPC1,KPNA7,VPS18,VAMP8,NCAM1,HSPA1B,TNFRSF14,LAMP3,LDLR,ITGA5,TAP1,EIF2AK2,SCARB2,NEDD4,INSR,TNIP1,SCARB1,TGFB1,AXL,ITGB5,ATG7,CXADR,UVRAG,KPNA4,TFRC,CAV1,RRAGA,KPNA5,ITGAV,BAD,CTSB,SLC22A5,ADRBK1,TUSC2,PVR,ITGA2,F11R,ITGB7,PVRL4,PABPN1,CD46,WWP1,DERL1,RXRA,CD81,WWP2,KPNB1,CPSF4,TYRO3,LAMP1,XPR1,CD55,SIVA1,KPNA1,ITCH,DPP4,DYNLT1,PVRL2,ZC3HAV1,GAS6,SUGT1,CCNK,SMAD3…
GO_CELLULAR_RESPONSE_TO_STARVATION	0.427907	1.5499	0	0.106122	117	94	ASNS,MAP1LC3A,ZC3H12A,ATF3,PPP1R15A,GABARAPL1,RRAGC,PCSK9,WNT2B,CDKN1A,ZFYVE1,NFE2L2,SPHK1,PRKAA2,SIRT2,EIF2AK2,UPP1,GBA,MAP1LC3B2,CPEB4,RRAGD,NUAK2,VLDLR,PMAIP1,MAX,ATF4,CTSL2,FNIP1,GABARAPL2,WDR59,ATG7,FOXO1,FADS1,IFI16,FBXO22,XBP1,SLC2A1,CAV1,RRAGA,DEPDC5,SREBF2,SREBF1,TBL2,RRAGB,NPRL2,ATG14,SIRT1,EHMT2,PIK3C3,USP33,PICK1,BCL2,SRD5A1,COMT,BMPR2,NPRL3,SLC38A2,ATG5,TP53,EIF2AK3,KLF10,WDR24,GAS6,…
GO_CELLULAR_RESPONSE_TO_AMINO_ACID_STIMULUS	0.505365	1.55006	0.0178571	0.106245	53	36	TNF,CEBPB,COL6A1,CCL5,RRAGC,RAPGEF3,CPEB4,RRAGD,DNMT3A,RPTOR,LAMTOR3,XBP1,RRAGA,LAMTOR1,SH3BP4,EGFR,RRAGB,ZEB1,CPEB3,HNRNPK,COL1A1,LAMTOR2,SLC38A9,HNRNPD,BCL2L1,PDGFC,CAPN2,NELF,DNMT1,FAS,UBR2,CYBA,ASS1,IPO5,UBR1,COL1A2
GO_NEGATIVE_REGULATION_OF_TRANSCRIPTION_FACTOR_IMPORT_INTO_NUCLEUS	0.569287	1.54931	0.0408163	0.106325	39	34	NFKBIA,ZC3H12A,NFKBIE,MXI1,NFKBIB,LITAF,THRA,BMP7,MAPK7,PKD1,PPM1A,NOV,CREB3,CCDC22,PSMD10,PPM1B,G3BP2,C1QTNF3,GSK3B,RAB23,PKD2,CYLD,MDFI,NFKBIL1,NF1,AKAP1,KEAP1,SUFU,SRI,FAF1,TONSL,FBXW11,MTOR,DYRK2
GO_MONOSACCHARIDE_METABOLIC_PROCESS	0.427255	1.55012	0	0.106478	202	128	TNF,OAS1,ALDOC,ENO2,PFKFB4,PCK2,LRP5,ATF3,AKR1B1,PDK1,SLC25A12,GSTO1,GALK2,SLC2A3,PFKFB3,GNPDA1,PPARGC1A,PFKFB2,HK1,HK2,CREM,PGK1,FUCA1,POFUT2,ATF4,PDK3,HKDC1,SLC25A1,B3GALTL,PMM1,GAA,SERP1,FUT1,WDTC1,GNPDA2,SLC2A1,IRS2,GLB1,PGM2L1,BAD,GAPDH,CHST15,PGAM1,PFKL,XYLB,CRTC2,TPI1,ENO1,MAN2C1,PDHB,CRY1,GCLC,GLYCTK,MDH1,PPARD,PIK3CA,FUCA2,ENO3,MDH2,BRAT1,PGM1,ALDH1A1,MAPK14,B4GALT1,AKT1,TKT,MAN2A1,PDK2,…
GO_LYMPHOCYTE_MEDIATED_IMMUNITY	0.475472	1.5467	0.0208333	0.108538	147	70	ICAM1,C3,PRDX1,ULBP1,C1R,IRF7,GCNT3,C1S,SERPING1,C2,CD74,CTSH,BCL3,C1RL,CEBPG,MICA,C5,SWAP70,RFTN1,CFI,KDM5D,ERCC1,CADM1,RAET1E,GNL1,MLH1,CD46,MICB,PRKCD,VAMP2,LIG4,RAB27A,EXOSC3,EMP2,CD55,IL31RA,SLAMF7,RNF168,BTN3A2,DLG1,DENND1B,TUBB4B,ZP3,BTN3A3,RAET1L,ULBP2,MSH2,TUBB,RNF8,IL4R,C1QBP,MSH6,LYST,VAMP7,CTSC,CLU,NBN,HSPD1,FAS,BCL10,C4A,PTPN6,JAG1,ULBP3,EXO1,UNC13D,GATA3,CORO1A,HLA-DRB1,SUSD4
GO_ACTIVATION_OF_MAPK_ACTIVITY	0.413529	1.54554	0	0.109342	137	92	TP73,TNF,DUSP9,IRAK2,PEA15,CD74,EFNA1,ERN1,IKBKG,TRAF6,MAPK3,AXIN1,INSR,ADAM8,RIPK2,MAP2K1,LPAR1,MAP2K3,ZAK,ITGA1,MAP3K10,IRAK1,PKN1,BMP2,MAPKAPK2,C5,MAPK11,SPAG9,MAP3K2,ARRB1,GAB1,PTPN1,DBNL,DUSP5,MAP4K5,MAP2K6,MAPK8IP3,SHC1,TAB3,MAP2K2,DAXX,MAP3K11,ERP29,AVPI1,TAB1,MAP2K7,CD81,TLR4,UBA52,MAPKAPK5,MAPK14,CSPG4,RPS27A,ADORA2B,MDFI,FGF2,TAB2,PTPN11,DAB2IP,DUSP6,IQGAP3,DUSP7,MAP2K5,MAPK1,MAP4K2,PTP…
GO_REGULATION_OF_STEROID_METABOLIC_PROCESS	0.480641	1.54265	0.0357143	0.11073	74	44	TNF,INSIG1,APOE,INSIG2,DHCR7,CYP27B1,NR1D1,FGF19,APOC1,SNAI2,PPARGC1A,NFKB1,PROX1,SF1,STUB1,POR,BMP2,LAMTOR1,SEC14L2,SREBF1,ACADVL,SIRT1,PANK2,LMF1,REST,TSPO,ATP1A1,SNAI1,ERLIN1,ERLIN2,SCAP,ARV1,STAT5B,PRKAA1,SOD1,SCP2,LDLRAP1,DDX20,VDR,AKR1C3,DGAT2,GAL,GFI1,FGFR4
GO_MYELOID_CELL_DIFFERENTIATION	0.414539	1.54293	0	0.1109	189	131	TNF,CSF2,RELB,BCL6,GAB2,FAM20C,OSTM1,EPAS1,HOXB7,SLC11A2,ZNF385A,PIK3CD,VEGFA,SBNO2,DNASE2,TRAF6,INHBA,SRC,CSF1,ANXA2,LGALS9,NBEAL2,TNFSF9,CDKN1C,NFE2L1,ZFPM1,TGFB1,DYRK3,THRA,CEBPG,IL11,JMJD6,SH3PXD2A,UBD,JUNB,PSEN1,IFI16,WASF2,ADAR,PDE2A,TFRC,CD109,TGFBR3,SRF,PIR,LYN,ARID4A,LTBR,SNRK,NKAP,CDC42,PTPN2,ABI1,TGFBR2,SIRT1,BMP4,KAT8,RBPJ,EP300,MEIS1,KDM1A,ACTN1,ATPIF1,CIB1,RB1,FLVCR1,CASP3,PPARG,PAF…
GO_REGULATION_OF_CELLULAR_COMPONENT_MOVEMENT	0.351296	1.54309	0	0.111034	771	497	TNF,ICAM1,CXCL1,CXCL5,IL8,CXCL3,IGFBP3,CCL2,HMOX1,PTGS2,CXCL2,SULF1,CYP1B1,WNT11,TNNT2,KRT16,BCL6,F3,ZC3H12A,APOE,PARD6B,FAM83H,GRB7,DNAH11,PLXNB3,HDAC9,CCL20,EREG,DDX58,BST2,TRPM4,STC1,IFITM1,CCL5,FERMT3,DSP,NTN1,MMP10,IL23A,RNF207,PIK3CD,SRGAP2,CD74,EFNA1,VEGFA,IL6,DAB2,AP1AR,IL6R,IGF1R,CTSH,CLIC4,PPAP2B,LMO4,BDKRB1,SDCBP,SERPINE2,MYADM,HYAL1,TNFRSF14,SNAI2,SRC,PPARGC1A,SPHK1,ITGA5,CSF1,EDN2,VE…
GO_ORGANIC_ACID_TRANSPORT	0.409708	1.54133	0.0175439	0.111767	261	139	SLC7A5,SLC17A7,PLIN2,APOE,SLC6A12,PPFIA3,CTNS,SLC16A13,NFKBIE,SLC43A1,SLC6A8,PPFIA4,CACNB4,SLC17A5,SLCO2B1,SLC26A11,SERINC2,SLC3A2,SLC7A11,CLN8,SLC25A12,SLC1A1,SLC16A2,CPT1B,PQLC2,BDKRB2,SLC1A4,PRKAA2,SLC19A2,SERINC5,SLC16A3,STARD10,ABCD1,SLC38A7,SLC36A1,PPARA,STXBP1,ATP8B1,GLS2,PPFIA1,SLC25A1,SLC38A1,ABCC3,SLC26A2,ACSL1,PSEN1,PRKAB2,CLN3,SERINC3,SLC22A5,SLC38A6,SLC27A1,PEX3,SLC7A5P1,SH3BP4,BSG,A…
GO_REGULATION_OF_AUTOPHAGY	0.373422	1.53752	0	0.112641	249	213	TP53INP2,DAPK1,ZC3H12A,NPC1,ITPR1,DRAM1,SQSTM1,RRAGC,BNIP3,RAB20,ERN1,MID2,LAMP3,CTSK,PRKAA2,ATP6V0E2,BNIP3L,SIRT2,ATP6V0E1,GBA,ATP6V1H,LEPR,EPM2A,MAPK3,IFT20,ATP6V0A1,ATP6V0C,TFEB,NEDD4,ATP6V1C1,RRAGD,TP53INP1,RIPK2,ATP6V1D,TSC1,RASIP1,HMGB1,DAPK3,ATP6V0B,ATP6V1B2,RB1CC1,PIM2,TBC1D12,ULK1,ATG7,TBC1D25,KAT2A,ZDHHC8,FOXO1,TRIM22,GOLGA2,FEZ2,IFI16,USP36,CASP1,ATP6V0D1,TBK1,UVRAG,C12orf5,FBXL2,TRIM2…
GO_REGULATION_OF_ENDOCYTOSIS	0.397211	1.53856	0	0.112669	199	132	TNF,CCL2,C3,NR1H3,C2,DLG4,NEDD4L,RAB17,PCSK9,VEGFA,DAB2,SYT7,STON1,TSPAN1,SDCBP,APOC1,SRC,ANXA2,CD63,ABCA7,TFR2,SNX3,ABR,SCARB1,MFGE8,TGFB1,AXL,SNX33,HMGB1,PTEN,UNC119,TNK2,DNAJC6,ATXN2,NR1H2,RAB4B,SCYL2,ARFGAP1,CAV1,ITGAV,CLIP3,ARF6,SMAP1,ARRB1,RAB5B,CD47,PTPN1,PPT1,AHI1,ITGA2,EPN2,UBQLN2,CALR,PROS1,RAB5A,PICK1,ABL2,RAP1A,VPS28,LGALS3,PLCG2,GNB2L1,RAB27A,ARF1,HNRNPK,LMAN2,RABGEF1,TOR1A,PPARG,ABL…
GO_NEGATIVE_REGULATION_OF_JNK_CASCADE	0.53391	1.53886	0.0185185	0.112806	33	27	TP73,DUSP10,DUSP3,PER1,PDCD4,AIDA,HIPK3,PINK1,HDAC3,DNAJA1,PAFAH1B1,GSTP1,AKT1,MARVELD3,ITCH,MAPK8IP1,DUSP19,MEN1,ZMYND11,FKTN,NCOR1,MECOM,PTPN22,GPS2,F2RL1,ZNF675,TAOK3
GO_NEGATIVE_REGULATION_OF_OSSIFICATION	0.476746	1.53979	0.0377358	0.112833	69	38	TNF,AREG,LRP5,TRPM4,CCRN4L,TGFB1,PTCH1,LIMD1,PTK2B,SKI,ECM1,HIF1A,SEMA4D,BCL2,RBPJ,SOX9,TWSG1,HDAC7,BCOR,LRP4,SMURF1,SMAD3,NBR1,SUFU,ID2,CHSY1,NOTCH1,MEN1,ADRB2,HDAC4,RORB,TMEM64,CDK6,C14orf169,P2RY2,IGFBP5,ID1,AXIN2
GO_REGULATION_OF_HISTONE_DEACETYLATION	0.642698	1.5376	0.0625	0.112847	24	19	BCL6,JDP2,VEGFA,TGFB1,AKAP8L,SREBF1,SKI,TADA3,TRPS1,PRKD2,AKAP8,ZNHIT1,PML,CAMK2D,NIPBL,TP53,C6orf89,KDM5A,CTBP1
GO_EMBRYONIC_DIGESTIVE_TRACT_DEVELOPMENT	0.58012	1.53919	0.0208333	0.113014	33	20	TNF,IL8,HLX,RARB,SHOX2,ALDH1A2,ADA,OVOL2,HNF1B,FGFR2,NIPBL,GLI3,VPS52,PCSK5,STRA6,ID2,SIX2,GLI2,TGFB2,RARRES2
GO_POSITIVE_REGULATION_OF_CELL_KILLING	0.563411	1.53931	0.0392157	0.113153	39	18	CCL2,HLA-A,IL23A,HLA-E,RASGRP1,LAG3,STX7,BAD,PVR,CADM1,LAMP1,PVRL2,AP1G1,BCL2L11,B2M,STAT5B,F2RL1,FADD
GO_NCRNA_PROCESSING	-0.392229	-1.71125	0	0.113174	386	356	RIOK3,TSEN15,TSEN34,RPL34,RPL35A,ISG20,AARS,TFB1M,TRPT1,RNF113A,SMAD1,INTS3,RPS29,DIEXF,ADAR,MTO1,YBEY,GTF2H5,SARS,CDK5RAP1,TRMU,EMG1,DGCR8,UTP18,TARBP2,CSNK1E,TRMT61A,C2orf49,RRP36,RRP7A,C9orf156,RPS28,EIF4A3,RRP1,EIF2C4,DUS3L,UTP6,SIRT1,BOP1,C1D,RRNAD1,RPL26,PTCD1,FTSJ1,ERI3,RPUSD1,SART1,INTS1,RPL8,SBDS,EIF2C3,TEX10,RPL28,C7orf60,TRMT112,RPL10A,DUS4L,PES1,LAGE3,TSR2,XRN2,NOP10,ELAC1,RPS9,TRMT12…
GO_AUTOPHAGOSOME_ORGANIZATION	0.480381	1.53582	0.0204082	0.113927	44	38	TP53INP2,MAP1LC3A,GABARAPL1,ATG9B,WDR45,PACS2,MAP1LC3B2,TP53INP1,ATG2A,GABARAPL2,ATG16L2,RB1CC1,ATG12,PSEN1,TRAPPC8,RAB1A,WDR45L,C12orf44,STX12,ATG14,WIPI2,PIK3C3,MFN2,ATG9A,ATP13A2,WIPI1,ATG4B,RAB23,ATG5,ATG3,STX17,ATG2B,ATG16L1,ATG4C,BECN1,ATG4A,ATG4D,MAP1LC3C
GO_LEUKOCYTE_ACTIVATION	0.370564	1.53381	0	0.114267	414	234	CSF2,ICAM1,IL8,RSAD2,MFNG,ULBP1,NDRG1,RELB,IL7R,ICOSLG,BCL6,CEBPB,HDAC9,BST2,KLF6,CCL5,TPD52,VAMP8,IL23A,PIK3CD,CD74,IL6,SBNO2,LY6D,NR4A3,LCP1,TRAF6,BCL3,IRF1,BCL11B,HLA-E,FZD8,CSF1,EDN2,LEPR,TOLLIP,NEDD4,RASGRP1,TNFSF9,PI4K2A,RIPK2,ZFPM1,JAG2,TGFB1,PRKCE,AXL,TSC1,BAK1,FNIP1,CEBPG,SOX4,IL11,HMGB1,JMJD6,LGALS1,LAT,HDAC5,UBD,AZI2,ZBTB1,MICA,PSEN1,DCLRE1C,TBK1,CXADR,ADAM17,PTK2B,STXBP2,IFNAR1,SWAP70…
GO_LIPID_LOCALIZATION	0.395713	1.53477	0	0.11427	264	160	TNF,LIPG,SPNS2,PLIN2,NPC1,ABCA4,APOE,CHKA,STARD4,SERPINA5,ABHD4,ANO9,ABCA12,SLCO2B1,PLTP,SLMO1,ABCA5,SYT7,NPC2,CLN8,CPT1B,INHBA,APOC1,BDKRB2,PRELID2,LDLR,PRKAA2,SPNS1,ABCA7,STARD10,ABCD1,FZD4,VLDLR,SCARB1,PPARA,GLTP,PLEKHA8,OSBPL2,GM2A,ATP8B1,STARD3,HEXB,PITPNM1,APOL1,OSBPL1A,ABCC3,PITPNC1,ACSL1,LRP10,PRKAB2,PNPLA2,CAV1,APOL6,ABCA2,OSBP,VPS4B,SLC27A1,B4GALNT1,OSBPL8,PSAP,OSBPL11,OSBPL9,ATP11B,STX…
GO_CELL_MOTILITY	0.35366	1.53526	0	0.114272	835	482	TNF,ICAM1,CXCL1,CXCL5,IL8,CXCL3,CCL2,CXCL2,S100P,SPNS2,BAMBI,HES1,CYP1B1,SLC7A5,WNT11,TREM1,IER2,MMP1,KRT16,LOXL2,DDIT4,PTP4A3,GRB7,DNAH11,LRP5,PLXNB3,CCL20,SHROOM2,TMF1,TRPM4,PARP9,CCL5,L1CAM,KIAA0319,HOXB9,NTN1,PLTP,EDNRB,PLEKHO1,ESAM,PIK3CD,SRGAP2,CD74,EFNA1,SLC3A2,SLC7A11,VEGFA,IL6,FMNL1,PECAM1,IL6R,STAT1,TSPAN1,MDGA1,LCP1,PPAP2B,BDKRB1,SDCBP,P2RY1,BTG1,FGF19,GRB14,SNAI2,SRC,ITGA5,EDN2,DISC1,…
GO_POSITIVE_REGULATION_OF_LOCOMOTION	0.383901	1.53389	0	0.114507	420	267	TNF,ICAM1,CXCL1,CXCL5,IL8,CXCL3,CCL2,PTGS2,CXCL2,WNT11,F3,ZC3H12A,FAM83H,GRB7,HDAC9,CCL20,CCL5,FERMT3,NTN1,IL23A,PIK3CD,CD74,VEGFA,IL6,DAB2,IL6R,IGF1R,CTSH,PPAP2B,BDKRB1,SDCBP,MYADM,HYAL1,TNFRSF14,SNAI2,SRC,SPHK1,ITGA5,CSF1,EDN2,VEGFB,SEMA6B,RAPGEF3,MCAM,LGALS9,PODXL,INSR,ADAM8,STX3,FAM115C,SCARB1,MIEN1,SEMA4G,TGFB1,ACVR1B,SEMA3C,PRKCE,TRIM11,COL18A1,HMGB1,PROX1,DAPK3,LPAR1,LGALS1,TMEM102,PDGFB,P…
GO_NADH_METABOLIC_PROCESS	0.591739	1.53408	0.0208333	0.114577	35	25	ALDOC,ENO2,PFKFB4,PFKFB3,PFKFB2,HK1,HK2,PGK1,IDH3B,GAPDH,PGAM1,PFKL,TPI1,ENO1,VCP,MDH1,ENO3,MDH2,GPI,PFKP,IDH3G,DLST,ALDOA,OGDH,GPD1L
GO_REGULATION_OF_FIBROBLAST_GROWTH_FACTOR_RECEPTOR_SIGNALING_PATHWAY	0.591654	1.53478	0.0208333	0.114581	25	16	NPTN,SULF1,FAM20C,SPRY2,DSTYK,PRKD2,CTNNB1,SULF2,FGFR2,DUSP6,FUZ,THBS1,RUNX2,GPC1,GATA3,FGFBP1
GO_NEGATIVE_REGULATION_OF_PROTEOLYSIS	0.388223	1.53267	0	0.114776	329	184	SERPINA3,PI3,C3,CHAC1,TNFAIP8,SERPINB2,BIRC3,CST6,IFI6,WNT9A,DNAJB2,SERPINB5,PPP1R15A,SERPINA5,CST7,SERPING1,BST2,SERPINB8,HMSD,VEGFA,IL6,CLN8,HERPUD1,SDCBP,SERPINE2,SPINT1,SRC,LAMP3,TFPI2,DHCR24,WFDC3,COL7A1,SERPINH1,FNIP1,SSPO,GABARAPL2,BIRC2,NOL3,NR1H2,XIAP,POR,PSEN1,IFI16,C5,TRIM21,SPOCK1,TRIM39,CD109,PLAUR,N4BP1,CLN3,ATM,PIH1D1,ARRB1,NLE1,TIMP1,ECM1,SIAH2,KLHL22,CSTB,DNAJB6,TFPI,RPS6KA3,MTM1…
GO_GLIOGENESIS	0.430204	1.53138	0	0.115177	175	110	CCL2,AREG,HES1,PHGDH,NLGN3,NDRG1,SOX2,DUSP10,LIF,SRGAP2,PPAP2B,P2RY1,C11orf9,SIRT2,DISC1,MAPK3,FA2H,HDAC11,STAT3,TGFB1,MAP2K1,SOX4,HEXB,LPAR1,PTEN,PTK2B,EGR2,NAB2,CD9,LYN,MMP14,NAB1,MBOAT7,SKI,ERBB2,FGF5,MATN2,KRAS,S100A9,DNER,CDH2,FN1,PICK1,SOX9,WASF3,RTN4,TLR4,PAFAH1B1,SCRIB,GSTP1,AKT1,ABL1,CSPG4,EIF2B2,CTNNB1,NKX6-1,ID4,BOK,APCDD1,CNP,TSPO,ERCC2,PTPN11,LAMB2,DAB2IP,ANXA1,ILK,GLI3,VIM,NF1,DICER…
GO_BROWN_FAT_CELL_DIFFERENTIATION	0.603686	1.53161	0.0185185	0.115316	30	19	PTGS2,CEBPB,LAMB3,METRNL,LRG1,ZNF516,ERO1L,BNIP3,RGS2,PRDM16,PPARGC1A,PEX11A,ARL4A,ADRB2,NUDT7,ITGA6,PLAC8,CEBPA,RARRES2
GO_PYRUVATE_METABOLIC_PROCESS	0.485802	1.53003	0	0.115881	65	40	ALDOC,ENO2,PFKFB4,NR4A3,PFKFB3,PFKFB2,HK1,HK2,SLC16A3,PGK1,HKDC1,HAGH,GAPDH,PGAM1,PFKL,DHTKD1,TPI1,ENO1,SRR,BSG,PDHB,LDHA,ENO3,PGM1,GLO1,GPI,PFKP,BPGM,PDHA1,ADPGK,DLD,SLC16A1,DLAT,ALDOA,LDHB,OGDH,PDHX,LDHAL6B,GALK1,ME3
GO_POSITIVE_REGULATION_OF_TRANSCRIPTION_FACTOR_IMPORT_INTO_NUCLEUS	0.500885	1.5275	0.0172414	0.116321	51	36	TNF,PTGS2,C8orf4,TLR2,DDX58,IL23A,SPHK1,LGALS9,XBP1,PPP3CA,TRIP6,SPPL3,TMEM110,PPP3CB,PPP3R1,RBCK1,SLC9A1,FLNA,PIK3R2,TLR4,HDAC3,EDAR,RHOA,ZNF268,PIK3R1,TMEM173,MAVS,SMAD3,TLR3,CHERP,TRIM28,AKAP6,DMAP1,IL18,IL18R1,CDH1
GO_NEGATIVE_REGULATION_OF_OSTEOBLAST_DIFFERENTIATION	0.558226	1.52767	0.047619	0.116327	40	25	TNF,AREG,LRP5,TRPM4,CCRN4L,PTCH1,LIMD1,SKI,SEMA4D,TWSG1,HDAC7,SMAD3,NBR1,SUFU,ID2,NOTCH1,MEN1,HDAC4,RORB,TMEM64,CDK6,C14orf169,IGFBP5,ID1,AXIN2
GO_REGULATION_OF_INSULIN_SECRETION_INVOLVED_IN_CELLULAR_RESPONSE_TO_GLUCOSE_STIMULUS	0.503788	1.52854	0.0392157	0.116374	53	32	LRP5,ANO1,BRSK2,TRPM4,EFNA5,NR1D1,PIM3,FAM132A,FOXA2,PRKCE,STXBP4,PLA2G6,BAD,STX4,ARRB1,HIF1A,HMGCR,SIDT2,PPP3CB,PHPT1,NDUFAF2,SYBU,C2CD2L,NCOA6,ENY2,VSNL1,UCP2,SRI,OXCT1,HMGN3,HLA-DRB1,TIAM1
GO_CELLULAR_RESPONSE_TO_KETONE	0.459967	1.52897	0.0344828	0.116448	73	48	CCL2,FBXO32,AKR1B1,KLF6,CCL5,IL6,ERRFI1,SRC,PRKAA2,TGFB1,PRKCE,ATP2B1,ELK1,FOXO1,KLF9,FECH,ADAMTS1,FN1,EP300,SRD5A1,MSN,AACS,SMYD3,GNAI1,HNRNPK,PPARG,ADCY3,AIFM1,AKT1,CDC5L,KLF2,PTGER2,NDOR1,GAS6,CASP9,ROCK2,HNRNPU,TFAP4,GNB1,PRKAA1,CBX3,KLF4,DCPS,ACACA,ASS1,HMBS,ADCY6,AQP1
GO_NEGATIVE_REGULATION_OF_NF_KAPPAB_TRANSCRIPTION_FACTOR_ACTIVITY	0.501084	1.52799	0.0465116	0.116468	68	48	TNFAIP3,CYP1B1,NFKBIA,ZC3H12A,IRAK2,NFKBID,PARP10,AIM2,PELI1,CAT,PRMT2,COMMD7,BMP7,IRAK1,TRIM21,ARRB1,PIAS4,ANXA4,PSMD10,SIRT1,RBCK1,TRIM37,BRMS1,DNAJA3,RWDD3,CYLD,SETD6,TAX1BP1,FAM105B,TRAF3,SIVA1,NFKBIL1,ITCH,DAB2IP,PYCARD,CDK5RAP3,MAP2K5,DAP,UFL1,COMMD1,ARRB2,ERBB2IP,NLRC5,USP7,KLF4,ZNF675,GFI1,FOXJ1
GO_ORGANIC_ANION_TRANSPORT	0.400029	1.52644	0	0.116805	387	211	CA9,SLC7A5,SLC17A7,PLIN2,SLC22A23,SLC4A5,ABCA4,APOE,SLC6A12,PPFIA3,CTNS,SLC16A13,NFKBIE,SLC43A1,ABCA12,SLC6A8,CA2,SLC22A20,PPFIA4,CACNB4,SLC17A5,SLCO2B1,SLC26A11,SERINC2,SLMO1,SLC3A2,SLC7A11,NPC2,CLN8,SLC25A12,SLC1A1,SLC16A2,CPT1B,SLC2A3,PQLC2,APOC1,BDKRB2,SLC1A4,PRELID2,LDLR,PRKAA2,SLC19A2,SERINC5,SLC16A3,ABCA7,STARD10,ABCD1,SLC38A7,CA12,SLC36A1,SCARB1,PPARA,STXBP1,CA5B,ATP8B1,GLS2,PPFIA1,SLC25A…
GO_NEGATIVE_REGULATION_OF_RESPONSE_TO_OXIDATIVE_STRESS	0.541831	1.52594	0.031746	0.11683	35	24	SOD2,EPOR,NR4A3,NFE2L2,ATF4,PYCR1,MAPK7,NOL3,HSPB1,HIF1A,PSAP,SIRT1,HSPH1,MET,PINK1,GNB2L1,HTRA2,AKT1,TXN,PARK7,GPX1,LRRK2,TRAP1,NONO
GO_PROTEIN_HYDROXYLATION	0.590675	1.52667	0.0652174	0.116879	18	16	P4HA2,LEPREL1,EGLN3,EGLN1,LEPREL2,JMJD6,P4HB,EGLN2,ASPH,LEPRE1,CRTAP,PLOD1,P4HA1,HIF1AN,PDIA2,OGFOD1
GO_PLACENTA_BLOOD_VESSEL_DEVELOPMENT	0.534997	1.52324	0.0526316	0.118799	28	25	HES1,SPINT1,NSDHL,ITGB8,MAP2K1,FOSL1,PKD1,JUNB,FZD5,SOCS3,HEY1,PLCD1,RBPJ,RBM15,PLCD3,AKT1,PKD2,HS6ST1,OVOL2,FBXW8,TMED2,MAPK1,CYR61,ARID1A,NR2F2
GO_RESPONSE_TO_OXIDATIVE_STRESS	0.365424	1.51979	0	0.121199	352	262	SOD2,HMOX1,PTGS2,AREG,HSPA1A,PRDX1,TNFAIP3,CYP1B1,STC2,F3,ZC3H12A,APOE,AKR1B1,PDK1,EPAS1,PTGS1,KLF6,CCL5,SLC11A2,ERO1L,BNIP3,PRNP,SLC7A11,IL6,NR4A3,CLN8,PLA2R1,ARNTL,HSPA1B,HYAL1,PLK3,SRC,PPARGC1A,DDIT3,NFE2L2,PLEKHA1,SPHK1,DUSP1,SIRT2,DUOX2,NR4A2,DHCR24,EGLN1,CAT,TP53INP1,NFE2L1,ATF4,RELA,NFKB1,BAK1,KDM6B,ENDOG,PPIF,FOSL1,GCLM,PYCR1,MAPK7,FOXO3,SELK,STAU1,P4HB,ADNP2,ZNF622,FOXO1,STK25,PSEN1,KPNA…
GO_PHAGOSOME_MATURATION	0.544307	1.52005	0.0322581	0.121284	38	30	RAB20,SYT7,RAB32,ATP6V0E2,ATP6V0E1,ATP6V1H,MYO7A,ATP6V0A1,ATP6V0C,ATP6V1C1,RAB43,RAB38,ATP6V1D,ATP6V0B,ATP6V1B2,ATP6V0D1,RAB31,RAB7A,ATP6V1G1,ATP6V1E1,TCIRG1,ATP6V1B1,ATP6V1A,SRPX,ATP6V0A2,RAB14,RAB34,TMEM175,ATP6V1F,CORO1A
GO_EXTRINSIC_APOPTOTIC_SIGNALING_PATHWAY_VIA_DEATH_DOMAIN_RECEPTORS	0.52822	1.51788	0.0322581	0.122291	39	33	TNF,TNFRSF9,DAPK1,TNFRSF10B,GABARAP,MOAP1,TNFRSF1A,BAD,DEDD,TRADD,DAXX,DEDD2,TNFRSF10A,BAX,BCL2,KIAA0141,DDX3X,DAB2IP,SORT1,BID,NF1,PIK3R1,BLOC1S2,DDX47,BAG3,NGFRAP1,CASP8AP2,TNFRSF10D,FAS,CASP8,FADD,CRADD,CASP10
GO_NEGATIVE_REGULATION_OF_INTRINSIC_APOPTOTIC_SIGNALING_PATHWAY	0.453912	1.51641	0.0377358	0.122987	90	70	SOD2,HSPA1A,MUC1,BCL2L2,GRINA,ZNF385A,CD74,HERPUD1,BDKRB2,SNAI2,SRC,NFE2L2,PPIF,PTTG1IP,MAPK7,CSDA,CREB3,ING2,NOL3,XBP1,PLAUR,TXNDC12,HSPB1,TMEM161A,PTPN1,TMBIM6,HIF1A,WFS1,MCL1,SIRT1,NDUFA13,ARHGEF2,BCL2,HSPH1,KDM1A,CREB3L1,VDAC2,PINK1,HTRA2,DDX3X,TPT1,CDKN2D,AKT1,RRN3,PARL,TAF9,HYOU1,SNAI1,MAPK8IP1,OPA1,BCL2L12,PARK7,NOC2L,BCL2L1,NDUFS3,TRIAP1,RRM2B,SYVN1,FIGNL1,USP47,CLU,IVNS1ABP,GPX1,CD44,LRR…
GO_REGULATION_OF_POSTSYNAPTIC_MEMBRANE_POTENTIAL	0.584314	1.51589	0.0196078	0.123061	55	17	NLGN3,SLC17A7,MAPK8IP2,HCN3,PPP3CA,PPP1R9A,GRIK5,PKD2,SLC29A1,MECP2,RAB3GAP1,ADRB2,CDK5,LRRK2,SCN8A,DGKI,ADORA1
GO_POSITIVE_REGULATION_OF_MYELOID_CELL_DIFFERENTIATION	0.478037	1.51516	0	0.123427	81	50	TNF,ISG15,LIF,CCL5,CA2,IL23A,TRAF6,INHBA,CSF1,ACVR1B,HMGB1,FOXO3,ATP6AP1,MAPK11,SMAP1,ACVR2A,HIF1A,CREB1,ARNT,KDM1A,RB1,ANKRD54,TRIB1,MAPK14,HOXA5,SLC9B2,TESC,PRKCA,HAX1,KLF10,PPARGC1B,PRMT1,MLL5,HMGB2,ID2,RIPK1,OGT,ZNF16,ACIN1,RUNX1,TMEM64,GATA2,FOS,CASP8,MED1,FADD,JAG1,LEF1,CTNNBIP1,KITLG
GO_NEGATIVE_REGULATION_OF_NUCLEOCYTOPLASMIC_TRANSPORT	0.459639	1.51236	0.0508475	0.125829	71	60	NFKBIA,ZC3H12A,DACT3,NFKBIE,MXI1,PARP10,NFKBIB,SNAI2,PKIG,PBLD,LITAF,THRA,SOX4,BMP7,MAPK7,PKD1,PPM1A,NOV,CREB3,SP100,PDE2A,EMD,RANGAP1,CCDC22,PSMD10,PPM1B,FAM89B,G3BP2,C1QTNF3,GSK3B,FZD1,RAB23,PKD2,PKIA,CYLD,HNF4A,MDFI,TXN,NFKBIL1,DAB2IP,NF1,GAS6,AKAP1,KEAP1,SUFU,PARK7,SRI,SLC9A3R1,CDK5,FAF1,TONSL,NUP153,FBXW11,MDFIC,BARD1,MTOR,TPR,WWTR1,DYRK2,AXIN2
GO_POLYOL_BIOSYNTHETIC_PROCESS	0.553272	1.50966	0.12069	0.126445	26	20	AKR1B1,CYP27B1,SPHK1,GBA,SPHK2,IMPAD1,ISYNA1,PGP,ACER2,PLCG2,ACER3,SPTLC1,IPMK,FGF2,GOT1,SPTLC2,CYP2R1,SCP2,IMPA1,IMPA2
GO_POSITIVE_REGULATION_OF_PEPTIDYL_TYROSINE_PHOSPHORYLATION	0.430982	1.50973	0.015873	0.126731	162	89	CSF2,ICAM1,HES1,DOK7,GPRC5B,EREG,LIF,CCL5,EFNA5,IL23A,DVL2,CD74,EFNA1,VEGFA,IL6,IL6R,PPAP2B,TNFRSF14,SRC,ITGA5,VEGFB,RIPK2,STAT3,TGFB1,IL11,PDGFB,UNC119,TNK2,TNFRSF1A,ADAM17,PTK2B,STAP2,CD40,PTK6,LYN,CLCF1,SOCS3,PTPN1,SEMA4D,ENPP2,ABI1,STK11,ARHGEF2,ARL2BP,HSPH1,CD81,ISL1,ABL1,CSPG4,EHD4,HDAC2,SRCIN1,IL31RA,TP53,MLST8,HAX1,LRP4,VEGFC,PIBF1,GAS6,FYN,ADNP,TEC,ITGB1,GHR,IL15,ARRB2,PAK2,JAK2,RICTOR,Y…
GO_GLAND_MORPHOGENESIS	0.449561	1.50992	0	0.126892	97	69	TNF,AREG,ELF3,CEBPB,LRP5,SERPINB5,TBX3,NTN1,IL6,SRC,CSF1,DUOX2,TGFB1,SEMA3C,DDR1,PTCH1,BMP7,PROX1,PLAG1,CAV1,MSX2,TGM2,CDC42,PLXND1,EGFR,TGFBR2,RARG,BMP4,CAPN1,BCL2,SOX9,MSN,TWSG1,ETV4,FEM1B,SCRIB,PML,ID4,EDAR,FGFR2,CUL3,PLXNA1,GLI3,STAT6,EPHA2,CRIP1,KDM5B,NOTCH1,SLC9A3R1,FRS2,PHB2,NFIB,LAMA5,BTRC,SEMA3A,RPS6KA1,DAG1,TET2,MED1,IGFBP5,NRP1,TNC,TGFB3,VDR,EZR,GLI2,FOXA1,MKI67,TGFB2
GO_ERYTHROCYTE_HOMEOSTASIS	0.479918	1.51016	0.016129	0.127021	73	52	HMOX1,PRDX1,BCL6,EPAS1,SLC11A2,VEGFA,DNASE2,INHBA,AMPD3,NFE2L1,ZFPM1,AXL,DYRK3,THRA,CEBPG,JMJD6,ADAR,TGFBR3,SRF,HOXB6,LYN,ARID4A,PTPN2,BMP4,ATPIF1,RB1,FLVCR1,CASP3,MAEA,KLF2,SP3,PKNOX1,ERCC2,ADD1,MLL5,SMAD5,SFXN1,GPI,G6PD,RPS19,RPS14,TMOD3,SLC25A38,ID2,ACIN1,JAK2,MED1,EPB49,HIPK2,GATA3,L3MBTL3,RPS6
GO_ANION_TRANSPORT	0.374021	1.51037	0	0.127215	507	268	CA9,SLC7A5,SLC17A7,PLIN2,SLC22A23,SLC4A5,ABCA4,APOE,SLC6A12,PPFIA3,CTNS,SLC16A13,NFKBIE,SLC43A1,ANO1,ANO9,ABCA12,CLCN7,SLC20A1,SLC6A8,CA2,SLC22A20,PPFIA4,CACNB4,SLC17A5,SLCO2B1,SLC26A11,SERINC2,SLMO1,SLC3A2,SLC7A11,NPC2,CLN8,SLC25A12,CLIC4,SLC1A1,SLC16A2,CPT1B,SLC2A3,PQLC2,APOC1,BDKRB2,LRRC8B,SLC1A4,PRELID2,LDLR,PRKAA2,SLC19A2,CLCN6,SERINC5,SLC16A3,LRRC8E,ABCA7,ANKH,STARD10,ABCD1,SLC38A7,CA12,SLC…
GO_REGULATION_OF_MAST_CELL_ACTIVATION	0.53718	1.51043	0	0.127474	39	25	HMOX1,GAB2,PLSCR1,VAMP8,NR4A3,LGALS9,STXBP2,LYN,PDPK1,C12orf4,PTPRE,VAMP2,SNX6,RABGEF1,ADORA2B,VAMP3,PVRL2,FER,MILR1,IL4R,RAC2,VAMP7,SNX4,UNC13D,SYK
GO_NEGATIVE_REGULATION_OF_INFLAMMATORY_RESPONSE	0.458964	1.5105	0.0727273	0.127638	100	51	TNFAIP3,ZC3H12A,APOE,NR1H3,DUSP10,MVK,METRNL,FAM132A,GBA,ABR,PPARA,NFKB1,MAPK7,NOV,TNFRSF1A,CD276,SOCS3,PTPN2,NT5E,TNFRSF1B,CUEDC2,C1QTNF3,SHARPIN,PPARD,PRKCD,ADA,RABGEF1,PPARG,ISL1,GSTP1,PSMB4,TYRO3,NDFIP1,FAM105B,NLRX1,RPS19,SLIT2,FEM1A,SMAD3,ADRB2,SMPDL3B,BCR,CHID1,ASH1L,IL20RB,KLF4,GPX1,PBK,GATA3,GPER,ADORA1
GO_DNA_DEPENDENT_DNA_REPLICATION	-0.468502	-1.68202	0	0.128248	99	90	FBXO18,CCNE1,HELB,POLD4,SLC25A33,RFC5,CDK2AP1,CDK9,POLA2,POLE2,THOC1,ZRANB3,UPF1,STRA13,MCM2,LIG4,CDC34,LRWD1,PNKP,C20orf72,HMGA1,PARP3,DNAJA3,LIG3,CDC6,RFC3,RFC2,FANCM,POLD1,RPAIN,MCMBP,RFC4,FEN1,SLBP,POLG,RAD51,BAZ1A,RNASEH2A,TFAM,ZNF830,CCDC111,SMARCAL1,GINS1,MCM7,RRM2B,TONSL,MCM3,ZNF259,GINS3,RPA1,POLD3,CCNE2,POLQ,MCM4,POLD2,LIG1,DNA2,TIPIN,RNASEH1,POLE,PCNA,GINS4,TOP2B,REV3L,CDC45,ORC5,RFC1,…
GO_TRNA_TRANSPORT	-0.566089	-1.69433	0	0.128252	34	32	XPOT,POM121,NUP43,NUP205,NUPL1,NUP50,RAE1,NUP98,NUP54,TOMM20,TMEM48,POM121C,NUP85,NUP153,NUP214,RAN,NUPL2,NUP210,NUP93,SEH1L,AAAS,NOL6,NUP160,TPR,NUP133,NUP107,NUP37,RANBP2,NUP188,NUP88,NUP155,NUP35
GO_REGULATION_OF_BLOOD_VESSEL_ENDOTHELIAL_CELL_MIGRATION	0.488029	1.50725	0.0363636	0.128284	51	38	PTGS2,APOE,HDAC9,EFNA1,VEGFA,TGFB1,HMGB1,PDGFB,HDAC5,PDCD10,PLCG1,STAT5A,HSPB1,STARD13,ITGB1BP1,VASH1,PRCP,SRPX2,CIB1,PRKD2,MAPK14,AKT1,HDAC7,FGF2,RHOA,PRKCA,NF1,SH3BGRL3,VEGFC,CSNK2B,EPHA2,MAP2K5,THBS1,NOTCH1,AMOTL1,AMOT,KLF4,MMRN2
GO_REGULATION_OF_CYSTEINE_TYPE_ENDOPEPTIDASE_ACTIVITY	0.384484	1.50497	0	0.128957	213	165	TNF,TNFAIP8,BIRC3,IFI6,F3,DAPK1,WNT9A,SOX2,BBC3,FAM162A,NLRP2,SLC11A2,VEGFA,IL6,TNFRSF10B,CTSH,HERPUD1,IFI27,AIM2,SRC,LAMP3,EGLN3,BCAP31,DHCR24,LGALS9,PMAIP1,PERP,BAK1,FNIP1,HMGB1,TBC1D10A,BIRC2,TNFSF15,NOL3,PPM1F,XIAP,POR,IFI16,CASP1,PLAUR,CYCS,BAD,PIH1D1,ARRB1,MTCH1,NLE1,DLC1,ASPH,TRADD,SIAH2,CDKN1B,DNAJB6,RPS6KA3,S100A9,PAWR,FIS1,ACER2,SIRT1,PRDX5,TNFRSF10A,NDUFA13,VCP,BAX,PDCD6,EP300,KIAA0141…
GO_REGULATION_OF_PROTEIN_SECRETION	0.381798	1.50512	0	0.129152	389	215	TNF,RSAD2,TNFRSF9,IL1A,ZC3H12A,ITPR1,TLR2,NR1H3,PDE4C,LRP5,ANO1,BRSK2,TRPM4,CCL5,NLRP2,RAPGEF4,EFNA5,RHBDF2,NR1D1,MARCKS,IL6,SYT7,SLC24A6,APBB1,ARNTL,PIM3,TRAF6,FAM132A,TNFRSF14,MIDN,AIM2,HLA-E,SRC,FOXA2,PFKFB2,RAB11FIP5,RAPGEF3,BTN2A2,LGALS9,GIPR,RASGRP1,ADAM8,TGFB1,PRKCE,RHBDF1,SOX4,HMGB1,MYO18A,PANX1,NOV,NLGN2,NR1H2,STXBP4,SERP1,CASP1,C5,PPID,MAPK11,IFNAR1,RHBDD3,XBP1,PLA2G6,SLC2A1,CD276,SEC24…
GO_RESPONSE_TO_INORGANIC_SUBSTANCE	0.357839	1.50548	0	0.12919	479	312	ICAM1,SOD2,MT1E,HMOX1,C3,PTGS2,AREG,PRDX1,MT1F,TNFAIP3,CYP1B1,NDRG1,MT2A,TNNT2,IL1A,LOXL2,F3,MT1X,ZC3H12A,NPC1,PPP1R15A,AKR1B1,KLF6,NEDD4L,KCNMB3,CA2,CPNE7,SLC11A2,BNIP3,PRNP,IL6,NR4A3,SLC25A12,CLIC4,APBB1,FSTL3,ACO1,SRC,PPARGC1A,DDIT3,NFE2L2,PLEKHA1,JUND,SPHK1,PTGES,DUSP1,FOSB,EGLN1,CAT,TFR2,GIPR,NEDD4,INSR,ATF4,DNMT3A,RELA,NFKB1,HMGCS1,BAK1,KDM6B,ENDOG,PPIF,PTCH1,FOSL1,COL18A1,PTEN,MAPK7,TRPC1,…
GO_INTRACELLULAR_RECEPTOR_SIGNALING_PATHWAY	0.40308	1.50557	0	0.129481	168	135	ALOXE3,TNFAIP3,NFKBIA,IRF7,IRAK2,NR1H3,DDX58,NR1D1,NR4A3,IKBKG,TRAF6,SRC,PPARGC1A,RARA,PIAS2,C1orf85,NR4A2,CREM,IFIH1,NEDD4,KDM3A,FHL2,PPARA,RIPK2,RELA,STAT3,PDK3,THRA,CCNE1,NR1D2,IRAK1,EGLN2,NR1H2,PIM1,SP100,RNF14,CYP24A1,RXRB,AHR,RARB,CALCOCO1,MED30,IRF3,MAP2K6,CRY2,CDK7,RARG,ARNT,CRY1,MED16,TAB3,DAXX,CALR,PHB,ALDH1A2,NCOA3,UBE2V1,PPAP2A,MED17,TAF7,PPARD,TADA3,RXRA,TAB1,NR6A1,RB1,CYP26B1,ESRRA,…
GO_POSITIVE_REGULATION_OF_CARDIAC_MUSCLE_TISSUE_DEVELOPMENT	-0.619802	-1.68359	0.0232558	0.129522	29	16	TGFB1,BMP4,RBPJ,MAPK14,FGF2,FGFR2,PIN1,GATA6,NOTCH1,DDX39B,MTOR,AKAP6,CDK1,CCNB1,EFNB2,NRG1
GO_RRNA_MODIFICATION	-0.577336	-1.67803	0.0408163	0.12985	27	24	TFB1M,EMG1,RRNAD1,C7orf60,TRMT112,NOP10,FBL,NSUN4,NHP2,TFB2M,FTSJ2,NOP58,WBSCR22,FTSJ3,NOP56,NSUN3,GAR1,DKC1,DIMT1,MRM1,METTL16,THUMPD1,METTL15,NAT10
GO_NEGATIVE_REGULATION_OF_ENDOCYTOSIS	0.518085	1.50235	0.05	0.131017	39	29	NR1H3,DLG4,SDCBP,APOC1,ANXA2,SNX3,TGFB1,SNX33,HMGB1,PTEN,UNC119,ATXN2,NR1H2,CAV1,ARF6,UBQLN2,LGALS3,GNB2L1,RABGEF1,LRSAM1,RAC1,SCAMP5,PACSIN3,PICALM,KIAA0226,CSK,PACSIN2,MTMR2,PROM2
GO_REGULATION_OF_PROTEIN_LOCALIZATION_TO_CELL_SURFACE	0.565154	1.50055	0	0.131943	27	20	TNF,ABCA12,NEDD4L,RAB11FIP5,STX3,SNX33,TAX1BP3,STX4,KCNAB2,LEPROT,HNRNPK,TOR1A,RAB11B,CTNNB1,GBF1,HFE,COMMD1,SYNJ2BP,GPD1L,NRG1
GO_NEGATIVE_REGULATION_OF_PHOSPHORUS_METABOLIC_PROCESS	0.35205	1.49975	0	0.132242	541	380	TP73,TNF,RTN4R,IGFBP3,TRIB3,MLXIPL,PIK3IP1,SMAD6,TNFAIP3,KIAA1244,DDIT4,ZC3H12A,APOE,DUSP9,LRP5,ATF3,PKIB,DUSP10,PPP1R15A,LIF,SPRY4,GPRC5A,EDNRB,PRNP,IL6,GADD45A,GRB10,DUSP3,IGF1R,RGS2,CDKN1A,PPAP2B,ERRFI1,BDKRB1,RTN4RL2,MYADM,ZFYVE1,INHBA,MIDN,APOC1,BDKRB2,PPARGC1A,FOXA2,DUSP1,SIRT2,GBA,EGLN1,WDR81,TIPRL,SPRY2,DUSP18,SH3BP5,INSR,TNIP1,WNK2,PPARA,CDKN1C,CD2BP2,LATS2,PKIG,PBLD,STAT3,TGFB1,ELL,SMAD…
GO_NEGATIVE_REGULATION_OF_MYELOID_CELL_DIFFERENTIATION	-0.528588	-1.68378	0	0.132288	84	54	NFKBIA,ZBTB46,FSTL3,INHBA,PRDM16,RARA,ZFPM1,CDC73,CUL4A,PTK2B,KLF13,LYN,PTPN2,MEIS1,RBM15,CIB1,TLR4,NME1,TRIB1,HOXA5,CTNNB1,NF1,MYC,PIK3R1,PRMT1,LDB1,CTR9,UBASH3B,GABPA,TJP2,PAF1,LEO1,STAT5B,TLR3,RUNX1,TOB2,CDK6,GATA2,GAS2L1,ITPKB,HIST1H4A,MEIS2,HIST1H4I,WDR61,HIST1H4H,ZNF675,HIST1H4C,HIST1H4B,MAFB,HIST1H4L,HIST1H4D,HIST1H4E,HIST1H4J,HIST1H4K
GO_BRANCHING_INVOLVED_IN_URETERIC_BUD_MORPHOGENESIS	-0.592235	-1.67276	0.0238095	0.132707	44	23	GZF1,PTCH1,EYA1,BMP2,SMAD4,BMP4,BCL2,SOX9,PKD2,CTNNB1,NPNT,FGF2,DLG1,ILK,GLI3,MYC,ADAMTS16,LAMA5,SIX1,CTNNBIP1,PBX1,WNT6,FOXD1
GO_TISSUE_HOMEOSTASIS	0.417242	1.49888	0.0327869	0.132849	171	96	SERPINA3,PRDX1,AZGP1,TP53INP2,ABCA4,P2RX4,AKR1B1,EPAS1,ABCA12,RAC3,VEGFA,CTSH,CLN8,TRAF6,TPP1,SRC,CTSK,CSF1,DFNB31,PBLD,LIPA,POTEF,CXADR,PTK2B,GCNT2,SRF,RAB7A,HOMER1,HSPB1,BBS12,BBS1,DRAM2,ANKRD11,KRAS,NPHP4,PRDX5,STK11,BAX,CHMP4B,BBS4,BCL2,SOX9,PLA2G4A,STRAP,TLR4,GIGYF2,BBS2,CIB2,NPHP3,MLL,LDB2,CTNNB1,MUC4,POTEE,PTPN11,RAC1,ADD1,F2R,LDB1,NCDN,POC1B,ZNF830,RAB3D,ITGB1,B2M,MKS1,ADRB2,RAC2,VPS54,IQ…
GO_MITOCHONDRIAL_MEMBRANE_ORGANIZATION	0.446328	1.49811	0	0.13322	92	85	TP73,HSPA1A,BBC3,BNIP3,CLN8,TIMM50,BNIP3L,HK2,PMAIP1,MOAP1,C11orf83,C19orf70,STAT3,BAK1,PPIF,PPP3CC,TMEM102,ALKBH7,NOL3,AFG3L2,CHCHD3,BAD,HEBP2,ATF2,CHCHD6,TP53BP2,TOMM7,PPP1R13B,TIMM22,YWHAG,ZNF205,COX18,MFN2,PPP3R1,NDUFA13,BAX,BCL2,C22orf29,SLC9A1,ATPIF1,GSK3B,GSK3A,TIMM10,TAZ,IMMT,EYA2,C2orf18,CNP,HSPA4,SIVA1,ACAA2,TP53,YWHAE,BID,TIMM9,BLOC1S2,E2F1,HSP90AA1,MTCH2,YWHAZ,OPA1,TOMM20,MUL1,BCL2L11…
GO_NEGATIVE_REGULATION_OF_VIRAL_TRANSCRIPTION	0.606746	1.4983	0.02	0.133237	24	18	CCL5,IFITM3,TRIM31,MID2,TRIM11,TRIM14,SP100,TRIM21,TRIM62,TRIM27,HMGA2,REST,INPP5K,TARDBP,TRIM8,HDAC1,TFAP4,ZNF639
GO_REGULATION_OF_TELOMERASE_RNA_LOCALIZATION_TO_CAJAL_BODY	-0.628935	-1.67387	0	0.133269	15	15	NOP10,NHP2,NAF1,CCT8,SHQ1,TCP1,CCT6A,CCT4,CCT7,RUVBL2,CCT3,CCT5,DKC1,CCT2,RUVBL1
GO_REGULATION_OF_ENDOTHELIAL_CELL_APOPTOTIC_PROCESS	0.559927	1.49672	0.0377358	0.13368	42	23	ICAM1,TNFAIP3,ANGPTL4,NFE2L2,TNIP2,IL11,COL18A1,MAPK7,XBP1,CD40,SEMA5A,BMP4,PRKCI,ABL1,BRAF,ANO6,GAS6,SERPINE1,THBS1,AGER,AKR1C3,GATA3,GPER
GO_DNA_GEOMETRIC_CHANGE	-0.479216	-1.66392	0	0.133693	81	79	FBXO18,HMGB1,HELB,CUL4A,GTF2H5,RECQL,ZRANB3,ASCC3,CETN2,DDX11,GTF2H1,SUPV3L1,MCM2,UBA52,DDX3X,HMGA1,RPS27A,GTF2H4,CUL4B,ERCC2,DDB2,CHD2,CHD3,ANXA1,DHX9,DDB1,XPC,RAD51,RECQL5,HMGB2,RECQL4,MRE11A,IGHMBP2,HMGB3,GINS1,MCM7,XPA,RAD23B,RBX1,PIF1,MCM3,G3BP1,DDX1,MCM4,ERCC3,MTERF,RAD50,CHD1L,DNA2,CHD4,GINS4,UBB,TOP2B,INO80,POT1,CDC45,XRCC6,RUVBL2,RAD54B,RTEL1,NBN,C10orf2,GTF2H3,MCM5,BLM,PARP1,GTF2H2,XRCC…
GO_EPIDERMIS_MORPHOGENESIS	-0.619029	-1.66899	0.0243902	0.133838	29	18	KRT17,CTSL2,PLOD3,CDC42,TMEM79,BCL2,ATP7A,CTNNB1,WNT10A,FGFR2,SNAI1,NOTCH1,KLF4,IGFBP5,KLK14,INTU,TGFB2,FOXQ1
GO_RIBOSOME_BIOGENESIS	-0.410261	-1.68467	0	0.133886	308	284	RIOK3,RSL24D1,RPL34,RPL35A,ISG20,TFB1M,TSC1,RPS29,ZNF622,DIEXF,MTG1,YBEY,GTF2H5,PPAN,EMG1,UTP18,CSNK1E,NLE1,GTPBP5,RRP36,RRP7A,MRPL36,RPS28,EIF4A3,RRP1,UTP6,EFTUD1,SIRT1,BOP1,C1D,GNL1,RRNAD1,RPL26,ERI3,LSG1,SART1,RPL8,SBDS,TEX10,RPL28,C7orf60,TRMT112,RPL10A,PES1,TSR2,XRN2,NOP10,FASTKD2,RPS9,RPL24,RPP38,UTP11L,RPL39,RNMTL1,UBA52,RPS21,RPS11,WDR55,LTV1,RPS15,RPL27A,EXOSC3,RPL37A,RPS27,DDX3X,RPLP2,D…
GO_POSITIVE_REGULATION_OF_MITOCHONDRIAL_OUTER_MEMBRANE_PERMEABILIZATION_INVOLVED_IN_APOPTOTIC_SIGNALING_PATHWAY	0.499873	1.49677	0.0350877	0.133975	36	33	TP73,BBC3,PMAIP1,BAK1,PPP3CC,BAD,TP53BP2,PPP1R13B,YWHAG,ZNF205,PPP3R1,BAX,BCL2,ATPIF1,GSK3B,GSK3A,SIVA1,TP53,YWHAE,BID,E2F1,YWHAZ,BCL2L11,YWHAB,DYNLL1,YWHAQ,YWHAH,NMT1,BMF,TFDP1,DYNLL2,CASP8,SFN
GO_RESPONSE_TO_PEPTIDE	0.373086	1.49577	0	0.134185	404	260	CCL2,TRIB3,AREG,TNFAIP3,SESN2,BAIAP2L2,NFKBIA,STC2,INSIG2,HDAC9,AKR1B1,EREG,ADM,KLF6,CCL5,PCSK9,NAMPT,CA2,IL6,NR4A3,GRB10,STAT1,IGF1R,ERRFI1,EIF4EBP1,RHOQ,SRC,JUND,ATP6V0E2,ATP6V0E1,GNG4,ATP6V1H,MAPK3,NR4A2,ATP6V0A1,CAT,ATP6V0C,VGF,INSR,ATP6V1C1,VLDLR,AGTRAP,PPARA,LPIN1,MAX,RIPK2,RELA,NFKB1,ATP6V1D,STAT3,TSC1,CASP4,SH2B2,KLF3,BMP7,ATP6V0B,ATP6V1B2,PDGFB,GNG11,PIK3C2A,HDAC5,UPRT,ATP6AP1,FOXO1,JUNB…
GO_RESPONSE_TO_VITAMIN	0.459475	1.495	0.0327869	0.134687	98	65	CCL2,PTGS2,STC2,SPP1,STC1,CCL5,CYP27B1,MTHFR,RARA,EIF2AK2,HLCS,CAT,INSR,DNMT3A,RELA,HMGCS1,TGFB1,ATP2B1,PEMT,BMP7,CCNE1,ZNF354A,PIM1,CYP24A1,SPARC,GATA4,ADAMTS1,ITGA2,PAWR,BGLAP,ALDH1A2,PPARD,PLA2G4A,RXRA,ALAD,ADA,FZD1,PPARG,GSTP1,CDKN2D,TSPO,COL1A1,GAS6,MGMT,ITGB1,NRF1,IL15,CCND1,EEF2,OGG1,DNMT1,BECN1,MDM2,TPCN2,SETDB1,GSN,PTN,TYMS,HMBS,BCHE,TNC,AGER,BRIP1,VDR,AQP3
GO_ANTIMICROBIAL_HUMORAL_RESPONSE	-0.665854	-1.66458	0.0196078	0.135468	52	19	HLA-A,ADM,BCL3,HLA-E,PLA2G6,HIST1H2BK,HIST1H2BJ,RPL39,FAU,HIST1H2BC,HIST2H2BE,B2M,APP,HIST1H2BE,SPON2,SLPI,HIST1H2BF,HIST1H2BG,HIST1H2BI
GO_REGULATION_OF_CALCIUM_ION_DEPENDENT_EXOCYTOSIS	-0.500357	-1.6513	0	0.135587	86	42	SYT7,NAPA,STX1B,STXBP1,FMR1,TRIM9,PLCB1,RIMS3,DOC2A,STX1A,C19orf26,RAB5A,RAP1A,RAB3A,REST,ARF1,B4GALT1,BRAF,GRIK5,TC2N,C2CD4A,ATP2A2,SYTL4,SCAMP5,ZP3,RAB3GAP1,SYTL3,NOTCH1,RPH3AL,STXBP3,POMZP3,CDK5,PFN2,CACNA1H,UNC13B,LRRK2,SYTL2,TRPV6,SYTL1,SYT12,SYT1,SYT8
GO_CELLULAR_RESPONSE_TO_LIPID	0.362189	1.49363	0	0.135767	457	293	TNF,CSF2,ICAM1,IL8,CCL2,CMPK2,TNFAIP3,WNT11,NFKBIA,FBXO32,CEBPB,ZC3H12A,NPC1,WNT9A,IRAK2,TLR2,NR1H3,CCL20,STC1,CCL5,WBP2,EDNRB,NR1D1,IL6,SBNO2,NR4A3,ERRFI1,NFKBIB,TRAF6,INHBA,SRC,PPARGC1A,RARA,PIAS2,LY96,PRKAA2,MAPK3,NR4A2,FZD4,NEDD4,KDM3A,FHL2,VLDLR,SCARB1,PPARA,TNIP2,SHPK,RIPK2,RELA,NFKB1,HMGCS1,TGFB1,PRKCE,LITAF,AXL,PDK3,ATP2B1,THRA,PTCH1,PGRMC2,BMP7,LPAR1,CCNE1,NR1D2,ELK1,HDAC5,IRAK1,ADNP2,PT…
GO_TRNA_MODIFICATION	-0.508644	-1.65271	0	0.136352	60	52	AARS,CDK5RAP1,TRMU,TRMT61A,C9orf156,DUS3L,FTSJ1,RPUSD1,TRMT112,DUS4L,TRDMT1,TRIT1,RPUSD4,URM1,SSB,TYW5,CDKAL1,TRMT1,THG1L,TRUB1,QTRT1,GTPBP3,TRMT6,YRDC,HSD17B10,TARBP1,METTL2B,DUS2L,MOCS3,TRMT1L,TRMT5,TRMT11,METTL1,OSGEP,ELP3,NSUN2,RPUSD3,METTL2A,RPUSD2,LCMT2,MTFMT,CTU2,UBA5,PUS1,TRMT61B,PUS3,OSGEPL1,QTRTD1,ADAT2,DUS1L,AARS2,ALKBH8
GO_ADENYLATE_CYCLASE_MODULATING_G_PROTEIN_COUPLED_RECEPTOR_SIGNALING_PATHWAY	-0.571505	-1.68504	0	0.136398	145	39	ADORA2A,GNAZ,P2RY1,NPR3,LPAR1,WASF2,GNA12,PDE4D,PSAP,GNAI3,APLP1,GNA13,FLNA,GNAI1,ADCY3,ADORA2B,RIC8A,PTGER2,GNAI2,SLC9A3R1,ADRB2,GNAQ,ADCY7,RAPGEF2,GNB1,ADCY9,GNAL,CHRM4,ADRA1B,GRK5,ADCY6,PTHLH,PRKACB,GPER,ADORA1,GPR21,CHRM3,HTR1D,ADRA2C
GO_RESPONSE_TO_THYROID_HORMONE	0.607488	1.49217	0.0714286	0.137147	22	16	AKR1B1,CTSS,CTSL1,CTSH,PPARGC1A,ANXA2,GBA,KLF9,CTSB,ANXA5,AK2,BMP4,KEAP1,RDX,GAS2L1,MED1
GO_REGULATION_OF_CHROMATIN_SILENCING	-0.607009	-1.65469	0.0888889	0.137393	21	19	ATAD2B,SIRT1,PHF2,ZNF304,HMGA1,MIER1,PHF8,SIN3A,UHRF2,DNMT1,UHRF1,CDC45,SETDB1,ATAD2,H2AFY,TRIM28,ASF1A,TET1,POU5F1
GO_ORGAN_OR_TISSUE_SPECIFIC_IMMUNE_RESPONSE	-0.585005	-1.65518	0.025	0.138474	33	17	GCNT3,RAB17,IL6,IL6R,OTUD7B,HIST1H2BK,IL28RA,HIST1H2BJ,RPL39,BPIFB1,FAU,HIST1H2BC,HIST2H2BE,HIST1H2BE,HIST1H2BF,HIST1H2BG,HIST1H2BI
GO_DNA_TEMPLATED_TRANSCRIPTION_INITIATION	-0.416827	-1.65647	0	0.139467	202	167	NR1H3,TTF1,NR1D1,NR4A3,NRBP1,PPARGC1A,RARA,MAPK3,NR4A2,GTF2B,PPARA,THRA,MED31,NR2C2AP,NR1D2,NAT14,TBP,MAML3,NR1H2,POLR2G,TEAD2,GTF2H5,MNAT1,NR3C2,RXRB,POLR1C,POLR2H,CDK9,NRBF2,MED7,RARB,MED30,NPPA,TEAD3,CDK7,RARG,POLR2D,MED16,ZNRD1,TEAD4,MED20,RBPJ,MED17,TAF7,PPARD,TAF4B,TAF6L,TAF3,RXRA,GTF2H1,MED25,CREBBP,POLRMT,CDK8,NR2C2,MED8,NR6A1,NR2C1,GTF2A2,ESRRA,THRB,POLR2L,PPARG,MED27,RRN3,TAF10,NR2F6,GT…
GO_POSITIVE_REGULATION_OF_INNATE_IMMUNE_RESPONSE	0.382753	1.48986	0	0.13995	246	175	BIRC3,TNFAIP3,PGLYRP3,NFKBIA,RELB,IRF7,IRAK2,TLR2,EREG,PLSCR1,DDX58,CCL5,CTSS,CTSL1,CLEC4A,IKBKG,TRAF6,AIM2,HLA-E,SRC,CTSK,PIK3AP1,LY96,LGALS9,IFIH1,RASGRP1,TNIP1,ADAM8,TNIP2,RIPK2,RELA,NFKB1,PRKCE,HMGB1,LAG3,MB21D1,BIRC2,IRAK1,UNC93B1,IFI16,TBK1,MAPKAPK2,RFTN1,CARD9,LYN,RPS6KA5,CNPY3,CTSB,HRAS,PVR,UBE2D3,RPS6KA3,IRF3,CADM1,KRAS,PSMD14,MAP2K6,NRAS,UBE2D1,PSMB3,PSMD10,PSME1,TLR1,TAB3,PIK3C3,LGMN,T…
GO_DNA_REPLICATION	-0.401636	-1.65848	0	0.139976	208	186	TYMP,FBXO18,CHEK1,ING4,TNFAIP1,PDGFB,CCNE1,HELB,REPIN1,RAD9A,NFIX,POLD4,INO80E,SLC25A33,ATM,POLI,RFC5,CDK2AP1,CDK9,POLA2,SLX4,HUS1,KIN,POLE2,POLL,TOP3A,THOC1,ZRANB3,SIRT1,UPF1,ORC6,POLE3,KCTD13,RBMS1,RMI2,STRA13,MCM2,LIG4,CDC34,LRWD1,RAD1,TBRG1,DTD1,PNKP,RAD17,SSBP1,C20orf72,HMGA1,PARP3,CDC25C,POLK,CHAF1A,DNAJA3,WRNIP1,LIG3,CDC6,NOL8,RFC3,E4F1,RFC2,NCOA6,FANCM,POLD1,RPAIN,KAT5,MCMBP,RFC4,MCM9,CCD…
GO_LABYRINTHINE_LAYER_BLOOD_VESSEL_DEVELOPMENT	0.579148	1.48859	0.0612245	0.140646	18	15	HES1,NSDHL,JUNB,FZD5,HEY1,PLCD1,RBPJ,PLCD3,AKT1,HS6ST1,OVOL2,FBXW8,TMED2,MAPK1,CYR61
GO_RESPONSE_TO_STARVATION	0.416098	1.48769	0	0.141459	154	115	ASNS,MAP1LC3A,ZC3H12A,ATF3,PPP1R15A,GABARAPL1,ADM,RRAGC,PCSK9,HDDC3,WNT2B,CDKN1A,ZFYVE1,PPARGC1A,DDIT3,NFE2L2,SPHK1,PRKAA2,SIRT2,EIF2AK2,UPP1,GBA,MAP1LC3B2,CPEB4,RRAGD,NUAK2,VLDLR,PMAIP1,MAX,ATF4,CTSL2,FNIP1,ZFP36,GABARAPL2,ULK1,WDR59,ATG7,FOXO1,FADS1,IFI16,FBXO22,XBP1,SLC2A1,CAV1,RRAGA,DEPDC5,SREBF2,SREBF1,ULK2,TBL2,RRAGB,HMGCL,NPRL2,ATG14,SIRT1,EHMT2,PIK3C3,USP33,BCAS3,PICK1,BCL2,SRD5A1,AACS,CO…
GO_REGULATION_OF_CALCIUM_ION_TRANSPORT	0.418324	1.487	0.015873	0.141937	209	103	ICAM1,CCL2,PTGS2,JPH3,STC2,TRPV3,P2RX4,STC1,CCL5,CACNB4,GSTO1,BDKRB1,P2RX5,CACNB1,RAPGEF3,CACNB3,EFCAB4A,TGFB1,PRKCE,BAK1,FMR1,PDGFB,TRPC1,CREB3,CLIC2,PTK2B,PLA2G6,PLCG1,CAV1,LYN,HOMER1,GNB5,ASPH,NPPA,TMEM110,PDE4D,WFS1,PAWR,BMP4,C19orf26,TRIM27,WNK3,PDPK1,BAX,BCL2,SLC9A1,ATP1B1,FKBP1A,LGALS3,PLCG2,INPP5K,SLC30A1,ABL1,UBQLN1,PML,PKD2,CAMK2D,TMEM66,CTNNB1,EDNRA,TSPO,ATG5,TSPAN13,F2R,SEPN1,SUMO1,GJ…
GO_REGULATION_OF_ION_TRANSPORT	0.367417	1.48641	0	0.142352	592	258	ICAM1,CCL2,PTGS2,NLGN3,JPH3,STC2,DAPK1,KLHL24,APOE,MAPK8IP2,TRPV3,KCNK15,P2RX4,ANO1,ANO9,DLG4,STC1,CLCN7,NEDD4L,CCL5,HCN3,PCSK9,CA2,CACNB4,CTSS,VAMP8,RNF207,SIK1,PRNP,CLIC4,PLA2R1,GSTO1,BDKRB1,SERPINE2,KCNK5,P2RY1,PPARGC1A,GLRX,P2RX5,CLCN6,CACNB1,RAPGEF3,LRRC8E,CD63,CACNB3,ABCA7,RASGRF1,CATSPER2,NEDD4,WNK2,FAM115C,PXK,ATF4,ROS1,EFCAB4A,TGFB1,PRKCE,BAK1,PPIF,DMPK,FMR1,CLCN5,PER1,PDGFB,TRPC1,HBP1,N…
GO_STEM_CELL_DIVISION	-0.595454	-1.64295	0	0.143987	29	20	ING2,NUMB,DOCK7,TIAL1,TEAD3,ETV5,RAB10,NUMBL,PAFAH1B1,VANGL2,FGFR2,FZD7,CUL3,NOTCH1,WWTR1,LEF1,FGF13,ASPM,ZFP36L2,TGFB2
GO_POSITIVE_REGULATION_OF_BLOOD_CIRCULATION	0.491356	1.48447	0.0188679	0.144237	93	41	ICAM1,HMOX1,PTGS2,ADM,TRPM4,PTGS1,RNF207,APLN,RGS2,SLC1A1,EDN2,TBXA2R,PLA2G6,CAV1,NPPA,PDE4D,SHC1,SCPEP1,PPARD,ADA,GSK3A,AKT1,TPM1,ALOX5,ATP2A2,F2R,ATP1A1,GJA1,HSP90AA1,ADRB2,KAT2B,NOS1AP,CTGF,F2RL1,ADRA1B,EDN1,GPER,CPS1,TACR1,TGFB2,ADRA2C
GO_DETOXIFICATION	0.470803	1.48307	0	0.145694	77	46	SOD2,PTGS2,PRDX1,APOE,PTGS1,GSTO1,DUOX2,CAT,TP53INP1,CLIC2,NXN,MGST2,MGST1,MGST3,CCS,S100A9,GPX4,PRDX5,PRDX4,ATP7A,SLC30A1,TXNDC17,APOM,UBIAD1,GSTM3,GSTT1,GPX8,SOD3,KDM3B,GSTO2,SEPW1,GSTZ1,GSR,PARK7,GSTK1,TXNRD2,PRDX3,SOD1,PRDX2,NQO1,SRXN1,GPX1,PRDX6,GPX3,TXNRD3,GPX2
GO_REGULATION_OF_EPIDERMIS_DEVELOPMENT	0.476346	1.48249	0.0666667	0.145828	63	39	TNF,MAFG,HES1,GRHL2,CYP27B1,KRT17,ERRFI1,PRKCH,PTCH1,NAB2,CD109,MSX2,NAB1,TRADD,SMAD4,TMEM79,SRSF6,BMP4,NCOA3,PPARD,MYCL1,TRIM16,OVOL2,C1orf172,ROCK1,MYSM1,KEAP1,EZH2,NOTCH1,ROCK2,FST,H2AFY,MED1,VDR,SFN,GAL,CDH3,TGFB2,AQP3
GO_RRNA_METABOLIC_PROCESS	-0.403018	-1.63826	0	0.146801	255	236	RIOK3,RPL34,RPL35A,ISG20,TFB1M,RPS29,DIEXF,YBEY,GTF2H5,EMG1,UTP18,CSNK1E,RRP36,RRP7A,RPS28,EIF4A3,RRP1,UTP6,SIRT1,BOP1,C1D,RRNAD1,RPL26,DEDD2,ERI3,SART1,RPL8,SBDS,TEX10,RPL28,C7orf60,TRMT112,RPL10A,PES1,TSR2,XRN2,NOP10,RPS9,RPL24,RPP38,UTP11L,RPL39,RNMTL1,UBA52,RPS21,RPS11,WDR55,LTV1,RPS15,RPL27A,EXOSC3,RPL37A,RPS27,RPLP2,DIS3L2,RPL19,UTP3,FBL,RPS27A,RPL11,NGDN,RPS3A,RPL36,RPL36A,RPL12,DHX37,RPL1…
GO_REGULATION_OF_RESPONSE_TO_CYTOKINE_STIMULUS	0.410023	1.48059	0	0.147107	144	103	TNF,HSPA1A,BIRC3,TNFAIP3,IRF7,IRAK2,NR1H3,IL1RN,PARP9,CCL5,PELI3,CD74,USP18,STAT1,IFNAR2,HSPA1B,IKBKG,SPHK1,CSF1,IFNGR2,STAT2,RIPK2,AXL,SIGIRR,MAPK7,BIRC2,IRAK1,TNFRSF1A,NOL3,NR1H2,ADAR,IFNAR1,CAV1,CLIP3,CDC37,AES,PIAS4,SOCS3,PTPN1,ECM1,TRADD,HIF1A,TYK2,IRF3,PTPN2,IFNGR1,JAK1,SHARPIN,RBCK1,RNF31,GNB2L1,AGPAT1,UBA52,RABGEF1,PPARG,PAFAH1B1,GSTP1,TRAIP,RPS27A,LSM14A,DNAJA3,CYLD,TAX1BP1,FAM105B,PTPN1…
GO_REGULATION_OF_CARBOHYDRATE_CATABOLIC_PROCESS	0.530422	1.48084	0.0384615	0.147185	42	28	MLXIPL,DDIT4,PPARGC1A,PRKAA2,INSR,PPP1R3E,PPARA,STAT3,PPP1R3B,HMGB1,C12orf5,PPP1CB,PHKG2,PGAM1,HIF1A,SIRT6,ECD,ARNT,PPP1CA,PRKAG1,GSK3A,BPGM,OGT,HDAC4,PRKAA1,ENTPD5,NCOR1,PPP1R3D
GO_INTERSTRAND_CROSS_LINK_REPAIR	-0.546211	-1.63572	0	0.147708	44	37	DCLRE1C,SLX4,ERCC1,USP1,STRA13,UBA52,FAN1,RPS27A,FANCG,MUS81,RNF168,FANCA,FANCM,ERCC4,DCLRE1A,FANCC,XPA,RNF8,FANCB,RPA1,RPA2,FANCL,FANCF,C17orf70,C19orf40,DCLRE1B,UBB,UBE2T,EME1,DEM1,FANCI,ATR,FANCE,ATRIP,FANCD2,POLN,APITD1
GO_CELLULAR_GLUCOSE_HOMEOSTASIS	0.470026	1.47743	0.0338983	0.149677	75	51	ICAM1,MLXIPL,SESN2,ERN1,PPARGC1A,RAB11FIP5,HK1,HK2,PDK3,ENDOG,HKDC1,SOX4,LGALS1,FOXO1,XBP1,IRS2,PPP3CA,SRF,GATA4,HIF1A,SIRT1,FN1,EP300,PIK3CA,RAP1A,AACS,GNB2L1,PIK3R2,HNRNPK,NME1,RAB11B,GRIK5,PLAU,SLC29A1,RAB11FIP2,RAF1,PIK3R1,POLG,GAS6,UCP2,OGT,SIN3A,MEN1,FAS,C10orf2,CYBA,AGER,PRKACA,RANBP2,IL1R1,GPER
GO_NECROTIC_CELL_DEATH	0.524305	1.47772	0.0363636	0.149761	28	24	TNF,LY96,SIRT2,PPIF,BIRC2,PYGL,ALKBH7,CASP1,RIPK3,IRF3,BAX,MLKL,TLR4,TRPM7,TMEM123,CYLD,RIPK1,DNM1L,MAP3K5,TLR3,TRAF2,FAS,PGAM5,FADD
GO_CELLULAR_RESPONSE_TO_REACTIVE_OXYGEN_SPECIES	0.432496	1.47689	0.0185185	0.14977	104	84	SOD2,PRDX1,TNFAIP3,CYP1B1,F3,AKR1B1,KLF6,BNIP3,IL6,SRC,NFE2L2,PLEKHA1,SPHK1,RELA,KDM6B,PPIF,MAPK7,FOXO1,STK25,PDCD10,C20orf111,CCS,HIF1A,ADPRHL2,ROMO1,PTPRK,SIRT1,RHOB,FXN,PRDX5,EP300,PRKCD,MPV17,GSK3B,ATP7A,NET1,GLRX2,CBX8,ZNF277,AIFM1,ABL1,PDK2,PKD2,KLF2,HDAC2,TPM1,PXN,DNM2,APEX1,PPP5C,ANXA1,PPARGC1B,STAT6,SOD3,FER,RPS3,EZH2,PARK7,HNRNPD,HDAC6,CDK2,PRDX3,GUCY1B3,MTR,PRKAA1,MAP3K5,IMPACT,SOD1,PR…
GO_NUCLEAR_CHROMOSOME_SEGREGATION	-0.403429	-1.63114	0	0.150255	228	186	REC8,CHMP2B,HDAC8,CENPC1,UBE2B,SYCE2,CHMP1A,PAPD7,NDEL1,CHMP4C,ESCO1,CHMP6,MLH3,STAG2,AKAP8L,CHMP5,ATM,MLF1IP,RANGAP1,GEM,VPS4B,KLHL22,ACTR3,PHF13,ZNF207,MSH5,CEP57,MLH1,CENPO,DDX11,CHMP4B,SUN1,NUP43,SGOL1,CHMP1B,KIFC1,STRA13,RB1,CHMP4A,KIF22,RNF212,AKAP8,PAFAH1B1,ITGB3BP,RPS27,DIS3L2,KPNB1,CDC14A,VPS4A,TRIP13,SKA1,ZW10,SPICE1,SMC2,AURKB,NIPBL,KATNB1,PINX1,CENPN,CENPK,BAG6,CHMP2A,CUL3,PDS5A,FANCM…
GO_RESPONSE_TO_TOXIC_SUBSTANCE	0.385132	1.47566	0	0.150601	241	156	NUPR1,SOD2,CCL2,PTGS2,ASNS,PRDX1,CYP1B1,HYAL3,APOE,CHKA,PPP1R15A,PTGS1,CCL5,SLC7A11,IL6,CDKN1A,GSTO1,ABTB2,HYAL1,EIF2AK2,DUOX2,MAPK3,CAT,TP53INP1,BPHL,DNMT3A,BAK1,KDM6B,ENDOG,SKIL,AOC3,CYB5R4,CLIC2,MPST,NXN,SRF,AHR,LYN,FECH,MGST2,MGST1,MGST3,CCS,HIF1A,CDKN1B,CPOX,S100A9,GPX4,JAK1,SHC1,PRDX5,PON2,SDC1,BAX,BCL2,SLC9A1,EP300,PLA2G4A,SRD5A1,PRDX4,ALAD,RAB10,PINK1,HTRA2,ZC3H8,MAPK9,BDH1,CASP3,ATP7A,SL…
GO_REGULATION_OF_HORMONE_LEVELS	0.382791	1.47495	0	0.151163	478	240	TNF,CYP26A1,CYP1B1,DUOXA1,HSD17B14,PCSK6,STC2,ITPR1,PDE4C,LRP5,IL1RN,AKR1B1,LIF,ANO1,BRSK2,TMF1,MME,ADM,TRPM4,PTGS1,CCL5,RAPGEF4,TBX3,EFNA5,VAMP8,NR1D1,MARCKS,IL6,SYT7,APLN,SLC24A6,SLC16A2,ARNTL,PIM3,P2RY1,FAM132A,INHBA,MIDN,BACE2,PPARGC1A,PLEKHA1,FOXA2,HSD17B7,PFKFB2,RAB11FIP5,DUOX2,RAPGEF3,RAB8B,HSD17B12,FZD4,TFR2,GIPR,VGF,SCARB1,PRKCE,STARD3,FDX1L,SOX4,SRD5A3,IL11,PASK,NOV,ATP6AP2,CYB5R4,NLGN2…
GO_POSITIVE_REGULATION_OF_LYMPHOCYTE_DIFFERENTIATION	0.46338	1.47401	0	0.152015	80	44	PRDM1,IL7R,CD83,IL23A,CD74,IL6,RARA,LGALS9,HLX,RASGRP1,ADAM8,TNFSF9,RIPK2,TGFB1,AXL,ZBTB1,XBP1,BAD,MMP14,NKAP,TGFBR2,SART1,CD46,PNP,ADA,AP3D1,ANXA1,GLI3,GAS6,AP3B1,PPP2R3C,PCID2,IL4R,IL15,EGR3,STAT5B,FLT3LG,PRKCZ,ATP11C,ITPKB,GATA3,GLI2,SYK,IL7
GO_MYELOID_CELL_HOMEOSTASIS	0.461907	1.47323	0.037037	0.152483	88	62	HMOX1,PRDX1,BCL6,EPAS1,SLC11A2,VEGFA,IL6,DNASE2,INHBA,AMPD3,NFE2L1,ZFPM1,AXL,BAK1,DYRK3,THRA,CEBPG,HMGB1,JMJD6,ADAR,TGFBR3,SRF,HOXB6,LYN,ARID4A,PTPN2,BMP4,BAX,ATPIF1,RB1,FLVCR1,CASP3,MAEA,KLF2,SP3,PKNOX1,ERCC2,ANXA1,ADD1,MLL5,SMAD5,SFXN1,GPI,G6PD,RPS19,RPS14,TMOD3,SLC25A38,ID2,BCL2L11,ACIN1,JAK2,SOD1,ITPKB,MED1,MTHFD1,NCSTN,EPB49,HIPK2,GATA3,L3MBTL3,RPS6
GO_TRIVALENT_INORGANIC_CATION_TRANSPORT	0.483211	1.47233	0.0877193	0.153271	39	30	SLC11A2,ATP6V0E2,ATP6V0E1,ATP6V1H,ATP6V0A1,ATP6V0C,TFR2,ATP6V1C1,ATP6V1D,ATP6V0B,ATP6V1B2,ATP6AP1,ATP6V0D1,TFRC,MCOLN1,ATP6V1G1,STEAP3,ATP6V1E1,TCIRG1,RAB11B,ATP6V1B1,DNM2,ATP6V1A,CLTC,ATP6V0A2,LMTK2,STEAP1,REP15,ATP6V1F,STEAP2
GO_DEOXYRIBONUCLEOSIDE_TRIPHOSPHATE_METABOLIC_PROCESS	0.591699	1.47122	0.0851064	0.153996	19	16	CMPK2,GUK1,AK2,ADA,ITPA,NUDT15,SAMHD1,ADK,DTYMK,TBPL1,DGUOK,NUDT16,RRM2B,DUT,TYMS,NUDT1
GO_RESPONSE_TO_CORTICOSTERONE	0.576274	1.47022	0.0363636	0.154718	26	15	PTGS1,CDKN1A,FOSB,ATP2B1,FOSL1,CCNE1,JUNB,BAX,BDH1,MAOB,CALM2,CALM3,CCND1,CALM1,FOS
GO_RESPONSE_TO_IRON_ION	0.52927	1.46827	0	0.154765	35	23	HMOX1,SLC11A2,APBB1,ACO1,TFR2,TFRC,CPOX,ABAT,PAWR,FXN,CYBRD1,BCL2,ALAD,GSK3B,ATP7A,UROD,HFE,B2M,TFAP2A,CCND1,SLC40A1,MDM2,CCNB1
GO_LEUKOCYTE_DIFFERENTIATION	0.379182	1.46839	0	0.154886	292	172	TNF,CSF2,RSAD2,MFNG,RELB,IL7R,BCL6,GAB2,FAM20C,OSTM1,HDAC9,KLF6,TPD52,PIK3CD,CD74,VEGFA,IL6,SBNO2,LY6D,TRAF6,BCL3,IRF1,BCL11B,FZD8,SRC,CSF1,ANXA2,LEPR,LGALS9,RRAS,TNFSF9,ZFPM1,JAG2,TGFB1,AXL,TSC1,BAK1,FNIP1,CEBPG,SOX4,IL11,HMGB1,JMJD6,LGALS1,HDAC5,SH3PXD2A,UBD,AZI2,ZBTB1,JUNB,PSEN1,IFI16,DCLRE1C,ADAM17,PTK2B,PDE2A,TFRC,FZD5,CD109,ZFP36L1,SRF,PIR,LYN,CLCF1,ATM,TUSC2,RIPK3,LTBR,NKAP,CDC42,PTPN2,PPP…
GO_REGULATION_OF_CELL_KILLING	0.525337	1.46917	0.0612245	0.155081	63	31	ICAM1,CCL2,IL7R,HLA-A,IL23A,HLA-E,TAP1,LGALS9,RASGRP1,IL11,LAG3,MICA,STX7,BAD,RIPK3,PVR,CADM1,PPP3CB,LAMP1,PVRL2,AP1G1,BCL2L11,B2M,ARRB2,STAT5B,F2RL1,FADD,AGER,SERPINB9,CEACAM1,TGFB2
GO_NEGATIVE_REGULATION_OF_SMOOTH_MUSCLE_CELL_PROLIFERATION	0.556713	1.46948	0.0983607	0.155089	36	22	IGFBP3,HMOX1,TNFAIP3,PPARGC1A,NPR3,SF1,CAV1,CDKN1B,MFN2,PPARD,COMT,TRIB1,PPARG,TPM1,ILK,IL15,KLF4,NDRG2,IGFBP5,NDRG4,CTNNBIP1,GPER
GO_JNK_CASCADE	0.452828	1.46844	0.0384615	0.15521	82	64	TNF,CDC42EP5,DUSP9,IRAK2,MAPK8IP2,DUSP10,ERN1,IKBKG,TRAF6,AXIN1,RIPK2,RB1CC1,ZAK,MAP3K10,IRAK1,PKN1,CRKL,MAP3K13,SPAG9,MAP3K2,MINK1,GAB1,TNIK,PTPN1,DBNL,MAP4K5,MAPK8IP3,TAB3,DAXX,MAP3K11,TAB1,NRK,MAP2K7,MAPK9,UBA52,TRIB1,RPS27A,ADORA2B,MDFI,TAB2,DAB2IP,MAPK8IP1,MAP4K2,PTPLAD1,RIPK1,MUL1,MAP4K3,MAP3K12,GPS1,IRAK4,MAP3K5,KIAA1804,UBB,MAP3K6,MAP3K9,MDFIC,NOD1,SH2D3A,GPS2,TNFRSF19,ERCC6,MAP2K4,MAP3K7…
GO_POSITIVE_REGULATION_OF_NIK_NF_KAPPAB_SIGNALING	0.541217	1.46752	0.0526316	0.15533	29	25	TNF,CARD14,TNFRSF10B,TRAF6,EIF2AK2,HMGB1,TNFSF15,IRAK1,CHI3L1,SASH1,TRAF4,TNFRSF10A,ZFP91,CREBBP,MALT1,RPS3,COPS8,CARD10,RC3H1,RC3H2,TLR3,TRAF2,NOD1,ACTN4,MAP3K7
GO_REGULATION_OF_BONE_RESORPTION	0.554033	1.46526	0.031746	0.155453	33	18	TNFAIP3,SIGLEC15,SPP1,CA2,SRC,ADAM8,ATP6AP1,IL20RA,TFRC,BGLAP,NF1,PPARGC1B,UBASH3B,PDK4,CSK,TMEM64,ITGB3,SYK
GO_EXTRACELLULAR_MATRIX_DISASSEMBLY	0.499843	1.46686	0.0714286	0.155494	76	42	MMP7,MMP1,LAMB3,SPP1,CTSS,CTSL1,MMP10,LAMC2,LCP1,MMP15,CTSK,SH3PXD2B,NOXO1,ADAM8,CTSL2,LAMA3,WASH1,MMP14,TIMP1,CAPG,BSG,ADAM10,ENG,HSPG2,CAPN1,FN1,CAPNS1,FBN1,KLK7,TIMP2,LAMC1,EXOC8,ADAM15,FLOT1,CAPN2,HTRA1,BMP1,CD44,GSN,FURIN,MMP16,CDH1
GO_NEGATIVE_REGULATION_OF_RESPONSE_TO_WOUNDING	0.409595	1.46593	0.0350877	0.155497	156	81	SERPINB2,TNFAIP3,ZC3H12A,APOE,NR1H3,DUSP10,SERPING1,SPP1,MVK,METRNL,SERPINE2,FAM132A,ANXA2,GBA,ABR,PPARA,THBD,PRKG1,NFKB1,MAPK7,PDGFB,NOV,TNFRSF1A,CD276,CD109,PLAUR,ANXA5,SOCS3,HMGCR,PTPN2,NT5E,TNFRSF1B,CUEDC2,ABAT,PHLDB2,PROS1,C1QTNF3,SHARPIN,PPARD,PRKCD,ADA,RABGEF1,PPARG,ISL1,GSTP1,PSMB4,TYRO3,NDFIP1,FGF2,FAM105B,PLAU,NLRX1,PDGFA,GJA1,CLASP1,SERPINE1,RPS19,SLIT2,FEM1A,SMAD3,UBASH3B,CASK,CLASP2,…
GO_RECEPTOR_CLUSTERING	0.548575	1.4685	0.0545455	0.155507	41	23	APOE,DLG4,SYNGAP1,WDR19,AGRN,RER1,FNTA,ITGB1BP1,ITGB7,CDH2,ETV5,PICK1,FLNA,GRIK5,DNAJA3,DLG1,LRP4,DVL1,GPHN,SSNA1,CDK5,GLRB,IFT122
GO_NEGATIVE_REGULATION_OF_PHOSPHORYLATION	0.361442	1.46556	0.0196078	0.155574	422	310	TP73,RTN4R,IGFBP3,TRIB3,MLXIPL,PIK3IP1,SMAD6,TNFAIP3,DDIT4,ZC3H12A,APOE,DUSP9,LRP5,ATF3,PKIB,DUSP10,PPP1R15A,LIF,SPRY4,GPRC5A,PRNP,IL6,GADD45A,GRB10,DUSP3,IGF1R,RGS2,CDKN1A,PPAP2B,ERRFI1,BDKRB1,RTN4RL2,MYADM,INHBA,MIDN,BDKRB2,PPARGC1A,FOXA2,DUSP1,SIRT2,GBA,SPRY2,DUSP18,SH3BP5,INSR,TNIP1,WNK2,PPARA,CDKN1C,LATS2,PKIG,PBLD,STAT3,TGFB1,SMAD7,BAK1,PPIF,UBE2B,BMP7,PTEN,MAPK7,PER1,LEMD2,PKN1,ATXN7,PPP2C…
GO_REPRODUCTIVE_SYSTEM_DEVELOPMENT	0.361074	1.46645	0	0.155628	408	265	CSF2,NUPR1,ICAM1,PTGS2,HES1,PRDM1,DLX3,STC2,CEBPB,REC8,EPOR,GRHL2,BCL2L2,SERPINB5,EREG,LIF,EPAS1,E2F7,TMF1,SPP1,ADM,STC1,TBX3,CYP27B1,ETNK2,WNT2B,WDR19,VEGFA,STOX2,FSTL3,SERPINE2,SPINT1,NSDHL,INHBA,SRC,RARA,PLEKHA1,DHCR24,EGLN1,FZD4,TFEB,VGF,INSR,KDM3A,CDKN1C,CTSL2,HMGCS1,ITGB8,AXL,BAK1,MAP2K1,FOSL1,PTEN,PDGFB,TBC1D20,FOXO3,CCNE1,PKD1,CSDA,BIRC2,STK3,SF1,BASP1,ING2,PLAG1,JUNB,SIX4,FZD5,GRB2,TIPAR…
GO_MULTICELLULAR_ORGANISMAL_HOMEOSTASIS	0.39825	1.46607	0	0.155648	272	152	SERPINA3,ALOXE3,CLDN1,PRDX1,AZGP1,KRT16,TP53INP2,IL1A,ABCA4,P2RX4,AKR1B1,EPAS1,SCNN1A,ABCA12,PPP1R13L,RAC3,SLC11A2,NR1D1,VEGFA,NR4A3,CTSH,CLN8,TRAF6,TPP1,SRC,PPARGC1A,CTSK,CSF1,EDN2,DFNB31,GBA,LEPR,AMPD3,PBLD,STAT3,LIPA,POTEF,AMPD2,FOXO1,CXADR,PTK2B,GCNT2,SRF,RAB7A,HOMER1,HSPB1,BBS12,BBS1,PRKAR2B,DRAM2,ANKRD11,ACADVL,TMEM79,KRAS,CRTC3,WFS1,NPHP4,PRDX5,STK11,BAX,CHMP4B,BBS4,BCL2,SOX9,PLA2G4A,PRCP,…
GO_CARDIAC_VENTRICLE_DEVELOPMENT	0.437036	1.46478	0.0178571	0.155698	106	66	SMAD6,HES1,WNT11,PRDM1,TNNT2,GRHL2,PPP1R13L,TBX3,DSP,LMO4,SAV1,EGLN1,ZFPM1,SEMA3C,SMAD7,SOX4,PROX1,PTK7,LTBP1,TGFBR3,GATA4,HIF1A,HEY1,FGFRL1,PTCD2,CPE,DCTN5,LUZP1,FZD2,RBPJ,RXRA,FKBP1A,RBM15,GSK3A,FZD1,ISL1,TMEM65,NPRL3,TPM1,VANGL2,HEYL,FGFR2,DNM2,SMARCD3,STRA6,CYR61,SUFU,ID2,UBE4B,AP2B1,NOTCH1,FRS2,C5orf42,TNNC1,HEG1,MDM2,PKP2,WHSC1,FOXC1,MED1,JAG1,TRIP11,GATA3,ZFPM2,NRG1,CITED2
GO_NEGATIVE_REGULATION_OF_EPITHELIAL_CELL_DIFFERENTIATION	0.568807	1.46349	0.0392157	0.156719	37	19	HES1,GRHL2,TBX3,STAT1,CAV1,MSX2,SRSF6,SOX9,ZEB1,GSK3B,GSK3A,CTNNB1,OVOL2,YAP1,EZH2,NOTCH1,CCND1,XDH,ID1
GO_POSITIVE_REGULATION_OF_PRODUCTION_OF_MOLECULAR_MEDIATOR_OF_IMMUNE_RESPONSE	0.460504	1.46268	0.0508475	0.156865	64	37	RSAD2,GPRC5B,HLA-A,CD74,IL6,NR4A3,TRAF6,TNFRSF14,HLA-E,TGFB1,XBP1,FZD5,CD40,CLCF1,STX4,SEMA7A,MALT1,TLR4,EXOSC3,VAMP3,KLK7,TNFSF13,STAT6,PAXIP1,B2M,IL4R,MSH6,TRAF2,TRIM6,PRKCZ,WHSC1,BCL10,UNG,F2RL1,MAP3K7,GATA3,SPON2
GO_CELL_ACTIVATION	0.34625	1.46285	0	0.156988	568	316	CSF2,ICAM1,IL8,RSAD2,MFNG,ULBP1,C8orf4,NDRG1,RELB,IL7R,ICOSLG,BCL6,CEBPB,ITPR1,NFKB2,HDAC9,P2RX4,BLOC1S3,PLSCR1,BST2,KLF6,CCL5,FERMT3,TPD52,VAMP8,IL23A,PIK3CD,CD74,SLC7A11,IL6,SBNO2,LY6D,NR4A3,LCP1,TRAF6,P2RY1,BCL3,IRF1,BCL11B,HLA-E,FZD8,SRC,CSF1,EDN2,LEPR,MAPK3,TOLLIP,NEDD4,RASGRP1,TNFSF9,PI4K2A,PRKCH,RIPK2,ZFPM1,STXBP1,JAG2,TGFB1,PRKCE,AXL,TSC1,BAK1,FNIP1,CEBPG,DGKE,SOX4,IL11,HMGB1,JMJD6,LGALS1…
GO_REGULATION_OF_NOTCH_SIGNALING_PATHWAY	0.467237	1.46351	0.122807	0.157011	67	49	CHAC1,MFNG,C8orf4,HES1,NFKBIA,BCL6,DLX2,EGFL7,TSPAN15,TSPAN10,TSPAN5,JAG2,STAT3,BMP7,EYA1,POGLUT1,NOV,SLC35C2,NUMB,GDPD5,PDCD10,MMP14,GALNT11,HEY1,ITGB1BP1,CD46,TSPAN17,HIF1AN,RFNG,OVOL2,C12orf52,NOTCH1,SLC35C1,LLGL1,SYNJ2BP,TSPAN14,AAK1,GATA2,BEND6,MAGEA1,ERH,FBXW7,JAG1,C3orf17,LFNG,NRARP,TSPAN33,LLGL2,IL6ST
GO_REACTIVE_OXYGEN_SPECIES_METABOLIC_PROCESS	0.452756	1.46077	0.0517241	0.15872	96	58	SOD2,PRDX1,CYP1B1,DUOXA1,DDIT4,NCF2,BNIP3,PLA2R1,SH3PXD2B,NOXO1,DUOX2,CAT,PMAIP1,GCH1,GLS2,PDGFB,CYB5R4,SH3PXD2A,POR,DDAH2,ARG2,CCS,RFK,NDUFAF2,PRDX5,NDUFA13,BCL2,PRDX4,NDUFS4,ATPIF1,ATP7A,AKT1,AOX1,MAOB,SOD3,GBF1,CYR61,PARK7,NNT,SPR,PDK4,NDUFS3,PRDX3,SOD1,PRDX2,IMMP2L,NQO1,GPX1,LRRK2,PRDX6,CTGF,NDUFS1,CYBA,GPX3,NOXA1,EDN1,CPS1,SLC7A2
GO_POSITIVE_REGULATION_OF_PROTEIN_COMPLEX_DISASSEMBLY	0.583544	1.45872	0.02	0.160512	25	17	TNF,BNIP3,SEMA5A,FAM21C,EIF5A2,KATNB1,DSTN,NES,EIF5A,SPAST,PDXP,CFL2,WDR1,SYNJ1,F2RL1,LRRC16A,SETX
GO_SIGNAL_TRANSDUCTION_BY_P53_CLASS_MEDIATOR	0.401604	1.45642	0.0166667	0.161408	127	108	TP73,NUPR1,MUC1,NDRG1,DDIT4,E2F7,ZNF385A,GADD45A,CDKN1A,BCL3,PLK3,TNKS1BP1,PHLDA3,SHISA5,PMAIP1,ARID3A,PERP,SOX4,ING4,C16orf5,FOXO3,CNOT8,SP100,IFI16,PLK2,ATM,CHEK2,TP53BP2,CDKN1B,TFDP2,PPP1R13B,PLAGL1,DDX5,SIRT1,USP10,STK11,BAX,GTSE1,EP300,ZNF385D,UBA52,CNOT4,E2F4,PIDD,TMEM109,CDC25C,CNOT3,RPS27A,PDK2,TOPORS,PML,E2F2,CNOT6L,BOK,CNOT10,TP53,MDM4,PPP2R5C,BAG6,SNW1,WWOX,PYCARD,KAT5,PRMT1,HINT1,CNOT…
GO_VASCULATURE_DEVELOPMENT	0.350931	1.4555	0	0.161695	469	313	IL8,CCL2,HMOX1,PTGS2,TYMP,SMAD6,HES1,CYP1B1,WNT11,PRDM1,DLX3,LOXL2,ANGPTL4,ZC3H12A,APOE,LRP5,EREG,LIF,EPAS1,ROM1,E2F7,DHCR7,ADM,TBX3,EFNA1,VEGFA,PECAM1,CLIC4,PPAP2B,ERRFI1,SH2D2A,WARS,SPINT1,NSDHL,FZD8,DDIT3,SAT1,EGFL7,SPHK1,ITGA5,LOX,ANXA2,HOXA1,SHB,LEPR,VEGFB,RAPGEF3,LRP1,MCAM,FZD4,SPHK2,NEDD4,ADAM8,ESM1,MFGE8,SEMA3C,SMAD7,ITGB8,BAK1,MAP2K1,RASIP1,FOSL1,SOX4,COL18A1,PROX1,TNFAIP2,JMJD6,PTEN,EYA…
GO_BICARBONATE_TRANSPORT	0.54702	1.45645	0.0227273	0.16176	44	19	CA9,SLC4A5,CA2,SLC26A11,CA12,CA5B,SLC4A3,CYB5R4,SLC26A2,SLC4A2,CA13,CYB5R1,CYB5R2,CYB5RL,SLC4A11,SLC4A7,SLC26A6,SLC26A9,AQP1
GO_NEUROMUSCULAR_PROCESS	0.464733	1.45573	0.0588235	0.161771	97	43	JPH3,DLG4,RAC3,PNKD,NR4A3,CLN8,SPG20,TPP1,HOXA1,MYO7A,ABR,AARS,GCH1,GM2A,HEXB,PTEN,NLGN2,GAA,CNTNAP1,CLN3,HOXC10,KCNAB2,FXN,CAMTA1,GIGYF2,PAFAH1B1,ABL1,RBFOX2,DVL1,MECP2,STRA6,BCR,GRIN2D,GLRB,APP,HERC1,SGK196,AGTPBP1,MYH10,NBN,SLC1A3,ALDH1A3,NRG1
GO_NEGATIVE_REGULATION_OF_DEVELOPMENTAL_GROWTH	0.449655	1.45666	0.0153846	0.161837	84	55	TP73,RTN4R,STC2,SPP1,NTN1,SPG20,SAV1,SEMA6B,CTDP1,SEMA4G,SEMA3C,PTCH1,PTEN,WWC1,STK3,SEMA6C,PLXNA3,SEMA3F,MAPK11,ULK2,SEMA7A,SEMA4D,SEMA5A,SEMA4C,TGFBR2,BMP4,FXN,BCL11A,LGMN,RNF6,RTN4,GSK3A,BBS2,WWC3,STK4,SEMA4F,WWC2,GJA1,WNT3,RAI1,IFRD1,ADRB2,CDK5,SEMA4B,EPHA7,SEMA3B,SEMA3A,PTK2,NRP1,FGF13,GAL,PLAC8,NKD1,SEMA3E,SEMA4A
GO_NECROPTOTIC_PROCESS	0.592138	1.45686	0.0588235	0.162025	21	17	TNF,LY96,SIRT2,PPIF,BIRC2,PYGL,RIPK3,MLKL,TLR4,TRPM7,CYLD,RIPK1,DNM1L,TLR3,FAS,PGAM5,FADD
GO_POSITIVE_REGULATION_OF_AUTOPHAGY	0.44552	1.45706	0.015625	0.162102	75	65	TP53INP2,ZC3H12A,SQSTM1,BNIP3,MID2,PRKAA2,BNIP3L,GBA,EPM2A,MAPK3,TFEB,TP53INP1,RIPK2,PIM2,ULK1,ATG7,FOXO1,TRIM22,TBK1,UVRAG,TRIM21,PLK2,XBP1,FLCN,TRIM65,BAD,PIP4K2C,HIF1A,SH3BP4,SCOC,ATG14,SIRT1,SUPT5H,STK11,RAB12,PINK1,SPTLC1,PIP4K2B,LRSAM1,ATG5,RAB3GAP2,TMEM59,WAC,AMBRA1,RAB3GAP1,SPTLC2,PIP4K2A,RALB,PARK7,PAFAH1B2,TRIM8,PIK3CB,ADRB2,SVIP,WDFY3,PRKAA1,TBC1D5,TPCN1,BECN1,NOD1,LARP1,LRRK2,MTDH,EIF…
GO_REGULATION_OF_ANION_TRANSMEMBRANE_TRANSPORT	0.529727	1.45491	0.0909091	0.162111	30	22	ANO1,ANO9,CLCN7,CLCN6,FAM115C,CLCN5,IRS2,GRK6,VDAC1,VDAC2,AKT1,ANO6,CLCN2,CLCN3,AKT2,VDAC3,FAM115A,RIPK1,THBS1,GPR89A,CLCN4,MTOR
GO_REGULATION_OF_STRESS_ACTIVATED_PROTEIN_KINASE_SIGNALING_CASCADE	0.376723	1.45377	0.0163934	0.162316	197	154	TP73,TNF,PRDX1,MID1,IL1A,ZC3H12A,MAPK8IP2,DUSP10,DVL2,VEGFA,GADD45A,ERN1,DUSP3,IGF1R,SDCBP,TRAF6,FGF19,FZD8,EIF2AK2,MAPK3,LGALS9,AXIN1,FZD4,ANKRD6,RASGRP1,RIPK2,MAP2K1,HMGB1,PER1,ZAK,STK3,MAP3K10,PKN1,ZNF622,PLCB1,FOXO1,STK25,BMP2,GADD45B,RAP2A,DUSP22,PTK2B,PDCD10,FZD5,SASH1,CARD9,TRAF4,LYN,SPAG9,MAP3K2,DTNBP1,PDCD4,MINK1,HRAS,GAB1,DVL3,ULK4,MAP4K4,TNIK,LTBR,PTPN1,DBNL,HMGCR,CDC42,MAP3K3,MAP4K5,M…
GO_VASODILATION	0.59786	1.45426	0.02	0.162361	26	17	SOD2,APOE,EDNRB,RGS2,BDKRB2,PRKG1,GCH1,ITGA1,PLOD3,BBS2,ADORA2B,ATG5,ADRB2,SOD1,GPX1,MKKS,ADORA1
GO_REGULATION_OF_ACTIN_FILAMENT_BASED_MOVEMENT	0.574683	1.45401	0.102041	0.162366	32	19	TNNT2,TRPM4,STC1,DSP,RNF207,CAV1,GATA4,PDE4D,CAMK2D,ATP2A2,ATP1A1,SUMO1,SRI,NOS1AP,TNNC1,PKP2,DSG2,JUP,DSC2
GO_SISTER_CHROMATID_SEGREGATION	-0.4038	-1.62002	0	0.16279	176	159	REC8,CHMP2B,HDAC8,CENPC1,CHMP1A,PAPD7,NDEL1,CHMP4C,ESCO1,CHMP6,STAG2,AKAP8L,CHMP5,MLF1IP,RANGAP1,VPS4B,KLHL22,PHF13,ZNF207,CEP57,CENPO,DDX11,CHMP4B,NUP43,SGOL1,CHMP1B,KIFC1,RB1,CHMP4A,KIF22,AKAP8,PAFAH1B1,ITGB3BP,RPS27,DIS3L2,KPNB1,CDC14A,VPS4A,SKA1,ZW10,SMC2,AURKB,NIPBL,KATNB1,PINX1,CENPN,CENPK,CHMP2A,CUL3,PDS5A,MCMBP,MAD1L1,RAB11A,PDCD6IP,RAD51C,MAD2L1,CLASP1,PIBF1,NSL1,SMC3,SKA2,WAPAL,SEC13,CH…
GO_REGULATION_OF_INTERLEUKIN_1_SECRETION	0.608	1.45222	0.0655738	0.163675	33	15	ZC3H12A,NLRP2,AIM2,LGALS9,HMGB1,PANX1,CASP1,IFNAR1,TRIM16,GSDMD,PML,PYCARD,GAS6,FOXP1,CARD8
GO_CALCIUM_ION_TRANSMEMBRANE_TRANSPORT	0.451667	1.45077	0.0444444	0.164784	159	68	JPH3,PKD1L2,ITPR1,BBC3,TRPV3,TRPM4,CACNB4,ERO1L,ORAI3,SLC24A6,DDIT3,CACNB1,ATP2A1,CACNB3,CATSPER2,PRKCE,ATP2B1,TRPC1,PKD1,PANX1,NOL3,MICU1,PSEN1,PDE2A,MCOLN3,DENND5A,ITGAV,MCOLN1,ANXA5,ASPH,IBTK,NCS1,ITPR2,CCDC109B,TRPC4AP,FKBP1A,PLCG2,ITPR3,TRPM7,ANO6,MCOLN2,PKD2,MCU,FGF2,ATP2A3,ATP2C2,ATP2A2,F2R,GAS6,STIM2,ZP3,ORAI2,RASA3,C22orf32,SLC24A1,TPCN1,CHERP,TPCN2,CACNA1H,DENND5B,SLC25A25,CACNA2D1,CUL5…
GO_CANONICAL_WNT_SIGNALING_PATHWAY	0.418979	1.45078	0.0508475	0.165109	95	68	WNT11,WNT9A,LRP5,HOXB9,WNT2B,DVL2,PPAP2B,SNAI2,FZD8,DISC1,NR4A2,AXIN1,FZD4,BCL9,KDM6A,UBE2B,SOX4,PTEN,FAM123B,PTK7,PSEN1,SCYL2,FZD5,CAV1,DVL3,WNT7B,CDC42,RARG,FRAT2,SDC1,STK11,RAB5A,PPP1CA,PYGO2,FZD2,BCL9L,GSK3B,FZD1,RYK,CTNNB1,FAM105B,FZD7,LRP6,MYC,DIXDC1,DVL1,FRAT1,APC,TCF7L2,WNT3,PORCN,PTPRU,FZD3,CSNK1A1,ZNRF3,CCND1,LGR4,TMEM64,LRP5L,TBL1XR1,KLF4,MED12,LRRK2,LEF1,CHD8,TBL1X,GATA3,CDH3
GO_REGULATION_OF_CELL_ACTIVATION	0.362765	1.45009	0	0.165134	484	256	CCL2,HMOX1,TNFAIP3,HES1,PGLYRP3,PRDM1,IL7R,ICOSLG,BCL6,CEBPB,ZC3H12A,GAB2,APOE,NR1H3,HLA-A,BLOC1S3,CD83,NFKBID,PLSCR1,CCL5,VAMP8,IL23A,PRNP,CD74,IL6,NR4A3,DUSP3,CDKN1A,LMO4,SERPINE2,TRAF6,INHBA,IRF1,TNFRSF14,HLA-E,SRC,RARA,MAP3K8,BTN2A2,LGALS9,PELI1,HLX,RASGRP1,ABR,ADAM8,TNFSF9,TNIP2,THBD,SHPK,RIPK2,PRKG1,TGFB1,AXL,IDO1,HMGB1,LAG3,LGALS1,PDGFB,LAT,PKN1,ZBTB1,MICA,DUSP22,STXBP2,RHBDD3,XBP1,CD276,I…
GO_EXTRINSIC_APOPTOTIC_SIGNALING_PATHWAY	0.436508	1.44936	0.0172414	0.165318	99	82	TNF,TNFRSF9,BCL2A1,G0S2,IL1A,DAPK1,BCL2L2,TNFRSF10B,IL6R,INHBA,GABARAP,MOAP1,TGFB1,ACVR1B,BAK1,FOXO3,TNFRSF1A,ITGAV,BAD,DEDD,TRADD,RNF41,TNFRSF1B,SGPP1,MCL1,DAXX,DEDD2,TNFRSF10A,PDPK1,NDUFA13,BAX,BCL2,KIAA0141,TNFRSF12A,GSK3B,CIB1,GSK3A,CASP3,DDX3X,PML,MLLT11,BOK,EYA2,SIVA1,RAF1,DAB2IP,SORT1,WWOX,BID,NF1,PIK3R1,BLOC1S2,DDX47,CASP9,SMAD3,TNFSF12,RIPK1,BCL2L11,HIPK1,BAG3,BCL2L1,MKNK2,NGFRAP1,JAK2,C…
GO_REGULATION_OF_VIRAL_RELEASE_FROM_HOST_CELL	0.512969	1.44944	0.106383	0.165535	31	27	TRIM15,TRIM31,MID2,TRIM25,TRIM35,CHMP2B,TRIM11,CHMP4C,TRIM21,TRIM62,VPS4B,TRIM27,TRIM5,CHMP4B,TRIM26,VPS37B,VPS4A,PML,CHMP2A,TSG101,DDB1,CHMP3,VAPB,TRIM8,CAV2,TRIM28,VAPA
GO_REGULATION_OF_SPROUTING_ANGIOGENESIS	0.523536	1.44535	0.0652174	0.168944	28	20	PTGS2,HDAC9,VEGFA,ITGA5,HMGB1,HDAC5,PDCD10,STARD13,ITGB1BP1,JAK1,SRPX2,CIB1,HDAC7,FGF2,RHOA,MAP2K5,NOTCH1,SYNJ2BP,KLF4,MMRN2
GO_EMBRYONIC_ORGAN_DEVELOPMENT	0.353648	1.44535	0.0163934	0.169302	406	256	TNF,CSF2,IL8,HOXA6,HES1,WNT11,PRDM1,LRIG1,CEBPB,WNT9A,INSIG1,INSIG2,GRHL2,LIF,EPAS1,E2F7,ADM,HOXB7,PPP1R13L,TBX3,NTN1,DVL2,WDR19,EFNA1,VEGFA,NR4A3,DLX2,SPINT1,NSDHL,HYAL1,IFT172,RARA,DDIT3,HOXA1,MYO7A,MAPK3,EGLN1,AXIN1,HLX,TFEB,SPRY2,MTHFD1L,ABR,CDKN1C,LRIG3,MFAP2,ZFPM1,KDM6A,KDM2B,MAP2K1,THRA,PDZD7,PTCH1,BMP7,PROX1,EYA1,PDGFB,PKD1,PRRX1,STK3,PTK7,WDPCP,ACVR1,JUNB,BMP2,PSEN1,SLC39A1,SIX4,FZD5,BBS…
GO_MOVEMENT_IN_ENVIRONMENT_OF_OTHER_ORGANISM_INVOLVED_IN_SYMBIOTIC_INTERACTION	0.472032	1.44377	0.0566038	0.170042	87	59	ICAM1,CLDN1,HSPA1A,NPC1,VPS18,VAMP8,NCAM1,HSPA1B,TNFRSF14,LAMP3,LDLR,ITGA5,SCARB2,SCARB1,AXL,ITGB5,CXADR,UVRAG,TFRC,CAV1,ITGAV,CTSB,ADRBK1,PVR,ITGA2,F11R,ITGB7,PVRL4,CD46,WWP1,CD81,WWP2,TYRO3,LAMP1,XPR1,CD55,SIVA1,ITCH,DPP4,DYNLT1,PVRL2,GAS6,PPIA,ITGB1,EPS15,CAV2,SLC20A2,NUP153,ZNF639,KPNA3,DAG1,SLC1A5,IDE,HYAL2,ITGB3,HLA-DRB1,ITGB6,EFNB2,PVRL1
GO_ADAPTIVE_IMMUNE_RESPONSE	0.389608	1.444	0	0.170267	288	120	ICAM1,C3,C1R,RELB,ICOSLG,BCL6,IRF7,NFKB2,GCNT3,C1S,SERPING1,C2,TRPM4,CTSS,CTSL1,PIK3CD,CD74,CLEC4A,IL6,CTSH,TRAF6,BCL3,HLA-E,LAMP3,TAP1,RNF19B,TFEB,NEDD4,RIPK2,C1RL,TGFB1,TSC1,HMGB1,LAT,UNC93B1,MICA,DCLRE1C,ADAM17,PTK2B,C5,SWAP70,RFTN1,LYN,CFI,HRAS,KDM5D,DBNL,TFE3,ERCC1,CADM1,RAET1E,GNL1,MLH1,CD46,PAG1,MICB,ERAP1,PRKCD,LIG4,OTUB1,RAB27A,TLR4,PRKD2,EXOSC3,EMP2,BTN3A1,CD55,IL31RA,SLAMF7,RNF168,ANXA…
GO_TISSUE_REMODELING	0.432358	1.44223	0.02	0.171116	87	55	ELF3,IL1A,LRP5,LIF,EPAS1,IL23A,IL6,TRAF6,TPP1,SRC,CTSK,TGFB1,SEMA3C,AXL,BAK1,LIPA,HMGB1,ACVR2B,NOL3,PTK2B,CAV1,RAB7A,MMP14,HOXA3,HIF1A,CTHRC1,CAPN1,BAX,RBPJ,BMPR2,ATP7A,CSPG4,CTNNB1,ATG5,RASSF2,ANXA1,RAC1,F2R,NCDN,GJA1,EPHA2,RAB3D,ADRB2,RAC2,LGR4,MDM2,FOXC1,LRRK1,ZNF675,NOTCH2,IGFBP5,JAG1,TGFB3,IL7,TGFB2
GO_NEGATIVE_REGULATION_OF_CYTOPLASMIC_TRANSPORT	0.416184	1.4425	0.0377358	0.17113	117	90	NFKBIA,ZC3H12A,INSIG1,DACT3,NFKBIE,MXI1,PARP10,GSTO1,NFKBIB,SNAI2,SNX3,PKIG,PBLD,TGFB1,LITAF,THRA,YOD1,SOX4,BMP7,FMR1,MAPK7,PKD1,PPM1A,NOV,CREB3,CLIC2,SP100,ERLEC1,PDE2A,EMD,VPS35,RANGAP1,UBE2G2,CCDC22,GOPC,PSMD10,PPM1B,DERL2,FAM89B,G3BP2,CNIH2,C1QTNF3,BCL2,RAP1A,FKBP1A,GSK3B,FZD1,RAB23,BRAF,PKD2,PKIA,CYLD,HNF4A,MDFI,TXN,NFKBIL1,DAB2IP,NF1,SNX12,OS9,CALM2,GAS6,LYPLA1,AKAP1,KEAP1,SUFU,PARK7,SRI,SL…
GO_REGULATION_OF_ALCOHOL_BIOSYNTHETIC_PROCESS	0.497865	1.44275	0.0645161	0.171277	45	26	TNF,APOE,DHCR7,CYP27B1,P2RY1,SNAI2,NFKB1,POR,BMP2,PTK2B,SEC14L2,SREBF1,ACSL3,REST,SNAI1,ERLIN1,ERLIN2,SCAP,PRKAA1,SOD1,NTSR1,LPCAT1,VDR,AKR1C3,GPER,GFI1
GO_DNA_REPLICATION_INITIATION	-0.581657	-1.60806	0.0227273	0.173628	29	25	CCNE1,POLA2,POLE2,MCM2,CDC34,LRWD1,CDC6,MCM7,MCM3,CCNE2,MCM4,POLE,GINS4,CDC45,ORC5,CDC7,MCM5,POLA1,PRIM1,MCM6,ORC2,MCM10,GINS2,ORC1,PURA
GO_RESPONSE_TO_NUTRIENT	0.39241	1.43969	0.02	0.173659	191	124	CCL2,HMOX1,PTGS2,LIPG,STC2,C2,SPP1,STC1,CCL5,CYP27B1,MTHFR,ALDH3A1,RARA,DDIT3,FOXA2,EIF2AK2,HLCS,CAT,GIPR,INSR,VLDLR,DNMT3A,RELA,HMGCS1,TGFB1,ATP2B1,CHMP1A,PEMT,BMP7,PTEN,CCNE1,ZNF354A,TBXA2R,DAD1,PIM1,POR,USF2,ACSL1,XBP1,CYP24A1,TFRC,SPARC,CAV1,SRF,GATA4,COX4I1,ADAMTS1,HMGCR,ITGA2,ERCC1,PRDM4,TGFBR2,HMGCL,SUOX,PAWR,BGLAP,ALDH1A2,LDHA,SLC27A4,PPARD,PLA2G4A,RXRA,ACSL3,ALAD,ADA,AACS,BDH1,FZD1,PPARG…
GO_POSITIVE_REGULATION_OF_RESPONSE_TO_EXTRACELLULAR_STIMULUS	0.477969	1.43934	0.0769231	0.173745	48	38	SQSTM1,CYP27B1,BNIP3,PRKAA2,BNIP3L,GBA,EPM2A,MAPK3,RIPK2,ULK1,ATG7,TBK1,PIP4K2C,HIF1A,SCOC,SIRT1,SUPT5H,RAB12,PINK1,SPTLC1,PIP4K2B,LRSAM1,ATG5,SNW1,RAB3GAP2,WAC,AMBRA1,RAB3GAP1,SPTLC2,PIP4K2A,RALB,PARK7,PAFAH1B2,ADRB2,WDFY3,BECN1,NOD1,LARP1
GO_SPHINGOLIPID_BIOSYNTHETIC_PROCESS	0.451304	1.43882	0	0.173883	77	52	ALOXE3,SGPP2,ST6GALNAC6,SPTSSB,CLN8,PPAP2B,ST3GAL1,SPHK1,UGCG,GBA,CSNK1G2,SMPD2,SPHK2,FA2H,SAMD8,PPM1L,ST3GAL4,B4GALNT1,ACER2,SGPP1,SPTLC3,DEGS1,KDSR,PPAP2A,ELOVL1,ACER3,PTPLA,SPTLC1,SGPL1,PPAP2C,CERS4,CERS5,CERS6,SPTSSA,SMPD1,ST3GAL2,SPTLC2,SGMS2,VAPB,SGMS1,SMPD4,COL4A3BP,ST6GALNAC4,CERS2,LARGE,PTPLB,A4GALT,VAPA,ALDH3B1,UGT8,ALDH3A2,ALDH3B2
GO_RESPONSE_TO_ORGANOPHOSPHORUS	0.423224	1.4381	0.047619	0.174283	139	82	CCL2,PTGS2,AREG,P2RX4,STC1,HCN3,STAT1,ALDH3A1,JUND,SPHK1,DUSP1,P2RX5,FOSB,DUOX2,RAPGEF3,CREM,VGF,THBD,RELA,FOSL1,LPAR1,PTEN,PER1,BIRC2,PANX1,JUNB,CASP1,PTK2B,PDE2A,SPARC,SREBF1,ASPH,ITPR2,BSG,PDE4D,RAP1B,SDC1,SSH1,ATP7B,LDHA,EP300,SRD5A1,NDUFS4,RAP1A,TRIM16,ITPR3,INPP5K,NME1,BRAF,DGKQ,CIB2,HNF4A,APEX1,RFC3,PPARGC1B,COL1A1,PYGM,AKAP1,CARM1,PDXP,HSP90B1,CDK2,PIK3CG,AKAP7,RAPGEF2,APP,SOD1,FOXM1,SLC2…
GO_DNA_REPAIR	-0.363129	-1.60887	0	0.17492	480	427	TP73,HSPA1A,ISG15,SMARCAD1,REC8,FBXO6,PARP9,USP43,GADD45A,APBB1,BACH1,FBXO18,DTX3L,UIMC1,TRIM25,ASCC1,UBE2L6,UBE2B,CHEK1,HMGB1,PAPD7,JMY,INTS3,EYA1,ALKBH3,PMS2P3,ACTR5,NDNL2,INO80B,ZBTB1,APEX2,UFD1L,STUB1,ZFYVE26,HINFP,RAD9A,DCLRE1C,UVRAG,CUL4A,POLR2G,EXD2,GTF2H5,POLD4,MNAT1,INO80E,MLH3,ISY1,ATM,POLR2H,POLI,RFC5,NSMCE2,CSNK1E,TTC5,PIAS4,CHEK2,CDK9,SLX4,HUS1,UBE2D3,KIN,UBE2V2,SIRT6,RECQL,ERCC1,PSM…
GO_REGULATION_OF_CELL_SHAPE	0.383732	1.43589	0.0172414	0.176667	139	105	ICAM1,CCL2,CDC42EP5,PALMD,BAMBI,PLXNB3,RHOU,PLEKHO1,VEGFA,IL6,FMNL1,WIPF1,FGD4,RHOQ,CSNK1G2,PLXNB1,WIPF2,CFDP1,ARHGEF18,PARVB,HEXB,DAPK3,LPAR1,FMNL3,WDPCP,LIMD1,CYFIP1,PARVA,PTK2B,FGD3,ARAP1,VRK3,CSNK1E,MYL12B,PHIP,DLC1,SEMA4D,S100A13,GNA12,FERMT2,PLXNB2,SH3KBP1,GNA13,FN1,BRWD3,WASF3,MSN,CDC42SE1,BAIAP2,FGD1,SHROOM3,EPB41L3,CDC42SE2,TPM1,FBLIM1,PALM,FAM40B,ARHGAP35,ANXA1,DLG1,ARAP3,MKLN1,CDC42EP1…
GO_SUPEROXIDE_METABOLIC_PROCESS	0.56391	1.43423	0.127273	0.177449	33	17	SOD2,PRDX1,NCF2,SH3PXD2B,NOXO1,CYB5R4,SH3PXD2A,CCS,ATP7A,SOD3,SOD1,PRDX2,IMMP2L,NQO1,CYBA,NOXA1,EDN1
GO_ONE_CARBON_METABOLIC_PROCESS	0.561432	1.43399	0.078125	0.177474	37	22	CA9,CA2,MTHFR,MTHFD2,SARDH,CA12,MTHFD1L,CA5B,SHMT2,CA13,FPGS,MAT2B,ATPIF1,MAT2A,SHMT1,AHCYL1,AHCY,AHCYL2,MTHFS,MTHFD1,TYMS,DHFR
GO_AORTA_DEVELOPMENT	0.50351	1.43458	0.0769231	0.177502	41	29	SMAD6,HES1,PRDM1,LOX,LRP1,SOX4,PROX1,EYA1,LTBP1,SRF,ADAMTS6,PLXND1,HEY1,DCTN5,RBPJ,TAB1,NDST1,NPRL3,PKD2,SEC24B,DNM2,SNX17,SUFU,AP2B1,MYLK,MYH10,SIX1,JAG1,LOXL1
GO_REGULATION_OF_SUPEROXIDE_METABOLIC_PROCESS	0.564749	1.43476	0.122449	0.177581	23	16	TNF,FBLN5,NFE2L2,TGFB1,GCH1,BMP7,SZT2,PRKCD,GSTP1,PARK7,AATF,SOD1,CYBA,F2RL1,DHFR,SYK
GO_REGULATION_OF_PHOSPHOPROTEIN_PHOSPHATASE_ACTIVITY	0.452834	1.43228	0.0793651	0.179103	60	44	TNF,PPP1R15A,PPP2R5B,PPP2R3B,EIF2AK2,PPP2R2D,TIPRL,TSC1,ITGA1,VRK3,NUAK1,ANKLE2,CRY2,PAWR,FKBP1A,IGBP1,ARPP19,PPP2R1B,MASTL,PPP2R5D,PPP2R5C,PPP2R5E,ROCK1,CALM2,PPP6R1,PPP2R1A,PPP2R2A,PPP1R2,PPP2R3A,PPP1R11,HSP90B1,ROCK2,CALM3,PPP2R4,JAK2,PPP6R3,SET,PPP2R5A,CALM1,ENSA,IKBKB,AKAP6,HTT,PPP1R12A
GO_REGULATION_OF_ENDOCRINE_PROCESS	0.587419	1.42974	0.133333	0.179795	48	16	LIF,TMF1,APLN,INHBA,RAB11FIP5,RAB8B,SMAD4,CRY1,C1QTNF3,PTPN11,F2R,RAB11FIP3,RAB11FIP1,KDM5B,F2RL1,GAL
GO_CELLULAR_RESPONSE_TO_HYDROGEN_PEROXIDE	0.436411	1.42997	0.0666667	0.180031	61	53	TNFAIP3,CYP1B1,F3,AKR1B1,KLF6,BNIP3,IL6,NFE2L2,PLEKHA1,SPHK1,RELA,KDM6B,PPIF,MAPK7,FOXO1,STK25,PDCD10,C20orf111,HIF1A,SIRT1,RHOB,FXN,EP300,PRKCD,GSK3B,NET1,CBX8,ZNF277,AIFM1,ABL1,KLF2,HDAC2,APEX1,PPP5C,ANXA1,STAT6,RPS3,EZH2,PARK7,HDAC6,PRKAA1,MAP3K5,IMPACT,MDM2,ECT2,KLF4,FAS,CDK1,AGER,TRPC6,SETX,PCGF2,AQP1
GO_REGULATION_OF_PEPTIDYL_TYROSINE_PHOSPHORYLATION	0.376772	1.42911	0.0363636	0.18007	213	128	CSF2,ICAM1,HES1,DOK7,GPRC5B,EREG,LIF,CCL5,GPRC5A,EFNA5,IL23A,DVL2,CD74,EFNA1,VEGFA,IL6,IL6R,PPP2R5B,PPAP2B,ERRFI1,TNFRSF14,SRC,ITGA5,VEGFB,SH3BP5,RIPK2,STAT3,TGFB1,PRKCE,IL11,TMEM102,PDGFB,UNC119,TNK2,PPP2CA,TNFRSF1A,PSEN1,ADAM17,PTK2B,IFNAR1,CAV1,STAP2,CD40,PTK6,LYN,CLCF1,SOCS3,SOCS4,PTPN1,ZGPAT,SEMA4D,IBTK,ENPP2,PTPN2,EGFR,SHC1,ABI1,RAP2C,STK11,ARHGEF2,ARL2BP,HSPH1,PRKCD,SNX6,GNB2L1,CD81,ISL1,A…
GO_NAD_METABOLIC_PROCESS	0.480514	1.42836	0.0188679	0.180128	55	37	ALDOC,ENO2,PFKFB4,NAMPT,PFKFB3,PFKFB2,HK1,HK2,PGK1,IDH3B,GAPDH,PGAM1,PFKL,TPI1,ENO1,NADSYN1,VCP,NAPRT1,MDH1,QPRT,LDHA,PNP,ENO3,MDH2,NMNAT1,GPI,PFKP,IDH3G,NADKD1,NUDT12,NMNAT2,DLST,ALDOA,LDHB,OGDH,GPD1L,AFMID
GO_REGULATION_OF_NUCLEOCYTOPLASMIC_TRANSPORT	0.361842	1.43007	0	0.180268	220	176	TNF,PTGS2,PRDX1,BAMBI,C8orf4,NFKBIA,ZC3H12A,TLR2,MX2,DACT3,NFKBIE,DDX58,MXI1,PARP10,IL23A,IL6,DAB2,IFI27,CDKN1A,NFKBIB,BCL3,SNAI2,SPHK1,RAPGEF3,LGALS9,AXIN1,NEDD4,PKIG,PBLD,TGFB1,LITAF,THRA,SOX4,BMP7,MAPK7,PKD1,PPM1A,NOV,CREB3,NOL3,SP100,XBP1,PDE2A,PPP3CA,EMD,TRIP6,AKAP8L,RANGAP1,SPPL3,CAMK1,SMAD4,SEMA5A,TMEM110,PPP3CB,CCDC22,EGFR,PSMD10,PPM1B,SIRT1,BMP4,NCBP2,FAM89B,G3BP2,PPP3R1,C1QTNF3,GTSE1,RB…
GO_POSITIVE_REGULATION_OF_ALPHA_BETA_T_CELL_ACTIVATION	0.541735	1.42749	0.0740741	0.180268	51	24	HLA-A,CD83,IL23A,IL6,HLA-E,RARA,LGALS9,HLX,RIPK2,NKAP,TGFBR2,PNP,HSPH1,ADA,AP3D1,CD55,ANXA1,GLI3,AP3B1,IL4R,PRKCZ,ITPKB,IL18,SYK
GO_EPIDERMAL_GROWTH_FACTOR_RECEPTOR_SIGNALING_PATHWAY	0.442559	1.42682	0.037037	0.18028	55	46	AREG,GRB7,EREG,REPS2,SRC,TGFB1,PIK3C2A,ARF4,DGKD,ADAM17,PTK2B,PLCG1,GRB2,RPS6KA5,HRAS,BTC,GAB1,HBEGF,KRAS,CAMLG,NRAS,EGFR,SHC1,PDPK1,PAG1,SOX9,PIK3CA,SHC3,FAM59A,ABL1,FAM83B,KIF16B,PXN,PTPN11,RASSF2,PIK3R1,IQGAP1,FAM83A,EPS15,SOS1,ERBB2IP,CSK,EPS8,CBL,PTK2,PLCE1
GO_VENTRICULAR_SEPTUM_DEVELOPMENT	0.461051	1.42852	0.0625	0.180312	54	42	SMAD6,HES1,WNT11,PRDM1,TBX3,LMO4,SAV1,EGLN1,ZFPM1,SMAD7,SOX4,PROX1,PTK7,LTBP1,GATA4,HEY1,FGFRL1,DCTN5,LUZP1,FZD2,RBM15,FZD1,NPRL3,VANGL2,HEYL,FGFR2,DNM2,STRA6,CYR61,SUFU,ID2,AP2B1,NOTCH1,FRS2,C5orf42,HEG1,MDM2,WHSC1,TRIP11,GATA3,ZFPM2,CITED2
GO_REGULATION_OF_ADAPTIVE_IMMUNE_RESPONSE	0.424597	1.43099	0.0181818	0.180313	123	68	TNF,RSAD2,C3,TNFAIP3,IL7R,BCL6,IRF7,HLA-A,DUSP10,TRPM4,IL23A,TRAF6,IRF1,HLA-E,HLX,RIPK2,TGFB1,HMGB1,PKN1,ZBTB1,DUSP22,FZD5,CD40,STX7,CLCF1,RIPK3,PVR,PPP3CB,THOC1,SIRT1,TRIM27,APLF,ADA,MALT1,EXOSC3,IL27RA,NDFIP1,ANXA1,PYCARD,TNFSF13,PVRL2,STAT6,PAXIP1,ZP3,HFE,RC3H1,B2M,IL4R,C10orf54,MSH6,TRAF2,SUPT6H,PRKCZ,IL20RB,WHSC1,HSPD1,UNG,EIF2AK4,PTPN6,FADD,AGER,MAP3K7,GATA3,CEACAM1,IL6ST,FOXJ1,ALOX15,SUSD4
GO_REGULATION_OF_INTRINSIC_APOPTOTIC_SIGNALING_PATHWAY	0.397476	1.42709	0.0172414	0.180337	145	115	SOD2,HSPA1A,MUC1,BBC3,BCL2L2,GRINA,ZNF385A,CD74,HERPUD1,FBXO18,BDKRB2,SNAI2,SRC,DDIT3,NFE2L2,BCAP31,DFNA5,PMAIP1,PPIF,SKIL,PTTG1IP,MAPK7,CSDA,P4HB,IL20RA,CREB3,ING2,NOL3,RAD9A,XBP1,NACC2,CAV1,PLAUR,TXNDC12,BAD,SERINC3,HSPB1,PIAS4,TMEM161A,RIPK3,PTPN1,TMBIM6,HIF1A,PTPN2,S100A9,WFS1,FIS1,MCL1,SIRT1,NDUFA13,BAX,ARHGEF2,ERP29,BCL2,HSPH1,KDM1A,CREB3L1,VDAC2,PINK1,GNB2L1,HTRA2,HNRNPK,NCK1,DDX3X,TPT1,CD…
GO_REGULATION_OF_PROTEIN_INSERTION_INTO_MITOCHONDRIAL_MEMBRANE_INVOLVED_IN_APOPTOTIC_SIGNALING_PATHWAY	0.541854	1.43032	0.0434783	0.180351	29	26	TP73,BBC3,PMAIP1,PPP3CC,BAD,TP53BP2,PPP1R13B,YWHAG,PPP3R1,BCL2,TP53,YWHAE,BID,E2F1,YWHAZ,BCL2L11,YWHAB,DYNLL1,YWHAQ,YWHAH,NMT1,BMF,TFDP1,DYNLL2,CASP8,SFN
GO_POSITIVE_REGULATION_OF_INTERLEUKIN_1_PRODUCTION	0.543652	1.42864	0.0545455	0.18042	36	20	CCL20,NLRP2,AIM2,LGALS9,HMGB1,PANX1,IFI16,CASP1,IFNAR1,HSPB1,TRIM16,TLR4,ISL1,GSDMD,HDAC2,PYCARD,SMAD3,JAK2,NOD1,CARD8
GO_NEGATIVE_REGULATION_OF_CELLULAR_PROTEIN_LOCALIZATION	0.39725	1.42762	0.0172414	0.180502	135	105	NFKBIA,TP53INP2,ZC3H12A,DACT3,NFKBIE,NEDD4L,MXI1,PARP10,DAB2,NFKBIB,TMBIM1,OTUD7B,SNAI2,RHOQ,PKIG,PBLD,TGFB1,LITAF,THRA,YOD1,LZTS2,PPFIA1,SNX33,SOX4,BMP7,MAPK7,GDI1,PKD1,PPM1A,NOV,CREB3,SP100,ERLEC1,NUMB,LZTFL1,PDE2A,FLCN,EMD,TRIP6,TAX1BP3,RANGAP1,UBE2G2,ITGB1BP1,CCDC22,GOPC,PSMD10,PPM1B,DERL2,LEPROT,FAM89B,G3BP2,C1QTNF3,HSPH1,GSK3B,INPP5K,FZD1,RAB23,PKD2,PKIA,CYLD,HNF4A,MDFI,TXN,NFKBIL1,ZNF268,D…
GO_NEGATIVE_REGULATION_OF_ENDOPLASMIC_RETICULUM_STRESS_INDUCED_INTRINSIC_APOPTOTIC_SIGNALING_PATHWAY	0.556734	1.43035	0.113208	0.180667	19	15	HSPA1A,GRINA,HERPUD1,CREB3,XBP1,TXNDC12,PTPN1,TMBIM6,WFS1,CREB3L1,HYOU1,OPA1,PARK7,SYVN1,LRRK2
GO_RESPONSE_TO_LIGHT_STIMULUS	0.368089	1.42478	0.0175439	0.182548	280	187	TP73,NPTN,PTGS2,ASNS,NLGN3,BHLHE40,HYAL3,ABCA4,CTNS,PPP1R15A,CDS1,BRSK1,MME,CACNB4,SYNGAP1,SIK1,PLEKHB1,CDKN1A,BCL3,HYAL1,JUND,DUSP1,HOXA1,DCUN1D3,IFT20,CAT,NEDD4,PMAIP1,TP53INP1,OPN3,ATF4,RELA,HMGCS1,BAK1,UBE2B,CHEK1,PER1,UNC119,PITPNM1,ACTR5,ELK1,ZBTB1,JUNB,DEAF1,PPID,PPP1CB,N4BP1,ARRB1,FECH,TMEM161A,HUS1,HIF1A,HMGCR,ERCC1,KRAS,CREB1,CRY2,EGFR,MAP3K4,RDH13,ZRANB3,PTPRK,SIRT1,CRY1,NPHP4,RDH11,ST…
GO_POSITIVE_REGULATION_OF_ALPHA_BETA_T_CELL_DIFFERENTIATION	0.542977	1.42478	0.103448	0.18291	37	19	CD83,IL23A,IL6,RARA,LGALS9,HLX,RIPK2,NKAP,TGFBR2,PNP,ADA,AP3D1,ANXA1,GLI3,AP3B1,IL4R,PRKCZ,ITPKB,SYK
GO_VASCULAR_ENDOTHELIAL_GROWTH_FACTOR_RECEPTOR_SIGNALING_PATHWAY	0.450203	1.42285	0	0.183673	74	57	CCL2,SULF1,NCF2,VEGFA,SH2D2A,SRC,MAPK13,SHB,VEGFB,AXL,BRK1,DOCK1,CYFIP1,WASF2,MAPKAPK2,PTK2B,MAPK11,XBP1,ITGAV,HSPB1,MAPK12,CDC42,ABI1,ELMO2,CRK,PDCD6,PIK3CA,BAIAP2,BMPR2,PIK3R2,PRKD2,NCK1,MAPK14,NRP2,RHOA,PXN,DAB2IP,RAC1,VEGFC,PIK3R1,ROCK1,HSP90AA1,FYN,NCKAP1,ROCK2,PIK3CB,PAK2,CYFIP2,MAPKAPK3,VAV2,ACTB,FOXC1,PTK2,ACTG1,CYBA,NRP1,ITGB3
GO_REGULATION_OF_INTERLEUKIN_12_PRODUCTION	0.519721	1.42364	0.05	0.183737	51	29	TNFRSF9,TLR2,IL23A,TRAF6,IRF1,LGALS9,TNFSF9,RIPK2,RELA,NFKB1,IDO1,HMGB1,PLCB1,MAPK11,CD40,TLR4,ISL1,MAPK14,MAST2,PIBF1,THBS1,ARRB2,C1QBP,TLR3,HSPD1,FOXP1,AGER,IRF5,TIRAP
GO_ADULT_BEHAVIOR	0.446752	1.4234	0.0566038	0.183749	135	54	MAFG,NLGN3,CHRNB1,NPC1,CTNS,CACNB4,NR4A3,CLN8,FOXA2,NR4A2,PPARA,TSC1,PTEN,NTAN1,HOMER1,PPT1,CSTB,ABAT,FXN,DNM1,CHRNA5,USP46,BBS4,OXR1,HTRA2,PUM1,GIGYF2,PAFAH1B1,BBS2,HDAC2,CNP,BTBD9,MECP2,ARCN1,TBCE,ABHD12,ID2,PARK7,ARRB2,CDK5,DMBX1,GRIN2D,GLRB,APP,EPS8,PBX3,SHANK2,NTSR1,CHD7,SPTBN2,HIPK2,SNCG,EPHA4,ATP1A3
GO_NEGATIVE_REGULATION_OF_LEUKOCYTE_DIFFERENTIATION	0.457465	1.42292	0.0625	0.18391	82	45	PGLYRP3,BCL6,ZBTB46,NFKBID,CD74,FSTL3,INHBA,IRF1,PRDM16,RARA,TMEM176B,HLX,ZFPM1,HMGB1,CUL4A,LYN,ERBB2,PTPN2,BMP4,ZC3H8,TLR4,NME1,TRIB1,CYLD,CTNNB1,ANXA1,GLI3,FBXO7,NF1,MYC,PIK3R1,UBASH3B,ID2,TJP2,RC3H1,IL4R,TLR3,RUNX1,TOB2,GATA2,KIAA0922,ZNF675,NRARP,MAFB,FOXJ1
GO_POSITIVE_REGULATION_OF_CELLULAR_AMIDE_METABOLIC_PROCESS	0.404578	1.42226	0.0344828	0.184107	111	88	TNF,ZC3H12A,APOE,PPP1R15A,CCL5,IL6,KRT17,BCL3,NSMAF,NFE2L2,SAMD4A,MAPK3,SMPD2,TGFB1,SOX4,FMR1,BCDIN3D,CSDA,PASK,PION,TNFRSF1A,SERP1,PTK2B,POLR2G,PLA2G6,TARBP2,ERBB2,ITGA2,EIF4A3,POLR2D,RMND1,EIF5A2,EP300,RXRA,PRKCD,PINK1,GNB2L1,RPS9,CPEB3,PAIP1,NCK1,CDK4,DDX3X,METTL3,ABCF1,NCOR2,UHMK1,NSUN4,MPV17L2,WIBG,EIF5A,RPS6KB2,YTHDF2,FAM129A,MAPK1,DNAJC3,CYR61,RPS6KB1,UPF3B,PICALM,THBS1,HNRNPD,CIRBP,RBM3,U…
GO_VACUOLE_ORGANIZATION	0.375756	1.42191	0.016129	0.184142	168	151	TP53INP2,MAP1LC3A,GABARAPL1,ALS2CL,ATG9B,VPS18,WDR45,VAMP8,RAB20,SYT7,CLN8,VPS37C,WASH3P,EPG5,TPP1,PACS2,MYO7A,MAP1LC3B2,ATP6V0C,TFEB,LIX1L,CHMP2B,TP53INP1,ATG2A,FAM160A2,HPS1,VPS37A,CHMP1A,SNX33,HEXB,HGS,CHMP4C,GABARAPL2,ATG16L2,RB1CC1,SNAP29,CLN5,ATG12,GAA,TMEM127,PSEN1,VPS37D,UVRAG,CHMP6,VPS41,TRAPPC8,RAB7A,LAMTOR1,IST1,CHMP5,CLN3,RAB1A,GNPTAB,ZFYVE20,HOOK2,TECPR1,RAB5B,TMEM165,EEA1,VPS4B,NAGL…
GO_REGULATION_OF_OSTEOBLAST_DIFFERENTIATION	0.415377	1.42048	0	0.185488	112	71	TNF,AREG,CEBPB,FAM20C,LRP5,TRPM4,IFITM1,IL6,IL6R,SNAI2,PIAS2,JUND,CCRN4L,SMAD1,PTCH1,BMP7,ATP6AP1,ACVR2B,ACVR1,LIMD1,BMP2,CD276,MSX2,WNT7B,PDLIM7,ACVR2A,SKI,SEMA4D,CTHRC1,DDX5,BMP4,TWSG1,BMPR2,ESRRA,FZD1,HDAC7,CTNNB1,NPNT,ID4,FGFR2,RASSF2,ILK,GLI3,SMAD5,GJA1,SMAD3,NBR1,CYR61,SUFU,ID2,CLIC1,NOTCH1,MEN1,RUNX2,HDAC4,RORB,TMEM64,CDK6,C14orf169,BMPR1B,PTK2,LMNA,BMPR1A,IGFBP5,JAG1,PRKACA,CTNNBIP1,ID1,A…
GO_POSITIVE_REGULATION_OF_CELL_PROLIFERATION	0.32609	1.41959	0	0.185685	814	469	TNF,CSF2,CXCL5,CCL2,HMOX1,PTGS2,AREG,MLXIPL,BAMBI,TNFAIP3,HES1,VIPR1,ICOSLG,MVD,BCL6,F3,GAB2,LRP5,EPOR,PLXNB3,ATF3,HLA-A,AKR1B1,EREG,LIF,ADM,TRPM4,CCL5,TBX3,NAMPT,LRG1,NTN1,EDNRB,IL23A,CD74,VEGFA,IL6,NR4A3,IL6R,STAT1,IGF1R,CTSH,APLN,CDKN1A,VWCE,SDCBP,TRAF6,ALDH3A1,FGF19,HYAL1,HLA-E,PPARGC1A,RARA,EGFL7,RNF187,SPHK1,CSF1,EDN2,DISC1,ANXA2,VEGFB,LGALS9,PELI1,CCPG1,HLX,SPHK2,CDON,INSR,OSMR,ESM1,STX3,T…
GO_NEGATIVE_REGULATION_OF_MUSCLE_CELL_DIFFERENTIATION	0.495856	1.41972	0.0784314	0.185923	55	33	TNF,EREG,TBX3,CEACAM5,DDIT3,CTDP1,TGFB1,BHLHE41,PDGFB,HDAC5,NOV,BMP2,XBP1,FOXO4,MED28,BMP4,DAXX,SOX9,CFLAR,PPARD,GSK3A,HDAC3,MSX1,PTBP1,ZFHX3,EZH2,NOTCH1,HDAC1,HDAC4,ANKRD17,MBNL3,IL18,DKK1
GO_STEROL_TRANSPORT	0.517591	1.41978	0.102041	0.186186	50	27	LIPG,NPC1,APOE,ABCA5,SYT7,NPC2,APOC1,LDLR,ABCA7,SCARB1,CAV1,ABCA2,OSBP,VPS4B,STX12,SOAT1,VPS4A,LRP6,CEL,APOM,OSBPL5,ARV1,SCP2,LDLRAP1,CLU,AKR1C1,ABCA1
GO_MYELOID_LEUKOCYTE_MEDIATED_IMMUNITY	0.517207	1.41851	0.0925926	0.18709	43	29	CXCL5,TREM1,VAMP8,PIK3CD,IL6,NR4A3,IL6R,RASGRP1,PI4K2A,LAT,ADAM17,STXBP2,LYN,ANXA3,TUSC2,S100A13,VAMP2,SNAP23,JAGN1,MLL5,MILR1,PIK3CG,STXBP3,CAMK4,IRAK4,VAMP7,GATA2,SERPINB9,SPON2
GO_NEGATIVE_REGULATION_OF_CELL_CYCLE_G1_S_PHASE_TRANSITION	0.401697	1.41807	0.0344828	0.187168	98	87	TP73,SUSD2,MUC1,E2F7,ZNF385A,GADD45A,CDKN1A,PLK3,TNKS1BP1,ARID3A,PRMT2,SOX4,PTEN,CDC73,CNOT8,PLK2,NACC2,ATM,CHEK2,CDKN1B,TFDP2,PLAGL1,BAX,FBXO31,GTSE1,CTDSPL,BCL2,EP300,RB1,UBA52,CNOT4,E2F4,GIGYF2,PIDD,CDC25C,CNOT3,RPS27A,PML,PKD2,CNOT6L,SLFN11,CNOT10,TP53,MDM4,PPP2R5C,FBXO7,PRMT1,CNOT7,E2F1,CTDSP1,MYO16,EZH2,CENPJ,CARM1,SMARCA4,CDKN2B,CNOT2,RBL2,MEN1,CDK2,TRIAP1,CTDSP2,C2orf29,CCND1,NPM1,RPA2,ZN…
GO_REGULATION_OF_OXIDATIVE_STRESS_INDUCED_CELL_DEATH	0.47869	1.41666	0.0869565	0.187573	46	34	SOD2,EPOR,NR4A3,NFE2L2,ATF4,ENDOG,PYCR1,MAPK7,P4HB,NOL3,HSPB1,HIF1A,PSAP,MCL1,SIRT1,HSPH1,MET,PINK1,GNB2L1,HTRA2,MST4,AKT1,UBQLN1,TXN,PDIA2,PARK7,HDAC6,SOD1,SFPQ,GPX1,LRRK2,TRAP1,FBXW7,NONO
GO_POSITIVE_REGULATION_OF_INTERLEUKIN_12_PRODUCTION	0.525454	1.41731	0.0847458	0.187613	33	21	TLR2,IL23A,TRAF6,IRF1,LGALS9,TNFSF9,RIPK2,RELA,IDO1,HMGB1,PLCB1,MAPK11,CD40,TLR4,ISL1,MAPK14,TLR3,HSPD1,AGER,IRF5,TIRAP
GO_REGULATION_OF_PROTEIN_IMPORT	0.388326	1.41702	0.0196078	0.187666	183	141	TNF,PTGS2,PRDX1,BAMBI,C8orf4,NFKBIA,ZC3H12A,TLR2,DACT3,NFKBIE,DDX58,MXI1,PARP10,IL23A,IL6,DAB2,CDKN1A,NFKBIB,BCL3,SNAI2,SPHK1,LGALS9,AXIN1,PKIG,PBLD,TGFB1,LITAF,THRA,BMP7,MAPK7,PKD1,PPM1A,NOV,CREB3,NOL3,XBP1,PDE2A,PPP3CA,EMD,TRIP6,SPPL3,SMAD4,SEMA5A,TMEM110,PPP3CB,CCDC22,EGFR,PSMD10,PPM1B,SIRT1,BMP4,FAM89B,G3BP2,PPP3R1,C1QTNF3,RBCK1,NUTF2,SLC9A1,EP300,PRKCD,PDCD5,GSK3B,FLNA,PIK3R2,TLR4,FZD1,HDAC3…
GO_VASCULAR_PROCESS_IN_CIRCULATORY_SYSTEM	0.409241	1.41506	0.0175439	0.188166	163	78	ICAM1,SOD2,HMOX1,PTGS2,PTP4A3,APOE,ADM,TRPM4,PTGS1,EDNRB,VEGFA,APLN,RGS2,P2RY1,BDKRB2,SRC,EDN2,VEGFB,ABR,PRKG1,TGFB1,GCH1,GCLM,PIK3C2A,ITGA1,TBXA2R,PLA2G6,PDE2A,CAV1,PLOD3,HIF1A,HMGCR,NPPA,ITGB1BP1,SHC1,SCPEP1,GCLC,PPARD,BMPR2,BBS2,AKT1,ADORA2B,ECE1,ACTA2,EDNRA,ALOX5,ATG5,ARHGAP35,F2R,GJA1,SLIT2,ADRB2,KAT2B,BCR,KCNMB4,YES1,SOD1,PTPRJ,AMOT,GPX1,FOXC1,MKKS,F2RL1,P2RY2,DOCK5,PER2,CTNNBIP1,ADRA1B,DOC…
GO_NEGATIVE_REGULATION_OF_RESPONSE_TO_EXTERNAL_STIMULUS	0.359314	1.41465	0	0.188241	274	157	CCL2,SERPINB2,TNFAIP3,PRDM1,IFIT1,ZC3H12A,NPC1,APOE,NR1H3,DUSP10,SERPING1,SPP1,MVK,METRNL,SERPINE2,FAM132A,SNAI2,DHX58,SIRT2,EIF2AK2,ANXA2,GBA,SEMA6B,ABR,PPARA,SEMA4G,THBD,PRKG1,NFKB1,SEMA3C,TSC1,SIGIRR,PTEN,MAPK7,PDGFB,NOV,SEMA6C,TNFRSF1A,PLXNA3,SEMA3F,FEZ2,C12orf5,C5,CD276,TRIM38,CD109,PLAUR,NRBP2,CLN3,TARBP2,ANXA5,SEMA7A,SOCS3,HMGCR,SEMA4D,NENF,PTPN2,CORO1B,NT5E,MTM1,SEMA5A,TNFRSF1B,CUEDC2,ABA…
GO_REGULATION_OF_INTRACELLULAR_TRANSPORT	0.329999	1.41331	0	0.188375	621	463	TP73,TNF,CCL2,HMOX1,PTGS2,HSPA1A,PRDX1,BAMBI,C8orf4,HES1,NFKBIA,TNNT2,TRIM15,JPH3,ZC3H12A,INSIG1,GAB2,TLR2,MX2,BBC3,DACT3,RHOU,P2RX4,NFKBIE,DDX58,BRSK2,BST2,MXI1,VAMP8,PARP10,IL23A,SLMO1,IL6,DAB2,IFI27,CDKN1A,LCP1,GSTO1,BDKRB1,NFKBIB,BCL3,PLK3,SNAI2,SRC,CTSK,SPHK1,UGCG,BNIP3L,P2RX5,RAPGEF3,EHD1,BCAP31,MAPK3,LGALS9,OAZ2,AXIN1,NAPA,SNX3,NEDD4,CDKL2,PMAIP1,FAM115C,STX1B,PKIG,PBLD,STXBP1,TGFB1,PRKCE,…
GO_POSITIVE_REGULATION_OF_PROTEIN_ACETYLATION	0.470748	1.41514	0.0416667	0.188454	36	30	MUC1,LIF,WBP2,SNAI2,PPARGC1A,RAPGEF3,MAPK3,TGFB1,SOX4,KAT2A,XBP1,RPS6KA5,PIH1D1,ARRB1,CAMK1,SMAD4,TERF2IP,EP300,TADA2B,ISL1,KAT5,PAXIP1,SMARCB1,KAT2B,RPS6KA4,TADA2A,RUVBL2,BRD7,BRCA1,GATA3
GO_NEGATIVE_REGULATION_OF_RESPONSE_TO_ENDOPLASMIC_RETICULUM_STRESS	0.465517	1.41385	0.0689655	0.188466	39	32	HSPA1A,PPP1R15A,GRINA,HERPUD1,YOD1,CREB3,ERLEC1,BFAR,XBP1,TXNDC12,PTPN1,TMBIM6,USP25,UBE2G2,WFS1,DERL2,PPP1R15B,CREB3L1,GNB2L1,NCK1,UBXN1,HYOU1,OS9,OPA1,DNAJC3,PARK7,SYVN1,SVIP,USP14,UBE2J1,UBAC2,LRRK2
GO_REGULATION_OF_CELLULAR_KETONE_METABOLIC_PROCESS	0.392067	1.41544	0.0363636	0.188524	173	119	TRIB3,PTGS2,MLXIPL,DUOXA1,INSIG1,NR1H3,INSIG2,PDK1,NR1D1,NR4A3,FGF19,APOC1,PPARGC1A,PRKAA2,OAZ2,MLYCD,SIRT5,PPARA,PRKCE,PDK3,PROX1,KAT2A,FOXO1,NR1H2,BMP2,PRKAB2,WDTC1,IRS2,CAV1,SREBF1,TYSND1,ACADVL,PSMD14,PDHB,PSMB3,PSMD10,SIRT1,PDP2,PSME1,PSMD2,PLA2G4A,PANK2,PSMB10,PSMB7,COMT,REST,MAPK9,PSMB8,PPARG,AKT1,PSMB4,PSMD7,PDK2,ODC1,HNF4A,PSME4,NCOR2,PSMD9,CPT1A,PSMD3,PSMC4,ANXA1,PSMD1,PSMA5,OAZ1,AKT2,P…
GO_CELL_CYCLE_ARREST	0.375393	1.41283	0.0217391	0.188545	154	128	TP73,IL8,SOX2,PPP1R15A,RRAGC,PRNP,GADD45A,ERN1,CDKN1A,APBB1,INHBA,IRF1,DDIT3,PRKAA2,PPP2R3B,DUSP1,DHCR24,RRAGD,CDKN1C,TP53INP1,RPTOR,TGFB1,TSC1,MAP2K1,ING4,JMY,SKIL,LAMTOR3,PKD1,ZAK,PPM1A,SESN1,HBP1,PRKAB2,CUL4A,RRAGA,LAMTOR1,STRADB,ATM,HRAS,FOXO4,PRKAB1,ZBTB49,MLF1,MAPK12,CDKN1B,RHEB,MACF1,MAP2K6,PLAGL1,VASH1,CDK7,RRAGB,STK11,CALR,MFN2,SART1,KLLN,PRKAG1,RB1,IRF6,TBRG1,CDKN2D,ABL1,CDC14A,CAB39L,P…
GO_ION_TRANSMEMBRANE_TRANSPORT	0.344408	1.41339	0	0.188684	822	371	TSC22D3,SLC7A5,SLC17A7,CHRNB1,SLC4A5,JPH3,AQP5,PKD1L2,ITPR1,SLC6A12,BBC3,OSTM1,TRPV3,KCNK15,P2RX4,SLC16A13,SLC43A1,ANO1,SHROOM2,ANO9,SCNN1A,DLG4,TRPM4,CLCN7,SLC20A1,NEDD4L,KCNMB3,SLC6A8,HCN3,SLC9A5,SLC22A20,CACNB4,SLC17A5,SLC26A11,SLC41A2,SLC11A2,SLC25A37,ERO1L,SLC3A2,SLC7A11,SLC39A13,ORAI3,SLC24A6,SLC25A12,CLIC4,SLC1A1,CPT1B,KCNK5,PQLC2,LRRC8B,SLC1A4,DDIT3,PRKAA2,ATP6V0E2,ATP6V0E1,P2RX5,CLCN6,AT…
GO_RESPONSE_TO_STEROID_HORMONE	0.348276	1.41388	0	0.1888	497	307	TNF,CCL2,HMOX1,C3,PTGS2,CA9,AREG,SMAD6,FBXO32,F3,NPC1,NR1H3,IL1RN,SPP1,ADM,STC1,PTGS1,CCL5,CA2,CYP27B1,PRDM2,WBP2,NR1D1,IL6,NR4A3,CDKN1A,ERRFI1,MMP15,ALDH3A1,SRC,PPARGC1A,RARA,PIAS2,SPHK1,CITED4,DUSP1,FOSB,LOX,GBA,NR4A2,TRIM25,CAT,CATSPER2,NEDD4,INSR,KDM3A,FHL2,PPARA,MFGE8,DNMT3A,RELA,CTSL2,STAT3,TGFB1,ENDOG,ATP2B1,THRA,PTCH1,PGRMC2,FOSL1,HMGB1,BMP7,PTEN,PDGFB,CCNE1,NR1D2,ELK1,EGLN2,ACVR1,FOXO1,N…
GO_PROTEIN_INSERTION_INTO_MEMBRANE	0.545936	1.4139	0.132075	0.189136	23	16	BBC3,RTP4,PMAIP1,MOAP1,GET4,BAD,ASNA1,UBL4A,EGFR,COX18,BAX,OXA1L,WRB,BAG6,BCL2L11,BMF
GO_ANION_TRANSMEMBRANE_TRANSPORT	0.386876	1.4098	0.0392157	0.192288	251	122	SLC7A5,SLC17A7,SLC4A5,SLC6A12,SLC16A13,SLC43A1,ANO1,ANO9,CLCN7,SLC20A1,SLC6A8,SLC22A20,SLC17A5,SLC26A11,SLC7A11,SLC25A12,CLIC4,SLC1A1,CPT1B,PQLC2,LRRC8B,SLC1A4,PRKAA2,SLC16A3,LRRC8E,ANKH,SLC38A7,SLC36A1,SLC37A2,SLC25A1,SLC38A1,SLC4A3,CLCN5,APOL1,ANO5,CLIC2,ABCC3,SLC26A2,PRKAB2,ANO8,SLC4A2,SLC35B2,ANO10,SLC22A5,SLC38A6,PEX3,SLC12A7,SLC7A5P1,SLC37A3,SLC12A4,ABCC10,VDAC1,SLC12A6,SLC34A3,TTYH2,SLC7A6…
GO_REGULATION_OF_PROTEIN_DEACETYLATION	0.475863	1.40881	0.0508475	0.192872	34	29	BCL6,JDP2,VEGFA,TGFB1,AKAP8L,SPRED2,SREBF1,SKI,RIPK3,FNTA,EP300,TADA3,TRPS1,BRMS1,PRKD2,AKAP8,ZNHIT1,NEK3,PML,CAMK2D,NIPBL,TP53,C6orf89,KDM5A,CTBP1,DYRK1A,SPRED1,FRY,KIAA1967
GO_REGULATION_OF_NIK_NF_KAPPAB_SIGNALING	0.468853	1.40904	0.0566038	0.192925	42	35	TNF,CARD14,TNFRSF10B,TRAF6,EIF2AK2,RELA,HMGB1,TNFSF15,IRAK1,CHI3L1,SASH1,TRAF4,TNFRSF10A,ZFP91,CREBBP,MALT1,UACA,HDAC7,RASSF2,DLG1,TSPAN6,RPS3,COPS8,CARD10,CPNE1,RC3H1,RC3H2,TLR3,TRAF2,TRIM6,NOD1,PTPN22,ACTN4,EZR,MAP3K7
GO_REGULATION_OF_INTERLEUKIN_6_PRODUCTION	0.474016	1.40696	0.0892857	0.194681	104	51	TNF,TNFAIP3,CEBPB,ZC3H12A,TLR2,EREG,DDX58,IL6,IL6R,TRAF6,MAPK13,GBA,LGALS9,TNFSF9,RIPK2,AKIRIN2,HMGB1,MAPKAPK2,XBP1,CARD9,ARRB1,TLR1,PAEP,C1QTNF3,ARHGEF2,MYD88,TLR4,RABGEF1,ISL1,ADORA2B,KLF2,NLRX1,PYCARD,F2R,GAS6,IL17RC,ARRB2,NCL,TLR3,CSK,NOD1,TBC1D23,HSPD1,PTPN22,CYBA,F2RL1,HYAL2,TIRAP,SPON2,AFAP1L2,FOXJ1
GO_REGULATION_OF_CELL_ADHESION_MEDIATED_BY_INTEGRIN	0.515458	1.40718	0.166667	0.19469	39	29	CYP1B1,MUC1,CCL5,FERMT3,RAC3,EFNA1,SNAI2,PODXL,SWAP70,LPXN,LYN,PIEZO1,ITGB1BP1,ACER2,IFT74,ADAM9,ADA,CIB1,TESC,PLAU,PTPN11,DPP4,EPHA2,SERPINE1,PIK3CG,PTK2,PTPN6,SYK,TGFB2
GO_G1_DNA_DAMAGE_CHECKPOINT	0.388472	1.40654	0.0392157	0.194766	73	66	TP73,MUC1,E2F7,ZNF385A,GADD45A,CDKN1A,PLK3,TNKS1BP1,ARID3A,SOX4,CNOT8,PLK2,ATM,CHEK2,CDKN1B,TFDP2,PLAGL1,BAX,FBXO31,GTSE1,EP300,UBA52,CNOT4,E2F4,GIGYF2,PIDD,CDC25C,CNOT3,RPS27A,PML,CNOT6L,CNOT10,TP53,MDM4,PPP2R5C,PRMT1,CNOT7,E2F1,WAC,CENPJ,CARM1,CNOT2,RBL2,CDK2,TRIAP1,C2orf29,CCND1,NPM1,RPA2,CNOT1,MDM2,TFDP1,PCBP4,PCNA,UBB,CASP2,CNOT6,RFWD3,BTG2,CDK1,AURKA,PRKDC,CRADD,CCNB1,SFN,RBM38
GO_HOMEOSTASIS_OF_NUMBER_OF_CELLS	0.38794	1.40594	0.0357143	0.195204	175	119	HMOX1,PRDX1,SPNS2,TNFAIP3,IL7R,BCL6,EPAS1,RAC3,SLC11A2,VEGFA,IL6,DNASE2,INHBA,CSF1,PMAIP1,AMPD3,NFE2L1,ZFPM1,TGFB1,AXL,BAK1,DYRK3,LIPA,THRA,CEBPG,HMGB1,JMJD6,SKIL,LAT,PKN1,NOV,ADAR,TGFBR3,SRF,HOXB6,LYN,ARID4A,SLC22A5,NLE1,RIPK3,HIF1A,KRAS,PTPN2,PPP3CB,CDH2,BMP4,PRDX5,BAX,WDR48,BCL2,SOX9,ATPIF1,RB1,ZC3H8,FLVCR1,CASP3,GIGYF2,MAEA,AKT1,ABL1,RRN3,KLF2,MLL,DNAJA3,SP3,PKNOX1,SIVA1,ERCC2,PTPN11,RASSF2,A…
GO_REGULATION_OF_EPITHELIAL_CELL_APOPTOTIC_PROCESS	0.472063	1.40512	0.0408163	0.195994	59	35	ICAM1,TNFAIP3,ANGPTL4,IL6,PPARGC1A,NFE2L2,TNIP2,IL11,COL18A1,MAPK7,XBP1,CD40,PIAS4,SEMA5A,WFS1,BMP4,PRKCI,CAPN10,ABL1,BRAF,ANO6,SORT1,GAS6,SERPINE1,TCF7L2,THBS1,CAST,EIF2S1,MTOR,GSN,AGER,AKR1C3,GATA3,GPER,TIA1
GO_PALATE_DEVELOPMENT	0.431465	1.40454	0.0238095	0.195994	85	54	WNT11,INSIG1,INSIG2,TBX3,INHBA,PRDM16,IFT172,SNAI2,PLEKHA1,FRAS1,CSRNP1,MMP25,JAG2,PRRX1,ACVR2B,WDPCP,BBS7,TGFBR3,TIPARP,SKI,DHRS3,ASPH,SMAD4,TGFBR2,PYGO2,FZD2,TSHZ1,FZD1,SGPL1,NPRL3,TGFBR1,MSX1,PAK1IP1,BCOR,BNC2,LRP6,DLG1,GLI3,SNAI1,SUMO1,SMAD2,SATB2,ANP32B,C5orf42,TFAP2A,SOS1,GDF11,ARID5B,CHD7,BMPR1A,TGFB3,LEF1,EPHB2,EPHB3
GO_REGULATION_OF_ENDOPLASMIC_RETICULUM_STRESS_INDUCED_INTRINSIC_APOPTOTIC_SIGNALING_PATHWAY	0.550037	1.40475	0.0612245	0.196006	30	25	HSPA1A,BBC3,GRINA,HERPUD1,DDIT3,PMAIP1,CREB3,XBP1,TXNDC12,SERINC3,PTPN1,TMBIM6,PTPN2,WFS1,SIRT1,ERP29,CREB3L1,NCK1,EIF2AK3,HYOU1,OPA1,PARK7,BCL2L11,SYVN1,LRRK2
GO_REGULATION_OF_LYMPHOCYTE_DIFFERENTIATION	0.409284	1.40357	0.0327869	0.196286	132	74	PGLYRP3,PRDM1,IL7R,BCL6,CD83,NFKBID,IL23A,CD74,IL6,INHBA,IRF1,RARA,LGALS9,HLX,RASGRP1,ADAM8,TNFSF9,RIPK2,TGFB1,AXL,HMGB1,ZBTB1,XBP1,BAD,MMP14,RNF41,NKAP,ERBB2,PTPN2,TGFBR2,BMP4,SART1,CD46,PRELID1,PNP,ZEB1,ADA,ZC3H8,CYP26B1,NDFIP1,AP3D1,CYLD,ANXA1,GLI3,FBXO7,GAS6,CLPTM1,AP3B1,PPP2R3C,ID2,PCID2,RC3H1,IL4R,IL15,EGR3,CAMK4,SOS1,STAT5B,SOD1,SOX13,CARD11,FLT3LG,PRKCZ,ATP11C,ITPKB,FAS,PTPN6,KIAA0922,NRA…
GO_MEMBRANE_LIPID_BIOSYNTHETIC_PROCESS	0.400231	1.40252	0	0.196307	114	79	ALOXE3,SGPP2,PIGA,ST6GALNAC6,SPTSSB,CLN8,PPAP2B,PIGH,ST3GAL1,SPHK1,UGCG,GBA,CSNK1G2,SMPD2,SPHK2,FA2H,PIGF,SAMD8,PPM1L,PLAUR,ST3GAL4,PIGG,B4GALNT1,ACER2,SGPP1,SPTLC3,DEGS1,KDSR,PIGS,PPAP2A,PGAP3,ELOVL1,DPM1,MPPE1,ACER3,PTPLA,SPTLC1,PIGM,SGPL1,PPAP2C,PIGT,PIGC,ALG5,GPAA1,PIGO,CERS4,PIGV,CERS5,PIGP,CERS6,SPTSSA,SMPD1,ST3GAL2,SPTLC2,SGMS2,VAPB,DPM2,SGMS1,SMPD4,PIGQ,PIGK,PIGB,COL4A3BP,PIGL,B3GNT5,PIGX…
GO_RESPONSE_TO_COPPER_ION	0.556569	1.40375	0.0178571	0.196344	28	20	ICAM1,IL1A,LOXL2,PRNP,NFKB1,TFRC,S100A13,BAX,ATP7B,ATP7A,SOD3,PARK7,TK1,ATP5D,SOD1,PAM,SORD,CDK1,ABP1,AQP1
GO_LYSOSOMAL_TRANSPORT	0.409793	1.4032	0.0862069	0.196413	70	64	NPC1,PCSK9,VPS18,M6PR,SPTBN5,RILP,WASH3P,SCARB2,NEDD4,MGRN1,FAM160A2,HGS,HGSNAT,GNPTG,SCYL2,VPS41,RAB7A,CHMP5,USE1,GNPTAB,ZFYVE20,HOOK2,VPS4B,MTM1,STX8,ATG14,RHOB,RAB12,NAGPA,AKTIP,DENND3,ARSB,LAMP1,GCC2,HOOK1,CDX2,ANKFY1,SORT1,VPS39,TSG101,VPS16,VPS52,VPS33A,VPS33B,VPS11,SNX16,AP3B1,AP3M1,AP1G1,VPS53,KIF13A,TGFBRAP1,ADRB2,HMGXB4,VPS54,SNAPIN,LYST,ZFYVE16,VAMP7,TRAK1,HOOK3,SNX27,HSPA8,SORL1
GO_ACTIVATION_OF_INNATE_IMMUNE_RESPONSE	0.37679	1.4039	0.0169492	0.196497	204	153	BIRC3,TNFAIP3,PGLYRP3,NFKBIA,RELB,IRF7,IRAK2,TLR2,DDX58,CTSS,CTSL1,CLEC4A,IKBKG,TRAF6,AIM2,SRC,CTSK,PIK3AP1,LY96,LGALS9,IFIH1,TNIP1,ADAM8,TNIP2,RIPK2,RELA,NFKB1,PRKCE,HMGB1,MB21D1,BIRC2,IRAK1,UNC93B1,IFI16,TBK1,MAPKAPK2,RFTN1,CARD9,LYN,RPS6KA5,CNPY3,CTSB,HRAS,UBE2D3,RPS6KA3,IRF3,KRAS,PSMD14,MAP2K6,NRAS,UBE2D1,PSMB3,PSMD10,PSME1,TLR1,TAB3,PIK3C3,LGMN,TRIM5,PDPK1,PSMD2,UBE2V1,MYD88,EP300,PSMB10,PRK…
GO_RESPONSE_TO_REACTIVE_OXYGEN_SPECIES	0.374854	1.40253	0.0298507	0.196667	191	142	SOD2,HMOX1,AREG,PRDX1,TNFAIP3,CYP1B1,F3,APOE,AKR1B1,KLF6,ERO1L,BNIP3,IL6,NR4A3,HYAL1,PLK3,SRC,PPARGC1A,DDIT3,NFE2L2,PLEKHA1,SPHK1,DUSP1,EGLN1,CAT,RELA,BAK1,KDM6B,PPIF,FOSL1,MAPK7,P4HB,FOXO1,STK25,KPNA4,PTK2B,PDCD10,CYCS,BAD,C20orf111,CCS,HIF1A,ADPRHL2,ROMO1,SHC1,PTPRK,SIRT1,RHOB,BMP4,FXN,STK24,PRDX5,SDC1,APTX,FN1,LDHA,BCL2,EP300,ADAM9,PLA2G4A,PPP1R15B,PRKCD,ADA,MPV17,GSK3B,CASP3,ATP7A,NET1,GLRX2,…
GO_POSITIVE_REGULATION_OF_PROTEIN_IMPORT	0.403753	1.40055	0.037037	0.196671	104	75	TNF,PTGS2,BAMBI,C8orf4,ZC3H12A,TLR2,DDX58,IL23A,IL6,DAB2,SPHK1,LGALS9,TGFB1,XBP1,PPP3CA,TRIP6,SPPL3,SMAD4,SEMA5A,TMEM110,PPP3CB,EGFR,BMP4,PPP3R1,RBCK1,NUTF2,SLC9A1,EP300,PRKCD,PDCD5,FLNA,PIK3R2,TLR4,HDAC3,UBR5,MAPK14,TGFBR1,SULF2,EDAR,RHOA,KPNA1,ZNF268,GLI3,PIK3R1,TMEM173,HSP90AA1,MAVS,SMAD3,RBPMS,HSP90AB1,ZNF259,JAK2,TLR3,KANK1,CHERP,ECT2,TRIM28,ARHGEF5,AKAP6,PARP1,MED1,DMAP1,CDK1,BRCA1,TPR,HYAL…
GO_BICELLULAR_TIGHT_JUNCTION_ASSEMBLY	0.498782	1.40102	0.107143	0.196742	32	29	CRB3,CLDN1,WNT11,PARD6B,GRHL2,SRF,STRN,F11R,INADL,RAB13,ARL2,PRKCI,MARVELD3,DLG1,PARD3,MPP5,APC,PARD6A,ITGB1,OCLN,TBCD,ECT2,MICALL2,MTDH,ACTN4,MPP7,MARVELD2,PARD6G,CLDN3
GO_MYD88_INDEPENDENT_TOLL_LIKE_RECEPTOR_SIGNALING_PATHWAY	0.508302	1.40269	0.0576923	0.196819	30	24	BIRC3,IRF7,IKBKG,TRAF6,LY96,PRKCE,BIRC2,TBK1,UBE2D3,IRF3,UBE2D1,TLR4,UBA52,RPS27A,TRAF3,UBE2D2,IKBKE,RIPK1,CHUK,TLR3,UBB,IKBKB,CASP8,FADD
GO_NEGATIVE_REGULATION_OF_KINASE_ACTIVITY	0.362868	1.40076	0.0178571	0.196821	250	185	TP73,RTN4R,TRIB3,PIK3IP1,TNFAIP3,APOE,DUSP9,LRP5,PKIB,DUSP10,GPRC5A,IL6,GADD45A,DUSP3,IGF1R,RGS2,CDKN1A,ERRFI1,RTN4RL2,MIDN,FOXA2,DUSP1,GBA,SPRY2,DUSP18,SH3BP5,CDKN1C,LATS2,PKIG,BMP7,PTEN,MAPK7,PKN1,PPP2CA,DBNDD2,PPM1F,PSEN1,GADD45B,DUSP22,PAQR3,ADAR,IRS2,CAV1,CDK5RAP1,RTN4RL1,PTK6,LYN,SPRED2,TARBP2,PDCD4,HSPB1,DUSP14,INCA1,SOCS3,SOCS4,TRIB2,PTPN1,ZGPAT,PRKAR2B,HMGCR,CDKN1B,IBTK,PTPN2,DUSP5,ITGB1…
GO_COMPLEMENT_ACTIVATION	0.555774	1.40123	0.0666667	0.19687	76	18	C3,C1R,CFB,C1S,SERPING1,C2,CFD,C1RL,C5,CFI,CD46,CFP,CD55,C1QBP,CFH,CLU,C4A,SUSD4
GO_POSITIVE_REGULATION_OF_INTERFERON_GAMMA_PRODUCTION	0.510739	1.40136	0.078125	0.197067	65	29	TNF,HLA-A,IL23A,BCL3,LGALS9,RASGRP1,TNFSF9,RIPK2,ZFPM1,CEBPG,IFNAR1,CD276,FZD5,HRAS,PDE4D,TLR4,ISL1,ABL1,IL27RA,PYCARD,ZP3,HLA-DPA1,HLA-DPB1,TLR3,HSPD1,PTPN22,FADD,IL18,IL18R1
GO_APICAL_JUNCTION_ASSEMBLY	0.472087	1.39971	0.0625	0.197115	40	36	CRB3,CLDN1,WNT11,PARD6B,GRHL2,SRF,STRN,F11R,FBF1,INADL,RAB13,ARL2,PRKCI,RHOC,MARVELD3,RHOA,DLG1,PARD3,MPP5,DLG5,PKN2,CTNNA1,APC,PARD6A,ITGB1,OCLN,TBCD,ECT2,MICALL2,MTDH,VCL,ACTN4,MPP7,MARVELD2,PARD6G,CLDN3
GO_REGULATION_OF_TRIGLYCERIDE_METABOLIC_PROCESS	0.53521	1.40142	0.0943396	0.197357	34	20	C3,NR1H3,SIK1,LDLR,ABHD5,SCARB1,NR1H2,PNPLA2,SREBF1,ATG14,PANK2,LMF1,CTDNEP1,FITM2,PIK3CG,CCNC,TBL1XR1,FBXW7,GPAM,DGAT2
GO_REGULATION_OF_CARBOHYDRATE_BIOSYNTHETIC_PROCESS	0.43321	1.39922	0	0.197512	87	58	SESN2,SIK1,NR1D1,IL6,GRB10,P2RY1,FAM132A,PPARGC1A,LEPR,INSR,PPP1R3E,PPARA,NFKB1,TGFB1,PPP1R3B,PPP1R3G,PDGFB,PASK,KAT2A,FOXO1,PTK2B,PPP1CB,IRS2,PGP,PTPN2,C1QTNF3,PPP1CA,GSK3B,GSK3A,AP2A1,INPP5K,ARPP19,AKT1,PDK2,GFPT1,CLK2,HNF4A,ACN9,SLC35B4,MST1,AKT2,CLTC,HAS2,OGT,KAT2B,WDR5,NLN,IRS1,NTSR1,MTOR,PPP1R3D,FAM48A,ENPP1,SMEK2,DGAT2,RANBP2,DYRK2,GPER
GO_RESPONSE_TO_PLATELET_DERIVED_GROWTH_FACTOR	0.598306	1.39856	0.0652174	0.198044	18	15	CCL2,ERRFI1,HYAL1,SRC,CORO1B,CREB1,FN1,IQGAP1,FER,HAS2,FYN,YES1,DNMT1,PTN,CCNA2
GO_NEGATIVE_REGULATION_OF_LYMPHOCYTE_DIFFERENTIATION	0.506139	1.39589	0.0877193	0.200041	40	22	PGLYRP3,BCL6,NFKBID,CD74,INHBA,IRF1,HLX,HMGB1,ERBB2,PTPN2,BMP4,ZC3H8,CYLD,ANXA1,GLI3,FBXO7,ID2,RC3H1,IL4R,KIAA0922,NRARP,FOXJ1
GO_REGULATION_OF_TYPE_I_INTERFERON_PRODUCTION	0.386935	1.39641	0.0491803	0.200327	111	94	TNFAIP3,RELB,TRIM15,ISG15,IRF7,TLR2,NFKB2,DDX58,IRF1,DHX58,TRIM25,REL,IFIH1,UBE2L6,DTX4,RIPK2,RELA,NFKB1,HMGB1,MB21D1,IRAK1,IFI16,TBK1,IFNAR1,TRIM21,TRIM38,POLR1C,POLR2H,HERC5,IRF3,DDX41,POLR3A,TRAF3IP1,PPM1B,OTUD5,MYD88,EP300,TRIM56,UBA7,NMI,CREBBP,PLCG2,TLR4,UBA52,POLR2L,RNF216,DDX3X,TRAIP,RPS27A,CYLD,CTNNB1,TAX1BP1,TRAF3,NLRX1,ITCH,DHX9,PIN1,PYCARD,IKBKE,ZC3HAV1,POLR3D,STAT6,TMEM173,LRRFIP1,PO…
GO_GLIAL_CELL_DIFFERENTIATION	0.412296	1.39595	0.0615385	0.200376	136	83	HES1,PHGDH,NLGN3,NDRG1,SOX2,DUSP10,LIF,PPAP2B,C11orf9,SIRT2,MAPK3,FA2H,HDAC11,STAT3,TGFB1,MAP2K1,SOX4,LPAR1,PTEN,EGR2,NAB2,CD9,LYN,NAB1,SKI,ERBB2,FGF5,KRAS,S100A9,DNER,CDH2,PICK1,SOX9,WASF3,TLR4,GSTP1,AKT1,ABL1,EIF2B2,CTNNB1,NKX6-1,ID4,BOK,CNP,ERCC2,PTPN11,LAMB2,ILK,GLI3,VIM,NF1,DICER1,AKT2,PARD3,MPP5,MAPK1,ID2,NOTCH1,ARHGEF10,GPC1,TFAP2A,CDK5,HDAC10,EIF2B4,SOD1,CSK,NFIB,CDK6,CLU,EIF2B3,DAG1,EIF2…
GO_REGULATION_OF_GLUCONEOGENESIS	0.496102	1.39652	0.0980392	0.200551	38	28	SESN2,SIK1,NR1D1,IL6,FAM132A,PPARGC1A,LEPR,PPARA,KAT2A,FOXO1,PGP,PTPN2,C1QTNF3,ARPP19,PDK2,CLK2,HNF4A,ACN9,SLC35B4,MST1,OGT,KAT2B,WDR5,NLN,FAM48A,SMEK2,DGAT2,RANBP2
GO_MULTI_MULTICELLULAR_ORGANISM_PROCESS	0.398277	1.39495	0	0.200857	213	115	CCL2,PTGS2,MMP7,PRDM1,STC2,EPOR,AKR1B1,LIF,SPP1,ADM,STC1,PSG9,NAMPT,CYP27B1,PLA2G4C,STOX2,ARNTL,SERPINE2,RARA,SPHK1,FOSB,TFCP2L1,LGALS9,SPHK2,THBD,CTSL2,TGFB1,DDR1,IDO1,FOSL1,HEXB,UPRT,JUNB,PLA2G6,CTSB,VMP1,UBE2Q1,ACVR2A,DEDD,HIF1A,ITGA2,NPPA,TEAD3,IL11RA,BSG,TGFBR2,SLC19A1,BCL2,PPARD,PLA2G4A,RXRA,COMT,BMPR2,NRK,UBE2A,B4GALT1,ADIPOR2,AKT1,PLA2G4B,EMP2,SLC38A2,SP3,EDNRA,STS,PLAU,TMED2,HSF1,PCSK5,R…
GO_REGULATION_OF_ANOIKIS	0.494279	1.39469	0.155556	0.20086	24	21	SIK1,CEACAM5,SNAI2,SRC,ITGA5,CAV1,AES,CHEK2,MCL1,BCL2,PIK3CA,BRMS1,ZNF304,TLE1,ANKRD13C,MYBBP1A,ITGB1,NOTCH1,BCL2L1,PDK4,PTK2
GO_REGULATION_OF_ALPHA_BETA_T_CELL_DIFFERENTIATION	0.531137	1.39412	0.125	0.2012	46	23	BCL6,CD83,IL23A,IL6,RARA,LGALS9,HLX,RIPK2,HMGB1,NKAP,TGFBR2,PNP,ADA,AP3D1,ANXA1,GLI3,AP3B1,RC3H1,IL4R,PRKCZ,ITPKB,GATA3,SYK
GO_NEGATIVE_REGULATION_OF_LYMPHOCYTE_APOPTOTIC_PROCESS	0.524765	1.39305	0.04	0.201608	27	17	TSC22D3,BCL6,CCL5,CD74,IDO1,IRS2,HIF1A,BMP4,ADA,AURKB,NOC2L,HSH2D,BCL10,FOXP1,DOCK8,FADD,GPAM
GO_CALCIUM_ION_TRANSPORT	0.379179	1.39319	0.037037	0.201831	223	102	JPH3,PKD1L2,ITPR1,BBC3,TRPV3,TRPM4,CCL5,CYP27B1,CACNB4,ERO1L,SLC3A2,ORAI3,SLC24A6,DDIT3,CACNB1,ATP2A1,CACNB3,CATSPER2,EFCAB4A,PRKCE,ATP2B1,TRPC1,PKD1,SELK,PANX1,NOL3,MICU1,PSEN1,CACHD1,PDE2A,MCOLN3,CAV1,PPP3CA,DENND5A,ITGAV,MCOLN1,ANXA5,TMEM165,ASPH,IBTK,NCS1,ITPR2,CCDC109B,ANXA6,PAWR,VDAC1,TRPC4AP,FKBP1A,PLCG2,ITPR3,CCDC90A,SLC30A1,KCNN4,TRPM7,TPT1,ANO6,MCOLN2,PKD2,MCU,CAMK2D,TMEM66,BSPRY,FGF2,A…
GO_MESODERMAL_CELL_DIFFERENTIATION	0.533641	1.39349	0.0666667	0.20192	26	17	TRIM15,INHBA,KDM6A,KDM6B,SMAD1,EYA1,ITGA2,BMP4,ITGB4,HMGA2,EYA2,FGFR2,ITGA3,SIX2,ITGB1,KLF4,ITGB3
GO_REGULATION_OF_NATURAL_KILLER_CELL_MEDIATED_IMMUNITY	0.536049	1.39204	0.0833333	0.201924	35	15	HLA-A,HLA-E,TAP1,LGALS9,RASGRP1,LAG3,MICA,PVR,CADM1,LAMP1,PVRL2,AP1G1,ARRB2,STAT5B,SERPINB9
GO_REGULATION_OF_LYMPHOCYTE_APOPTOTIC_PROCESS	0.481344	1.39241	0.0754717	0.201989	54	33	TSC22D3,BCL6,BBC3,NFKBID,CCL5,CD74,LGALS9,ADAM8,FNIP1,IDO1,PTEN,IRS2,LYN,RIPK3,HIF1A,BMP4,BAX,PRELID1,ADA,LGALS3,ZC3H8,CD274,AURKB,TP53,NOC2L,HSH2D,FAS,BCL10,FOXP1,DOCK8,FADD,GPAM,TGFB2
GO_NEGATIVE_REGULATION_OF_CELL_GROWTH	0.374988	1.39213	0.02	0.202213	170	122	RTN4R,WNT11,RRAD,BCL6,DACT3,BST2,SPP1,CYP27B1,OSGIN1,NTN1,CDKN1A,APBB1,BDKRB1,SERPINE2,SPG20,BTG1,INHBA,HYAL1,GNG4,DCUN1D3,SEMA6B,ING1,CTDP1,SEMA4G,TGFB1,ACVR1B,SEMA3C,NOV,SEMA6C,PPP2CA,PLXNA3,SEMA3F,NDRG3,SERTAD2,FLCN,TSPYL2,ULK2,SEMA7A,SERTAD3,SEMA4D,CDKN1B,PPT1,SMAD4,NPPA,CDKN2AIP,CRLF3,SEMA5A,ENO1,SH3BP4,SEMA4C,PRDM4,CCDC85B,SIRT1,STK11,BCL11A,PHB,NDUFA13,BCL2,PPARD,RNF6,BMPR2,RTN4,GNB2L1,GSK…
GO_RIBONUCLEOPROTEIN_COMPLEX_BIOGENESIS	-0.360291	-1.58659	0	0.203992	440	404	GRB7,RIOK3,RSL24D1,RPL34,CCRN4L,RPL35A,ISG20,TFB1M,CD2BP2,TSC1,PATL1,EIF4B,SF1,RPS29,ZNF622,ATXN2,NOL3,DIEXF,LIMD1,MTG1,ADAR,YBEY,GTF2H5,GEMIN7,PPAN,EMG1,YTHDC1,UTP18,ISY1,PIH1D1,TARBP2,CSNK1E,GEMIN8,NLE1,GTPBP5,CRNKL1,PRPF3,RRP36,RRP7A,MRPL36,SRSF9,RPS28,SRSF6,EIF4A3,ATXN2L,RRP1,EIF2C4,SRSF5,UTP6,EFTUD1,LSM4,RBM22,FAM103A1,SIRT1,BOP1,C1D,GNL1,RRNAD1,POLR2D,RPL26,ERI3,LSG1,SART1,RPL8,SBDS,EIF2C3,…
GO_CELLULAR_DEFENSE_RESPONSE	0.570191	1.38993	0.125	0.204011	60	15	ADORA2A,NCF2,LY96,RELA,FOSL1,PTK2B,LGALS3BP,ZNF148,TCIRG1,RAB23,ADORA2B,ITGB1,VEZF1,BECN1,BCL10
GO_NEGATIVE_REGULATION_OF_PROTEIN_SERINE_THREONINE_KINASE_ACTIVITY	0.383923	1.38919	0	0.204739	126	103	TP73,TNFAIP3,APOE,DUSP9,LRP5,PKIB,DUSP10,DUSP3,RGS2,CDKN1A,DUSP1,GBA,SPRY2,DUSP18,CDKN1C,LATS2,PKIG,BMP7,PTEN,MAPK7,PPP2CA,DUSP22,PAQR3,CAV1,CDK5RAP1,LYN,SPRED2,PDCD4,HSPB1,DUSP14,INCA1,PTPN1,PRKAR2B,HMGCR,CDKN1B,DUSP5,AIDA,CHORDC1,YWHAG,SIRT1,BMP4,DUSP8,FBXO31,PRKCD,STK38,HIPK3,GSK3B,CIB1,ANAPC10,INPP5K,CASP3,DUSP16,DNAJA1,GSTP1,CDKN2D,ABL1,MBIP,PKIA,CBLC,DAB2IP,HEXIM2,LRP6,CUL3,PYCARD,FBXO7,NF1…
GO_POSITIVE_REGULATION_OF_CELL_ACTIVATION	0.354848	1.38829	0.0192308	0.205775	311	153	CCL2,HES1,PRDM1,IL7R,ICOSLG,BCL6,GAB2,HLA-A,BLOC1S3,CD83,CCL5,VAMP8,IL23A,CD74,IL6,NR4A3,CDKN1A,TRAF6,TNFRSF14,HLA-E,SRC,RARA,MAP3K8,LGALS9,PELI1,HLX,RASGRP1,ADAM8,TNFSF9,TNIP2,RIPK2,TGFB1,AXL,HMGB1,LGALS1,ZBTB1,XBP1,CD276,IRS2,CAV1,CD40,GRB2,LYN,BAD,CLCF1,STX4,MMP14,CD47,NKAP,CDC42,TGFBR2,TCF3,PDPK1,SART1,CCDC88B,CD46,BCL2,PNP,HSPH1,PIK3CA,ADA,CD81,EFNB1,MALT1,TLR4,NCK1,EXOSC3,CD274,AKT1,MAP3K14…
GO_REGULATION_OF_DEFENSE_RESPONSE_TO_VIRUS_BY_HOST	-0.430707	-1.58313	0	0.208148	135	95	TNFAIP3,TREM1,IFIT1,ZC3H12A,MTSS1,DDX58,MBD5,IL23A,AIM2,YIPF1,STAT2,PEX13,APOBEC3G,ZNF189,MB21D1,ITPKC,GMIP,CREB3,STOM,CLDN7,IST1,ALKBH5,TARBP2,ANXA5,TNIK,CRNKL1,PEX3,FXR2,LENG9,LSM4,APOBEC3F,ZCCHC17,IL28RA,TEAD4,HCAR1,MDH1,MICB,ATP1B1,TMEM39A,UBA52,ALPK1,RNF216,PML,SNRPB,COX8A,C8orf59,TMEM203,MRPS10,ZC3HAV1,TMEM173,RBM18,SMURF1,SNRPD1,MAVS,SNRPB2,MUL1,NTHL1,SIN3A,PDK4,IL15,ACIN1,SLC35C1,MRPS2,FA…
GO_REGULATION_OF_MAP_KINASE_ACTIVITY	0.357149	1.38534	0	0.209752	319	222	TP73,TNF,TRIB3,APOE,DUSP9,IRAK2,DUSP10,PEA15,DVL2,CD74,EFNA1,VEGFA,GADD45A,ERN1,DUSP3,IGF1R,RGS2,IKBKG,TRAF6,FZD8,SRC,DUSP1,MAP3K8,EIF2AK2,GBA,MAPK3,AXIN1,FZD4,SPRY2,DUSP18,INSR,RASGRP1,ADAM8,RIPK2,TGFB1,MAP2K1,BMP7,LPAR1,MAPK7,HGS,PDGFB,MAP2K3,ZAK,ITGA1,MAP3K10,IRAK1,PKN1,PPP2CA,BMP2,PSEN1,GADD45B,DUSP22,PAQR3,MAPKAPK2,PTK2B,C5,MAPK11,PDCD10,CRKL,FZD5,PLCG1,MAP3K13,CAV1,CD40,SASH1,LYN,SPAG9,MAP3…
GO_POSITIVE_REGULATION_OF_CYTOKINE_PRODUCTION_INVOLVED_IN_IMMUNE_RESPONSE	0.532795	1.38505	0.0166667	0.209828	30	20	RSAD2,GPRC5B,HLA-A,CD74,NR4A3,TRAF6,TNFRSF14,FZD5,SEMA7A,MALT1,TLR4,B2M,TRAF2,TRIM6,PRKCZ,BCL10,F2RL1,MAP3K7,GATA3,SPON2
GO_REGULATION_OF_PATHWAY_RESTRICTED_SMAD_PROTEIN_PHOSPHORYLATION	0.492778	1.38547	0.0784314	0.209853	60	34	SMAD6,INHBE,GDF15,DAB2,SDCBP,INHBA,BMP8B,PBLD,TGFB1,ACVR1B,SMAD7,BMP7,SNX25,ACVR1,BMP2,ACVR2A,SMAD4,ENG,BMP4,BMPR2,STRAP,PMEPA1,TGFBR1,PIN1,CSNK2B,HFE,RBPMS,BMP1,GDF11,TTK,BMPR1A,TGFB3,DKK1,TGFB2
GO_LIPID_BIOSYNTHETIC_PROCESS	0.335803	1.38457	0.015625	0.210276	539	364	ALOXE3,PTGS2,ELOVL7,SGPP2,HSD17B14,MVD,MSMO1,INSIG1,CHKA,SQLE,INSIG2,AKR1B1,CDS1,PIGA,PLSCR1,DHCR7,ADM,PTGS1,MVK,CYP51A1,SDR42E1,CPNE7,CYP27B1,ST6GALNAC6,IDI1,ETNK2,PIK3CD,HSD3B7,CD74,SPTSSB,SCD,FDFT1,C14orf1,OCRL,CYP27A1,CLN8,FADS2,PPAP2B,PIGH,NSDHL,ETNK1,ST3GAL1,FGF19,VAC14,SPHK1,PRKAA2,HSD17B7,UGCG,GGT7,PTGES,EDN2,ABHD5,GBA,CSNK1G2,SERINC5,LPIN3,TFCP2L1,DHCR24,HSD17B12,SMPD2,PCYT2,LSS,FDPS,SPH…
GO_REGULATION_OF_HOMEOSTATIC_PROCESS	0.338247	1.38356	0	0.211293	447	281	TNF,PTGS2,MLXIPL,TSC22D3,TNFAIP3,IFI6,SIGLEC15,ISG15,JPH3,NPC1,ITPR1,NR1H3,BBC3,LRP5,PKIB,P2RX4,ANO1,BRSK2,SPP1,TRPM4,NEDD4L,CCL5,METRNL,CA2,EFNA5,EDNRB,ERO1L,NR1D1,CD74,NR4A3,APLN,GSTO1,BDKRB1,PIM3,FAM132A,INHBA,SRC,PPARGC1A,DDIT3,LDLR,FOXA2,PRKAA2,P2RX5,LEPR,MAPK3,LGALS9,WNK2,ADAM8,ZFPM1,TGFB1,ACVR1B,PRKCE,SMAD7,BAK1,HDAC8,GCLM,TEN1,TRPC1,FOXO3,NR1D2,PASK,ATP6AP1,IL20RA,NOL3,FOXO1,CLIC2,NR1H2,T…
GO_BLOOD_VESSEL_MORPHOGENESIS	0.335405	1.38236	0.0181818	0.211487	364	233	IL8,CCL2,HMOX1,PTGS2,TYMP,HES1,CYP1B1,WNT11,PRDM1,LOXL2,ANGPTL4,ZC3H12A,APOE,LRP5,EREG,EPAS1,E2F7,ADM,EFNA1,VEGFA,CLIC4,SH2D2A,WARS,FZD8,SAT1,EGFL7,ITGA5,ANXA2,HOXA1,SHB,LEPR,VEGFB,RAPGEF3,LRP1,MCAM,FZD4,NEDD4,ADAM8,ESM1,MFGE8,SMAD7,BAK1,RASIP1,SOX4,COL18A1,PROX1,TNFAIP2,JMJD6,PTEN,EYA1,PRRX1,NOV,FMNL3,ACVR1,QKI,JUNB,PARVA,PLXDC1,WASF2,PTK2B,PDCD10,XBP1,FZD5,CAV1,TIPARP,ZFP36L1,SRF,ITGAV,HTATIP2,…
GO_IRON_ION_TRANSPORT	0.433072	1.38249	0.14	0.211634	57	41	SLC11A2,SLC25A37,FTH1,ATP6V0E2,ATP6V0E1,ATP6V1H,ATP6V0A1,ATP6V0C,TFR2,ATP6V1C1,FTL,ATP6V1D,ATP6V0B,ATP6V1B2,ATP6AP1,SLC39A14,ATP6V0D1,TFRC,MCOLN1,MFI2,ATP6V1G1,STEAP3,ATP6V1E1,TCIRG1,RAB11B,ATP6V1B1,DNM2,ATP6V1A,SFXN1,CLTC,ATP6V0A2,LMTK2,HFE,PICALM,SLC40A1,STEAP1,IREB2,REP15,ATP6V1F,STEAP2,PVRL1
GO_REGULATION_OF_METAL_ION_TRANSPORT	0.368347	1.38274	0.0333333	0.211715	325	158	ICAM1,CCL2,PTGS2,JPH3,STC2,TRPV3,P2RX4,STC1,NEDD4L,CCL5,PCSK9,CACNB4,RNF207,SIK1,PRNP,GSTO1,BDKRB1,SERPINE2,GLRX,P2RX5,CACNB1,RAPGEF3,CD63,CACNB3,NEDD4,WNK2,ATF4,EFCAB4A,TGFB1,PRKCE,BAK1,DMPK,FMR1,PER1,PDGFB,TRPC1,HBP1,CREB3,SNTA1,CLIC2,PTK2B,PLA2G6,PLCG1,STOM,CAV1,LYN,HOMER1,GNB5,ASPH,NPPA,KCNAB2,ATP1B3,TMEM110,PDE4D,WFS1,PAWR,BMP4,C19orf26,TRIM27,WNK3,FXYD5,PDPK1,BAX,BCL2,SLC9A1,ATP1B1,FKBP1A,V…
GO_PROTEIN_DEALKYLATION	0.483791	1.38137	0.0714286	0.212386	29	25	JHDM1D,KDM3A,KDM6A,KDM2B,KDM6B,UBE2B,JMJD6,KDM4B,HSF4,KDM4C,KDM5C,KDM5D,PHF2,KDM2A,KDM1A,JMJD1C,KDM4A,KDM5A,PHF8,KDM3B,KDM5B,C14orf169,ARID5B,ALKBH4,KDM4D
GO_PEPTIDYL_LYSINE_TRIMETHYLATION	-0.565068	-1.57836	0	0.212886	25	24	ARID4A,ARID4B,MLL,SETD2,CTR9,SUV420H1,SETD3,TET3,MLL4,OGT,ZNF335,SUV39H1,FAM86A,BEND3,HIST1H1E,TET2,RTF1,METTL21D,WDR61,SUV420H2,SUV39H2,SETD4,HIST1H1C,HIST1H1D
GO_POSITIVE_REGULATION_OF_PROTEIN_KINASE_B_SIGNALING	0.419457	1.37984	0.0545455	0.214434	81	53	TNF,F3,IL6,FAM132A,MEIS3,SRC,VEGFB,KIAA1161,SPRY2,INSR,ADAM8,TGFB1,AXL,STK3,CHI3L1,GCNT2,C19orf10,HBEGF,ITGB1BP1,SEMA5A,EGFR,OSBPL8,PINK1,FAM110C,TGFBR1,TXN,ILK,PDGFA,HAX1,GAS6,ZP3,MST1R,TCF7L2,CPNE1,PARK7,THBS1,PIK3CG,ARRB2,MC1R,C1QBP,RICTOR,PTPRJ,ARFGEF1,GPX1,MTDH,MTOR,PTK2,BAG4,IGFBP5,AKR1C3,GATA3,AKR1C2,NRG1
GO_SYNAPSE_ASSEMBLY	-0.504254	-1.5748	0.0204082	0.215589	69	34	NLGN3,CLSTN3,PTEN,FBXO45,NLGN2,FZD5,DBNL,PLXND1,DNER,CDH2,PCDHB14,PCLO,FZD1,RYK,FARP1,CEL,LRP4,DVL1,MECP2,PCDHB9,PCDHB16,CDK5,APP,PCDHB2,SHANK2,PCDHB10,GNPAT,SPTBN2,PCDHB13,FLRT3,NRG1,DSCAM,PCDHB11,CDH1
GO_STEROL_HOMEOSTASIS	0.463737	1.37853	0.0689655	0.215715	59	29	LIPG,NPC1,APOE,NR1H3,LRP5,PCSK9,NPC2,LDLR,EHD1,SCARB1,NR1H2,XBP1,CAV1,LAMTOR1,ABCA2,PLSCR3,SIRT1,TMEM97,SOAT1,MED13,NUS1,APOM,LDLRAP1,MYLIP,DGAT2,MALL,ACSM3,AKR1C1,ABCA1
GO_REGULATION_OF_TUMOR_NECROSIS_FACTOR_SUPERFAMILY_CYTOKINE_PRODUCTION	0.427403	1.37698	0.0877193	0.216422	101	55	CCL2,TNFAIP3,ZC3H12A,TLR2,IL23A,ERRFI1,BCL3,HLA-E,RARA,LY96,LGALS9,RASGRP1,ADAM8,RIPK2,AXL,ZFP36,HMGB1,MAPKAPK2,CARD9,HSPB1,TLR1,TRIM27,ARHGEF2,TLR4,ISL1,GSTP1,CD274,HDAC2,TSPO,NFKBIL1,PYCARD,PIK3R1,HSF1,GAS6,MAVS,RIPK1,THBS1,ARFGEF2,ARRB2,MC1R,JAK2,NCL,TLR3,UBE2J1,CLU,NOD1,TBC1D23,FOXP1,PTPN22,CYBA,FADD,TIRAP,GPNMB,SPON2,NFATC4
GO_PHOSPHATIDYLCHOLINE_BIOSYNTHETIC_PROCESS	0.541419	1.37727	0.130435	0.216446	27	18	CHKA,CDS1,LPIN3,CHKB,LPIN1,PEMT,SLC44A5,PCYT1A,SLC27A1,SLC44A1,CHPT1,CEPT1,AGPAT6,ABHD3,LPIN2,FABP5,SLC44A2,SLC44A3
GO_REGULATION_OF_GROWTH	0.326219	1.3767	0.0166667	0.216484	633	417	TP73,TNF,RTN4R,TMC8,MT1E,IGFBP3,C3,MT1F,WNT11,RRAD,MT2A,BCL6,STC2,MT1X,APOE,BBC3,DACT3,CREG1,SQSTM1,BST2,SPP1,NEDD4L,L1CAM,MBD5,CYP27B1,EFNA5,FBLN5,OSGIN1,NTN1,VEGFA,KRT17,CDKN1A,APBB1,BDKRB1,SDCBP,SERPINE2,SPG20,BTG1,INHBA,HYAL1,SAV1,AGRN,SPHK1,CSF1,GNG4,DISC1,DCUN1D3,SEMA6B,ITSN2,ING1,TFCP2L1,CTDP1,HLX,CLSTN3,INSR,ESM1,SEMA4G,LATS2,STAT3,TGFB1,ACVR1B,SEMA3C,DDR1,KDM2B,PTCH1,ING4,PROX1,NDEL1,PTE…
GO_ORGANIC_HYDROXY_COMPOUND_METABOLIC_PROCESS	0.334034	1.37746	0.0204082	0.216513	482	296	CYP1B1,SGPP2,PLCH2,MVD,MSMO1,NPC1,INSIG1,APOE,CHKA,SQLE,CTNS,LRP5,INSIG2,AKR1B1,CDS1,EPAS1,DHCR7,MVK,CYP51A1,PCSK9,CYP27B1,PLA2G4C,IDI1,PLTP,PNKD,SLC5A3,HSD3B7,FDFT1,C14orf1,NPC2,OCRL,CYP27A1,CLN8,PLA2G15,NSDHL,SARDH,APOC1,LDLR,SPHK1,PRKAA2,HSD17B7,PDXK,PFKFB2,SCARF1,GBA,LEPR,LPIN3,DUOX2,NR4A2,DHCR24,SMPD2,CAT,LSS,FDPS,SPHK2,IMPAD1,PLBD1,CHKB,VLDLR,SCARB1,LPIN1,ISYNA1,EBP,SAMD8,HMGCS1,GCH1,LIPA,A…
GO_CELLULAR_RESPONSE_TO_NITROGEN_COMPOUND	0.325746	1.37747	0	0.216884	505	324	TNF,ICAM1,CCL2,TRIB3,PTGS2,BAIAP2L2,IFIT1,CEBPB,COL6A1,HDAC9,PPP1R15A,P2RX4,AKR1B1,STC1,KLF6,CCL5,HCN3,RRAGC,PCSK9,NAMPT,CA2,NR4A3,GRB10,IGF1R,ERRFI1,EIF4EBP1,RHOQ,SRC,PPARGC1A,AGRN,ATP6V0E2,SIRT2,ATP6V0E1,GNG4,ATP6V1H,RAPGEF3,MAPK3,NR4A2,ATP6V0A1,CPEB4,ATP6V0C,INSR,ATP6V1C1,RRAGD,VLDLR,AGTRAP,LPIN1,MAX,RIPK2,DNMT3A,RELA,NFKB1,ATP6V1D,RPTOR,STAT3,CASP4,SMAD1,SH2B2,KLF3,LAMTOR3,ATP6V0B,ATP6V1B2,GN…
GO_POSITIVE_REGULATION_OF_INTERFERON_BETA_PRODUCTION	0.47716	1.37532	0.0576923	0.21762	30	24	IRF7,TLR2,DDX58,IRF1,IFIH1,RIPK2,HMGB1,TBK1,IFNAR1,IRF3,POLR3A,TLR4,DDX3X,ZC3HAV1,POLR3D,HMGB2,MAVS,POLR3C,POLR3B,FLOT1,TLR3,RNF135,IRF5,POLR3F
GO_REGULATION_OF_PROTEIN_MATURATION	0.431017	1.37465	0.115385	0.218109	82	46	C3,CHAC1,BIRC3,CFB,PPP1R15A,SERPING1,C2,SERPINE2,TFR2,ADAM8,BIRC2,NOL3,XIAP,C5,CFI,MFI2,PROS1,PHB,CD46,LDLRAD3,IFT52,CFP,NKD2,CD55,TMEM59,SNX12,RNF139,SERPINE1,BCL2L12,THBS1,PHB2,C1QBP,CFH,INPP5B,MDM2,RPS6KA2,BIRC5,LRRK2,C4A,GSN,MYH9,CCBE1,PRKACA,GLG1,PRKACB,SUSD4
GO_B_CELL_MEDIATED_IMMUNITY	0.473456	1.37325	0.0727273	0.219709	99	36	C3,C1R,IRF7,GCNT3,C1S,SERPING1,C2,CD74,BCL3,C1RL,C5,SWAP70,CFI,ERCC1,MLH1,CD46,PRKCD,LIG4,EXOSC3,CD55,RNF168,ZP3,MSH2,RNF8,IL4R,C1QBP,MSH6,CLU,NBN,HSPD1,FAS,BCL10,C4A,EXO1,HLA-DRB1,SUSD4
GO_POSITIVE_REGULATION_OF_GLUCOSE_TRANSPORT	0.494836	1.37194	0.0909091	0.221336	42	30	C3,MARCKS,NR4A3,FAM132A,FGF19,RHOQ,NFE2L2,INSR,CLTCL1,IRS2,CLIP3,OSBPL8,RAP1A,PRKCI,CAPN10,PIK3R2,ARPP19,MAPK14,ADIPOR2,AKT1,PTPN11,RNASEL,CREBL2,PIK3R1,AKT2,PIK3R3,IRS1,PRKCZ,KIAA0528,RARRES2
GO_EYE_DEVELOPMENT	0.349195	1.37219	0.0298507	0.221347	326	192	CYP1B1,SLC17A7,PRDM1,SLC4A5,AQP5,WNT9A,SOX2,CTNS,LRP5,GRHL2,BLOC1S3,LIF,ROM1,SHROOM2,PPP1R13L,WNT2B,WDR19,SLC7A11,VEGFA,CLN8,CLIC4,NINJ1,INHBA,BCL11B,RARA,SH3PXD2B,FKBP8,MYO7A,AXIN1,FZD4,CDON,CDKN1C,MAX,TDRD7,IFT140,MFAP2,STAT3,TGFB1,BAK1,KDM2B,ATP2B1,FSCN2,HMGB1,BMP7,PROX1,JMJD6,SKIL,TBC1D20,ACVR2B,WDPCP,FOXP2,HSF4,PSEN1,FZD5,BBS7,RCN1,RING1,SRF,TULP3,WNT7B,SCO2,SKI,NAGLU,RARB,HIF1A,AHI1,ATF6,IM…
GO_LABYRINTHINE_LAYER_DEVELOPMENT	0.47807	1.36965	0.0588235	0.222616	44	35	HES1,GRHL2,ADM,SPINT1,NSDHL,EGLN1,MAP2K1,JUNB,FZD5,GRB2,ZFP36L1,GAB1,WNT7B,SOCS3,DNAJB6,HEY1,PLCD1,RBPJ,PLCD3,AKT1,HS6ST1,OVOL2,CDX2,FGFR2,SENP2,FBXW8,TMED2,NCOA1,MAPK1,CYR61,GJB5,BIRC6,CASP8,ST14,LEF1
GO_MODULATION_OF_EXCITATORY_POSTSYNAPTIC_POTENTIAL	0.545382	1.3697	0.12	0.222947	30	15	NLGN3,DLG4,STX1B,DMPK,PTEN,NLGN2,PTK2B,EIF4A3,STX1A,GSK3B,RIMS1,ZMYND8,PRKCZ,MTMR2,LRRK2
GO_B_CELL_HOMEOSTASIS	0.600189	1.37051	0.0983607	0.223093	21	15	SPNS2,TNFAIP3,BAK1,PKN1,LYN,HIF1A,BAX,BCL2,CASP3,ABL1,PPP2R3C,BCL2L11,RC3H1,SOS1,RC3H2
GO_SKELETAL_MUSCLE_CELL_DIFFERENTIATION	0.459555	1.36705	0.132075	0.22313	53	28	NUPR1,ATF3,CDON,BCL9,MEF2D,SAP30,LEMD2,SIX4,EGR2,EMD,ANKRD1,PLAGL1,EGR1,GTF3C5,BCL9L,RB1,HEYL,FOXN2,SEPN1,HMG20B,NOTCH1,COPS2,KLF5,EEF2,FOS,BTG2,HIVEP3,ZNF689
GO_POSITIVE_REGULATION_OF_MONOOXYGENASE_ACTIVITY	0.525154	1.36974	0.111111	0.223278	29	19	TNF,APOE,NPR3,SCARB1,GCH1,POR,PTK2B,HIF1A,KRAS,AKT1,CALM2,PARK7,TERF2,CALM3,NOS1AP,CALM1,NOD1,DHFR,CDH3
GO_POSITIVE_REGULATION_OF_MITOCHONDRIAL_MEMBRANE_PERMEABILITY	0.528267	1.36655	0.145161	0.223324	18	18	BBC3,BNIP3,BNIP3L,PMAIP1,MOAP1,BAD,HEBP2,ATF2,BAX,C22orf29,SLC9A1,EYA2,BID,BLOC1S2,BCL2L11,RHOT1,RHOT2,BMF
GO_REGULATION_OF_VASCULAR_PERMEABILITY	0.53663	1.3671	0.153846	0.223414	30	17	PTP4A3,ADM,VEGFA,BDKRB2,SRC,VEGFB,ABR,TGFB1,PDE2A,ARHGAP35,SLIT2,BCR,YES1,PTPRJ,AMOT,CTNNBIP1,TACR1
GO_INACTIVATION_OF_MAPK_ACTIVITY	0.492111	1.36775	0.0754717	0.223624	26	22	DUSP9,DUSP10,DUSP3,DUSP1,DUSP18,PPP2CA,DUSP22,CAV1,SPRED2,DUSP14,DUSP5,DUSP8,DUSP16,MBIP,DUSP2,DUSP6,DUSP7,PPP2R1A,SPRED1,GPS1,GPS2,DUSP4
GO_NEGATIVE_REGULATION_OF_DEFENSE_RESPONSE	0.406464	1.36976	0.0714286	0.223654	144	84	TNFAIP3,IFIT1,ZC3H12A,APOE,NR1H3,HLA-A,DUSP10,SERPING1,MVK,METRNL,FAM132A,HLA-E,DHX58,TAP1,SIRT2,EIF2AK2,GBA,LGALS9,ABR,PPARA,NFKB1,MAPK7,NOV,TNFRSF1A,NR1H2,MICA,IFI16,ADAR,CD276,TRIM38,TARBP2,SOCS3,PTPN2,NT5E,TNFRSF1B,CUEDC2,TRAF3IP1,PPM1B,SEC14L1,C1QTNF3,SHARPIN,MICB,PPARD,PRKCD,ADA,NMI,RABGEF1,PPARG,ISL1,GSTP1,PSMB4,TYRO3,NDFIP1,DNAJA3,FAM105B,NLRX1,ITCH,TSPAN6,RPS19,SLIT2,FEM1A,TRAFD1,SMAD3,D…
GO_CARBOHYDRATE_HOMEOSTASIS	0.37127	1.36714	0.0204082	0.2237	170	109	ICAM1,MLXIPL,SESN2,OAS1,GPRC5B,MBD5,IL6,ERN1,SLC24A6,PPARGC1A,PRKAA2,RAB11FIP5,LEPR,HK1,HK2,VGF,INSR,STAT3,PDK3,ENDOG,HKDC1,PTCH1,SOX4,PPP1R3G,LGALS1,FOXO3,PYGL,CYB5R4,FOXO1,XBP1,IRS2,PPP3CA,SRF,BAD,GATA4,HIF1A,SIRT6,SIDT2,CRTC2,PTPN2,CRY2,PLSCR3,WFS1,SIRT1,CRY1,STK11,FN1,EP300,PRCP,PIK3CA,RAP1A,AACS,GNB2L1,PIK3R2,INPP5K,HNRNPK,NME1,ADIPOR1,PPARG,ADIPOR2,AKT1,RAB11B,GRIK5,PDK2,MCU,HNF4A,PLAU,PTPN…
GO_INORGANIC_ION_TRANSMEMBRANE_TRANSPORT	0.334936	1.36847	0	0.223793	583	248	SLC17A7,SLC4A5,JPH3,PKD1L2,ITPR1,BBC3,TRPV3,KCNK15,ANO1,SHROOM2,ANO9,SCNN1A,TRPM4,CLCN7,SLC20A1,KCNMB3,HCN3,SLC9A5,CACNB4,SLC26A11,SLC11A2,SLC25A37,ERO1L,SLC3A2,SLC39A13,ORAI3,SLC24A6,CLIC4,CPT1B,KCNK5,SLC1A4,DDIT3,PRKAA2,ATP6V0E2,ATP6V0E1,ATP6V1H,CACNB1,ATP2A1,CACNB3,ANKH,ATP6V0A1,ATP6V0C,CATSPER2,ATP6V1C1,SLC36A1,SLC37A2,PRKCE,ATP2B1,SLC4A3,ATP6V0B,SLC31A1,CLCN5,ATP6V1B2,TRPC1,PKD1,PANX1,APOL1,…
GO_POSITIVE_REGULATION_OF_PEPTIDASE_ACTIVITY	0.356887	1.36732	0.0344828	0.223861	154	119	TNF,F3,DAPK1,BBC3,FAM162A,NLRP2,SLC11A2,TNFRSF10B,CTSH,IFI27,AIM2,EGLN3,BCAP31,LGALS9,PMAIP1,STAT3,PERP,BAK1,AKIRIN2,HMGB1,TBC1D10A,TNFSF15,PPM1F,IFI16,CASP1,CAV1,CYCS,BAD,MMP14,ARRB1,MTCH1,DLC1,ASPH,TRADD,MAPK12,CDKN1B,PSMD14,S100A9,PAWR,FIS1,ACER2,SIRT1,PSME1,TNFRSF10A,NDUFA13,VCP,BAX,PDCD6,FN1,PRELID1,PCOLCE,PDCD5,ACVR1C,ARL6IP5,PINK1,GNB2L1,HTRA2,REST,MAPK9,CASP3,APOPT1,PIDD,PPARG,DDX3X,AIFM1…
GO_ENDOTHELIAL_CELL_PROLIFERATION	0.567402	1.3678	0.12069	0.223911	24	16	HMOX1,LOXL2,ERN1,SCARB1,HMGB1,XBP1,MMP14,ITGB1BP1,SEMA5A,BMP4,THAP1,BMPR2,DLG1,PIK3CB,PRKX,NRARP
GO_T_CELL_MEDIATED_IMMUNITY	0.514747	1.36586	0.142857	0.223996	28	21	ICAM1,CTSH,MICA,RFTN1,KDM5D,CADM1,RAET1E,GNL1,CD46,MICB,RAB27A,EMP2,CD55,IL31RA,BTN3A2,DLG1,DENND1B,BTN3A3,CTSC,JAG1,GATA3
GO_POSITIVE_REGULATION_OF_MESENCHYMAL_CELL_PROLIFERATION	0.518298	1.36852	0.125	0.22404	27	16	LRP5,VEGFA,STAT1,PRRX1,FOXP2,IRS2,TGFBR2,SHOX2,SOX9,CTNNB1,FGFR2,FBXW4,PDGFA,MYC,SIX1,BMPR1A
GO_REGULATION_OF_PROTEIN_COMPLEX_ASSEMBLY	0.338016	1.36799	0.0147059	0.224094	375	288	TNF,CSF2,ICAM1,TMC8,CDC42EP5,SMAD6,BAIAP2L2,VILL,MMP1,INSIG1,XAF1,BBC3,FHOD3,VPS18,VEGFA,TUBGCP2,AP1AR,WIPF1,PPP2R5B,RGS2,SPTBN5,LCP1,LMO4,EIF4EBP1,MYADM,WASH3P,AIM2,SRC,SPIRE1,SIRT2,EIF2AK2,WHAMM,WIPF2,SPIRE2,NAPA,FNIP2,PMAIP1,CHMP2B,STX1B,STXBP1,TGFB1,PRKCE,FNIP1,THRA,CHMP1A,FOSL1,HMGB1,JMY,CHMP4C,BIRC2,ULK1,PPM1A,TRIM9,BRK1,STUB1,CYFIP1,EML2,WASH1,WASF1,CUL4A,PTK2B,GTF2H5,CAV1,SMCR7,VPS41,GRB2…
GO_CELL_CELL_JUNCTION_ASSEMBLY	0.409588	1.36524	0.0175439	0.22477	74	56	CRB3,CLDN1,WNT11,PARD6B,LSR,GRHL2,FLCN,CNTNAP1,SRF,STRN,CD9,F11R,FBF1,INADL,RAB13,ARL2,PRKCI,PKP3,RHOC,PKP4,FSCN1,EPB41L3,HDAC7,MARVELD3,RHOA,PRKCA,TLN1,DLG1,PARD3,GJA1,MPP5,DLG5,PKN2,CTNNA1,APC,PARD6A,ITGB1,TLN2,OCLN,TJP1,TBCD,HEG1,PKP2,ECT2,AMOT,MICALL2,MTDH,VCL,GNPAT,ACTN4,JUP,MPP7,UGT8,MARVELD2,PARD6G,CLDN3
GO_SPERM_MOTILITY	0.511075	1.36361	0.134615	0.225267	49	15	DNAH11,TMF1,PLTP,CATSPER2,DPCD,ING2,GAS8,NPHP4,TTLL5,DNAJA1,ADCY3,INPP5B,SLIRP,SORD,ATP2B4
GO_SKELETAL_SYSTEM_DEVELOPMENT	0.33307	1.36373	0	0.225428	455	266	PRDX1,SPNS2,SULF1,HOXA6,WNT11,WNT9A,INSIG1,HYAL3,FAM20C,LRP5,INSIG2,GRHL2,HAPLN3,STC1,HOXB7,TBX3,HOXB9,WNT2B,ZNF385A,WDR19,DLX2,HYAL1,BMP8B,IFT172,VKORC1,SNAI2,SRC,RARA,PLEKHA1,SH3PXD2B,ANXA2,HOXA1,MAPK3,PLXNB1,ANKH,AXIN1,IMPAD1,MTHFD1L,CSRNP1,NPR3,CDKN1C,IFT140,MEF2D,EBP,ZFPM1,JAG2,TGFB1,ITGB8,SERPINH1,SMAD1,THRA,SOX4,HEXB,BMP7,EYA1,FAM123B,PKD1,PRRX1,NOV,ACVR2B,UFD1L,BMP2,PSEN1,SLC39A1,SERP1,DE…
GO_MEMORY	0.446729	1.36385	0.132075	0.225465	98	48	PTGS2,SLC17A7,JPH3,CEBPB,CTNS,PTGS1,ITGA5,ABCA7,RASGRF1,VLDLR,PTEN,NTAN1,PLCB1,PJA2,PSEN1,PAIP2,PLK2,PLA2G6,SRF,CREB1,PPP3CB,EP300,COMT,MDK,ITPR3,CPEB3,ATAD1,BTBD9,RGS14,FEN1,MECP2,RIN1,NQO2,ADNP,RPS6KB1,ITGA3,MLL4,EIF4EBP2,KAT2B,CAMK4,CRTC1,PRKCZ,MTOR,EIF2AK4,FGF13,CALB1,TACR1,ATP1A3
GO_REGULATION_OF_INTERFERON_BETA_PRODUCTION	0.461844	1.36445	0.0769231	0.22552	44	36	RELB,IRF7,TLR2,DDX58,IRF1,REL,IFIH1,RIPK2,HMGB1,TBK1,IFNAR1,TRIM38,IRF3,POLR3A,TRAF3IP1,PPM1B,NMI,TLR4,RNF216,DDX3X,TRAIP,TRAF3,NLRX1,PYCARD,ZC3HAV1,POLR3D,HMGB2,MAVS,POLR3C,POLR3B,FLOT1,TLR3,RNF135,IRF5,POLR3F,TIRAP
GO_CELLULAR_RESPONSE_TO_OSMOTIC_STRESS	0.525321	1.36395	0.172414	0.225751	21	15	RELB,SLC6A12,ERRFI1,CSDA,SLC12A6,ARHGEF2,DDX3X,PKD2,TSPO,CAB39,SERPINB6,OXSR1,STK39,MYLK,AQP1
GO_LIPID_HOMEOSTASIS	0.422536	1.36227	0.08	0.226585	110	66	MLXIPL,LIPG,SESN2,ANGPTL4,NPC1,APOE,NR1H3,LRP5,ABCA12,PCSK9,NPC2,LDLR,PRKAA2,EHD1,SCARB1,ORMDL3,NR1D2,NR1H2,USF2,XBP1,IRS2,CAV1,LAMTOR1,ABCA2,ACAD11,ACADVL,PLSCR3,SIRT1,TMEM97,C1QTNF3,PPARG,SOAT1,MED13,HNF4A,GOT1,ACADS,NUS1,ACOX3,DGAT1,POLD1,FITM2,USF1,ACAD9,APOM,ETFA,GCDH,ACADM,ACAD10,ACOX1,PRKAA1,COL4A3BP,ACAD8,LDLRAP1,PKP2,MYLIP,ACADSB,ACACA,FBXW7,GPAM,DGAT2,MALL,IVD,ACSM3,AKR1C1,CEBPA,ABCA1
GO_NEGATIVE_REGULATION_OF_CELL_JUNCTION_ASSEMBLY	0.551774	1.36196	0.106383	0.226587	20	16	TNF,SRC,PTEN,MMP14,DLC1,ITGB1BP1,PHLDB2,BCAS3,ROCK1,CORO1C,CLASP2,THBS1,ROCK2,RCC2,IKBKB,EPB49
GO_REGULATION_OF_PEPTIDYL_SERINE_PHOSPHORYLATION	0.411222	1.36151	0.0517241	0.226691	118	74	TNF,MLXIPL,DDIT4,LIF,VEGFA,IL6,BDKRB2,RAPGEF3,AXIN1,SPRY2,FNIP2,RIPK2,TGFB1,SMAD7,BAK1,FNIP1,IL11,PPM1F,TBK1,PAQR3,DOCK7,PDCD10,CAV1,ARRB1,CAMK1,CDC42,TERF2IP,PDE4D,BAX,MAD2L2,BCL2,PIK3CA,SMYD3,PINK1,GSK3B,GNB2L1,INPP5K,PRKD2,NCK1,AKT1,BRAF,STK4,TXN,RAF1,RASSF2,CREBL2,HAX1,AKT2,INPP5J,GAS6,NSD1,CAPRIN2,PARK7,LATS1,OGT,ARRB2,ARAF,PAK1,PRKAA1,BCAR3,RICTOR,PFN2,TRIM6,PLCL2,CD44,BAG4,AKAP9,GPD1L,EPB4…
GO_MONOVALENT_INORGANIC_CATION_HOMEOSTASIS	0.411611	1.36109	0.1	0.226897	123	67	MAFG,SLC17A7,SLC4A5,SCNN1A,NEDD4L,SLC9A5,CA2,SLC26A11,EDNRB,RAB20,CLIC4,ATP6V0E2,ATP6V0E1,ATP6V1H,ATP6V0A1,ATP6V0C,ATP6V1C1,RAB38,ATP6V1D,SLC4A3,ATP6V0B,ATP6V1B2,CLN5,ATP6AP1,SLC26A2,ATP6V0D1,SLC4A2,RAB7A,SLC9A6,CLN3,TMEM165,ATP6V1G1,PPT1,ATP6V1E1,ATP1B3,TCIRG1,BCL2,SLC9A1,ATP1B1,SLC9A8,ATP6V1B1,PDK2,CAMK2D,TMPRSS3,SLC9A7,ATP6V1A,ATP1A1,CLCN3,ATP6V0A2,SLC4A11,CLN6,SLC4A7,GPR89A,PDK4,ATP5B,SLC26A6…
GO_VISUAL_BEHAVIOR	0.493258	1.36053	0.12069	0.227449	50	29	NPTN,NLGN3,CTNS,SYNGAP1,HOXA1,IFT20,DEAF1,HIF1A,HMGCR,KRAS,CREB1,NPHP4,BRAF,RIC8A,MLL,NF1,RGS14,MECP2,TANC1,ITGB1,CDK5,PPP1R1B,NPHP1,APP,MTOR,MEIS2,NDRG4,DYNLRB1,ATP1A3
GO_POSITIVE_REGULATION_OF_T_CELL_MEDIATED_IMMUNITY	0.510534	1.35659	0.131148	0.230128	32	19	RSAD2,HLA-A,IL23A,TRAF6,HLA-E,ZBTB1,FZD5,STX7,PVR,MALT1,PVRL2,ZP3,B2M,TRAF2,PRKCZ,HSPD1,FADD,MAP3K7,GATA3
GO_CIRCADIAN_REGULATION_OF_GENE_EXPRESSION	0.421175	1.35681	0.0943396	0.230273	57	49	RELB,BHLHE40,NPAS2,NAMPT,NR1D1,ARNTL,PPARGC1A,CREM,CCRN4L,PPARA,ATF4,BHLHE41,PER1,PPP1CB,C1orf51,AHR,CSNK1E,CRY2,SIRT1,CRY1,PPP1CA,GFPT1,PML,HDAC2,MLL,HNF1B,RBM4B,ADK,KDM5A,MYBBP1A,ZFHX3,ID2,CSNK1D,RAI1,OGT,HDAC1,HNRNPU,PPP1CC,MTA1,PRMT5,LGR4,USP2,NCOA2,TOP1,CLOCK,NRIP1,PER2,PRKCDBP,PER3
GO_REGULATION_OF_NUCLEOSIDE_METABOLIC_PROCESS	0.471323	1.35832	0.145161	0.230302	49	32	MLXIPL,DDIT4,PPARGC1A,PRKAA2,INSR,PPARA,STAT3,PPIF,C12orf5,FLCN,SLC25A23,SLC25A33,PGAM1,HIF1A,SIRT6,ECD,ARNT,VCP,PRKAG1,ATPIF1,PINK1,ATP7A,TSPO,PARK7,OGT,GADD45GIP1,HDAC4,DNM1L,PRKAA1,ENTPD5,NCOR1,DNAJC15
GO_REGULATION_OF_DEFENSE_RESPONSE	0.320548	1.35618	0	0.230406	759	476	TNF,CCL2,RSAD2,C3,PTGS2,HSPA1A,BIRC3,TNFAIP3,DUOXA1,PGLYRP3,TREM1,NFKBIA,RELB,TRIM15,CFB,IFIT1,BCL6,ZC3H12A,IRF7,APOE,IRAK2,TLR2,GPRC5B,NR1H3,HLA-A,DUSP10,EREG,SERPING1,MTSS1,PLSCR1,C2,DDX58,PARP9,MVK,CCL5,MBD5,METRNL,CTSS,CTSL1,VAMP8,EDNRB,IL23A,NR1D1,CLEC4A,IL6,USP18,SBNO2,STAT1,AP1S2,IFNAR2,HSPA1B,IKBKG,TRAF6,FAM132A,IRF1,AIM2,HLA-E,SRC,CTSK,PIK3AP1,DHX58,LY96,TAP1,SIRT2,EIF2AK2,MAPK13,GBA,ATP…
GO_AMMONIUM_ION_METABOLIC_PROCESS	0.377716	1.35713	0.0714286	0.230504	169	99	SGPP2,CHKA,AKR1B1,CDS1,SMOX,PLA2G4C,PLA2G15,SAT2,SARDH,SAT1,SPHK1,GBA,LPIN3,NR4A2,PAOX,SMPD2,SPHK2,PLBD1,CHKB,LPIN1,DNMT3A,SAMD8,GCH1,DBI,PEMT,SLC44A5,PLA2G16,POR,PLA2G6,PCYT1A,CLN3,SLC22A5,SLC27A1,HPRT1,LPCAT2,ENPP2,MAOA,PNPLA6,ACER2,SGPP1,TMLHE,CROT,SLC44A1,LPCAT4,PLA2G4A,SRD5A1,PNPLA8,SMS,COMT,CHPT1,AKR7A2,ATP7A,ACER3,CEPT1,PAFAH1B1,SPTLC1,PLA2G4B,SHMT1,AGPAT6,ABHD3,ODC1,CBR4,LPIN2,MAOB,BTBD9,…
GO_BETA_CATENIN_DESTRUCTION_COMPLEX_DISASSEMBLY	0.553038	1.35557	0.105263	0.230517	22	18	LRP5,DVL2,AXIN1,FAM123B,FZD5,CAV1,DVL3,FRAT2,PPP1CA,FZD2,GSK3B,FZD1,CTNNB1,LRP6,DVL1,FRAT1,APC,CSNK1A1
GO_ACTIVATION_OF_IMMUNE_RESPONSE	0.34542	1.35685	0	0.23058	427	253	C3,BIRC3,TNFAIP3,C1R,PGLYRP3,NFKBIA,RELB,CFB,IRF7,IRAK2,TLR2,C1S,SERPING1,C2,DDX58,CACNB4,CTSS,CTSL1,PIK3CD,CLEC4A,NR4A3,WIPF1,IKBKG,TRAF6,AIM2,CFD,SRC,CTSK,PLEKHA1,PIK3AP1,LY96,MAPK3,LGALS9,CACNB3,WIPF2,IFIH1,TNIP1,SPG21,ADAM8,TNIP2,RIPK2,RELA,C1RL,NFKB1,PRKCE,HMGB1,PTEN,LAT,MB21D1,LIMK1,BIRC2,IRAK1,BRK1,UNC93B1,DOCK1,PSEN1,CYFIP1,IFI16,WASF2,TBK1,MAPKAPK2,C5,PLA2G6,PLCG1,RFTN1,GRB2,CARD9,LYN,RP…
GO_REGULATION_OF_EPIDERMAL_CELL_DIFFERENTIATION	0.475298	1.35748	0.0862069	0.230614	45	26	MAFG,HES1,GRHL2,CYP27B1,ERRFI1,PRKCH,PTCH1,CD109,MSX2,SRSF6,BMP4,NCOA3,MYCL1,TRIM16,OVOL2,C1orf172,ROCK1,KEAP1,EZH2,NOTCH1,ROCK2,H2AFY,MED1,VDR,SFN,AQP3
GO_FORMATION_OF_PRIMARY_GERM_LAYER	0.383775	1.35562	0.0545455	0.230822	110	75	WNT11,TRIM15,COL6A1,SOX2,LAMB3,NR4A3,MMP15,INHBA,ITGA5,DUSP1,AXIN1,COL7A1,POFUT2,KDM6A,KDM6B,SMAD1,BMP7,ITGB5,EYA1,CDC73,ACVR1,LAMA3,SRF,ITGAV,MMP14,ITGA2,DUSP5,BMP4,ITGB4,FN1,HSBP1,ETS2,HMGA2,TWSG1,BMPR2,CTNNB1,ELF5,HNF1B,EYA2,FGFR2,KIF16B,SNAI1,SMAD2,GPI,EPHA2,CTR9,EXOC4,GATA6,COL8A1,DUSP2,WLS,SMAD3,WNT3,ITGA3,SIX2,ITGB1,COL12A1,PAF1,PRKAR1A,TBX6,LEO1,EPB41L5,KLF4,LAMB1,FOXC1,ITGA7,RTF1,NF2,BMP…
GO_FATTY_ACYL_COA_METABOLIC_PROCESS	0.447943	1.35718	0.0392157	0.230832	51	38	ELOVL7,ACOT1,SCD,ACOT11,HSD17B12,MLYCD,PPT2,SLC25A1,ACSF3,ACSL1,SCD5,FASN,ACOT2,PPT1,MCEE,ACSF2,FAR2,TECR,ELOVL1,ACSL3,ACOT13,PTPLA,ACOT9,ACLY,DGAT1,ELOVL5,HSD17B4,GCDH,FAR1,ACSL4,ACOT7,ACOT8,THEM4,ACSL5,ELOVL6,PTPLB,ACACA,DGAT2
GO_NERVE_DEVELOPMENT	0.465765	1.35757	0.0925926	0.230842	68	35	SULF1,HES1,LRIG1,SERPINE2,HOXA1,CTSL2,ATP8B1,LPAR1,FBXO45,PLXNA3,SEMA3F,AFG3L2,SIX4,EGR2,HOXA3,PRX,ISL1,LRIG2,CTNNB1,SULF2,NRP2,ILK,GLI3,DICER1,TFAP2A,TMEM126A,SEMA3A,DAG1,UNC13B,ERBB3,CHD7,SIX1,SLC1A3,NRP1,EPHB2
GO_POSITIVE_REGULATION_OF_CELL_CELL_ADHESION	0.358353	1.3576	0.0298507	0.231152	243	128	TNF,CCL2,HES1,IL7R,ICOSLG,SOX2,HLA-A,CD83,CCL5,IL23A,CD74,IL6,NR4A3,PPAP2B,FSTL3,TRAF6,TNFRSF14,HLA-E,SRC,RARA,FOXA2,MAP3K8,LGALS9,PODXL,HLX,RASGRP1,ADAM8,TNFSF9,RIPK2,TGFB1,SMAD7,HMGB1,BMP7,LGALS1,ZBTB1,KIFAP3,XBP1,CD276,CAV1,GCNT2,GRB2,LYN,BAD,CD47,PIEZO1,NKAP,CDC42,TGFBR2,PAWR,PDPK1,SART1,CCDC88B,CD46,PNP,HSPH1,PIK3CA,ADA,EFNB1,MALT1,NCK1,CD274,AKT1,MAP3K14,AP3D1,DNAJA3,CD55,PTPN11,ADK,ANXA1,D…
GO_NEGATIVE_REGULATION_OF_INTRACELLULAR_PROTEIN_TRANSPORT	0.393855	1.35437	0.0357143	0.231592	95	76	NFKBIA,ZC3H12A,DACT3,NFKBIE,MXI1,PARP10,NFKBIB,SNAI2,PKIG,PBLD,LITAF,THRA,YOD1,SOX4,BMP7,MAPK7,GDI1,PKD1,PPM1A,NOV,CREB3,SP100,ERLEC1,PDE2A,EMD,RANGAP1,UBE2G2,ITGB1BP1,CCDC22,GOPC,PSMD10,PPM1B,DERL2,FAM89B,G3BP2,C1QTNF3,GSK3B,INPP5K,FZD1,RAB23,PKD2,PKIA,CYLD,HNF4A,MDFI,TXN,NFKBIL1,DAB2IP,NF1,OS9,GAS6,LYPLA1,AKAP1,KEAP1,SUFU,PARK7,OGT,SRI,SLC9A3R1,SVIP,CDK5,FAF1,TONSL,UBE2J1,FBXW11,CSK,MDFIC,UBAC2…
GO_REGULATION_OF_GLUCOSE_TRANSPORT	0.412979	1.35312	0.0677966	0.233282	100	74	TNF,C3,TRIB3,PEA15,MARCKS,NR4A3,GRB10,FAM132A,RTN2,FGF19,RHOQ,NFE2L2,HK2,INSR,CLTCL1,REPIN1,IRS2,CLIP3,SIRT6,POM121,OSBPL8,NUP43,RAP1A,NUP205,PRKCI,CAPN10,GSK3A,PIK3R2,INPP5K,ARPP19,MAPK14,ADIPOR2,AKT1,NUPL1,PTPN11,RNASEL,CREBL2,NUP50,PIK3R1,AKT2,LMBRD1,RAE1,NUP98,NUP54,TMEM48,ASPSCR1,RPS6KB1,POM121C,NUP85,NUP153,NUP214,PRKAA1,PIK3R3,IRS1,NUPL2,NUP210,NUP93,PRKCZ,KIAA0528,SEH1L,AAAS,NUP160,TPR,EN…
GO_CHROMOSOME_SEGREGATION	-0.373007	-1.55864	0	0.233353	272	227	SMARCAD1,REC8,RIOK3,ARL8B,CHMP2B,HDAC8,CENPC1,UBE2B,SYCE2,CHMP1A,PAPD7,NDEL1,CHMP4C,ESCO1,UVRAG,CHMP6,MLH3,STAG2,AKAP8L,CHMP5,ATM,FAM96B,MLF1IP,RANGAP1,GEM,VPS4B,KLHL22,ARL8A,ACTR3,CIAO1,PHF13,ZNF207,CENPW,MSH5,CEP57,MLH1,CENPO,DDX11,CHMP4B,SUN1,NUP43,SRPK1,SGOL1,CHMP1B,KIFC1,STRA13,RB1,CHMP4A,KIF22,RNF212,CDCA2,AKAP8,PAFAH1B1,ITGB3BP,RPS27,DDX3X,DIS3L2,DDX3Y,KPNB1,CDC14A,VPS4A,NEK3,TRIP13,SKA1,Z…
GO_POSITIVE_REGULATION_OF_CYTOKINESIS	-0.556078	-1.56336	0	0.233435	36	22	CSPP1,PRKCE,CDC42,GIPC1,PKP4,KIF3B,CDC25B,AURKB,RHOA,CDC6,CUL3,PKN2,SPAST,KIF14,SVIL,ECT2,RACGAP1,KIF23,CIT,KIF20B,CENPV,OR2A4
GO_RIBOSOMAL_SMALL_SUBUNIT_BIOGENESIS	-0.484849	-1.5569	0.025	0.233544	59	53	DIEXF,EMG1,UTP18,RRP36,RRP7A,RPS28,UTP6,TSR2,UTP11L,RPS21,RPS15,RPS27,UTP3,NGDN,LSM6,PWP2,RPS10,RPS16,UTP23,UTP14C,RPL38,RCL1,RPS19,RRP7B,RPS14,FCF1,RPS8,NOC4L,KRR1,NOB1,BYSL,ABT1,SRFBP1,WDR3,NOP14,MPHOSPH10,ERAL1,CIRH1A,RPS5,MRPS7,WDR46,RPS7,DCAF13,NOM1,UTP20,RRS1,MRPS9,NOL11,TBL3,UTP14A,MRPS11,HEATR1,RPS6
GO_CELLULAR_RESPONSE_TO_PEPTIDE	0.350959	1.35108	0.015625	0.234536	274	183	CCL2,TRIB3,BAIAP2L2,HDAC9,AKR1B1,KLF6,PCSK9,NAMPT,CA2,NR4A3,GRB10,IGF1R,ERRFI1,EIF4EBP1,RHOQ,SRC,ATP6V0E2,ATP6V0E1,GNG4,ATP6V1H,MAPK3,NR4A2,ATP6V0A1,ATP6V0C,INSR,ATP6V1C1,VLDLR,AGTRAP,LPIN1,MAX,RIPK2,RELA,NFKB1,ATP6V1D,STAT3,CASP4,SH2B2,KLF3,ATP6V0B,ATP6V1B2,GNG11,PIK3C2A,HDAC5,ATP6AP1,FOXO1,POR,STXBP4,ATP6V0D1,PTPRA,TBC1D4,WDTC1,XBP1,IRS2,CAV1,RAB31,GRB2,LYN,SLC25A33,STAT5A,ANXA5,GAB1,SREBF1,ATP…
GO_ALPHA_BETA_T_CELL_ACTIVATION	0.468943	1.35129	0.123077	0.234705	54	29	RSAD2,RELB,CEBPB,IL6,BCL3,IRF1,BCL11B,HLA-E,ZFPM1,HMGB1,BCL2,ATP7A,ABL1,BRAF,STOML2,ANXA1,STAT6,RC3H1,ELF4,IL15,SATB1,RC3H2,RPL22,FOXP1,LEF1,GATA3,SYK,SEMA4A,IL18R1
GO_CLATHRIN_MEDIATED_ENDOCYTOSIS	-0.576513	-1.55969	0.0444444	0.234779	35	25	CANX,DENND1A,FNBP1L,GRN,CLTB,DNM1,AP2A2,AP2A1,PIP5K1C,SCRIB,AP2S1,AP2M1,HIP1,HIP1R,AP2B1,PICALM,OPHN1,CDK5,GPR107,SYNJ1,FCHO2,INPP5F,STON2,SYT12,SYT1
GO_ACTIVATION_OF_CYSTEINE_TYPE_ENDOPEPTIDASE_ACTIVITY	0.382521	1.35048	0.0338983	0.234791	95	73	TNF,F3,BBC3,FAM162A,SLC11A2,TNFRSF10B,CTSH,IFI27,EGLN3,PMAIP1,PERP,BAK1,TBC1D10A,TNFSF15,IFI16,CASP1,CYCS,BAD,MTCH1,DLC1,ASPH,TRADD,CDKN1B,S100A9,PAWR,ACER2,TNFRSF10A,VCP,BAX,PDCD6,GNB2L1,MAPK9,CASP3,PIDD,PPARG,AIFM1,PML,DNAJA3,BOK,EIF2AK3,PYCARD,BID,F2R,CASP7,TNFSF10,HIP1,CASP9,SMAD3,ANP32B,DAP,RIPK1,MUL1,BCL2L11,NGFRAP1,HSPE1,JAK2,CYFIP2,CASP8AP2,TRAF2,PDCD2,CASP2,NOD1,BCL2L13,HSPD1,FAS,ROBO1,X…
GO_POSITIVE_REGULATION_OF_LEUKOCYTE_APOPTOTIC_PROCESS	0.568905	1.3506	0.0666667	0.234941	28	18	BBC3,NFKBID,CCL5,NR4A3,LGALS9,ADAM8,FNIP1,IDO1,LYN,SIRT1,BAX,PRELID1,ZC3H8,TP53,ANXA1,RAPGEF2,FAS,TGFB2
GO_REGULATION_OF_T_CELL_APOPTOTIC_PROCESS	0.516598	1.35133	0.0833333	0.235035	33	20	TSC22D3,BBC3,NFKBID,CCL5,LGALS9,ADAM8,IDO1,RIPK3,HIF1A,BMP4,PRELID1,ADA,LGALS3,ZC3H8,CD274,TP53,DOCK8,FADD,GPAM,TGFB2
GO_POSITIVE_REGULATION_OF_PEPTIDYL_SERINE_PHOSPHORYLATION	0.435345	1.34999	0.06	0.235175	88	51	TNF,LIF,VEGFA,IL6,RAPGEF3,AXIN1,SPRY2,FNIP2,RIPK2,TGFB1,FNIP1,IL11,TBK1,DOCK7,PDCD10,CAV1,ARRB1,CAMK1,CDC42,TERF2IP,MAD2L2,BCL2,PIK3CA,SMYD3,PINK1,GSK3B,PRKD2,AKT1,BRAF,STK4,TXN,RAF1,CREBL2,HAX1,AKT2,GAS6,CAPRIN2,PARK7,LATS1,ARRB2,ARAF,PAK1,BCAR3,PFN2,TRIM6,CD44,BAG4,AKAP9,ATP2B4,IFNA1,IFNE
GO_RESPONSE_TO_FLUID_SHEAR_STRESS	0.497618	1.35137	0.0545455	0.235325	34	28	PTGS2,SMAD6,F3,P2RX4,MTSS1,CA2,SRC,NFE2L2,TGFB1,SMAD7,MAPK7,PKD1,PTK2B,XBP1,SREBF2,HDAC3,AKT1,PKD2,KLF2,PLAU,GJA1,MAP2K5,HAS2,KLF4,ASS1,TGFB3,ABCA1,CITED2
GO_POSITIVE_REGULATION_OF_HISTONE_METHYLATION	-0.551096	-1.56031	0.0217391	0.236149	33	26	PHF1,JARID2,XBP1,SMAD4,SIRT1,MTF2,RDBP,ZNF304,CHTOP,MLL,CTNNB1,RNF20,SNW1,CTR9,PAXIP1,GCFC1,OGT,PAF1,DNMT1,RTF1,WDR61,BRCA1,EED,PHF19,TET1,HIST1H1B
GO_LEUKOCYTE_CELL_CELL_ADHESION	0.348052	1.34884	0.0784314	0.236444	255	144	TNF,ICAM1,RSAD2,RELB,IL7R,ICOSLG,CEBPB,CCL5,FERMT3,IL23A,PIK3CD,CD74,IL6,LCP1,BCL3,IRF1,BCL11B,HLA-E,FZD8,ITGA5,LEPR,NEDD4,TNIP1,RIPK2,ZFPM1,JAG2,TGFB1,TSC1,SOX4,HMGB1,BMP7,JMJD6,LAT,AZI2,ZBTB1,MICA,PSEN1,CXADR,ADAM17,IFNAR1,GCNT1,CD276,FZD5,PPP3CA,ZFP36L1,SRF,CD151,RIPK3,SEMA4D,NKAP,CADM1,PTPN2,NT5E,S100A9,PPP3CB,ITGB7,EGR1,STK11,BAX,MICB,BCL2,STK10,MSN,PSMB10,ADA,FKBP1A,GOLPH3,LIG4,RAB27A,MALT1…
GO_TRNA_PROCESSING	-0.449002	-1.55396	0	0.23684	114	103	TSEN15,TSEN34,AARS,TRPT1,MTO1,SARS,CDK5RAP1,TRMU,TRMT61A,C2orf49,C9orf156,DUS3L,PTCD1,FTSJ1,RPUSD1,TRMT112,DUS4L,LAGE3,ELAC1,TRMT12,RPP38,TRDMT1,TRIT1,RPUSD4,CPSF4,FBL,KIAA0391,TPRKB,LSM6,URM1,SSB,TSEN2,TYW5,CDKAL1,TRMT1,C14orf166,PUSL1,TRMT2B,RPP30,THG1L,TRUB1,QTRT1,GTPBP3,FARS2,TRMT6,C22orf28,YRDC,TSEN54,HSD17B10,KARS,TARBP1,POP4,METTL2B,CPSF1,DUS2L,TP53RK,PUS7,TYW1,DDX1,GRSF1,CSTF2,MOCS3,RPP21…
GO_LOCALIZATION_WITHIN_MEMBRANE	0.38394	1.34809	0.0408163	0.237336	122	88	AREG,APOE,DLG4,SYNGAP1,WDR19,RILP,AGRN,TRAPPC3,NAPA,SNX3,TFG,LMAN1,COL7A1,RILPL1,RER1,TBC1D20,GOLGA2,RALA,STX5,SEC24A,RFTN1,RAB1A,TRAPPC2L,BET1,SAR1B,TRAPPC1,FNTA,ITGB1BP1,GOSR2,ITGB7,CDH2,ETV5,SEC22B,RILPL2,TRAPPC5,CNIH2,CTSZ,PICK1,TMED10,ATP1B1,FLNA,PREB,GORASP1,SEC23A,GRIK5,TRAPPC6A,SEC24B,ANKRD28,DNAJA3,CNIH,SEC31A,TRAPPC9,CUL3,DLG1,RAC1,TMED2,TRAPPC10,LRP4,SEC23IP,RAB1B,DVL1,SEC24D,GPHN,USO1…
GO_REGULATION_OF_CYTOKINE_SECRETION	0.416234	1.347	0.0384615	0.238421	149	68	TNF,TNFRSF9,IL1A,ZC3H12A,TLR2,NLRP2,IL6,TNFRSF14,AIM2,SRC,BTN2A2,LGALS9,RASGRP1,HMGB1,PANX1,CASP1,C5,MAPK11,IFNAR1,XBP1,CD276,LYN,IRF3,CADM1,ANXA4,TLR1,PAEP,TRIM27,C1QTNF3,FN1,TRIM16,TLR4,RABGEF1,MAPK14,CD274,ABL1,GSDMD,PML,ATG5,ANXA1,PYCARD,F2R,VTCN1,SCAMP5,GBP1,GAS6,IL17RC,SPTBN1,IL4R,NCL,LGR4,IL17RA,CD58,TRIM6,GLMN,PRKCZ,FOXP1,PTPN22,F2RL1,HYAL2,GPAM,CARD8,EZR,GATA3,HLA-DRB1,TNFRSF21,SYK,IL17RB
GO_REGULATION_OF_LYMPHOCYTE_MEDIATED_IMMUNITY	0.406578	1.34663	0.0689655	0.238561	114	62	TNF,RSAD2,C3,IL7R,BCL6,HLA-A,TRPM4,IL23A,TRAF6,HLA-E,TAP1,LGALS9,RASGRP1,TGFB1,HMGB1,LAG3,ZBTB1,MICA,DUSP22,FZD5,CD40,STX7,CLCF1,RIPK3,PVR,CADM1,PPP3CB,THOC1,APLF,MALT1,EXOSC3,IL27RA,NDFIP1,LAMP1,TNFSF13,PVRL2,STAT6,PAXIP1,ZP3,AP1G1,HFE,B2M,ARRB2,STAT5B,C10orf54,MSH6,TRAF2,SUPT6H,PRKCZ,IL20RB,WHSC1,HSPD1,UNG,PTPN6,FADD,AGER,SERPINB9,MAP3K7,GATA3,CEACAM1,FOXJ1,SUSD4
GO_ADIPOSE_TISSUE_DEVELOPMENT	0.495305	1.3461	0.06	0.238916	32	26	LRP5,NAMPT,ZNF516,SPG20,PPARGC1A,SH3PXD2B,CSF1,FAM123B,XBP1,DYRK1B,ATF2,BBS4,PPARD,PIK3CA,AACS,BDH1,FTO,ARRDC3,PAXIP1,ACAT1,ID2,OXCT1,TBL1XR1,SLC25A25,ARID5B,DGAT2
GO_REGULATION_OF_LEUKOCYTE_APOPTOTIC_PROCESS	0.436901	1.3432	0.0638298	0.239287	79	46	TSC22D3,BCL6,IRF7,BBC3,NFKBID,CCL5,CD74,NR4A3,LGALS9,ADAM8,AXL,FNIP1,IDO1,PTEN,ADAM17,IRS2,LYN,RIPK3,HIF1A,SIRT1,BMP4,BAX,PRELID1,ADA,LGALS3,ZC3H8,CD274,AURKB,TP53,ANXA1,GAS6,NOC2L,TCP1,RAPGEF2,HSH2D,ITPKB,FAS,BCL10,FOXP1,DOCK8,ST6GAL1,FADD,GPAM,MERTK,KITLG,TGFB2
GO_NEGATIVE_REGULATION_OF_LOCOMOTION	0.343303	1.34549	0.0327869	0.239407	263	170	IGFBP3,CCL2,HMOX1,SULF1,CYP1B1,WNT11,KRT16,APOE,PLXNB3,BST2,STC1,IFITM1,IFITM3,TRIM31,SRGAP2,AP1AR,MID2,CLIC4,PPARGC1A,SEMA6B,LRP1,CD63,TRIM25,SNX3,ABR,RRAS,TP53INP1,SEMA4G,PBLD,STAT3,TGFB1,SEMA3C,SMAD7,TRIM11,HMGB1,PTEN,HDAC5,NOV,SEMA6C,PLCB1,SP100,PLXNA3,SEMA3F,RAP2A,C5,PDCD10,FLCN,SRF,ITGAV,SEMA7A,DLC1,TIMP1,RNF41,SEMA4D,STARD13,PTPN2,IFITM2,CORO1B,ITGB1BP1,SEMA5A,VASH1,ENG,PHLDB2,OSBPL8,SEMA4…
GO_MULTICELLULAR_ORGANISMAL_RESPONSE_TO_STRESS	0.465627	1.3432	0.1	0.239613	68	28	MAPK8IP2,EDNRB,NR4A2,GCH1,IDO1,PTEN,LGALS1,VWA1,DEAF1,PPP3CA,FBXL20,VDAC1,USP46,BCL2,ALS2,COMT,MDK,LRP11,TSPO,DPP4,SEPN1,EIF4E,MECP2,EIF4G1,GIT2,RPS6KB1,THBS1,TACR1
GO_REGULATION_OF_SYSTEM_PROCESS	0.333314	1.34332	0.0350877	0.239632	507	229	ICAM1,HMOX1,PTGS2,ACPP,NLGN3,TNNT2,FBXO32,ZC3H12A,ITPR1,NR1H3,KCNK15,P2RX4,LIF,EPAS1,TMF1,ADM,TRPM4,STC1,PTGS1,CACNB4,DSP,EDNRB,RNF207,TNNI2,IL6,NR4A3,APLN,RGS2,GSTO1,SLC1A1,ERRFI1,P2RY1,INHBA,BDKRB2,C11orf9,PPARGC1A,SPHK1,EDN2,RAB11FIP5,CACNB1,ATP2A1,RAB8B,CACNB3,CTDP1,NEDD4,PRKG1,SMAD7,GTF2IRD1,ATP2B1,THRA,DMPK,DAPK3,PTEN,PDGFB,TRPC1,TNNT1,TBXA2R,NOV,MGLL,NLGN2,KCNK1,SNTA1,NOL3,CLIC2,NR1H2,GAA,…
GO_LEUKOCYTE_MEDIATED_CYTOTOXICITY	0.476166	1.34438	0.0892857	0.239705	35	26	PRDX1,ULBP1,TREM1,CTSH,CEBPG,MICA,STXBP2,TUSC2,CADM1,RAET1E,MICB,VAMP2,RAB27A,EMP2,SLAMF7,TUBB4B,RAET1L,ULBP2,TUBB,LYST,VAMP7,CTSC,PTPN6,ULBP3,UNC13D,CORO1A
GO_SALIVARY_GLAND_DEVELOPMENT	0.465518	1.3438	0.137255	0.239746	32	23	TNF,IL6,TFCP2L1,TGFB1,SEMA3C,BMP7,XBP1,TGM2,CDC42,PLXND1,EGFR,TWSG1,EDAR,FGFR2,CLCN2,PLXNA1,NFIB,LAMA5,SEMA3A,DAG1,NRP1,TGFB3,TGFB2
GO_AMINOGLYCAN_CATABOLIC_PROCESS	0.451159	1.34264	0.117647	0.239789	68	38	PGLYRP3,HYAL3,HEXA,LYG1,HYAL1,AGRN,SDC2,FUCA1,TGFB1,HEXB,SGSH,HGSNAT,IDUA,GLB1,CHI3L1,GALNS,NAGLU,SDC4,HSPG2,GUSB,SDC1,SLC9A1,IDS,ARSB,CSPG4,FGF2,GPC6,CTBS,VCAN,GNS,GPC1,SDC3,CHID1,CD44,HMMR,HYAL2,OVGP1,KIAA1199
GO_WATER_HOMEOSTASIS	0.461457	1.34236	0.0545455	0.239828	70	35	ALOXE3,CLDN1,KRT16,AQP5,SLC6A12,SCNN1A,ABCA12,NEDD4L,GBA,SRF,PRKAR2B,TMEM79,WFS1,CYP26B1,ADCY3,GRHL3,C1orf172,RAB11FIP2,RAB11A,HAS2,PRKAR1A,ADCY7,ANXA7,CLDN4,ADCY9,PRKAR2A,HYAL2,MYO5B,PRKACA,SFN,ADCY6,PRKACB,AQP1,AQP3,CYP4F12
GO_REGULATION_OF_T_CELL_MEDIATED_IMMUNITY	0.465956	1.34483	0.0877193	0.239898	52	30	RSAD2,IL7R,HLA-A,TRPM4,IL23A,TRAF6,HLA-E,HMGB1,ZBTB1,DUSP22,FZD5,STX7,RIPK3,PVR,PPP3CB,MALT1,PVRL2,ZP3,HFE,B2M,C10orf54,TRAF2,PRKCZ,IL20RB,HSPD1,FADD,AGER,MAP3K7,GATA3,CEACAM1
GO_NEUROLOGICAL_SYSTEM_PROCESS	0.32938	1.34342	0.0166667	0.23994	1242	333	ICAM1,NPTN,SOD2,RGS16,ALOXE3,PTGS2,CYP1B1,AZGP1,NLGN3,SLC17A7,CHRNB1,JPH3,LRIG1,CEBPB,ADORA2A,ABCA4,MAPK8IP2,CTNS,P2RX4,EPAS1,ROM1,ANO1,SCNN1A,MME,DLG4,PTGS1,KCNMB3,CACNB4,RAC3,SLC11A2,EDNRB,ZNF385A,SYNGAP1,PNKD,WDR19,PRNP,NR4A3,CLN8,BDKRB1,SERPINE2,SPG20,P2RY1,KIFC3,TPP1,SNAI2,SLC1A4,ITGA5,DFNB31,HOXA1,EPM2A,MYO7A,MAPK3,IFT20,ABCA7,FZD4,RTP4,UBA6,RASGRF1,DFNA5,SPRY2,VLDLR,ABR,AARS,CHMP2B,OLFM2,O…
GO_VENTRICULAR_SEPTUM_MORPHOGENESIS	0.516449	1.34388	0.152542	0.239958	28	22	HES1,WNT11,TBX3,SAV1,EGLN1,ZFPM1,SMAD7,SOX4,PROX1,HEY1,FGFRL1,FZD2,RBM15,FZD1,VANGL2,HEYL,FGFR2,ID2,NOTCH1,WHSC1,ZFPM2,CITED2
GO_GLUTAMATE_METABOLIC_PROCESS	-0.585598	-1.54936	0.0666667	0.239962	28	20	OAT,GLS2,GCLM,ALDH4A1,FPGS,GCLC,GAD1,ALDH18A1,GOT1,NAGS,GOT2,GLUD1,MTHFS,GGT1,ALDH5A1,GLUL,SLC1A3,AADAT,GLS,PRODH
GO_RESPONSE_TO_VITAMIN_D	0.504193	1.34446	0.170213	0.239976	33	24	PTGS2,STC2,SPP1,STC1,CYP27B1,INSR,TGFB1,ATP2B1,BMP7,PIM1,CYP24A1,ADAMTS1,BGLAP,PLA2G4A,RXRA,FZD1,CDKN2D,ITGB1,IL15,TPCN2,PTN,TNC,VDR,AQP3
GO_REGULATION_OF_NATURAL_KILLER_CELL_ACTIVATION	0.522388	1.34195	0.111111	0.24002	27	17	PGLYRP3,BLOC1S3,IL23A,RASGRP1,AXL,ZBTB1,MICA,RHBDD3,LAMP1,PIBF1,GAS6,AP1G1,IL15,STAT5B,FLT3LG,PTPN22,IL18
GO_REGULATION_OF_SECRETION	0.30926	1.34131	0	0.24006	699	366	TNF,HMOX1,RSAD2,TNFRSF9,IL1A,ZC3H12A,ITPR1,GAB2,TLR2,NR1H3,PDE4C,LRP5,P2RX4,LIF,ANO1,BRSK2,TMF1,TRPM4,STC1,PTGS1,CCL5,NLRP2,RAPGEF4,EFNA5,RHBDF2,VAMP8,EDNRB,PNKD,NR1D1,MARCKS,CD74,IL6,SYT7,APLN,SLC24A6,APBB1,PLA2R1,ARNTL,SDCBP,PIM3,TRAF6,P2RY1,FAM132A,INHBA,TNFRSF14,MIDN,AIM2,HLA-E,SRC,FOXA2,SPHK1,RAB9A,PFKFB2,RAB11FIP5,RAPGEF3,BTN2A2,RAB8B,LGALS9,RAB27B,NAPA,TFR2,GIPR,RASGRP1,ABR,ADAM8,STX1B,POF…
GO_ERAD_PATHWAY	0.396524	1.34152	0.0344828	0.240079	74	66	DNAJB2,ANKZF1,FBXO6,BRSK2,DNAJB9,MAN1B1,HERPUD1,RNF103,FAF2,TRIM25,RNF185,TMUB1,GET4,YOD1,UFD1L,STUB1,ERLEC1,TMEM67,AUP1,UBE2G2,WFS1,UBQLN2,DERL2,CCDC47,RNF121,EDEM1,VCP,ATXN3,DERL1,USP19,SDF2L1,TOR1A,EDEM2,UBQLN1,RNF5,JKAMP,PSMC4,BAG6,MARCH6,PSMC2,AMFR,OS9,RNF139,PSMC1,TMEM129,SEC61B,PSMC6,ERLIN1,ERLIN2,STT3B,HSP90B1,PSMC3,SYVN1,UBXN4,UBE2J1,HSPA5,UBE2J2,NPLOC4,FBXO2,PSMC5,KIAA0368,HM13,SEL1L,ED…
GO_REGULATION_OF_HYDROGEN_PEROXIDE_INDUCED_CELL_DEATH	0.536073	1.34166	0.1	0.240155	19	16	EPOR,NR4A3,NFE2L2,ENDOG,PYCR1,PSAP,HSPH1,MET,PINK1,GNB2L1,MST4,TXN,PARK7,HDAC6,LRRK2,TRAP1
GO_NEGATIVE_REGULATION_OF_G_PROTEIN_COUPLED_RECEPTOR_PROTEIN_SIGNALING_PATHWAY	0.502863	1.34486	0.155172	0.240248	41	23	IL8,ADM,CCL5,RGS2,GIPR,MGRN1,ARRB1,ADRBK1,DNM1,CRY1,GRK6,ADA,RPGRIP1L,PALM,DNM2,RPH3AL,YWHAB,ADRB2,ARRB2,GTF2H2,ATP2B4,KLK14,GRK5
GO_RESPONSE_TO_EXOGENOUS_DSRNA	0.462856	1.34098	0.145455	0.240289	45	25	NFKBIA,IFIT1,DDX58,SLC3A2,EIF2AK2,MAPK3,RIPK2,MB21D1,RFTN1,CAV1,CARD9,IRF3,ZC3HAV1,TMEM173,MAPK1,MAVS,RALB,MUL1,DDX21,FLOT1,DDX1,TLR3,DHX36,IFNA1,IFNE
GO_REGULATION_OF_CARDIAC_MUSCLE_CELL_CONTRACTION	0.505171	1.34	0.0925926	0.241526	27	17	TRPM4,STC1,DSP,RNF207,CAV1,GATA4,PDE4D,CAMK2D,ATP2A2,ATP1A1,SUMO1,SRI,NOS1AP,PKP2,DSG2,JUP,DSC2
GO_NEGATIVE_REGULATION_OF_TRANSMEMBRANE_TRANSPORT	0.416657	1.33936	0.0909091	0.242094	87	44	ANO9,NEDD4L,PCSK9,GSTO1,OAZ2,NEDD4,FAM115C,TGFB1,PRKCE,PPIF,FMR1,CLIC2,IRS2,CAV1,GNB5,PAWR,C19orf26,GRK6,TRIM27,FKBP1A,SLC30A1,CRBN,AKT1,UBQLN1,PKD2,CAMK2D,CAB39,OAZ1,AKT2,SUMO1,OXSR1,CALM2,CTTNBP2NL,STK39,THBS1,SRI,COMMD1,SLC9A3R1,CALM3,YWHAQ,CALM1,NTSR1,MTOR,KCNH2
GO_REGULATION_OF_MUSCLE_CELL_DIFFERENTIATION	0.366164	1.33906	0.0196078	0.242129	152	98	TNF,IGFBP3,GDF15,HDAC9,EREG,CTH,TBX3,SIK1,BTG1,CEACAM5,DDIT3,EHD1,CTDP1,CDON,OLFM2,TGFB1,THRA,DMPK,BHLHE41,PROX1,PDGFB,HDAC5,NOV,PLCB1,BMP2,MAPK11,FBXO22,XBP1,SRF,SPAG9,MMP14,CDK9,FOXO4,MAPK12,CAMK1,CDC42,MEF2A,MED28,CDH2,BMP4,MORF4L2,DAXX,TCF3,SHOX2,BCL2,RBPJ,SOX9,EP300,CFLAR,PPARD,BNIP2,ZEB1,HIF1AN,NR2C2,GSK3A,CYP26B1,HDAC3,MAPK14,ABL1,CTNNB1,MSX1,FGFR2,PTBP1,ILK,RBM4,PIN1,SMARCD3,CTNNA1,ZFHX3,…
GO_TRNA_METABOLIC_PROCESS	-0.400384	-1.54629	0	0.242253	176	162	CARS,WARS,TSEN15,TSEN34,AARS,GARS,TRPT1,MARS,CARS2,YARS,MTO1,SARS,CDK5RAP1,TRMU,TRMT61A,TARS,C2orf49,NARS,C9orf156,DUS3L,PTCD1,FTSJ1,LARS,RPUSD1,SEPSECS,TRMT112,GTF3C5,DUS4L,IARS2,LAGE3,ELAC1,TRMT12,RPP38,DTD1,EPRS,TRDMT1,TRIT1,EXOSC3,RPUSD4,CPSF4,FBL,TARS2,IARS,KIAA0391,TPRKB,PPA2,LSM6,URM1,GATC,SSB,TSEN2,NARS2,TYW5,HARS2,CDKAL1,TRMT1,MARS2,BRF1,VARS2,C14orf166,EXOSC8,PUSL1,GTF3C2,TRMT2B,HARS,YA…
GO_REGULATION_OF_CELL_CYCLE_G2_M_PHASE_TRANSITION	-0.478464	-1.54969	0.0208333	0.242573	59	46	ATM,FOXO4,VPS4B,HUS1,SYF2,BRD4,GTSE1,HMGA2,MIIP,FOXN3,CDK4,CAMK2D,PKIA,TP53,DBF4B,ATF5,SMARCD3,RAB11A,CDK5RAP3,RAD51C,MRE11A,CLSPN,ZNF830,NAE1,SIN3A,USP47,CCND1,NPM1,CTC1,KIF14,RCC2,APP,RINT1,NBN,H2AFY,CDC7,FANCI,RNASEH2B,BLM,CDK1,CCNA2,CENPF,TAOK3,PLK1,HSPA2,PBX1
GO_REGULATION_OF_IMMUNE_EFFECTOR_PROCESS	0.328012	1.33741	0.016129	0.244494	424	263	TNF,ICAM1,CCL2,HMOX1,RSAD2,C3,BIRC3,TNFAIP3,PGLYRP3,TREM1,TRIM15,IL7R,CFB,IFIT1,BCL6,ZC3H12A,GAB2,GPRC5B,HLA-A,DUSP10,SERPING1,MTSS1,C2,DDX58,BST2,TRPM4,MBD5,VAMP8,IL23A,CD74,IL6,NR4A3,AP1S2,TRAF6,TNFRSF14,AIM2,HLA-E,RARA,DHX58,TAP1,EIF2AK2,ATP6V1H,LGALS9,HLX,RASGRP1,ABR,YIPF1,STAT2,RIPK2,TGFB1,AP1S1,PEX13,APOBEC3G,ZNF189,HMGB1,LAG3,MB21D1,BIRC2,ITPKC,PKN1,GMIP,CREB3,ZBTB1,MICA,DUSP22,C5,STXBP2,X…
GO_REGULATION_OF_CELLULAR_RESPONSE_TO_GROWTH_FACTOR_STIMULUS	0.356344	1.33664	0	0.244645	229	145	NPTN,SULF1,BAMBI,SMAD6,HES1,PCSK6,PTP4A3,FAM20C,LRG1,VEGFA,DAB2,GRB10,PPP2R5B,FSTL3,SDCBP,SPG20,PRDM16,ITGA5,FKBP8,VEGFB,CD63,FZD4,SPRY2,NEDD4,BCL9,CDKN1C,PBLD,TGFB1,SMAD7,SKIL,PPM1A,UBE2O,SNX25,ING2,XIAP,STUB1,LTBP1,ADAM17,FLCN,CD109,CAV1,TGFBR3,MSX2,SLC9A6,GATA4,ACVR2A,SKI,PTPN1,HIF1A,SMAD4,ENG,TGFBR2,GIPC1,ARNT,SIRT1,MTMR4,BMP4,FBXL15,STK11,FAM89B,PDPK1,PDCD6,DSTYK,RBPJ,PEG10,TWSG1,ZEB1,BMPR2,…
GO_REGULATION_OF_EPITHELIAL_CELL_DIFFERENTIATION	0.429064	1.33688	0.0344828	0.244708	122	64	TNF,MAFG,HES1,GRHL2,LIF,TBX3,CYP27B1,STAT1,ERRFI1,ARNTL,BTG1,PRKCH,PTCH1,TNFRSF1A,NUMB,CD109,CAV1,MSX2,BAD,AHI1,RHEB,SRSF6,BMP4,ZEB2,NCOA3,BCL2,SOX9,MYCL1,ZEB1,TRIM16,GSK3B,GSK3A,RFX3,KIAA1109,CTNNB1,NKX6-1,OVOL2,C1orf172,YAP1,ROCK1,GNA11,KEAP1,EZH2,NOTCH1,ROCK2,GNAQ,CCND1,STAT5B,IKBKB,ADAMTS20,H2AFY,PRKX,XDH,CLOCK,MED1,PPP1R12A,WWTR1,VDR,SFN,GATA3,KITLG,ID1,AQP3,FOXJ1
GO_CELLULAR_RESPONSE_TO_CARBOHYDRATE_STIMULUS	0.440718	1.33693	0.106383	0.244942	74	48	ICAM1,MLXIPL,PPP1R15A,ERN1,PPARGC1A,RAB11FIP5,NFKB1,PDK3,ENDOG,SOX4,LGALS1,XBP1,IRS2,PPP3CA,SRF,GATA4,HIF1A,MAP2K6,FN1,EP300,PIK3CA,RAP1A,AACS,MAP2K7,GNB2L1,HNRNPK,NME1,RAB11B,GRIK5,PLAU,SLC29A1,RAB11FIP2,RAF1,POLG,GAS6,UCP2,OGT,SIN3A,MEN1,RPS6KA2,SLC26A6,FAS,C10orf2,CYBA,AGER,PRKACA,IL1R1,GPER
GO_SISTER_CHROMATID_COHESION	-0.423805	-1.54234	0	0.245958	111	101	REC8,HDAC8,CENPC1,PAPD7,NDEL1,ESCO1,STAG2,MLF1IP,RANGAP1,CENPO,DDX11,NUP43,SGOL1,RB1,KIF22,PAFAH1B1,ITGB3BP,RPS27,SKA1,ZW10,AURKB,NIPBL,CENPN,CENPK,PDS5A,MCMBP,MAD1L1,RAD51C,MAD2L1,CLASP1,NSL1,SMC3,SKA2,WAPAL,SEC13,NUP98,POGZ,PPP2R1A,TAOK1,CDCA5,MRE11A,STAG1,CENPQ,CENPI,MAU2,INCENP,CLASP2,BUB3,NUP85,ZWINT,PPP1CC,CASC5,PHB2,PMF1,B9D2,RAD21,CENPP,MAPRE1,NDE1,NUDC,CENPM,BUB1,NDC80,RCC2,DSN1,CENPA,XP…
GO_CELLULAR_PIGMENTATION	0.450482	1.33425	0.12963	0.24641	47	38	BLOC1S3,SHROOM2,RAB17,RAB32,MYO7A,MREG,CD63,RAB27B,RAB38,BBS7,RAB1A,DTNBP1,RAB7L1,DCTN2,BBS4,BLOC1S1,BCL2,RAB27A,SHROOM3,BBS2,RAB11B,TRAPPC6A,AP3D1,ANKRD27,VPS33A,VPS33B,RAB11A,BLOC1S2,AP3B1,AP1G1,DCTN1,KIF13A,AP1M1,SNAPIN,LYST,MYO5A,MKKS,PMEL
GO_POSITIVE_REGULATION_OF_PATHWAY_RESTRICTED_SMAD_PROTEIN_PHOSPHORYLATION	0.469688	1.33442	0.105263	0.246532	48	26	INHBE,GDF15,DAB2,SDCBP,INHBA,BMP8B,TGFB1,ACVR1B,BMP7,ACVR1,BMP2,ACVR2A,SMAD4,ENG,BMP4,BMPR2,TGFBR1,CSNK2B,HFE,RBPMS,BMP1,GDF11,TTK,BMPR1A,TGFB3,TGFB2
GO_REGULATION_OF_JNK_CASCADE	0.362247	1.3345	0.0517241	0.246822	159	124	TP73,TNF,IL1A,MAPK8IP2,DUSP10,DVL2,GADD45A,ERN1,DUSP3,IGF1R,SDCBP,TRAF6,FGF19,FZD8,AXIN1,FZD4,ANKRD6,RASGRP1,RIPK2,HMGB1,PER1,ZAK,STK3,MAP3K10,PKN1,ZNF622,PLCB1,GADD45B,RAP2A,DUSP22,PTK2B,FZD5,SASH1,CARD9,TRAF4,SPAG9,MAP3K2,DTNBP1,PDCD4,MINK1,HRAS,GAB1,DVL3,ULK4,MAP4K4,TNIK,LTBR,PTPN1,DBNL,CDC42,MAP4K5,MAPK8IP3,AIDA,MAP3K4,ZEB2,DAXX,MAP3K11,HIPK3,NRK,PINK1,MAP2K7,MAPK9,TLR4,HDAC3,DNAJA1,SH3RF1,PA…
GO_REGULATION_OF_PROTEIN_TARGETING	0.331843	1.33496	0.031746	0.246898	307	232	TNF,CCL2,PTGS2,PRDX1,BAMBI,C8orf4,HES1,NFKBIA,ZC3H12A,TLR2,DACT3,RHOU,NFKBIE,DDX58,MXI1,PARP10,IL23A,SLMO1,IL6,DAB2,CDKN1A,NFKBIB,BCL3,SNAI2,CTSK,SPHK1,UGCG,BNIP3L,LGALS9,AXIN1,CDKL2,FAM115C,PKIG,PBLD,TGFB1,LITAF,THRA,GLS2,PEMT,BMP7,MAPK7,GDI1,PKD1,PPM1A,NOV,KAT2A,CREB3,ZDHHC8,NOL3,USP36,XBP1,PDE2A,FZD5,STOM,SMCR7,PPP3CA,EMD,TRIP6,SREBF2,ABLIM3,UBL5,SREBF1,ZBTB17,SPPL3,UBE2D3,NKAP,TOMM7,ERBB2,SMA…
GO_RESPONSE_TO_X_RAY	0.463697	1.33464	0.148148	0.246963	30	27	TP73,CDKN1A,PMAIP1,THBD,HIF1A,ERCC1,XRCC4,LIG4,CASP3,XRCC2,NIPBL,TP53,DNM2,ANXA1,RAD51,TP53BP1,MSH2,XRRA1,CCND1,IKBIP,XRCC6,BLM,ERCC6,XRCC5,BRCA2,BRCC3,ERCC8
GO_REGULATION_OF_CELL_ADHESION	0.321302	1.33276	0	0.248233	629	386	TNF,ICAM1,IL8,CCL2,ARHGDIG,HES1,CYP1B1,MUC1,IL7R,ICOSLG,ABI3BP,BCL6,CEBPB,SOX2,IL1RN,PLXNB3,HLA-A,CD83,NFKBID,RND1,CCL5,FERMT3,EFNA5,RAC3,IL23A,PRNP,CD74,EFNA1,VEGFA,IL6,AP1AR,NR4A3,DUSP3,PPAP2B,FSTL3,SERPINE2,TRAF6,MYADM,NINJ1,IRF1,HYAL1,TNFRSF14,HLA-E,SNAI2,SRC,RARA,FOXA2,ITGA5,CSF1,MAP3K8,DISC1,BTN2A2,PLXNB1,CYTH1,CD63,LGALS9,PELI1,HSD17B12,PODXL,FZD4,HLX,RASGRP1,ADAM8,STX3,PPARA,TNFSF9,RIPK2,…
GO_POST_EMBRYONIC_DEVELOPMENT	0.379519	1.33238	0.0338983	0.248426	89	68	PRDM1,ITPR1,DHCR7,PPP1R13L,ETNK2,VEGFA,ACO1,BCL11B,PLEKHA1,MYO7A,NR4A2,IMPAD1,CSRNP1,MFAP2,SEMA3C,BAK1,ACVR2B,FOXP2,PSEN1,SERP1,FZD5,TIPARP,ERCC1,MUT,MAPK8IP3,BMP4,CCDC47,SZT2,BAX,PYGO2,BCL2,RAB3A,PYGO1,FBN1,MYO1E,GIGYF2,SGPL1,MLL,PLAGL2,TGFBR1,FGFR2,MORC3,TAPT1,ERCC2,CHST11,ATF5,SMAD2,MECP2,STK36,TBCE,INPPL1,EIF2C2,KDM5B,BCL2L11,CCDC66,GNAQ,RC3H2,HEG1,KLF4,TET2,MTOR,ARID5B,ALDH5A1,IGF2R,GATA3,AT…
GO_DNA_STRAND_ELONGATION	-0.542561	-1.53651	0.0222222	0.248672	30	28	POLD4,POLA2,LIG4,PARP3,LIG3,RFC3,POLD1,RFC4,FEN1,RNASEH2A,MRE11A,GINS1,GINS3,POLD3,POLD2,LIG1,RAD50,DNA2,DCLRE1B,RNASEH1,PCNA,GINS4,NBN,PARP2,POLA1,PARP1,PRIM1,GINS2
GO_PROTEIN_REFOLDING	0.510324	1.33192	0.18	0.248917	20	17	HSPA6,HSPA1A,DNAJB2,HSPA1B,DNAJB1,BAG1,FKBP1A,DNAJC7,DNAJA2,HSP90AA1,ST13,B2M,PTGES3,HSPD1,HSPA8,HSPA2,DNAJA4
GO_POSITIVE_REGULATION_OF_PROTEIN_COMPLEX_ASSEMBLY	0.367659	1.33159	0.031746	0.24924	197	151	TNF,CSF2,ICAM1,CDC42EP5,BAIAP2L2,MMP1,BBC3,VEGFA,TUBGCP2,PPP2R5B,RGS2,LCP1,WASH3P,AIM2,SRC,SPIRE1,SPIRE2,FNIP2,PMAIP1,TGFB1,PRKCE,FNIP1,FOSL1,JMY,STUB1,WASH1,CUL4A,PTK2B,GTF2H5,CAV1,SMCR7,GRB2,SRF,ARF6,PIH1D1,TUBGCP5,SNX9,KIRREL,ARPC3,PIEZO1,CAPG,PFN1,CDKN1B,ERCC1,ACTR3,CREB1,FAM21C,ARPC4,TRIM27,VCP,BAX,ARL2,TPPP,CTTN,FMN1,MSN,GTF2H1,MED25,BAIAP2,ARPC2,PINK1,GSK3B,GNB2L1,MAPK9,TLR4,NCK1,ARPC1A,FS…
GO_RESPONSE_TO_METAL_ION	0.340447	1.33129	0.0178571	0.249375	333	209	ICAM1,MT1E,HMOX1,C3,PTGS2,MT1F,NDRG1,MT2A,TNNT2,IL1A,LOXL2,MT1X,NPC1,NEDD4L,KCNMB3,CA2,CPNE7,SLC11A2,BNIP3,PRNP,IL6,SLC25A12,CLIC4,APBB1,FSTL3,ACO1,PPARGC1A,JUND,SPHK1,PTGES,DUSP1,FOSB,CAT,TFR2,GIPR,NEDD4,INSR,ATF4,DNMT3A,NFKB1,ENDOG,PPIF,PTEN,TRPC1,GDI1,JUNB,HSD17B1,C12orf5,PTK2B,TFRC,SPARC,CUTA,MNAT1,CAV1,PPP3CA,SLC25A23,BAD,HOMER1,ANXA5,FECH,QDPR,ASPH,ATF1,HIF1A,CDKN1B,CPOX,S100A13,NT5E,MEF2A,…
GO_POSITIVE_REGULATION_OF_HEART_CONTRACTION	0.500658	1.33011	0.12766	0.249692	35	19	ADM,TRPM4,RNF207,RGS2,SLC1A1,EDN2,NPPA,PDE4D,ADA,GSK3A,TPM1,ATP2A2,ATP1A1,HSP90AA1,ADRB2,NOS1AP,CTGF,EDN1,TGFB2
GO_SENSORY_ORGAN_DEVELOPMENT	0.333635	1.33087	0.016129	0.249752	493	280	HES1,CYP1B1,SLC17A7,PRDM1,SLC4A5,AQP5,LRIG1,WNT9A,SOX2,INSIG1,CTNS,LRP5,INSIG2,GRHL2,BLOC1S3,LIF,ROM1,SHROOM2,PPP1R13L,WNT2B,NTN1,DVL2,WDR19,SLC7A11,VEGFA,NR4A3,CLN8,CLIC4,NINJ1,INHBA,BCL11B,PRDM16,RARA,SH3PXD2B,DFNB31,HOXA1,FKBP8,HOXC13,DUOX2,MYO7A,MAPK3,AXIN1,FZD4,DFNA5,SPRY2,CDON,ABR,CDKN1C,LRIG3,MAX,TDRD7,IFT140,MFAP2,JAG2,STAT3,TGFB1,DDR1,BAK1,KDM2B,ATP8B1,ATP2B1,PDZD7,FSCN2,HMGB1,BMP7,PROX1…
GO_NEGATIVE_REGULATION_OF_STRESS_ACTIVATED_PROTEIN_KINASE_SIGNALING_CASCADE	0.453717	1.32968	0.118644	0.249808	41	35	TP73,DUSP10,DUSP3,PER1,FOXO1,PDCD4,AIDA,HSPH1,IGBP1,HIPK3,PINK1,HDAC3,DNAJA1,PAFAH1B1,GSTP1,AKT1,MARVELD3,ITCH,DLG1,MYC,MAPK8IP1,DUSP19,MEN1,ZMYND11,FOXM1,FKTN,NCOR1,MECOM,PTPN22,GPS2,F2RL1,PBK,ZNF675,TAOK3,EZR
GO_POSITIVE_REGULATION_OF_OXIDOREDUCTASE_ACTIVITY	0.461701	1.33012	0.145455	0.250057	47	30	TNF,APOE,CYP27B1,EDN2,NPR3,SCARB1,GCH1,POR,PTK2B,RIPK3,CCS,HIF1A,KRAS,RFK,FXN,ABL2,ATP7A,AKT1,ABL1,CALM2,PARK7,TERF2,CALM3,NOS1AP,CALM1,NOD1,DHFR,VDR,EDN1,CDH3
GO_POSITIVE_REGULATION_OF_HOMEOSTATIC_PROCESS	0.354397	1.33021	0	0.250219	216	140	TNF,PTGS2,ISG15,NPC1,NR1H3,PKIB,P2RX4,ANO1,SPP1,TRPM4,CCL5,METRNL,CA2,EDNRB,NR1D1,APLN,GSTO1,BDKRB1,FAM132A,INHBA,PPARGC1A,P2RX5,MAPK3,LGALS9,ADAM8,TGFB1,ACVR1B,BAK1,TRPC1,FOXO3,ATP6AP1,CLIC2,TNKS,MAPK11,PLA2G6,TFRC,SEC24A,PLCG1,CAV1,HMBOX1,BAD,SMAP1,STX4,ATM,PIH1D1,ARRB1,SLC22A5,ACVR2A,SLX4,ASPH,SLC27A1,WRAP53,HIF1A,ERCC1,TINF2,PPP3CB,ABAT,MAP3K4,PHPT1,TNKS2,ARNT,BMP4,PDPK1,NEK7,BAX,PLA2G4A,KDM1…
GO_ACID_SECRETION	0.468132	1.32905	0.112903	0.250457	66	31	SLC17A7,PPFIA3,PPFIA4,CACNB4,SLC1A1,BDKRB2,STARD10,STXBP1,GLS2,PPFIA1,APBA1,GIPC1,STX1A,PLA2G4A,PNPLA8,VAMP2,RAB3A,SLC38A2,SNAP25,ANXA1,NF1,RIMS1,ABCC4,NMB,SLC9A3R1,SLC6A9,UNC13B,SLC26A6,SLC1A3,GLS,SYT1
GO_HOMOPHILIC_CELL_ADHESION_VIA_PLASMA_MEMBRANE_ADHESION_MOLECULES	-0.467555	-1.53721	0.025641	0.25089	153	49	NPTN,DSG3,ESAM,PCDHGA10,IGSF9,CLSTN3,PCDHGB7,CELSR3,PKD1,PVR,CADM1,CELSR1,PCDHGC5,CDH2,PVRL4,CDH11,PCDHB14,CADM4,PVRL3,MPZL2,PCDHGA4,CLSTN1,PVRL2,PCDHB9,PCDHB16,ITGB1,PIK3CB,CDH24,DSG2,PCDHB2,SMAGP,ROBO1,PCDHB10,PCDH7,CELSR2,DSC2,PCDHGB2,CEACAM1,PCDHB12,FAT1,PCDHAC2,PCDHB13,CDH3,PVRL1,DSCAM,IGSF9B,PCDH1,PCDHB11,CDH1
GO_ANAPHASE_PROMOTING_COMPLEX_DEPENDENT_CATABOLIC_PROCESS	-0.446918	-1.53848	0	0.250938	77	72	CDC16,PSMD14,UBE2D1,PSMB3,FZR1,PSMD10,PSME1,PSMD2,ANAPC16,PSMB10,PSMB7,UBE2E1,ANAPC10,UBA52,PSMB8,PSMB4,PSMD7,RPS27A,AURKB,PSME4,PSMD9,CDC27,PSMD3,PSMC4,PSMD1,PSMA5,PSMB1,PSMC2,ANAPC4,MAD2L1,PSMA6,PSMB2,PSMA2,PSMA1,PSMD8,PSMC1,PSMC6,PSMA7,UBE2S,BUB3,CDC26,PSMC3,PSMD6,PSME2,PSMA4,ANAPC7,ANAPC2,PSME3,PSMF1,PSMB6,PSMD12,PSMD11,PSMB9,PSMB5,BUB1B,PSMD13,UBB,PSMC5,PSMD4,CDC23,ANAPC5,CDK1,PSMD5,PSMA3,UB…
GO_RIBONUCLEOSIDE_DIPHOSPHATE_METABOLIC_PROCESS	0.412847	1.32741	0.0909091	0.252521	64	46	ALDOC,ENO2,GUK1,PFKFB4,DLG4,PFKFB3,PFKFB2,HK1,HK2,PGK1,AK4,AMPD3,MPP2,HKDC1,ENTPD4,BAD,GAPDH,PGAM1,AK2,PFKL,DHTKD1,TPI1,ENO1,NUDT18,NUDT9,LDHA,ENO3,PGM1,DLG1,GPI,PFKP,AK1,CASK,BPGM,ADPGK,AK3,TJP2,NUDT16,NUDT5,ALDOA,CARD11,OGDH,GALK1,MAGI3,MPP1,ENTPD2
GO_BASE_EXCISION_REPAIR	-0.498457	-1.53249	0.0652174	0.252527	39	36	HMGB1,APEX2,SIRT6,MPG,NEIL2,HMGA2,SMUG1,MBD4,HMGA1,LIG3,TP53,APEX1,POLD1,POLG,TDG,RECQL4,NTHL1,XPA,USP47,RPA1,RPA2,POLQ,XRCC1,LIG1,OGG1,DNA2,POLE,NEIL3,MUTYH,PRMT6,PARP2,UNG,ERCC6,WRN,HUWE1,NEIL1
GO_REGULATION_OF_DEFENSE_RESPONSE_TO_VIRUS_BY_VIRUS	0.477924	1.32745	0.0434783	0.252814	29	21	HLA-A,AP1S2,EIF2AK2,ATP6V1H,AP1S1,AP2A2,PACS1,AP2A1,ARF1,AP2S1,AP1M2,RAC1,AP2M1,AP1G1,FYN,AP2B1,B2M,PAK2,AP1M1,AP1B1,AP1S3
GO_NEGATIVE_REGULATION_OF_PROTEIN_LOCALIZATION_TO_CELL_PERIPHERY	0.552172	1.32594	0.125	0.253565	20	16	DAB2,TMBIM1,RHOQ,TGFB1,PPFIA1,NUMB,LZTFL1,GOPC,AP2M1,GBP1,TMEM59,LYPLA1,CLTC,BCL2L1,PPP2R5A,CSK
GO_VACUOLAR_TRANSPORT	0.337805	1.32634	0.0192308	0.253676	253	222	TINAGL1,NPC1,BLOC1S3,SQSTM1,TBC1D17,RAB17,PCSK9,VPS18,M6PR,CORO7,RNF126,AP1AR,RAB32,SPTBN5,RILP,VPS37C,WASH3P,EPG5,RAB9A,EHD1,CD63,SCARB2,NEDD4,MGRN1,LMAN1,CHMP2B,TOM1,RAB38,FAM160A2,FAM21A,AP1S1,VPS37A,CHMP1A,SNX33,ARFRP1,TBC1D10A,HGS,CHMP4C,UBE2O,SNX8,MYO1D,CLTCL1,HGSNAT,GNPTG,KIAA0196,WASH1,VPS37D,STX5,SCYL2,CHMP6,VPS41,DENND5A,TRAPPC8,RAB7A,DENND1A,SPAG9,VPS35,CHMP5,CLN3,USE1,GNPTAB,RAB35,SNX…
GO_REGULATION_OF_CELL_CYCLE_ARREST	0.381188	1.32604	0.0877193	0.253785	108	87	TP73,MLXIPL,MUC1,E2F7,ZNF385A,GADD45A,PPP2R5B,CDKN1A,PLK3,TNKS1BP1,ARID3A,TGFB1,SOX4,CNOT8,PLK2,SLC25A33,ATM,CHEK2,CDK9,FOXO4,CDKN1B,TFDP2,CRLF3,PLAGL1,BAX,GTSE1,HMGA2,EP300,MED25,UBA52,CNOT4,E2F4,PIDD,CDK4,CDC25C,CNOT3,RPS27A,PML,PKD2,CNOT6L,CNOT10,ZNF268,TP53,MDM4,DAB2IP,PPP2R5C,PRMT1,AKT2,CNOT7,GATA6,E2F1,MYBBP1A,CCNK,CENPJ,ID2,CARM1,CAST,CNOT2,RBL2,CDK2,RRP8,TRIAP1,C2orf29,UHRF2,CDK5,CCND1,TF…
GO_POSITIVE_REGULATION_OF_NOTCH_SIGNALING_PATHWAY	0.503346	1.32551	0.0714286	0.253874	34	23	MFNG,HES1,TSPAN15,TSPAN10,TSPAN5,JAG2,STAT3,EYA1,POGLUT1,NOV,SLC35C2,PDCD10,ITGB1BP1,TSPAN17,RFNG,NOTCH1,TSPAN14,AAK1,ERH,JAG1,C3orf17,LFNG,TSPAN33
GO_NCRNA_METABOLIC_PROCESS	-0.339878	-1.52984	0	0.254008	533	476	CARS,RIOK3,WARS,TSEN15,TSEN34,TDRKH,SNAPC1,RPL34,RPL35A,GTF2B,ISG20,AARS,GARS,TFB1M,TRPT1,ELL,RNF113A,SMAD1,SNAPC4,INTS3,ELL2,BCDIN3D,RPS29,TBP,MARS,PLD6,RPAP2,DIEXF,CARS2,YARS,ADAR,SP1,POLR2G,MTO1,YBEY,GTF2H5,POU2F1,SARS,CDK5RAP1,TRMU,EMG1,DGCR8,RNASEK,UTP18,POLR2H,TARBP2,CSNK1E,CDK9,TRMT61A,TARS,C2orf49,RRP36,RRP7A,NARS,C9orf156,RPS28,SIRT7,CDK7,EIF4A3,RRP1,EIF2C4,DUS3L,UTP6,SNAPC3,SIRT1,BOP1,C…
GO_CALCIUM_ION_REGULATED_EXOCYTOSIS	-0.46638	-1.52725	0.0217391	0.255695	81	44	RAPGEF4,SYT7,STX3,STX1B,SNAP29,TRIM9,RIMS3,PSEN1,STX4,DOC2A,PPP3CB,STX1A,PCLO,DNAJC5,VAMP2,RAB3A,PIP5K1C,SDF4,SCRIB,SNAP23,VAMP3,STX2,SNAP25,TC2N,C2CD4A,SNAP47,SYTL4,RIMS1,LPHN1,SYTL3,RPH3AL,CDK5,SNAPIN,CADPS2,SYNJ1,STX11,VAMP7,UNC13B,SNPH,SYTL2,SYTL1,SYT12,SYT1,SYT8
GO_POSITIVE_REGULATION_OF_CELL_CYCLE_ARREST	0.382271	1.32364	0.0322581	0.255765	85	74	TP73,MUC1,E2F7,ZNF385A,GADD45A,PPP2R5B,CDKN1A,PLK3,TNKS1BP1,ARID3A,TGFB1,SOX4,CNOT8,PLK2,ATM,CHEK2,FOXO4,CDKN1B,TFDP2,CRLF3,PLAGL1,BAX,GTSE1,HMGA2,EP300,MED25,UBA52,CNOT4,E2F4,PIDD,CDC25C,CNOT3,RPS27A,PML,PKD2,CNOT6L,CNOT10,TP53,MDM4,DAB2IP,PPP2R5C,PRMT1,CNOT7,GATA6,E2F1,MYBBP1A,CENPJ,ID2,CARM1,CNOT2,RBL2,CDK2,RRP8,TRIAP1,C2orf29,UHRF2,NPM1,CNOT1,MDM2,TFDP1,PCBP4,PCNA,UBB,CASP2,CNOT6,BTG2,CDK1,BR…
GO_NEGATIVE_REGULATION_OF_IMMUNE_SYSTEM_PROCESS	0.323775	1.32384	0	0.25586	372	227	TNF,CCL2,HMOX1,TSC22D3,TNFAIP3,HES1,PGLYRP3,NFKBIA,PRDM1,IL7R,IFIT1,BCL6,CEBPB,ZC3H12A,NR1H3,ZBTB46,HLA-A,DUSP10,NFKBID,SERPING1,BST2,NR1D1,PRNP,CD74,DUSP3,FSTL3,INHBA,IRF1,TNFRSF14,PRDM16,HLA-E,RARA,NFE2L2,PIK3AP1,DHX58,LY96,TAP1,EIF2AK2,TMEM176B,BTN2A2,SARM1,LGALS9,PELI1,HLX,ABR,ZFPM1,TGFB1,AXL,IDO1,HMGB1,LAG3,HLA-DOB,PKN1,NOV,CDC73,PLCB1,NR1H2,MICA,IFI16,DUSP22,CUL4A,ADAR,PTK2B,C5,RHBDD3,KLF13…
GO_POSITIVE_REGULATION_OF_LIPID_TRANSPORT	0.485285	1.32266	0.135593	0.256906	51	29	LIPG,NFKBIA,APOE,NR1H3,P2RX4,TMF1,ABCA12,PLTP,PLA2R1,LRP1,ABCA7,PTCH1,NR1H2,PLA2G6,MAP2K6,SIRT1,PRELID1,PRKCD,MAPK9,LRAT,TRIAP1,SCP2,NTSR1,P2RY2,EDN1,GAL,TNFRSF11A,ATP8A1,ABCA1
GO_REGULATION_OF_PROTEIN_SERINE_THREONINE_KINASE_ACTIVITY	0.321933	1.32125	0	0.257831	470	349	TP73,TNF,TRIB3,TNFAIP3,SESN2,APOE,DUSP9,IRAK2,LRP5,PKIB,DUSP10,PEA15,CARD14,DVL2,MARCKS,CD74,EFNA1,VEGFA,GADD45A,TNFRSF10B,ERN1,DUSP3,IGF1R,RGS2,CCNL1,CDKN1A,IKBKG,TRAF6,FZD8,SRC,DUSP1,MAP3K8,EIF2AK2,GBA,MAPK3,AXIN1,FZD4,CCND2,SPRY2,DUSP18,INSR,RASGRP1,ADAM8,CDKN1C,MAPRE3,RIPK2,LATS2,PKIG,RPTOR,TGFB1,MAP2K1,BMP7,PROX1,LPAR1,PTEN,MAPK7,HGS,PDGFB,PKD1,MAP2K3,ZAK,ITGA1,TNFSF15,STK3,MAP3K10,IRAK1,PKN…
GO_POSITIVE_REGULATION_OF_CELL_ADHESION	0.327771	1.32194	0.0338983	0.257862	376	209	TNF,CCL2,HES1,IL7R,ICOSLG,ABI3BP,SOX2,HLA-A,CD83,CCL5,RAC3,IL23A,CD74,VEGFA,IL6,NR4A3,PPAP2B,FSTL3,TRAF6,MYADM,NINJ1,HYAL1,TNFRSF14,HLA-E,SRC,RARA,FOXA2,ITGA5,CSF1,MAP3K8,DISC1,CD63,LGALS9,HSD17B12,PODXL,HLX,RASGRP1,ADAM8,STX3,TNFSF9,RIPK2,TGFB1,PRKCE,SMAD7,TSC1,HMGB1,BMP7,LGALS1,TMEM102,RELL2,PPM1F,ZBTB1,KIFAP3,PTK2B,XBP1,CYTH3,CD276,FLCN,CAV1,GCNT2,GRB2,TGM2,ITGAV,LYN,BAD,STX4,AGR2,CD47,PIEZO1,…
GO_REGULATION_OF_ENDOTHELIAL_CELL_PROLIFERATION	0.398987	1.32152	0.142857	0.257964	98	60	CCL2,SULF1,F3,APOE,PLXNB3,LRG1,VEGFA,STAT1,EGFL7,VEGFB,RPTOR,PROX1,PDGFB,BMP2,PDCD10,SPARC,CAV1,C19orf10,STAT5A,ECM1,HIF1A,SEMA5A,VASH1,ENG,ARNT,SIRT1,BMP4,ALDH1A2,PDCD6,BMPR2,ATPIF1,PRKD2,AKT1,TGFBR1,FGF2,NRP2,PRKCA,NF1,GJA1,HMGB2,TNFSF12,AIMP1,THBS1,CAV2,EGR3,AGGF1,SYNJ2BP,RICTOR,PDCL3,NR4A1,MTOR,XDH,CYBA,ATP5A1,NR2F2,NRP1,AGER,ITGB3,NRARP,CCL24
GO_POSITIVE_REGULATION_OF_PROTEIN_SERINE_THREONINE_KINASE_ACTIVITY	0.333605	1.31991	0.0350877	0.258801	289	202	TP73,TNF,DUSP9,IRAK2,PEA15,CARD14,DVL2,MARCKS,CD74,EFNA1,VEGFA,GADD45A,TNFRSF10B,ERN1,CCNL1,IKBKG,TRAF6,FZD8,SRC,MAPK3,AXIN1,FZD4,CCND2,SPRY2,INSR,RASGRP1,ADAM8,MAPRE3,RIPK2,RPTOR,TGFB1,MAP2K1,PROX1,LPAR1,PDGFB,PKD1,MAP2K3,ZAK,ITGA1,TNFSF15,STK3,MAP3K10,IRAK1,PKN1,PPP2CA,PIM1,BMP2,ACSL1,PSEN1,GADD45B,MAPKAPK2,ADAM17,PTK2B,C5,MAPK11,PDCD10,FZD5,CHI3L1,CD40,SASH1,TRAF4,SPAG9,MAP3K2,PIH1D1,ARRB1,HRA…
GO_POSITIVE_REGULATION_OF_WOUND_HEALING	0.474049	1.32013	0.2	0.258882	48	26	F3,PPAP2B,NFE2L2,VEGFB,THBD,PRKCE,HMGB1,HRAS,HBEGF,S100A9,TGFBR2,PPARD,RREB1,TLR4,ANO6,ENPP4,ANXA1,F2R,SOX15,USF1,SERPINE1,THBS1,KANK1,MYLK,ARFGEF1,EPB49
GO_TRANSITION_METAL_ION_HOMEOSTASIS	0.382544	1.32036	0.0555556	0.258962	106	73	TMC8,HMOX1,MT2A,EPAS1,SLC11A2,SLC25A37,PRNP,SLC39A13,FTH1,ACO1,TFR2,FTL,SLC31A1,SLC39A6,SLC39A14,XIAP,TFRC,SLC39A7,MFI2,SLC25A28,STEAP3,SCO2,HIF1A,SMAD4,S100A9,CCDC22,FXN,TTC7A,SFXN3,ATP7B,CYBRD1,SFXN5,SLC30A7,ARF1,FLVCR1,ATP7A,SLC30A1,NDFIP1,SFXN4,NEO1,BTBD9,MYC,SFXN1,FBXL5,SCO1,ATOX1,SLC30A4,CUTC,EIF2AK1,HFE,PICALM,ABCB6,SRI,COMMD1,B2M,ISCU,SLC40A1,BDH2,APP,SOD1,SLC39A8,ABCB7,STEAP1,IREB2,NUBP1…
GO_EMBRYONIC_SKELETAL_SYSTEM_DEVELOPMENT	0.394232	1.31876	0.0517241	0.260251	122	72	SULF1,HOXA6,WNT11,WNT9A,GRHL2,HOXB7,HOXB9,WDR19,DLX2,HYAL1,HOXA1,AXIN1,MTHFD1L,BMP7,EYA1,PRRX1,SLC39A1,DEAF1,SIX4,HOXB6,TULP3,HOXC9,MBTD1,MMP14,HOXA3,ACVR2A,EIF4A3,TGFBR2,BMP4,SHOX2,ZEB1,EXT1,NDST1,FLVCR1,HOXC6,HOXA5,TGFBR1,SP3,CTNNB1,SULF2,HOXC11,MDFI,FGFR2,NIPBL,TAPT1,CHST11,DLG1,GLI3,SETD2,COL1A1,PCSK5,SMAD2,SATB2,SLC39A3,SMAD3,FUZ,SIX2,RUNX2,MKS1,TFAP2A,SLC35D1,MED12,RDH10,MTHFD1,MEGF8,SIX1,T…
GO_CARDIAC_CHAMBER_DEVELOPMENT	0.360766	1.31836	0.0625	0.260654	144	95	SMAD6,HES1,WNT11,PRDM1,TNNT2,GRHL2,PPP1R13L,TBX3,DSP,LMO4,SAV1,RARA,EGLN1,FHL2,ZFPM1,SEMA3C,SMAD7,SOX4,PROX1,PTK7,ACVR1,PARVA,LTBP1,TGFBR3,MSX2,SRF,GATA4,DVL3,ADAMTS1,DHRS3,ADAMTS6,RARB,HIF1A,PLXND1,SMAD4,HEY1,FGFRL1,PTCD2,BMP4,CPE,SHOX2,DCTN5,LUZP1,FZD2,RBPJ,RXRA,FKBP1A,TAB1,RBM15,GSK3A,NDST1,FZD1,CRELD1,ISL1,TMEM65,NPHP3,NPRL3,TPM1,VANGL2,OVOL2,HEYL,FGFR2,DNM2,SMARCD3,PCSK5,SNX17,GATA6,STRA6,CY…
GO_NEGATIVE_REGULATION_OF_NUCLEOTIDE_METABOLIC_PROCESS	0.473845	1.31511	0.181818	0.262065	63	29	MLXIPL,DDIT4,EDNRB,PPARGC1A,EGLN1,PPARA,STAT3,PPIF,LPAR1,MAPK7,C12orf5,PDE2A,FLCN,SIRT6,GNAI3,APLP1,GSK3A,EDNRA,PALM,TSPO,PRKCA,GNAI2,HDAC4,LTB4R2,CDA,AKAP6,DNAJC15,EDN1,GPR87
GO_RESPONSE_TO_KETONE	0.359912	1.3153	0.0576923	0.262185	182	113	CCL2,C3,CA9,FBXO32,NR1H3,AKR1B1,PTGS1,KLF6,CCL5,IL6,CDKN1A,ERRFI1,SRC,SPHK1,PRKAA2,DUSP1,FOSB,GBA,CATSPER2,INSR,RELA,TGFB1,PRKCE,ATP2B1,FOSL1,CCNE1,ELK1,FOXO1,JUNB,KLF9,CAV1,TGFBR3,BAD,FECH,SREBF1,CHEK2,ADAMTS1,SOCS3,BMP4,BGLAP,CALR,BAX,FN1,EP300,SRD5A1,MSN,AACS,SMYD3,GNAI1,BDH1,HNRNPK,NME1,PPARG,CDK4,ADCY3,AIFM1,AKT1,CDC5L,MBP,KLF2,PTGER2,MAOB,TSPO,NDOR1,MTAP,NCOA1,CALM2,GAS6,SLIT2,CASP9,PSPH,RP…
GO_RESPONSE_TO_INTERFERON_ALPHA	0.523065	1.31613	0.12963	0.262469	20	19	OAS1,IFIT2,MX2,BST2,IFITM1,IFITM3,IFNAR2,LAMP3,EIF2AK2,AXL,ADAR,IFNAR1,IFITM2,IFIT3,GAS6,KLHL20,TPR,GATA3,ENTPD2
GO_RESPONSE_TO_GAMMA_RADIATION	0.44406	1.3163	0.115385	0.262518	50	41	TP73,CCL2,DCUN1D3,BAK1,ELK1,C12orf5,GTF2H5,CAV1,ATM,CHEK2,SOCS3,EGR1,BAX,BCL2,KDM1A,LIG4,TMEM109,XRCC2,PML,CRYAB,YAP1,TP53,MYC,POLG,RAD51,TLK2,MEN1,BCL2L1,PRKAA1,XRCC6,GPX1,ERCC6,CYBA,ATR,XRCC5,BRCA2,PRKDC,WRN,H2AFX,FANCD2,GATA3
GO_RHO_PROTEIN_SIGNAL_TRANSDUCTION	0.435748	1.31531	0.105263	0.262553	50	41	ARHGDIG,CDC42EP5,BCL6,NTN1,LIMK1,ARHGEF11,EPS8L2,TAX1BP3,ARHGEF1,ARHGAP5,GNA12,CELSR1,RTKN,RHOB,ARHGEF3,GNA13,MYO9B,EDNRA,VANGL2,CNKSR1,RHOA,EPS8L1,GPR56,CDC42EP1,CFL1,ROCK1,RHOG,ARHGAP1,KIAA1598,PTPLAD1,CHUK,ROCK2,CDC42EP4,PHACTR4,CDC42EP3,SYNJ2BP,RHOD,ARHGAP29,CTNNAL1,C15orf62,COL1A2
GO_EMBRYONIC_SKELETAL_SYSTEM_MORPHOGENESIS	0.396367	1.31676	0.0851064	0.262599	93	55	HOXA6,WNT9A,GRHL2,HOXB7,WDR19,DLX2,HYAL1,HOXA1,AXIN1,MTHFD1L,BMP7,EYA1,PRRX1,SLC39A1,SIX4,HOXB6,TULP3,HOXC9,MMP14,HOXA3,EIF4A3,TGFBR2,BMP4,SHOX2,ZEB1,NDST1,FLVCR1,HOXA5,TGFBR1,CTNNB1,HOXC11,MDFI,FGFR2,NIPBL,CHST11,DLG1,GLI3,SETD2,SMAD2,SATB2,SLC39A3,SMAD3,FUZ,SIX2,RUNX2,TFAP2A,MED12,RDH10,MTHFD1,MEGF8,SIX1,TGFB3,HOXB5,PCGF2,MMP16
GO_REGULATION_OF_GTPASE_ACTIVITY	0.303186	1.31577	0.015625	0.262669	673	462	CSF2,ICAM1,RTN4R,IL2RG,CCL2,RGS16,SGSM1,ARHGDIG,CDC42EP5,WNT11,KIAA1244,BCL6,RASGEF1B,PLXNB3,TBC1D7,TBC1D2B,CCL20,EREG,TBC1D3H,HMHA1,TBC1D17,ALS2CL,DLG4,CCL5,RAPGEF4,AGAP2,EFNA5,RAB3IL1,PLEKHG1,NCAM1,DVL2,SYNGAP1,CYTH4,SRGAP2,PLEKHG6,OCRL,ARHGAP40,RGL2,RGS2,SPTBN5,FGD4,ERRFI1,OBSCN,SOS2,FGF19,ARHGAP8,TBC1D2,AGRN,TRIP10,RAPGEF3,ITSN2,PLXNB1,CYTH1,AXIN1,CCPG1,TBC1D9,RASGRF1,TBC1D9B,SPRY2,RASGRP1,AB…
GO_REGULATION_OF_RESPONSE_TO_INTERFERON_GAMMA	0.471073	1.31552	0.148148	0.262692	22	18	NR1H3,PARP9,STAT1,IFNGR2,NR1H2,CDC37,SOCS3,PTPN2,IFNGR1,JAK1,PPARG,DNAJA3,SUMO1,HSP90AB1,JAK2,NLRC5,PIAS1,MED1
GO_CELLULAR_RESPONSE_TO_HORMONE_STIMULUS	0.313396	1.31643	0.015873	0.262711	552	352	CCL2,TRIB3,ASNS,BAIAP2L2,FBXO32,NPC1,NR1H3,HDAC9,STC1,PCSK9,NAMPT,CA2,CTSS,CTSL1,WBP2,SIK1,NR1D1,IL6,NR4A3,GRB10,IGF1R,CTSH,ERRFI1,EIF4EBP1,INHBA,PLOD2,RHOQ,SRC,PPARGC1A,RARA,PIAS2,JUND,PRKAA2,ATP6V0E2,DUSP1,ATP6V0E1,GNG4,FOSB,ATP6V1H,LEPR,MAPK3,NR4A2,ATP6V0A1,ATP6V0C,NEDD4,INSR,ATP6V1C1,KDM3A,FHL2,VLDLR,AGTRAP,PPARA,LPIN1,MAX,RELA,LATS2,NFKB1,ATP6V1D,HMGCS1,STAT3,TGFB1,PRKCE,ATP2B1,THRA,PGRMC2,S…
GO_REGULATION_OF_BLOOD_CIRCULATION	0.3539	1.31272	0.0188679	0.263521	295	124	ICAM1,HMOX1,PTGS2,TNNT2,ZC3H12A,ITPR1,KCNK15,P2RX4,EPAS1,ADM,TRPM4,STC1,PTGS1,CACNB4,DSP,RNF207,APLN,RGS2,GSTO1,SLC1A1,P2RY1,BDKRB2,EDN2,CACNB1,ATP2A1,CACNB3,SMAD7,ATP2B1,THRA,DMPK,TRPC1,TBXA2R,KCNK1,SNTA1,CLIC2,GAA,CXADR,PLA2G6,CAV1,GATA4,SREBF1,ADRBK1,GLRX3,HBEGF,ASPH,HIF1A,HMGCR,NPPA,MEF2A,ATP1B3,ITPR2,KCND1,PDE4D,SHC1,SCPEP1,SLC9A1,PPARD,ATP1B1,ADA,BMPR2,GSK3A,ITPR3,THRB,AKT1,TMEM65,ECE1,TPM1…
GO_REGULATION_OF_NUCLEASE_ACTIVITY	0.464085	1.31242	0.101695	0.263594	23	22	HSPA1A,OAS1,OAS3,ERN1,BAK1,HMGB1,PTPN1,TMBIM6,SIRT1,BAX,PRKCD,AKT1,DAB2IP,RPS3,HMGB2,VAPB,TCEA1,NPM1,HSPA5,PARP16,PCNA,NEIL1
GO_REGULATION_OF_WOUND_HEALING	0.391425	1.31379	0.0701754	0.263771	126	72	SERPINB2,TNFAIP3,F3,APOE,SERPING1,PPAP2B,SERPINE2,NFE2L2,FOXA2,ANXA2,VEGFB,THBD,PRKG1,PRKCE,HMGB1,PDGFB,CD109,CAV1,PLAUR,LYN,ANXA5,LBH,HRAS,HBEGF,HMGCR,STXBP5,S100A9,SRSF6,ABAT,PHLDB2,TGFBR2,PROS1,FAM46A,PPARD,PRKCD,TNFRSF12A,RREB1,TLR4,ANO6,STX2,TC2N,ENPP4,FGF2,PLAU,PRKCA,ANXA1,PDGFA,F2R,SOX15,USF1,VPS33B,GJA1,CLASP1,SERPINE1,SMAD3,UBASH3B,CASK,TEC,CLASP2,THBS1,ADRB2,KANK1,VAV2,MYLK,ARFGEF1,GSN,…
GO_POSITIVE_REGULATION_OF_TYROSINE_PHOSPHORYLATION_OF_STAT3_PROTEIN	0.526666	1.31301	0.142857	0.26385	37	20	HES1,LIF,IL23A,VEGFA,IL6,IL6R,STAT3,STAP2,PTK6,CLCF1,SOCS3,ARL2BP,ISL1,HDAC2,IL31RA,GHR,IL15,JAK2,IL18,IL6ST
GO_OUTFLOW_TRACT_MORPHOGENESIS	0.449134	1.31277	0.132353	0.263888	56	32	HES1,WNT11,TBX3,DVL2,VEGFA,RARA,NEDD4,ZFPM1,SEMA3C,EYA1,PARVA,MSX2,DVL3,DHRS3,ATF2,RARB,HIF1A,PLXND1,FZD2,RBPJ,FZD1,ISL1,SEC24B,HEYL,FGFR2,NIPBL,ILK,GATA6,SIX1,JAG1,ZFPM2,CITED2
GO_DEVELOPMENTAL_PROCESS_INVOLVED_IN_REPRODUCTION	0.314929	1.3135	0.016129	0.264004	602	354	CSF2,NUPR1,ICAM1,PTGS2,AREG,HES1,PRDM1,DLX3,IL1A,STC2,CEBPB,REC8,EPOR,GRHL2,BCL2L2,SERPINB5,EREG,LIF,EPAS1,E2F7,TMF1,SPP1,ADM,STC1,TBX3,CYP27B1,ETNK2,WNT2B,WDR19,VEGFA,STOX2,FSTL3,SERPINE2,SPINT1,NSDHL,INHBA,SRC,RARA,PLEKHA1,CSF1,DHCR24,EGLN1,WDR81,FZD4,TFEB,VGF,INSR,KDM3A,CDKL2,CDKN1C,CTSL2,HMGCS1,TGFB1,ACVR1B,ITGB8,AXL,BAK1,MAP2K1,UBE2B,FOSL1,HEXB,PTEN,PDGFB,TBC1D20,FOXO3,CCNE1,PKD1,CSDA,BIRC2,…
GO_SMALL_GTPASE_MEDIATED_SIGNAL_TRANSDUCTION	0.323929	1.31318	0.0634921	0.264077	352	272	HMOX1,ARHGDIG,CDC42EP5,RRAD,RAB19,REM2,BCL6,RASGEF1B,RND3,RHOU,RND1,RAPGEF4,RRAGC,RAB17,AGAP2,RAC3,NTN1,SYNGAP1,RAB20,RAB32,ARL8B,KSR1,RGL2,CDKN1A,SDCBP,SOS2,RHOQ,MRAS,RAB9A,RAPGEF3,DHCR24,RAB8B,RAB27B,RASGRF1,RASGRP1,ARL4D,ABR,RRAS,RAB43,RIT1,RAB38,ARHGEF18,ARFRP1,GDI1,LAT,LIMK1,RABL2A,ARHGEF11,TNK2,ARF4,RAB40C,BRK1,EPS8L2,DOCK1,CYFIP1,RALA,RAP2A,WASF2,DOCK7,MAPKAPK2,WASF1,RAB4B,MAPK11,RHOF,PLK2…
GO_POSITIVE_REGULATION_OF_PROTEIN_LOCALIZATION_TO_NUCLEUS	0.365901	1.31156	0.0882353	0.264562	129	97	TNF,PTGS2,BAMBI,C8orf4,ZC3H12A,TLR2,LIF,DDX58,IL23A,IL6,DAB2,SPHK1,LGALS9,TGFB1,XBP1,PPP3CA,TRIP6,SPPL3,SMAD4,SEMA5A,TMEM110,PPP3CB,EGFR,BMP4,STK11,PPP3R1,GTSE1,RBCK1,NUTF2,SLC9A1,EP300,PRKCD,FLNA,PIK3R2,TLR4,HDAC3,UBR5,MAPK14,AKT1,TGFBR1,SULF2,EDAR,RHOA,PINX1,KPNA1,ZNF268,EIF2AK3,GLI3,MCRS1,PIK3R1,CDK5RAP3,TMEM173,HSP90AA1,MAVS,SMAD3,CCT8,FYN,PARK7,TRIM8,OGT,KAT7,RBPMS,HSP90AB1,CD2AP,TCP1,ZNF259…
GO_CORTICAL_CYTOSKELETON_ORGANIZATION	0.466695	1.30984	0.183673	0.267384	36	30	TNF,FMNL1,WIPF1,RHOQ,WIPF2,EPB41,ARF6,EPB41L1,FAM40A,CALR,RAB13,PAFAH1B1,EPB41L3,TLN1,DLG1,FMNL2,ROCK1,PPP2R3C,EHD2,ROCK2,EPB41L2,CDK5,LLGL1,PLS1,IKBKB,RACGAP1,KIF23,PRKCDBP,EZR,LLGL2
GO_RAS_PROTEIN_SIGNAL_TRANSDUCTION	0.357553	1.30927	0.0357143	0.267942	143	118	ARHGDIG,CDC42EP5,BCL6,RHOU,NTN1,SYNGAP1,KSR1,RGL2,CDKN1A,SDCBP,MRAS,RAPGEF3,DHCR24,RASGRP1,RRAS,RIT1,GDI1,LAT,LIMK1,ARHGEF11,BRK1,EPS8L2,CYFIP1,RALA,RAP2A,WASF2,MAPKAPK2,WASF1,MAPK11,PLK2,CRKL,GRB2,TAX1BP3,ARHGEF1,HRAS,SHOC2,ARHGAP5,DBNL,RRAS2,KRAS,GNA12,CELSR1,NRAS,RTKN,SHC1,DOK1,RAP2C,RHOB,RAP1B,ARHGEF3,G3BP2,GNA13,SHC3,RAP1A,ALS2,RB1,ZNF304,RREB1,RFXANK,MAPKAPK5,MAPK14,MYO9B,KPNB1,RAP2B,EDNRA,…
GO_CELL_FATE_COMMITMENT	0.356719	1.30822	0.0740741	0.268825	227	112	HES1,WNT11,PRDM1,TRIM15,CEBPB,WNT9A,SOX2,EPAS1,ZNF521,TBX3,WNT2B,IL6,C17orf96,DLX2,BCL11B,RARA,FOXA2,FKBP8,AXIN1,SPRY2,CDON,LATS2,ZFPM1,JAG2,KDM6B,SMAD1,SOX12,PTCH1,PROX1,EYA1,PRRX1,CDC73,ACVR1,BMP2,PSEN1,DOCK7,GATA4,HOXC10,WNT7B,CDC42,SMAD4,TEAD3,MCL1,BMP4,TCF3,BCL2,RBPJ,ETS2,SOX9,RAB10,TRPS1,TBX19,CYP26B1,CASP3,PPARG,ISL1,PML,TGFB1I1,TGFBR1,CTNNB1,NKX6-1,WNT10A,ISL2,ELF5,HNF1B,EYA2,FGFR2,GLI3,P…
GO_NEGATIVE_REGULATION_OF_RECEPTOR_ACTIVITY	0.477167	1.30828	0.153846	0.269022	29	22	PCSK9,GPRC5A,GSTO1,ERRFI1,PPARGC1A,CLIC2,PSEN1,SOCS4,ZGPAT,FKBP1A,SNX6,PKD2,MED13,CBLC,HEYL,CALM2,ZFYVE28,HFE,SRI,CALM3,CALM1,LYNX1
GO_REGULATION_OF_ORGAN_GROWTH	0.420673	1.30712	0.0588235	0.27032	73	44	TP73,SAV1,CTDP1,HLX,LATS2,PROX1,PTEN,CSDA,WWC1,STK3,BASP1,POR,SERP1,MAPK11,TGFBR2,FXN,RBPJ,GSK3A,FLVCR1,MAPK14,WWC3,STK4,FGF2,FGFR2,YAP1,PIN1,WWC2,GJA1,GATA6,DUSP6,CARM1,BCL2L11,LATS1,NOTCH1,DDX39B,SOD1,FOXC1,MTOR,AKAP6,PTK2,CDK1,CCNB1,IL7,NRG1
GO_LENS_FIBER_CELL_DIFFERENTIATION	0.510185	1.30569	0.163265	0.271984	25	15	SLC7A11,TDRD7,TGFB1,PROX1,SKIL,TBC1D20,WNT7B,FZR1,VIM,EPHA2,BFSP1,SMAD3,KDM5B,FRS2,NF2
GO_NEGATIVE_REGULATION_OF_CELL_ADHESION	0.336709	1.30541	0.0689655	0.271993	223	144	ARHGDIG,CYP1B1,MUC1,BCL6,CEBPB,IL1RN,PLXNB3,NFKBID,RND1,EFNA5,PRNP,CD74,AP1AR,DUSP3,SERPINE2,MYADM,IRF1,TNFRSF14,SNAI2,SRC,BTN2A2,PLXNB1,LGALS9,PELI1,PODXL,FZD4,HLX,PPARA,PRKG1,TGFB1,IDO1,HMGB1,LAG3,PTEN,MAPK7,LGALS1,BMP2,DUSP22,SPOCK1,SWAP70,CD276,MARCH7,GCNT2,LPXN,CLDN7,MMP14,MFI2,DLC1,SEMA4D,ERBB2,PTPN2,ITGB1BP1,SEMA5A,ADAM10,ABAT,PHLDB2,PAWR,ACER2,BMP4,FXYD5,PLXNB2,BCAS3,PAG1,MAD2L2,PRKCD,LGA…
GO_POSITIVE_REGULATION_OF_PROTEIN_SECRETION	0.357221	1.30469	0.0746269	0.272391	211	114	TNF,IL1A,ANO1,TRPM4,NLRP2,IL6,APBB1,FAM132A,TNFRSF14,AIM2,HLA-E,SRC,PFKFB2,LGALS9,GIPR,RASGRP1,ADAM8,TGFB1,PRKCE,SOX4,HMGB1,MYO18A,PANX1,NLGN2,NR1H2,SERP1,CASP1,C5,PPID,MAPK11,IFNAR1,XBP1,PLA2G6,CD276,SEC24A,IRS2,BAD,VPS35,STX4,ZNF384,ARRB1,ANKRD1,HIF1A,IRF3,CADM1,PPP3CB,ABAT,PHPT1,EXPH5,PAEP,C1QTNF3,EP300,ADAM9,PPARD,ATP13A2,AACS,TRIM16,GOLPH3,CAPN10,ARF1,KCNN4,ISL1,MAPK14,CD274,ABL1,GSDMD,VAMP3…
GO_RESPONSE_TO_CARBOHYDRATE	0.362752	1.30473	0.107143	0.272661	168	106	ICAM1,PTGS2,MLXIPL,SESN2,PPP1R15A,ERN1,ME1,PPARGC1A,PFKFB2,RAB11FIP5,SARM1,CAT,GIPR,CTSL2,NFKB1,TGFB1,PDK3,ENDOG,SOX4,PTEN,LGALS1,ACVR2B,PTK2B,XBP1,SPARC,IRS2,PPP3CA,SRF,LYN,BAD,CTSB,GATA4,SREBF1,PFKL,HIF1A,CDKN1B,ITGA2,SIDT2,ERCC1,MAP2K6,EGR1,TGFBR2,FN1,LDHA,EP300,PPARD,PIK3CA,COL6A2,RAP1A,AACS,ACVR1C,VAMP2,MAP2K7,GNB2L1,CASP3,HNRNPK,NME1,MAPK14,GSTP1,RAB11B,EIF2B2,GRIK5,GFPT1,NKX6-1,HNF4A,HNF1B…
GO_CARBOHYDRATE_METABOLIC_PROCESS	0.309704	1.30393	0	0.273109	662	427	TNF,GYLTL1B,OAS1,ALDOC,ENO2,MUC1,NPC1,ATHL1,NEU1,HYAL3,OAS2,PFKFB4,PCK2,GFPT2,GCNT3,LRP5,ATF3,AKR1B1,PDK1,ST6GALNAC6,PARP10,PPP1R3C,SLC5A3,MANBA,NR1D1,MAN1B1,CSGALNACT2,CCDC126,SLC3A2,B4GALT7,ADAMTSL4,SLC25A12,HEXA,GSTO1,GYS1,STBD1,GALK2,ST3GAL1,SLC2A3,PFKFB3,HYAL1,GNPDA1,ME1,PPARGC1A,SIRT2,PFKFB2,GBA,VEGFB,HK1,HK2,EPM2A,KIAA1161,CREM,PGK1,FUCA1,IMPAD1,SIRT5,AMDHD2,INSR,PPP1R3E,LMAN1,ISYNA1,PGLS,…
GO_LIPID_CATABOLIC_PROCESS	0.334389	1.30259	0.0338983	0.273871	247	153	PNLIPRP3,LIPG,CYP26A1,CYP1B1,SESN2,PLCH2,HSD17B14,NEU1,APOE,ABHD4,CYP27B1,PLA2G4C,PLA2G15,CPT1B,LIPH,SPHK1,SIRT2,SCARF1,GBA,LPIN3,ABCD1,PLBD1,SCARB1,LPIN1,GALC,ECI1,PEX13,LIPA,GM2A,SRD5A3,HEXB,MGLL,PLD6,PLCB1,PNPLA4,GLA,PLA2G16,CYP24A1,PLA2G6,PNPLA2,PLCG1,RAB7A,PHYH,PLD3,ACAD11,ACADVL,PPT1,ENPP2,MCEE,MUT,PLCD1,GPCPD1,GDE1,PNPLA6,DDHD2,CROT,SLC27A4,PPARD,PLA2G4A,PNPLA8,HADHB,HADHA,PLCG2,NAGA,PLBD2…
GO_MYELOID_CELL_ACTIVATION_INVOLVED_IN_IMMUNE_RESPONSE	0.470004	1.30225	0.137931	0.274101	41	23	VAMP8,PIK3CD,SBNO2,NR4A3,RASGRP1,PI4K2A,PRKCE,HMGB1,LAT,STXBP2,LYN,ANXA3,S100A13,VAMP2,SNAP23,PYCARD,MILR1,PIK3CG,STXBP3,TLR3,VAMP7,GATA2,SYK
GO_RESPONSE_TO_ZINC_ION	0.461227	1.3027	0.133333	0.274141	55	26	MT1E,MT1F,MT2A,MT1X,CA2,PTEN,CREB1,BGLAP,D2HGDH,ATP7B,ALAD,SLC30A7,ATP7A,SLC30A1,GGH,TSPO,LTA4H,CRIP1,SLC30A4,SLC30A5,ASS1,HMBS,KHK,CPS1,ZNF658,KRT14
GO_SINGLE_ORGANISM_BEHAVIOR	0.331661	1.30287	0.0196078	0.274291	384	193	NPTN,PTGS2,MAFG,NLGN3,SLC17A7,CHRNB1,JPH3,CEBPB,NPC1,MAPK8IP2,CTNS,DLG4,PTGS1,MBD5,CACNB4,SLC11A2,ZNF385A,SYNGAP1,PRNP,NR4A3,CLN8,SERPINE2,FOXA2,ITGA5,HOXA1,EPM2A,NR4A2,IFT20,ABCA7,UBA6,RASGRF1,VLDLR,PPARA,PRKCE,TSC1,GM2A,THRA,FOSL1,PTEN,NTAN1,ARF4,NLGN2,PLCB1,FOXP2,PJA2,PSEN1,PAIP2,VWA1,DEAF1,PLK2,EGR2,PLA2G6,C1orf51,SRF,CLN3,HOMER1,FBXL20,PRKAR2B,NAGLU,HPRT1,HIF1A,HMGCR,PPT1,CSTB,KRAS,CREB1,PPP…
GO_POSITIVE_REGULATION_OF_T_CELL_PROLIFERATION	0.417776	1.30185	0.0943396	0.27433	95	41	HES1,ICOSLG,HLA-A,CCL5,IL23A,IL6,TRAF6,HLA-E,LGALS9,TNFSF9,RIPK2,HMGB1,CD276,CCDC88B,CD46,PNP,EFNB1,NCK1,CD274,DNAJA3,CD55,ADK,ANXA1,PYCARD,VTCN1,ZP3,HLA-DPA1,HLA-DPB1,IL15,DHPS,STAT5B,CARD11,IGFBP2,PDCD1LG2,FADD,GPAM,AGER,CORO1A,IL18,SYK,IL6ST
GO_CELL_ACTIVATION_INVOLVED_IN_IMMUNE_RESPONSE	0.346038	1.30013	0.113636	0.276498	139	73	ICAM1,MFNG,C8orf4,RELB,VAMP8,PIK3CD,IL6,SBNO2,NR4A3,LCP1,BCL3,RASGRP1,PI4K2A,ZFPM1,PRKCE,TSC1,HMGB1,LGALS1,LAT,PSEN1,PTK2B,STXBP2,SWAP70,LYN,ANXA3,S100A13,ERCC1,MLH1,ITFG2,ADA,VAMP2,PLCG2,LIG4,RAB27A,ATP7A,TLR4,EXOSC3,SNAP23,ABL1,RNF168,PYCARD,STAT6,GBF1,MILR1,MSH2,RC3H1,RNF8,PIK3CG,STXBP3,RC3H2,TLR3,MSH6,VAMP7,GATA2,PLCL2,NBN,HSPD1,FOXP1,EIF2AK4,F2RL1,NOTCH2,LEF1,LFNG,EXO1,UNC13D,GATA3,CORO1A,IF…
GO_NEGATIVE_REGULATION_OF_SYNAPTIC_TRANSMISSION	0.447061	1.29922	0.131148	0.276967	62	29	PTGS2,NLGN3,PNKD,STXBP1,FMR1,PTEN,PTK2B,PLK2,PLA2G6,SRF,EIF4A3,CNIH2,PICK1,RAP1A,GNAI1,ARF1,SLC30A1,PPP1R9A,BRAF,ATAD1,NF1,GNAI2,ADNP,ABHD6,SHANK2,MTMR2,LRRK2,BCHE,ADORA1
GO_ANTIGEN_PROCESSING_AND_PRESENTATION	0.342882	1.2994	0.0847458	0.277068	213	162	ICAM1,ULBP1,AZGP1,RELB,HLA-A,NCF2,TAPBP,CTSS,CTSL1,CD74,RAB32,AP1S2,CTSH,RILP,TRAF6,HLA-E,TAP1,BCAP31,RAB8B,FCGRT,CTSL2,AP1S1,CTSF,ACTR1B,ITGB5,HLA-C,HLA-DOB,OSBPL1A,CANX,CTSD,KIFAP3,MICA,IFI30,SEC24A,RFTN1,KLC2,RAB7A,ITGAV,RAB35,RAB5B,RAB6A,KDM5D,SAR1B,PSMD14,DCTN2,KLC1,PSMB3,RAET1E,PSMD10,PSME1,AP2A2,CALR,DYNC2LI1,LGMN,PSMD2,DYNC1LI2,DCTN5,MICB,ERAP1,PSMB10,RAB10,PSMB7,RAB27A,AP2A1,ARF1,KIF22,K…
GO_REGULATION_OF_TRANSMEMBRANE_TRANSPORT	0.337904	1.29886	0.0172414	0.277242	426	185	CCL2,NLGN3,JPH3,DAPK1,KLHL24,MAPK8IP2,TRPV3,KCNK15,ANO1,ANO9,DLG4,STC1,CLCN7,NEDD4L,HCN3,PCSK9,CA2,CACNB4,CTSS,RNF207,PRNP,CLIC4,GSTO1,BDKRB1,KCNK5,PPARGC1A,GLRX,CLCN6,CACNB1,RAPGEF3,CACNB3,OAZ2,RASGRF1,CATSPER2,NEDD4,WNK2,FAM115C,TGFB1,PRKCE,PPIF,FMR1,CLCN5,PDGFB,TRPC1,NLGN2,SNTA1,CLIC2,PTK2B,PLA2G6,PLCG1,STOM,IRS2,CAV1,LAMTOR1,LYN,HOMER1,MINK1,GNB5,ASPH,NPPA,KCNAB2,ATP1B3,TMEM110,KCND1,PDE4D,PA…
GO_REGULATION_OF_PROTEOLYSIS	0.304469	1.2994	0.0151515	0.277427	711	497	TNF,SERPINA3,PI3,C3,TRIB3,CHAC1,TNFAIP8,SERPINB2,BIRC3,CST6,IFI6,CFB,F3,DAPK1,WNT9A,SOX2,APOE,BBC3,DNAJB2,SERPINB5,PPP1R15A,SERPINA5,FAM162A,CST7,SERPING1,C2,BST2,TMF1,SERPINB8,HMSD,NLRP2,SLC11A2,VEGFA,IL6,DAB2,TNFRSF10B,CTSH,CLN8,HERPUD1,IFI27,SDCBP,SERPINE2,SPINT1,AIM2,PLK3,SRC,LAMP3,NFE2L2,EGLN3,DUSP1,SIRT2,DISC1,GBA,DYX1C1,TFPI2,BCAP31,DHCR24,RNF19B,LGALS9,AXIN1,WFDC3,PMAIP1,ADAM8,COL7A1,STAT…
GO_RESPONSE_TO_DSRNA	0.409424	1.29855	0.101695	0.277448	72	48	NFKBIA,IFIT1,DDX58,SLC3A2,EIF2AK2,MAPK3,PELI1,PMAIP1,RIPK2,NFKB1,SMAD1,MB21D1,ADAR,RFTN1,CAV1,DGCR8,CARD9,TARBP2,IRF3,EIF2C4,EIF2C3,SNIP1,HNRNPA2B1,METTL3,MRPL44,SRRT,DICER1,ZC3HAV1,SMAD2,TMEM173,MAPK1,MAVS,SMAD3,RALB,MUL1,EIF2C2,DDX21,FLOT1,NPM1,DDX1,TLR3,ZCCHC11,PRKRA,DROSHA,EIF2C1,DHX36,IFNA1,IFNE
GO_THIOESTER_BIOSYNTHETIC_PROCESS	0.410566	1.29831	0.0909091	0.27745	54	38	ELOVL7,ACOT1,SCD,ACOT11,HSD17B12,MLYCD,PPT2,SLC25A1,ACSF3,ACSL1,SCD5,FASN,ACOT2,PPT1,PDHB,ACSF2,TECR,ELOVL1,ACSL3,ACOT13,PTPLA,ACOT9,ACLY,ELOVL5,PDHA1,DLD,GCDH,DLAT,ACSL4,ACOT7,ACOT8,THEM4,ACSL5,PDHX,ELOVL6,PTPLB,ACACA,ACSS1
GO_PHOSPHATIDYLCHOLINE_METABOLIC_PROCESS	0.436419	1.29759	0.157895	0.277657	64	37	CHKA,CDS1,PLA2G4C,PLA2G15,LPIN3,PLBD1,CHKB,LPIN1,DBI,PEMT,SLC44A5,PLA2G16,PLA2G6,PCYT1A,SLC27A1,LPCAT2,ENPP2,PNPLA6,SLC44A1,LPCAT4,PLA2G4A,PNPLA8,CHPT1,CEPT1,PLA2G4B,AGPAT6,ABHD3,LPIN2,MECP2,PLA2G12A,LPCAT3,FABP5,MBOAT2,SLC44A2,SLC44A3,LPCAT1,MBOAT1
GO_REGULATION_OF_CYTOSOLIC_CALCIUM_ION_CONCENTRATION	0.403007	1.29765	0.0877193	0.277876	203	78	NPTN,JPH3,ITPR1,BBC3,EPOR,ADM,DLG4,TRPM4,EDNRB,ERO1L,SLC24A6,BDKRB1,P2RY1,BDKRB2,DDIT3,EDN2,LPAR2,BCAP31,CACNB3,GIPR,PRKCE,HMGB1,LPAR1,TRPC1,PKD1,GNA15,TBXA2R,NOL3,PTK2B,PLA2G6,SWAP70,CAV1,MCOLN1,CLN3,SPPL3,IBTK,ITPR2,FIS1,GNA13,ABL2,PLCG2,ITPR3,CALB2,ABL1,CIB2,PKD2,EDNRA,FGF2,CD55,LRP6,F2R,GJA1,JPH1,NMB,RASA3,PIK3CG,GNB1,JAK2,TPCN1,TMEM64,CHERP,GATA2,TPCN2,CACNA2D1,F2RL1,P2RY2,TRPC6,PRKACA,ADRA1…
GO_SKELETAL_SYSTEM_MORPHOGENESIS	0.35639	1.29784	0.0806452	0.277961	201	115	HOXA6,WNT9A,INSIG1,LRP5,INSIG2,GRHL2,STC1,HOXB7,WDR19,DLX2,HYAL1,RARA,PLEKHA1,HOXA1,AXIN1,IMPAD1,MTHFD1L,CSRNP1,IFT140,MEF2D,TGFB1,SERPINH1,THRA,BMP7,EYA1,PKD1,PRRX1,ACVR2B,PSEN1,SLC39A1,SIX4,NAB2,ZFAND5,TIPARP,MSX2,HOXB6,TULP3,HOXC9,MMP14,COL27A1,HOXA3,NAB1,NLE1,SKI,DHRS3,RARB,ANKRD11,EIF4A3,TGFBR2,THBS3,RARG,BMP4,SHOX2,WDR48,SOX9,FMN1,ZEB1,BMPR2,NDST1,FLVCR1,CYP26B1,MAPK14,RAB23,SGPL1,HOXA5,TGF…
GO_SIGNAL_TRANSDUCTION_BY_PROTEIN_PHOSPHORYLATION	0.31373	1.29643	0.0163934	0.278928	404	291	TNF,CSF2,IL2RG,CCL2,CDC42EP5,DUSP9,IRAK2,MAPK8IP2,DUSP10,EREG,DLG4,CCL5,PEA15,NCAM1,SYNGAP1,ERN1,KSR1,CTSH,SPTBN5,IKBKG,TRAF6,FGF19,IL17RD,MAP3K8,MAPK13,MAPK3,LGALS9,AXIN1,RASGRF1,INSR,RASGRP1,RASAL2,TNIP2,RIPK2,NFKB1,ROS1,TGFB1,ACVR1B,SMAD1,MAP2K1,LAMTOR3,MAPK7,PDGFB,RB1CC1,LAT,MAP2K3,ZAK,STK3,MAP3K10,MAPK6,IRAK1,NLK,PKN1,ACVR2B,ACVR1,STK25,PPM1L,PTPRA,PAQR3,MAPKAPK2,PTK2B,MAPK11,RHBDD3,CRKL,MAP…
GO_EMBRYONIC_ORGAN_MORPHOGENESIS	0.332034	1.29572	0.0322581	0.27962	279	158	HOXA6,HES1,WNT11,LRIG1,WNT9A,INSIG1,INSIG2,GRHL2,HOXB7,TBX3,NTN1,DVL2,WDR19,EFNA1,NR4A3,DLX2,HYAL1,IFT172,HOXA1,MYO7A,MAPK3,AXIN1,HLX,SPRY2,MTHFD1L,ABR,LRIG3,MFAP2,KDM6A,KDM2B,PDZD7,BMP7,PROX1,EYA1,PRRX1,PTK7,WDPCP,ACVR1,PSEN1,SLC39A1,SIX4,FZD5,BBS7,SRF,HOXB6,TULP3,HOXC9,MMP14,GATA4,DVL3,HOXA3,NAGLU,RARB,HIF1A,AHI1,OTX1,CTHRC1,CELSR1,EIF4A3,ENG,TGFBR2,RARG,BMP4,FZD6,SHOX2,BBS4,FZD2,SOX9,TSHZ1,ZEB…
GO_SULFUR_COMPOUND_TRANSPORT	0.505979	1.29539	0.204082	0.279821	32	18	CTNS,SLC26A11,SLC1A1,SLC1A4,SLC19A2,SLC38A7,SLC26A2,SLC35B2,SLC33A1,SLC25A26,SLC6A6,SLC5A6,MFSD3,SLC9A3R1,SLC26A6,RACGAP1,SLC35B3,SLC26A9
GO_REGULATION_OF_T_CELL_DIFFERENTIATION	0.379962	1.29415	0.0869565	0.280623	107	58	IL7R,BCL6,CD83,NFKBID,IL23A,CD74,IL6,IRF1,RARA,LGALS9,HLX,RASGRP1,ADAM8,TNFSF9,RIPK2,TGFB1,HMGB1,ZBTB1,XBP1,BAD,NKAP,ERBB2,PTPN2,TGFBR2,BMP4,SART1,CD46,PRELID1,PNP,ZEB1,ADA,ZC3H8,CYP26B1,AP3D1,CYLD,ANXA1,GLI3,CLPTM1,AP3B1,RC3H1,IL4R,IL15,EGR3,CAMK4,SOS1,STAT5B,SOD1,SOX13,CARD11,PRKCZ,ITPKB,KIAA0922,NRARP,GATA3,GLI2,SYK,IL7,FOXJ1
GO_METAL_ION_TRANSPORT	0.318399	1.29431	0.0138889	0.280777	582	254	SLC17A7,SLC4A5,JPH3,PKD1L2,ITPR1,SLC12A8,BBC3,TRPV3,KCNK15,SHROOM2,SCNN1A,TRPM4,SLC20A1,NEDD4L,CCL5,KCNMB3,SLC6A8,HCN3,SLC9A5,CYP27B1,CACNB4,SLC11A2,SLC25A37,SLC5A3,ERO1L,SLC3A2,SLC39A13,ORAI3,SLC24A6,FTH1,KCNK5,DDIT3,ATP6V0E2,ATP6V0E1,ATP6V1H,CACNB1,ATP2A1,CACNB3,ATP6V0A1,ATP6V0C,TFR2,SLC38A7,CATSPER2,ATP6V1C1,FTL,NIPAL1,ATP6V1D,EFCAB4A,PRKCE,TSC1,ATP2B1,SLC38A1,ATP6V0B,SLC31A1,ATP6V1B2,TRPC1,PK…
GO_RESPONSE_TO_AMINE	0.4496	1.29445	0.142857	0.280831	48	27	ICAM1,HDAC9,DDIT3,SPHK1,NR4A2,PPP3CA,CTSB,HPRT1,ITGA2,MAPK9,NME1,TRDMT1,HDAC2,UROD,UROS,CALM2,CALM3,RRM2B,PPP1R1B,SOD1,CALM1,HNMT,CDK1,ASS1,HMBS,CAD,CPS1
GO_REGULATION_OF_TRANSCRIPTION_FROM_RNA_POLYMERASE_II_PROMOTER_IN_RESPONSE_TO_HYPOXIA	0.478385	1.29351	0.265306	0.28109	32	28	CA9,EPAS1,VEGFA,BACH1,EGLN3,SIRT2,EGLN1,EGLN2,UBE2D3,TCEB2,HIF1A,UBE2D1,EGR1,ARNT,VHL,RBPJ,EP300,CREBBP,HIF1AN,TCEB1,UBA52,RPS27A,UBE2D2,CUL2,NOTCH1,RBX1,UBB,CITED2
GO_REGULATION_OF_LIPID_TRANSPORT	0.392502	1.29297	0.0677966	0.281539	95	52	LIPG,NFKBIA,APOE,NR1H3,P2RX4,TMF1,ABCA12,PLTP,PLA2R1,APOC1,LRP1,ABCA7,PPARA,NFKB1,PTCH1,NR1H2,REPIN1,PLA2G6,IRS2,ITGAV,LAMTOR1,SREBF2,ABCA2,MAP2K6,SIRT1,CRY1,PRELID1,PRKCD,MAPK9,HNRNPK,PPARG,AKT1,TSPO,PTPN11,NUS1,AKT2,KDM5B,THBS1,ACSL4,LRAT,TRIAP1,SCP2,NTSR1,NCOR1,P2RY2,ITGB3,EDN1,GAL,SYK,TNFRSF11A,ATP8A1,ABCA1
GO_DEFENSE_RESPONSE_TO_GRAM_POSITIVE_BACTERIUM	0.422648	1.29146	0.134615	0.283227	72	32	TNF,PGLYRP3,TLR2,HLA-A,ADM,IL6,IL6R,TNFRSF14,HLA-E,RIPK2,TBK1,ADAM17,CARD9,HIST1H2BK,HIST1H2BJ,MYD88,RPL39,IL27RA,FAU,HIST1H2BC,HMGB2,HIST2H2BE,B2M,APP,DROSHA,NOD1,SEH1L,TIRAP,HIST1H2BE,HIST1H2BF,HIST1H2BG,HIST1H2BI
GO_RESPONSE_TO_COLD	0.460085	1.28991	0.12963	0.284652	43	30	NFKBIA,ADM,METRNL,ZNF516,IL6,ACOT11,PPARGC1A,VGF,ATP2B1,THRA,CSDA,FOXO1,GMPR,SLC27A1,IMPDH1,PPARG,LRP11,EIF2AK3,HSP90AA1,DNAJC3,CIRBP,ADRB2,PRKAA1,RNF34,HSPD1,FOS,CASP8,EIF2AK4,PLAC8,HSPA2
GO_PRODUCTION_OF_MOLECULAR_MEDIATOR_OF_IMMUNE_RESPONSE	0.414167	1.28969	0.0877193	0.28466	65	39	TREM1,IL7R,TLR2,GCNT3,SWAP70,ERCC1,PMS2P1,POLL,SIRT1,TCF3,CTNNBL1,MLH1,PMS2P5,LIG4,EXOSC3,GALNT2,CD55,IL31RA,RNF168,DLG1,DENND1B,GAS6,MSH2,MR1,RNF8,CAMK4,POLQ,POLM,MSH6,PMS2,TRAF3IP2,MSH3,NBN,HSPD1,FAS,UNG,PRKDC,EXO1,HLA-DRB1
GO_NEGATIVE_REGULATION_OF_REACTIVE_OXYGEN_SPECIES_METABOLIC_PROCESS	0.44057	1.28937	0.140351	0.284702	42	23	ZC3H12A,BNIP3,SIRT2,HK2,SIRT5,STAT3,GLA,C12orf5,CAV1,HIF1A,VDAC1,BCL2,PINK1,CRYAB,TSPO,ATG5,HDAC6,TFAP2A,AATF,BECN1,TRAP1,BRCA1,ATP2B4
GO_PERIPHERAL_NERVOUS_SYSTEM_AXON_ENSHEATHMENT	0.503318	1.29025	0.173077	0.284727	22	15	NDRG1,SIRT2,FA2H,SKI,AKT1,ILK,NF1,DICER1,AKT2,PARD3,MPP5,ARHGEF10,SOD1,DAG1,SH3TC2
GO_ENDOTHELIAL_CELL_MIGRATION	0.412452	1.28757	0.113208	0.284998	57	41	S100P,CYP1B1,LOXL2,PTP4A3,VEGFA,STAT1,SCARB1,HMGB1,PTEN,NOV,PTK2B,S100A2,SRF,PLXND1,STARD13,CORO1B,GIPC1,RAB13,PIK3CA,PLEKHG5,EMP2,TGFBR1,FGF2,RHOA,DPP4,PAXIP1,SLIT2,TNFSF12,ITGB1,EGR3,EPHB4,AMOT,NR4A1,GPX1,PRKX,ROBO1,PTK2,MYH9,NRP1,ID1,EFNB2
GO_HEXOSE_CATABOLIC_PROCESS	0.441247	1.28882	0.0983607	0.285093	49	35	ALDOC,ENO2,PFKFB4,LRP5,PFKFB3,PFKFB2,HK1,HK2,PGK1,FUT1,GLB1,BAD,GAPDH,PGAM1,PFKL,TPI1,ENO1,GLYCTK,ENO3,PGM1,ALDH1A1,FUT9,FUT4,GPI,PFKP,GALE,DAK,FUT10,FUT8,PGM2,ALDOA,GALK1,GALT,KHK,FUT2
GO_NEGATIVE_REGULATION_OF_PROTEIN_COMPLEX_ASSEMBLY	0.372723	1.28761	0.0677966	0.285238	107	78	TMC8,SMAD6,VILL,INSIG1,XAF1,FHOD3,SPTBN5,LMO4,EIF4EBP1,MYADM,SRC,SIRT2,THRA,HMGB1,BIRC2,ULK1,PPM1A,TRIM9,EML2,CLDN7,CLIP3,PEX5,CAPG,PFN1,CDC42,TWF2,TRAF3IP1,BCL11A,BBS4,PRKCD,VDAC2,GSK3B,LCMT1,CRBN,DDX3X,PMEPA1,CAPZA1,CAPZB,ANKRD27,RAF1,PEX14,TWF1,ADD1,TRIOBP,INPP5J,TFIP11,SLIT2,CAPZA2,TMOD3,PARK7,ADD2,FKBP4,SPTBN1,SVIP,MAPRE1,ZNF451,KIF14,IMPACT,KANK1,TBCD,EPS8,PFN2,CLU,PRKCZ,RDX,ARFGEF1,TMOD2,S…
GO_HISTONE_H3_DEACETYLATION	0.473762	1.28847	0.134615	0.28525	22	22	SMARCAD1,HDAC9,SIRT2,HDAC11,HDAC8,PER1,HDAC5,SIRT6,SIRT7,SIRT1,ATXN3,HDAC3,HDAC2,HDAC7,SIRT3,HDAC6,HDAC1,HDAC4,HDAC10,SFPQ,ELK4,PER2
GO_RESPONSE_TO_ALCOHOL	0.319206	1.28771	0.057971	0.285429	362	215	ICAM1,CCL2,C3,PTGS2,CA9,AREG,FBXO32,STC2,F3,SPP1,STC1,PTGS1,KLF6,CCL5,CYP27B1,PRDM2,IL6,CDKN1A,ERRFI1,EIF4EBP1,MMP15,INHBA,PPARGC1A,RARA,DUSP1,FOSB,GBA,CAT,INSR,TP53INP1,DNMT3A,HMGCS1,STAT3,TGFB1,PRKCE,BAK1,ENDOG,ATP2B1,PTCH1,FOSL1,PEMT,BMP7,PTEN,PDGFB,CCNE1,BIRC2,ELK1,FOXO1,PIM1,JUNB,PTK2B,KLF9,CYP24A1,SPARC,MSX2,AHR,BAD,CTSB,FECH,GRN,ADAMTS1,SOCS3,HIF1A,HMGCR,CDKN1B,ITGA2,PSMD14,ITPR2,ABAT,EGFR…
GO_REGULATION_OF_MEMBRANE_DEPOLARIZATION	0.495866	1.28815	0.134615	0.285606	41	20	IFI6,TRPM4,NEDD4L,SRC,SMAD7,GCLM,GCLC,BCL2,GNB2L1,MLLT11,CAMK2D,TSPO,GJA1,PPP2R3C,B2M,HSH2D,NTSR1,LRRK2,GPD1L,PTPN3
GO_NEGATIVE_REGULATION_OF_PROTEIN_MODIFICATION_PROCESS	0.303913	1.28776	0.0298507	0.28567	616	473	TP73,TNF,RTN4R,IGFBP3,TRIB3,MLXIPL,HSPA1A,SMAD6,TNFAIP3,KIAA1244,ISG15,DDIT4,ZC3H12A,APOE,DUSP9,LRP5,DNAJB2,ATF3,PKIB,DUSP10,PPP1R15A,LIF,SPRY4,GPRC5A,PARP10,PRNP,IL6,GADD45A,DUSP3,IGF1R,RGS2,CDKN1A,PPAP2B,ERRFI1,BDKRB1,HSPA1B,RTN4RL2,MYADM,ZFYVE1,BDKRB2,PPARGC1A,DUSP1,SIRT2,GBA,WDR81,TIPRL,SPRY2,DUSP18,SH3BP5,INSR,TNIP1,KDM3A,WNK2,CDKN1C,CD2BP2,LATS2,PKIG,PBLD,TGFB1,ELL,PRKCE,SMAD7,BAK1,ZCCHC9,H…
GO_NEGATIVE_REGULATION_OF_CYSTEINE_TYPE_ENDOPEPTIDASE_ACTIVITY	0.377912	1.28786	0.160714	0.285729	88	66	TNFAIP8,BIRC3,IFI6,WNT9A,VEGFA,IL6,HERPUD1,SRC,LAMP3,DHCR24,FNIP1,BIRC2,NOL3,XIAP,POR,IFI16,PLAUR,PIH1D1,ARRB1,NLE1,SIAH2,DNAJB6,RPS6KA3,PRDX5,EP300,IGBP1,ARL6IP1,MICAL1,SH3RF1,CSNK2A1,DDX3X,CDKN2D,AKT1,DNAJA3,CRYAB,RAF1,YWHAE,AKT2,GPI,GAS6,MAP2K5,BCL2L12,PCID2,PARK7,THBS1,RFFL,NGFRAP1,TRIAP1,PRDX3,USP47,ARRB2,PAK2,RNF34,MDM2,RPS6KA1,MKL1,BIRC5,KLF4,GPX1,CD44,CASP8,HTT,LEF1,SFN,SERPINB9,AQP1
GO_POSITIVE_REGULATION_OF_NUCLEOCYTOPLASMIC_TRANSPORT	0.368391	1.28679	0.103448	0.285853	121	91	TNF,PTGS2,BAMBI,C8orf4,ZC3H12A,TLR2,DDX58,IL23A,IL6,DAB2,SPHK1,RAPGEF3,LGALS9,NEDD4,TGFB1,PPM1A,XBP1,PPP3CA,EMD,TRIP6,SPPL3,CAMK1,SMAD4,SEMA5A,TMEM110,PPP3CB,EGFR,BMP4,NCBP2,PPP3R1,GTSE1,RBCK1,NUTF2,SLC9A1,EP300,PRKCD,GSK3B,FLNA,PIK3R2,TLR4,HDAC3,UBR5,MAPK14,TGFBR1,SULF2,EDAR,RHOA,KPNA1,ZNF268,TP53,XPO4,GLI3,CTDSPL2,PIK3R1,TMEM173,GAS6,HSP90AA1,MAVS,TCF7L2,SMAD3,ANP32B,RANBP3,RBPMS,HSP90AB1,KHDRB…
GO_DICARBOXYLIC_ACID_TRANSPORT	0.40343	1.28685	0.125	0.286093	71	42	SLC17A7,PPFIA3,PPFIA4,SLC26A11,SLC7A11,CLN8,SLC25A12,SLC1A1,SLC1A4,SLC19A2,SLC38A7,STXBP1,GLS2,PPFIA1,SLC26A2,PSEN1,APBA1,GIPC1,STX1A,SLC19A1,ARL6IP5,VAMP2,RAB3A,SLC38A2,SLC25A11,SLC25A10,SNAP25,SLC25A22,SLC25A32,NF1,RIMS1,SLC25A13,UNC13B,SLC26A6,NTSR1,SLC1A5,ABCC2,SLC1A3,GLS,SLC26A9,SLC46A1,SYT1
GO_MITOCHONDRIAL_TRANSPORT	0.330815	1.28578	0.116279	0.286446	177	155	TP73,HSPA1A,BBC3,SLC25A37,BNIP3,SLC24A6,SLC25A12,CPT1B,FXC1,TIMM50,PRKAA2,BNIP3L,HK2,PMAIP1,MOAP1,STAT3,BAK1,PPIF,STARD3,PPP3CC,TMEM102,ALKBH7,NOL3,MICU1,PSEN1,AFG3L2,PRKAB2,PDE2A,BAD,MTX1,SLC25A33,TIMM44,HEBP2,ATF2,TP53BP2,TOMM7,TIMM17B,CCDC109B,PPP1R13B,SLC25A24,TIMM22,ATP5J,YWHAG,ZNF205,FIS1,MFN2,VDAC1,PPP3R1,NDUFA13,BAX,ATP5I,BCL2,C22orf29,SLC9A1,MTX2,TIMM13,ATP5J2,ATPIF1,GSK3B,GSK3A,ATP5H,CC…
GO_AXIS_ELONGATION	0.532385	1.28579	0.230769	0.286817	27	16	AREG,WNT11,SPRY2,TGFB1,PTK7,BMP4,SOX9,VANGL2,FGFR2,YAP1,LRP6,MED12,TRIM28,RDH10,MED1,TNC
GO_REGULATION_OF_HOMOTYPIC_CELL_CELL_ADHESION	0.329445	1.28579	0.0961538	0.28719	307	170	CCL2,HES1,IL7R,ICOSLG,BCL6,CEBPB,HLA-A,CD83,NFKBID,CCL5,IL23A,PRNP,CD74,IL6,NR4A3,DUSP3,SERPINE2,TRAF6,IRF1,TNFRSF14,HLA-E,SRC,RARA,MAP3K8,BTN2A2,LGALS9,PELI1,HLX,RASGRP1,ADAM8,TNFSF9,RIPK2,PRKG1,TGFB1,IDO1,HMGB1,LAG3,LGALS1,LAT,ZBTB1,DUSP22,XBP1,CD276,MARCH7,CAV1,GRB2,LYN,BAD,CD47,RIPK3,NKAP,CDC42,ERBB2,PTPN2,ABAT,TGFBR2,PAWR,BMP4,PDPK1,SART1,CCDC88B,CD46,PAG1,PRELID1,PNP,HSPH1,PIK3CA,PRKCD,ZEB1…
GO_DEVELOPMENTAL_MATURATION	0.357282	1.28382	0.0740741	0.287326	193	105	HES1,SLC17A7,FAM20C,REC8,BLOC1S3,EREG,EPAS1,DLG4,RND1,VEGFA,RAB32,CDKN1A,AGRN,DDIT3,SCARF1,NR4A2,PLXNB1,TFCP2L1,CD63,CDKN1C,RAB38,STXBP1,AXL,PTEN,FOXO3,CLN5,PLD6,PCSK4,BMP2,KIAA0196,SCLT1,PTK2B,XBP1,FZD5,LHX6,MTCH1,RERE,TUSC2,HIF1A,SEMA4D,TMEM79,THBS3,ALDH1A2,PICK1,RBPJ,RAB3A,FEM1B,RB1,RFX3,FLVCR1,PPARG,MAEA,AGPAT6,TRIP13,ANO6,AP3D1,KLF2,HOXA5,CDC25B,CTNNB1,NKX6-1,PALM,RHOA,ERCC2,ANKRD27,MECP2,GJ…
GO_NEGATIVE_REGULATION_OF_INNATE_IMMUNE_RESPONSE	0.477563	1.28349	0.148936	0.287461	38	26	TNFAIP3,NR1H3,HLA-A,DUSP10,SERPING1,HLA-E,DHX58,TAP1,LGALS9,NR1H2,MICA,IFI16,ADAR,PTPN2,NMI,PPARG,TYRO3,DNAJA3,NLRX1,RPS19,TRAFD1,MUL1,ARRB2,NLRC5,SERPINB9,SUSD4
GO_B_CELL_ACTIVATION	0.390436	1.28386	0.0784314	0.287615	132	71	MFNG,IL7R,ICOSLG,BCL6,HDAC9,BST2,KLF6,TPD52,PIK3CD,BCL3,BAK1,FNIP1,CEBPG,IL11,LGALS1,HDAC5,ZBTB1,DCLRE1C,ADAM17,PTK2B,SWAP70,CD40,CLCF1,ATM,ERCC1,PTPN2,TCF3,BAX,MLH1,BCL2,RBPJ,EP300,ITFG2,PRKCD,ADA,IGBP1,PLCG2,LIG4,MALT1,SKAP2,TLR4,EXOSC3,ABL1,NHEJ1,SP3,LRRC8A,RNF168,TXLNA,AKAP17A,PIK3R1,ITGB1,MSH2,RNF8,HDAC4,POLM,MSH6,BLNK,PLCL2,ATP11C,NBN,HSPD1,CASP8,NOTCH2,PRKDC,VPRBP,LEF1,CMTM7,LFNG,EXO1,IFNA…
GO_CARDIAC_CHAMBER_MORPHOGENESIS	0.370348	1.28409	0.111111	0.287643	104	65	HES1,WNT11,TNNT2,GRHL2,PPP1R13L,TBX3,DSP,SAV1,RARA,EGLN1,FHL2,ZFPM1,SEMA3C,SMAD7,SOX4,PROX1,ACVR1,PARVA,TGFBR3,MSX2,SRF,GATA4,DVL3,ADAMTS1,DHRS3,RARB,HIF1A,HEY1,FGFRL1,PTCD2,CPE,SHOX2,FZD2,RBPJ,RXRA,FKBP1A,RBM15,GSK3A,FZD1,ISL1,TPM1,VANGL2,OVOL2,HEYL,FGFR2,SMARCD3,GATA6,CYR61,ID2,UBE4B,NOTCH1,SOS1,TNNC1,HEG1,MDM2,PKP2,WHSC1,FOXC1,MED1,NOTCH2,JAG1,GATA3,ZFPM2,NRG1,CITED2
GO_REGULATION_OF_CELL_MIGRATION_INVOLVED_IN_SPROUTING_ANGIOGENESIS	0.568769	1.28427	0.0952381	0.287704	19	15	PTGS2,HDAC9,VEGFA,HDAC5,PDCD10,STARD13,ITGB1BP1,SRPX2,CIB1,HDAC7,RHOA,MAP2K5,NOTCH1,KLF4,MMRN2
GO_SIGNAL_TRANSDUCTION_IN_RESPONSE_TO_DNA_DAMAGE	0.352133	1.28438	0.127273	0.28788	96	85	TP73,MUC1,NDRG1,E2F7,ZNF385A,GADD45A,CDKN1A,BCL3,PLK3,TNKS1BP1,ARID3A,SOX4,ING4,FOXO3,CNOT8,SP100,PLK2,GRB2,ATM,CHEK2,CDKN1B,TFDP2,PLAGL1,USP10,BAX,GTSE1,MAD2L2,EP300,PRPF19,UBA52,CNOT4,E2F4,PIDD,MAPK14,CDC25C,ABL1,CNOT3,RPS27A,CDC5L,PML,CNOT6L,CNOT10,TP53,MDM4,PPP2R5C,BID,KAT5,PRMT1,CNOT7,E2F1,PAXIP1,CASP9,CENPJ,CARM1,CNOT2,RBL2,CDK2,TRIAP1,C2orf29,TFAP4,NPM1,FOXM1,CNOT1,MDM2,TFDP1,PCBP4,PCNA,UB…
GO_MITOCHONDRIAL_CALCIUM_ION_HOMEOSTASIS	0.539646	1.28441	0.191489	0.288219	16	15	SLC24A6,DISC1,BCAP31,ATP2A1,MICU1,TGM2,CCDC109B,ANXA6,FIS1,CCDC90A,IMMT,MCU,RAP1GDS1,C22orf32,EFHA1
GO_MUSCLE_TISSUE_DEVELOPMENT	0.33722	1.28271	0.0943396	0.288585	275	150	NUPR1,IGSF8,TNNT2,FHOD3,ATF3,C3orf58,PPP1R13L,TBX3,DSP,SIK1,MARCKS,VEGFA,RARA,VAMP5,KIAA1161,IFT20,EGLN1,HLX,CDON,BCL9,FHL2,MEF2D,ZFPM1,SEMA3C,SMAD7,TSC1,KDM6B,SMAD1,SAP30,PROX1,SKIL,PTEN,EYA1,LEMD2,KAT2A,ACVR1,FLNB,FOXP2,BMP2,CXADR,SIX4,EGR2,ZFAND5,CAV1,TGFBR3,PPP3CA,SIN3B,EMD,TIPARP,SRF,ZNF238,CTSB,HOMER1,GATA4,ANKRD1,SKI,RARB,SGCB,CDC42,SIRT6,NPPA,MEF2A,PLAGL1,ENG,DNER,GPCPD1,PTCD2,MYH15,EGR1,…
GO_MISMATCH_REPAIR	0.471137	1.28191	0.162791	0.289462	31	29	TP73,PMS2P3,POLD4,MLH3,PMS2P1,MSH5,MLH1,PMS2P5,ABL1,PMS2CL,POLD1,SETD2,XPC,TDG,RNASEH2A,MSH2,RPA1,POLD3,RPA2,MSH6,POLD2,LIG1,PMS2,PCNA,TREX1,MUTYH,MSH3,EXO1,PMS1
GO_POSITIVE_REGULATION_OF_CYTOKINE_SECRETION	0.422224	1.28133	0.129032	0.290111	96	45	TNF,IL1A,NLRP2,TNFRSF14,AIM2,SRC,LGALS9,RASGRP1,HMGB1,PANX1,CASP1,C5,MAPK11,IFNAR1,XBP1,CD276,IRF3,CADM1,PAEP,C1QTNF3,TRIM16,MAPK14,CD274,ABL1,GSDMD,PYCARD,F2R,VTCN1,SCAMP5,IL17RC,SPTBN1,IL4R,NCL,IL17RA,CD58,TRIM6,GLMN,PRKCZ,PTPN22,F2RL1,HYAL2,CARD8,GATA3,SYK,IL17RB
GO_MITOTIC_SISTER_CHROMATID_SEGREGATION	-0.430039	-1.50872	0.0227273	0.290175	91	82	CHMP2B,CHMP1A,PAPD7,CHMP4C,CHMP6,AKAP8L,CHMP5,VPS4B,KLHL22,PHF13,ZNF207,CEP57,CHMP4B,CHMP1B,KIFC1,RB1,CHMP4A,KIF22,AKAP8,DIS3L2,KPNB1,CDC14A,VPS4A,ZW10,SMC2,AURKB,NIPBL,KATNB1,PINX1,CHMP2A,CUL3,PDS5A,RAB11A,PDCD6IP,MAD2L1,PIBF1,SMC3,CHMP3,CHMP7,POGZ,PPP2R1A,NCAPH,CDCA5,CEP57L1,MAU2,PSRC1,BUB3,ESPL1,ZWINT,PRC1,KIF14,NDC80,CEP55,SMC4,BECN1,KIF2C,KIF4A,NAA50,KIF18A,INO80,NCAPG,SMC1A,SEH1L,CENPE,CDC2…
GO_REGULATION_OF_PEPTIDYL_THREONINE_PHOSPHORYLATION	0.431025	1.28066	0.131148	0.290517	37	29	DDIT4,PPP1R15A,SPHK1,SIRT2,AXIN1,SPRY2,RIPK2,TGFB1,SMAD7,BMP7,CHI3L1,SPRED2,WNK3,GSK3B,INPP5K,CAB39,PARD3,CALM2,MAPK1,SPRED1,OGT,CALM3,UBE2K,CALM1,TRIM6,TRPC6,EPB49,PLK1,KIAA1199
GO_ORGAN_MORPHOGENESIS	0.293549	1.2808	0	0.290581	841	499	TNF,CCL2,AREG,HOXA6,HES1,ELF3,WNT11,PRDM1,TNNT2,DLX3,AQP5,LRIG1,CEBPB,WNT9A,INSIG1,FAM20C,GCNT3,LRP5,TLE2,INSIG2,GRHL2,SERPINB5,EREG,LIF,ROM1,SHROOM2,ADM,STC1,HOXB7,PPP1R13L,TBX3,CA2,DSP,WNT2B,NTN1,DVL2,WDR19,EFNA1,VEGFA,IL6,NR4A3,CTSH,ERRFI1,TRAF6,DLX2,INHBA,BCL11B,HYAL1,IFT172,SNAI2,SAV1,SRC,RARA,PLEKHA1,CSF1,TMEM176B,HOXA1,FRAS1,GBA,HOXC13,DUOX2,MYO7A,MAPK3,EGLN1,GZF1,AXIN1,HLX,SPRY2,IMPAD1,NE…
GO_DNA_STRAND_ELONGATION_INVOLVED_IN_DNA_REPLICATION	-0.529125	-1.49444	0.0612245	0.291654	25	24	POLD4,POLA2,LIG4,PARP3,LIG3,RFC3,POLD1,RFC4,FEN1,RNASEH2A,GINS1,GINS3,POLD3,POLD2,LIG1,DNA2,RNASEH1,PCNA,GINS4,PARP2,POLA1,PARP1,PRIM1,GINS2
GO_RNA_MODIFICATION	-0.402228	-1.49164	0	0.2917	120	106	RNMT,RBM47,AARS,TFB1M,FTSJD2,WTAP,APOBEC3G,BCDIN3D,ALKBH3,ADAR,CDK5RAP1,TRMU,EMG1,ALKBH5,TRMT61A,C9orf156,DUS3L,APOBEC3F,RRNAD1,FTSJ1,RPUSD1,TRMT2A,FTSJD1,C7orf60,TRMT112,DUS4L,NOP10,RNMTL1,TRDMT1,TRIT1,RPUSD4,PARN,FBL,METTL3,URM1,NSUN4,ADARB1,SSB,FTO,NHP2,TYW5,CDKAL1,TRMT1,PUSL1,METTL14,TRMT2B,NAF1,TFB2M,THG1L,TRUB1,QTRT1,GTPBP3,TRMT6,YRDC,HSD17B10,DNAJB11,TARBP1,METTL2B,FTSJ2,NOP58,NUDT16,DUS2L…
GO_SINGLE_ORGANISM_CELL_ADHESION	0.310411	1.27949	0.0166667	0.291886	459	262	TNF,ICAM1,RSAD2,CYP1B1,ICAM5,NLGN3,RELB,IL7R,ICOSLG,CEBPB,ARVCF,CCL5,FERMT3,DSP,NTN1,ANXA9,IL23A,ESAM,PIK3CD,SRGAP2,CD74,EFNA1,SLC7A11,IL6,LCP1,PPAP2B,BCL3,IRF1,BCL11B,CEACAM5,HLA-E,KIFC3,FZD8,SRC,ITGA5,LEPR,FZD4,NEDD4,TNIP1,ADAM8,RIPK2,ZFPM1,STXBP1,JAG2,TGFB1,PERP,AXL,TSC1,SOX4,HMGB1,BMP7,JMJD6,ITGB5,LAT,PKD1,NOV,NLGN2,AZI2,ZBTB1,MICA,PSEN1,PARVA,MYL12A,CXADR,ADAM17,PEAK1,IFNAR1,GCNT1,CD276,FZD5…
GO_RESPONSE_TO_ESTROGEN	0.331843	1.27955	0.0363636	0.292177	218	134	HMOX1,C3,PTGS2,AREG,SMAD6,F3,CCL5,CA2,CYP27B1,PRDM2,WBP2,MMP15,PPARGC1A,RARA,CITED4,DUSP1,GBA,TRIM25,CAT,INSR,MFGE8,DNMT3A,STAT3,TGFB1,ENDOG,PTCH1,BMP7,PTEN,PDGFB,CCNE1,CAV1,MSX2,AHR,BAD,MMP14,GRN,SOCS3,HIF1A,CDKN1B,ITGA2,EGFR,TGFBR2,PAWR,BMP4,BGLAP,CALR,ALDH1A2,NCOA3,BCAS3,LDHA,EP300,SRD5A1,H2AFZ,GSK3B,MBD4,BDH1,CASP3,ESRRA,PPARG,GSTP1,AIFM1,ARSB,CTNNB1,STS,CRYAB,UROD,ANXA1,PDGFA,GLI3,BID,DTYMK,…
GO_SYNAPTIC_VESICLE_LOCALIZATION	-0.429024	-1.50238	0.0204082	0.292373	106	60	BLOC1S3,SYT7,STX3,STX1B,SNAP29,TRIM9,CANX,PSEN1,AP3S2,DENND1A,STX4,DTNBP1,GRN,DOC2A,STX1A,AP3S1,RAB5A,BLOC1S1,PCLO,DNAJC5,VAMP2,RAB3A,RAB27A,ARF1,PIP5K1C,TOR1A,SCRIB,SNAP23,AP3D1,STX2,CTNNB1,SNAP25,TC2N,C2CD4A,DNM2,AP3M2,SNAP47,SYTL4,RIMS1,BLOC1S2,LPHN1,AP3B1,AP3M1,SYTL3,OPHN1,RPH3AL,CDK5,SNAPIN,CADPS2,SYNJ1,STX11,PLD2,UNC13B,SNPH,SYTL2,STON2,SYTL1,SYT12,SYT1,SYT8
GO_MITOTIC_RECOMBINATION	-0.484876	-1.50079	0.0638298	0.29239	41	37	POLD4,RFC5,NSMCE2,POLA2,ERCC1,POLE2,XRCC3,TEP1,XRCC2,RFC3,RFC2,POLD1,SMC6,RFC4,FEN1,RAD51C,RAD51,SMC5,GEN1,RPA1,POLD3,RPA2,POLD2,LIG1,RAD50,DNA2,POLE,PCNA,TOP2B,RFC1,RAD54B,POLA1,PRIM1,BRCA2,WRN,TOP2A,DMC1
GO_HUMORAL_IMMUNE_RESPONSE	0.39785	1.27886	0.109091	0.29256	187	63	TNF,CCL2,C3,C1R,TREM1,CFB,C1S,HLA-A,CD83,SERPING1,C2,BST2,ADM,IL6,BCL3,CFD,HLA-E,TFEB,C1RL,C5,PLA2G6,CFI,HIST1H2BK,TFE3,HIST1H2BJ,CD46,BCL2,RBPJ,PSMB10,RPL39,CFP,CD55,FAU,HIST1H2BC,GPI,YTHDF2,ZP3,HIST2H2BE,NOTCH1,B2M,C1QBP,CFH,APP,BLNK,TRAF3IP2,CLU,C4A,ST6GAL1,EXO1,GATA3,HLA-DRB1,IFNA1,IFNE,HIST1H2BE,TNFRSF21,IL7,SPON2,SLPI,HIST1H2BF,FOXJ1,HIST1H2BG,HIST1H2BI,SUSD4
GO_KERATAN_SULFATE_METABOLIC_PROCESS	0.522196	1.27851	0.258621	0.292911	33	18	HEXA,ST3GAL1,HEXB,B3GNT2,B4GALT4,GLB1,GALNS,ST3GAL4,B3GNT1,B4GALT1,SLC35D2,B4GALT3,GNS,B4GALT6,ST3GAL2,B4GALT5,B3GNT3,B4GALT2
GO_PROTEIN_SUMOYLATION	-0.39851	-1.49222	0	0.293472	115	110	TRPM4,PIAS2,IFIH1,EYA1,NDNL2,SP100,EGR2,RING1,STAG2,PHC1,NSMCE2,PIAS4,RANGAP1,POM121,CBX4,BCL11A,CETN2,XRCC4,EID3,NUP43,NUP205,SAE1,SENP5,HNRNPK,RNF212,CBX8,NSMCE4A,TOPORS,PML,NUPL1,PIAS3,HDAC7,AURKB,SP3,NFATC2IP,RNF2,TP53,RNF168,SENP2,PHC3,L3MBTL2,NUP50,SMC6,SUMO1,UBA2,BMI1,XPC,RAE1,SMC3,TDG,MDC1,NUP98,NUP54,STAG1,SMC5,TMEM48,MUL1,INCENP,POM121C,SCMH1,TP53BP1,NUP85,NOP58,PHC2,RAD21,NUP153,MTA1,Z…
GO_SENSORY_PERCEPTION_OF_CHEMICAL_STIMULUS	-0.571433	-1.49462	0.04	0.294052	524	19	AZGP1,SCNN1A,RTP4,B3GNT2,PDE4A,BBS4,FZD2,ITPR3,ADCY3,UBR3,GNB1,GNAL,MKKS,OR4C6,LEF1,TAS1R3,OMP,OR2A4,OR1F1
GO_REGULATION_OF_CELL_CELL_ADHESION	0.325571	1.27719	0.047619	0.294444	380	215	TNF,CCL2,HES1,IL7R,ICOSLG,BCL6,CEBPB,SOX2,IL1RN,HLA-A,CD83,NFKBID,CCL5,FERMT3,EFNA5,IL23A,PRNP,CD74,IL6,NR4A3,DUSP3,PPAP2B,FSTL3,SERPINE2,TRAF6,MYADM,IRF1,TNFRSF14,HLA-E,SNAI2,SRC,RARA,FOXA2,MAP3K8,BTN2A2,LGALS9,PELI1,PODXL,HLX,RASGRP1,ADAM8,PPARA,TNFSF9,RIPK2,PRKG1,TGFB1,SMAD7,IDO1,HMGB1,BMP7,LAG3,MAPK7,LGALS1,LAT,ZBTB1,KIFAP3,BMP2,DUSP22,XBP1,SWAP70,CD276,MARCH7,CAV1,GCNT2,GRB2,LYN,BAD,MINK1,CD…
GO_REGULATION_OF_ATPASE_ACTIVITY	0.402476	1.27747	0.175439	0.294496	61	44	TNNT2,PLSCR1,BRSK2,DNAJC24,RAPGEF3,ABCA7,PXK,PPIF,GABARAPL2,DNAJB1,AHSA2,PFN1,DNAJB6,ATP1B3,ATP1B1,ATPIF1,RAB3A,OXA1L,CHTOP,DNAJC1,DNAJC7,TPM1,TNNT3,RAB4A,DNM2,CNN3,TOR1AIP1,DNAJC9,SUMO1,TPM2,SNRNP70,DNAJB11,HNRNPU,ADRB2,TOR1AIP2,VMA21,AHSA1,TNNC1,METTL21A,TMEM64,UHRF1,PFN2,DNAJC2,HSPA2
GO_REGULATION_OF_HISTONE_METHYLATION	-0.460179	-1.50265	0.0188679	0.295385	56	45	MTHFR,KDM3A,PHF1,JARID2,XBP1,PIH1D1,SMAD4,SIRT1,MTF2,PYGO2,KDM1A,RDBP,ZNF304,CHTOP,MLL,KDM4A,CTNNB1,RNF20,BCOR,SNW1,SETD7,CTCF,MECP2,CTR9,PAXIP1,NSD1,GCFC1,SMARCB1,MLL4,OGT,ZNF335,PAF1,DNMT1,SUPT6H,H2AFY,RTF1,WDR61,BRCA1,EED,IWS1,PHF19,GATA3,TET1,GFI1,HIST1H1B
GO_MATURATION_OF_SSU_RRNA	-0.458655	-1.49592	0	0.295983	42	39	DIEXF,EMG1,UTP18,RRP36,UTP6,TSR2,RPS21,UTP3,NGDN,LSM6,PWP2,RPS16,UTP23,UTP14C,RCL1,RPS19,RPS14,FCF1,RPS8,NOC4L,KRR1,NOB1,BYSL,ABT1,SRFBP1,WDR3,NOP14,MPHOSPH10,CIRH1A,WDR46,DCAF13,UTP20,RRS1,MRPS9,NOL11,TBL3,UTP14A,MRPS11,HEATR1
GO_GLAND_DEVELOPMENT	0.306068	1.2759	0.0163934	0.296007	395	263	TNF,ASNS,AREG,HES1,ELF3,WNT11,CEBPB,SOX2,LRP5,LSR,SERPINB5,E2F7,PCSK9,TBX3,CACNB4,HOXB9,NTN1,VEGFA,IL6,IGSF3,APLN,LMO4,FSTL3,SERPINE2,DBP,BCL11B,SRC,RARA,CSF1,HK2,DUOX2,RAPGEF3,MAPK3,TFCP2L1,HLX,FA2H,INSR,AK4,CDKN1C,RELA,HMGCS1,TGFB1,SEMA3C,DDR1,MAP2K1,THRA,CEBPG,PTCH1,CBX7,BMP7,PROX1,PTEN,RB1CC1,CCNE1,PKD1,UPRT,JARID2,PLAG1,ZBTB1,MPST,USF2,BMP2,PSEN1,FASN,SIX4,RHBDD3,XBP1,CRKL,IRS2,CAV1,POU2F1,T…
GO_RECOMBINATIONAL_REPAIR	-0.428939	-1.4862	0.0487805	0.296544	80	65	REC8,FBXO18,ZFYVE26,EXD2,ATM,NSMCE2,SLX4,HUS1,RECQL,PSMD14,XRCC3,WDR48,SHFM1,FAN1,HELQ,XRCC2,UBE2N,RAD54L,LIG3,ERCC4,YY1,SMC6,MORF4L1,MCM9,FEN1,RAD51C,RAD51,ZSWIM7,RECQL5,MRE11A,SMC5,GEN1,SWI5,TONSL,PALB2,RPA1,RPA2,RNF138,POLQ,XRCC1,NSMCE1,MCM8,RAD50,SFPQ,KIAA0146,GINS4,SFR1,INO80,CDC45,RAD54B,NBN,CDC7,MMS22L,BLM,PARP1,BRCA1,BRCA2,RAD52,H2AFX,GINS2,RBBP8,RAD51AP1,POLN,KDM4D,DMC1
GO_NEGATIVE_REGULATION_OF_ADAPTIVE_IMMUNE_RESPONSE	-0.565452	-1.5033	0.0638298	0.297681	37	17	IL7R,BCL6,DUSP22,PPP3CB,THOC1,TRIM27,NDFIP1,HFE,RC3H1,IL4R,C10orf54,IL20RB,PTPN6,CEACAM1,FOXJ1,ALOX15,SUSD4
GO_LEFT_RIGHT_PATTERN_FORMATION	-0.595844	-1.48729	0.037037	0.297698	21	15	IFT172,DPCD,AHI1,HSPB11,ARL13B,SNAI1,NOTCH1,SETDB2,EPB41L5,MNS1,MEGF8,IFT57,IFT122,FOXJ1,CITED2
GO_RESPONSE_TO_MECHANICAL_STIMULUS	0.334359	1.27397	0.15	0.298419	210	127	CCL2,PTGS2,ASNS,MMP7,NFKBIA,F3,PKD1L2,BNIP3,IL6,GADD45A,TNFRSF10B,BDKRB1,SERPINE2,P2RY1,IRF1,SRC,JUND,EIF2AK2,FOSB,CLCN6,MAPK3,SMPD2,RELA,NFKB1,BAK1,ENDOG,PDZD7,CHEK1,PTCH1,FOSL1,PKD1,TNFRSF1A,JUNB,FOXP2,CASP1,PTK2B,PDE2A,CAV1,CHI3L1,CD40,DENND5A,BAD,MAP3K2,CTSB,MMP14,GATA4,ANKRD1,LTBR,HIF1A,ITGA2,NPPA,STRBP,TGFBR2,PAWR,BMP4,BGLAP,TNFRSF10A,MYD88,SUN1,CNN2,SOX9,SLC9A1,GSK3B,MAPK9,TLR4,PPARG,MAPK1…
GO_CELLULAR_RESPONSE_TO_DEXAMETHASONE_STIMULUS	0.512216	1.27401	0.170213	0.298716	27	17	CCL2,FBXO32,IL6,ERRFI1,TGFB1,FOXO1,FECH,EP300,SRD5A1,SMYD3,CASP9,HNRNPU,TFAP4,CBX3,ASS1,HMBS,AQP1
GO_DNA_RECOMBINATION	-0.384481	-1.49635	0	0.298784	215	171	REC8,BCL11B,FBXO18,ENDOG,UBE2B,HMGB1,ACTR5,NDNL2,INO80B,APEX2,ZFYVE26,C11orf80,DCLRE1C,SWAP70,EXD2,POLD4,INO80E,MLH3,ATM,RFC5,NSMCE2,POLA2,SLX4,HUS1,KIN,RECQL,ERCC1,PSMD14,POLE2,TOP3A,XRCC3,MSH5,TCF3,XRCC4,TEP1,MLH1,WDR48,KLHDC3,EID3,RBPJ,RMI2,THAP9,SUPV3L1,SHFM1,STRA13,LIG4,TFPT,FAN1,RNF212,EXOSC3,NSMCE4A,NHEJ1,TRIP13,HELQ,XRCC2,UBE2N,MUS81,RAD54L,LIG3,APEX1,RNF168,RFC3,RFC2,NCOA6,FANCM,POLD1,MC…
GO_NEGATIVE_REGULATION_OF_BLOOD_PRESSURE	0.525922	1.273	0.183673	0.299514	43	18	SOD2,APLN,BDKRB1,BDKRB2,PPARA,GCH1,NPPA,ABAT,SCPEP1,BBS4,PRCP,BMPR2,VEGFC,ADRB2,RNPEP,NTSR1,MKKS,ADORA1
GO_TUMOR_NECROSIS_FACTOR_MEDIATED_SIGNALING_PATHWAY	0.37256	1.27323	0.1	0.299573	118	89	TNF,TNFRSF9,BIRC3,CARD14,RELT,TNFRSF10B,STAT1,TNFRSF14,AIM2,COMMD7,C16orf5,FOXO3,BIRC2,TNFSF15,TNFRSF1A,ADAM17,PTK2B,CD40,LTBR,TRADD,PSMD14,TNFRSF1B,PSMB3,PSMD10,PSME1,TNFRSF10A,PSMD2,PSMB10,PSMB7,TNFRSF12A,UBA52,PSMB8,MAP3K14,PSMB4,PSMD7,RPS27A,EDAR,TXNDC17,TRAF3,PSME4,PSMD9,PSMD3,TNFRSF25,PSMC4,PSMD1,PYCARD,PSMA5,TNFSF13,PSMB1,PSMC2,PSMA6,PSMB2,PSMA2,PSMA1,PSMD8,PSMC1,PSMC6,PSMA7,TNFSF12,RIPK1,…
GO_POSITIVE_REGULATION_OF_MUSCLE_CONTRACTION	0.458868	1.27274	0.145161	0.299662	44	28	PTGS2,TRPM4,PTGS1,RNF207,RGS2,GSTO1,SPHK1,EDN2,ATP2A1,TBXA2R,SRF,ITGA2,NPPA,ABAT,PAWR,CTTN,ADA,NPNT,F2R,ATP1A1,HSP90AA1,NOS1AP,CTGF,ADRA1B,EDN1,GPER,TACR1,CHRM3
GO_REGULATION_OF_MULTI_ORGANISM_PROCESS	0.31481	1.27119	0.0178571	0.301371	470	325	TNF,IL8,RSAD2,BIRC3,MX1,TNFAIP3,OAS1,TREM1,PRDM1,TRIM15,ISG15,IFIT1,ZC3H12A,OAS3,APOE,HLA-A,MTSS1,PLSCR1,SQSTM1,DDX58,BST2,IFITM1,CCL5,MBD5,IFITM3,PARP10,EDNRB,IL23A,TRIM31,STAT1,AP1S2,MID2,C19orf66,TRAF6,P2RY1,OASL,INHBA,AIM2,LAMP3,DHX58,LY96,TAP1,SIRT2,EIF2AK2,ATP6V1H,MAPK3,LGALS9,CTDP1,TRIM25,TRIM35,SNX3,ISG20,TNIP1,YIPF1,STAT2,CHMP2B,RIPK2,ACVR1B,AP1S1,PEX13,TRIM11,APOBEC3G,ZNF189,TRIM14,PROX…
GO_LYMPHOCYTE_ACTIVATION	0.317613	1.27121	0.0172414	0.301717	342	194	ICAM1,RSAD2,MFNG,ULBP1,RELB,IL7R,ICOSLG,BCL6,CEBPB,HDAC9,BST2,KLF6,TPD52,IL23A,PIK3CD,CD74,IL6,LY6D,LCP1,BCL3,IRF1,BCL11B,HLA-E,FZD8,LEPR,NEDD4,RIPK2,ZFPM1,JAG2,TGFB1,AXL,TSC1,BAK1,FNIP1,CEBPG,SOX4,IL11,HMGB1,JMJD6,LGALS1,LAT,HDAC5,AZI2,ZBTB1,MICA,PSEN1,DCLRE1C,TBK1,CXADR,ADAM17,PTK2B,IFNAR1,SWAP70,CD276,FZD5,PPP3CA,CD40,ZFP36L1,SRF,CD151,CLCF1,ATM,TUSC2,RIPK3,HPRT1,NKAP,ERCC1,CADM1,PTPN2,IMPDH1,…
GO_RETROGRADE_TRANSPORT_ENDOSOME_TO_GOLGI	0.371687	1.27126	0.107143	0.302048	74	63	TBC1D17,RNF126,WASH3P,RAB9A,LMAN1,FAM21A,AP1S1,ARFRP1,TBC1D10A,UBE2O,SNX8,CLTCL1,WASH1,STX5,DENND5A,RAB7A,SPAG9,VPS35,ZFYVE20,RAB6A,VPS29,FAM109A,TBC1D10B,TMED9,FAM21C,GOSR2,RGP1,TRIM27,VTI1A,BET1L,VPS26A,SNX6,SNX2,YKT6,SURF4,SNX1,STX6,GOSR1,KIAA1432,VAMP3,GCC2,ANKFY1,TRAPPC10,CCDC132,VPS26B,ARL1,SGSM2,ERC1,CLTC,GBF1,VTI1B,VPS53,DCTN1,FAM109B,VPS54,TBC1D5,EVI5,PIKFYVE,STX16,RAB6B,SNX5,RHOBTB3,TBC…
GO_CELLULAR_CARBOHYDRATE_BIOSYNTHETIC_PROCESS	0.433795	1.26981	0.172414	0.303256	51	34	AKR1B1,PPP1R3C,NR1D1,CSGALNACT2,GYS1,EPM2A,IMPAD1,ISYNA1,B3GNT2,SLC2A1,PHKG2,PGP,GBE1,B3GNT1,EXT1,PGM1,UBA52,B4GALT1,AKT1,RPS27A,GYG2,GOT1,UGP2,NANS,AKT2,HAS2,B3GNT3,PGM2,ALG1,IMPA1,UBB,AGL,PER2,IMPA2
GO_CELLULAR_RESPONSE_TO_DRUG	0.419626	1.26862	0.0961538	0.304044	67	40	CCL2,MT2A,PPP1R15A,PRNP,AIM2,NFE2L2,PRKAA2,RAPGEF3,PPM1F,RAP2A,PDE2A,TFRC,PPP3CA,CHEK2,ANKRD1,QDPR,HIF1A,PPP3CB,RBM22,ACER2,PDE4A,EP300,RAP1A,REST,NME1,BRAF,TP53,RNF149,MYC,GAS6,UMPS,TLR3,EFTUD2,PPAT,EIF2B5,PPP1R12A,AGER,CAD,EDN1,KCNH2
GO_REGULATION_OF_EXOSOMAL_SECRETION	0.513138	1.26913	0.207547	0.304188	17	15	SDCBP,HGS,CHMP6,RAB7A,VPS4B,STAM,SDC4,SDC1,ATP13A2,VPS4A,CHMP2A,TSG101,PDCD6IP,SNF8,CHMP3
GO_REGULATION_OF_JUN_KINASE_ACTIVITY	0.399872	1.26864	0.192982	0.304407	81	64	TP73,TNF,DUSP10,DVL2,ERN1,TRAF6,FZD8,AXIN1,FZD4,ZAK,MAP3K10,PKN1,PTK2B,FZD5,SASH1,SPAG9,MAP3K2,DTNBP1,PDCD4,GAB1,DVL3,TNIK,PTPN1,DBNL,MAP4K5,MAPK8IP3,AIDA,MAP3K4,ZEB2,DAXX,MAP3K11,HIPK3,NRK,MAP2K7,DNAJA1,GSTP1,VANGL2,MDFI,DAB2IP,RPS3,MAPK8IP1,MAP4K2,PTPLAD1,RIPK1,MUL1,DUSP19,PAK1,MAP3K5,TRAF2,KIAA1804,MAP3K6,MAP3K9,MDFIC,ARHGEF5,PTPN22,ERCC6,ZNF675,TAOK3,MAP3K7,EDN1,TIAM1,EPHA4,SYK,TNFRSF11A
GO_DEFENSE_RESPONSE_TO_BACTERIUM	0.391271	1.26877	0.105263	0.304534	237	69	TNF,PGLYRP3,TREM1,ISG15,CEBPB,TLR2,HLA-A,CCL20,TMF1,ADM,OPTN,IL23A,IL6,IL6R,BCL3,TNFRSF14,HLA-E,VGF,RIPK2,TNFRSF1A,MICA,TBK1,ADAM17,PLA2G6,CARD9,RAB1A,HIST1H2BK,ANXA3,TUSC2,ROMO1,S100A9,TLR1,HIST1H2BJ,MYD88,RBPJ,PRKCD,RPL39,TLR4,CFP,IL27RA,PYCARD,FAU,HIST1H2BC,SERPINE1,HMGB2,MAVS,HIST2H2BE,RAB14,MR1,B2M,TLR3,LYST,APP,DROSHA,NOD1,SEH1L,ANKRD17,TIRAP,PLAC8,IFNE,HIST1H2BE,S100A14,SYK,IL22RA1,SPON2,S…
GO_ARACHIDONIC_ACID_METABOLIC_PROCESS	0.471431	1.26765	0.156863	0.305048	50	24	ALOXE3,PTGS2,CYP1B1,PTGS1,PLA2G4C,SPHK1,CYP2D6,PTGES,MAPK3,MGLL,PLA2G4A,PNPLA8,PLA2G4B,DAGLB,DAGLA,ALOX5,CYP2U1,PTGES3,CBR1,AKR1C3,FAAH2,FAAH,CYP4F12,ALOX15
GO_B_CELL_DIFFERENTIATION	0.39983	1.26717	0.114754	0.305091	89	47	MFNG,BCL6,HDAC9,KLF6,TPD52,BCL3,BAK1,FNIP1,CEBPG,IL11,LGALS1,HDAC5,ZBTB1,DCLRE1C,ADAM17,PTK2B,CLCF1,ATM,PTPN2,TCF3,BAX,BCL2,RBPJ,EP300,ITFG2,ADA,PLCG2,MALT1,ABL1,NHEJ1,SP3,LRRC8A,PIK3R1,ITGB1,MSH2,HDAC4,POLM,BLNK,PLCL2,ATP11C,NOTCH2,PRKDC,VPRBP,CMTM7,LFNG,IFNA1,IFNE
GO_REGULATION_OF_MESENCHYMAL_CELL_PROLIFERATION	0.45721	1.26621	0.152542	0.305209	34	23	WNT11,LRP5,VEGFA,STAT1,PRRX1,FOXP2,IRS2,TGFBR2,BMP4,SHOX2,SOX9,ZEB1,CTNNB1,FGFR2,FBXW4,PDGFA,MYC,PHF14,NFIB,PTN,SIX1,BMPR1A,CTNNBIP1
GO_LIPOSACCHARIDE_METABOLIC_PROCESS	0.378163	1.26732	0.111111	0.30525	114	76	NEU1,PIGA,ST6GALNAC6,HEXA,PIGH,ARSA,ST3GAL1,UGCG,ASAH1,GBA,CREM,SMPD2,GLTP,GALC,PIGF,ITGB8,GM2A,ARSK,HEXB,POGLUT1,GLA,GLB1,PLAUR,ST3GAL4,CLN3,CTSA,PIGG,B4GALNT1,PSAP,SUMF1,BAX,ARSD,PIGS,PGAP3,NAGA,DPM1,MPPE1,ARSB,PIGM,PIGT,PIGC,ALG5,GPAA1,PIGO,STS,PIGV,ARSJ,NANS,PIGP,GBA2,SMPD1,GLTPD1,ST3GAL2,ARSE,NEU3,CLN6,DPM2,SMPD4,PIGQ,PIGK,PIGB,PIGL,B3GNT5,PIGX,ALG1,ST6GALNAC4,LARGE,KDELC1,CERK,PIGU,KDELC2,P…
GO_REGULATION_OF_HAIR_CYCLE	0.512203	1.26596	0.166667	0.305331	22	16	TNF,TRPV3,KRT17,ARNTL,FA2H,PER1,MSX2,TRADD,SMAD4,NIPBL,MYSM1,FST,CLOCK,GAL,CDH3,TGFB2
GO_PROTEIN_MONOUBIQUITINATION	0.399017	1.26771	0.142857	0.305333	51	48	NEDD4L,RNF126,DTX3L,TRIM25,NEDD4,MGRN1,KDM2B,UBE2B,UBE2O,CDC73,UBE2R2,PCGF1,RYBP,FBXL2,TRIM21,RING1,UBE2D3,RNF40,KLHL22,UBE2W,TRIM37,UBE2E1,TOPORS,CUL4B,RNF20,BCOR,RNF2,SKP1,DDB2,RNF168,CUL3,TSG101,DDB1,RAD18,CTR9,KLHL12,WAC,UBE4B,PAF1,RBX1,CUL1,LEO1,FANCL,UHRF1,DTL,UBE2T,PEX12,HUWE1
GO_RESPONSE_TO_INCREASED_OXYGEN_LEVELS	0.521746	1.26635	0.163636	0.305335	23	15	BNIP3,CDKN1A,CAT,ATG7,FOXO1,CAV1,PPARG,CDK4,HDAC2,ALOX5,PLAU,COL1A1,POLG,FAS,AGER
GO_REGULATION_OF_EPITHELIAL_CELL_PROLIFERATION	0.326565	1.2666	0.0188679	0.305338	285	183	CCL2,SULF1,TNFAIP3,HES1,F3,SOX2,APOE,PLXNB3,SERPINB5,EREG,MTSS1,CCL5,LRG1,EDNRB,NR1D1,VEGFA,IL6,NR4A3,STAT1,ERRFI1,BCL11B,HYAL1,IFT172,SNAI2,SAV1,EGFL7,VEGFB,CDKN1C,CTSL2,PBLD,RPTOR,TGFB1,PTCH1,PROX1,PTEN,EYA1,PDGFB,CDC73,FOXP2,BMP2,STXBP4,DEAF1,SIX4,KLF9,PDCD10,XBP1,SPARC,CD109,CAV1,TGFBR3,BAD,C19orf10,STAT5A,HRAS,ATF2,ECM1,HIF1A,CDC42,CDKN1B,ERBB2,SEMA5A,TINF2,LIMS1,VASH1,SRSF6,ENG,EGFR,PTPRK,A…
GO_REGULATION_OF_PROTEIN_LOCALIZATION_TO_NUCLEUS	0.333701	1.2667	0.0545455	0.305574	218	171	TNF,PTGS2,PRDX1,BAMBI,C8orf4,NFKBIA,ZC3H12A,TLR2,DACT3,NFKBIE,LIF,DDX58,MXI1,PARP10,IL23A,IL6,DAB2,CDKN1A,NFKBIB,BCL3,OTUD7B,SNAI2,SPHK1,LGALS9,AXIN1,PKIG,PBLD,TGFB1,LITAF,THRA,LZTS2,BMP7,MAPK7,PKD1,PPM1A,NOV,CREB3,NOL3,XBP1,PDE2A,FLCN,PPP3CA,EMD,TRIP6,SPPL3,SMAD4,SEMA5A,TMEM110,PPP3CB,CCDC22,EGFR,PSMD10,PPM1B,SIRT1,BMP4,STK11,FAM89B,G3BP2,PPP3R1,C1QTNF3,GTSE1,RBCK1,NUTF2,SLC9A1,EP300,PRKCD,GSK3B…
GO_REGULATION_OF_RUFFLE_ASSEMBLY	0.492511	1.26521	0.188679	0.30637	21	16	ICAM1,WDPCP,EPS8L2,CAV1,HRAS,PFN1,EPS8L1,RHOG,CORO1C,SH3YL1,RCC2,KANK1,PFN2,RDX,TACSTD2,COBL
GO_LONG_CHAIN_FATTY_ACID_TRANSPORT	0.466499	1.26485	0.188679	0.306445	42	23	PLIN2,APOE,CPT1B,BDKRB2,PRKAA2,ABCD1,ACSL1,PRKAB2,SLC27A1,SLC27A4,PLA2G4A,ACSL3,PNPLA8,PPARG,CPT2,CPT1A,ANXA1,SLC25A20,NMB,ABCD3,ACACA,SLC27A5,SLC27A2
GO_REGULATION_OF_T_CELL_PROLIFERATION	0.363468	1.26424	0.12069	0.30717	147	74	HES1,ICOSLG,CEBPB,HLA-A,CCL5,IL23A,PRNP,IL6,TRAF6,IRF1,TNFRSF14,HLA-E,BTN2A2,LGALS9,PELI1,TNFSF9,RIPK2,TGFB1,IDO1,HMGB1,CD276,MARCH7,RIPK3,ERBB2,PAWR,BMP4,CCDC88B,CD46,PNP,LGALS3,EFNB1,CASP3,NCK1,CD274,NDFIP1,DNAJA3,CTNNB1,CD55,ADK,ITCH,ANXA1,DLG1,PYCARD,MAD1L1,VTCN1,ZP3,HLA-DPA1,HLA-DPB1,RC3H1,IL15,RAC2,DHPS,PRKAR1A,SOS1,PDE5A,STAT5B,C10orf54,CARD11,GLMN,IL20RB,IGFBP2,PTPN6,PDCD1LG2,KIAA0922,FAD…
GO_CELLULAR_RESPONSE_TO_MECHANICAL_STIMULUS	0.378476	1.26362	0.115385	0.30763	80	58	PTGS2,MMP7,BNIP3,GADD45A,TNFRSF10B,IRF1,MAPK3,NFKB1,BAK1,CHEK1,TNFRSF1A,CASP1,PDE2A,CAV1,CD40,BAD,MAP3K2,CTSB,ANKRD1,LTBR,HIF1A,ITGA2,NPPA,BMP4,TNFRSF10A,MYD88,CNN2,SOX9,SLC9A1,GSK3B,TLR4,AKT1,MAP3K14,HABP4,SLC38A2,HDAC7,CTNNB1,EDNRA,MAP3K1,RAC1,ATP1A1,COL1A1,GJA1,ITGB1,BAG3,HDAC4,MTPN,CASP8AP2,TLR3,CASP2,FAS,BCL10,CASP8,CYBA,FADD,MAP2K4,CRADD,AQP1
GO_REGULATION_OF_BINDING	0.309476	1.26017	0	0.311004	283	223	TMC8,HMOX1,TRIB3,MFNG,BAMBI,HES1,NFKBIA,IFIT1,IFIT2,LIF,DAB2,HERPUD1,CTBP2,TRAF6,P2RY1,BCL3,FBXO18,SRC,RARA,DDIT3,CYP2D6,SIRT2,ANXA2,RAPGEF3,MAPK3,CCPG1,CDON,PPARA,EPB41,MAPRE3,ZFPM1,MITD1,TGFB1,BAK1,CEBPG,HMGB1,PDGFB,PKD1,HDAC5,STK3,KAT2A,CLIC2,SP100,STUB1,BMP2,PSEN1,TNKS,GOLGA2,IFI16,PLK2,CAV1,TGFBR3,PPP3CA,PLAUR,HMBOX1,MSX2,TRAF4,SPAG9,ARRB1,CSNK1E,AES,CDK9,SKI,SPPL3,TMBIM6,CAMK1,CDC42,PLXND1,…
GO_PHOTORECEPTOR_CELL_DEVELOPMENT	0.489438	1.26072	0.160714	0.311093	39	19	PRDM1,VEGFA,MYO7A,IFT20,IFT140,FSCN2,NAGLU,AHI1,RDH13,NPHP4,BBS4,PRKCI,ARL3,TOPORS,CCDC66,CEP290,RORB,THY1,RP1
GO_REGULATION_OF_MEMBRANE_POTENTIAL	0.334654	1.2612	0.0655738	0.311158	343	154	IFI6,NLGN3,SLC17A7,CHRNB1,MAPK8IP2,KCNK15,P2RX4,DLG4,TRPM4,NEDD4L,KCNMB3,HCN3,CACNB4,SLC26A11,DSP,RNF207,BNIP3,SLC24A6,SPG20,KCNK5,SRC,GLRX,CACNB3,CATSPER2,NEDD4,SLC25A36,PMAIP1,PXK,STX1B,SMAD7,BAK1,GCLM,DMPK,PYCR1,PTEN,NLGN2,KCNK1,SNTA1,RIMS3,SLC26A2,POPDC3,PSEN1,CASP1,PTK2B,CAV1,CNTNAP1,PPP3CA,BAD,SLC25A33,CLN3,TUSC2,HEBP2,NPPA,ATP1B3,EIF4A3,ABAT,PAWR,STX1A,GCLC,CNIH2,VCP,BAX,BCL2,PRELID1,C22or…
GO_CARDIAC_SEPTUM_DEVELOPMENT	0.362868	1.25968	0.156863	0.31117	85	66	SMAD6,HES1,WNT11,PRDM1,TBX3,LMO4,SAV1,RARA,EGLN1,ZFPM1,SMAD7,SOX4,PROX1,PTK7,ACVR1,PARVA,LTBP1,MSX2,GATA4,DVL3,DHRS3,ADAMTS6,RARB,PLXND1,SMAD4,HEY1,FGFRL1,BMP4,DCTN5,LUZP1,FZD2,TAB1,RBM15,NDST1,FZD1,CRELD1,ISL1,NPHP3,NPRL3,VANGL2,HEYL,FGFR2,DNM2,PCSK5,SNX17,GATA6,STRA6,CYR61,SUFU,ID2,AP2B1,NOTCH1,FRS2,C5orf42,ZFP161,HEG1,MDM2,WHSC1,MYH10,MAML1,NOTCH2,JAG1,TRIP11,GATA3,ZFPM2,CITED2
GO_REGULATION_OF_ORGANELLE_ASSEMBLY	0.329786	1.26047	0.1	0.311238	148	126	TNF,CSF2,TBC1D7,TBC1D2B,TBC1D17,RAB20,LCP1,SDCBP,TBC1D2,SRC,IFT20,TBC1D9B,CHMP2B,IFT140,CHMP1A,PROX1,TBC1D10A,CHMP4C,TBC1D20,TBC1D12,ATXN2,TBC1D22B,FEZ2,PLK2,TBC1D22A,RAB7A,CHMP5,TBC1D3,PIP4K2C,VPS4B,CAPG,TBC1D10B,STAM,TBC1D16,MTM1,SDC4,ATXN2L,UBQLN2,PAN3,SDC1,TBC1D19,EVI5L,CHMP4B,BBS4,RAB5A,EP300,MSN,TRIM37,IFT88,CHMP1B,PINK1,CHMP4A,MAPK9,FSCN1,UBQLN1,PIP4K2B,RNF5,SPICE1,LRSAM1,PHF23,STX18,CYLD,…
GO_MEMBRANE_ASSEMBLY	0.523031	1.2614	0.222222	0.311244	25	16	NLGN3,ANXA2,PTEN,NLGN2,RFTN1,CAV1,CDH2,EMP2,STX2,S100A10,LRP4,SPTBN1,CAV2,FLOT1,FLOT2,PACSIN2
GO_NEURON_NEURON_SYNAPTIC_TRANSMISSION	0.460723	1.26021	0.177419	0.311259	56	24	SLC17A7,CACNB4,RAC3,SLC1A4,NAPA,CLSTN3,PTEN,DNM1,VDAC1,CNIH2,SHC3,ALS2,KIF1B,GRIK5,RAC1,NF1,PARK7,ADRB2,CDK5,SLC6A9,GLRB,UNC13B,TMOD2,GPR21
GO_CELL_SURFACE_RECEPTOR_SIGNALING_PATHWAY_INVOLVED_IN_CELL_CELL_SIGNALING	0.4485	1.26073	0.153846	0.311472	71	27	NLGN3,SLC17A7,CHRNB1,MAPK8IP2,ANXA9,BMP2,PPP3CA,BMP4,CHRNA5,GSK3B,GSK3A,PPP1R9A,AKT1,GRIK5,TSPO,SLC29A1,MECP2,RAB3GAP1,ADRB2,ARRB2,CDK5,LRRK2,DGKI,GLI2,ADORA1,GABRA3,POU5F1
GO_MONOSACCHARIDE_CATABOLIC_PROCESS	0.404409	1.2597	0.172414	0.311486	59	43	ALDOC,ENO2,PFKFB4,LRP5,PFKFB3,PFKFB2,HK1,HK2,PGK1,FUT1,GLB1,BAD,GAPDH,PGAM1,PFKL,XYLB,TPI1,ENO1,GLYCTK,ENO3,PGM1,ALDH1A1,AKR1A1,FUT9,CRYL1,FUT4,RPE,GPI,PFKP,RBKS,GALE,DAK,FUT10,FUT8,NUDT5,PGM2,ALDOA,DCXR,SORD,GALK1,GALT,KHK,FUT2
GO_BIOMINERAL_TISSUE_DEVELOPMENT	0.419479	1.25925	0.235294	0.311712	75	37	PTGS2,WNT11,FAM83H,FAM20C,SPP1,CYP27B1,SBNO2,DUOX2,PPARA,FOXO1,BMP2,MSX2,ECM1,ITGB1BP1,BGLAP,FBXL15,SBDS,ZBTB40,PTPLA,ANO6,FGFR2,CNNM4,ERCC2,EIF2AK3,KLF10,COL1A1,TUFT1,TFIP11,STIM1,MINPP1,LGR4,PTN,ENPP1,GPNMB,AXIN2,PVRL1,ALOX15
GO_RESPONSE_TO_ACID_CHEMICAL	0.327504	1.25853	0.02	0.311942	319	204	TNF,ICAM1,CCL2,PTGS2,TRIML2,ASNS,WNT11,CEBPB,ZC3H12A,COL6A1,WNT9A,INSIG2,AKR1B1,PTGS1,CCL5,RRAGC,IL6,MTHFR,CTSH,SRC,PPARGC1A,RARA,PRKAA2,PTGES,DUSP1,HLCS,RAPGEF3,FZD4,CPEB4,CAT,GIPR,RRAGD,AARS,DNMT3A,RELA,RPTOR,PRKCE,PDK3,PTCH1,PEMT,COL18A1,LAMTOR3,PDGFB,ZNF354A,ADNP2,PTK7,FOXO1,SCAMP3,SP100,ACSL1,PTK2B,XBP1,TFRC,SPARC,TGFBR3,RRAGA,PTK6,ZNF35,LAMTOR1,CD9,LYN,BAD,YY2,SREBF1,WNT7B,TMEM161A,ADAMTS1,…
GO_CELL_AGING	0.381135	1.25869	0.152174	0.311998	67	55	ICAM1,MME,TBX3,CDKN1A,PLA2R1,ARNTL,MNT,MAP2K1,CHEK1,ZNF354A,CAV1,SRF,ATM,PDCD4,HRAS,NSMCE2,CHEK2,ULK3,ERCC1,ROMO1,LIMS1,ENG,SIRT1,BGLAP,CALR,BCL2,HMGA2,ZMIZ1,PRKCD,MAPKAPK5,MAPK14,HMGA1,PML,DNAJA3,MORC3,TP53,ILK,SMC6,SERPINE1,OPA1,ID2,SMC5,HSD17B10,TERF2,NPM1,CTC1,SOD1,KAT6A,PRMT6,MTOR,CDK1,ATR,BRCA2,WRN,H2AFX
GO_HETEROPHILIC_CELL_CELL_ADHESION_VIA_PLASMA_MEMBRANE_CELL_ADHESION_MOLECULES	0.478089	1.25888	0.217391	0.312053	45	16	ICAM1,ITGA5,CXADR,PVR,CADM1,CDH2,PVRL4,CADM4,PVRL3,CD164,AMIGO3,PVRL2,LPHN1,SMAGP,ALCAM,PVRL1
GO_NEGATIVE_REGULATION_OF_LEUKOCYTE_APOPTOTIC_PROCESS	0.452143	1.2576	0.18	0.313013	43	24	TSC22D3,BCL6,IRF7,CCL5,CD74,AXL,IDO1,IRS2,HIF1A,BMP4,ADA,AURKB,GAS6,NOC2L,HSH2D,ITPKB,BCL10,FOXP1,DOCK8,ST6GAL1,FADD,GPAM,MERTK,KITLG
GO_CELLULAR_RESPONSE_TO_VIRUS	0.526378	1.25741	0.229167	0.313032	22	18	ZC3H12A,IRF7,DDX58,LGALS9,IFIH1,ADAR,MAPK11,BAD,IRF3,MAPK14,LSM14A,IKBKE,MAVS,BCL2L11,BCL2L1,PSMB9,TRIM6,GLI2
GO_MEMBRANE_BIOGENESIS	0.496925	1.25583	0.133333	0.314725	30	21	NLGN3,ANXA2,PEX11A,PTEN,NLGN2,RFTN1,CAV1,CLIP3,PEX3,CDH2,PEX16,PEX19,EMP2,STX2,S100A10,LRP4,SPTBN1,CAV2,FLOT1,FLOT2,PACSIN2
GO_POSITIVE_REGULATION_OF_NERVOUS_SYSTEM_DEVELOPMENT	0.309621	1.25628	0.0862069	0.314812	437	250	TP73,NPTN,HES1,DUOXA1,NLGN3,BCL6,NEU1,APOE,GPRC5B,EPOR,PLXNB3,LIF,NEDD4L,CCL5,L1CAM,EFNA5,NTN1,MARCKS,VEGFA,IL6,PPP2R5B,APBB1,SERPINE2,SPINT1,C11orf9,RARA,AGRN,SPHK1,CSF1,DISC1,SCARF1,MMD,ITSN2,PLXNB1,CLSTN3,SNX3,CDON,VLDLR,PRKCH,RELA,MAP2K1,BMP7,PROX1,FMR1,LPAR1,NDEL1,SKIL,LIMK1,SLITRK4,PTK7,NLGN2,PLAG1,STK25,BMP2,KCTD11,PSEN1,NUMB,GDPD5,PTK2B,CBFA2T2,PTK6,SRF,IST1,SS18L1,LYN,SPAG9,CLCF1,FBXO38,…
GO_SENSORY_PERCEPTION_OF_LIGHT_STIMULUS	0.356857	1.25539	0.109091	0.31509	212	73	RGS16,CYP1B1,ABCA4,EPAS1,ROM1,CACNB4,CLN8,KIFC3,DFNB31,MYO7A,OLFM2,OAT,HPS1,FSCN2,COL18A1,UNC119,ZIC2,PDE6D,ATXN7,HSF4,EML2,BBS7,BBS1,DHRS3,DRAM2,RABGGTA,PPT1,ATF6,WFS1,BBS4,RPGR,OCLM,BBS2,ABLIM1,CNNM4,CYP4V2,LAMB2,TGFBI,DNAJC19,RIMS1,COL1A1,RP2,ZNF513,OPA1,CRYZ,PDCL,CLN6,AOC2,CCDC66,LRAT,SLC24A1,MYO9A,NOB1,CHM,BBS9,GLRB,RORB,WDR36,RABGGTB,PITPNA,BBS10,SPATA7,RDH10,TACSTD2,MYO5A,MKKS,EYA3,FAM161A…
GO_REGULATION_OF_LEUKOCYTE_PROLIFERATION	0.34651	1.25583	0.163636	0.315102	206	103	TNFAIP3,HES1,PRDM1,ICOSLG,BCL6,CEBPB,HLA-A,CCL5,IL23A,PRNP,CD74,IL6,CDKN1A,TRAF6,IRF1,TNFRSF14,HLA-E,CSF1,BTN2A2,LGALS9,PELI1,TNFSF9,RIPK2,TGFB1,IDO1,HMGB1,PKN1,CD276,IRS2,MARCH7,CD40,AHR,LYN,CLCF1,ATM,RIPK3,ERBB2,PAWR,BMP4,TCF3,CCDC88B,CD46,BCL2,PNP,ADA,LGALS3,CD81,EFNB1,CASP3,TLR4,NCK1,GSTP1,CD274,NDFIP1,DNAJA3,CTNNB1,CD55,ADK,ITCH,ANXA1,DLG1,PYCARD,MAD1L1,VTCN1,ZP3,HLA-DPA1,HLA-DPB1,RC3H1,ZNF3…
GO_REGULATION_OF_DNA_DAMAGE_RESPONSE_SIGNAL_TRANSDUCTION_BY_P53_CLASS_MEDIATOR	0.44776	1.25481	0.105263	0.315244	28	24	ZNF385A,CD74,SETD8,PLA2R1,SNAI2,PMAIP1,PTTG1IP,SPRED2,ATM,ANKRD1,DDX5,SMYD2,PSMD10,SIRT1,KDM1A,MSX1,SENP2,SNAI1,DYRK1A,SPRED1,MDM2,EEF1E1,CD44,ATR
GO_CARBOHYDRATE_DERIVATIVE_CATABOLIC_PROCESS	0.341213	1.25486	0.0892857	0.31556	174	115	TYMP,PGLYRP3,NEU1,HYAL3,PDE4C,FBXO6,MAN1B1,HEXA,LYG1,HYAL1,GNPDA1,AGRN,UPP1,GBA,SDC2,MLYCD,FUCA1,AMDHD2,AMPD3,GALC,TGFB1,GM2A,APOBEC3G,HEXB,SGSH,GLA,HGSNAT,IDUA,PDE2A,GLB1,CHI3L1,ENTPD4,GALNS,PDE8A,NAGLU,HPRT1,NT5E,SDC4,NUDT18,PDE4D,HSPG2,NPL,APOBEC3F,GUSB,PDE4A,NUDT9,SDC1,EDEM1,MPG,NEIL2,SLC9A1,IDS,PNP,FUCA2,ADA,NAGA,SMUG1,MGEA5,ITPA,MBD4,EDEM2,NT5C,NUDT15,ARSB,CSPG4,SAMHD1,ENPP4,FGF2,NGLY1,HINT…
GO_PHOSPHOLIPID_CATABOLIC_PROCESS	0.454083	1.25329	0.192982	0.317325	30	20	LIPG,PLA2G4C,PLA2G15,PLCG1,ENPP2,GPCPD1,GDE1,PNPLA6,PLA2G4A,PNPLA8,PLCG2,NAPEPLD,PLA2G4B,SMPD1,ABHD12,SMPD4,SMPDL3B,ABHD6,SMPDL3A,INPP5F
GO_GLUTAMINE_METABOLIC_PROCESS	0.493422	1.25337	0.169811	0.317567	23	19	ASNS,PHGDH,GFPT2,GLS2,CTPS2,NIT2,GFPT1,GGH,MECP2,ASNSD1,GMPS,PFAS,GLUD1,PPAT,ALDH5A1,GLUL,GLS,CAD,CPS1
GO_NUCLEOSIDE_DIPHOSPHATE_METABOLIC_PROCESS	0.398528	1.25233	0.06	0.317619	84	58	CMPK2,ALDOC,ENO2,GUK1,PFKFB4,DLG4,PFKFB3,PFKFB2,HK1,HK2,PGK1,AK4,AMPD3,MPP2,HKDC1,ENTPD4,BAD,GAPDH,PGAM1,AK2,PFKL,DHTKD1,TPI1,ENO1,NUDT18,NUDT9,LDHA,ENO3,PGM1,NME1,NME6,NME7,NME3,DLG1,DTYMK,NME4,GPI,PFKP,AK1,CMPK1,CASK,BPGM,ADPGK,AK3,TJP2,NUDT16,RRM2B,NUDT5,ALDOA,RRM2,CARD11,OGDH,NUDT7,GALK1,MAGI3,MPP1,ENTPD8,ENTPD2
GO_DIVALENT_INORGANIC_CATION_TRANSPORT	0.342715	1.25269	0.0980392	0.317668	268	132	JPH3,PKD1L2,ITPR1,BBC3,TRPV3,TRPM4,CCL5,CYP27B1,CACNB4,SLC11A2,ERO1L,SLC3A2,SLC39A13,ORAI3,SLC24A6,DDIT3,CACNB1,ATP2A1,CACNB3,TFR2,CATSPER2,NIPAL1,EFCAB4A,PRKCE,ATP2B1,TRPC1,PKD1,SELK,PANX1,SLC39A6,NOL3,MICU1,SLC39A14,CNNM2,PSEN1,SLC39A1,CACHD1,NIPA1,PDE2A,MCOLN3,CAV1,PPP3CA,DENND5A,ITGAV,MCOLN1,SLC39A7,ANXA5,TMEM165,ASPH,IBTK,NCS1,ITPR2,CCDC109B,ANXA6,PAWR,NIPAL2,VDAC1,TRPC4AP,SLC30A7,FKBP1A,PLC…
GO_NEGATIVE_REGULATION_OF_COAGULATION	0.481343	1.25253	0.127273	0.317696	48	22	SERPINB2,APOE,SERPING1,SERPINE2,ANXA2,THBD,PRKG1,PDGFB,PLAUR,ANXA5,ABAT,PROS1,PRKCD,PROCR,PLAU,PDGFA,SERPINE1,UBASH3B,ADRB2,EDN1,PLAT,TSPAN8
GO_REGULATION_OF_BMP_SIGNALING_PATHWAY	0.382726	1.25271	0.12963	0.317985	77	44	SULF1,SMAD6,HES1,PCSK6,FSTL3,SPG20,FKBP8,SMAD7,PPM1A,UBE2O,XIAP,CAV1,MSX2,GATA4,ACVR2A,SKI,SMAD4,ENG,BMP4,FBXL15,RBPJ,TWSG1,BMPR2,FZD1,FBN1,ABL1,MSX1,NEO1,TRIM33,ILK,CTDSPL2,LEMD3,SMAD2,SMURF1,GATA6,CYR61,ITGA3,NOTCH1,HTRA1,C10orf54,HIPK2,CHRDL1,DKK1,FOXD1
GO_GASTRULATION	0.354112	1.25158	0.1	0.318591	155	105	WNT11,TRIM15,COL6A1,SOX2,LAMB3,LRP5,DVL2,NR4A3,PPAP2B,MMP15,INHBA,FOXA2,ITGA5,DUSP1,AXIN1,COL7A1,POFUT2,KDM6A,KDM6B,SMAD1,ARFRP1,BMP7,ITGB5,EYA1,CDC73,ACVR2B,ACVR1,LAMA3,SRF,ITGAV,MMP14,ACVR2A,ZBTB17,SMAD4,ITGA2,DUSP5,SYF2,TGFBR2,BMP4,ITGB4,UGDH,FN1,HSBP1,ETS2,HMGA2,TWSG1,BMPR2,GNB2L1,EXT1,NPHP3,RIC8A,CTNNB1,VANGL2,ELF5,HNF1B,EYA2,FGFR2,RNF2,KIF16B,LRP6,CUL3,SNAI1,LDB1,DVL1,SMAD2,GPI,EPHA2,CTR9,E…
GO_ANGIOGENESIS	0.322794	1.25073	0.047619	0.318762	293	185	IL8,CCL2,HMOX1,PTGS2,TYMP,CYP1B1,LOXL2,ANGPTL4,ZC3H12A,LRP5,EREG,EPAS1,E2F7,EFNA1,VEGFA,CLIC4,SH2D2A,WARS,FZD8,SAT1,EGFL7,ITGA5,ANXA2,SHB,LEPR,VEGFB,RAPGEF3,MCAM,ADAM8,ESM1,MFGE8,BAK1,RASIP1,COL18A1,TNFAIP2,JMJD6,PTEN,NOV,FMNL3,ACVR1,PARVA,PLXDC1,WASF2,PTK2B,PDCD10,XBP1,FZD5,CAV1,SRF,ITGAV,HTATIP2,C19orf10,MMP14,HOXA3,ECM1,RNF213,HIF1A,CDC42,PLXND1,HEY1,ITGB1BP1,SEMA5A,PLCD1,VASH1,ENG,SHC1,TGFBR2…
GO_VIRAL_GENOME_REPLICATION	0.49039	1.25045	0.189655	0.318848	21	17	CCL2,CTBP2,ATG16L2,ADRBK1,SUPT5H,VCP,ATG5,PCBP1,CTBP1,GAS6,DEK,ATG16L1,SMARCB1,HTATSF1,UBP1,PCBP2,NFIA
GO_ACTIVATION_OF_PROTEIN_KINASE_ACTIVITY	0.321735	1.25075	0.0545455	0.319078	279	198	TP73,TNF,WNT11,DUSP9,IRAK2,MAPK8IP2,GPRC5B,PEA15,EFNA5,CARD14,CD74,EFNA1,VEGFA,GADD45A,TNFRSF10B,ERN1,IKBKG,TRAF6,SRC,MAP3K8,EIF2AK2,MAPK3,AXIN1,INSR,ADAM8,RIPK2,MAP2K1,HMGB1,LPAR1,PDGFB,MAP2K3,ZAK,ITGA1,TNFSF15,MAP3K10,IRAK1,PKN1,ACVR2B,BMP2,PSEN1,GADD45B,MAPKAPK2,PTK2B,C5,MAPK11,CRKL,PLCG1,MAP3K13,CHI3L1,STRADB,TRAF4,SPAG9,MAP3K2,ARRB1,GAB1,TNIK,RIPK3,PTPN1,DBNL,PRKAR2B,MAP3K3,DUSP5,ITGB1BP1,MA…
GO_MAINTENANCE_OF_LOCATION_IN_CELL	0.350122	1.25075	0.12963	0.319456	96	80	NFKBIA,APOE,SPAG4,NFKBIE,MXI1,FTH1,NFKBIB,BCL3,HK1,HK2,ATP2A1,SUPT7L,GET4,THRA,PKD1,CREB3,FLNB,GAA,UVRAG,CAV1,TWF2,DBN1,CCDC22,GOPC,PSMD10,ARHGAP21,G3BP2,ARL2,SUN2,BBS4,SUN1,ARL2BP,TAF3,KDELR1,GOLPH3,PINK1,TAF8,FLNA,AKT1,EPB41L3,GRIK5,TOPORS,PML,PKD2,KDELR2,PDIA3,GPAA1,MDFI,MORC3,TSPO,NFKBIL1,TLN1,TWF1,ANKRD13C,PDIA2,OS9,POLR2M,KDELR3,KEAP1,SUFU,VPS13C,LATS1,SRI,YWHAB,VPS13D,TLN2,FAF1,TONSL,HSPA5…
GO_NEGATIVE_REGULATION_OF_TRANSFORMING_GROWTH_FACTOR_BETA_RECEPTOR_SIGNALING_PATHWAY	0.371643	1.24982	0.118644	0.31956	66	52	BAMBI,SMAD6,PRDM16,PBLD,TGFB1,SMAD7,SKIL,PPM1A,SNX25,STUB1,LTBP1,ADAM17,CD109,CAV1,TGFBR3,SKI,ENG,TGFBR2,SIRT1,MTMR4,FAM89B,PDPK1,PEG10,BCL9L,SNX6,STRAP,UBA52,FBN1,RPS27A,PMEPA1,TGFB1I1,TGFBR1,CHST11,DNM2,PIN1,LEMD3,SMAD2,SMURF2,SMURF1,SMAD3,CAV2,EID2,ZNF451,HTRA1,HSPA5,VASN,UBB,MECOM,TGFB3,NKX2-1,GLG1,ONECUT2
GO_SYNAPTIC_VESICLE_RECYCLING	-0.580599	-1.47367	0.08	0.319924	23	15	SYT7,CANX,DENND1A,GRN,RAB5A,RAB3A,PIP5K1C,SCRIB,OPHN1,CDK5,SYNJ1,PLD2,STON2,SYT12,SYT1
GO_VIRION_ASSEMBLY	0.409942	1.24752	0.145455	0.323109	37	35	APOE,VPS37C,CHMP2B,RAB43,MITD1,VPS37A,CHMP1A,CHMP4C,TBC1D20,VPS37D,CHMP6,CHMP5,RAB1A,VPS4B,CHMP4B,VPS28,CHMP1B,VPS37B,CHMP4A,UBA52,VPS4A,RPS27A,LRSAM1,CHMP2A,TSG101,RAB1B,PDCD6IP,USP6NL,CHMP3,CHMP7,PPIA,VTA1,UBB,DDX6,FAM125A
GO_REGULATION_OF_COAGULATION	0.390839	1.24647	0.169231	0.324526	88	47	SERPINB2,F3,APOE,SERPING1,SERPINE2,NFE2L2,FOXA2,ANXA2,THBD,PRKG1,PDGFB,PSEN1,CAV1,PLAUR,LYN,ANXA5,LBH,STXBP5,S100A9,ABAT,PROS1,FAM46A,PRKCD,TLR4,PROCR,ANO6,STX2,TC2N,ENPP4,PLAU,PRKCA,PDGFA,F2R,USF1,VPS33B,SERPINE1,UBASH3B,TEC,THBS1,ADRB2,VAV2,F2RL1,EPB49,EDN1,SYK,PLAT,TSPAN8
GO_CYCLIC_NUCLEOTIDE_MEDIATED_SIGNALING	0.433626	1.24598	0.241379	0.325199	46	28	APOE,ADM,RAPGEF4,EDNRB,KSR1,RAPGEF3,NPR3,PRKG1,MAPK7,PDE2A,PDE4D,SOX9,PCLO,NDUFS4,ADCY3,DGKQ,SLC9A3R1,EIF4EBP2,ADCY7,RAPGEF2,GUCY1B3,GPR126,NUDT4,ADCY9,AKAP6,PDE7A,ADCY6,GAL
GO_POSITIVE_REGULATION_OF_TRANSCRIPTION_FROM_RNA_POLYMERASE_II_PROMOTER_INVOLVED_IN_CELLULAR_RESPONSE_TO_CHEMICAL_STIMULUS	0.448196	1.24493	0.206897	0.325803	27	23	VEGFA,PPARGC1A,NFE2L2,FOXA2,ATF4,SMAD1,CREB3,USF2,BMP2,XBP1,HIF1A,SMAD4,ATF6,RBPJ,EP300,RXRA,USF1,SMAD5,NCOA1,CHD6,NOTCH1,RUNX2,ALS2CR8
GO_REGULATION_OF_CELL_PROJECTION_ASSEMBLY	0.341	1.24545	0.0909091	0.325825	155	119	ICAM1,CDC42EP5,PLXNB3,TBC1D7,TBC1D2B,TBC1D17,RAB17,TBC1D2,RHOQ,SRC,AGRN,IFT20,PODXL,TBC1D9B,MIEN1,IFT140,ATP8B1,TBC1D10A,FMR1,TBC1D20,WDPCP,BRK1,EPS8L2,RALA,TBC1D22B,WASH1,WASF2,CAV1,TBC1D22A,ARAP1,SRF,ARF6,HRAS,FNBP1L,TBC1D3,TBC1D10B,PFN1,CDC42,TBC1D16,TWF2,TBC1D19,SSH1,EVI5L,BCAS3,BBS4,RAB5A,BIN3,PRKCD,IFT88,ARPC2,RAP1GAP,PPP1R9A,FSCN1,WASL,FAM110C,TGFBR1,CYLD,PALM,HNF4A,SEPT9,TBC1D13,SGSM3,CAP…
GO_POSITIVE_CHEMOTAXIS	0.452769	1.245	0.181818	0.326095	36	19	PLXNB3,CCL5,VEGFA,VEGFB,HMGB1,PDGFB,SEMA5A,ALKBH1,BMP4,MET,LGALS3,SCRIB,FGF2,VEGFC,HMGB2,PTPRJ,TSC2,NRP1,CORO1A
GO_ACTIN_FILAMENT_BASED_PROCESS	0.296843	1.24446	0.0806452	0.326308	450	307	TNF,CXCL1,BAIAP2L2,TNNT2,BCL6,RND3,FHOD3,RHOU,MTSS1,SHROOM2,BRSK2,NEDD4L,RND1,CDC42BPG,CORO2A,RAC3,CORO7,MARCKS,SRGAP2,TNNI2,FMNL1,WIPF1,SPTBN5,LCP1,FGD4,SDCBP,OBSCN,WASH3P,RHOQ,SRC,MRAS,SPIRE1,TRIP10,MYO7A,WHAMM,WIPF2,SPIRE2,NUAK2,ABR,EPB41,PRKG1,ARHGEF18,PARVB,FSCN2,PROX1,IQSEC1,JMY,ITGB5,PHACTR1,TNFAIP1,LIMK1,TNNT1,MYO18A,CYTH2,ARHGEF11,PTK7,TMSB4X,FMNL3,FLNB,SNTA1,BRK1,PARVA,RALA,WASH1,RAP2A,…
GO_POSITIVE_REGULATION_OF_CATABOLIC_PROCESS	0.297422	1.24424	0.0634921	0.326326	395	327	TNF,TRIB3,MLXIPL,TNFAIP3,TP53INP2,ZC3H12A,APOE,DNAJB2,SQSTM1,NEDD4L,PCSK9,BNIP3,DAB2,MID2,HERPUD1,RILP,PLK3,NFE2L2,PRKAA2,BNIP3L,SIRT2,DISC1,ABHD5,GBA,RAPGEF3,EPM2A,BCAP31,MAPK3,RNF19B,OAZ2,AXIN1,TFEB,NEDD4,INSR,ADAM8,PPARA,TP53INP1,RIPK2,PRKCE,SMAD7,ENDOG,SNX33,ZFP36,HMGB1,FMR1,PTTG1IP,PTEN,RNF144A,FAM123B,PIM2,ZFAND2A,RNF144B,ULK1,EGLN2,ATG7,FOXO1,TRIM22,CNOT8,STUB1,PSEN1,GOLGA2,RNF14,C19orf6,T…
GO_ASTROCYTE_DIFFERENTIATION	0.469425	1.24388	0.163636	0.326683	39	19	LIF,PPAP2B,MAPK3,STAT3,MAP2K1,KRAS,S100A9,SOX9,TLR4,ABL1,PTPN11,LAMB2,VIM,NF1,MAPK1,NOTCH1,CDK6,EIF2B5,HMBS
GO_IMMUNE_SYSTEM_DEVELOPMENT	0.297346	1.24315	0.0142857	0.32745	582	369	TNF,CSF2,RSAD2,C3,MFNG,SPNS2,TNFAIP3,HES1,RELB,IL7R,BCL6,GAB2,NFKB2,FAM20C,LRP5,OSTM1,HDAC9,EPAS1,KLF6,HOXB7,CACNB4,TPD52,WNT2B,SLC11A2,ZNF385A,PIK3CD,CD74,VEGFA,IL6,SBNO2,LY6D,DNASE2,LMO4,FSTL3,TRAF6,BCL3,INHBA,IRF1,BCL11B,FZD8,SRC,RBM47,CSF1,ANXA2,LEPR,MAPK3,LGALS9,WDR78,NBEAL2,RRAS,FAM115C,TNFSF9,CDKN1C,NFE2L1,CRIP2,EBP,ZFPM1,JAG2,TGFB1,AXL,TSC1,BAK1,DYRK3,FNIP1,MAP2K1,THRA,CEBPG,SOX4,IL11,HMG…
GO_GLIAL_CELL_MIGRATION	0.445892	1.24282	0.130435	0.327614	37	25	CCL2,SRGAP2,P2RY1,DISC1,HEXB,MMP14,MBOAT7,MATN2,FN1,RTN4,PAFAH1B1,SCRIB,CSPG4,CTNNB1,APCDD1,TSPO,DAB2IP,GLI3,GPR56,SOCS7,VCAN,CDK5,LAMB1,EPHA4,TGFB2
GO_NEGATIVE_REGULATION_OF_MAPK_CASCADE	0.347989	1.24256	0.140351	0.327806	145	113	TP73,APOE,DUSP9,ATF3,DUSP10,LIF,SPRY4,DUSP3,IGF1R,RGS2,ERRFI1,DUSP1,GBA,SPRY2,DUSP18,TNIP1,WNK2,BMP7,PTEN,MAPK7,PER1,LEMD2,PPP2CA,FOXO1,DUSP22,PAQR3,FLCN,CAV1,LYN,VRK3,SPRED2,PDCD4,ARRB1,DUSP14,PTPN1,HMGCR,PTPN2,DUSP5,ITGB1BP1,AIDA,PSMD10,BMP4,DUSP8,PHB,HSPH1,PRKCD,STK38,IGBP1,HIPK3,PINK1,GSK3B,INPP5K,TLR4,HDAC3,DUSP16,DNAJA1,PAFAH1B1,GSTP1,AKT1,ABL1,MBIP,CBLC,MARVELD3,ITCH,DAB2IP,DLG1,PIN1,NF1,R…
GO_REGULATION_OF_LIPID_CATABOLIC_PROCESS	0.454398	1.24226	0.188679	0.328115	52	28	TNF,APOC1,LDLR,ABHD5,SCARB1,PPARA,PRKCE,THRA,PNPLA2,IRS2,TYSND1,CRTC3,IDH1,PRKCD,BSCL2,SPTLC1,AKT1,CPT1A,AKT2,SPTLC2,LONP2,ADRB2,PIK3CG,PRKAA1,IRS1,MTOR,ADORA1,RARRES2
GO_LONG_TERM_SYNAPTIC_POTENTIATION	0.4647	1.24192	0.137931	0.328453	39	21	NPTN,NLGN3,SERPINE2,STX3,PTEN,PTK2B,PLK2,STX4,VAMP2,ITPR3,BRAF,SNAP25,SNAP47,RIMS1,RGS14,MECP2,MAPK1,PRKCZ,SHANK2,PTN,SYT12
GO_POSITIVE_REGULATION_OF_MAP_KINASE_ACTIVITY	0.347735	1.24	0.0961538	0.329911	207	134	TP73,TNF,DUSP9,IRAK2,PEA15,DVL2,CD74,EFNA1,VEGFA,ERN1,IKBKG,TRAF6,FZD8,SRC,MAPK3,AXIN1,FZD4,INSR,RASGRP1,ADAM8,RIPK2,TGFB1,MAP2K1,LPAR1,PDGFB,MAP2K3,ZAK,ITGA1,MAP3K10,IRAK1,PKN1,BMP2,PSEN1,MAPKAPK2,PTK2B,C5,MAPK11,PDCD10,FZD5,CD40,SASH1,SPAG9,MAP3K2,ARRB1,HRAS,GAB1,DVL3,PTPN1,DBNL,ERBB2,KRAS,DUSP5,MAP4K5,MAP2K6,MAPK8IP3,EGFR,MAP3K4,SHC1,TAB3,ZEB2,MAP2K2,DAXX,MAP3K11,ERP29,AVPI1,TAB1,MAP2K7,CD81,T…
GO_REGULATION_OF_ANATOMICAL_STRUCTURE_SIZE	0.311635	1.24075	0.0483871	0.329916	472	291	ICAM1,RTN4R,SOD2,HMOX1,PTGS2,CDC42EP5,BAIAP2L2,VILL,IL7R,AQP5,APOE,SLC6A12,FHOD3,SPP1,ADM,TRPM4,PTGS1,L1CAM,EFNA5,NTN1,EDNRB,VEGFA,AP1AR,WIPF1,APLN,RGS2,CLN8,SPTBN5,RILP,SPG20,P2RY1,MYADM,WASH3P,BDKRB2,EDN2,SPIRE1,DISC1,CLCN6,SEMA6B,RAPGEF3,WHAMM,WIPF2,SPIRE2,PEX11A,SEMA4G,PRKG1,RPTOR,SEMA3C,PRKCE,GCH1,TSC1,GCLM,JMY,NDEL1,PTEN,RB1CC1,PIK3C2A,LIMK1,ITGA1,TBXA2R,SEMA6C,BRK1,PLXNA3,SEMA3F,CYFIP1,WAS…
GO_EMBRYONIC_AXIS_SPECIFICATION	0.494389	1.24012	0.25	0.330087	33	19	SMAD6,PCSK6,TBX3,KDM6A,PTCH1,BASP1,PLD6,FZD5,SMAD4,CTNNB1,TMED2,SMAD2,FRS2,TBX6,STIL,EPB41L5,C2CD3,COBL,NRARP
GO_POSITIVE_REGULATION_OF_RESPONSE_TO_BIOTIC_STIMULUS	0.44617	1.24041	0.15625	0.330338	41	22	TRIM15,TRAF6,DHX58,LY96,MAPK3,RIPK2,TBK1,DDX60,SASH1,PVR,PUM1,LRSAM1,KLK7,PRKCA,PVRL2,ZC3HAV1,PUM2,NOD1,HSPD1,CYBA,F2RL1,ANKRD17
GO_SKELETAL_MUSCLE_ORGAN_DEVELOPMENT	0.360884	1.24018	0.14	0.33038	137	67	NUPR1,IGSF8,ATF3,VAMP5,KIAA1161,HLX,CDON,BCL9,MEF2D,SAP30,SKIL,LEMD2,BASP1,FLNB,FOXP2,SIX4,EGR2,CAV1,PPP3CA,SIN3B,EMD,ZNF238,CTSB,HOMER1,ANKRD1,SKI,FGFRL1,PLAGL1,DNER,GPCPD1,MYH15,EGR1,EP300,CFLAR,BIN3,GTF3C5,BCL9L,RB1,MAPK14,TAZ,HEYL,FOXN2,PITX1,NF1,SEPN1,HMG20B,STRA6,NOTCH1,COPS2,CAV2,CDK5,KLF5,EEF2,SVIL,LARGE,GPX1,NCOR1,FOS,BTG2,SIX1,ASS1,MYH14,NR2F2,IGFBP5,HIVEP3,DISP1,ZNF689
GO_BODY_MORPHOGENESIS	-0.464468	-1.46767	0.0714286	0.33056	44	32	PLEKHA1,CDON,CSRNP1,RRAS,TGFB1,ATP6AP2,TIPARP,SKI,ASPH,ANKRD11,ZNF281,FLVCR1,BRAF,SGPL1,MSX1,NIPBL,PTPN11,LRP6,COL1A1,RAB3GAP1,STRA6,SSBP3,WNT3,FUZ,ARID5B,IFT122,TGFB3,LEF1,DKK1,CRISPLD1,TGFB2,CRISPLD2
GO_CELLULAR_RESPONSE_TO_NUTRIENT	0.431701	1.23819	0.166667	0.330712	39	30	HMOX1,CCL5,FOXA2,ATP2B1,CHMP1A,CCNE1,PIM1,USF2,XBP1,CYP24A1,SRF,ADAMTS1,PRDM4,PAWR,BGLAP,FZD1,PPARG,PDK2,USF1,COL1A1,NCOA1,GAS6,CDKN2B,ITGB1,IL15,MDM2,PTN,TNC,BRIP1,VDR
GO_CELL_DIFFERENTIATION_INVOLVED_IN_EMBRYONIC_PLACENTA_DEVELOPMENT	0.465534	1.2382	0.185185	0.331075	25	21	PRDM1,GRHL2,LIF,E2F7,STK3,FZD5,SOCS3,DNAJB6,AKT1,STK4,MDFI,SENP2,SNAI1,PLK4,GJB5,CASP8,ST14,NR2F2,KRT8,E2F8,KRT19
GO_BONE_DEVELOPMENT	0.343907	1.23833	0.122807	0.331223	156	101	SPNS2,SULF1,INSIG1,FAM20C,LRP5,INSIG2,STC1,ZNF385A,IFT172,VKORC1,SRC,RARA,SH3PXD2B,ANXA2,PLXNB1,IMPAD1,MEF2D,ZFPM1,TGFB1,SERPINH1,SMAD1,FAM123B,BMP2,WASF2,HSD17B1,NAB2,SPARC,MSX2,SRF,TULP3,MMP14,COL27A1,NAB1,SKI,DHRS3,LEPRE1,RARB,ANKRD11,SEMA4D,PAPSS2,ABI1,TGFBR2,THBS3,RARG,BMP4,BGLAP,SHOX2,SBDS,SOX9,EP300,MEIS1,SRD5A1,BMPR2,FAM73B,CYP26B1,PAFAH1B1,RAB23,ANO6,MSX1,SULF2,FGFR2,RHOA,PTPN11,GLI3,COL…
GO_POSITIVE_REGULATION_OF_CARBOHYDRATE_METABOLIC_PROCESS	0.398814	1.23864	0.148148	0.331446	75	45	MLXIPL,P2RY1,SRC,PPARGC1A,PRKAA2,PFKFB2,INSR,PMAIP1,PPARA,NFKB1,PRKCE,HMGB1,PPP1R3G,PDGFB,KAT2A,FOXO1,GOLGA2,C12orf5,IRS2,PHKG2,BAD,HIF1A,PTPN2,ARNT,ARPP19,AKT1,HNF4A,AKT2,SLC45A3,HAS2,DUSP12,IL15,KAT2B,WDR5,PRKAA1,IRS1,ENTPD5,ARFGEF1,NTSR1,FAM48A,SMEK2,DGAT2,RAMP1,DYRK2,GPER
GO_REGULATION_OF_PROTEIN_PHOSPHATASE_TYPE_2A_ACTIVITY	0.461322	1.23739	0.215686	0.331472	24	21	PPP2R5B,PPP2R3B,EIF2AK2,PPP2R2D,TIPRL,ANKLE2,IGBP1,ARPP19,PPP2R1B,MASTL,PPP2R5D,PPP2R5C,PPP2R5E,PPP2R1A,PPP2R2A,PPP2R3A,PPP2R4,SET,PPP2R5A,ENSA,HTT
GO_REGULATION_OF_CELLULAR_PROTEIN_LOCALIZATION	0.289979	1.23837	0.0163934	0.331559	552	445	TP73,TNF,NPTN,CCL2,PTGS2,PRDX1,BAMBI,C8orf4,HES1,NFKBIA,TP53INP2,ZC3H12A,TLR2,BBC3,DACT3,RHOU,NFKBIE,LIF,DDX58,BRSK2,ABCA12,NEDD4L,MXI1,VAMP8,PARP10,IL23A,SLMO1,VEGFA,IL6,DAB2,IFI27,CDKN1A,LCP1,NFKBIB,BCL3,TMBIM1,PLK3,OTUD7B,SNAI2,RHOQ,CTSK,SPHK1,UGCG,BNIP3L,SIRT2,RAB11FIP5,RAPGEF3,BCAP31,LGALS9,OAZ2,AXIN1,CDKL2,PMAIP1,STX3,FAM115C,PKIG,PBLD,TGFB1,LITAF,HDAC8,THRA,GLS2,YOD1,LZTS2,PPFIA1,PEMT,SNX3…
GO_POSITIVE_REGULATION_OF_RESPONSE_TO_CYTOKINE_STIMULUS	0.45756	1.23871	0.179104	0.331724	33	25	HSPA1A,IRF7,CD74,HSPA1B,CSF1,RIPK2,AXL,HIF1A,IRF3,AGPAT1,PAFAH1B1,LSM14A,AGPAT2,TAF9,GAS6,MAVS,CPNE1,UBE2K,NLRC5,TRAF2,TRIM6,MED1,FADD,EDN1,GFI1
GO_REGULATION_OF_CYTOPLASMIC_TRANSPORT	0.294323	1.23741	0.0701754	0.331835	481	359	TNF,PTGS2,PRDX1,BAMBI,C8orf4,HES1,NFKBIA,JPH3,ZC3H12A,INSIG1,TLR2,MX2,DACT3,RHOU,P2RX4,NFKBIE,DDX58,BRSK2,MXI1,PARP10,IL23A,SLMO1,IL6,DAB2,IFI27,CDKN1A,GSTO1,BDKRB1,NFKBIB,BCL3,SNAI2,SRC,CTSK,SPHK1,UGCG,BNIP3L,P2RX5,RAPGEF3,BCAP31,MAPK3,LGALS9,AXIN1,NAPA,SNX3,NEDD4,CDKL2,STX1B,PKIG,PBLD,STXBP1,TGFB1,PRKCE,LITAF,BAK1,MAP2K1,THRA,GLS2,YOD1,PEMT,SOX4,BMP7,FMR1,MAPK7,TBC1D20,TRPC1,PKD1,PPM1A,NOV,KAT2…
GO_SULFUR_COMPOUND_CATABOLIC_PROCESS	0.443789	1.23871	0.145455	0.332106	39	22	CTH,HEXA,HYAL1,MLYCD,HEXB,IDUA,GLB1,GALNS,IDS,PCYOX1,ARSB,CSPG4,PCYOX1L,VCAN,GNS,ADO,GPC1,MTRR,ACOT7,AHCY,NUDT7,GGT1
GO_REGULATION_OF_B_CELL_MEDIATED_IMMUNITY	0.487965	1.23688	0.244898	0.332159	41	22	TNF,C3,BCL6,TGFB1,CD40,CLCF1,THOC1,APLF,EXOSC3,IL27RA,NDFIP1,TNFSF13,PVRL2,STAT6,PAXIP1,MSH6,SUPT6H,WHSC1,UNG,PTPN6,FOXJ1,SUSD4
GO_REGULATION_OF_MAST_CELL_ACTIVATION_INVOLVED_IN_IMMUNE_RESPONSE	0.485471	1.23614	0.169811	0.333004	31	20	HMOX1,GAB2,VAMP8,LGALS9,STXBP2,LYN,PDPK1,C12orf4,VAMP2,SNX6,RABGEF1,ADORA2B,VAMP3,FER,IL4R,RAC2,VAMP7,SNX4,UNC13D,SYK
GO_ENDODERMAL_CELL_DIFFERENTIATION	0.463731	1.23584	0.119048	0.3332	40	27	COL6A1,SOX2,LAMB3,MMP15,INHBA,ITGA5,COL7A1,ITGB5,CDC73,LAMA3,ITGAV,MMP14,FN1,HSBP1,HMGA2,CTNNB1,HNF1B,CTR9,GATA6,COL8A1,COL12A1,PAF1,LEO1,LAMB1,ITGA7,RTF1,POU5F1
GO_COGNITION	0.335901	1.23532	0.0961538	0.333898	251	137	NPTN,PTGS2,NLGN3,SLC17A7,JPH3,CEBPB,MAPK8IP2,CTNS,DLG4,PTGS1,SLC11A2,ZNF385A,SYNGAP1,PRNP,CLN8,SLC1A4,ITGA5,HOXA1,EPM2A,IFT20,ABCA7,UBA6,RASGRF1,VLDLR,CHMP2B,GM2A,THRA,FOSL1,PTEN,CBR3,NTAN1,GPR155,ARF4,PLCB1,FOXP2,PJA2,PSEN1,CYFIP1,PAIP2,DEAF1,PLK2,EGR2,PLA2G6,SRF,ST3GAL4,CLN3,PRKAR2B,HIF1A,HMGCR,PPT1,KRAS,TTC8,CREB1,PPP3CB,EIF4A3,EGFR,RP9,VDAC1,BBS4,EP300,SHC3,COMT,MDK,ITPR3,CPEB3,CASP3,PAFAH1B1…
GO_RESPONSE_TO_RADIATION	0.306593	1.23485	0.03125	0.334423	413	285	TP73,ICAM1,NPTN,CCL2,PTGS2,ASNS,NLGN3,BHLHE40,C10orf116,HYAL3,ABCA4,CTNS,PPP1R15A,CDS1,BRSK1,MME,CACNB4,SYNGAP1,SIK1,PLEKHB1,GADD45A,CDKN1A,SERPINE2,BCL3,HYAL1,PLK3,SNAI2,JUND,DUSP1,HOXA1,DCUN1D3,IFT20,UIMC1,CAT,NEDD4,PMAIP1,TP53INP1,THBD,OPN3,ATF4,DNMT3A,RELA,HMGCS1,TGFB1,BAK1,UBE2B,CHEK1,INTS3,EYA1,PER1,UNC119,PITPNM1,ACTR5,ZAK,ELK1,ZBTB1,JUNB,RAD9A,IFI16,DEAF1,DCLRE1C,C12orf5,PPID,PPP1CB,GTF2H…
GO_RESPONSE_TO_ACTIVITY	0.397411	1.23449	0.181818	0.334439	69	37	CCL2,CCL5,METRNL,PPARGC1A,PRKAA2,CAT,INSR,KDM6B,HDAC5,SCO2,HIF1A,ITGA2,CREB1,CABIN1,BGLAP,PPARD,SRD5A1,ALAD,GSK3B,UQCRC1,HNRNPK,CTNNB1,PLAU,SEPN1,AKT2,HADH,ITGB1,PRKAA1,DNMT1,OXCT1,SLC25A25,PTN,CDK1,GPAM,PRKDC,AGER,EDN1
GO_CYTOSOLIC_CALCIUM_ION_TRANSPORT	0.442942	1.23467	0.222222	0.334502	53	26	JPH3,ITPR1,BBC3,ERO1L,DDIT3,CACNB3,PRKCE,NOL3,MCOLN1,IBTK,ITPR2,PLCG2,ITPR3,PKD2,FGF2,ATP2A2,F2R,JPH1,RASA3,TPCN1,CHERP,TPCN2,CTGF,CACNA2D1,ATP2B4,JPH2
GO_CONNECTIVE_TISSUE_DEVELOPMENT	0.323397	1.23337	0.126984	0.335225	194	119	SULF1,HYAL3,LRP5,STC1,NAMPT,WNT2B,ZNF516,SLC39A13,SPG20,DLX2,HYAL1,BMP8B,SNAI2,PPARGC1A,RARA,SH3PXD2B,CSF1,MAPK3,IMPAD1,MEF2D,TGFB1,ITGB8,SERPINH1,SMAD1,THRA,BMP7,PDGFB,FAM123B,PKD1,PRRX1,NOV,BMP2,SNX19,XBP1,CHI3L1,MSX2,SRF,DYRK1B,COL27A1,WNT7B,HOXA3,TIMP1,ATF2,RARB,HIF1A,EGR1,TGFBR2,THBS3,RARG,BMP4,COL5A1,SHOX2,BBS4,HMGA2,SOX9,PPARD,PIK3CA,ZEB1,AACS,BMPR2,BDH1,ATP7A,ESRRA,EVC,MAPK14,BBS2,MEX3C,H…
GO_REGULATION_OF_CARDIAC_MUSCLE_CONTRACTION	0.418723	1.23338	0.175439	0.33556	66	38	ZC3H12A,P2RX4,TRPM4,STC1,DSP,RNF207,RGS2,GSTO1,SMAD7,CLIC2,CAV1,GATA4,ASPH,NPPA,PDE4D,SLC9A1,ATP1B1,CAMK2D,ATP2A2,ATP1A1,SUMO1,CALM2,HSP90AA1,SRI,CALM3,PIK3CG,HDAC4,PDE5A,NOS1AP,CALM1,PKP2,DSG2,CTGF,JUP,PRKACA,DSC2,ADRA1B,ADORA1
GO_EAR_DEVELOPMENT	0.331122	1.23341	0.129032	0.335881	195	107	HES1,LRIG1,SOX2,INSIG1,INSIG2,SHROOM2,NTN1,DVL2,WDR19,NR4A3,DFNB31,HOXA1,DUOX2,MYO7A,MAPK3,DFNA5,SPRY2,ABR,LRIG3,JAG2,TGFB1,DDR1,ATP8B1,PDZD7,PROX1,EYA1,PRRX1,PTK7,WDPCP,BMP2,LRP10,MAPKAPK2,SIX4,MCOLN3,SPARC,DVL3,NAGLU,CDKN1B,AHI1,OTX1,CTHRC1,SDC4,CELSR1,BMP4,FZD6,BCL2,FZD2,RBPJ,CCM2,SOX9,TSHZ1,ZEB1,MPV17,PAFAH1B1,RPGRIP1L,SCRIB,ATP6V1B1,SEC24B,ECE1,MSX1,VANGL2,GRHL3,FGFR2,NIPBL,ATG5,PTPN11,PDGFA…
GO_DEFENSE_RESPONSE_TO_OTHER_ORGANISM	0.309447	1.23256	0.0727273	0.336077	505	250	TNF,RSAD2,MX1,OAS1,PGLYRP3,TREM1,ISG15,IFIT1,DDIT4,IFIT5,CEBPB,ZC3H12A,OAS3,IFIT2,IRF7,OAS2,IRF9,TLR2,MX2,HLA-A,CCL20,MTSS1,PLSCR1,DDX58,BST2,TMF1,ADM,OPTN,IFITM1,MBD5,IFITM3,IL23A,BNIP3,IL6,IL6R,STAT1,C19orf66,BCL3,OASL,IRF1,TNFRSF14,LGALS8,HLA-E,DHX58,BNIP3L,EIF2AK2,SERINC5,TRIM25,IFIH1,VGF,ISG20,PMAIP1,YIPF1,STAT2,RIPK2,RELA,TGFB1,PEX13,TRIM11,IL10RB,APOBEC3G,ZNF189,APOBEC3D,MB21D1,ITPKC,ATG7,…
GO_OSTEOBLAST_DIFFERENTIATION	0.345234	1.23348	0.116667	0.336146	126	89	IGFBP3,WNT11,TP53INP2,COL6A1,SOX2,LRP5,SPP1,SNAI2,JUND,CAT,FHL2,MEF2D,MRC2,SMAD1,TMSB4X,JUNB,LIMD1,BMP2,FASN,ADAR,CYP24A1,MSX2,SEMA7A,RRAS2,BMP4,BGLAP,CCDC47,SHOX2,PHB,CREB3L1,GNB2L1,FZD1,RPS11,RPS15,AKT1,FBL,IARS,RRBP1,DHX9,WWOX,NF1,RSL1D1,SNAI1,TPM4,COL1A1,SMAD5,SATB2,PSMC2,GJA1,EPHA2,VCAN,MYBBP1A,CLTC,HSD17B4,SMAD3,WNT3,CYR61,UFL1,BCAP29,DDX21,MEN1,RUNX2,HNRNPU,RDH14,FIGNL1,CBFB,HDAC4,HSPE1,HN…
GO_CAMP_METABOLIC_PROCESS	0.502245	1.23267	0.258065	0.336227	34	15	ADORA2A,PDE4C,ADM,CACNB4,NPR3,PDE2A,PDE8A,PDE4D,PDE4A,ADCY3,ADCY7,ADCY9,PDE7A,ADCY6,PTHLH
GO_CALCIUM_ION_IMPORT_INTO_CYTOSOL	0.472097	1.23165	0.145455	0.336911	42	21	JPH3,ITPR1,BBC3,ERO1L,DDIT3,PRKCE,NOL3,MCOLN1,IBTK,ITPR2,PLCG2,ITPR3,PKD2,FGF2,F2R,RASA3,TPCN1,CHERP,TPCN2,ATP2B4,JPH2
GO_REGULATION_OF_CELLULAR_COMPONENT_SIZE	0.300293	1.23006	0.109375	0.337074	337	233	ICAM1,RTN4R,CDC42EP5,BAIAP2L2,VILL,IL7R,AQP5,APOE,SLC6A12,FHOD3,SPP1,L1CAM,EFNA5,NTN1,VEGFA,AP1AR,WIPF1,CLN8,SPTBN5,RILP,SPG20,MYADM,WASH3P,SPIRE1,DISC1,CLCN6,SEMA6B,RAPGEF3,WHAMM,WIPF2,SPIRE2,PEX11A,SEMA4G,RPTOR,SEMA3C,PRKCE,TSC1,JMY,NDEL1,PTEN,RB1CC1,LIMK1,SEMA6C,BRK1,PLXNA3,SEMA3F,CYFIP1,WASH1,WASF1,PTK2B,WDTC1,SWAP70,GRB2,SRF,IST1,ARF6,ULK2,KIRREL,SEMA7A,ARPC3,CAPG,HIF1A,SEMA4D,PFN1,PLXND1,AC…
GO_HEPARAN_SULFATE_PROTEOGLYCAN_METABOLIC_PROCESS	0.513761	1.23177	0.125	0.337076	28	15	SULF1,B3GAT3,XYLT2,EXT1,NDST1,HS6ST1,SULF2,VANGL2,B3GALT6,XYLT1,GPC1,EXTL3,EXTL2,NDST2,GLCE
GO_CELL_DIFFERENTIATION_IN_SPINAL_CORD	0.445804	1.23118	0.212766	0.337091	54	21	MDGA1,CLN8,LMO4,IFT172,PTCH1,SOX4,ZC4H2,GDPD5,HOXC10,GIGYF2,ISL1,NKX6-1,ISL2,TCTN1,GLI3,SUFU,NOTCH1,ABT1,GATA2,DYNC2H1,GLI2
GO_REGULATION_OF_PROTEIN_ACTIVATION_CASCADE	0.500335	1.23095	0.1875	0.337237	35	16	C3,CFB,SERPING1,C2,C5,CFI,PROS1,PHB,CD46,CFP,CD55,PHB2,C1QBP,CFH,C4A,SUSD4
GO_CIRCULATORY_SYSTEM_PROCESS	0.322694	1.23127	0.116667	0.337284	366	171	ICAM1,SOD2,HMOX1,PTGS2,TNNT2,SLC4A5,PTP4A3,ADORA2A,APOE,LRP5,P2RX4,SERPING1,MME,ADM,TRPM4,PTGS1,NEDD4L,PPP1R13L,EDNRB,TNNI2,VEGFA,MTHFR,STAT1,APLN,RGS2,BDKRB1,P2RY1,BDKRB2,SRC,EDN2,VEGFB,ABR,AGTRAP,NPR3,PPARA,EPB41,PRKG1,TGFB1,GCH1,GCLM,PDGFB,PIK3C2A,MAP2K3,ITGA1,TBXA2R,ATP6AP2,SNTA1,GAA,PLA2G6,PDE2A,CAV1,RCAN1,ADRBK1,PLOD3,HIF1A,HMGCR,CDC42,ADH5,NPPA,F11R,ITGB1BP1,MAP2K6,ENG,ABAT,PDE4D,SHC1,SCPE…
GO_NEGATIVE_REGULATION_OF_MUSCLE_CELL_APOPTOTIC_PROCESS	0.476952	1.23064	0.254545	0.337327	30	18	HMOX1,ZC3H12A,RAPGEF3,SIRT5,BMP7,NOL3,PTK2B,CAV1,HMGCR,PDPK1,GSK3B,LRP6,ILK,BAG3,ARRB2,JAK2,EDN1,NRG1
GO_GLUCAN_BIOSYNTHETIC_PROCESS	0.48138	1.2301	0.15	0.337379	25	17	PPP1R3C,NR1D1,GYS1,EPM2A,PHKG2,GBE1,PGM1,UBA52,AKT1,RPS27A,GYG2,UGP2,AKT2,PGM2,UBB,AGL,PER2
GO_NEURAL_TUBE_PATTERNING	0.462741	1.23027	0.245283	0.337515	34	22	HES1,WDR19,FKBP8,IFT140,KDM2B,PTCH1,TMEM107,ATP6AP2,PSEN1,TULP3,TRAF3IP1,BMP4,ARL13B,RPGRIP1L,TCTN1,LRP6,GLI3,SSBP3,C6orf170,IFT122,GLI2,FOXA1
GO_MONOCARBOXYLIC_ACID_METABOLIC_PROCESS	0.292968	1.22905	0.0769231	0.338413	503	312	ALOXE3,C3,PTGS2,ELOVL7,CYP26A1,CYP1B1,SESN2,PHGDH,ACOT1,ALDOC,ENO2,MSMO1,NPC1,PFKFB4,PTGS1,PLA2G4C,PNKD,ERO1L,HSD3B7,CD74,SCD,NR4A3,CYP27A1,FADS2,PLA2G15,CPT1B,PFKFB3,ACOT11,PPARGC1A,DSEL,SPHK1,CYP2D6,EGLN3,PRKAA2,GGT7,PTGES,EDN2,PFKFB2,ABHD5,HLCS,HK1,HK2,LPIN3,SLC16A3,MAPK3,EGLN1,CREM,HSD17B12,PGK1,ABCD1,MLYCD,FA2H,MTHFD1L,PPARA,LPIN1,RNPEPL1,ECI1,PEX13,LIPA,IDO1,ATP8B1,HKDC1,P4HB,EGLN2,MGLL,ALK…
GO_POSITIVE_REGULATION_OF_STRESS_ACTIVATED_PROTEIN_KINASE_SIGNALING_CASCADE	0.352706	1.22855	0.105263	0.338711	135	105	TNF,MID1,IL1A,ZC3H12A,MAPK8IP2,DVL2,VEGFA,GADD45A,ERN1,SDCBP,TRAF6,FGF19,FZD8,EIF2AK2,AXIN1,FZD4,ANKRD6,RASGRP1,RIPK2,HMGB1,ZAK,STK3,MAP3K10,PKN1,ZNF622,PLCB1,STK25,BMP2,GADD45B,DUSP22,PTK2B,PDCD10,FZD5,SASH1,CARD9,TRAF4,LYN,SPAG9,MAP3K2,MINK1,HRAS,GAB1,DVL3,TNIK,LTBR,PTPN1,DBNL,HMGCR,CDC42,MAP3K3,MAP4K5,MAPK8IP3,MAP3K4,SEMA4C,ZEB2,DAXX,MAP3K11,ARL6IP5,NRK,MAP2K7,TLR4,VANGL2,EDAR,MDFI,FZD7,RASSF2…
GO_RECEPTOR_METABOLIC_PROCESS	0.386815	1.22828	0.131148	0.33877	82	53	TNF,IL8,ADM,PCSK9,NEDD4,TGFB1,SNX25,UVRAG,SCYL2,CAV1,RAB31,GRB2,CD9,ARRB1,ADRBK1,FAM109A,FNTA,CAMLG,DNM1,CAPN1,LGMN,RAB5A,ALS2,CD81,PPARG,RAB11B,SNX1,KIF16B,DNM2,LMBRD1,SMURF1,CLTC,ADRBK2,PIK3R4,LMTK2,PICALM,ITGB1,GHR,ARFGEF2,FUT8,FAM109B,ARRB2,CDK5,ZNRF3,BECN1,LDLRAP1,GTF2H2,REP15,EZR,RAMP1,RNF43,SYK,NRG1
GO_NEGATIVE_REGULATION_OF_EXOCYTOSIS	0.495298	1.22755	0.22	0.339545	28	18	HMOX1,LGALS9,ABR,FMR1,TRIM9,VPS4B,C19orf26,RAP1A,REST,RABGEF1,BRAF,RAB33B,ANXA1,NOTCH1,STXBP3,BCR,STXBP6,CEACAM1
GO_POSITIVE_REGULATION_OF_NUCLEASE_ACTIVITY	0.515128	1.22767	0.236364	0.339697	15	15	HSPA1A,ERN1,BAK1,PTPN1,BAX,PRKCD,AKT1,DAB2IP,RPS3,HMGB2,VAPB,TCEA1,HSPA5,PARP16,PCNA
GO_INSULIN_SECRETION	0.498795	1.22686	0.2	0.340149	38	19	IL1RN,RAPGEF4,RAB11FIP5,VGF,CYB5R4,ACVR2B,SNX19,PCLO,RAB11B,HNF1B,EIF2AK3,RAB11FIP2,RAF1,ANXA1,SMAD2,CAMK2G,STXBP3,MYO5A,GAL
GO_MITOCHONDRIAL_GENOME_MAINTENANCE	0.483174	1.22694	0.220339	0.340343	24	23	TYMP,SESN2,SLC25A36,MRPL17,SLC25A33,MEF2A,LONP1,SLC25A4,MPV17,AKT3,C20orf72,DNAJA3,LIG3,POLG,OPA1,CCDC111,MRPL39,RRM2B,PIF1,DNA2,C10orf2,POLG2,PARP1
GO_CELL_KILLING	0.443328	1.22599	0.210526	0.340737	56	29	PRDX1,ULBP1,TREM1,CTSH,CEBPG,APOL1,MICA,STXBP2,BAD,TUSC2,CADM1,RAET1E,MICB,VAMP2,RAB27A,EMP2,SLAMF7,TUBB4B,RAET1L,BCL2L11,ULBP2,TUBB,LYST,VAMP7,CTSC,PTPN6,ULBP3,UNC13D,CORO1A
GO_COCHLEA_DEVELOPMENT	0.452682	1.22609	0.188679	0.340945	39	20	HES1,DVL2,HOXA1,EYA1,PTK7,DVL3,CTHRC1,FZD2,SOX9,ZEB1,PAFAH1B1,RPGRIP1L,VANGL2,GRHL3,RAC1,SOBP,DVL1,SIX1,CCNA2,GLI2
GO_POSITIVE_REGULATION_OF_INTERLEUKIN_1_BETA_PRODUCTION	0.50539	1.22543	0.196721	0.341072	30	17	NLRP2,AIM2,LGALS9,HMGB1,PANX1,IFI16,CASP1,IFNAR1,HSPB1,TRIM16,ISL1,GSDMD,PYCARD,SMAD3,JAK2,NOD1,CARD8
GO_NEGATIVE_REGULATION_OF_ERBB_SIGNALING_PATHWAY	0.407888	1.22555	0.160714	0.341211	44	37	GPRC5A,RNF126,ERRFI1,SPRY2,HGS,ITGA1,PSEN1,GRB2,RAB7A,SOCS4,ZGPAT,CDC42,STAM,PTPN2,EPS15L1,EGFR,AP2A2,LGMN,SH3KBP1,SNX6,ARHGEF7,AP2A1,UBA52,RPS27A,RNF115,AP2S1,CBLC,DAB2IP,AP2M1,EPN1,ZFYVE28,AP2B1,EPS15,PTPRJ,CBL,UBB,STAM2
GO_SYNAPTIC_VESICLE_CYCLE	-0.45188	-1.45839	0.0465116	0.341701	90	46	SLC17A7,SYT7,STX3,STX1B,SNAP29,TRIM9,CANX,PSEN1,DENND1A,STX4,GRN,DOC2A,STX1A,RAB5A,PCLO,DNAJC5,VAMP2,RAB3A,PIP5K1C,SCRIB,SNAP23,STX2,SNAP25,TC2N,C2CD4A,SNAP47,SYTL4,RIMS1,LPHN1,SYTL3,OPHN1,RPH3AL,CDK5,SNAPIN,CADPS2,SYNJ1,STX11,PLD2,UNC13B,SNPH,SYTL2,STON2,SYTL1,SYT12,SYT1,SYT8
GO_MATURATION_OF_5_8S_RRNA	-0.510844	-1.45857	0.0465116	0.344651	28	26	BOP1,C1D,ERI3,PES1,RPS21,EXOSC3,EXOSC8,MPHOSPH6,NOL9,WDR12,RPF1,ERI1,EXOSC9,EIF6,ABT1,EXOSC10,NOP14,FTSJ3,EXOSC7,EXOSC4,UTP20,RRS1,SKIV2L2,ERI2,MAK16,EXOSC2
GO_REGULATION_OF_CHROMOSOME_SEGREGATION	-0.412294	-1.45994	0.0465116	0.345164	85	76	DUSP1,SIRT2,HDAC8,PTEN,TNKS,GOLGA2,RAB1A,ATM,NSMCE2,KLHL22,CDC42,ZNF207,XRCC3,PSMG2,MAD2L2,DYNC1LI1,RB1,ANAPC10,LCMT1,PUM1,CSNK2A1,GORASP1,ZW10,AURKB,CTNNB1,CSNK2A2,CDC27,RNF4,CDC6,CUL3,SMC6,MAD1L1,CTCF,RAD18,ANAPC4,MAD2L1,WAPAL,APC,CDCA5,PCID2,SMC5,BUB3,ESPL1,GEN1,CDC26,PUM2,BUB1,RCC2,SENP6,SFPQ,BECN1,KIF2C,BUB1B,ECT2,FAM178A,TTK,ANKRD32,CENPE,H2AFY,CDC23,RACGAP1,TERF1,DLGAP5,UBE2C,TPR,FBXO5,NEK…
GO_NEURON_MATURATION	0.485891	1.2228	0.196429	0.345706	30	16	RND1,AGRN,SCARF1,NR4A2,CDKN1C,CLN5,SCLT1,MTCH1,PICK1,RB1,MECP2,ANKS1A,FARP2,GNAQ,APP,NTN4
GO_CELLULAR_HORMONE_METABOLIC_PROCESS	0.384962	1.22211	0.2	0.346796	104	52	CYP26A1,CYP1B1,HSD17B14,AKR1B1,ADM,PPARGC1A,PLEKHA1,HSD17B7,HSD17B12,SCARB1,STARD3,FDX1L,SRD5A3,PNPLA4,HSD17B1,TIPARP,DHRS3,RETSAT,RDH13,SCPEP1,RDH11,ALDH1A2,SRD5A1,COMT,CYP26B1,ALDH1A1,SGPL1,ECE1,CRABP1,DGAT1,STARD5,DHRS2,FDXR,HSD17B4,DHRS4,FDX1,LRAT,RDH14,STAT5B,HSD17B11,SCP2,CACNA1H,RDH10,MED1,CRABP2,RBP1,AKR1C3,DGAT2,ALDH1A3,AKR1C2,RDH5,AKR1C1
GO_POSITIVE_REGULATION_OF_CELL_DEVELOPMENT	0.29632	1.22099	0.05	0.348576	472	293	TP73,NPTN,BAMBI,HES1,DUOXA1,NLGN3,BCL6,NEU1,APOE,GPRC5B,EPOR,PLXNB3,LIF,NEDD4L,CCL5,L1CAM,EFNA5,RAC3,NTN1,MARCKS,VEGFA,IL6,DAB2,PPP2R5B,APBB1,SDCBP,SERPINE2,SPINT1,MYADM,RARA,SPHK1,CSF1,SIRT2,DISC1,SCARF1,MMD,ITSN2,PLXNB1,SNX3,CDON,VLDLR,PRKCH,RELA,TGFB1,KDM2B,MAP2K1,BMP7,PROX1,FMR1,LPAR1,NDEL1,SKIL,LIMK1,PTK7,ATP6AP1,PLAG1,STK25,BMP2,KCTD11,PSEN1,NUMB,GDPD5,PTK2B,CBFA2T2,GCNT2,PTK6,SRF,IST1,SS18…
GO_REGULATION_OF_VASOCONSTRICTION	0.456935	1.22072	0.25	0.348692	66	27	ICAM1,PTGS2,ADM,TRPM4,PTGS1,APLN,BDKRB2,EDN2,TBXA2R,CAV1,HIF1A,SHC1,BMPR2,AKT1,ECE1,ALOX5,F2R,GJA1,KCNMB4,DOCK5,PER2,ADRA1B,DOCK4,EDN1,TACR1,CHRM3,ADRA2C
GO_REGULATION_OF_DEVELOPMENTAL_GROWTH	0.326519	1.21894	0.047619	0.351709	289	177	TP73,RTN4R,C3,STC2,APOE,SPP1,NEDD4L,L1CAM,MBD5,EFNA5,NTN1,VEGFA,SPG20,SAV1,AGRN,CSF1,DISC1,SEMA6B,ITSN2,CTDP1,HLX,INSR,SEMA4G,LATS2,STAT3,SEMA3C,PTCH1,PROX1,NDEL1,PTEN,LIMK1,CSDA,WWC1,STK3,SEMA6C,BASP1,PLCB1,POR,PLXNA3,SEMA3F,AFG3L2,SERP1,SIX4,MAPK11,SRF,IST1,AGR2,STAT5A,ULK2,SEMA7A,SEMA4D,PLXND1,MTM1,SEMA5A,MACF1,CREB1,TWF2,SEMA4C,TGFBR2,TNKS2,BMP4,FXN,BCL11A,LGMN,FN1,GAMT,BBS4,BCL2,RBPJ,CTTN,EP…
GO_VACUOLE_FUSION	0.465684	1.21826	0.230769	0.35217	24	22	VAMP8,EPG5,LIX1L,SNAP29,UVRAG,VPS41,CLN3,TECPR1,EEA1,WIPI2,VPS39,TSG101,VPS16,VPS33A,VPS33B,CHMP3,STX17,SNX14,VTI1B,SNAPIN,KIAA0226,VAMP7
GO_CRANIAL_SKELETAL_SYSTEM_DEVELOPMENT	0.400596	1.21734	0.186441	0.352192	55	39	INSIG1,INSIG2,GRHL2,WDR19,DLX2,HOXA1,MTHFD1L,TGFB1,PRRX1,SLC39A1,SIX4,MSX2,TULP3,MMP14,EIF4A3,TGFBR2,BMP4,NDST1,RAB23,TGFBR1,CTNNB1,FGFR2,NIPBL,CHST11,GLI3,SETD2,SMAD2,SLC39A3,SMAD3,SIX2,RUNX2,TFAP2A,MED12,RDH10,MTHFD1,MEGF8,SIX1,TGFB3,MMP16
GO_POSITIVE_REGULATION_OF_MULTI_ORGANISM_PROCESS	0.328273	1.21827	0.134615	0.35254	157	119	TRIM15,IFIT1,APOE,CCL5,EDNRB,TRAF6,P2RY1,INHBA,DHX58,LY96,SIRT2,MAPK3,LGALS9,CTDP1,CHMP2B,RIPK2,ACVR1B,TRIM11,LGALS1,CHMP4C,TBC1D20,STAU1,P4HB,PLCB1,COBRA1,TBK1,ADAR,PPID,SP1,TRIM21,POLR2G,DDX60,STOM,TRIM38,SASH1,RAB7A,BAD,POLR2H,TARBP2,OSBP,CDK9,VPS4B,PFN1,WHSC2,POLR2D,SUPT5H,CHMP4B,EP300,SRPK1,VPS37B,RDBP,CIB1,PUM1,POLR2L,YTHDC2,DDX3X,VPS4A,LRSAM1,KLK7,PLAU,PRKCA,ADARB1,TAF11,CHMP2A,SNW1,POLR2J…
GO_REGULATION_OF_CELL_JUNCTION_ASSEMBLY	0.386269	1.21735	0.176471	0.352575	68	50	TNF,EFNA5,VEGFA,SNAI2,SRC,PRKCH,TSC1,DAPK3,PTEN,WDPCP,PPM1F,FZD5,CAV1,MMP14,DLC1,ITGB1BP1,MACF1,SDC4,LIMS1,PHLDB2,RAP1B,BCAS3,SLC9A1,FMN1,RAP1A,S100A10,RAC1,SNAI1,LDB1,ROCK1,GJA1,CLASP1,SLK,SMAD3,CORO1C,CLASP2,THBS1,ROCK2,RAPGEF2,FLOT1,RHOD,RCC2,PTPRJ,PKP2,EPB41L5,IKBKB,PTK2,MYO1C,PRKACA,EPB49
GO_GROWTH	0.293987	1.21753	0.0833333	0.352642	410	265	NUPR1,AREG,PGLYRP3,NLGN3,WNT11,IL7R,SOX2,GRHL2,EREG,DHCR7,ADM,STC1,C3orf58,PPP1R13L,RRAGC,EFNA5,ETNK2,SLC3A2,VEGFA,IL6,CLIC4,NINJ1,INHBA,BMP8B,RARA,PLEKHA1,ATP6V0E2,CSF1,ATP6V0E1,FKBP8,LEPR,DUOX2,PLXNB1,SPRY2,BCL9,CDKN1C,PRMT2,ROS1,KDM6A,RPTOR,TGFB1,SMAD1,PTPN12,BMP7,NDEL1,PTEN,PDGFB,FOXO3,CCNE1,ULK1,NOV,PTK7,KAT2A,ACVR2B,DGKD,PLAG1,FOXP2,BMP2,PLXNA3,SEMA3F,CYFIP1,WDTC1,XBP1,RFTN1,TGFBR3,MSX2,ZFP…
GO_CALCIUM_ION_IMPORT	0.419672	1.21759	0.191489	0.352915	65	33	JPH3,ITPR1,BBC3,ERO1L,DDIT3,ATP2A1,PRKCE,NOL3,MICU1,MCOLN1,IBTK,ITPR2,CCDC109B,PAWR,PLCG2,ITPR3,CCDC90A,SLC30A1,PKD2,MCU,FGF2,ATP2A2,F2R,CASK,RASA3,C22orf32,CDK5,TPCN1,CHERP,TPCN2,CACNA1H,ATP2B4,JPH2
GO_PANCREAS_DEVELOPMENT	0.407306	1.21653	0.172414	0.352977	73	39	HES1,IL6,IL6R,FOXA2,GIPR,INSR,BAK1,SOX4,PROX1,ACVR2B,FOXO1,XBP1,SIDT2,BMP4,PDPK1,ALDH1A2,SOX9,RFX3,ISL1,AKT1,NPHP3,CTNNB1,NKX6-1,HNF1B,EIF2AK3,ANXA1,SMAD2,GATA6,APC,WLS,TCF7L2,MEN1,PPDPF,GDF11,CDK6,CLU,MEIS2,ONECUT2,MSLN
GO_CORONARY_VASCULATURE_DEVELOPMENT	0.420516	1.21664	0.224138	0.353195	37	27	SMAD6,PRDM1,VEGFA,VEGFB,PTK7,LTBP1,SRF,ADAMTS6,PLXND1,DCTN5,TAB1,NDST1,SEC24B,DNM2,SETD2,PCSK5,SNX17,GATA6,SUFU,AP2B1,NOTCH1,C5orf42,ZFP161,MYH10,MEGF8,NRP1,DYNC2H1
GO_MATING	0.490802	1.21586	0.215686	0.353444	37	18	PI3,MAPK8IP2,SERPINE2,THRA,HEXB,PTEN,GRN,UBE2Q1,ACVR2A,ABAT,THRB,EDNRA,NCOA1,PPP1R1B,APP,NCOA2,KLK14,TACR1
GO_REGULATION_OF_POLYSACCHARIDE_METABOLIC_PROCESS	0.445068	1.21565	0.152542	0.353595	43	29	GRB10,INSR,PPP1R3E,NFKB1,TGFB1,PPP1R3B,HMGB1,PPP1R3G,PDGFB,PASK,PPP1CB,IRS2,PHKG2,PPP1CA,GSK3B,GSK3A,AP2A1,INPP5K,AKT1,GFPT1,PHLDA2,AKT2,CLTC,HAS2,IRS1,MTOR,PPP1R3D,ENPP1,DYRK2
GO_REGULATION_OF_GENERATION_OF_PRECURSOR_METABOLITES_AND_ENERGY	0.38307	1.21596	0.14	0.353758	89	60	MLXIPL,DDIT4,BNIP3,GRB10,PRDM16,PPARGC1A,PRKAA2,INSR,PPP1R3E,PPARA,STAT3,PPP1R3B,PPIF,HMGB1,PPP1R3G,PASK,C12orf5,PPP1CB,IRS2,PHKG2,SLC25A23,SLC25A33,PGAM1,HIF1A,SIRT6,ECD,ARNT,VCP,PPP1CA,PRELID1,PIK3CA,PRKAG1,PINK1,GSK3B,GSK3A,INPP5K,ATP7A,AKT1,GFPT1,PHLDA2,AKT2,PNPT1,CISD1,PARK7,OGT,GADD45GIP1,HDAC4,NOA1,PRKAA1,IRS1,ENTPD5,NCOR1,MTOR,PPP1R3D,TRAP1,DNAJC15,ENPP1,PRKACA,PRKCDBP,DYRK2
GO_PLASMA_MEMBRANE_ORGANIZATION	0.323506	1.21515	0.163934	0.354305	203	155	TNF,CRB3,BAIAP2L2,NDRG1,MTSS1,PLSCR1,ANO9,ABCA12,OPTN,SYT7,P2RY1,MYADM,C11orf9,VAMP5,PACS2,XKR8,ANXA2,TSPAN15,TSPAN10,CACNB3,ABCA7,WHAMM,TSPAN5,FA2H,LIN7B,STXBP1,RILPL1,PTCH1,SNX33,ARFRP1,PTEN,TMEM150A,MAP7,BLZF1,TNFRSF1A,SERP1,RAP2A,ZFYVE27,CAV1,RAB31,VAMP4,DYSF,TULP3,SNX9,FNBP1L,BBS1,TNIK,GOLGA7,BBIP1,TTC7B,F11R,MICALL1,ATP1B3,MACF1,BSG,PDZD11,SYS1,CDH2,PLSCR3,TTC7A,COL5A1,RILPL2,RAB13,PPIL2,RA…
GO_CARBOHYDRATE_DERIVATIVE_TRANSPORT	0.441042	1.21441	0.170732	0.355285	50	36	GUK1,SLC17A5,NPC2,SLC29A4,VLDLR,SCARB1,SLC37A2,GLTP,PLEKHA8,SLC50A1,SLC35C2,SLC35B2,SLC29A2,SLC35A1,SLC37A3,SLC25A24,SLC25A26,SLC35E3,SLC25A42,SLC35D2,SLC35A2,SLC29A1,SLC35B4,GJA1,G6PC3,GLTPD1,SLC35B1,SLC25A6,SLC35C1,SLC35D1,RFT1,SLC25A17,SLC29A3,SLC25A19,SLC35B3,SLC28A1
GO_MAMMARY_GLAND_DEVELOPMENT	0.338574	1.21339	0.127273	0.357011	117	81	AREG,ELF3,CEBPB,LRP5,TBX3,HOXB9,NTN1,VEGFA,APLN,SRC,CSF1,HK2,TGFB1,DDR1,PTCH1,UPRT,USF2,FASN,IRS2,CAV1,MSX2,STAT5A,WNT7B,ARHGAP5,HIF1A,ITGA2,CREB1,TGFBR2,BMP4,CAPN1,ATP7B,PYGO2,SOX9,ETV4,IRF6,ATP7A,NME1,SCRIB,B4GALT1,AKT1,AGPAT6,PML,APRT,HOXA5,MSX1,ELF5,FGFR2,SLC29A1,GLI3,AKT2,STAT6,EPHA2,NCOA1,MAPK1,WNT3,MGMT,ID2,KDM5B,BCL2L11,DHODH,PHB2,UMPS,CCND1,JAK2,STAT5B,PAM,BTRC,PPAT,NCOR1,XDH,MED1,BRCA2,…
GO_RESPONSE_TO_CAMP	0.36495	1.21315	0.203125	0.357022	104	60	AREG,STC1,HCN3,STAT1,ALDH3A1,JUND,DUSP1,FOSB,DUOX2,RAPGEF3,CREM,VGF,THBD,RELA,FOSL1,PER1,BIRC2,JUNB,PTK2B,SPARC,SREBF1,ITPR2,BSG,PDE4D,RAP1B,SDC1,ATP7B,LDHA,EP300,SRD5A1,NDUFS4,RAP1A,ITPR3,INPP5K,NME1,BRAF,HNF4A,APEX1,PPARGC1B,COL1A1,PYGM,AKAP1,CARM1,CDK2,PIK3CG,AKAP7,RAPGEF2,APP,FOXM1,SLC26A6,FOS,AKAP6,ASS1,EEF2K,AKAP9,IGFBP5,EPB49,EZR,CPS1,AQP1
GO_LYMPHOCYTE_DIFFERENTIATION	0.33201	1.21255	0.185185	0.357301	209	117	RSAD2,MFNG,RELB,IL7R,BCL6,HDAC9,KLF6,TPD52,PIK3CD,CD74,IL6,LY6D,BCL3,IRF1,BCL11B,FZD8,LEPR,ZFPM1,JAG2,TGFB1,AXL,TSC1,BAK1,FNIP1,CEBPG,SOX4,IL11,HMGB1,JMJD6,LGALS1,HDAC5,ZBTB1,DCLRE1C,ADAM17,PTK2B,FZD5,ZFP36L1,SRF,CLCF1,ATM,TUSC2,RIPK3,NKAP,PTPN2,PPP3CB,EGR1,STK11,TCF3,BAX,BCL2,RBPJ,EP300,ITFG2,ADA,PLCG2,LIG4,MALT1,ATP7A,PATZ1,ABL1,BRAF,NHEJ1,TYRO3,DNAJA3,SP3,CTNNB1,FZD7,PKNOX1,ATG5,LRRC8A,ANXA1,G…
GO_NEGATIVE_REGULATION_OF_HOMOTYPIC_CELL_CELL_ADHESION	0.37463	1.21228	0.145161	0.357365	102	61	BCL6,CEBPB,NFKBID,PRNP,CD74,DUSP3,SERPINE2,IRF1,TNFRSF14,BTN2A2,LGALS9,PELI1,HLX,PRKG1,TGFB1,IDO1,HMGB1,LAG3,DUSP22,CD276,MARCH7,ERBB2,PTPN2,ABAT,PAWR,BMP4,PAG1,PRKCD,LGALS3,ZC3H8,CASP3,CD274,NDFIP1,CYLD,ITCH,ANXA1,DLG1,GLI3,MAD1L1,VTCN1,UBASH3B,HFE,RC3H1,ADRB2,IL4R,PRKAR1A,PDE5A,C10orf54,GLMN,RDX,IL20RB,PTPN22,PTPN6,PDCD1LG2,KIAA0922,NRARP,ZNF703,CEACAM1,HLA-DRB1,TNFRSF21,FOXJ1
GO_NEGATIVE_REGULATION_OF_ANOIKIS	0.504436	1.21271	0.241379	0.35744	17	15	CEACAM5,SNAI2,SRC,ITGA5,CAV1,MCL1,BCL2,PIK3CA,ZNF304,TLE1,ITGB1,NOTCH1,BCL2L1,PDK4,PTK2
GO_NEGATIVE_REGULATION_OF_INTRINSIC_APOPTOTIC_SIGNALING_PATHWAY_BY_P53_CLASS_MEDIATOR	0.484743	1.21125	0.254902	0.358931	18	16	MUC1,ZNF385A,CD74,BDKRB2,PTTG1IP,ING2,SIRT1,KDM1A,RRN3,TAF9,BCL2L12,TRIAP1,RRM2B,CD44,TAF9B,ELL3
GO_MITOTIC_NUCLEAR_DIVISION	-0.335477	-1.45006	0	0.359106	361	325	BIRC3,BRSK2,CCNG2,KLHL21,TUBGCP2,SETD8,SIRT2,PPP2R2D,CTDP1,C19orf21,MAPRE3,CHMP2B,LATS2,CENPC1,CHMP1A,LZTS2,SNX33,MAP9,PAPD7,NDEL1,PTEN,CHMP4C,REEP4,BIRC2,CLTCL1,CDK11A,XIAP,TNKS,GOLGA2,CDK3,CCNG1,CHMP6,STAG2,AKAP8L,KATNA1,ANKLE2,CHMP5,RAB1A,TUBGCP5,SNX9,NSMCE2,BOD1,CHEK2,GEM,TUBB3,VPS4B,BORA,CDC16,DYNLT3,KLHL22,ARL8A,SIRT7,DCTN2,MARK4,PHF13,ZNF207,FZR1,CENPW,REEP3,FBXL7,LMLN,PKMYT1,HAUS4,CETN2,C…
GO_ADENYLATE_CYCLASE_ACTIVATING_G_PROTEIN_COUPLED_RECEPTOR_SIGNALING_PATHWAY	-0.554728	-1.44667	0.0833333	0.360676	73	21	ADORA2A,NPR3,PDE4D,GNA13,ADCY3,ADORA2B,PTGER2,SLC9A3R1,ADRB2,GNAQ,ADCY7,RAPGEF2,GNB1,ADCY9,GNAL,ADRA1B,ADCY6,PTHLH,GPER,GPR21,ADRA2C
GO_RENAL_SYSTEM_PROCESS	-0.446485	-1.44787	0	0.360936	102	54	SULF1,SLC4A5,EDNRB,MCAM,NPR3,XPNPEP3,PDGFB,PKN1,BTC,PRKAR2B,WFS1,BMP4,LGMN,BCL2,WNK4,INPP5K,MYO1E,ADCY3,EMP2,EDNRA,SULF2,RAB11FIP2,F2R,PCSK5,RAB11A,GJA1,GAS6,HAS2,ITGA3,SLC9A3R1,ADRB2,RRM2B,PRKAR1A,ADCY7,PRKRIP1,ADCY9,FAS,GSN,PRKAR2A,CYBA,F2RL1,HYAL2,AKR1C3,MYO5B,PRKACA,HSD11B2,ADCY6,PRKACB,EDN1,TACR1,ADORA1,AQP1,AQP3,CYP4F12
GO_REGULATION_OF_ACTIVIN_RECEPTOR_SIGNALING_PATHWAY	0.478187	1.20993	0.2	0.361197	25	15	FSTL3,ACVR1B,SMAD7,ACVR2B,ACVR1,ACVR2A,SKI,FKBP1A,ZC3H3,LEMD3,SMAD2,CSNK2B,MEN1,SYNJ2BP,FST
GO_ARTERY_DEVELOPMENT	0.388879	1.20969	0.213115	0.361257	75	52	SMAD6,HES1,WNT11,PRDM1,APOE,VEGFA,LOX,HOXA1,RAPGEF3,LRP1,SMAD7,SOX4,PROX1,EYA1,PRRX1,ACVR2B,LTBP1,SRF,ADAMTS6,PLXND1,HEY1,ENG,BMP4,DCTN5,LUZP1,RBPJ,ZMIZ1,BMPR2,TAB1,NDST1,NPRL3,PKD2,SEC24B,TGFBR1,DNM2,GLI3,NF1,SNX17,STRA6,SUFU,AP2B1,NOTCH1,MYLK,MYH10,FOXC1,CHD7,SIX1,JAG1,NRP1,LOXL1,HPGD,NOTCH3
GO_GLUTAMATE_SECRETION	0.456028	1.20823	0.155556	0.363718	28	20	SLC17A7,PPFIA3,PPFIA4,SLC1A1,STXBP1,GLS2,PPFIA1,APBA1,GIPC1,STX1A,VAMP2,RAB3A,SLC38A2,SNAP25,NF1,RIMS1,UNC13B,SLC1A3,GLS,SYT1
GO_MALE_SEX_DIFFERENTIATION	0.353621	1.20674	0.12069	0.364539	148	85	NUPR1,ICAM1,REC8,BCL2L2,TMF1,TBX3,WNT2B,FSTL3,INHBA,RARA,PLEKHA1,DHCR24,INSR,KDM3A,CTSL2,HMGCS1,TBC1D20,CSDA,SF1,ING2,SIX4,MMP14,GATA4,ARID4A,MGST1,ACVR2A,EIF2S2,SMAD4,ERCC1,ASB1,ARID4B,MEA1,SDC1,RAB13,BAX,WDR48,BCL2,SOX9,SRD5A1,PRDX4,TFPT,TFAP2C,PATZ1,SGPL1,TGFBR1,CTNNB1,BOK,HOXA10,FANCA,KDM5A,SOX15,SMAD5,GATA6,NCOA1,CTNNA1,HSD17B4,HMGB2,BCL2L11,HSD17B10,MSH2,FKBP4,ADAM15,BCL2L1,FNDC3A,CCND1,RRM…
GO_REGULATION_OF_STRIATED_MUSCLE_CONTRACTION	0.390584	1.20648	0.203704	0.364582	79	42	ZC3H12A,P2RX4,TRPM4,STC1,DSP,RNF207,RGS2,GSTO1,ATP2A1,SMAD7,DMPK,CLIC2,CAV1,GATA4,ADRBK1,ASPH,NPPA,PDE4D,SLC9A1,ATP1B1,CAMK2D,TNNT3,ATP2A2,ATP1A1,SUMO1,CALM2,HSP90AA1,SRI,CALM3,PIK3CG,HDAC4,PDE5A,NOS1AP,CALM1,PKP2,DSG2,CTGF,JUP,PRKACA,DSC2,ADRA1B,ADORA1
GO_POSITIVE_REGULATION_OF_RELEASE_OF_CYTOCHROME_C_FROM_MITOCHONDRIA	0.425575	1.20754	0.218182	0.364691	28	26	BBC3,FAM162A,BNIP3,PMAIP1,MOAP1,BAK1,PPIF,PLA2G6,PLAUR,BAD,BAX,PDCD5,PINK1,APOPT1,MLLT11,HRK,TP53,PYCARD,BID,TNFSF10,BCL2L11,MFF,DNM1L,BMF,GPER,BIK
GO_POLYSACCHARIDE_BIOSYNTHETIC_PROCESS	0.425181	1.20681	0.20339	0.364805	42	27	PPP1R3C,NR1D1,CSGALNACT2,GYS1,EPM2A,B3GNT2,PHKG2,GBE1,B3GNT1,GLT8D1,EXT1,NDST1,PGM1,UBA52,AKT1,RPS27A,GYG2,UGP2,NANS,AKT2,HAS2,B3GNT3,PGM2,ALG1,UBB,AGL,PER2
GO_HUMORAL_IMMUNE_RESPONSE_MEDIATED_BY_CIRCULATING_IMMUNOGLOBULIN	0.480899	1.20694	0.230769	0.364965	69	18	C3,C1R,C1S,SERPING1,C2,BCL3,C1RL,C5,CFI,CD46,CD55,ZP3,C1QBP,CLU,C4A,EXO1,HLA-DRB1,SUSD4
GO_SENSORY_PERCEPTION	0.31207	1.2061	0.166667	0.364973	938	182	ICAM1,RGS16,ALOXE3,PTGS2,CYP1B1,AZGP1,LRIG1,ADORA2A,ABCA4,P2RX4,EPAS1,ROM1,ANO1,SCNN1A,MME,PTGS1,CACNB4,EDNRB,CLN8,BDKRB1,SERPINE2,P2RY1,KIFC3,SNAI2,DFNB31,HOXA1,MYO7A,MAPK3,FZD4,RTP4,DFNA5,SPRY2,OLFM2,OAT,HPS1,ATP8B1,PDZD7,FSCN2,COL18A1,HEXB,EYA1,UNC119,ZNF354A,ZIC2,PDE6D,ATXN7,NLGN2,B3GNT2,HSF4,EML2,FBXO11,BBS7,BBS1,DHRS3,DRAM2,CCDC50,RABGGTA,CDKN1B,PPT1,ITGA2,TTC8,ATF6,WFS1,PAWR,FXN,DNM1,PDE4A…
GO_CELL_DIFFERENTIATION_INVOLVED_IN_KIDNEY_DEVELOPMENT	0.475128	1.20592	0.245902	0.365135	36	19	HES1,MTSS1,STAT1,PODXL,PTCH1,PDGFB,FAM123B,BASP1,BMP4,MYO1E,ACTA2,LAMB2,GLI3,IQGAP1,SIX2,NOTCH1,LGR4,JAG1,FOXJ1
GO_REGULATION_OF_CELL_MORPHOGENESIS	0.282532	1.20703	0.0952381	0.365191	552	390	ICAM1,RTN4R,CCL2,CDC42EP5,PALMD,BAMBI,NLGN3,APOE,DACT3,PLXNB3,TBC1D7,TBC1D2B,RHOU,LIF,TBC1D17,SPP1,NEDD4L,L1CAM,EFNA5,RAC3,NTN1,SYNGAP1,PLEKHO1,MARCKS,EFNA1,VEGFA,IL6,FMNL1,DAB2,AP1AR,WIPF1,STAT1,FGD4,SDCBP,SPG20,MYADM,TBC1D2,RHOQ,FAM195B,SRC,FOXA2,DISC1,CSNK1G2,SEMA6B,ITSN2,IFT20,PLXNB1,SARM1,SDC2,WIPF2,TBC1D9B,NEDD4,CFDP1,SEMA4G,IFT140,POFUT2,ARHGEF18,PBLD,TGFB1,SEMA3C,SMAD7,MAP2K1,PARVB,HEXB,T…
GO_NEGATIVE_REGULATION_OF_PROTEIN_MATURATION	0.45919	1.20496	0.25	0.366553	35	20	CHAC1,BIRC3,PPP1R15A,SERPING1,SERPINE2,BIRC2,NOL3,XIAP,CD46,CD55,TMEM59,SNX12,SERPINE1,BCL2L12,THBS1,MDM2,BIRC5,LRRK2,GLG1,SUSD4
GO_REGULATION_OF_ENDOTHELIAL_CELL_MIGRATION	0.330069	1.20406	0.1875	0.36718	114	74	PTGS2,ZC3H12A,APOE,HDAC9,STC1,EFNA1,VEGFA,PPAP2B,SCARB1,TGFB1,HMGB1,PROX1,PDGFB,HDAC5,SP100,PTK2B,PDCD10,PLCG1,SPARC,SASH1,STAT5A,HSPB1,ANXA3,STARD13,ITGB1BP1,SEMA5A,VASH1,RHOB,BMP4,AAMP,PDPK1,PDCD6,BCAS3,PRCP,SRPX2,BMPR2,MET,CIB1,PRKD2,MAPK14,AKT1,CCDC23,EMP2,HDAC7,FGF2,NRP2,RHOA,PRKCA,DAB2IP,NF1,SH3BGRL3,VEGFC,CSNK2B,EPHA2,SLIT2,MAP2K5,THBS1,NOTCH1,ROCK2,SYNJ2BP,AMOTL1,AMOT,KLF4,FOXP1,PTK2,CCBE…
GO_RESPONSE_TO_INTERLEUKIN_6	0.458454	1.20419	0.210526	0.36726	26	17	CCL2,IL6,SBNO2,IL6R,PPARGC1A,FOXA2,RELA,NFKB1,STAT3,CHI3L1,GAB1,SMAD4,PHB,CTR9,FER,IL6ST,ENTPD2
GO_REGULATION_OF_INTRACELLULAR_PROTEIN_TRANSPORT	0.296345	1.20419	0.131148	0.367621	381	298	TNF,CCL2,PTGS2,PRDX1,BAMBI,C8orf4,HES1,NFKBIA,ZC3H12A,TLR2,DACT3,RHOU,NFKBIE,DDX58,BRSK2,MXI1,PARP10,IL23A,SLMO1,IL6,DAB2,IFI27,CDKN1A,LCP1,NFKBIB,BCL3,PLK3,SNAI2,CTSK,SPHK1,UGCG,BNIP3L,RAPGEF3,BCAP31,LGALS9,OAZ2,AXIN1,CDKL2,FAM115C,PKIG,PBLD,TGFB1,LITAF,THRA,GLS2,YOD1,PEMT,SOX4,BMP7,NDEL1,MAPK7,GDI1,PKD1,PPM1A,NOV,KAT2A,CREB3,ZDHHC8,NOL3,SP100,ERLEC1,USP36,XBP1,PDE2A,FZD5,STOM,SMCR7,PPP3CA,EMD,T…
GO_RESPONSE_TO_ANTIBIOTIC	0.412445	1.20333	0.203704	0.367977	47	36	CCL2,HYAL3,PPP1R15A,IL6,HYAL1,ENDOG,SKIL,AOC3,CYB5R4,CDKN1B,JAK1,SLC9A1,EP300,PLA2G4A,RAB10,ZC3H8,CASP3,TP53,CIITA,UQCRFS1,UROS,PPP2CB,HSP90AA1,CRIP1,CASP9,JAK2,HSPA5,SOD1,MDM2,CASP8,RSRC1,HYAL2,ABP1,HMBS,SLC1A3,ID1
GO_REGULATION_OF_TRANSMEMBRANE_RECEPTOR_PROTEIN_SERINE_THREONINE_KINASE_SIGNALING_PATHWAY	0.328179	1.20336	0.183333	0.368297	207	130	SULF1,BAMBI,SMAD6,HES1,INHBE,GDF15,PCSK6,LRG1,DAB2,FSTL3,SDCBP,SPG20,INHBA,BMP8B,PRDM16,FKBP8,BCL9,CDKN1C,PBLD,TGFB1,ACVR1B,SMAD7,BMP7,SKIL,PPM1A,UBE2O,NOV,SNX25,ACVR2B,ING2,ACVR1,XIAP,STUB1,BMP2,LTBP1,ADAM17,FLCN,CD109,CAV1,TGFBR3,MSX2,GATA4,ACVR2A,SKI,SMAD4,ENG,TGFBR2,GIPC1,SIRT1,MTMR4,BMP4,FBXL15,STK11,FAM89B,PDPK1,RBPJ,PEG10,TWSG1,ZEB1,FKBP1A,BMPR2,BCL9L,SNX6,STRAP,FZD1,UBA52,FBN1,ABL1,RPS27A…
GO_KERATINOCYTE_DIFFERENTIATION	-0.43011	-1.44026	0.0238095	0.368297	101	52	KRT16,EREG,ABCA12,DSP,KRT17,CLIC4,BCL11B,SAV1,LATS2,FOSL2,MAP2K1,FLNB,CDC42,TMEM79,EXPH5,IFT74,SHARPIN,RBPJ,ADAM9,IRF6,CYP26B1,CASP3,STK4,SPRR1B,SPRR1A,KAZN,C1orf172,YAP1,ANXA1,TSG101,EPHA2,LATS1,NOTCH1,IVL,TGM1,MED1,PPHLN1,SPRR2E,ST14,JAG1,AKR1C3,SFN,INTU,SPRR3,EVPL,PIP5K1A,PPL,CDH3,SCEL,SPRR2D,KRT10,TXNIP
GO_RESPONSE_TO_ETHANOL	0.361075	1.20259	0.178571	0.369024	136	69	ICAM1,CCL2,CCL5,EIF4EBP1,RARA,CAT,INSR,TP53INP1,DNMT3A,STAT3,PRKCE,BAK1,PEMT,PTEN,CCNE1,BIRC2,PTK2B,SPARC,BAD,CTSB,FECH,HMGCR,PSMD14,ITPR2,ABAT,BGLAP,USP46,EP300,RXRA,ALAD,AACS,BDH1,SDF4,GSTP1,HDAC2,MAOB,GGH,UROD,SETD7,G6PD,MGMT,FYN,RPS6KB1,ATP5G3,CDK2,ADCY7,CCND1,STAT5B,PRKAA1,EEF2,SOD1,OGG1,DNMT1,OXCT1,EPS8,NQO1,SETDB1,GOT2,CASP8,GSN,DMAP1,CDK1,TYMS,SPTBN2,ST6GAL1,TNC,NKX2-1,GATA3,TACR1
GO_HEAD_MORPHOGENESIS	-0.489778	-1.43826	0.111111	0.369411	36	28	PLEKHA1,CSRNP1,RRAS,TGFB1,ATP6AP2,TIPARP,SKI,ASPH,ANKRD11,FLVCR1,BRAF,SGPL1,MSX1,NIPBL,PTPN11,LRP6,COL1A1,RAB3GAP1,STRA6,SSBP3,WNT3,ARID5B,TGFB3,LEF1,DKK1,CRISPLD1,TGFB2,CRISPLD2
GO_CELL_CELL_ADHESION	0.291618	1.20185	0.0923077	0.369924	608	294	TNF,ICAM1,NPTN,RSAD2,CLDN1,CYP1B1,ICAM5,NLGN3,RELB,IL7R,ICOSLG,CEBPB,ARVCF,DSG3,CCL5,FERMT3,DSP,NTN1,ANXA9,IL23A,ESAM,PIK3CD,CD74,SLC7A11,IL6,PCDHGA10,LCP1,PPAP2B,BCL3,IRF1,BCL11B,CEACAM5,HLA-E,KIFC3,FZD8,SRC,ITGA5,LEPR,IGSF9,CLDN15,CLSTN3,NEDD4,TNIP1,ADAM8,PCDHGB7,CELSR3,RIPK2,ZFPM1,STXBP1,JAG2,TGFB1,PERP,TSC1,SOX4,HMGB1,BMP7,JMJD6,ITGB5,LAT,PKD1,NOV,NLGN2,AZI2,ZBTB1,CLDN12,MICA,PSEN1,PARVA,MYL1…
GO_MULTICELLULAR_ORGANISMAL_MACROMOLECULE_METABOLIC_PROCESS	0.400803	1.20145	0.24	0.370331	79	37	MMP7,MMP1,COL6A1,CTSS,CTSL1,MMP10,LEPREL1,MMP15,CTSK,COL7A1,MRC2,SERPINH1,COL18A1,CTSD,PEPD,CTSB,MMP14,LEPRE1,HIF1A,COL5A1,COL6A2,COL4A5,ENPEP,COL1A1,COL8A1,COL13A1,ADAM15,COL12A1,AGXT2L2,TRAM2,ACACA,FURIN,AKR1C3,ID1,COL1A2,MMP16,KLK6
GO_ADENYLATE_CYCLASE_INHIBITING_G_PROTEIN_COUPLED_RECEPTOR_SIGNALING_PATHWAY	-0.512646	-1.44087	0.0638298	0.37066	68	20	GNAZ,P2RY1,NPR3,LPAR1,PSAP,GNAI3,APLP1,FLNA,GNAI1,ADCY3,RIC8A,GNAI2,ADCY7,ADCY9,GNAL,CHRM4,ADCY6,ADORA1,CHRM3,HTR1D
GO_NEGATIVE_REGULATION_OF_AXONOGENESIS	0.375577	1.20039	0.166667	0.371302	65	43	RTN4R,SPP1,NTN1,SYNGAP1,SPG20,SEMA6B,SEMA4G,SEMA3C,PTEN,GDI1,SEMA6C,PLXNA3,PSEN1,SEMA3F,ARHGEF1,ULK2,SEMA7A,SEMA4D,SEMA5A,SEMA4C,BCL11A,RNF6,RTN4,MBP,RHOA,SEMA4F,LRP4,SLIT2,WNT3,IFRD1,CDK5,SEMA4B,EPHA7,RUFY3,SEMA3B,SEMA3A,PTK2,THY1,NRP1,EPHB2,FGF13,SEMA3E,SEMA4A
GO_BEHAVIOR	0.294132	1.20044	0.0588235	0.371585	516	248	NPTN,PTGS2,MAFG,NLGN3,SLC17A7,CHRNB1,JPH3,CEBPB,NPC1,MAPK8IP2,GPRC5B,CTNS,DLG4,PTGS1,MBD5,CACNB4,SLC11A2,ZNF385A,SYNGAP1,PRNP,NR4A3,APLN,C1QL1,CLN8,SERPINE2,P2RY1,FOXA2,ITGA5,HOXA1,EPM2A,NR4A2,IFT20,ABCA7,ANKH,FZD4,UBA6,RASGRF1,VLDLR,PPARA,OLFM2,STAT3,PRKCE,PEX13,TSC1,IDO1,GM2A,THRA,FOSL1,HEXB,PTEN,NTAN1,ARF4,NLGN2,PLCB1,ZDHHC8,GAA,FOXP2,PJA2,PSEN1,PAIP2,VWA1,DEAF1,PLK2,EGR2,PLA2G6,MCOLN3,C1orf51…
GO_NATURAL_KILLER_CELL_MEDIATED_IMMUNITY	0.462177	1.19992	0.22449	0.371852	26	19	PRDX1,ULBP1,CEBPG,MICA,RAET1E,MICB,VAMP2,RAB27A,SLAMF7,TUBB4B,RAET1L,ULBP2,TUBB,LYST,VAMP7,PTPN6,ULBP3,UNC13D,CORO1A
GO_NEGATIVE_REGULATION_OF_SIGNAL_TRANSDUCTION_BY_P53_CLASS_MEDIATOR	0.439261	1.19961	0.163636	0.372229	27	24	MUC1,ZNF385A,CD74,BDKRB2,SNAI2,PTTG1IP,ING2,PSMD10,SIRT1,KDM1A,RRN3,SENP2,TAF9,SNAI1,DYRK1A,BCL2L12,RFFL,TRIAP1,RRM2B,RNF34,MDM2,CD44,TAF9B,ELL3
GO_REGULATION_OF_OSSIFICATION	0.323297	1.1981	0.147541	0.372917	178	104	TNF,AREG,CEBPB,FAM20C,LRP5,TRPM4,IFITM1,CYP27B1,IL6,IL6R,SNAI2,PIAS2,JUND,CSF1,ANKH,CCRN4L,TGFB1,SMAD1,PTCH1,BMP7,ATP6AP1,ACVR2B,ACVR1,LIMD1,BMP2,PTK2B,EGR2,CD276,MSX2,WNT7B,PDLIM7,ACVR2A,SKI,DHRS3,ECM1,HIF1A,SEMA4D,CTHRC1,DDX5,BMP4,BGLAP,TXLNG,BCL2,RBPJ,SOX9,PLA2G4A,TWSG1,BMPR2,ESRRA,FZD1,ANO6,HDAC7,CTNNB1,NPNT,ID4,FGFR2,NIPBL,BCOR,RASSF2,ILK,GLI3,LRP4,SMAD5,BMP2K,GJA1,SMURF1,SMAD3,NBR1,CYR61,SU…
GO_CELL_PROLIFERATION	0.281306	1.19811	0.0535714	0.373238	672	445	TNF,CXCL1,IGFBP3,HMOX1,AREG,LIPG,PRDX1,IGSF8,PRDM1,IL7R,KRT16,IL1A,LOXL2,DDIT4,CEBPB,INSIG1,GRHL2,CREG1,BCL2L2,EREG,PDK1,MTSS1,BST2,STC1,C3orf58,EHF,WNT2B,IL23A,DVL2,SRGAP2,CD74,IL6,MXD1,DAB2,NR4A3,STAT1,ERN1,TSPAN1,IFNAR2,SH2D2A,SRC,TACC2,CSF1,PDXK,DISC1,HLCS,RAPGEF3,IFT20,LRP1,SPHK2,RASGRF1,ISG20,NPR3,SCARB1,TNFSF9,RIPK2,SRA1,ROS1,STAT3,TGFB1,RHBDF1,BAK1,LIPA,SMAD1,MAP2K1,PTCH1,PEMT,SOX4,HMGB1,…
GO_OSSIFICATION	0.312001	1.19883	0.132075	0.373449	251	158	IGFBP3,PTGS2,WNT11,TP53INP2,COL6A1,SOX2,LRP5,SPP1,STC1,IFITM1,CYP27B1,SBNO2,FSTL3,TRAF6,BMP8B,SNAI2,CTSK,JUND,CSF1,DUOX2,PLXNB1,CAT,IMPAD1,FHL2,MEF2D,TGFB1,MRC2,SMAD1,THRA,BMP7,TMSB4X,JUNB,LIMD1,SLC26A2,BMP2,FASN,OSTF1,ADAR,CYP24A1,NAB2,SPARC,MSX2,MMP14,NAB1,SEMA7A,PDLIM7,ECM1,SEMA4D,RRAS2,CTHRC1,EGFR,THBS3,CDH11,BMP4,BGLAP,CCDC47,FBXL15,SHOX2,PHB,SBDS,BCL2,SUN1,SOX9,ZBTB40,CREB3L1,TWSG1,GNB2L1,E…
GO_ISOPRENOID_METABOLIC_PROCESS	0.36286	1.19815	0.288136	0.37356	126	68	CYP26A1,CYP1B1,MVD,ABCA4,APOE,MVK,IDI1,FDFT1,AGRN,CYP2D6,LRP1,SDC2,FDPS,HMGCS1,SRD5A3,PDSS2,PNPLA4,COQ2,PHYH,DHRS3,HMGCR,ADH5,SDC4,RETSAT,RDH13,HSPG2,SCPEP1,RDH11,SDC1,ALDH1A2,PPARD,SRD5A1,HTRA2,DPM1,NAPEPLD,CYP26B1,GGPS1,ALDH1A1,ISPD,ALG5,CRABP1,CYP4V2,NUS1,DGAT1,PECR,GPC6,APOM,PMVK,DPAGT1,STRA6,DHRS4,DPM2,LRAT,GPC1,RDH14,SDC3,LRP8,RDH10,CRABP2,RBP1,AKR1C3,DGAT2,ALDH1A3,PDSS1,RDH5,AKR1C1,ALDH3A2…
GO_TAXIS	0.296452	1.19846	0.121212	0.37368	464	228	CXCL1,CXCL5,IL8,CXCL3,CCL2,CXCL2,TYMP,KLF7,TREM1,PLXNB3,CCL20,CMTM4,TRPM4,CCL5,L1CAM,EFNA5,HOXB9,NTN1,NCAM1,EDNRB,PIK3CD,EFNA1,VEGFA,IL6,NR4A3,IL6R,SPTBN5,EFNA3,BCL11B,EDN2,VEGFB,SEMA6B,MAPK3,PLXNB1,LGALS9,ADAM8,SEMA4G,CELSR3,SEMA3C,MAP2K1,FOSL1,HMGB1,BMP7,LPAR1,PDGFB,CKLF,ITGA1,NOV,SEMA6C,CREB3,B3GNT2,PLXNA3,CCRL2,SEMA3F,PARVA,RALA,FEZ2,PTPRA,CXADR,C5,EGR2,PLA2G6,CMTM3,PLAUR,GRB2,ITGAV,RALBP1,RP…
GO_PHOSPHOLIPID_METABOLIC_PROCESS	0.294903	1.1974	0.136364	0.373736	364	261	LIPG,PLCH2,MVD,CHKA,TMEM55B,CDS1,EREG,PIGA,ABHD4,PLSCR1,MVK,PCSK9,CPNE7,PLA2G4C,IDI1,ETNK2,SERINC2,PIK3CD,FDFT1,OCRL,CLN8,PLA2G15,PPAP2B,PIGH,ETNK1,FGF19,VAC14,ABHD5,SERINC5,LPIN3,SMPD2,PCYT2,FDPS,SPHK2,IMPAD1,PLBD1,CHKB,PTDSS2,LPIN1,PI4K2A,ISYNA1,AGPAT4,PIGF,SAMD8,DGKE,DBI,PEMT,SRD5A3,HEXB,PTEN,PDGFB,TMEM150A,PIK3C2A,SLC44A5,PLD6,PLCB1,FADS1,PLA2G16,CECR5,PLA2G6,PLCG1,IRS2,INPP4A,PCYT1A,SERAC1,P…
GO_NEGATIVE_REGULATION_OF_WOUND_HEALING	0.424679	1.19819	0.211538	0.37383	58	30	SERPINB2,APOE,SERPING1,SERPINE2,ANXA2,THBD,PRKG1,PDGFB,CD109,PLAUR,ANXA5,HMGCR,ABAT,PHLDB2,PROS1,PRKCD,FGF2,PLAU,PDGFA,GJA1,CLASP1,SERPINE1,SMAD3,UBASH3B,CASK,CLASP2,ADRB2,EDN1,PLAT,TSPAN8
GO_RETINA_HOMEOSTASIS	0.400942	1.19667	0.178571	0.374841	71	30	PRDX1,AZGP1,ABCA4,CLN8,DFNB31,POTEF,HSPB1,BBS12,BBS1,DRAM2,NPHP4,BBS4,BBS2,CIB2,NPHP3,POTEE,POC1B,B2M,IQCB1,SOD1,WDR36,ACTB,BBS10,SPATA7,CROCC,ACTG1,ERCC6,MKKS,RP1,CDH3
GO_ISOPRENOID_BIOSYNTHETIC_PROCESS	0.466812	1.19583	0.2	0.376244	25	19	MVD,MVK,IDI1,FDFT1,FDPS,HMGCS1,PDSS2,COQ2,HMGCR,ALDH1A2,GGPS1,ISPD,NUS1,PMVK,DPAGT1,RDH10,RBP1,ALDH1A3,PDSS1
GO_VENTRICULAR_CARDIAC_MUSCLE_TISSUE_DEVELOPMENT	0.414305	1.19512	0.208333	0.376707	45	26	TNNT2,PPP1R13L,TBX3,DSP,MARCKS,SMAD7,PROX1,TGFBR3,PTCD2,RBPJ,RXRA,FKBP1A,ISL1,TPM1,FGFR2,ID2,UBE4B,NOTCH1,TNNC1,HEG1,PKP2,DSG2,FOXC1,MED1,ZFPM2,NRG1
GO_POSITIVE_REGULATION_OF_NEURON_DIFFERENTIATION	0.305082	1.19537	0.0909091	0.376796	306	189	NPTN,DUOXA1,NLGN3,BCL6,NEU1,APOE,GPRC5B,EPOR,PLXNB3,LIF,NEDD4L,CCL5,L1CAM,EFNA5,NTN1,MARCKS,VEGFA,IL6,PPP2R5B,APBB1,SERPINE2,RARA,SPHK1,DISC1,SCARF1,MMD,ITSN2,PLXNB1,SNX3,CDON,VLDLR,MAP2K1,BMP7,PROX1,FMR1,LPAR1,NDEL1,SKIL,LIMK1,PTK7,STK25,BMP2,KCTD11,PSEN1,GDPD5,PTK2B,CBFA2T2,PTK6,SRF,IST1,SS18L1,LYN,SPAG9,FBXO38,GRN,SEMA7A,ANKRD1,ADAMTS1,FAM134C,RARB,UBE2V2,ATF1,SEMA4D,CAMK1,FIG4,SEMA5A,MACF1,TW…
GO_REGULATION_OF_MUSCLE_TISSUE_DEVELOPMENT	0.348378	1.19473	0.135593	0.377179	103	62	TP73,TSC22D3,HDAC9,ARNTL,SAV1,PPARGC1A,SIRT2,CTDP1,CDON,TGFB1,NR1D2,CSDA,BMP2,SIX4,MAPK11,FBXO22,HMGCR,MTM1,DDX5,TGFBR2,BMP4,SHOX2,DDX17,BCL2,USP19,RBPJ,GSK3A,CYP26B1,MAPK14,MKL2,CTNNB1,FGF2,FGFR2,LUC7L,PIN1,SOX15,GJA1,GATA6,SMAD3,RPS6KB1,NOTCH1,GPC1,ADRB2,HDAC4,FLOT1,MTPN,NLN,PRKAA1,DDX39B,USP2,MTOR,AKAP6,CDK1,SIX1,CENPF,IGFBP5,LEF1,CCNB1,EFNB2,DKK1,JPH2,NRG1
GO_POSITIVE_REGULATION_OF_ENDOTHELIAL_CELL_MIGRATION	0.391734	1.19443	0.189655	0.377455	67	45	PTGS2,ZC3H12A,HDAC9,VEGFA,PPAP2B,SCARB1,TGFB1,PROX1,PDGFB,PTK2B,PLCG1,SPARC,SASH1,STAT5A,HSPB1,ANXA3,ITGB1BP1,SEMA5A,RHOB,BMP4,AAMP,PDCD6,BCAS3,SRPX2,BMPR2,MET,CIB1,PRKD2,MAPK14,AKT1,HDAC7,FGF2,NRP2,PRKCA,VEGFC,THBS1,ROCK2,AMOTL1,AMOT,FOXP1,CCBE1,NRP1,ITGB3,GATA3,EDN1
GO_POSITIVE_REGULATION_OF_INTRACELLULAR_TRANSPORT	0.295591	1.19365	0.114754	0.378382	370	273	TP73,TNF,CCL2,PTGS2,BAMBI,C8orf4,HES1,ZC3H12A,GAB2,TLR2,BBC3,RHOU,P2RX4,DDX58,VAMP8,IL23A,SLMO1,IL6,DAB2,GSTO1,BDKRB1,PLK3,CTSK,SPHK1,UGCG,P2RX5,RAPGEF3,EHD1,BCAP31,LGALS9,OAZ2,NEDD4,CDKL2,PMAIP1,FAM115C,TGFB1,BAK1,GLS2,PEMT,PPP3CC,TBC1D20,TRPC1,PPM1A,KAT2A,ZDHHC8,USP36,XBP1,FZD5,PLCG1,STOM,CAV1,SMCR7,PPP3CA,EMD,TRIP6,SREBF2,B3GAT3,BAD,ABLIM3,UBL5,ZBTB17,RAB7L1,PCNT,SPPL3,ASPH,UBE2D3,TP53BP2,CAMK…
GO_REGULATION_OF_HEART_GROWTH	0.469719	1.19203	0.203704	0.378391	42	23	TP73,SAV1,CTDP1,PROX1,BASP1,MAPK11,TGFBR2,RBPJ,GSK3A,MAPK14,FGF2,FGFR2,PIN1,GJA1,GATA6,DUSP6,NOTCH1,DDX39B,MTOR,AKAP6,CDK1,CCNB1,NRG1
GO_MESODERM_MORPHOGENESIS	0.391021	1.1938	0.134615	0.378393	66	45	WNT11,TRIM15,TBX3,NR4A3,INHBA,AXIN1,POFUT2,KDM6A,KDM6B,SMAD1,BMP7,EYA1,ACVR1,SRF,ITGA2,BMP4,ITGB4,HMGA2,TWSG1,BMPR2,EYA2,FGFR2,SNAI1,SETD2,SMAD2,GPI,EPHA2,EXOC4,WLS,SMAD3,WNT3,ITGA3,SIX2,ITGB1,PRKAR1A,TBX6,EPB41L5,KLF4,FOXC1,NF2,BMPR1A,ITGB3,LEF1,PRKACA,DKK1
GO_REGULATION_OF_SODIUM_ION_TRANSPORT	0.387113	1.19339	0.178571	0.37859	77	40	P2RX4,NEDD4L,PCSK9,SIK1,SERPINE2,GLRX,NEDD4,WNK2,TGFB1,PRKCE,DMPK,PER1,SNTA1,STOM,ATP1B3,WNK3,FXYD5,SLC9A1,ATP1B1,ARF1,AKT1,CAMK2D,TESC,DNM2,DLG1,ATP1A1,AHCYL1,COMMD1,SLC9A3R1,ADRB2,YWHAH,PKP2,SGK2,SGK3,ACTN4,GPD1L,UTRN,CNKSR3,ATP2B4,PTPN3
GO_POSITIVE_REGULATION_OF_SECRETION	0.304302	1.19212	0.0714286	0.378648	370	197	TNF,IL1A,GAB2,P2RX4,LIF,ANO1,TMF1,TRPM4,NLRP2,VAMP8,EDNRB,IL6,SYT7,APLN,APBB1,PLA2R1,SDCBP,P2RY1,FAM132A,INHBA,TNFRSF14,AIM2,HLA-E,SRC,SPHK1,RAB9A,PFKFB2,RAB8B,LGALS9,RAB27B,TFR2,GIPR,RASGRP1,ADAM8,STX1B,STXBP1,TGFB1,PRKCE,SOX4,HMGB1,HGS,MYO18A,PANX1,NLGN2,ATP6AP1,PLCB1,NR1H2,SERP1,CASP1,C5,PPID,MAPK11,IFNAR1,XBP1,PLA2G6,CD276,SEC24A,IRS2,RAB7A,BAD,VPS35,STX4,DTNBP1,ZNF384,RAB2B,ARRB1,ADRBK1,ANKR…
GO_OLIGOSACCHARIDE_METABOLIC_PROCESS	0.39855	1.19138	0.240741	0.378984	65	39	NEU1,ST6GALNAC6,MANBA,MAN1B1,ST3GAL1,MGAT4B,GM2A,HEXB,MAN1A1,GLA,GNPTG,GAA,MOGS,IDUA,SLC2A1,ST3GAL4,GNPTAB,PRKCSH,MAN2C1,EDEM1,EDEM2,B4GALT1,MAN2A1,MAN2B2,CTBS,ST3GAL2,NEU3,MPDU1,FUT8,MGAT2,MAN1A2,ST6GALNAC4,B3GALNT1,EDEM3,MAN2A2,B3GALT1,ST6GAL1,GANC,MGAT4A
GO_REGULATION_OF_INTERLEUKIN_2_PRODUCTION	0.437303	1.19099	0.180328	0.378985	48	29	TNFAIP3,IL1A,CD83,PRNP,TRAF6,RIPK2,LAG3,CD276,CARD9,PDE4D,TRIM27,MALT1,PRKD2,ABL1,HDAC7,ANXA1,KAT5,VTCN1,GBP1,SPTBN1,STAT5B,TRAF2,RUNX1,CARD11,GLMN,IL20RB,EZR,MAP3K7,GATA3
GO_NEGATIVE_REGULATION_OF_OXIDATIVE_STRESS_INDUCED_INTRINSIC_APOPTOTIC_SIGNALING_PATHWAY	0.493514	1.19214	0.285714	0.378995	21	15	SOD2,NFE2L2,MAPK7,NOL3,HSPB1,HIF1A,SIRT1,HSPH1,PINK1,HTRA2,AKT1,PARK7,GPX1,TRAP1,NONO
GO_CHONDROCYTE_DEVELOPMENT	0.488838	1.19116	0.267857	0.379036	21	17	SULF1,IMPAD1,SERPINH1,MSX2,COL27A1,TGFBR2,RARG,SHOX2,SOX9,BMPR2,MEX3C,SULF2,EIF2AK3,CHST11,CHSY1,RUNX2,BMPR1B
GO_SULFUR_COMPOUND_METABOLIC_PROCESS	0.303878	1.19294	0.101695	0.379071	359	230	CHAC1,ELOVL7,SULF1,PHGDH,ACOT1,ACPP,MVD,CTNS,CTH,MVK,CSGALNACT2,SCD,MTHFR,CLIC4,HEXA,GSTO1,ST3GAL1,ACOT11,HYAL1,DSEL,ETHE1,SLC19A2,GGT7,HLCS,HSD17B12,MLYCD,IMPAD1,OPLAH,DNMT3A,PPT2,PEMT,SLC25A1,GCLM,HEXB,SUCLA2,CNDP2,B3GNT2,HAGH,CLIC2,ACSF3,MPST,ISCA2,SLC26A2,ACSL1,SCD5,FASN,IDUA,B4GALT4,GLB1,ENOPH1,SLC35B2,GALNS,B3GAT3,ST3GAL4,OXSM,STAT5A,CHST15,MGST2,MGST1,ESD,MRI1,ACOT2,CHAC2,MGST3,GSTM4,PPT1,…
GO_ASSOCIATIVE_LEARNING	0.407956	1.1923	0.188679	0.379098	73	38	NPTN,NLGN3,CTNS,SYNGAP1,CLN8,IFT20,DEAF1,SRF,CLN3,HIF1A,HMGCR,PPT1,KRAS,CREB1,EIF4A3,ADCY3,BRAF,RIC8A,MLL,SNAP25,NF1,RGS14,MECP2,RIN1,TANC1,ITGB1,ADRB2,CDK5,PPP1R1B,APP,FOS,MTOR,MEIS2,BTG2,NRGN,NDRG4,TACR1,ATP1A3
GO_GASTRULATION_WITH_MOUTH_FORMING_SECOND	0.491537	1.19066	0.183673	0.379294	28	18	LRP5,PPAP2B,FOXA2,ACVR2B,ACVR1,SRF,ACVR2A,ZBTB17,SMAD4,UGDH,ETS2,CTNNB1,RNF2,LRP6,LDB1,FRS2,AMOT,MEGF8
GO_POSITIVE_REGULATION_OF_CYCLIN_DEPENDENT_PROTEIN_KINASE_ACTIVITY	0.411114	1.19238	0.196721	0.379318	36	29	CCNL1,CDKN1A,SRC,CCND2,MAPRE3,PROX1,PDGFB,PKD1,PIM1,ADAM17,CCNL2,CDKN1B,EGFR,PSMD10,FAM58A,AKT1,PKD2,CCNY,CCNH,CDC6,DAB2IP,CCNK,CCNT2,PSRC1,CCNC,CCND1,CCNT1,CCND3,HSPA2
GO_PROTEIN_K48_LINKED_DEUBIQUITINATION	0.477788	1.19257	0.259259	0.379369	20	18	TNFAIP3,OTUB2,OTUD7B,YOD1,USP25,OTUD5,USP33,USP37,ATXN3,USP19,VCPIP1,OTUB1,OTUD4,USP5,BAP1,USP8,USP20,USP34
GO_NCRNA_3_END_PROCESSING	-0.536625	-1.43243	0.0714286	0.380027	21	17	PTCD1,ERI3,ELAC1,RPS21,EXOSC3,FBL,EXOSC8,EXOSC5,ERI1,EXOSC9,ELAC2,EXOSC7,EXOSC4,DKC1,TRNT1,ERI2,EXOSC2
GO_G_PROTEIN_COUPLED_RECEPTOR_SIGNALING_PATHWAY_COUPLED_TO_CYCLIC_NUCLEOTIDE_SECOND_MESSENGER	-0.454517	-1.43083	0.025	0.380645	172	43	CCL2,VIPR1,ADORA2A,GNAZ,P2RY1,NPR3,LPAR1,WASF2,GNA12,PDE4D,PSAP,GNAI3,APLP1,GNA13,FLNA,GNAI1,ADCY3,ADORA2B,RIC8A,PTGER2,ANXA1,GNAI2,SLC9A3R1,ADRB2,GNAQ,ADCY7,RAPGEF2,GNB1,MC1R,ADCY9,GNAL,CHRM4,ADRA1B,GRK5,ADCY6,PTHLH,PRKACB,GPER,ADORA1,GPR21,CHRM3,HTR1D,ADRA2C
GO_CATION_TRANSPORT	0.281925	1.18901	0.09375	0.38205	796	373	SLC17A7,CHRNB1,SLC4A5,JPH3,PKD1L2,ITPR1,SLC2A6,SLC12A8,BBC3,TRPV3,KCNK15,P2RX4,NFKBIE,ANO1,SHROOM2,SCNN1A,TRPM4,SLC20A1,NEDD4L,SLC15A3,CCL5,KCNMB3,SLC6A8,HCN3,SLC9A5,CYP27B1,CACNB4,SLC17A5,SLC41A2,SLC11A2,SLC25A37,SERINC2,SLC5A3,ERO1L,SLC3A2,SLC39A13,ORAI3,SLC24A6,SLC1A1,FTH1,CPT1B,KCNK5,PQLC2,SLC1A4,DDIT3,PRKAA2,ATP6V0E2,ATP6V0E1,P2RX5,ATP6V1H,CACNB1,SERINC5,ATP2A1,CACNB3,ATP6V0A1,ATP6V0C,TFR2,S…
GO_NEGATIVE_REGULATION_OF_CELL_DIFFERENTIATION	0.287815	1.1886	0.0882353	0.382239	609	370	TP73,TNF,RTN4R,TRIB3,AREG,HES1,PGLYRP3,NLGN3,NFKBIA,BCL6,WNT9A,SOX2,INSIG1,APOE,NR1H3,ZBTB46,LRP5,DACT3,GRHL2,DUSP10,EREG,NFKBID,SPP1,TRPM4,KIAA0319,JDP2,TBX3,EFNA5,NTN1,EDNRB,SYNGAP1,ABCA5,SRGAP2,CD74,EFNA1,IL6,AP1AR,STAT1,ARNTL,FSTL3,SPG20,DLX2,INHBA,IRF1,CEACAM5,PRDM16,SNAI2,RARA,DDIT3,NFE2L2,FOXA2,SIRT2,TMEM176B,SEMA6B,ZHX2,LRP1,CTDP1,AXIN1,CCRN4L,HLX,GAK,PPARA,SEMA4G,ZFPM1,PBLD,STAT3,TGFB1,S…
GO_HEMOSTASIS	-0.34696	-1.42806	0	0.382709	311	190	C3,MAFG,F3,ADORA2A,ITPR1,P2RX4,BLOC1S3,SERPINA5,SERPING1,PLSCR1,FERMT3,ZNF385A,SLC7A11,IL6,MAFK,SERPINE2,P2RY1,IRF1,VKORC1,SRC,P2RX5,TFPI2,EHD1,MAPK3,LMAN1,PRKCH,SH2B1,THBD,ZFPM1,STXBP1,PRKCE,AXL,PHF21A,DGKE,SH2B2,KIAA1715,LAT,GNA15,DGKD,DOCK1,MYL12A,PLAUR,MYL9,CD40,SRF,CD9,LYN,SH2B3,DTNBP1,GATA4,ANXA5,ARRB1,IRF2,HSPB1,ZFYVE20,PRKAR2B,CDC42,TFPI,ITGA2,DOCK9,ITPR2,GNA12,PAPSS2,RHOB,HPS4,FZD6,MFN2,…
GO_NEGATIVE_REGULATION_OF_B_CELL_ACTIVATION	0.472329	1.18719	0.25	0.383869	30	16	TNFAIP3,PRDM1,BCL6,INHBA,PKN1,LYN,ATM,THOC1,PAWR,CASP3,NDFIP1,ID2,RC3H1,FAS,TNFRSF21,FOXJ1
GO_REGULATION_OF_P38MAPK_CASCADE	0.414043	1.18727	0.254545	0.384078	26	21	ZC3H12A,VEGFA,GADD45A,LGALS9,RASGRP1,PER1,BMP2,GADD45B,SASH1,ULK4,MAP3K3,MAP3K4,HSPH1,DAB2IP,DLG1,PRMT1,PHLPP1,XDH,PTPN22,EZR,GADD45G
GO_REGULATION_OF_VESICLE_MEDIATED_TRANSPORT	0.287228	1.18673	0.0677966	0.38435	462	310	TNF,CCL2,HMOX1,C3,SGSM1,INSIG1,GAB2,NR1H3,TBC1D2B,TBC1D3H,C2,DLG4,NEDD4L,RAPGEF4,RAB17,PCSK9,VPS18,VAMP8,VEGFA,DAB2,SYT7,STON1,TSPAN1,SDCBP,APOC1,TBC1D2,SRC,RAB9A,ANXA2,EHD1,MAPK3,CD63,LGALS9,RAB27B,ABCA7,TBC1D9,NAPA,TFR2,TBC1D9B,SNX3,ABR,SCARB1,STX1B,MFGE8,STXBP1,TGFB1,AXL,ADPRHL1,MAP2K1,SNX33,HMGB1,TBC1D10A,FMR1,PTEN,HGS,TBC1D20,UNC119,TBC1D12,TNK2,TBC1D25,TRIM9,ATP6AP1,DNAJC6,PLCB1,ATXN2,NR1H2…
GO_NEGATIVE_REGULATION_OF_MITOCHONDRION_ORGANIZATION	0.389477	1.18634	0.214286	0.384613	39	30	HSPA1A,BNIP3,PPARGC1A,VAT1,PPIF,NOL3,C12orf5,FLCN,PSMD10,FXN,PRELID1,PINK1,AKT1,PARL,C2orf18,TSPO,LIG3,ACAA2,OPA1,MUL1,VPS13C,BCL2L1,TRIAP1,ARRB2,SLC25A5,GPX1,LRRK2,OMA1,BAG4,LMNA
GO_REGULATION_OF_PROTEIN_ACETYLATION	0.361897	1.18551	0.189655	0.385894	64	51	MUC1,LIF,WBP2,SNAI2,PPARGC1A,RAPGEF3,MAPK3,TGFB1,CHEK1,SOX4,HDAC5,KAT2A,XBP1,FLCN,RPS6KA5,PIH1D1,ARRB1,CAMK1,SMAD4,TERF2IP,SIRT1,PYGO2,EP300,TAF7,TADA2B,ISL1,HDAC2,MLL,ATG5,KAT5,CTCF,CTBP1,SIRT3,MECP2,PAXIP1,PARK7,SMARCB1,NOC2L,SIN3A,KAT2B,RPS6KA4,ZNF451,TADA2A,SET,GATA2,RUVBL2,BRD7,BRCA1,EID1,IWS1,GATA3
GO_POSITIVE_REGULATION_OF_PROTEASOMAL_PROTEIN_CATABOLIC_PROCESS	0.345206	1.18515	0.2	0.386257	98	89	TRIB3,DNAJB2,DAB2,HERPUD1,PLK3,NFE2L2,SIRT2,BCAP31,RNF19B,SMAD7,FMR1,PTEN,RNF144A,ZFAND2A,RNF144B,STUB1,PSEN1,GOLGA2,RNF14,RNF19A,FBXO22,PLK2,XBP1,BBS7,CAV1,ANKIB1,RAB1A,NSMCE2,CSNK1E,RNF166,SOCS4,TRIB2,RNF217,RNF40,UBE2V2,ARIH1,DDRGK1,ARIH2,UBQLN2,PSMD10,GCLC,SGTA,VCP,CHFR,RFWD2,GSK3B,GNB2L1,RB1,ANAPC10,TRIB1,GORASP1,RNF114,AKT1,UBQLN1,NKD2,DAB2IP,PSMC4,CUL3,SUMO1,DVL1,PSMC2,HSPBP1,PSMC1,PSMC6,K…
GO_REGULATION_OF_RESPONSE_TO_EXTRACELLULAR_STIMULUS	0.313618	1.18485	0.126984	0.386454	171	141	NPC1,SQSTM1,CYP27B1,BNIP3,RAB20,ERN1,SNAI2,CTSK,PRKAA2,ATP6V0E2,BNIP3L,ATP6V0E1,GBA,ATP6V1H,EPM2A,MAPK3,IFT20,ATP6V0A1,ATP6V0C,NEDD4,ATP6V1C1,PPARA,RIPK2,ATP6V1D,TSC1,ATP6V0B,ATP6V1B2,TBC1D12,ULK1,ATG7,TBC1D25,KAT2A,ZDHHC8,FEZ2,USP36,ATP6V0D1,TBK1,C12orf5,FZD5,NRBP2,RAB7A,SREBF2,VPS35,CLN3,GAPDH,SREBF1,ATP6V1G1,PIP4K2C,ZBTB17,HIF1A,ATP6V1E1,U2AF2,NENF,MTM1,POLR3A,SCOC,UBQLN2,SIRT1,SUPT5H,CAPN1,VD…
GO_REGULATION_OF_TYROSINE_PHOSPHORYLATION_OF_STAT3_PROTEIN	0.438481	1.184	0.2	0.387666	44	25	HES1,LIF,IL23A,VEGFA,IL6,IL6R,STAT3,PPP2CA,STAP2,PTK6,CLCF1,SOCS3,PTPN2,ARL2BP,ISL1,HDAC2,IL31RA,PPP2R1A,GHR,IL15,JAK2,NF2,INPP5F,IL18,IL6ST
GO_IRE1_MEDIATED_UNFOLDED_PROTEIN_RESPONSE	0.357864	1.18352	0.163636	0.388293	56	55	DNAJB9,ERN1,PPP2R5B,TPP1,SEC61A2,SEC61G,CXXC1,SERP1,ATP6V0D1,XBP1,ARFGAP1,TSPYL2,C19orf10,ZBTB17,PTPN1,ACADVL,ASNA1,GOSR2,SHC1,FKBP14,WFS1,EDEM1,KLHDC3,DDX11,SEC61A1,GSK3A,YIF1A,WIPI1,PREB,SRPR,PLA2G4B,HDGF,GFPT1,SEC31A,CUL7,PDIA6,TLN1,ADD1,PDIA5,HYOU1,SEC63,SEC61B,KDELR3,SSR1,DNAJC3,DCTN1,DNAJB11,TATDN2,CTDSP2,SYVN1,SEC62,EXTL3,SRPRB,HSPA5,LMNA
GO_REGULATION_OF_PROTEIN_OLIGOMERIZATION	0.444496	1.18256	0.236364	0.389602	35	27	TMC8,MMP1,BBC3,AIM2,SRC,PMAIP1,SMCR7,CLDN7,SNX9,PEX5,BCL11A,BAX,GNB2L1,CRBN,HRK,TP53,PEX14,BID,BCL2L11,DNM1L,BMF,CLU,FAS,IDE,SORL1,BIK,HIST3H3
GO_MICROTUBULE_ANCHORING	-0.587882	-1.42148	0.133333	0.391437	17	16	CEP57,BBS4,FGFR1OP,GCC2,CEP350,PEX14,CLASP1,NIN,CEP57L1,CLASP2,BICD2,HOOK3,DAG1,PCM1,FOPNL,CAMSAP3
GO_VESICLE_TARGETING	0.362114	1.18032	0.209677	0.393492	77	65	AREG,AP1AR,TRAPPC3,NAPA,TFG,LMAN1,COL7A1,TBC1D20,SNAP29,PSEN1,GOLGA2,STX5,SEC24A,RAB1A,TRAPPC2L,BET1,SAR1B,TMED9,TRAPPC1,GOSR2,SEC22B,TRAPPC5,CNIH2,CTSZ,TMED10,WIPI1,YKT6,SCRIB,PREB,GORASP1,SNAP23,SEC23A,TRAPPC6A,SEC24B,ANKRD28,CNIH,AP1M2,SEC31A,TRAPPC9,CUL3,TMED2,TRAPPC10,SEC23IP,RAB1B,SEC24D,CLASP1,USO1,SEC13,KLHL12,GBF1,PPP6R1,MAP4K2,SEC16A,TRAPPC4,CSNK1D,CLASP2,SCFD1,PPP6R3,MCFD2,TRAPPC6B,CTS…
GO_REGIONALIZATION	-0.354979	-1.42182	0	0.394122	311	182	SMAD6,HOXA6,HES1,PCSK6,LRP5,HOXB7,TBX3,HOXB9,WNT2B,DVL2,WDR19,DLX2,IFT172,DDIT3,FOXA2,FKBP8,HOXC13,AXIN1,CDON,IFT140,MLLT3,KDM6A,SEMA3C,KDM2B,PTCH1,TMEM107,DPCD,ATP6AP2,KAT2A,BASP1,ACVR2B,PLD6,BMP2,PSEN1,SEMA3F,CRKL,EGR2,FZD5,RING1,MSX2,SRF,HOXB6,TULP3,HOXC9,ATM,GATA4,HOXC10,WNT7B,HOXA3,NLE1,ACVR2A,SKI,AHI1,OTX1,SMAD4,TTC21B,CELSR1,AIDA,ABI1,TRAF3IP1,RARG,BMP4,PBX2,FBXL15,ZEB2,MTF2,HSPB11,ALDH1A2…
GO_POSITIVE_REGULATION_OF_ENDOTHELIAL_CELL_PROLIFERATION	0.394419	1.17921	0.172414	0.394246	68	43	CCL2,F3,PLXNB3,LRG1,VEGFA,EGFL7,VEGFB,RPTOR,PROX1,PDGFB,BMP2,CAV1,C19orf10,STAT5A,ECM1,HIF1A,SEMA5A,ARNT,SIRT1,BMP4,PDCD6,BMPR2,PRKD2,AKT1,TGFBR1,FGF2,NRP2,PRKCA,NF1,HMGB2,TNFSF12,CAV2,EGR3,AGGF1,RICTOR,PDCL3,NR4A1,MTOR,CYBA,NRP1,ITGB3,NRARP,CCL24
GO_SENSORY_ORGAN_MORPHOGENESIS	0.311598	1.17928	0.189655	0.394513	239	135	PRDM1,AQP5,LRIG1,WNT9A,INSIG1,LRP5,INSIG2,ROM1,SHROOM2,WNT2B,NTN1,DVL2,WDR19,VEGFA,NR4A3,HOXA1,HOXC13,MYO7A,MAPK3,AXIN1,SPRY2,CDON,ABR,LRIG3,TDRD7,MFAP2,STAT3,BAK1,KDM2B,PDZD7,FSCN2,BMP7,PROX1,EYA1,TBC1D20,PRRX1,PTK7,WDPCP,SIX4,FZD5,RING1,DVL3,SKI,NAGLU,RARB,HIF1A,AHI1,OTX1,CTHRC1,CELSR1,RDH13,RARG,BMP4,FZD6,COL5A1,MFN2,BAX,BBS4,FZD2,SOX9,MEIS1,TSHZ1,ZEB1,PRKCI,PVRL3,CYP26B1,FBN1,SCRIB,MAN2A1,ATP…
GO_REGULATION_OF_CELL_CYCLE_G1_S_PHASE_TRANSITION	0.324753	1.17954	0.159091	0.39463	147	127	TP73,SUSD2,C8orf4,MUC1,E2F7,ZNF385A,GADD45A,CDKN1A,PLK3,TNKS1BP1,ARID3A,PRMT2,SOX4,PTEN,PKD1,CDC73,PLCB1,PIM1,CNOT8,STXBP4,ADAM17,CUL4A,PLK2,NACC2,ATM,CHEK2,CDKN1B,ECD,TFDP2,PLAGL1,EGFR,PSME1,UBE2E2,TCF3,LSM11,BAX,FBXO31,GTSE1,CTDSPL,BCL2,EP300,CREBBP,RB1,UBA52,CNOT4,E2F4,GIGYF2,PIDD,DDX3X,AKT1,CDC25C,CNOT3,RPS27A,PML,PKD2,CUL4B,PLRG1,CNOT6L,SLFN11,LSM10,CNOT10,TP53,MDM4,CDC6,APEX1,PPP2R5C,ANXA1,…
GO_CELLULAR_RESPONSE_TO_UV	0.355898	1.17868	0.222222	0.394837	66	61	TP73,PTGS2,HYAL3,PPP1R15A,MME,CDKN1A,HYAL1,NEDD4,TP53INP1,ATF4,BAK1,CHEK1,ACTR5,ZBTB1,PPID,N4BP1,TMEM161A,PTPRK,SIRT1,STK11,BAX,EP300,KDM1A,CREBBP,MAPK9,CUL4B,AURKB,DDB2,TP53,POLD1,ERCC4,YY1,MYC,PIK3R1,DDB1,XPC,CRIP1,CASP9,NOC2L,XPA,TRIAP1,USP47,MC1R,IMPACT,USP28,MDM2,PCNA,EIF2S1,INO80,RUVBL2,POLH,CDC25A,PTN,EIF2AK4,FBXW7,PBK,HYAL2,ATR,AQP1,NFATC4,HIST3H2A
GO_CD4_POSITIVE_ALPHA_BETA_T_CELL_ACTIVATION	0.477504	1.17841	0.204082	0.39491	34	19	RSAD2,RELB,CEBPB,IL6,BCL3,ZFPM1,HMGB1,ATP7A,BRAF,STOML2,STAT6,RC3H1,SATB1,RC3H2,FOXP1,LEF1,GATA3,SEMA4A,IL18R1
GO_ENDOCRINE_PANCREAS_DEVELOPMENT	0.462855	1.17805	0.283019	0.395184	40	22	IL6,IL6R,FOXA2,GIPR,BAK1,SOX4,FOXO1,SIDT2,BMP4,PDPK1,SOX9,RFX3,AKT1,NKX6-1,HNF1B,EIF2AK3,ANXA1,GATA6,MEN1,CDK6,CLU,ONECUT2
GO_PROTEIN_DEPHOSPHORYLATION	0.308705	1.17738	0.175439	0.395467	190	150	PTP4A3,DUSP9,DUSP10,PPP1R15A,PTPRH,PPP1R3C,UBLCP1,DUSP3,PPM1K,PPAP2B,TIMM50,PPP2R3B,DUSP1,EPM2A,PTPN18,CTDP1,PTPN21,PPM1N,DUSP18,PPP1R3E,PPP1R3B,PTPN12,PTEN,EYA1,PPP3CC,PPM1A,PPP2CA,STYXL1,DNAJC6,RPAP2,PPM1F,PPM1L,DUSP22,PTPRA,PPP1CB,PPP3CA,PGP,CYCS,PPP4C,PTP4A1,DUSP14,PTPDC1,PHLPP2,PTPN1,ILKAP,PTPN2,DUSP5,MTM1,PPP3CB,DUSP11,PHPT1,PTPN23,PPM1B,PTPRK,MTMR4,MTMR14,DUSP8,PDP2,SSH1,PPP3R1,PPAP2A,PPP1…
GO_POSITIVE_REGULATION_OF_EPIDERMIS_DEVELOPMENT	0.438989	1.17743	0.238095	0.395734	32	22	TNF,CYP27B1,KRT17,PRKCH,PTCH1,MSX2,TRADD,TMEM79,BMP4,NCOA3,PPARD,TRIM16,OVOL2,C1orf172,NOTCH1,FST,H2AFY,MED1,VDR,SFN,GAL,TGFB2
GO_THIOESTER_METABOLIC_PROCESS	0.354687	1.17666	0.183333	0.396363	83	59	ELOVL7,ACOT1,MVD,MVK,SCD,ACOT11,HSD17B12,MLYCD,PPT2,SLC25A1,SUCLA2,ACSF3,ACSL1,SCD5,FASN,OXSM,ACOT2,PPT1,MCEE,PDHB,ACSF2,HMGCL,FAR2,TECR,ELOVL1,ACSL3,ACOT13,SUCLG1,PTPLA,AGPAT6,HNF4A,ACOT9,ACLY,DGAT1,ELOVL5,PMVK,HSD17B4,PDHA1,DLD,GCDH,FAR1,DLAT,ACSL4,DLST,SUCLG2,ACOT7,ACOT8,OGDH,NUDT7,THEM4,ACSL5,PDHX,ELOVL6,PTPLB,ACACA,GPAM,AADAT,DGAT2,ACSS1
GO_REGULATION_OF_VASCULAR_ENDOTHELIAL_GROWTH_FACTOR_RECEPTOR_SIGNALING_PATHWAY	0.503966	1.17678	0.267857	0.396392	27	16	VEGFA,GRB10,ITGA5,VEGFB,FZD4,NEDD4,PTPN1,HIF1A,ARNT,PDCD6,PRKD2,DAB2IP,VEGFC,MYOF,ITGB3,MMRN2
GO_TISSUE_MIGRATION	0.388061	1.17585	0.234043	0.396559	84	57	S100P,CYP1B1,KRT16,LOXL2,PTP4A3,GRHL2,VEGFA,STAT1,SCARB1,HMGB1,PTEN,PKN1,NOV,WDPCP,PTK2B,S100A2,SRF,PLXND1,STARD13,CORO1B,GIPC1,ZEB2,RAB13,PPARD,PIK3CA,PLEKHG5,ARSB,EMP2,ACTA2,TGFBR1,FGF2,RHOA,PTPN11,DPP4,PKN2,PAXIP1,SLIT2,TNFSF12,ITGB1,EGR3,EPHB4,LTB4R2,AMOT,EPB41L5,NR4A1,GPX1,PKN3,PRKX,ROBO1,PTK2,MYH9,NRP1,ANLN,FERMT1,ID1,EFNB2,NANOS1
GO_POSITIVE_REGULATION_OF_CALCIUM_ION_IMPORT	0.408234	1.17597	0.217391	0.396676	54	29	CCL2,TRPV3,STC1,GSTO1,BDKRB1,PDGFB,TRPC1,PLCG1,ASPH,PDPK1,BAX,LGALS3,ABL1,PKD2,EDNRA,F2R,CALM2,ZP3,CASK,SRI,CALM3,CALM1,NTSR1,AKAP6,HTT,THY1,GPER,KIAA1199,JPH2
GO_POSITIVE_REGULATION_OF_KINASE_ACTIVITY	0.294192	1.17632	0.109091	0.396722	482	333	TP73,TNF,DOK7,WNT11,DUSP9,IRAK2,MAPK8IP2,GPRC5B,EREG,CCL5,PEA15,EFNA5,CARD14,DVL2,MARCKS,CD74,EFNA1,VEGFA,GADD45A,TNFRSF10B,ERN1,CCNL1,CDKN1A,LMO4,IKBKG,TRAF6,FZD8,SRC,CSF1,MAP3K8,PFKFB2,EIF2AK2,MMD,MAPK3,AXIN1,FZD4,CCND2,SPRY2,INSR,RASGRP1,VLDLR,ADAM8,MAPRE3,RIPK2,RPTOR,TGFB1,BAK1,MAP2K1,HMGB1,PROX1,LPAR1,PDGFB,UNC119,LAT,PKD1,MAP2K3,ZAK,ITGA1,TNFSF15,STK3,MAP3K10,IRAK1,PKN1,PPP2CA,ZNF622,ACVR2B…
GO_CEREBRAL_CORTEX_RADIALLY_ORIENTED_CELL_MIGRATION	0.454902	1.17499	0.234043	0.396877	29	18	SRGAP2,DISC1,NDEL1,FBXO45,LHX6,MBOAT7,RTN4,PAFAH1B1,CTNNB1,DAB2IP,GLI3,RAC1,GPR56,DIXDC1,SOCS7,FUT10,CDK5,LAMB1
[truncated: 1,608 more rows]
